# Supplementary material for: Time course profiling of host cell response to herpesvirus infection using nanopore and synthetic long-read transcriptome sequencing
Source: Sci Rep. 2021 Jul 9;11:14219. doi: 10.1038/s41598-021-93142-7 (PMC8270970; doi:10.1038/s41598-021-93142-7)
Supplement: Supplementary file 2 — Supplementary Table S1. [file 41598_2021_93142_MOESM2_ESM.xlsx]

## Sheet: TSS
contig	Pos	readCount	strand	gc_dist	gc_seq	ca_dist	ca_seq	ta_dist	ta_seq	tss_seq	B_taurus_Mi_C_Mock_bc9	B_taurus_Mi_A_Mock_bc7	B_taurus_Mi_B_Mock_bc2	B_taurus_Mi_A_1h_bc1	B_taurus_Mi_A_2h_bc2	B_taurus_Mi_A_4h_bc3	B_taurus_Mi_A_6h_bc4	B_taurus_Mi_A_8h_bc5	B_taurus_Mi_A_12h_bc6	B_taurus_Mi_B_1h_bc8	B_taurus_Mi_B_2h_bc9	B_taurus_Mi_B_4h_bc10	B_taurus_Mi_B_6h_bc11	B_taurus_Mi_B_8h_bc12	B_taurus_Mi_B_12h_bc1	B_taurus_Mi_C_1h_bc3	B_taurus_Mi_C_2h_bc4	B_taurus_Mi_C_4h_bc5	B_taurus_Mi_C_6h_bc6	B_taurus_Mi_C_8h_bc7	B_taurus_Mi_C_12h_bc8	B_taurus_Mi_odT_bc58	B_taurus_Mi_rand_bc60
NC_006853.1	364	23	+					26	ATATAA	CCCCCGTTGAT	0	0	0	3	2	3	0	0	0	0	0	0	0	0	3	3	3	0	0	6	0	0	0
NC_006853.1	432	659	+							AACACATAGGT	13	12	13	34	49	15	24	3	4	10	0	20	21	20	66	43	70	37	22	53	96	34	0
NC_006853.1	537	216	+							GAGCTGGCATC	0	0	3	15	23	4	0	0	2	9	0	8	6	9	22	8	16	7	0	14	36	34	0
NC_006853.1	590	45	+							CCCACGGGAAA	0	0	2	0	0	0	0	0	0	0	0	0	0	0	0	0	0	4	0	5	9	25	0
NC_006853.1	651	53	+							AATTAGGGTTG	0	0	0	0	4	0	0	0	0	10	0	0	0	0	0	5	0	0	0	5	0	29	0
NC_006853.1	680	38	+							ACCGCGGTCAT	0	0	0	0	5	0	0	0	0	0	0	6	0	0	0	0	4	0	0	0	4	19	0
NC_006853.1	746	51	+							AAATAGGGTTA	0	0	0	0	0	0	0	3	0	8	0	10	0	0	0	7	0	0	0	0	7	16	0
NC_006853.1	778	815	+							AGCCATGATTA	0	12	29	19	68	23	14	5	9	33	4	24	33	10	19	65	72	35	22	52	56	198	13
NC_006853.1	848	26	+							AAACTGGGATT	0	2	0	0	0	0	0	0	0	7	2	0	0	0	0	0	4	0	0	0	0	11	0
NC_006853.1	884	13	+							AACACAGATAA	0	0	0	0	0	0	0	0	0	0	0	9	0	0	0	0	0	0	0	0	4	0	0
NC_006853.1	913	10	+							TCGCCAGAGTA	0	0	0	0	0	0	0	0	0	0	0	6	0	0	0	0	0	0	0	0	0	4	0
NC_006853.1	1386	4	+							TAAATCAAGAT	0	0	0	0	2	0	0	0	0	0	0	0	0	0	0	0	0	0	0	0	2	0	0
NC_006853.1	1453	459	+							CTTGAACTAGA	10	11	18	13	39	7	15	6	5	11	0	9	19	8	26	31	53	23	12	56	87	0	0
NC_006853.1	1493	10	+							CAACCAAGATA	0	0	0	0	0	0	0	0	0	5	0	5	0	0	0	0	0	0	0	0	0	0	0
NC_006853.1	1536	138	+					36	ATAAAA	GTATAGGAGAT	0	0	0	4	0	0	0	0	8	0	0	0	5	0	19	0	0	0	0	15	46	41	0
NC_006853.1	1556	200	+							AGTACGGCGCT	3	0	3	9	18	4	5	0	0	0	0	12	11	7	16	17	14	6	5	24	35	11	0
NC_006853.1	1586	31	+					28	GCTATA	GGAACGATGAA	0	0	0	0	0	0	0	0	0	8	0	8	0	0	0	0	0	0	0	0	0	15	0
NC_006853.1	1649	16	+							ATAATGAATTA	0	0	0	0	3	3	0	0	0	0	0	3	0	3	0	0	0	0	0	4	0	0	0
NC_006853.1	1731	7	+							TTACCAAGAAC	0	2	0	0	0	0	0	0	0	0	0	5	0	0	0	0	0	0	0	0	0	0	0
NC_006853.1	1751	34	+							TATGTGGCAAA	0	0	0	0	0	0	4	0	0	5	0	0	3	0	8	0	0	0	0	0	7	7	0
NC_006853.1	1781	156	+							GTAGAGGTGAC	0	0	4	6	11	6	0	0	3	9	0	0	6	0	10	7	11	4	0	13	25	37	4
NC_006853.1	1872	5	-							ACAGTGGGGTT	0	0	0	2	0	0	0	0	0	0	0	0	0	0	3	0	0	0	0	0	0	0	0
NC_006853.1	1901	17	+							AAAAAGGTACA	2	0	0	0	0	0	0	0	2	0	0	0	0	0	0	0	3	0	0	4	6	0	0
NC_006853.1	2023	12	+							AAATAGATTCC	0	0	0	0	0	0	0	0	0	0	0	0	0	0	4	0	0	0	0	0	4	4	0
NC_006853.1	2045	20	-					33	CTATAA	TAGGAGTTAAT	0	2	5	3	0	0	0	0	0	0	0	0	0	3	0	0	3	4	0	0	0	0	0
NC_006853.1	2062	12	+							ATACTGGACTA	0	0	0	0	0	0	0	0	0	0	0	0	0	0	0	0	3	0	0	0	0	6	3
NC_006853.1	2092	28	+							CAATAATGTTA	0	0	0	0	0	0	0	0	4	0	0	0	0	0	5	0	0	0	0	0	19	0	0
NC_006853.1	2124	305	-							TGCAAGGAGAA	13	15	24	16	21	5	10	2	2	8	0	2	12	11	65	17	18	11	5	14	34	0	0
NC_006853.1	2127	30	+							TCCTTGCATAA	0	0	0	0	3	0	2	0	0	0	0	0	0	0	0	4	4	5	0	0	0	12	0
NC_006853.1	2197	246	+							ATAAACAATTT	0	0	12	16	14	6	12	0	0	4	0	3	13	3	25	19	24	19	4	23	43	6	0
NC_006853.1	2247	13	+							GGAAAGATTAA	0	0	0	0	0	0	0	0	0	0	0	0	0	0	6	0	0	0	0	0	7	0	0
NC_006853.1	2309	14	-							CTGGAGGTGAT	0	2	3	0	0	0	0	0	0	0	0	0	0	3	6	0	0	0	0	0	0	0	0
NC_006853.1	2343	7	-							CACTGGGCAGG	0	0	0	0	0	0	0	0	0	0	0	0	0	0	0	0	0	0	2	2	3	0	0
NC_006853.1	2355	17	+							CAACTGTTTAA	0	0	0	0	0	0	2	0	0	0	0	0	0	0	0	0	4	0	0	5	6	0	0
NC_006853.1	2424	12	+							CTTGTATGAAT	0	0	0	2	0	0	0	0	0	0	0	0	0	0	3	0	0	0	0	3	4	0	0
NC_006853.1	2490	20	+							GTGAAGAGGCG	0	0	0	0	0	0	0	0	0	0	0	0	0	0	0	0	0	0	0	3	0	17	0
NC_006853.1	2527	17	+	36	GGCGGG					CCTATGGAGCT	0	2	0	0	0	0	0	0	0	0	0	0	0	0	0	0	0	0	0	0	0	15	0
NC_006853.1	2572	83	+			112	CCAATC			ATTAAGGAATA	0	0	0	0	0	2	4	0	0	0	0	2	0	0	0	3	0	0	0	6	10	51	5
NC_006853.1	2661	9	-							TTGTGGGTCTA	0	2	2	0	0	0	0	0	0	0	0	0	0	0	3	0	0	0	0	0	2	0	0
NC_006853.1	2710	50	+							TCAACGGAACA	0	0	0	0	3	0	0	0	0	0	0	0	0	0	2	3	0	0	0	0	0	42	0
NC_006853.1	2723	372	-							CCCTAGGGTAA	5	9	21	26	24	7	6	3	0	9	0	6	10	14	46	32	28	12	10	36	68	0	0
NC_006853.1	2873	11	+							AGACCGGAGTA	0	0	0	0	0	0	0	0	0	0	0	0	0	0	6	0	0	0	0	0	0	5	0
NC_006853.1	2913	260	-							TACTGGGAGAA	16	9	25	11	17	8	10	0	0	5	0	3	8	9	50	28	17	5	0	12	27	0	0
NC_006853.1	3017	28	+							GAACAGGGCTT	0	0	0	0	0	0	0	2	4	0	0	0	0	2	3	0	3	4	0	0	4	3	3
NC_006853.1	3101	307	+			132	CCAATG			ACAAAATGTTC	0	0	0	0	0	0	5	18	22	0	0	0	4	10	50	0	2	3	15	43	94	28	13
NC_006853.1	3169	36	+							TTAGTGGAACG	0	0	0	0	0	0	0	0	3	0	0	0	0	0	0	0	0	0	0	0	0	16	17
NC_006853.1	3206	8	+							GAAAAGGTCCA	0	0	0	0	0	0	2	0	0	0	0	0	0	0	0	0	0	0	0	0	6	0	0
NC_006853.1	3230	44	+							CATATGGCCTA	0	0	0	0	0	0	0	2	0	3	0	0	0	0	0	0	0	0	0	5	9	14	11
NC_006853.1	3317	6	-							TGCTAGGATAA	0	0	0	2	2	0	0	0	0	0	0	0	0	0	2	0	0	0	0	0	0	0	0
NC_006853.1	3527	9	+							CATACGAAGTA	0	0	0	0	0	0	0	0	0	0	0	0	0	0	0	2	0	0	0	0	0	7	0
NC_006853.1	3629	36	-					31	ATAAAT	TGCTGGGAGGA	2	2	8	0	2	0	0	0	0	4	2	2	2	0	3	5	0	2	2	0	0	0	0
NC_006853.1	3707	22	+							CTGAAGGAGAA	0	0	0	0	0	0	0	3	0	0	0	0	0	0	0	0	0	5	0	0	8	6	0
NC_006853.1	3727	23	+							GTCTCGGGCTT	0	0	0	0	0	0	0	0	0	4	0	0	2	0	0	0	0	0	4	0	0	13	0
NC_006853.1	3830	6	+					31	ATAAAT	TCCTAGGAACA	0	0	0	0	0	0	0	0	0	0	0	0	0	0	0	0	2	0	0	4	0	0	0
NC_006853.1	3838	11	-							TTGTGGGATGT	0	0	0	0	3	0	0	0	0	3	0	0	0	0	3	0	0	0	0	0	2	0	0
NC_006853.1	4126	58	+					34	TAAATA	TTCTAGAACTA	0	0	0	4	3	2	0	0	0	4	0	0	2	0	0	9	5	5	7	3	3	11	0
NC_006853.1	4197	14	+							CTATTAGTAAG	0	0	0	0	0	0	0	0	0	0	0	0	0	0	3	2	0	4	2	3	0	0	0
NC_006853.1	4266	387	+							TACTAATAAAC	10	6	15	10	21	8	10	7	9	18	0	2	16	7	24	15	42	32	44	37	47	7	0
NC_006853.1	4305	8	+							CCATTATACTA	0	0	0	0	0	0	0	0	3	5	0	0	0	0	0	0	0	0	0	0	0	0	0
NC_006853.1	4359	71	+							GAATCGGGTTT	0	0	0	0	0	0	0	0	0	4	0	0	0	3	3	0	2	4	0	0	0	29	26
NC_006853.1	4425	6	+					28	ATAAAA	CTACAGAAGCA	0	0	0	0	0	0	0	0	0	0	0	0	0	2	0	0	0	0	0	0	4	0	0
NC_006853.1	4625	31	+			116	GCCAAT			ACACAGGGCAT	0	0	0	0	0	0	0	0	4	0	0	0	0	0	3	0	0	2	0	0	8	8	6
NC_006853.1	4658	5	+							CTACTGACATG	0	0	0	0	0	0	0	0	0	0	0	2	0	0	0	0	0	0	0	0	3	0	0
NC_006853.1	4702	24	-							ATGGGAAGATT	4	0	2	0	2	2	2	2	0	3	0	2	0	0	0	3	0	2	0	0	0	0	0
NC_006853.1	4770	18	+							GAGGGGGACTA	0	0	0	0	0	2	0	0	0	0	0	0	0	0	8	0	0	3	0	0	0	5	0
NC_006853.1	4792	14	+							ACTCCGAAAAA	0	0	0	0	0	0	0	0	0	4	0	0	0	0	0	0	0	0	0	0	0	10	0
NC_006853.1	4917	5	+					32	CTATAT	TTACCATATTT	0	0	0	0	0	0	0	2	0	0	0	3	0	0	0	0	0	0	0	0	0	0	0
NC_006853.1	5040	37	+			115	GCCAAT			TATCTGGGTTT	0	0	2	0	0	0	0	0	0	4	0	0	0	0	0	4	4	4	3	0	4	12	0
NC_006853.1	5106	4	-					40	ATATAA	TATGAAAGTGG	0	0	0	0	2	0	0	0	0	0	0	0	0	0	0	0	0	0	2	0	0	0	0
NC_006853.1	5684	444	+							TTTTACCCATG	7	10	16	15	25	9	14	9	16	24	3	0	10	12	26	13	33	33	44	31	48	16	30
NC_006853.1	5760	76	+					40	ATAAAG	TGCTTGGGCCG	0	0	0	0	0	0	3	0	0	0	0	0	0	0	4	0	0	0	0	5	5	16	43
NC_006853.1	5774	47	+							TAGTAGGAACA	0	0	0	0	0	3	0	0	0	0	0	0	4	0	6	0	0	0	4	0	0	0	30
NC_006853.1	5804	31	+							GCGCTGAATTA	0	0	0	0	0	0	0	0	0	0	0	0	0	0	5	0	0	0	0	0	0	8	18
NC_006853.1	5831	42	+							TGCTCGGAGAC	0	0	0	0	0	0	0	0	0	0	0	0	0	0	0	0	0	0	0	3	5	6	28
NC_006853.1	5912	89	+							TAATTGGAGGA	0	0	0	0	0	0	0	0	0	0	0	0	0	0	8	0	0	8	0	0	7	12	54
NC_006853.1	5967	7	+			131	GACCAA			AGCATTTCCCC	0	0	0	3	0	0	0	0	0	0	4	0	0	0	0	0	0	0	0	0	0	0	0
NC_006853.1	6003	15	-							AGGGAGGGAGG	0	0	0	0	0	0	0	0	0	0	0	0	0	0	6	0	0	0	0	0	9	0	0
NC_006853.1	6047	20	+							AAGCTGGGGCA	0	0	0	0	0	0	0	0	0	0	0	0	0	0	0	0	0	0	4	0	4	3	9
NC_006853.1	6104	352	+							ATGCAGGAGCT	5	4	7	7	17	11	9	9	13	29	0	5	17	6	25	8	21	43	33	26	51	0	6
NC_006853.1	6164	32	+							TTTTAGGAGCC	0	0	0	0	0	0	0	0	3	0	0	0	0	0	4	0	4	0	0	0	7	5	9
NC_006853.1	6202	271	-	61	CGGCGG					GGGGGCTTTAT	10	6	14	15	14	6	10	6	4	15	0	15	10	9	10	25	14	24	21	17	26	0	0
NC_006853.1	6324	7	+							AGACCGGAACC	0	0	0	0	0	0	0	0	0	0	0	0	0	0	3	0	0	0	4	0	0	0	0
NC_006853.1	6362	21	-							GTCTCCTCCTC	2	0	0	0	0	0	2	2	0	0	0	0	3	0	8	0	0	0	4	0	0	0	0
NC_006853.1	6440	33	+					26	CTATAT	GGTTTGGAATA	0	0	0	0	0	0	0	0	0	0	0	0	0	0	0	0	0	0	4	0	0	11	18
NC_006853.1	6499	49	+							TATATGGGAAT	0	3	0	0	0	0	0	0	0	0	0	0	0	0	0	0	0	7	6	0	8	6	19
NC_006853.1	6510	57	+							AGTTTGGGCTA	0	0	0	0	0	0	0	0	0	0	0	0	0	0	0	0	0	8	5	9	10	9	16
NC_006853.1	6527	52	+							CAATCGGATTT	0	0	0	0	0	0	0	0	0	5	0	0	0	0	5	0	0	11	5	0	0	7	19
NC_006853.1	6572	49	+							CTGTCGGAATA	0	0	0	0	0	0	0	0	0	0	0	0	0	0	0	0	0	0	0	0	0	25	24
NC_006853.1	6635	27	+							CAACCGGGGTA	0	0	0	0	0	0	0	0	0	0	0	0	0	0	0	0	0	0	0	0	0	11	16
NC_006853.1	6749	70	+							TAACTGGAATT	0	0	0	0	0	0	0	0	3	5	0	0	0	0	0	3	0	0	3	0	0	23	33
NC_006853.1	6836	60	+							CAATAGGAGCT	0	0	0	0	0	0	0	2	0	0	0	0	0	0	0	0	0	11	0	4	8	25	10
NC_006853.1	6857	21	+							TTATAGGGGGA	0	0	0	0	0	0	0	0	0	0	0	0	0	0	3	0	0	0	0	0	0	7	11
NC_006853.1	6890	6	+							TCTCAGGTTAT	0	0	0	0	0	0	0	0	0	0	0	0	0	0	0	0	0	0	0	2	0	4	0
NC_006853.1	6965	19	-							TTGTGGGAAGA	2	0	0	0	0	3	2	0	2	0	0	0	0	0	4	0	0	0	0	0	3	0	3
NC_006853.1	6980	9	+					30	ATATAA	TTCTAGGACTA	0	2	0	0	0	0	0	0	0	0	0	0	0	0	0	0	0	0	0	0	0	7	0
NC_006853.1	7070	4	-							TGTTAGGGAAA	0	0	0	0	0	0	0	0	0	0	0	0	0	2	0	0	0	0	2	0	0	0	0
NC_006853.1	7182	15	-							GTGGAGGGCAT	0	0	0	0	0	0	0	0	0	0	0	0	2	0	4	0	3	3	0	0	3	0	0
NC_006853.1	7305	12	+							TAAACGAGGTG	0	0	0	0	0	0	0	0	2	0	0	0	0	0	0	0	0	0	0	2	4	4	0
NC_006853.1	7374	1492	+							CTCATATGGCA	18	11	29	41	34	19	28	50	56	49	3	15	47	42	85	61	104	175	138	168	229	87	3
NC_006853.1	7422	25	+							CAATCATAGAA	0	0	0	0	0	0	0	0	0	8	0	10	0	0	0	0	0	0	0	0	0	7	0
NC_006853.1	7512	61	+			97	CCAATC			TACTAACGACA	0	0	4	4	9	0	2	0	0	0	0	0	3	0	0	4	6	5	13	5	6	0	0
NC_006853.1	7545	10	+			130	CCAATC			TAGATGCACAA	0	0	0	0	0	0	0	0	2	0	0	0	0	0	0	0	0	0	0	0	0	8	0
NC_006853.1	7635	28	+							TAATAGATGAA	0	0	0	0	0	0	0	0	0	0	2	5	0	0	0	0	0	4	0	0	7	10	0
NC_006853.1	7706	140	+							TATACAGATTA	0	0	5	5	7	3	0	8	3	7	0	3	3	3	5	7	5	31	13	6	10	16	0
NC_006853.1	7782	14	+							TATTAGAAGTC	0	0	0	0	0	0	0	0	0	0	0	0	0	2	2	0	0	5	0	0	0	5	0
NC_006853.1	7878	21	+							CTCTAGGACTA	0	0	0	0	0	0	0	0	0	0	0	0	0	0	0	0	0	0	0	0	4	17	0
NC_006853.1	8061	17	+							AAAATCACTAA	0	0	2	0	0	0	0	0	0	0	0	0	0	0	3	3	0	3	0	2	0	0	4
NC_006853.1	8129	1109	+							GTGACATGCCG	13	11	29	28	46	19	19	12	14	36	6	9	22	22	58	62	104	149	126	125	148	47	4
NC_006853.1	8282	21	+							CTTGAGAAACA	0	0	0	0	0	2	0	0	0	0	0	0	0	0	0	0	0	0	0	0	4	12	3
NC_006853.1	8335	15	+							TTTTAGGTCTC	0	0	0	0	0	0	0	0	0	0	0	0	0	0	0	0	4	0	0	0	0	11	0
NC_006853.1	8482	57	+							CTAAAGGACAA	0	0	0	0	0	0	0	2	0	0	0	0	0	0	3	4	0	5	5	3	7	21	7
NC_006853.1	8552	33	-							GGGGTAATAGG	0	0	3	5	0	0	0	0	0	5	0	8	0	3	0	0	3	0	4	0	2	0	0
NC_006853.1	8683	7	+					39	ATAAAA	CACAAGGAACA	0	2	0	0	0	0	0	0	0	0	0	0	0	0	0	0	0	0	0	0	0	5	0
NC_006853.1	8693	4	-							GTGGAGTGGGT	0	0	0	0	0	0	0	0	0	0	0	0	0	0	2	0	0	0	0	0	2	0	0
NC_006853.1	8765	16	+							CGTGCGGTTAA	0	0	0	0	0	0	0	0	0	0	0	0	0	0	0	0	0	0	0	0	5	11	0
NC_006853.1	8812	22	+							TAATCGGAGGA	0	0	0	0	0	2	0	0	0	0	0	4	0	0	0	0	0	0	0	0	0	16	0
NC_006853.1	8865	6	+							ATTACATTCAC	0	0	0	0	2	0	0	0	0	0	0	4	0	0	0	0	0	0	0	0	0	0	0
NC_006853.1	8970	2001	+							ACATAATGACA	32	29	68	54	67	14	50	29	30	57	26	25	54	33	81	112	180	233	188	204	315	116	4
NC_006853.1	9027	37	+							TTACAGGAGCT	0	0	0	0	0	0	0	0	3	0	0	0	0	0	6	0	0	0	0	7	11	10	0
NC_006853.1	9092	10	-					31	GTATAT	AGCAGGGTCAT	0	0	2	0	4	0	0	0	0	0	0	0	0	0	0	0	2	0	2	0	0	0	0
NC_006853.1	9105	18	+							TAATTGGCCTA	0	0	0	0	3	0	0	0	0	0	0	0	3	0	0	3	0	0	0	0	0	9	0
NC_006853.1	9157	31	+							TATCCGAGAAA	0	0	0	0	0	0	0	0	0	0	0	0	0	0	4	0	0	5	0	0	8	14	0
NC_006853.1	9184	48	-	108	GGGGCG					CTGGGGTATGG	5	0	0	8	5	0	0	2	0	0	0	3	2	2	9	5	0	0	3	0	4	0	0
NC_006853.1	9213	66	+							GTTATGGAATA	0	0	0	0	0	0	0	0	0	0	0	0	0	0	5	0	0	3	0	3	0	50	5
NC_006853.1	9293	28	-			92	GCCAAT			GGGGTGGGGGC	0	0	0	0	0	0	0	0	0	0	0	0	3	0	6	3	0	3	0	0	13	0	0
NC_006853.1	9313	6	+							CGGCTGCTGAC	0	2	0	0	0	0	0	0	0	0	0	0	0	0	0	0	0	4	0	0	0	0	0
NC_006853.1	9326	6	+							CCAACAGGCAT	0	0	0	0	0	0	0	0	0	0	0	3	0	0	3	0	0	0	0	0	0	0	0
NC_006853.1	9354	78	+							TAGAAGTCCCA	2	0	4	4	10	2	0	0	3	17	2	5	3	0	4	6	6	0	6	4	0	0	0
NC_006853.1	9390	19	+							CTTCCGGAGTT	0	0	0	0	0	0	0	0	0	0	0	0	0	0	0	0	0	5	0	0	0	14	0
NC_006853.1	9429	65	+							TAGAAGGGGAC	0	0	0	0	0	0	0	0	5	0	0	0	0	0	0	0	0	0	5	0	12	43	0
NC_006853.1	9446	36	+							CATATATTACA	0	0	4	0	0	0	0	0	0	0	0	0	3	0	0	3	0	16	4	0	6	0	0
NC_006853.1	9502	15	-			99	CCAATG	26	TAAAAG	CTGAGGCTTGT	4	2	0	0	3	0	0	0	0	0	0	2	0	0	4	0	0	0	0	0	0	0	0
NC_006853.1	9516	18	+							ACTATGAAGCA	0	0	0	0	0	0	0	0	0	0	0	0	0	0	0	0	0	0	3	0	0	15	0
NC_006853.1	9540	64	+							CCGACGGAGTT	2	0	0	0	0	0	0	0	0	0	0	0	0	0	3	0	5	6	0	3	7	38	0
NC_006853.1	9572	6	+							GCCACAGGCTT	0	0	0	0	0	0	0	0	0	0	0	3	0	0	0	0	0	0	3	0	0	0	0
NC_006853.1	9823	543	+							GAATAATAAAT	19	14	16	26	36	17	17	10	12	36	0	6	21	9	22	27	36	42	53	46	78	0	0
NC_006853.1	9874	14	+			89	CCAATC			TACTCGTCATC	0	0	0	3	0	0	0	0	0	8	0	0	0	0	0	3	0	0	0	0	0	0	0
NC_006853.1	9940	17	+			95	GACCAA	35	TGTATA	AATGTGGATTT	0	0	0	0	0	0	0	0	0	5	0	0	0	0	0	0	0	0	4	0	0	8	0
NC_006853.1	9955	16	+			110	GACCAA			CCATAGGATCA	0	0	0	0	0	0	0	2	0	0	0	0	0	2	0	0	0	3	0	0	0	9	0
NC_006853.1	10239	1033	+							ACCAAATGTCT	15	15	23	28	54	21	28	31	19	31	6	6	41	22	57	45	95	113	112	109	138	18	6
NC_006853.1	10304	181	+							ATATACCGATC	3	0	4	9	11	4	6	0	5	7	3	0	8	5	10	9	12	19	9	16	23	12	6
NC_006853.1	10867	8	+							GCCATGGAACT	0	0	0	0	0	0	0	0	0	0	0	0	0	0	0	0	0	0	0	4	0	4	0
NC_006853.1	10910	11	-							TGTTGGGACTA	2	2	0	2	0	0	0	0	0	0	0	0	2	0	3	0	0	0	0	0	0	0	0
NC_006853.1	11368	8	+					31	TATAAC	CAAACGGACCT	0	0	0	0	0	0	0	2	0	0	0	0	0	0	2	0	0	0	0	0	4	0	0
NC_006853.1	11459	34	+							ACATAGGAGCA	0	0	0	0	0	0	0	0	4	0	0	0	0	0	0	0	0	3	5	0	5	14	3
NC_006853.1	11657	13	+							TAATTGGAGAA	0	0	0	0	0	0	0	0	0	5	0	0	0	0	0	0	0	0	3	0	5	0	0
NC_006853.1	11717	24	+							TAATAGGAGTA	0	0	0	0	0	0	0	0	0	0	0	3	0	0	4	0	0	0	0	0	3	14	0
NC_006853.1	11775	8	+					35	CTATAT	CCAACGAGGAA	0	0	0	0	0	0	0	0	0	0	0	0	0	0	0	2	0	0	0	0	0	6	0
NC_006853.1	11907	14	+							ATACTGTAAAT	0	0	0	0	0	0	2	0	0	0	0	0	0	0	3	2	0	0	0	3	0	4	0
NC_006853.1	12109	299	+							AAGTAATAAAC	14	6	10	7	14	9	11	6	5	6	0	0	17	12	10	14	32	35	33	24	34	0	0
NC_006853.1	12280	8	+							ACTCAGGCCAA	0	0	0	0	2	0	0	0	0	0	0	0	0	0	0	0	3	0	0	0	0	0	3
NC_006853.1	12379	12	-					33	CTATAA	TACTGGGATAA	0	0	0	2	0	0	0	0	0	3	0	0	0	0	2	3	0	0	0	0	2	0	0
NC_006853.1	12432	11	+							TATATATACTC	0	0	0	0	0	0	2	0	0	0	0	0	2	0	0	0	0	0	0	3	4	0	0
NC_006853.1	12541	7	+							GCTGAGAAGGC	0	0	0	0	0	2	2	0	0	0	0	0	0	0	3	0	0	0	0	0	0	0	0
NC_006853.1	12586	6	+							GATACGGACGA	0	0	0	0	0	0	0	0	0	2	0	0	0	0	0	0	0	0	0	0	0	0	4
NC_006853.1	12763	6	+							CATTAGCTGCA	0	0	0	0	0	0	2	0	0	0	0	0	0	2	2	0	0	0	0	0	0	0	0
NC_006853.1	12809	10	-							CAGAGGGAAGT	0	0	0	3	0	2	0	0	0	0	0	0	0	0	5	0	0	0	0	0	0	0	0
NC_006853.1	13234	4	-							ACTGCCAACAA	0	0	0	0	0	0	0	0	0	0	0	0	0	0	0	0	0	2	2	0	0	0	0
NC_006853.1	13357	41	-							GAAAGAGGTGG	3	3	5	0	3	0	0	0	0	6	0	0	0	0	5	4	3	0	0	3	6	0	0
NC_006853.1	13439	6	+							TATTAACGAAA	0	0	0	0	0	0	0	0	0	0	0	0	0	0	0	0	0	0	0	3	3	0	0
NC_006853.1	13687	5	+							TGCTAGGGTAT	0	0	0	0	0	0	0	0	0	0	0	0	0	0	2	0	0	0	3	0	0	0	0
NC_006853.1	13695	9	-					40	ATAAAT	GTGGGGAAATA	2	0	0	0	0	0	0	0	0	0	0	0	0	0	4	0	0	0	0	0	3	0	0
NC_006853.1	14170	4	-							TTTTAGGGGCA	0	0	0	0	0	0	0	0	0	0	0	0	0	0	2	0	0	0	0	0	2	0	0
NC_006853.1	14440	48	-							GAATAATGATA	0	2	0	4	3	4	2	0	0	0	0	2	3	0	0	5	6	4	8	0	3	2	0
NC_006853.1	14509	6	-							TTAGTGTTCTT	0	0	0	0	0	0	0	0	0	0	0	0	0	0	0	0	2	2	0	0	0	0	2
NC_006853.1	14514	507	+							CACTAATGACT	6	15	16	9	16	9	16	16	15	12	4	0	10	16	18	18	46	55	56	53	88	13	0
NC_006853.1	14624	39	+							CTCCTGGGAAT	0	0	0	0	0	0	0	0	0	0	0	0	0	0	0	0	0	4	4	0	0	23	8
NC_006853.1	14827	30	+					34	TATATA	TTACGGGTCTT	2	0	0	4	0	3	2	0	0	0	0	0	0	0	9	0	0	0	7	3	0	0	0
NC_006853.1	14859	27	+							ATATTGGAGTA	0	0	0	0	0	0	0	0	0	0	0	2	0	0	0	0	0	0	0	0	5	15	5
NC_006853.1	14919	10	+							CATGAGGACAA	0	0	0	0	0	0	0	0	0	0	0	0	0	0	3	0	0	0	0	0	0	7	0
NC_006853.1	15012	10	+							GAGGCGGATTC	0	0	0	0	0	0	0	0	0	0	0	0	0	0	0	3	0	0	0	0	4	0	3
NC_006853.1	15111	4	-							GTGGAGGAATA	0	0	0	0	0	0	0	0	0	0	0	0	0	2	0	0	0	0	0	0	2	0	0
NC_006853.1	15153	6	+							CCTCAGACGTA	0	0	0	0	0	0	0	0	2	0	0	0	0	0	0	0	0	0	0	0	4	0	0
NC_006853.1	15194	19	+							ATTAAGGACAT	0	0	0	0	0	0	2	0	0	0	0	0	0	2	0	0	2	3	4	0	0	6	0
NC_006853.1	15358	6	+							CTTACGATCAA	0	0	0	0	0	0	0	2	0	0	0	0	0	0	0	0	0	0	0	0	0	4	0
NC_006853.1	15528	11	+							GAATTGGAGGA	0	0	0	0	0	0	0	0	0	0	0	2	0	0	0	0	0	0	0	0	0	9	0
NC_006853.1	15725	4	-							CTTGAGTCTTA	0	0	0	0	0	0	0	0	0	0	0	0	0	0	0	0	0	0	2	0	2	0	0
NC_006853.1	15728	240	+							GACTCAAGGAA	0	3	2	3	0	4	0	3	0	5	0	2	2	0	5	3	2	35	126	8	4	33	0
NC_006853.1	16338	50	-							CCATCG	0	0	0	0	0	0	0	0	0	0	0	0	0	0	0	0	0	0	0	0	0	24	26
NC_037328.1	990881	5	+							CCTGCAAGTCA	0	0	0	0	0	0	0	0	0	0	0	0	0	0	0	0	0	2	0	0	0	3	0
NC_037328.1	991023	511	+					28	TATAAG	AACCTGACAGC	4	6	8	10	37	6	2	5	0	34	12	6	4	3	0	19	33	42	15	10	3	145	107
NC_037328.1	1118312	6	-							CCCGCGGCATT	0	0	0	2	0	0	0	0	0	0	0	0	0	0	0	0	0	0	0	0	0	0	4
NC_037328.1	1128123	9	-							atcttgggctt	0	0	0	0	0	0	0	0	0	0	0	0	0	0	0	0	0	0	0	0	3	2	4
NC_037328.1	1455164	1287	-	67	GGGGCG					AGCGTGCTGTC	10	5	11	32	40	9	15	4	2	28	10	11	10	11	0	24	44	62	45	17	11	578	308
NC_037328.1	1643682	248	+							GACTCGGGTTT	0	0	0	8	6	0	3	0	0	9	0	0	3	0	0	7	17	10	10	4	0	117	54
NC_037328.1	1908648	13	-	115	GGCGGG					ATCCCGGGCGG	0	0	0	0	2	0	0	0	0	0	0	0	3	0	0	0	0	0	0	0	0	4	4
NC_037328.1	1909581	37	+							CCTCTGCTGAG	0	0	0	0	0	0	0	0	0	0	0	0	0	0	0	0	0	3	0	2	0	22	10
NC_037328.1	1930976	9	+							ttctagggctt	0	0	0	0	0	0	0	0	0	0	0	0	0	0	0	0	0	2	4	0	0	3	0
NC_037328.1	1985086	36	-			89	GCCAAT			GTTGAGAGAAC	0	0	0	0	0	0	0	0	0	0	2	0	0	0	0	0	0	5	0	0	0	0	29
NC_037328.1	1985099	322	-							ctagTGAGGAG	0	0	3	6	10	0	3	0	3	3	2	3	4	3	0	0	8	5	3	5	0	170	91
NC_037328.1	1986084	6	+	65	GGCGGG	92	GCCAAT			CGTGCGTTCCG	0	0	0	0	0	0	0	0	0	0	0	0	0	2	0	0	0	0	0	0	0	4	0
NC_037328.1	2046697	16	+							CCGGCGCCCTC	0	0	0	0	0	0	0	0	0	0	0	0	0	0	0	4	0	0	0	0	0	7	5
NC_037328.1	2129622	5	-	20	GGCGGC					CGCTCGTCCGC	0	0	2	0	0	0	0	0	0	0	0	0	0	0	0	0	0	0	3	0	0	0	0
NC_037328.1	2218308	35	-							GGGCCGGAGCG	0	0	0	0	0	0	0	0	0	0	0	0	2	2	0	0	0	0	2	0	0	0	29
NC_037328.1	2314124	17	-	66	GGGGCG					GCCTCGGAGTT	0	0	0	0	0	0	0	0	0	0	0	0	0	0	0	0	0	0	0	0	0	10	7
NC_037328.1	2350089	6	-	39	GCGCCG					ACCCCGAGATC	0	0	0	0	0	0	0	0	0	0	0	0	2	0	0	0	0	0	0	2	2	0	0
NC_037328.1	2467932	6	-							tctttgggact	0	0	0	0	0	0	0	0	0	0	0	0	0	0	0	0	0	0	0	0	2	4	0
NC_037328.1	2924187	12	+			117	GACCAA			AAGGCGGAAAG	0	0	0	0	0	0	0	0	0	0	0	0	0	0	0	0	0	0	0	0	0	7	5
NC_037328.1	2924716	12	+							GAGCCGAGCCG	0	0	0	0	0	0	0	0	0	0	0	0	0	0	0	0	0	0	0	0	0	8	4
NC_037328.1	3210663	36	+	48	GGGGCG					GATTTGTAGCT	0	0	0	4	0	0	3	0	0	5	0	0	0	0	0	0	4	3	0	0	0	14	3
NC_037328.1	3760562	11	+	14	GCGGCG					GACTCGGGTCG	0	0	0	0	0	0	0	0	0	0	0	0	0	2	0	0	0	0	2	0	0	0	7
NC_037328.1	3833294	1051	-	17	GGCGGC			29	CTATAA	CTCTCGGTTTT	6	7	10	41	36	13	21	13	8	49	12	14	23	21	28	24	42	89	70	62	37	387	38
NC_037328.1	5490702	13	-					40	TAAAGG	cttttgggGAT	0	2	0	0	0	0	2	0	0	0	0	0	0	0	0	0	0	0	0	0	0	3	6
NC_037328.1	6042702	12	+							ACGGTGGCCAT	0	0	0	3	0	0	5	0	0	0	0	0	0	0	0	0	0	0	0	4	0	0	0
NC_037328.1	6042727	60	+							GCTAAGGAGTG	0	2	0	0	15	7	10	6	0	0	0	0	6	0	14	0	0	0	0	0	0	0	0
NC_037328.1	6042782	128	+							GCGTTGGAGCA	0	0	3	0	15	12	14	9	6	7	0	8	0	6	26	3	6	3	6	4	0	0	0
NC_037328.1	6042820	17	+	33	GCGGGC					AGTCAGAGAGG	0	0	0	0	0	0	0	0	3	0	0	0	0	0	6	0	0	0	5	0	3	0	0
NC_037328.1	6042891	87	+							CCCCCGCGGAC	2	0	0	0	12	6	10	0	6	0	0	0	6	0	12	3	9	0	7	5	9	0	0
NC_037328.1	6042918	46	+							TAGGAGGGCCG	0	0	0	0	0	5	8	0	0	0	0	7	6	0	9	0	0	4	0	0	7	0	0
NC_037328.1	6042933	11	+							GGTGAGCCTTG	0	0	0	0	0	0	0	0	0	0	0	0	6	0	0	0	0	0	0	5	0	0	0
NC_037328.1	6042952	69	+							GGCGCGGGCCC	0	0	0	0	7	0	0	6	5	10	0	14	0	5	9	4	0	0	0	0	9	0	0
NC_037328.1	6043002	53	+	53	GCGGGC					CAAATATTCAA	0	0	0	0	0	6	0	0	0	16	0	31	0	0	0	0	0	0	0	0	0	0	0
NC_037328.1	6043029	481	+	80	GCGGGC					CCGAAGTGGAG	3	0	7	12	32	24	51	26	19	20	0	15	27	25	69	6	30	13	39	32	31	0	0
NC_037328.1	6043131	4	-							tgagagggCAA	0	0	0	0	0	0	0	0	0	0	0	0	0	0	0	0	2	0	0	2	0	0	0
NC_037328.1	7114226	392	+	78	GGCGGG					CTGTCGCTTCC	3	4	3	7	14	5	10	5	3	22	0	2	5	6	3	8	17	33	14	11	8	111	98
NC_037328.1	7124333	112	+							TGACAGGCTGA	0	2	2	5	13	5	4	6	3	30	10	8	3	3	2	4	0	0	8	2	2	0	0
NC_037328.1	7155299	83	-							CCGTCGCTCTC	0	0	0	0	3	0	3	0	0	0	0	0	4	0	2	2	0	0	0	0	0	26	43
NC_037328.1	7183856	6	+	63	GGGGCG					GTTGTGGCCCG	0	0	0	0	0	0	0	0	0	0	0	0	0	0	0	0	0	0	0	0	2	0	4
NC_037328.1	7218634	6	+							catacggggct	0	0	0	0	0	0	0	0	0	0	0	0	0	0	0	0	0	0	0	0	3	3	0
NC_037328.1	7280850	15	-	91	GGGCGG	122	CAATGG			GCGCCGGCCCG	0	0	0	0	0	0	0	0	0	0	0	0	0	0	0	0	0	2	0	0	0	6	7
NC_037328.1	8918059	15	+							CTCACGATTGC	0	0	2	0	0	0	0	0	0	0	0	0	0	0	0	0	0	0	0	0	0	2	11
NC_037328.1	8960258	15	+							CTCACGATTGC	0	0	2	0	0	0	0	0	0	0	0	0	0	0	0	0	0	0	0	0	0	2	11
NC_037328.1	9583738	16	+	55	GGGGCG			34	ATATAA	TCCTTGCACTC	0	0	0	0	2	0	0	0	0	0	0	0	0	0	0	0	3	2	2	0	4	0	3
NC_037328.1	10231769	131	+	66	GCGGGG					CCGTCAGTTTC	2	2	4	3	9	3	4	0	3	9	3	0	3	0	0	4	8	9	15	4	4	14	28
NC_037328.1	10690999	5	+	19	GGCGGC					GGGCCGCGGTG	0	0	0	0	0	0	0	0	0	2	0	0	0	0	0	0	0	0	0	0	0	0	3
NC_037328.1	10691010	9	+	61	GCGCCG					GGGGAGAAGGC	0	0	0	0	0	0	0	0	0	0	0	0	0	0	0	0	0	0	0	0	0	6	3
NC_037328.1	10691773	369	+	32	GGCGGG					GAAGTAGAACG	6	5	7	25	17	5	8	5	0	26	6	10	7	3	4	20	29	43	23	10	6	92	12
NC_037328.1	10698067	62	+							TGGAGGACCTG	0	3	13	9	0	2	3	0	0	16	0	0	0	0	0	11	5	0	0	0	0	0	0
NC_037328.1	10823318	39	+	99	GGCGGG					GACCTGCGCGC	0	0	0	0	0	0	0	0	0	0	0	0	0	0	0	0	0	0	5	0	0	24	10
NC_037328.1	10823337	111	+	118	GGCGGG					CTACCGCCGCG	2	0	0	0	4	0	5	0	0	5	3	0	0	0	0	0	0	5	7	4	0	45	31
NC_037328.1	10848649	12	-							TAACAGGGCAC	0	0	0	0	0	0	0	0	0	0	0	0	0	0	0	0	0	0	2	3	0	4	3
NC_037328.1	11580798	37	+							GTTTAGGCAGA	0	0	0	3	0	0	3	0	0	6	0	0	0	0	0	2	0	3	2	2	0	16	0
NC_037328.1	19418198	49	+	78	GCGGCG					GGGCCGCGTTC	0	0	2	0	0	0	0	0	0	0	0	0	0	0	0	0	0	4	0	0	3	20	20
NC_037328.1	19418216	74	+							CTCGCGCGCTA	0	0	0	0	0	0	0	0	0	0	0	0	0	0	2	3	0	6	4	0	0	31	28
NC_037328.1	19418238	13	+							CTCTCAGCGCG	0	0	0	0	0	0	0	0	0	0	0	0	0	0	0	0	0	5	0	0	0	0	8
NC_037328.1	19502368	10	-	71	GCGGGC					GGACCGGGCTG	0	0	0	0	0	0	0	0	0	0	0	0	0	0	0	0	0	0	0	0	0	5	5
NC_037328.1	22783943	37	+	47	GGGGCG					TCGGCGGGACT	0	0	0	0	0	0	0	0	0	0	0	0	0	0	0	0	0	0	4	0	0	5	28
NC_037328.1	23043352	7965	+							CCTTTGGAAGT	65	43	68	167	182	62	64	39	19	241	97	62	71	65	32	222	279	338	197	154	65	4787	646
NC_037328.1	35381284	25	+	37	GCGCCG					GTCTTAGTTCG	0	0	0	0	0	0	0	0	0	3	0	0	0	0	0	0	3	3	0	0	0	8	8
NC_037328.1	36063665	11	-	42	GGGGCG					CGTTCGTGCAA	0	0	0	0	0	0	0	0	0	0	0	0	0	0	0	0	0	0	0	0	0	6	5
NC_037328.1	36063697	6	-	63	CGGCGG					GCGGCGGGGGA	0	0	2	0	0	0	0	0	0	0	0	0	0	2	0	0	0	0	0	0	2	0	0
NC_037328.1	40948887	181	+							gCAGATTCTCT	2	0	4	6	10	3	3	3	2	8	3	0	3	4	2	14	7	20	14	11	0	37	25
NC_037328.1	40950372	17	+							TACAGGGAAGC	0	0	0	3	0	0	0	0	0	3	0	0	0	0	0	0	0	4	3	4	0	0	0
NC_037328.1	42830042	5	-	80	CGGGGC					AGTGCGTCAGA	0	0	0	2	0	0	0	0	0	3	0	0	0	0	0	0	0	0	0	0	0	0	0
NC_037328.1	42901406	4	-							GTAgtatctct	0	0	0	0	0	0	0	2	0	0	0	0	0	0	0	0	0	0	0	2	0	0	0
NC_037328.1	43111093	4	-							GCTTTGGAGAC	0	0	0	0	0	0	0	0	0	0	0	0	0	0	0	0	0	0	2	0	0	2	0
NC_037328.1	43111525	4	-			107	ACCAAT			CAGGTGGGAAG	0	0	0	0	0	0	0	0	0	0	0	0	0	0	0	0	0	2	0	0	0	0	2
NC_037328.1	43111890	11	+					29	TAAAAG	TGGGGAAGTAC	0	0	2	3	0	0	0	0	0	3	0	0	0	0	0	0	3	0	0	0	0	0	0
NC_037328.1	43194601	4	-							CTCTTACTTAT	0	0	0	0	2	0	0	0	0	0	0	0	2	0	0	0	0	0	0	0	0	0	0
NC_037328.1	43195091	131	-	18	GGCGGC					CCTGCCAGCCA	3	0	5	8	15	5	0	0	0	0	5	0	0	0	0	6	18	11	10	7	3	9	26
NC_037328.1	43195102	196	-							CGGCCGGCCTG	3	9	7	11	6	9	4	0	0	13	5	0	4	0	0	14	23	17	8	13	0	12	38
NC_037328.1	44142771	39	-	79	GCGCCG					CGCTCGCATTG	0	0	0	4	5	0	0	0	0	4	0	0	0	0	0	0	0	0	0	0	2	9	15
NC_037328.1	44142798	34	-	52	GCGCCG			30	TATAAG	CCCATAGGCCG	0	0	0	0	0	0	0	0	0	0	0	2	0	0	0	0	3	0	0	0	0	10	19
NC_037328.1	44555397	10	+	27	GCGCCG					AAAGTGACGTG	0	0	0	0	0	0	0	0	0	0	0	0	0	0	0	0	0	0	0	0	0	4	6
NC_037328.1	45156157	89	+							CGCGCGAGTCT	0	0	2	0	0	0	0	2	0	0	0	0	0	2	0	0	0	0	5	4	0	36	38
NC_037328.1	45156196	23	+	52	CGGGGC					CAACCGAGTGG	0	0	0	0	0	0	0	0	0	0	0	0	0	0	0	0	0	0	0	0	0	13	10
NC_037328.1	45692283	9	+							CTATTGGgacc	0	0	0	0	0	0	0	0	0	0	0	0	0	2	0	0	0	0	0	2	0	3	2
NC_037328.1	45988305	26	+	44	GGCGGG					GAACTGTGTCG	0	0	0	0	0	0	0	0	0	3	0	0	0	0	0	0	0	0	0	0	0	14	9
NC_037328.1	46001995	25	+							TCCTTGGCGTG	0	0	0	0	0	0	0	0	0	0	0	0	0	0	0	0	0	0	0	0	3	11	11
NC_037328.1	46002012	41	+	38	GGCGGG					GGGGAGGCCGC	0	0	0	0	0	0	0	0	0	0	0	0	0	0	0	4	0	0	0	4	0	15	18
NC_037328.1	46058474	4	-			98	CCAATC			GCGCTGGAGAA	0	0	0	0	0	0	0	0	0	0	0	0	0	0	0	0	0	0	0	0	2	2	0
NC_037328.1	46066949	1599	-					30	TATAAG	tccttctcttc	14	19	21	42	53	13	22	15	7	63	9	23	30	29	33	58	62	111	69	63	29	772	42
NC_037328.1	46139285	24	-							GACACCTTTCT	0	0	0	0	0	0	0	0	0	0	0	0	0	0	0	2	0	0	0	0	0	15	7
NC_037328.1	46190122	9	+			110	GCCAAT			CGCTCGTGCCC	0	0	0	0	2	0	0	0	0	0	0	0	0	0	0	0	0	0	0	0	0	0	7
NC_037328.1	46422913	4	+							aaattgggaat	0	0	0	0	0	0	0	0	0	0	0	0	0	0	0	0	0	2	0	0	0	2	0
NC_037328.1	49930823	10	+	43	GCGGCG					GCCTCAGTCTG	0	0	0	0	2	0	0	0	0	0	0	0	0	0	0	0	4	0	0	2	2	0	0
NC_037328.1	51322405	9	-							ttaatgagaag	0	0	0	0	0	0	0	0	0	0	0	0	0	0	0	0	0	0	0	0	2	7	0
NC_037328.1	52777180	46	-	67	GGGGCG					cggCCAGGCAG	0	0	0	0	0	2	2	0	0	0	0	3	0	0	0	0	0	4	5	0	3	9	18
NC_037328.1	53562569	89	+			140	CAATGG			ggagtggaact	2	0	2	0	5	0	2	2	0	5	0	0	0	0	0	4	8	4	5	4	2	37	7
NC_037328.1	54227691	7266	-							ttataGCTCTT	62	61	83	177	252	93	133	139	56	297	49	82	151	132	189	218	286	548	431	324	300	2937	266
NC_037328.1	54849110	72	+							CTACAGCTTTT	0	0	0	5	4	3	2	0	4	6	0	2	0	0	0	0	3	4	3	0	3	17	16
NC_037328.1	55893427	21	+	29	GGCGGG					TCGGCAGTGGC	0	0	0	0	4	0	0	0	0	4	0	0	0	2	2	0	0	4	5	0	0	0	0
NC_037328.1	56737575	10	+	65	GCGGCG					GCGCAGGGGCT	0	0	0	0	0	0	0	0	0	0	0	0	0	0	0	0	0	0	0	0	0	5	5
NC_037328.1	57075219	9	+							GTCCCAGTGTA	0	0	0	0	0	0	0	0	0	0	0	0	0	0	0	0	0	0	2	0	0	4	3
NC_037328.1	57343669	24	-							AGAGTGAGAGG	0	0	0	0	0	0	0	0	0	0	0	0	0	0	0	0	0	0	0	0	0	11	13
NC_037328.1	57343714	18	-							GTCCTGTGTCA	0	0	0	0	0	0	0	0	0	0	0	0	0	0	0	0	3	0	0	0	0	8	7
NC_037328.1	57381075	7	-							ctgccaAACCA	0	0	0	0	0	0	0	0	0	0	0	0	0	0	0	0	0	0	0	0	0	4	3
NC_037328.1	57412433	18	-							TCTGGGACTGA	0	0	0	3	5	4	0	0	0	4	0	0	0	0	0	0	0	0	0	2	0	0	0
NC_037328.1	57412494	59	-							TTTCCAGTGGC	0	0	0	3	4	0	0	0	0	5	2	0	0	0	0	4	11	4	5	5	0	10	6
NC_037328.1	57412570	76	-							TCACCGCTCAC	0	0	0	0	7	3	3	0	0	0	0	0	0	0	0	6	4	4	4	3	0	19	23
NC_037328.1	57412648	9	-							AAAGTGATTTA	0	0	0	0	0	0	0	0	0	0	0	0	0	0	0	2	0	0	0	0	0	0	7
NC_037328.1	57799337	902	-							gcGTTGGGTCT	2	4	7	13	28	9	7	12	4	39	11	11	24	16	7	30	26	85	46	30	19	390	82
NC_037328.1	58433719	15	-	57	GGCGGG					CGTGTGGAGAA	0	0	0	0	0	0	0	0	0	0	0	0	0	0	0	0	0	0	0	0	0	6	9
NC_037328.1	58433757	16	-	20	CGGCGG					gcggcggcggc	0	0	0	0	0	0	4	0	0	0	0	0	0	0	4	0	0	0	0	0	0	8	0
NC_037328.1	58433776	10	-	56	GGGGCG					GCGGCGGCGGG	0	0	0	0	0	3	0	0	0	3	0	0	0	0	0	0	4	0	0	0	0	0	0
NC_037328.1	58434605	14	+							AGAGCCTCTGG	0	0	0	0	0	0	0	0	0	0	0	0	0	0	0	0	0	0	3	0	2	3	6
NC_037328.1	58518925	4	+	53	GGGGCG					TACTCGGCGGC	0	0	0	0	2	0	0	0	0	0	0	0	0	0	0	0	0	0	0	2	0	0	0
NC_037328.1	59520392	9	+							agcatgggctt	0	0	0	0	0	0	0	0	0	0	0	0	0	0	0	0	0	0	0	0	0	2	7
NC_037328.1	59909219	12	+							aaaatggctct	0	0	0	0	0	0	0	0	0	0	0	0	0	0	0	0	0	0	4	0	0	8	0
NC_037328.1	61183743	22	+							TACTAGGAAGC	0	0	0	0	0	0	0	0	0	10	0	0	0	0	3	0	0	3	6	0	0	0	0
NC_037328.1	61789630	12	-							TGAACGCTTCC	0	0	0	0	3	0	0	0	0	4	0	0	0	0	0	0	0	0	0	0	0	0	5
NC_037328.1	64240564	15	-	52	GGGGCG					CGTCTGCTCAG	0	0	0	0	2	0	0	0	0	0	0	0	0	0	0	0	3	0	0	0	0	5	5
NC_037328.1	64334279	12	+							CGCTCGAACAA	0	0	0	0	2	0	0	0	0	0	0	0	0	0	0	0	0	0	0	2	0	4	4
NC_037328.1	64432900	78	-							AAATCGGCTTC	0	0	0	4	4	0	0	3	0	4	0	0	0	2	0	4	8	10	6	0	0	33	0
NC_037328.1	64861864	12	-	110	GGGGCG					TCCTCACAGAG	0	0	0	0	3	0	0	0	0	0	0	0	0	0	0	0	0	3	3	0	3	0	0
NC_037328.1	65198327	119	-	26	GGGGCG					ATTTCCTCTGA	4	4	3	0	0	4	5	0	0	6	3	0	5	0	0	6	10	11	8	5	3	17	25
NC_037328.1	65318388	114	+	38	GGCGGG					GCGCCGGGTCG	2	0	0	6	0	0	4	0	0	0	0	0	3	2	0	4	5	20	0	0	0	61	7
NC_037328.1	65433972	17	-			133	GCCAAT	39	CTATAA	GCAATGACAAG	0	0	0	0	0	0	0	0	0	0	2	0	0	0	0	0	3	0	0	0	0	8	4
NC_037328.1	65434205	6	+							TAGTTGAGGCG	0	0	0	0	0	0	0	0	0	2	0	0	0	0	0	0	0	0	0	0	0	0	4
NC_037328.1	66226632	36	-							tggctgagtcc	0	0	0	0	2	0	0	2	0	2	0	0	0	0	0	0	0	0	0	2	2	7	19
NC_037328.1	66819094	83	-	59	GCGGCG					TGTTTGTCCAA	2	0	0	4	5	0	3	0	0	7	0	0	0	3	0	0	4	10	0	0	0	37	8
NC_037328.1	66820318	23	+							ACATTGAGCTC	0	0	0	0	0	0	0	0	0	0	0	0	0	0	0	0	0	0	0	0	0	14	9
NC_037328.1	66820345	7	+							GCCTTGGGGCA	0	0	0	0	0	0	2	0	0	0	0	0	0	0	0	0	2	0	3	0	0	0	0
NC_037328.1	66847172	2306	+							ATTCTCTCTTT	13	20	17	46	51	17	41	21	11	71	9	20	36	20	32	50	71	135	63	58	71	1038	395
NC_037328.1	66847377	5	+							GGCTGGGAAAA	0	0	0	0	2	0	0	0	0	3	0	0	0	0	0	0	0	0	0	0	0	0	0
NC_037328.1	66944330	6	-							ACGCCGGCTGA	0	0	0	0	0	0	0	0	0	0	0	0	0	0	0	2	0	0	0	0	0	0	4
NC_037328.1	67012275	8	+							CCGCTGGGAGT	0	0	0	0	0	0	0	0	0	0	0	0	0	0	0	2	0	0	0	0	0	0	6
NC_037328.1	67012296	30	+							CCAGTAGTCGG	0	0	0	2	3	0	0	0	0	0	0	0	0	0	0	0	0	0	2	0	0	0	23
NC_037328.1	67121624	4	+	71	GCGGCG					AGCCCGGCAGT	0	0	0	0	0	0	2	0	0	0	0	0	0	0	0	0	0	2	0	0	0	0	0
NC_037328.1	67952663	5	-	133	GGGGCG					TGGCCAGTCGG	0	0	0	0	0	0	2	0	0	0	0	0	0	0	0	3	0	0	0	0	0	0	0
NC_037328.1	67979220	10	+							AGGTAGATTGC	0	0	2	0	0	0	0	0	0	0	0	0	0	0	0	0	0	0	0	0	0	0	8
NC_037328.1	69127832	63	+	62	GGGGCG					GGTTTGGAGTT	0	0	0	0	0	0	2	3	0	6	2	2	3	0	0	2	3	5	3	0	2	18	12
NC_037328.1	69312458	4	-	14	CGGCGG					GGAgcgaggaa	0	0	2	0	0	0	0	0	0	0	2	0	0	0	0	0	0	0	0	0	0	0	0
NC_037328.1	69501687	6	-							GCCTCACTTCG	0	0	0	0	0	0	0	0	0	0	0	0	2	0	2	0	0	0	0	2	0	0	0
NC_037328.1	69946593	49	-	25	GCGGCG					CCGCTGCGCTG	0	0	0	4	0	0	0	0	0	0	3	0	0	0	0	0	0	6	3	0	0	8	25
NC_037328.1	70086238	17	-							agagagagaag	0	0	0	0	0	0	0	0	0	0	0	0	0	0	0	0	0	0	0	0	0	3	14
NC_037328.1	70179461	12	-							CTGCTGGGAAC	0	0	0	0	0	0	0	0	0	0	0	0	0	0	0	0	0	4	0	0	0	8	0
NC_037328.1	70180133	1863	-	19	GCGGCG					CTGGTCTCTTT	11	11	18	39	37	21	30	17	6	93	19	29	20	22	12	57	60	199	83	49	29	955	46
NC_037328.1	70335505	11	-	126	GGGCGG					CTGAAGGGCCG	0	0	0	0	2	0	0	0	0	0	0	0	0	0	2	0	0	0	0	0	0	0	7
NC_037328.1	70346053	13	-							atagaGGAGGG	0	0	0	2	3	0	0	0	0	2	0	0	0	0	0	0	0	6	0	0	0	0	0
NC_037328.1	70372539	16	-							GGTGCGGATAG	0	0	0	0	0	0	0	0	0	0	0	0	0	0	0	0	0	0	0	0	0	4	12
NC_037328.1	70679926	26	-	46	GGCGGG			34	CTATAA	CCACCAGAGGG	0	0	2	0	0	0	0	0	0	0	0	0	0	0	0	0	5	0	6	0	0	4	9
NC_037328.1	70690881	33	-			140	CCAATG			gtcatggggct	0	0	0	0	0	0	0	0	0	0	0	0	0	0	5	0	0	6	4	4	6	8	0
NC_037328.1	70909417	17	-	17	GGCGGC					GCCCTGGAGAC	0	2	0	0	0	0	0	0	0	0	0	0	0	0	0	0	0	0	0	0	0	15	0
NC_037328.1	70987418	13	-							tctgtgttgtt	0	0	0	0	0	2	0	0	0	0	0	0	0	0	0	0	0	0	0	0	0	5	6
NC_037328.1	71013967	50	+							CCCTCCCTTTT	0	0	0	0	0	0	0	2	0	4	0	0	0	0	0	0	2	3	4	0	0	33	2
NC_037328.1	71257597	26	+	13	GCGGCG					TGGTTGTTCCG	0	2	0	0	8	0	0	0	0	0	0	0	0	0	0	0	5	0	0	3	0	0	8
NC_037328.1	71291539	72	-							AAGTCGGGAAG	0	0	0	0	0	0	0	0	0	4	0	0	0	0	0	0	0	2	2	0	0	54	10
NC_037328.1	71410587	15	-							CTGCTGGGGCT	0	0	0	0	0	0	0	0	0	0	0	0	0	0	0	0	0	6	0	0	0	9	0
NC_037328.1	71410602	15	-	80	GCGCCG					TTTCCGGTTCC	0	0	0	0	0	0	0	0	0	0	0	0	0	0	0	0	0	0	0	0	0	10	5
NC_037328.1	71410720	14	+	45	GCGGCG					CGATCAGAAGC	0	0	0	0	0	0	0	0	0	3	0	0	0	0	0	0	0	0	0	0	0	7	4
NC_037328.1	71410737	16	+	62	GCGGCG	92	CCAATC			GGCGTGCTTTG	0	0	0	0	0	0	0	0	0	0	0	0	2	0	0	0	0	0	0	0	0	14	0
NC_037328.1	71868302	207	+							ACAGCTCTTTG	3	0	4	8	15	3	4	3	2	19	0	3	8	4	6	11	9	22	23	10	4	46	0
NC_037328.1	72100115	22	+							CGCTTGGCATT	0	0	0	0	2	0	0	0	0	0	0	0	0	0	0	0	0	0	0	0	0	6	14
NC_037328.1	72100148	13	+	47	GGCGGG					TAGGCCGGCTT	0	0	0	0	0	0	3	0	0	0	0	0	0	0	0	0	0	0	0	2	0	0	8
NC_037328.1	72308455	55	-							CTTCTGTGTCA	0	0	0	0	0	0	0	0	0	5	0	0	0	0	0	0	3	0	0	0	0	17	30
NC_037328.1	72415518	140	-							gttctgcctTT	0	0	0	0	5	0	0	3	3	6	2	0	0	3	0	4	6	14	3	4	3	79	5
NC_037328.1	72877462	31	+							TTGCTGCTTTT	0	0	0	0	0	0	0	0	0	0	0	0	0	2	0	0	0	2	3	0	0	11	13
NC_037328.1	73048146	5	+	106	GGGCGG					ACCTCACATCC	0	0	0	3	0	2	0	0	0	0	0	0	0	0	0	0	0	0	0	0	0	0	0
NC_037328.1	73365269	111	-					31	TATATA	GGATCACACAG	0	2	3	4	4	2	0	0	0	10	2	4	0	0	0	5	9	9	4	0	2	25	26
NC_037328.1	73461331	11	-							GGTGAGGGCGA	0	0	0	0	0	0	0	0	0	0	0	0	0	0	0	0	0	0	0	0	0	4	7
NC_037328.1	73626768	5	+	53	GGCGGG					CTTTCAGAATA	0	0	0	0	0	0	0	0	0	2	0	0	0	0	0	0	0	0	0	0	0	3	0
NC_037328.1	73708062	8	+							TAAGAGGGATT	0	0	0	0	0	0	0	0	0	0	0	0	0	0	0	0	0	0	0	0	0	6	2
NC_037328.1	73856394	4	-	62	GCGGGG					AGTCCATTCGC	0	0	0	0	2	0	0	0	0	0	0	0	0	0	0	2	0	0	0	0	0	0	0
NC_037328.1	76006003	15	-							GGCGCGAGCAG	0	0	0	0	0	0	0	0	0	0	0	0	0	0	2	0	0	0	0	0	0	7	6
NC_037328.1	76006021	29	-							GTATTGATCAG	0	0	0	0	0	0	0	0	0	0	2	0	0	2	0	0	0	3	0	0	0	10	12
NC_037328.1	76416450	13	-							GCAGTGGACAA	0	0	0	0	0	0	0	0	0	5	0	0	0	0	0	0	0	3	0	0	0	0	5
NC_037328.1	76416623	6	-							GTTCTGGGAAA	0	0	0	3	0	0	0	0	0	0	0	0	0	0	0	0	0	0	0	0	0	0	3
NC_037328.1	76416645	9	-							CTGAAGGAGAA	0	0	0	0	0	0	0	0	0	0	0	0	0	0	0	0	0	0	0	0	0	6	3
NC_037328.1	76416995	8	-							GTATTGGTACT	0	0	0	0	3	0	0	0	0	3	0	0	0	0	0	0	0	0	0	2	0	0	0
NC_037328.1	76417100	6	-							CCAGTGGAACC	0	0	0	2	0	0	0	0	0	0	0	0	0	0	0	0	0	0	0	0	0	0	4
NC_037328.1	76417137	5	-							TTCAAGGGATG	0	0	0	0	0	0	0	0	0	0	0	0	0	0	0	2	0	3	0	0	0	0	0
NC_037328.1	76417272	9	-							AGATAGGAAGA	0	0	0	0	0	0	0	0	0	0	0	0	0	0	0	0	0	0	0	0	0	5	4
NC_037328.1	76417382	11	-							AGAACGGGCAG	0	0	0	0	0	0	0	0	0	0	0	0	0	0	0	0	0	0	0	0	0	5	6
NC_037328.1	76417593	14	-	86	GGCGGG					gtcttggacaa	0	0	0	0	0	0	0	0	0	0	0	0	0	0	0	0	0	0	0	0	0	7	7
NC_037328.1	76417770	18	-							aaaatgggaaa	0	0	0	0	0	0	0	0	0	0	0	0	0	0	0	0	0	0	0	2	0	7	9
NC_037328.1	76417842	2348	-							ACAGAGGGCTT	22	42	41	72	145	54	68	46	19	139	14	27	82	37	37	118	182	299	188	147	62	344	163
NC_037328.1	77130195	37	+							TCCGCCTCTCA	2	0	0	4	4	2	3	0	2	0	0	0	0	2	0	3	6	0	3	4	2	0	0
NC_037328.1	77656318	37	+							TTGGTGGGGAC	0	0	0	0	0	0	0	2	0	0	0	0	0	0	2	0	2	5	2	0	2	20	2
NC_037328.1	79136167	4	-							GTGCCAGTGGA	0	0	2	0	0	0	0	0	0	2	0	0	0	0	0	0	0	0	0	0	0	0	0
NC_037328.1	80452916	16	+	32	GCGGCG					CCGGCGGGAAC	0	0	0	0	2	0	0	0	0	3	0	0	0	0	0	0	0	3	0	0	0	8	0
NC_037328.1	80466926	32	+							TTTTAGGTAGT	0	0	0	4	0	0	0	0	0	7	2	0	0	0	0	4	2	6	5	0	2	0	0
NC_037328.1	80473755	160	-					31	CTATAA	GCTGTCTTTTC	0	0	0	8	7	4	4	4	6	8	2	0	4	3	2	3	7	17	17	4	8	26	26
NC_037328.1	80661912	14	-							GAAGTGACTGG	0	0	0	0	0	4	0	0	0	0	0	0	0	0	0	0	4	0	0	0	0	6	0
NC_037328.1	80665719	14	+							GCGCTGGACCG	0	0	0	0	0	0	0	0	0	0	0	0	0	0	0	0	0	0	0	0	0	4	10
NC_037328.1	81288263	93	+	80	GGGGCG					GCCTTAGAGCC	3	0	3	5	0	2	3	4	0	6	0	0	0	0	0	5	5	9	13	6	6	15	8
NC_037328.1	81288290	44	+	14	GGCGGC					GGAGCGTTTCG	0	0	0	0	0	0	3	0	0	0	2	0	0	0	0	0	0	0	0	5	0	17	17
NC_037328.1	81306180	4	+							tcacaggggtg	0	0	0	0	0	0	0	0	0	0	0	0	0	0	0	0	0	2	0	0	0	0	2
NC_037328.1	81621204	10	-	77	GCGGGG					GCTTTGGCGGC	0	0	0	0	0	0	2	0	0	0	0	0	0	0	0	0	0	0	0	0	0	0	8
NC_037328.1	81877882	8	+	104	GGCGGG					GAGGCGACTTC	0	0	0	0	0	0	0	0	0	0	0	0	2	0	0	0	0	0	0	0	0	4	2
NC_037328.1	82854316	7	-	133	GGGCGG					GCTGGGAGAGT	0	0	0	2	2	0	0	0	0	0	0	0	0	0	0	0	3	0	0	0	0	0	0
NC_037328.1	82866756	4	+							GGCTGGGATTC	0	0	0	2	0	0	0	0	0	0	0	0	0	0	0	0	0	0	2	0	0	0	0
NC_037328.1	82872678	115	-	75	GCGCCG					GAGCCGGAAAT	0	0	3	0	6	0	0	0	0	0	0	0	0	0	3	0	12	5	4	0	0	6	76
NC_037328.1	82872740	18	-	64	GGCGGG					CACGTGGGGCC	0	0	0	0	0	0	0	0	0	3	0	0	0	0	0	3	0	0	0	0	0	0	12
NC_037328.1	82888214	78	-	71	GGCGGG					CGCGCGCAGCG	2	2	0	4	7	0	3	0	0	5	3	0	0	0	0	0	5	4	5	0	3	14	21
NC_037328.1	82927120	9	-	112	GGGCGG					CAACCACAAGC	0	0	2	0	0	0	0	0	0	3	0	0	0	0	0	2	2	0	0	0	0	0	0
NC_037328.1	82927140	9	-	92	GGGCGG					CAGTTGCCCTC	0	0	0	0	0	0	0	0	0	0	0	0	0	0	0	0	0	0	0	0	0	5	4
NC_037328.1	82927908	15	+							AGAGCGGCGCA	0	0	0	0	0	2	0	0	0	3	0	0	0	0	0	0	0	0	0	2	0	8	0
NC_037328.1	82968193	13	-	47	GGCGGG					AGCCCGACTGG	2	0	0	0	0	0	0	0	0	0	0	0	0	0	0	0	0	3	0	0	0	3	5
NC_037328.1	82979101	28	-	78	GGGGCG					GATCCGGAGAG	0	0	0	0	0	0	0	0	0	0	0	0	0	0	0	0	0	0	0	0	0	11	17
NC_037328.1	82979121	100	-	58	GGGGCG					GGGGCGGGCGG	0	0	0	0	0	0	0	0	0	5	0	0	4	0	0	0	10	7	11	5	4	30	24
NC_037328.1	82979155	59	-	25	CGGGGC					GCAGTGAAAGC	0	0	0	0	0	0	0	0	0	0	3	0	0	0	0	4	0	0	0	0	0	30	22
NC_037328.1	83206209	28	+							gaggaggcaCC	0	0	0	0	0	0	0	0	0	0	2	0	0	2	0	0	3	3	3	0	0	12	3
NC_037328.1	83232820	933	+							CTGTCGCCTTT	10	13	17	28	36	17	22	10	6	35	0	13	44	35	38	35	38	66	48	57	51	281	33
NC_037328.1	83246925	11	+	75	GGGGCG					TTGATAAGGTC	2	0	0	0	3	3	0	0	0	3	0	0	0	0	0	0	0	0	0	0	0	0	0
NC_037328.1	83246953	81	+	103	GGGGCG					AGGTTGGGAAG	0	0	0	0	0	0	0	0	0	0	0	0	0	0	0	0	4	6	3	4	0	29	35
NC_037328.1	83372231	4	-							TAAGCCCTTTC	0	0	0	0	0	0	0	0	0	2	0	0	0	0	0	0	0	2	0	0	0	0	0
NC_037328.1	83419537	2683	+							ATGTAGCTCTT	16	16	15	34	63	30	45	49	32	64	22	28	61	39	59	58	71	225	170	113	94	1234	145
NC_037328.1	83419571	94	+							CAGCTGCTTCA	0	0	0	0	0	0	0	0	0	0	0	0	0	0	0	0	0	0	0	0	0	71	23
NC_037328.1	83691971	7	-							cccctgggact	0	0	0	0	0	0	0	0	0	0	0	0	0	0	0	0	0	0	0	2	0	5	0
NC_037328.1	83711110	189	-							TACCCGGGAGA	0	2	2	5	6	0	0	2	0	11	3	0	5	0	0	5	3	10	6	0	0	96	33
NC_037328.1	84226508	11	-	44	GCGGCG					GCGCCGGGACC	0	0	0	0	0	0	0	0	0	0	0	0	0	0	0	0	0	0	0	0	2	0	9
NC_037328.1	84309357	4	+			126	CCAATG			catatgggctt	0	0	0	0	0	0	0	0	2	0	0	0	0	0	2	0	0	0	0	0	0	0	0
NC_037328.1	86035443	11	+			112	CCAATC			CTGCCGTATTT	0	0	0	0	0	0	2	0	0	4	0	0	0	0	0	0	0	0	0	0	0	5	0
NC_037328.1	86120962	52	-	140	GGGGCG					CCAGCGGCCTT	0	2	0	0	3	0	3	0	0	0	0	0	4	0	2	0	0	3	3	0	0	17	15
NC_037328.1	87506775	136	+							agcatgggctt	0	0	0	0	0	0	3	7	5	0	0	0	0	6	7	0	0	9	9	11	24	39	16
NC_037328.1	87518676	142	-							CTGGTGTTCTC	2	0	0	0	4	0	3	0	0	4	0	0	3	0	0	5	7	12	6	3	3	72	18
NC_037328.1	87518821	23	+			116	GCCAAT			TTGGCGGAAAT	0	0	0	0	0	0	0	0	0	0	0	0	0	0	0	0	0	0	0	0	0	10	13
NC_037328.1	87518841	45	+			136	GCCAAT			TTGCTGATGCG	0	0	2	0	0	0	0	0	0	0	0	0	0	0	0	3	4	0	4	0	0	15	17
NC_037328.1	87567833	24	-							TGTGTGTGGCC	0	0	0	0	0	2	2	0	0	0	0	0	2	0	0	0	0	5	0	0	0	8	5
NC_037328.1	87648301	7	+	15	GGCGGC					GGCCTGGGTGT	0	0	0	0	0	0	0	0	0	0	0	0	0	0	0	0	2	0	0	0	0	5	0
NC_037328.1	87764855	10	-							CCAGCGTCTTT	0	0	0	0	0	0	0	2	0	0	0	0	0	0	0	0	3	0	0	0	0	0	5
NC_037328.1	87963950	4	-	58	GGGGCG	124	GACCAA			GCGGCAGTTCC	0	0	0	0	0	2	0	0	0	0	0	0	0	0	0	2	0	0	0	0	0	0	0
NC_037328.1	90030158	22	+							GGGTTATTTTG	0	0	0	0	2	3	2	0	0	0	0	0	0	0	0	0	4	0	0	3	0	0	8
NC_037328.1	92661136	22	+							TCAACGGGAAG	0	0	0	0	0	0	0	0	0	6	0	5	0	0	0	0	0	0	0	0	0	11	0
NC_037328.1	94769395	32	-			96	GCCAAT			TTTTTGAATTG	0	0	0	0	0	0	0	0	0	0	2	0	0	0	0	0	0	0	0	0	2	7	21
NC_037328.1	94818907	9	+							CCCTCGCAGAA	0	0	0	0	0	0	0	0	0	0	0	0	0	0	0	0	0	0	3	0	0	0	6
NC_037328.1	95205840	4	+							TGCAAGGTTAG	0	0	0	0	0	0	0	0	0	0	0	0	0	0	2	0	0	2	0	0	0	0	0
NC_037328.1	95454697	29	-							GAAATGACGAT	2	0	0	0	0	0	0	0	0	0	0	0	0	0	0	0	0	0	0	0	0	20	7
NC_037328.1	95479905	7	-	106	GGGCGG					GAGGAGGAGAT	0	0	0	0	0	0	0	0	2	0	0	0	0	0	0	0	0	0	0	0	0	0	5
NC_037328.1	95820499	2483	+							GTATCCTCTTT	15	16	20	40	70	35	45	35	26	68	22	30	48	37	58	48	82	188	156	119	103	1077	145
NC_037328.1	95820532	72	+							CGGCCGCTTCA	0	0	0	0	0	0	0	0	0	0	0	0	0	0	0	0	0	0	0	0	0	60	12
NC_037328.1	96021941	26	+					29	TATAAC	TCCACGCACAA	0	0	0	2	0	0	0	0	0	0	0	0	0	0	0	0	0	0	0	0	0	0	24
NC_037328.1	96022021	8	+			102	GCCAAT			CCCACACGCAC	0	0	0	0	0	0	0	0	0	0	0	0	0	0	0	0	0	0	0	0	0	4	4
NC_037328.1	96158336	124	-							AGCTGGGTGGG	3	0	2	0	14	4	6	0	0	20	0	4	3	6	5	6	5	23	14	9	0	0	0
NC_037328.1	96158689	22	-							GCTAAGATTGA	0	0	0	4	0	0	0	0	0	6	0	0	2	0	0	0	4	6	0	0	0	0	0
NC_037328.1	96158786	13291	-							aaattgggcAC	83	137	128	427	388	181	230	120	38	543	120	170	212	166	78	428	504	1115	531	389	133	6699	471
NC_037328.1	96572447	253	+					33	GTATAA	tttctctctca	2	3	4	3	9	3	16	3	0	16	0	3	5	0	4	8	10	16	22	13	7	93	13
NC_037328.1	97057974	5	-	72	GGCGGG					CCGGCACAGCC	0	0	0	0	0	0	0	0	0	0	0	0	0	0	0	0	3	0	0	0	0	2	0
NC_037328.1	97130995	11	-							gccttgacgta	0	0	0	0	0	0	0	0	0	0	0	0	0	0	0	0	0	0	0	0	0	4	7
NC_037328.1	97163220	7	-	59	CGGCGG					TCCGCGCCGCG	0	0	0	0	0	0	0	0	0	0	0	0	0	0	0	0	0	0	2	0	0	0	5
NC_037328.1	97163232	7	-	47	CGGCGG					GCGACACTTGG	0	0	0	0	3	0	0	0	0	0	0	0	0	0	0	0	4	0	0	0	0	0	0
NC_037328.1	97196184	8	+							CATGCGCAGCC	0	0	0	0	0	0	0	0	0	0	0	0	0	0	0	0	3	3	2	0	0	0	0
NC_037328.1	97337501	707	+							attcagCCTTC	3	5	6	13	17	4	14	9	2	23	3	10	12	9	7	26	23	52	32	24	21	373	19
NC_037328.1	97421652	284	-	62	GCGGCG					CGGGCGGAGCG	0	4	6	9	13	3	5	4	2	6	6	3	5	0	0	9	13	10	12	6	3	87	78
NC_037328.1	97604130	6	-							ACGTCCTTCCA	0	0	0	0	0	0	0	0	2	0	0	0	0	0	0	0	0	0	0	0	0	0	4
NC_037328.1	99744378	72	+							CTCTCGGGTCC	0	0	0	0	4	0	0	0	0	6	3	0	3	2	0	6	0	0	5	6	2	16	19
NC_037328.1	99744397	118	+							TCGCCGGAGTG	0	0	0	0	5	0	0	0	0	0	3	0	3	0	0	0	6	8	11	0	0	34	48
NC_037328.1	104351125	1357	+							ccactcTCTTT	11	18	16	35	39	17	26	19	10	63	8	18	20	23	29	47	61	128	92	53	55	516	53
NC_037328.1	104571933	5	+							GTtctggggct	0	0	0	0	0	0	0	0	0	0	0	0	0	0	2	0	0	0	0	0	3	0	0
NC_037328.1	105079067	30	+							agccagaaaCC	0	0	0	0	0	0	0	0	0	0	0	0	0	0	0	0	0	0	0	0	0	9	21
NC_037328.1	106186544	5	-							CCGGCGTCAGC	2	0	0	0	3	0	0	0	0	0	0	0	0	0	0	0	0	0	0	0	0	0	0
NC_037328.1	106797362	43	-							GCCGTGGCGTC	0	0	0	0	0	0	2	0	0	0	0	0	2	0	0	0	0	0	0	0	0	17	22
NC_037328.1	106925028	17	+	18	GCGGCG					CCCTCAGATCG	0	0	0	2	5	0	0	0	0	0	0	0	0	0	0	0	0	0	3	0	2	0	5
NC_037328.1	107078587	32	-							GACCCGGAGCC	0	0	0	0	4	0	0	0	0	0	0	0	0	0	0	0	0	0	0	0	0	13	15
NC_037328.1	107078606	150	-							GCGCCATTTTC	4	5	3	6	11	7	2	0	0	4	2	0	6	0	0	6	16	4	7	4	2	40	21
NC_037328.1	107308949	18	-			96	GACCAA			gttctgggctt	0	0	0	0	0	0	0	3	0	0	0	0	0	0	2	0	0	0	4	3	3	3	0
NC_037328.1	107540943	10	+							aataaggggct	0	0	0	0	0	0	0	2	0	0	0	0	0	0	2	0	0	0	0	4	2	0	0
NC_037328.1	107699331	6	-							TTCTCGGAGAA	0	0	0	0	0	0	0	0	0	0	0	0	0	0	0	0	2	0	0	0	0	0	4
NC_037328.1	108903169	8	-							GAAGTGCTCTT	0	2	0	0	0	0	0	0	0	0	0	0	0	0	0	0	0	6	0	0	0	0	0
NC_037328.1	109413779	84	-							AACCAGGAAGG	0	0	0	0	0	0	0	0	0	4	3	0	0	0	0	3	3	0	0	2	0	28	41
NC_037328.1	110448762	76	+	42	CGGCGG					TGGTTAGTCTC	0	0	0	0	4	0	0	0	4	4	4	0	0	0	2	3	0	3	5	4	4	23	16
NC_037328.1	110955903	71	-	68	GCGCCG					CGAGCGAGCTG	0	0	0	0	0	3	0	0	0	0	0	0	0	0	2	0	4	0	0	2	0	12	48
NC_037328.1	111095759	48	+							TTAGCGGATAC	0	0	0	0	0	0	3	0	0	0	0	0	0	0	0	0	0	5	0	0	0	24	16
NC_037328.1	111095789	111	+			105	GCCAAT			ACAGTGGCTTC	0	0	0	5	7	0	4	0	2	0	0	3	0	0	0	6	6	12	0	0	0	66	0
NC_037328.1	111095801	225	+			117	GCCAAT			TCCCCGCTTTG	0	0	0	0	6	4	7	0	0	8	0	4	5	5	6	8	18	14	12	8	10	96	14
NC_037328.1	111095831	134	+							CCCGCGGCTCC	0	0	5	0	5	3	5	0	0	4	4	0	0	3	0	0	5	10	11	5	0	47	27
NC_037328.1	111803416	33	-	15	GCGGCG					GGCCCGCGCTC	0	0	0	0	0	0	0	0	0	0	0	0	0	0	0	0	0	3	0	6	4	6	14
NC_037328.1	111829259	10	+	48	GGCGGG					GCTCCAGACAG	0	0	0	0	0	0	0	0	0	0	0	0	0	0	0	0	0	0	0	0	0	6	4
NC_037328.1	111829274	10	+	63	GGCGGG					TTATCAGATGT	0	0	0	0	0	0	2	0	0	2	0	0	0	0	0	0	0	3	3	0	0	0	0
NC_037328.1	112686825	12	-							TCCGTGCCTGC	0	0	0	0	0	0	0	0	0	0	0	0	0	0	0	3	0	4	0	0	0	5	0
NC_037328.1	113326582	11	+	34	GCGCCG					TCACCGGCTTC	0	0	0	0	0	0	0	0	0	0	0	0	0	0	0	0	0	3	0	0	0	0	8
NC_037328.1	113326599	4	+	51	GCGCCG					CGGTCGCCATT	0	0	2	0	0	0	2	0	0	0	0	0	0	0	0	0	0	0	0	0	0	0	0
NC_037328.1	113634663	4	+							caacaggggct	0	0	0	0	0	0	0	2	0	0	0	0	0	0	0	0	0	0	0	0	0	2	0
NC_037328.1	114375163	69	-	58	GCGGGG					GTTCCGCCTCT	0	0	0	3	0	0	3	0	2	2	0	0	3	0	0	3	6	3	2	0	4	16	22
NC_037328.1	115264657	41	-							AAACTGAATGA	0	0	0	3	0	0	0	0	0	3	0	0	0	0	0	0	0	0	0	2	0	8	25
NC_037328.1	115496547	10	-	76	GGCGGG					ACAGTCTTTTC	0	0	0	0	0	0	0	0	0	0	0	0	0	0	0	0	0	0	4	0	0	0	6
NC_037328.1	117537378	4	-	40	GCGGCG					GCCACGGGGCC	0	0	0	0	0	0	0	0	0	0	0	0	0	0	0	0	0	0	0	0	0	2	2
NC_037328.1	117537546	34	-							GCTCCGTTTCG	0	0	0	0	0	0	0	0	0	0	2	0	0	0	0	0	0	0	0	0	3	24	5
NC_037328.1	117537599	18	-	42	GCGGGC					TCGTCGACCTT	0	0	0	0	0	0	0	0	0	0	0	0	0	0	0	0	0	0	0	0	0	12	6
NC_037328.1	117598273	38	+	47	GGGGCG					GAAGCAGTTTG	0	0	0	3	0	0	0	2	0	0	0	0	3	0	0	0	0	6	4	0	0	13	7
NC_037328.1	118350051	8	-	51	GGGGCG	96	CCAATG			ACTCTAGGCTG	0	0	0	0	0	0	0	0	0	0	0	0	0	0	0	0	0	2	0	0	0	6	0
NC_037328.1	118403850	6	+	65	GCGCCG					GCTGCACAGTG	0	0	0	0	0	0	0	0	0	4	0	0	0	0	0	0	2	0	0	0	0	0	0
NC_037328.1	118809487	991	+							AGAACAGTTTT	15	16	16	51	70	32	29	10	8	75	10	12	40	21	18	47	79	92	59	37	16	196	42
NC_037328.1	118809620	14	+							GCATCGGACAT	0	0	0	0	4	0	0	0	0	0	0	2	0	0	0	0	0	0	2	0	0	6	0
NC_037328.1	118809686	6	+							CTAATGGGGAA	0	0	0	0	0	0	0	0	0	0	0	0	0	0	0	0	0	2	0	0	0	4	0
NC_037328.1	118811237	15	+							AACCAGATGTT	0	2	0	0	0	0	0	0	2	0	0	0	0	0	2	0	4	0	2	0	3	0	0
NC_037328.1	118811265	8	+							TCATTGGGCTG	0	0	0	4	0	0	0	0	0	0	0	0	0	0	0	0	0	0	0	0	0	4	0
NC_037328.1	118811447	14	+							TCATTGGAATC	0	0	0	0	0	0	0	0	0	0	0	0	0	0	0	0	0	4	2	0	0	5	3
NC_037328.1	118811515	4	+							TGCATGGATGC	0	0	0	0	0	0	0	0	0	0	0	2	0	0	0	0	0	0	2	0	0	0	0
NC_037328.1	118814760	10	+							ATAGTGGAATG	0	0	0	0	0	0	0	0	0	0	0	0	0	0	0	0	0	0	3	2	0	5	0
NC_037328.1	119046066	4	-	71	GCGCCG					CCAGTCTCTAC	0	0	0	0	0	0	0	0	0	0	0	0	0	0	0	0	2	0	2	0	0	0	0
NC_037328.1	119074266	9	+							ATTTCGGGGCG	0	0	0	0	0	0	0	0	0	0	0	0	0	0	0	0	0	0	2	0	0	0	7
NC_037328.1	119950348	6	+							GCTCCAGTGGT	0	0	0	2	0	0	0	0	0	0	0	0	2	0	0	0	0	0	2	0	0	0	0
NC_037328.1	121946324	22	+							AGCCTGGGTAA	0	0	2	0	0	0	4	0	0	0	0	0	0	0	0	0	0	0	0	0	2	7	7
NC_037328.1	121946367	15	+	128	GGGCGG					CGATCGCCAAG	0	0	0	0	0	0	0	0	0	0	0	0	0	0	0	0	0	0	0	0	0	7	8
NC_037328.1	122257891	4	+					30	ATAAAA	GTCCCGGATTC	0	0	0	0	0	0	2	0	0	0	0	0	0	0	0	0	0	0	0	0	0	0	2
NC_037328.1	124888329	5	-					33	GTATAA	CCGCCGGAGTC	0	0	0	0	0	0	3	0	0	0	0	0	0	0	0	0	0	0	0	0	2	0	0
NC_037328.1	125986609	88	-	58	GGCGGG					ccgccgccgaa	2	0	2	2	0	0	0	2	0	0	0	0	0	0	0	0	0	0	3	3	4	33	37
NC_037328.1	126129378	14	-							gccacaagTGC	0	0	0	0	0	0	0	0	0	2	0	0	0	0	0	0	0	0	0	0	0	9	3
NC_037328.1	126452887	23	-							AGAGCAGACTT	0	0	0	0	2	0	0	0	0	0	0	0	0	0	0	0	0	2	2	0	0	3	14
NC_037328.1	126593233	40	+	37	GGCGGG					CGGCTGGAGGC	0	0	0	0	0	0	0	0	0	0	0	0	0	0	0	0	0	0	3	0	0	9	28
NC_037328.1	126736219	5	+	90	GGGGCG					ATGTCAGAACA	0	0	0	0	0	0	0	0	2	0	0	0	0	0	0	0	0	0	0	0	0	3	0
NC_037328.1	126827576	12	+	43	GCGGGG	94	GCCAAT			CCGCCGGAGAT	0	0	0	0	0	0	0	0	0	0	0	0	0	0	0	0	0	0	0	0	0	8	4
NC_037328.1	126846522	8	-					27	TAAAAG	gttctgggaac	0	0	0	0	0	0	0	0	0	0	0	0	0	0	2	0	0	0	0	0	0	4	2
NC_037328.1	126871169	7	-							ATTCAGGGACT	0	0	0	0	0	0	0	0	0	0	0	0	0	0	5	0	0	0	0	0	2	0	0
NC_037328.1	127086252	90	-	77	GCGGGG					GCAGCGCAGTC	4	0	0	4	4	3	0	0	2	6	2	2	0	3	2	0	5	8	6	5	3	26	5
NC_037328.1	127086307	15	-	64	GGCGGG	109	CAATGG			AGGGCGGAGAC	0	0	0	0	2	0	0	0	0	0	0	0	0	0	0	0	0	0	0	0	0	13	0
NC_037328.1	127222146	19	-	70	GCGGGC	121	GCCAAT			TCAACGTCTCC	0	0	0	0	0	0	0	0	0	0	0	0	0	0	0	0	0	4	0	0	0	10	5
NC_037328.1	127222214	6	-	19	GCGGCG					CCTGCGGGCGG	0	0	0	3	3	0	0	0	0	0	0	0	0	0	0	0	0	0	0	0	0	0	0
NC_037328.1	127975581	12	+							caggtacttcc	0	0	0	0	0	0	0	0	0	0	0	3	0	0	0	0	0	2	0	0	0	7	0
NC_037328.1	128042640	13	-	48	GGGGCG					GCTGCCCTCTA	0	0	0	0	0	0	2	0	0	0	0	0	0	0	3	0	0	0	0	0	0	4	4
NC_037328.1	128221238	8	-					27	ATAAAG	TAATTGGGCTT	0	0	0	0	0	0	0	0	0	0	0	0	0	0	0	0	0	0	0	0	2	2	4
NC_037328.1	129707534	33	+	66	GCGCCG					GTTCCACGTCA	0	0	0	0	0	0	0	0	0	0	0	0	0	0	0	0	3	0	0	0	0	10	20
NC_037328.1	129743943	9	+							gcattggagaa	0	0	0	0	0	0	0	0	0	0	0	0	0	0	0	0	0	0	0	0	0	5	4
NC_037328.1	129754516	137	-							GGCCCGGATAA	0	0	2	0	3	0	0	0	0	10	0	0	0	3	0	6	4	7	6	4	2	48	42
NC_037328.1	130074272	243	-							cccctggagaa	0	0	0	0	0	3	2	0	6	0	0	0	0	4	11	2	2	8	11	12	11	145	26
NC_037328.1	130117415	127	-							aagagcttTCC	2	0	2	0	0	2	3	4	0	5	0	0	0	0	2	5	5	23	5	5	0	64	0
NC_037328.1	130293135	6	+	43	GGGGCG					CGGCGGCGCGC	0	0	0	0	0	2	0	0	0	0	0	0	0	0	0	0	0	0	0	0	0	0	4
NC_037328.1	130304306	23	+							atacagggact	0	0	0	0	0	0	0	0	0	2	0	0	0	2	0	0	0	3	0	0	3	13	0
NC_037328.1	130440337	6	-					33	GTATAT	ttctgccTCTT	0	0	0	0	0	0	0	0	0	0	0	0	2	0	0	0	2	0	0	2	0	0	0
NC_037328.1	130505293	14	-	57	GGGGCG					GAGTCGGCGCG	0	0	0	0	0	0	0	0	0	0	0	0	0	0	0	0	0	3	0	0	0	11	0
NC_037328.1	130505304	17	-	46	GGGGCG					AGCGCGACAAA	0	0	0	2	0	0	0	0	0	2	0	0	0	0	0	0	0	0	0	0	0	7	6
NC_037328.1	130518830	10	+	128	GGGCGG					CGGCTGAGCTG	0	0	0	0	0	0	0	0	0	0	0	0	0	0	0	0	0	0	0	0	0	3	7
NC_037328.1	130568041	78	+							tttACCTCTAC	2	2	2	2	3	0	2	0	2	3	0	0	2	0	3	4	7	5	3	0	0	25	11
NC_037328.1	130943046	10	+							GACTTGGTTGC	0	0	0	0	0	0	0	0	0	0	0	0	0	0	0	2	0	0	0	0	0	0	8
NC_037328.1	132419442	14	+							GCGCCATTGGC	0	0	0	0	0	0	0	0	0	0	0	0	0	0	0	2	0	0	2	0	0	0	10
NC_037328.1	133024308	15	-							TCGCTGATAGA	0	0	0	0	0	0	0	0	0	0	0	0	2	0	0	3	0	5	5	0	0	0	0
NC_037328.1	133024323	23	-							CATGCGCACTC	0	0	0	0	0	0	0	0	0	0	0	0	0	0	0	0	3	6	0	0	0	8	6
NC_037328.1	134839407	12	+	57	GGGGCG					TTAGCGGGGAA	0	0	0	4	0	0	0	0	0	3	0	0	0	0	0	0	0	0	0	0	0	5	0
NC_037328.1	134948051	26	+	41	GCGGGC					CCGCCAGAGCG	0	0	0	2	3	0	0	3	0	0	0	0	0	0	0	2	2	5	3	0	0	0	6
NC_037328.1	135295963	10	-							actgtggggac	0	0	0	0	0	0	0	0	0	0	0	0	0	0	2	0	0	0	0	0	0	6	2
NC_037328.1	135336783	14	+					32	ATAAAA	CGCTCAGTCTC	0	0	0	3	3	0	0	0	0	0	0	0	0	0	0	0	0	0	0	0	0	8	0
NC_037328.1	135572577	89	-							ACGTTGCTTTT	0	4	2	0	0	0	2	0	0	4	3	0	0	0	0	0	4	0	4	4	2	40	20
NC_037328.1	135881501	4	-	54	GGCGGG					GGACTGAGGCG	0	0	0	0	0	0	0	0	0	0	2	0	0	0	0	0	0	2	0	0	0	0	0
NC_037328.1	135881717	43	-							CCAGCACTCTC	0	0	0	4	4	0	0	0	0	0	0	0	0	0	0	4	9	5	8	4	5	0	0
NC_037328.1	136233422	6	-							cttcagagaag	0	0	0	0	0	0	0	0	0	0	0	0	0	0	0	0	0	0	0	0	0	4	2
NC_037328.1	136696231	78	+							GCGGCGGCGAC	0	0	0	4	0	0	0	0	2	4	0	0	0	0	0	0	5	6	4	3	0	45	5
NC_037328.1	136707456	6	-							TGTTAGGGGTC	0	0	0	0	2	0	0	0	0	0	0	0	0	0	0	0	0	0	0	0	0	4	0
NC_037328.1	138268233	28	-							aaataggCACC	0	0	0	0	0	0	0	0	0	0	2	0	0	2	0	0	3	3	3	0	0	10	5
NC_037328.1	138384492	35	+							CTGGCAGTTCT	0	0	0	0	2	2	0	2	0	0	0	0	3	0	0	0	0	6	0	0	2	18	0
NC_037328.1	139081163	21	-							CTTCTGGCCCC	0	0	0	0	0	0	0	0	0	0	0	0	0	0	0	3	3	0	0	0	0	15	0
NC_037328.1	139081188	45	-							gagaagGGCTT	0	0	0	0	0	0	0	0	0	0	0	0	0	0	4	3	0	8	3	4	6	17	0
NC_037328.1	139238322	63	-	55	GGGGCG					ACCGCAGTTAG	0	0	0	5	0	2	0	0	0	4	0	0	0	3	0	4	4	5	5	3	0	21	7
NC_037328.1	139308074	282	+			127	CCAATG			attcagctcTT	7	5	5	14	7	5	6	5	3	13	4	3	6	0	8	10	12	26	16	11	9	96	11
NC_037328.1	139362516	5	-	101	GGGCGG					GCGCTGGCGGC	0	0	0	0	3	0	0	0	0	0	0	0	0	0	0	0	2	0	0	0	0	0	0
NC_037328.1	139412426	202	-	132	GGGGCG					CCAGCAGCTCG	0	5	0	13	15	0	0	0	3	11	0	0	5	0	0	7	9	13	13	6	0	80	22
NC_037328.1	139412459	147	-	72	GGCGGG	110	GCCAAT			CATCCGGTTCT	0	0	0	0	6	0	0	3	0	15	5	0	5	0	0	10	8	9	12	0	0	47	27
NC_037328.1	139443081	19	+							GACCCGGCGAC	0	2	0	0	0	0	0	0	0	0	0	0	0	0	0	0	0	0	0	0	2	9	6
NC_037328.1	139443100	61	+							CTTCCGAGATG	0	2	0	0	3	0	0	0	0	0	0	0	0	0	0	0	0	0	0	2	0	33	21
NC_037328.1	139827427	12	+	56	GGCGGG					GTAACAGCTGA	0	0	0	0	0	0	0	0	0	0	0	0	0	0	0	0	0	0	0	0	0	7	5
NC_037328.1	141381509	40	+	106	GGGGCG	134	GACCAA			GCCCCGCAGTC	0	2	0	4	0	0	4	0	0	4	0	0	0	0	0	0	8	11	4	0	3	0	0
NC_037328.1	141674279	78	+	52	GGGGCG			33	ATAAAG	AGCCTGCCGGT	0	0	0	0	0	0	4	0	9	0	0	0	3	4	6	2	0	5	3	10	10	6	16
NC_037328.1	141914812	4	+					29	TATAAC	attttggactt	0	0	0	0	0	0	0	0	2	0	0	0	0	0	0	0	0	2	0	0	0	0	0
NC_037328.1	143120369	40	+							CAGGCGGCGTT	0	0	0	0	0	0	0	0	0	0	0	0	0	0	0	0	0	0	0	0	3	23	14
NC_037328.1	143120399	66	+	48	GGGGCG					AGTCTGGTGCG	2	0	0	0	4	0	2	2	0	5	0	0	4	0	0	0	0	5	0	0	0	31	11
NC_037328.1	143274932	49	-	35	GGCGGG					GCAGCAGtgtc	0	0	0	0	0	0	0	0	0	8	0	0	0	0	0	5	6	6	5	0	0	19	0
NC_037328.1	143274944	56	-							TCGTCGGCGTC	0	0	0	0	0	0	0	3	0	0	0	0	3	0	0	0	0	0	0	0	0	34	16
NC_037328.1	143274973	46	-							GTGACGTCTCC	3	0	0	5	4	0	0	3	0	5	0	0	0	0	0	5	6	0	0	4	0	11	0
NC_037328.1	143523982	15	-	80	GGGGCG					GGCTCAGAGCT	0	0	0	2	0	0	0	0	0	0	0	0	0	0	0	0	7	0	6	0	0	0	0
NC_037328.1	143710701	5	-							GTTGCCTCACT	0	0	0	0	0	0	0	0	0	0	0	0	0	0	0	0	0	0	0	0	0	3	2
NC_037328.1	143729158	57	+	50	GCGCCG					GCGGCGAGGCG	0	2	0	0	4	0	2	0	0	0	0	2	0	2	2	0	6	4	3	4	0	16	10
NC_037328.1	143782430	15	+	80	GCGGGG					AGGTCAGAGGG	0	0	0	0	3	0	0	0	2	0	0	0	0	0	0	0	5	3	0	0	2	0	0
NC_037328.1	143820289	9	-							TGCTGGGATGA	0	0	0	3	2	0	0	0	0	0	0	0	0	0	0	0	0	4	0	0	0	0	0
NC_037328.1	143823718	39	-							CCATTAGCTCA	0	0	0	0	0	0	0	0	0	0	0	0	0	0	0	0	4	4	6	3	0	22	0
NC_037328.1	143850331	32	-							CTGCCGCTCCC	0	0	0	0	0	0	0	0	0	0	0	0	0	0	0	0	0	0	0	4	0	28	0
NC_037328.1	143850386	118	-							CGACCACTCCC	0	0	0	5	0	0	0	0	0	0	0	0	4	0	9	13	13	0	14	9	7	44	0
NC_037328.1	143850400	531	-							CGCTCGACTCC	9	4	7	11	15	6	8	4	5	15	0	4	8	7	13	19	15	23	19	25	20	270	24
NC_037328.1	143860587	16	+							ACGTCACGCAA	0	0	2	4	0	0	0	0	0	0	0	0	0	0	0	0	0	0	0	2	0	0	8
NC_037328.1	143941890	4	+	14	GGCGGC					GCGCCGCACTC	0	0	0	0	0	0	0	0	0	0	0	0	0	2	0	0	0	0	2	0	0	0	0
NC_037328.1	144058209	5	+	71	CGGCGG	122	CCAATC			GAAGTGGATGC	0	0	0	0	0	0	0	0	0	0	0	0	0	0	0	0	0	3	0	2	0	0	0
NC_037328.1	144234811	32	-							GGCCCAGAGCC	0	0	3	3	0	0	2	0	0	2	0	0	2	0	0	4	5	3	4	0	0	0	4
NC_037328.1	144308747	15	+	31	GGGGCG					GGCTCGGCGAC	0	0	0	0	0	0	0	0	0	0	0	0	0	0	0	0	0	0	0	0	0	8	7
NC_037328.1	144308781	9	+	46	GGGGCG					TGAGCGGGGCA	0	0	0	0	0	0	0	2	0	0	0	0	0	0	0	0	0	0	0	0	0	0	7
NC_037328.1	144352089	18	-	80	GCGCCG					GAGACGGGCGC	0	0	0	0	0	0	0	0	0	2	2	0	0	0	0	0	2	3	2	0	0	7	0
NC_037328.1	144684320	9	-	41	GCGGCG					GGGAAGAGAGC	0	0	0	0	0	0	0	0	0	0	0	0	0	0	0	0	0	3	0	0	0	6	0
NC_037328.1	144684345	7	-	16	GCGGCG					GAAGTGGCCCC	0	0	3	0	4	0	0	0	0	0	0	0	0	0	0	0	0	0	0	0	0	0	0
NC_037328.1	144696669	18	-	62	GCGCCG					GCGGCGGGAGA	0	0	0	0	0	0	0	0	0	0	0	0	0	0	0	3	0	0	0	0	0	9	6
NC_037328.1	144696710	12	-							GCGCAGGGATT	0	0	0	0	0	0	0	0	0	0	0	0	0	0	0	0	0	0	0	0	0	6	6
NC_037328.1	144730554	80	-	139	GGCGGG					AGTCCAGACGA	0	0	3	0	5	0	0	0	0	5	3	0	0	0	0	5	7	0	0	0	0	35	17
NC_037328.1	144730570	33	-	123	GGCGGG					GGTCCGAGGTG	0	0	0	0	0	0	0	0	0	0	0	0	4	0	0	0	0	6	0	0	0	14	9
NC_037328.1	144730603	84	-	90	GGCGGG					GTGCTGCTCTT	2	3	0	0	0	4	0	0	0	6	0	3	3	0	0	0	11	0	7	5	0	31	9
NC_037328.1	145103034	22	-							CTACAGGAAGT	0	0	0	0	0	2	0	0	0	0	0	0	0	0	0	2	0	0	0	2	0	13	3
NC_037328.1	145202159	45	+							CCCGCGGCGGC	0	0	0	0	5	0	0	0	0	4	0	0	4	0	2	0	8	0	6	4	0	6	6
NC_037328.1	145202177	42	+	19	GGCGGC					CCGCCGGCCGA	0	0	2	0	4	0	0	0	0	4	0	0	0	0	0	0	6	7	5	0	0	14	0
NC_037328.1	145295203	27	+							AGCTGGGAGGC	0	0	0	0	3	0	0	0	0	5	0	0	3	0	0	6	0	6	4	0	0	0	0
NC_037328.1	145668833	18	+							ctcctgggctG	0	0	0	0	5	0	0	0	0	0	0	0	3	0	0	0	0	5	0	0	0	5	0
NC_037328.1	145668856	27	+							GGAGCAGACAC	0	0	4	0	0	0	0	0	0	5	0	0	0	0	0	0	0	0	4	0	0	0	14
NC_037328.1	145807107	39	+	39	GCGGCG					cactcGGCGCC	0	0	0	0	4	0	3	0	0	0	0	0	3	0	0	3	5	0	0	0	4	4	13
NC_037328.1	145807144	9	+	76	GCGGCG					TCTTCGCTCCG	0	0	0	0	3	0	0	0	0	0	0	0	0	0	0	0	0	0	0	0	0	0	6
NC_037328.1	145973479	27	+							GCTTTACGATT	0	0	0	0	0	0	0	0	0	4	0	0	0	0	0	4	0	0	0	3	0	16	0
NC_037328.1	145973494	16	+							GGCCCGAAGTC	0	0	0	0	0	0	0	0	0	0	0	0	0	0	0	0	0	3	0	0	0	13	0
NC_037328.1	146121572	18	-							CGGTCACTTCA	0	0	0	0	0	0	0	0	0	0	0	2	0	0	0	2	2	0	0	0	0	8	4
NC_037328.1	146280011	9	-							GTCCCGGCATT	0	0	0	0	0	0	0	0	0	2	0	0	0	0	0	2	0	0	0	2	0	3	0
NC_037328.1	147071617	36	-					29	TAAAAG	CTCTCATTCAT	0	0	0	0	3	0	3	0	0	0	0	0	3	0	0	0	7	6	0	3	0	8	3
NC_037328.1	148054345	4	+							TCCacgggctt	0	0	0	0	0	0	0	0	0	0	0	0	0	0	0	0	0	0	0	0	0	2	2
NC_037328.1	148474959	28	+			109	CCAATC			tcctgtTTTCC	0	0	0	0	0	2	0	0	0	0	0	0	0	0	2	0	4	8	4	0	0	8	0
NC_037328.1	148474978	8	+			128	CCAATC			CGCTTGAAGAT	0	0	0	0	0	0	0	0	0	0	0	0	0	0	0	0	0	0	0	0	0	5	3
NC_037328.1	148604900	6	+	59	GGCGGG					GCTTTGTAACT	0	0	0	0	0	0	0	0	0	0	0	0	0	0	0	0	0	2	0	0	0	4	0
NC_037328.1	148972606	7	-							CTCCAGGGACT	0	0	0	0	0	0	0	0	0	0	0	0	0	0	0	0	0	0	0	0	0	4	3
NC_037328.1	149051341	25	+							ttctcgggctt	0	0	0	0	0	0	0	0	4	0	0	0	0	0	2	0	0	2	4	3	4	6	0
NC_037328.1	149317771	14	-	74	GCGGGC					AGTCCGCGCCT	0	2	0	0	0	0	0	0	0	0	0	0	0	0	0	0	0	0	0	0	0	12	0
NC_037328.1	151161888	41	+	19	GCGGCG					CCGGCCGGTTA	0	0	0	4	5	2	3	0	0	4	2	0	0	2	0	3	5	3	5	0	3	0	0
NC_037328.1	152412902	60	+							gttTAGAGTCG	0	0	0	0	4	0	0	0	0	4	0	0	3	0	0	6	3	8	3	4	0	25	0
NC_037328.1	152450957	9	+	68	GCGCCG					AGCTCGTTTCC	0	2	0	3	0	0	0	0	0	0	0	0	0	0	0	0	0	4	0	0	0	0	0
NC_037328.1	153266484	47	-	47	GCGGGC					TCGGTGAAGAC	0	2	0	0	0	0	2	0	0	0	0	0	0	0	0	0	0	0	0	0	0	22	21
NC_037328.1	157198801	22	+	34	GGGGCG					CCGTCCAGTCT	0	0	0	0	3	0	0	0	0	0	2	2	0	0	0	0	3	2	0	0	0	6	4
NC_037328.1	157277378	5	+	44	GGCGGG					gcggcgggcgg	0	0	0	0	0	0	0	0	0	0	0	0	0	0	0	0	0	2	3	0	0	0	0
NC_037328.1	157410869	7	-	57	GGGGCG					CCAATGGACGC	0	0	0	0	0	0	0	0	0	0	0	0	0	0	0	0	2	0	0	0	0	0	5
NC_037328.1	158272362	1814	-							CTGTAGCTCTT	19	21	24	63	51	26	37	26	18	85	10	23	36	32	42	65	77	189	122	85	60	635	68
NC_037328.1	158287649	4	+							tttctgggctt	0	0	0	0	0	0	0	0	0	0	0	0	0	0	0	0	0	2	0	0	0	2	0
NC_037328.1	158359804	18	-							GTGCTCTCTTT	0	0	0	0	0	0	0	0	0	0	0	0	0	0	0	4	5	5	0	0	0	4	0
NC_037329.1	1044530	5	+	86	GGGGCG					GCTGTCTCTTT	0	0	0	2	0	0	0	0	0	0	0	0	0	0	0	3	0	0	0	0	0	0	0
NC_037329.1	1175318	15	-							CGAGTGACTCA	0	0	0	0	0	0	0	0	0	0	0	0	0	0	0	0	0	0	0	0	0	6	9
NC_037329.1	1318231	9	-	96	GGGCGG					CAGATGGCTTC	0	0	0	0	0	0	2	0	0	0	0	0	0	0	0	0	0	0	0	0	0	7	0
NC_037329.1	1318408	11	+	76	GGGGCG	106	GCCAAT			GCTGCGACCCT	0	0	0	0	0	0	0	0	0	0	0	0	0	0	0	0	0	0	0	0	0	8	3
NC_037329.1	1318706	10	-			85	ACCAAT	29	ATAAAG	TACCTACGGCG	0	0	0	0	0	0	0	2	0	0	0	0	0	0	0	0	0	0	0	0	0	4	4
NC_037329.1	1318930	20	+			111	GCCAAT			GAAGCGAGGAC	0	0	0	0	0	3	0	0	0	0	0	0	0	0	0	0	0	0	0	0	0	12	5
NC_037329.1	1318945	17	+			126	GCCAAT			GAGGCGAGGAC	0	0	0	0	3	0	0	0	0	0	0	0	0	0	0	0	0	0	0	0	0	10	4
NC_037329.1	1351529	4	+	75	GGCGGG	121	GACCAA			GTTTCACTTCC	0	2	0	0	0	0	0	2	0	0	0	0	0	0	0	0	0	0	0	0	0	0	0
NC_037329.1	1906533	11	-	58	GGCGGG					GGTTTGGGTTA	0	0	3	0	0	0	0	0	0	0	0	0	0	0	0	0	0	4	4	0	0	0	0
NC_037329.1	4187080	25	+	20	GCGGCG					GGCGCAGAGCG	2	0	0	0	0	2	2	0	0	6	0	0	2	0	0	0	5	3	3	0	0	0	0
NC_037329.1	4623457	19	+	44	GCGGCG					GTACTGGTTCT	0	0	0	0	0	0	2	0	0	0	0	0	0	2	2	0	0	0	0	0	0	13	0
NC_037329.1	4677014	17	+							CACACGGACGT	0	0	0	0	0	0	0	0	0	2	0	0	0	0	0	0	0	0	0	0	0	5	10
NC_037329.1	4791046	7	-							CGTCCATCCAA	0	0	0	0	0	0	0	0	0	0	0	0	0	0	0	0	2	0	0	0	0	5	0
NC_037329.1	5248745	7	+	60	GGCGGG					TCCGAGAGCTG	0	0	0	0	0	0	0	0	0	2	0	0	0	0	0	0	0	0	0	0	0	0	5
NC_037329.1	5402894	204	+							TAGTTGCTTTT	3	2	3	6	15	0	4	5	0	8	0	5	4	3	6	8	9	13	11	8	6	71	14
NC_037329.1	5418098	4	+	52	GGGGCG					GCCGCGGCGAC	0	0	0	0	0	2	0	0	0	0	0	0	0	0	0	0	0	0	0	0	0	2	0
NC_037329.1	6572015	16	-	56	GGCGGG					TGGGTGAGTCG	0	0	0	0	0	0	0	0	0	0	0	0	0	0	0	0	0	0	0	0	0	9	7
NC_037329.1	6572182	14	+	69	GCGGGC					TGACCACTTGC	0	0	0	0	0	0	0	0	0	0	0	0	0	0	0	0	0	2	3	0	0	5	4
NC_037329.1	6676432	11	-							AGCGCAGAGCG	0	0	0	0	0	0	0	0	0	0	0	0	0	0	0	0	0	0	0	2	0	4	5
NC_037329.1	6975924	23	-	18	CGGCGG					TCCTTGCGCGT	0	0	0	0	0	0	0	0	0	0	0	0	0	0	0	0	0	0	0	0	0	10	13
NC_037329.1	7198346	12	+							TTTTCGCAGAC	0	0	0	3	0	3	0	0	0	0	0	0	0	0	0	2	2	2	0	0	0	0	0
NC_037329.1	7786341	4	-							aaaatggtgct	0	0	0	0	0	0	0	0	0	0	0	0	0	0	0	0	2	0	0	0	2	0	0
NC_037329.1	8835014	8	-							agtaggtttTC	0	0	0	0	0	0	0	2	0	0	0	0	0	0	0	0	0	0	3	0	0	0	3
NC_037329.1	9749416	4	-	47	GGCGGG					GCGCCCCACTT	0	0	0	2	0	0	0	0	0	0	0	0	0	2	0	0	0	0	0	0	0	0	0
NC_037329.1	9749508	4	-	17	GCGGCG					CCGGCAGTCCC	0	0	0	0	0	0	0	0	0	0	0	0	0	0	0	2	0	0	0	2	0	0	0
NC_037329.1	9859384	30	-	12	GGCGGC					ACGGCGGCGCg	0	0	0	3	0	0	0	0	0	0	0	0	0	2	0	3	4	0	0	4	0	7	7
NC_037329.1	9859417	26	-	14	GGCGGC					TGAGCGAGTAG	0	2	3	0	0	0	0	2	2	0	0	0	0	0	0	0	0	0	0	0	2	7	8
NC_037329.1	11679929	11	+							TCTTCGGAGCT	0	0	0	0	0	0	0	0	0	0	0	0	0	0	0	0	0	0	0	0	0	5	6
NC_037329.1	13458064	40	-							AAATCAGGAAG	0	0	0	0	0	0	0	0	0	0	0	2	0	0	0	0	5	4	0	0	0	6	23
NC_037329.1	13530960	6	+	15	GGCGGC					gtggtgggggc	0	0	0	0	0	0	0	0	0	0	0	0	3	0	0	0	0	0	0	3	0	0	0
NC_037329.1	13842058	35	-							GACCCGAGCCG	0	0	0	3	0	0	0	0	0	0	0	0	2	0	0	3	0	0	0	0	0	18	9
NC_037329.1	13842349	11	-							GCTACGTCGTC	0	0	0	0	0	0	2	0	0	0	0	0	0	0	0	0	3	0	0	0	0	6	0
NC_037329.1	15731404	8	-							tccctccccca	0	0	0	0	0	0	0	0	0	0	0	0	0	0	0	0	0	2	0	0	0	6	0
NC_037329.1	15731716	7	-	50	GCGCCG					TTGCTGACTGC	0	0	0	0	0	0	0	0	0	0	0	2	0	0	0	0	3	0	0	0	2	0	0
NC_037329.1	16813856	5	+							GAAGTGACGTG	0	0	0	0	0	0	0	0	0	0	0	0	0	0	0	0	2	0	0	0	0	3	0
NC_037329.1	17618979	6	+	48	GGCGGG					AGCGCGGACTC	0	0	0	0	0	0	0	0	2	0	0	0	0	0	0	0	0	0	0	0	0	4	0
NC_037329.1	18415343	8	-	47	GCGCCG					TCAATGAAAAT	0	0	0	0	0	0	0	0	0	0	0	0	2	2	0	0	0	0	2	2	0	0	0
NC_037329.1	18779303	36	-	42	GCGCCG					ACCCCGGACCG	0	0	0	0	0	0	0	0	0	0	0	0	0	0	0	0	0	0	0	0	0	14	22
NC_037329.1	18779321	34	-	109	GGCGGG					TCAGTCTTCCG	0	3	0	3	0	0	0	0	0	0	0	0	0	2	0	0	0	4	0	0	0	10	12
NC_037329.1	19468240	12	-	73	GCGCCG					GCGGTGGCACA	0	0	0	0	2	0	0	0	0	0	2	0	3	0	0	2	3	0	0	0	0	0	0
NC_037329.1	19617026	16	+	58	GGGGCG					AGGGAGAAGCG	0	0	0	0	0	0	0	0	0	0	0	0	0	0	0	0	0	0	2	0	0	7	7
NC_037329.1	19663616	207	-	62	GCGGCG	140	GCCAAT			ATATTGAACTC	0	0	0	6	16	0	4	0	0	14	4	10	0	0	0	16	11	22	9	6	0	41	48
NC_037329.1	19663638	111	-	40	GCGGCG	118	GCCAAT			TCCGCCTCTTC	0	3	0	8	9	0	0	2	0	11	0	6	0	3	0	7	11	14	9	12	4	0	12
NC_037329.1	20614389	126	+							gaactgggctt	0	0	0	0	0	2	0	0	0	0	0	0	2	0	0	0	0	0	0	3	13	92	14
NC_037329.1	20643977	13	-	59	GCGCCG					AGTCTGAGCCG	0	0	0	0	0	0	0	0	0	0	2	0	0	0	0	0	0	0	0	0	0	11	0
NC_037329.1	20644002	16	-	58	GGCGGG					TGGCCAGGCCT	0	0	0	0	0	0	0	0	0	0	0	0	0	0	0	0	0	0	0	0	0	11	5
NC_037329.1	20644021	10	-	39	GGCGGG					CAGCTGCGCCG	2	0	0	0	0	0	0	0	0	0	0	0	0	0	0	0	0	0	0	0	0	8	0
NC_037329.1	20760945	4	-	138	GGGGCG	122	CAATGG			ggggaggactc	0	0	0	0	0	0	0	0	0	0	0	0	0	0	0	2	0	0	0	2	0	0	0
NC_037329.1	20884312	12	-							AAATTCTCTTT	0	0	0	0	0	0	0	0	0	0	0	0	0	0	0	2	0	0	0	3	0	7	0
NC_037329.1	20906720	33	+	42	GCGGGG					TCTCTGTCACT	0	0	0	0	0	0	0	0	0	0	0	0	0	0	0	0	0	0	3	0	0	17	13
NC_037329.1	20906740	90	+	62	GCGGGG					TGTCCGCTCTG	0	0	0	0	3	0	0	0	0	0	0	0	0	0	2	0	0	0	3	5	3	31	43
NC_037329.1	21025537	20	-			122	GCCAAT			TGCCCAGACTA	0	0	2	0	2	2	0	0	0	5	0	3	0	0	0	0	0	3	3	0	0	0	0
NC_037329.1	21025609	4	-							GGAACAGGCGG	0	0	0	0	0	2	0	0	0	0	2	0	0	0	0	0	0	0	0	0	0	0	0
NC_037329.1	21688206	410	+			115	ACCAAT			CGCCCAGCCCC	9	10	16	30	25	5	7	0	0	36	8	5	4	4	0	31	37	35	21	20	3	100	4
NC_037329.1	21712013	37	+	98	GGGGCG					CTCTAGGGGTA	0	0	0	0	0	0	0	0	0	0	0	0	0	0	0	0	0	0	0	2	0	4	31
NC_037329.1	22397305	17	+							CTACTGCTACT	0	2	0	0	0	0	0	0	0	0	0	0	0	0	0	0	0	0	0	0	0	8	7
NC_037329.1	22528163	36	+	65	GGGGCG	118	GACCAA			ccgccgacgTG	0	2	0	0	3	0	3	2	0	0	0	0	0	0	0	2	0	4	0	0	0	13	7
NC_037329.1	22528210	4	+	33	CGGCGG					tcctccttcct	0	0	0	0	0	0	0	0	2	0	0	0	0	0	0	0	0	0	0	0	2	0	0
NC_037329.1	22528227	11	+	50	CGGCGG					cTCCCGTTGCC	0	0	0	0	0	0	0	0	0	0	0	0	0	0	0	3	0	0	3	0	0	0	5
NC_037329.1	22695108	75	+							ccCGAGATCCG	0	0	0	5	5	2	2	2	0	3	0	2	0	0	0	3	0	8	0	4	0	35	4
NC_037329.1	23263572	115	-			134	CCAATG			CATTAGAGTCG	0	0	0	0	5	0	3	2	2	10	2	0	4	0	2	10	6	14	6	6	0	40	3
NC_037329.1	23353661	5	-							GCTCTGGCTCC	0	0	0	0	0	0	0	0	0	0	0	0	0	0	0	0	2	3	0	0	0	0	0
NC_037329.1	24093229	16	+							GGCTGGGACGG	0	0	3	0	0	0	0	0	0	3	0	3	0	0	0	0	0	3	4	0	0	0	0
NC_037329.1	24093391	5	-							CTGTTGGAATG	0	0	0	0	0	0	0	0	0	0	2	0	0	0	0	0	0	0	0	0	0	0	3
NC_037329.1	24098521	4	-							gggattttgat	0	0	0	0	0	0	0	0	0	2	0	0	0	0	0	0	0	0	0	2	0	0	0
NC_037329.1	24108338	9	-							CGTGCGGGCTT	0	0	0	0	0	0	0	0	0	0	0	0	0	0	0	0	0	0	0	0	0	2	7
NC_037329.1	24110562	6	-							AACTTGGGCAA	0	0	2	0	0	0	0	0	0	0	0	0	0	0	0	0	0	0	0	0	0	0	4
NC_037329.1	24127621	9	+							CACACCTGAAA	0	0	0	0	0	0	0	0	0	0	0	0	0	0	0	0	0	3	0	0	0	0	6
NC_037329.1	24179225	16	-	12	GGCGGC					GCGGCGCTGTA	0	0	0	0	0	0	0	0	0	0	0	0	0	0	0	0	0	0	0	0	0	4	12
NC_037329.1	24179350	325	-	121	GGGCGG			31	ATAAAA	ACAACGGGCTC	7	9	14	18	35	16	24	7	0	10	5	5	18	7	5	19	23	27	22	24	5	12	13
NC_037329.1	24448525	4	+							GCCCCACAGAC	0	0	0	0	0	0	0	0	0	0	0	0	0	0	2	0	0	2	0	0	0	0	0
NC_037329.1	24547935	13	-	60	GCGGCG					TTTGTGGCCAC	0	0	0	0	0	0	0	0	0	0	0	0	0	3	0	0	0	0	0	0	0	5	5
NC_037329.1	24604697	37	-	57	GGCGGG					CGGTTGATTCG	3	0	0	0	0	0	0	0	0	0	0	0	0	0	0	0	0	0	4	0	0	14	16
NC_037329.1	24637446	15	+	59	GGCGGG					TCGCTCACTCG	0	0	0	0	0	0	0	0	0	3	0	0	0	0	0	0	0	0	0	0	0	4	8
NC_037329.1	24819250	9	-	77	GGGGCG					GCCGCGGAACT	0	0	0	0	0	0	0	0	0	0	2	0	0	0	0	0	0	0	0	0	0	0	7
NC_037329.1	24819269	14	-	58	GGGGCG					TCTTTGTGTGC	0	0	0	0	0	0	0	0	0	0	0	2	0	0	0	0	0	0	0	0	0	12	0
NC_037329.1	24819541	8	-							TAGTTCTCTTT	0	0	0	0	4	0	2	0	0	0	0	0	0	0	0	0	0	0	0	0	2	0	0
NC_037329.1	24844167	2554	+							GAGCTCTCTCG	20	27	30	67	67	42	42	43	18	101	17	39	53	47	47	100	95	320	189	145	119	877	49
NC_037329.1	24945714	23	-	43	GGGGCG			26	TAAAAG	GCCGCAGGCCA	0	0	2	0	0	0	0	0	0	0	0	0	0	0	0	0	3	0	3	2	2	4	7
NC_037329.1	25294250	70	-							CGTCCGGGCGG	0	2	0	0	0	0	0	0	0	7	0	0	2	3	0	0	0	3	0	0	0	39	14
NC_037329.1	25528992	23	-							gGTCTGCGTGA	0	0	0	0	0	0	0	0	0	0	0	0	2	0	0	0	0	0	0	2	0	12	7
NC_037329.1	25529006	20	-							aaaaagggaaa	0	0	0	2	0	0	0	0	0	0	0	0	0	0	0	0	0	0	0	0	0	10	8
NC_037329.1	25556650	22	-	61	GCGGGC					GCGGAGGAGCG	2	0	0	0	0	0	0	0	0	0	0	0	0	0	0	0	0	4	0	0	0	7	9
NC_037329.1	26513488	4	-					34	CCTATA	tgtttggactt	0	0	0	0	0	0	0	0	0	0	0	0	0	0	0	0	0	0	0	2	0	2	0
NC_037329.1	26550293	6	-							GGCTGGGTACC	0	0	0	0	0	0	0	0	3	0	0	0	0	0	0	0	0	0	3	0	0	0	0
NC_037329.1	26554189	112	-	105	GGGCGG					GTCTCAGAGGA	0	0	2	6	0	0	3	3	2	0	0	0	5	4	4	5	0	9	11	7	8	22	21
NC_037329.1	26554215	52	-	60	GCGCCG					TCTTTACGCGC	2	0	0	0	4	0	0	0	0	6	0	0	0	0	0	4	7	7	0	0	0	13	9
NC_037329.1	26618723	4	-							GTGGCCCTCTT	0	2	0	0	0	2	0	0	0	0	0	0	0	0	0	0	0	0	0	0	0	0	0
NC_037329.1	26689072	55	-							TTGCCGCACAA	0	0	0	0	0	0	0	0	0	0	0	0	0	0	0	2	0	0	0	0	0	24	29
NC_037329.1	26689522	8	-	33	GCGGGC					GGCGCGACGTT	0	0	0	0	0	0	0	0	0	0	0	0	0	0	0	2	2	0	0	0	0	0	4
NC_037329.1	26774532	6	-	16	CGGCGG					CACCCGGCCTC	0	0	0	0	0	0	0	0	0	0	0	0	0	0	0	0	0	0	2	0	0	0	4
NC_037329.1	27248581	43	+	29	GGCGGG	90	CCAATC			GGTTTGAAATA	0	0	0	0	0	0	0	0	0	0	0	0	0	0	0	0	3	3	0	0	0	16	21
NC_037329.1	27870110	6	+	78	GCGGCG					CCTTCGCTCCC	0	0	0	0	0	0	0	0	0	0	0	0	0	0	0	0	0	0	0	2	0	4	0
NC_037329.1	30336617	19	+							CCCCTGGCTCT	0	0	0	2	0	0	0	0	0	0	0	0	2	0	0	0	0	0	0	2	0	0	13
NC_037329.1	34087578	13	-	107	GGGGCG					AAGGCGCTGCA	0	0	0	0	0	0	0	0	0	0	0	0	0	0	0	0	0	0	0	0	0	7	6
NC_037329.1	34329239	6	+							aaaatgggact	0	0	0	0	0	0	0	0	0	0	0	0	0	0	0	0	0	0	0	2	0	2	2
NC_037329.1	35082637	112	-							GGGCTGATTCA	0	0	0	0	5	0	0	0	0	5	0	0	0	0	0	0	0	9	0	0	4	60	29
NC_037329.1	35082652	78	-							CTTTTGAATGG	0	0	0	6	0	0	0	0	0	0	0	0	0	0	0	5	0	0	0	0	0	40	27
NC_037329.1	35082678	30	-							GCTTCGCAGCG	0	0	0	0	0	0	0	0	0	0	0	0	0	0	0	0	5	7	0	0	0	18	0
NC_037329.1	35097417	17	-							ttagcgCTCTT	0	0	0	0	0	0	0	0	0	2	0	0	0	0	0	0	0	0	0	0	0	6	9
NC_037329.1	36216713	4121	+							GAATACTCTCT	36	47	67	139	140	58	79	68	26	205	25	49	83	80	82	182	202	522	313	228	188	1240	62
NC_037329.1	36627192	181	-	58	CGGCGG					AGGCTGGTTCT	0	0	0	3	11	0	2	0	2	4	0	0	3	0	0	5	5	7	4	3	2	30	100
NC_037329.1	37385397	40	-	93	GGGCGG					GCAGCGGCCGC	0	0	0	0	0	2	0	0	0	3	0	0	0	0	0	0	3	0	2	0	0	8	22
NC_037329.1	37902597	10	-	61	GGCGGG	139	GACCAA			GGGCTGAGTCC	0	0	0	0	0	2	0	0	0	3	0	0	0	0	0	0	0	3	2	0	0	0	0
NC_037329.1	39460372	7	+							CTCCAGTTCTG	0	0	0	0	0	0	0	0	0	0	0	0	2	0	0	0	0	0	0	0	0	0	5
NC_037329.1	43268655	4	+							CCGGGTAATTA	0	0	0	0	2	0	0	0	0	0	0	2	0	0	0	0	0	0	0	0	0	0	0
NC_037329.1	43269226	18	-							agcaaggggga	0	0	0	0	0	0	0	0	0	0	0	0	0	0	0	4	0	0	0	0	0	6	8
NC_037329.1	43416063	118	+							AGTCAGGCTTT	3	2	6	3	0	2	2	2	2	5	0	0	2	0	4	5	6	8	10	6	3	39	8
NC_037329.1	43469175	36	-	50	GGGGCG					TCTTTCCCGCC	0	2	2	2	0	0	0	0	0	0	0	0	0	0	2	0	3	5	0	2	0	9	9
NC_037329.1	43470302	52	+	140	GGGGCG					CAGCCACTCAG	0	2	0	0	0	0	0	0	2	0	0	3	0	0	0	0	8	0	0	0	0	20	17
NC_037329.1	43470328	22	+							TATGTGTAGCG	0	0	0	0	0	0	0	0	0	0	2	0	0	0	0	0	0	0	0	0	0	9	11
NC_037329.1	43470354	87	+							GGAGCAGTCTG	0	0	0	0	0	0	0	2	0	0	0	0	0	0	0	0	9	4	4	4	0	30	34
NC_037329.1	43984879	8	-							taaatgggact	0	0	0	0	0	0	0	0	0	2	0	0	0	0	0	0	0	0	0	0	0	6	0
NC_037329.1	44355910	6	+							CGCACACAACG	0	0	0	0	0	0	2	0	0	0	0	0	0	0	0	0	4	0	0	0	0	0	0
NC_037329.1	44563589	9	+							atactgggact	0	0	0	0	0	0	0	0	0	0	0	0	0	0	0	0	0	0	0	0	0	6	3
NC_037329.1	44647854	28	+							ctcttgggact	0	0	0	0	0	2	0	3	2	3	0	0	0	0	0	0	0	3	4	3	2	6	0
NC_037329.1	44716234	4	-	25	CGGGGC					ATCTTGGTCGA	0	2	0	0	0	0	0	0	0	0	0	0	0	0	0	0	0	0	0	2	0	0	0
NC_037329.1	44826379	8	+					27	GTATAA	TCATTGGAGAA	0	0	0	0	2	0	0	0	0	0	0	0	0	0	0	0	0	0	0	0	0	0	6
NC_037329.1	45698139	70	+					34	GTATAA	AAAGCAGTCGG	0	0	0	0	3	0	0	0	0	4	2	0	0	0	0	0	0	3	3	4	2	18	31
NC_037329.1	46549683	35	+	87	GGGCGG	96	CCAATG			TCTTCAGTCTG	0	0	0	0	0	0	0	0	0	3	0	0	0	0	2	0	0	4	0	0	0	19	7
NC_037329.1	46549738	120	+							ATTTTGAAGAC	2	0	3	0	0	0	0	0	0	0	4	0	0	2	0	3	11	5	3	3	0	43	41
NC_037329.1	47571154	287	-							gatctgggact	0	0	4	2	7	5	11	4	7	7	0	5	4	4	15	9	6	13	9	4	16	150	5
NC_037329.1	47896032	2002	+							agagccccACT	23	16	17	54	72	27	28	22	10	76	17	26	40	20	15	57	80	119	90	58	18	446	671
NC_037329.1	47896268	9	+							ttaaaggagaa	0	0	0	0	0	0	0	0	0	0	0	0	0	0	0	0	0	0	0	0	0	4	5
NC_037329.1	47896323	20	+							CAAATGGGAAT	0	0	0	0	0	0	2	0	0	0	0	0	0	0	0	0	2	2	3	0	0	7	4
NC_037329.1	47896431	4	+							AGGAAGAGGAC	0	0	0	0	0	0	0	0	0	2	0	2	0	0	0	0	0	0	0	0	0	0	0
NC_037329.1	47896856	5	+							GTTACGGGTCA	0	0	0	0	2	0	0	0	0	0	0	0	0	0	0	0	0	0	0	0	0	3	0
NC_037329.1	47897022	4	-							TGTTCGGaata	0	0	0	2	0	0	0	0	0	0	0	0	0	0	0	0	0	0	2	0	0	0	0
NC_037329.1	48181511	17	+							TTGGTGAATTC	0	0	0	0	0	0	0	0	0	0	0	0	0	0	0	0	0	0	0	0	0	10	7
NC_037329.1	50462538	16	-							gCGCTGGCCCT	0	0	0	0	0	0	0	0	0	0	0	0	0	0	0	0	0	0	3	2	0	7	4
NC_037329.1	54980113	111	-							GGGTCAGAATA	0	4	3	3	6	2	5	0	0	7	0	0	4	0	0	4	5	12	10	8	2	33	3
NC_037329.1	54980151	15	-							CAGGAGGAGAA	0	0	0	0	0	0	0	0	0	0	0	0	0	0	0	4	0	0	0	0	0	11	0
NC_037329.1	58906953	31	+							GTACTGGTTCT	0	0	0	2	0	0	0	0	0	0	0	0	0	0	0	3	3	0	0	2	0	14	7
NC_037329.1	60302894	1159	+							CGCTTTTTCTG	6	6	9	28	65	22	22	14	3	75	13	12	26	15	15	31	47	91	83	54	22	303	197
NC_037329.1	60303682	4	+							GGGATGGATAT	0	0	0	0	0	0	0	0	0	2	0	0	0	2	0	0	0	0	0	0	0	0	0
NC_037329.1	61250152	11	+	66	GCGGCG			33	ATAAAA	TCAGTGTGTTG	0	0	0	0	0	0	2	0	0	0	0	0	0	0	0	0	0	2	3	0	0	4	0
NC_037329.1	61390742	68	+	119	GGGCGG					CGTGTGCTGTG	0	0	0	2	4	0	0	0	0	0	0	0	0	0	0	0	4	4	4	0	0	27	23
NC_037329.1	61489633	16	+	13	GGCGGC					CGCGCAGAGCG	0	2	0	0	3	0	0	0	0	3	0	0	0	0	0	0	5	3	0	0	0	0	0
NC_037329.1	61489650	7	+	43	GGGGCG					TCGGAGGAGAA	0	2	0	0	0	0	0	0	0	0	0	0	0	0	0	0	0	0	0	0	0	0	5
NC_037329.1	61617570	23	-	45	GGCGGG					CGAGCGCCTCG	2	0	0	0	0	0	0	0	0	4	0	0	0	0	0	0	0	0	0	0	0	7	10
NC_037329.1	61617583	20	-	32	GGCGGG					ACAATACACCG	0	0	0	0	0	0	0	0	0	0	0	0	0	0	0	0	0	0	0	0	0	7	13
NC_037329.1	61617600	64	-	70	GGCGGG					ACTCCGGGACC	0	0	0	0	0	0	0	0	0	0	0	0	0	0	0	0	0	0	0	0	0	22	42
NC_037329.1	61617612	16	-	58	GGCGGG					AGGGCGGGGCC	0	0	0	0	4	0	0	0	0	0	0	0	2	0	0	0	0	0	0	0	0	10	0
NC_037329.1	61799718	10	-	46	GGCGGG					GCCGCGGCTGC	0	0	0	0	0	0	0	0	0	0	0	0	0	0	0	0	3	0	0	0	0	0	7
NC_037329.1	62223326	4	+							taaaagggctt	0	0	0	0	0	0	0	0	0	0	0	0	0	0	0	0	0	2	0	0	0	0	2
NC_037329.1	62238801	11	-	103	GGGGCG					CGCCCACATCG	0	0	0	0	0	0	0	0	0	0	0	0	3	0	0	0	0	0	0	0	0	0	8
NC_037329.1	62562771	8	-							accccgggctt	0	0	0	0	0	0	0	0	0	0	0	0	0	0	0	0	0	3	2	0	0	3	0
NC_037329.1	65522511	49	+	33	GGCGGG					TGCCCGGGTTG	0	2	0	0	4	0	0	0	0	4	0	0	0	0	0	0	0	0	6	0	0	11	22
NC_037329.1	65522534	101	+	46	GGCGGG					CCGCTGACCGA	0	0	0	3	4	4	0	0	0	0	3	0	0	0	0	5	0	0	7	0	0	27	48
NC_037329.1	65522561	38	+	73	GGCGGG					CTACTGCTTCG	0	0	0	0	0	0	0	0	0	0	0	0	0	0	0	0	0	8	0	0	0	13	17
NC_037329.1	67812770	16	+							tttgaCAGAGC	0	0	0	0	3	0	0	0	0	0	0	0	0	0	0	0	4	5	2	0	0	2	0
NC_037329.1	69496300	32	+							GAAGTAACGTC	0	2	2	0	3	0	2	0	0	4	0	3	0	0	0	0	0	0	0	0	2	7	7
NC_037329.1	69614080	6	-							CTTTTTTTCTG	0	0	0	0	0	0	0	0	0	0	0	0	0	0	0	0	0	3	0	0	0	3	0
NC_037329.1	69664410	14	-	78	CGGGGC					CTCCAGGCTCC	2	0	0	0	0	0	0	0	0	0	0	0	0	0	0	0	0	0	0	0	0	4	8
NC_037329.1	70328760	6	+					34	TAAATA	ATTGTGGGGAT	0	0	0	0	0	0	0	0	0	0	0	0	0	0	0	0	0	2	0	0	0	4	0
NC_037329.1	71192383	87	+	57	GGGGCG					CTCCTGGTCCG	0	0	0	5	5	0	0	0	0	8	0	4	0	0	0	6	0	9	9	0	0	32	9
NC_037329.1	71192434	1379	+	108	GGGGCG					CTGCCAGTTGA	9	13	16	54	49	14	20	19	4	112	11	19	14	21	7	65	80	157	74	38	11	511	61
NC_037329.1	71192449	111	+	123	GGGGCG					CTTGTGCTGCT	0	0	0	0	12	0	6	0	0	17	0	0	0	0	0	0	10	20	12	0	0	34	0
NC_037329.1	71940896	8	-	47	GCGGGC					ACGAAGAGTCG	0	0	0	0	0	0	2	0	0	0	0	0	0	0	0	0	0	0	0	0	0	6	0
NC_037329.1	71941021	20	+							GCGCTGGCGCT	0	2	0	2	0	0	0	0	0	0	0	0	0	0	0	0	0	0	0	0	0	11	5
NC_037329.1	71941263	4	-							TCCCTACTCCC	0	0	0	0	0	2	0	0	0	0	0	0	0	0	0	0	0	0	0	0	0	0	2
NC_037329.1	72107982	5	+	50	GGCGGG					gcgccGGGAGC	0	0	0	0	0	0	0	0	0	0	2	0	0	0	0	0	0	0	3	0	0	0	0
NC_037329.1	73397882	98	-							TTTCCGGGTGT	0	2	0	3	0	0	0	0	0	0	0	0	0	2	0	0	0	10	5	3	0	49	24
NC_037329.1	73408348	77	+	56	GCGGGC					TCAGCGgcagc	0	2	0	3	5	3	2	2	0	13	3	2	3	0	0	3	6	5	0	0	0	16	9
NC_037329.1	75158873	17	-							atgatgggctt	0	0	0	0	0	0	0	0	0	0	0	0	0	0	2	0	0	0	0	2	3	10	0
NC_037329.1	77047225	1980	+							CAGCCGGAACT	6	15	18	31	40	5	6	14	3	54	26	16	12	2	6	41	40	40	42	19	4	425	1115
NC_037329.1	77565082	5	+							tatatggggct	0	0	0	0	0	0	0	0	0	0	0	0	0	0	0	0	0	0	0	2	3	0	0
NC_037329.1	79427702	53	+			97	GCCAAT			TCAGCCTCAGT	0	0	3	5	5	0	3	2	0	0	0	0	3	0	0	5	6	8	3	5	5	0	0
NC_037329.1	79556624	17	-	45	GGGGCG					GCTTTGCTGCG	0	0	0	0	0	0	0	0	0	0	0	0	0	0	0	0	0	0	0	0	0	4	13
NC_037329.1	79556635	8	-	34	GGGGCG					CTGATACTTTC	0	0	0	0	0	0	0	0	0	0	0	0	0	0	2	0	0	3	0	0	3	0	0
NC_037329.1	79795577	8	+	64	GCGCCG					GCCGCGCACTC	0	2	0	2	0	0	0	0	0	0	0	0	0	0	0	0	0	4	0	0	0	0	0
NC_037329.1	80265876	11	+	47	GGGGCG					CAGTCGGTGTT	0	0	0	0	0	0	0	0	2	0	0	0	0	0	0	0	0	0	0	0	2	0	7
NC_037329.1	84019925	4	+							CTTTAGGTTTT	0	0	0	2	0	0	2	0	0	0	0	0	0	0	0	0	0	0	0	0	0	0	0
NC_037329.1	84020506	59	-							tcggCGAGTCA	0	2	0	3	4	0	3	3	0	5	0	3	0	0	0	5	10	4	6	3	3	0	5
NC_037329.1	84688846	6	+							ATTACCTTTAA	0	0	0	4	0	0	0	0	0	0	0	0	0	0	0	0	0	0	2	0	0	0	0
NC_037329.1	84708982	47	-	52	CGGGGC					TCGCCGCCGTA	0	0	0	0	0	0	0	2	0	0	0	0	0	0	0	0	0	0	0	2	0	7	36
NC_037329.1	85393012	8	-	62	GCGGCG					TTAGCGGCTCG	0	0	0	0	0	0	0	0	0	0	0	0	0	0	0	0	0	0	0	0	0	3	5
NC_037329.1	85984058	244	-	31	GCGGCG					GCGCCAGTTCC	0	2	3	3	5	0	3	3	0	5	2	0	3	4	4	2	7	10	4	10	7	22	145
NC_037329.1	86007372	27	+	54	GCGGCG					GATCCGGGTTT	0	0	0	0	0	0	0	0	0	0	2	0	0	0	0	4	3	0	4	0	0	9	5
NC_037329.1	86045471	497	-	64	GGGGCG					TCTGTCCCTCA	4	5	14	17	33	7	8	0	0	17	5	3	9	0	0	21	28	26	23	14	0	177	86
NC_037329.1	86045980	279	+	45	GGCGGG					ttttcgcGTTC	0	4	4	14	11	4	5	4	0	21	5	5	0	4	0	11	9	19	16	0	5	129	9
NC_037329.1	86046017	261	+							TCTCTCCTTTT	4	4	0	6	8	0	5	4	0	12	0	7	11	5	4	11	7	24	12	13	10	114	0
NC_037329.1	86060840	11	+							CGCCCAGACTC	0	0	0	0	0	0	0	0	0	0	0	0	2	0	0	0	0	3	0	0	0	6	0
NC_037329.1	86068022	14	-							ctcttggagct	0	0	0	0	0	0	0	0	2	0	0	0	0	0	2	0	0	0	0	0	0	7	3
NC_037329.1	88519695	4	+	116	GGGGCG					CAAGCACAAAG	0	0	0	0	0	0	0	0	0	0	0	0	0	0	0	0	2	2	0	0	0	0	0
NC_037329.1	88833521	6	+							GCGCTGTGTGT	0	0	0	0	0	0	0	0	0	0	0	0	3	0	0	0	0	0	0	0	0	0	3
NC_037329.1	89470566	296	+	38	GGGGCG					ctcctggcgtT	0	0	3	9	13	4	3	3	0	7	3	0	4	3	0	7	9	17	7	13	0	96	95
NC_037329.1	89512213	13	-							ACGCTGCGGTT	0	0	0	0	0	0	0	0	0	0	0	0	0	0	0	0	0	0	0	2	0	4	7
NC_037329.1	89516546	14	-					31	TGTATA	ATccaggggct	0	0	0	0	0	0	0	0	0	0	0	0	0	0	0	0	0	4	0	2	2	4	2
NC_037329.1	89530251	7	-							CCCACGATTGC	0	0	0	0	0	0	0	0	0	0	0	0	0	2	0	0	0	0	0	0	0	5	0
NC_037329.1	89530287	6	-							CCGGTGGCATT	0	0	0	0	0	0	0	0	0	4	0	0	0	0	0	0	2	0	0	0	0	0	0
NC_037329.1	89530555	8	-							TAGGCGGGACG	0	0	0	0	0	0	0	0	0	0	0	0	0	0	0	2	0	0	0	0	0	6	0
NC_037329.1	89662423	8	+							TTTCCGGTTGC	0	0	0	0	0	0	0	0	0	4	0	0	0	0	0	0	0	0	4	0	0	0	0
NC_037329.1	89662445	18	+							GGGGTGAATCT	0	0	0	0	3	0	0	0	0	0	0	0	0	0	0	0	0	0	0	0	0	12	3
NC_037329.1	89897240	57	-							gaaatgggctt	0	0	0	0	0	0	0	3	3	0	0	0	0	2	6	0	0	4	4	4	10	15	6
NC_037329.1	90008394	4	-							GTTTTTGGCAG	0	0	2	0	0	0	0	0	0	0	0	0	0	0	0	0	0	2	0	0	0	0	0
NC_037329.1	90008735	7	+	63	GGGGCG					GCCCCAGTCTG	0	0	0	0	0	0	0	0	0	0	0	0	0	0	0	0	2	0	0	0	0	5	0
NC_037329.1	90511741	4	-							caagtggccaa	0	0	0	0	0	0	0	0	0	0	0	0	0	0	0	0	0	0	0	0	2	0	2
NC_037329.1	90764573	19	-							GATTTGTAAAC	0	0	0	0	0	0	0	0	0	0	0	0	0	0	0	0	0	0	0	0	0	12	7
NC_037329.1	90764611	20	-							CCTCCAGCCGC	0	0	0	0	0	0	0	0	0	0	0	0	0	0	0	5	0	5	0	0	0	10	0
NC_037329.1	90787070	54	+	71	GGCGGG					TCCCAGAGGCC	0	0	0	0	0	0	0	0	0	0	0	0	0	0	0	0	0	0	0	5	0	25	24
NC_037329.1	90787083	53	+							AGCGAGGAACT	0	0	0	0	0	0	0	0	0	0	0	0	0	0	0	0	0	0	5	5	0	22	21
NC_037329.1	90787113	43	+	114	GGCGGG					CTTGTAGTGTG	0	0	0	0	0	4	0	0	0	0	0	0	0	0	0	4	0	0	0	0	0	17	18
NC_037329.1	90991748	29	+							TTATCAGGTTG	0	0	0	0	0	0	0	0	0	0	0	0	0	0	0	0	0	0	0	0	0	4	25
NC_037329.1	91270338	15	-			135	CAATGG			TGGGGGTACCC	2	0	3	0	0	0	0	0	0	10	0	0	0	0	0	0	0	0	0	0	0	0	0
NC_037329.1	91270786	4553	-							AATCCGCTCTT	60	57	59	135	160	66	93	71	23	250	36	59	86	60	43	183	246	440	343	177	92	1531	283
NC_037329.1	91483581	29	+							CACCCCTCTGT	0	0	0	0	0	0	0	0	0	0	0	0	0	0	0	5	0	6	4	3	0	6	5
NC_037329.1	92301265	18	-							GGTCTGGGGAA	0	0	0	0	0	0	0	0	2	0	2	0	0	0	0	0	0	0	0	0	0	14	0
NC_037329.1	92301290	34	-							ACTGAGGCTCC	0	0	0	3	0	0	0	0	0	0	0	0	0	0	0	0	5	0	5	0	0	21	0
NC_037329.1	92341547	11	-							ggattgggctt	0	0	0	0	0	0	0	0	0	0	0	0	0	0	4	0	0	0	0	0	5	0	2
NC_037329.1	92575703	4	-							CTACTGGGTTG	2	0	0	0	0	0	0	0	0	0	0	0	0	0	2	0	0	0	0	0	0	0	0
NC_037329.1	92576098	1209	-							TCAGTCCTTTC	14	14	23	33	33	11	22	25	9	49	6	10	30	12	12	48	62	71	59	45	33	553	35
NC_037329.1	92576112	838	-							ttgtagAGAAA	10	11	16	31	46	10	10	6	0	38	13	5	8	0	0	36	41	50	27	13	0	381	86
NC_037329.1	94489886	23	-							CCGCCATATTG	0	0	0	0	0	0	0	0	0	4	0	0	2	0	0	0	3	0	0	0	0	6	8
NC_037329.1	94490110	11	+	100	GGGGCG					CGGTTGAGGCC	0	0	0	0	0	0	0	0	0	0	0	0	0	0	0	0	0	3	0	0	0	5	3
NC_037329.1	94490378	263	+					28	CTATAT	TTGGCGgccct	0	4	0	13	15	8	6	3	0	12	3	4	9	8	7	9	12	17	13	11	11	79	19
NC_037329.1	94490421	32	+							TGCGCGCCTCT	0	0	0	0	0	0	0	0	0	0	0	0	0	0	0	0	0	0	7	0	0	25	0
NC_037329.1	94738299	130	+							GGCGTGGTCTT	0	0	0	0	0	0	0	0	0	7	0	0	0	4	0	3	4	9	0	5	0	51	47
NC_037329.1	94738319	94	+							GTCCCGAGAAT	0	0	0	0	4	0	0	0	0	4	0	0	0	0	0	0	0	8	0	0	0	35	43
NC_037329.1	94738335	39	+							TATCCGGCCGT	0	0	0	0	0	0	0	0	0	7	0	0	0	0	0	0	6	10	5	0	0	11	0
NC_037329.1	95064706	12	+							CGCTCAGTTCG	0	0	0	0	0	0	0	0	0	0	0	0	0	0	0	0	0	2	0	0	0	5	5
NC_037329.1	95992758	43	+					29	TAAATA	CCTTCACAGAC	2	0	2	0	3	7	0	0	0	4	0	2	0	3	4	0	6	2	5	3	0	0	0
NC_037329.1	96028886	103	+							gcattggagaa	0	0	0	0	2	0	0	2	0	0	0	0	0	0	4	0	0	3	0	4	9	68	11
NC_037329.1	96531385	75	-							ATTCTGGGATT	0	0	0	3	0	0	0	2	0	0	2	0	0	0	0	3	0	3	8	0	0	21	33
NC_037329.1	96547940	8	+	55	GGGGCG					GCTTTGCTTCC	0	0	0	0	0	0	0	2	0	0	0	0	0	0	0	0	0	0	0	0	0	0	6
NC_037329.1	97263457	8	+	20	GGCGGC					CGCTCAGACTG	0	0	0	0	0	0	0	0	0	0	0	0	0	0	0	0	0	0	0	0	0	3	5
NC_037329.1	97826516	9	+	69	CGGCGG					AGGACGCCTTC	0	0	0	0	0	0	0	0	0	0	0	0	0	0	0	0	2	0	0	0	0	7	0
NC_037329.1	97826530	19	+	114	GGCGGG					GAGCCGGGCTC	0	0	0	0	0	0	0	0	0	0	0	0	0	0	0	0	0	0	0	0	0	5	14
NC_037329.1	97826555	9	+	139	GGCGGG					GCGTTGGAGCA	0	0	0	3	0	0	0	0	0	0	0	0	0	0	0	0	0	0	0	0	0	0	6
NC_037329.1	98069823	21	+							AAGGCGGGCCG	0	0	0	0	0	0	0	0	0	0	0	0	0	0	0	0	0	0	4	0	0	17	0
NC_037329.1	98069846	32	+	27	GGCGGG					CAGCCGGGTCT	0	0	0	0	3	0	0	0	0	0	0	0	0	0	0	0	0	4	0	0	0	25	0
NC_037329.1	98069881	10	+	62	GGCGGG					ACGCTGAGACC	0	0	0	0	0	0	2	0	0	0	0	0	0	0	0	0	0	0	0	0	0	8	0
NC_037329.1	99841286	27	-	13	GCGGCG					GGGCCGTTGAG	2	0	0	3	0	0	0	0	0	0	0	0	0	0	0	0	0	0	0	0	0	22	0
NC_037329.1	102909271	95	-							gaggtggtgtC	0	0	0	4	3	0	0	0	0	3	0	0	0	0	0	3	3	9	3	0	0	47	20
NC_037329.1	103327737	16	+							GGGTtggatca	0	0	0	0	0	0	0	0	0	0	0	0	0	0	0	3	0	0	0	0	0	0	13
NC_037329.1	103327798	58	+	70	GGCGGG					ATTCTGGTCGC	2	0	0	0	0	0	0	0	0	5	0	0	0	0	0	4	5	4	5	0	0	12	21
NC_037329.1	103350693	4	+							AGCTGGGAATA	0	0	0	0	2	0	0	0	0	0	0	0	0	0	0	2	0	0	0	0	0	0	0
NC_037329.1	103362200	6	-							AAACTGGAGTG	0	0	0	0	0	0	0	0	2	0	0	0	0	0	0	0	0	0	0	0	0	4	0
NC_037329.1	103362790	8	-							TCTCAGGGCTG	0	0	0	0	0	0	0	0	0	0	0	0	0	0	0	0	0	0	0	0	0	3	5
NC_037329.1	103366123	10	-							GAAGTGGGATC	0	0	0	0	0	0	0	0	0	3	0	0	0	0	0	0	0	0	0	0	0	7	0
NC_037329.1	103372430	6	-			131	CCAATC			GTCTTGGGCAA	0	0	0	0	0	0	0	0	0	0	0	0	0	0	0	0	0	0	0	0	0	3	3
NC_037329.1	103376077	37	+							TGCTGGGATAG	0	3	3	0	7	2	0	0	0	0	0	2	5	0	0	3	4	0	3	5	0	0	0
NC_037329.1	103378167	7	+							TGTTGGGATGG	0	0	0	0	3	0	0	0	0	0	0	0	0	0	0	0	2	0	2	0	0	0	0
NC_037329.1	103379345	29	+							CCTGTGGACTG	0	0	3	2	0	0	0	0	0	0	0	2	2	0	0	4	8	0	5	3	0	0	0
NC_037329.1	103381234	8	-							TTACTGGTTAC	0	0	0	0	0	0	0	0	0	2	0	0	0	0	0	0	0	0	0	0	0	0	6
NC_037329.1	103381889	14	+							TGCCGGGCTGT	2	0	2	0	2	0	0	0	0	2	0	0	0	0	0	2	4	0	0	0	0	0	0
NC_037329.1	103383018	43	-							AGCTGGGATGC	0	0	2	3	0	4	2	0	0	5	5	2	0	0	3	0	3	5	6	3	0	0	0
NC_037329.1	103389845	24	+							ACCTGGGATGA	0	0	2	0	3	0	2	0	0	5	0	3	0	0	0	0	0	2	5	0	2	0	0
NC_037329.1	103404489	9	+							CTCACCCAGGT	0	0	0	0	0	0	0	0	0	2	0	0	0	0	0	0	2	0	3	2	0	0	0
NC_037329.1	103404509	20	-							AGAGGGAGATG	0	0	0	2	4	3	0	0	0	0	0	0	0	0	0	0	3	5	0	3	0	0	0
NC_037329.1	103405160	5	+							GGCTCGTGCTG	0	0	0	0	0	0	0	0	0	3	0	0	0	0	0	0	2	0	0	0	0	0	0
NC_037329.1	103419783	8	+	20	GGCGGC					AGGCTGGGGCT	2	0	0	0	0	0	0	0	0	2	0	0	0	0	0	0	0	0	2	0	2	0	0
NC_037329.1	103430752	1199	-	50	GGGGCG			29	ATATAA	CGGCCGCTCGC	25	27	49	24	74	43	65	23	11	28	8	20	59	32	29	49	139	108	117	100	47	17	105
NC_037329.1	104116098	5	-	71	GGGGCG					CCTCCATTGCT	0	0	0	0	0	0	0	0	0	0	0	0	0	0	0	2	3	0	0	0	0	0	0
NC_037329.1	104487411	2678	+							GCTTCCTCTTG	13	18	23	56	50	21	28	38	34	140	23	36	52	45	52	70	68	333	117	91	81	1244	45
NC_037329.1	104487801	70	+	76	GCGCCG					CATTCTTAACA	0	0	3	3	4	0	0	0	0	8	0	0	0	0	0	6	7	14	4	0	0	18	3
NC_037329.1	104619872	2276	+	13	GGCGGC					GGGGTGGAGAA	54	47	72	157	157	59	63	58	16	283	171	29	75	34	14	175	253	267	180	95	17	0	0
NC_037329.1	104619923	21	+	61	GGCGGG					CACCTGCCCGC	0	0	0	0	0	0	0	0	0	0	0	0	0	0	0	0	0	0	14	0	7	0	0
NC_037329.1	104619946	764	+							GTCGCGCTCAC	13	8	9	35	23	16	23	34	14	77	26	6	21	21	17	58	69	138	80	52	24	0	0
NC_037329.1	104644934	8	+			123	GCCAAT			TGGACGGGAAC	0	0	0	0	0	0	0	0	0	3	0	0	0	0	0	0	0	0	0	0	0	5	0
NC_037329.1	104645047	12	+							CAGATGGGCAA	0	0	0	0	0	0	0	0	0	3	0	0	0	0	0	0	0	0	0	0	0	9	0
NC_037329.1	104648486	6	+							TGAACGGGCAG	0	0	0	0	0	0	0	0	0	3	0	0	0	0	0	0	0	3	0	0	0	0	0
NC_037329.1	104648626	5	+							CGGATGCAGTA	0	0	0	0	0	0	0	0	0	0	0	0	0	0	0	2	0	0	0	0	0	3	0
NC_037329.1	104648826	5	-							cggctggggag	2	0	0	0	0	0	0	0	0	0	0	0	0	0	0	0	0	3	0	0	0	0	0
NC_037329.1	105812319	4	-							ctacagggctt	0	0	0	0	0	0	0	0	0	0	0	0	0	0	0	0	0	0	0	2	0	2	0
NC_037329.1	106256708	24	+	56	GCGGGG					TGGCCGGCTAG	0	0	0	0	0	0	0	0	0	8	0	3	0	0	0	0	0	13	0	0	0	0	0
NC_037329.1	106256729	33	+	77	GCGGGG					TGGGCGGGGAC	0	0	0	0	0	0	0	0	0	0	0	0	0	0	0	9	0	0	0	0	0	24	0
NC_037329.1	106256742	394	+	72	GCGGCG					GGCTTGTCGGT	13	9	10	18	20	7	6	7	0	31	9	4	5	4	0	21	31	31	18	9	7	111	23
NC_037329.1	106298509	94	-							GAGCTGACTCT	0	0	0	0	3	0	4	3	0	0	4	0	2	0	3	0	0	11	6	0	3	46	9
NC_037329.1	106298898	69	+	26	GCGGGG					GGGGTGGGATT	2	2	0	5	0	0	0	0	0	5	0	2	0	0	0	0	3	7	2	3	0	38	0
NC_037329.1	106319632	8	-	64	GGGGCG					ACACCAGGAAG	0	0	0	0	0	0	0	0	0	0	0	0	0	0	0	0	0	0	3	0	0	0	5
NC_037329.1	106319646	18	-	50	GGGGCG					GTGCTGGACTC	0	0	0	0	0	0	0	0	0	0	0	0	0	0	0	0	0	0	0	0	0	10	8
NC_037329.1	106533322	52	+	69	GGGGCG					GGAGCGAGCCG	0	0	0	0	0	0	0	2	0	0	0	0	0	0	0	3	2	0	0	0	0	21	24
NC_037329.1	106536846	13	-							gtgatgggact	0	0	0	0	0	0	0	0	0	0	0	0	0	0	0	0	0	0	0	3	0	8	2
NC_037329.1	106632399	11	-							GGGCTGCAGAA	0	0	0	0	0	0	0	0	0	0	0	0	0	0	0	0	2	0	0	0	0	9	0
NC_037329.1	106632416	12	-							TTTCCGGTTCC	0	0	0	0	2	0	0	0	0	0	0	0	0	0	0	2	0	0	0	0	0	6	2
NC_037329.1	107127987	19	+							TGCGCCCCCTT	0	0	2	3	0	0	0	3	0	3	0	0	0	0	0	0	0	4	2	2	0	0	0
NC_037329.1	107159154	25	+	103	GGGGCG					AGGGAGGAGTG	0	0	0	0	0	0	0	0	0	0	0	0	0	0	0	0	0	3	0	0	0	15	7
NC_037329.1	107169886	8	-	60	GGGGCG	86	GCCAAT			TGAACACTCCC	0	0	0	0	0	0	3	2	0	0	0	0	0	0	0	0	3	0	0	0	0	0	0
NC_037329.1	107194877	41	+	38	GCGGGC					TATCCAATGTT	0	2	0	0	0	0	0	0	0	3	2	0	2	0	0	3	2	0	3	0	2	22	0
NC_037329.1	107203483	260	-	49	GCGGGC			32	ATATAA	AGCGCAGTTCT	3	2	2	5	8	6	5	3	2	8	3	2	8	8	11	11	10	22	21	11	13	80	16
NC_037329.1	107260289	306	-					36	TAAAGG	AGACAGCTCTC	3	6	7	10	20	4	6	6	0	17	2	4	6	2	0	11	19	22	15	8	0	88	50
NC_037329.1	107320759	17	-	57	GGGGCG					CACTCGGACGC	0	0	0	0	0	0	0	0	0	3	2	0	0	0	0	0	0	0	0	0	0	12	0
NC_037329.1	107320797	24	-							GCGGCGGGAGT	0	0	0	0	0	0	0	0	0	0	0	0	0	0	0	0	0	3	0	0	0	17	4
NC_037329.1	107472078	7	-							CTTGCGGCTCT	0	0	0	0	0	0	0	0	0	0	0	0	0	0	0	0	0	3	0	0	0	0	4
NC_037329.1	107472272	7	-	12	GGCGGC					TCGGCGGAGGC	0	0	0	0	0	0	0	0	0	0	0	0	0	0	0	0	0	3	0	4	0	0	0
NC_037329.1	110820162	103	-							CAGGCGCAGTG	0	0	0	0	7	0	2	0	2	8	0	0	0	0	0	3	3	9	5	0	0	30	34
NC_037329.1	111037697	45	+	69	GCGGCG					TCAACAGACGC	0	3	0	3	6	0	5	0	3	0	0	0	2	0	0	0	6	5	0	0	0	7	5
NC_037329.1	111044712	6	-							CTCTGGGTGAA	0	0	0	0	0	0	0	0	0	3	0	0	0	0	0	3	0	0	0	0	0	0	0
NC_037329.1	111044843	90	-							CGGCCGCTTCA	0	0	0	0	0	0	0	0	0	0	0	0	0	0	0	0	0	0	0	0	0	73	17
NC_037329.1	111044878	3771	-							GTCATGGCTCT	20	32	29	62	100	46	55	59	32	101	32	39	71	43	62	101	116	287	203	145	116	1769	251
NC_037329.1	111885340	25	+							gaactggactt	0	0	0	0	0	0	0	3	4	0	0	0	0	0	3	0	0	0	0	4	4	7	0
NC_037329.1	111893288	364	+							ggagtggactt	0	6	4	5	12	5	5	2	2	18	3	6	5	2	0	16	21	24	10	4	0	178	36
NC_037329.1	111893304	66	+							AGGCCGGATCC	2	0	0	4	0	4	0	0	0	4	0	0	0	0	0	0	5	0	0	0	2	36	9
NC_037329.1	112063211	22	-			128	GCCAAT			GTCGCGGAGAC	0	0	0	3	0	0	0	0	0	0	2	0	0	0	0	0	0	0	0	0	0	12	5
NC_037329.1	112068964	14	+							CCTCCATTGCT	0	0	0	0	2	0	0	0	0	0	0	0	0	0	0	0	0	0	0	0	0	4	8
NC_037329.1	112158167	25	-	56	GGGGCG			31	ATAAAG	GGTTCGCGCTG	0	0	0	0	2	2	0	2	0	0	0	0	0	2	0	0	3	4	3	0	2	5	0
NC_037329.1	113244648	4	-							ttcttgggctt	0	0	0	0	0	0	0	0	0	0	0	0	0	0	0	0	0	0	0	2	2	0	0
NC_037329.1	114685962	1514	-							ATCCAGCTCTT	16	17	16	46	58	17	29	21	7	65	12	16	30	26	45	47	72	123	91	70	59	561	70
NC_037329.1	115630079	11	+	48	GGGGCG					CCCTCAGGAGA	0	0	2	0	0	0	0	0	0	0	0	0	0	0	0	4	0	5	0	0	0	0	0
NC_037329.1	115838338	136	+							CGTGCGGTTGG	0	0	4	0	16	0	0	0	0	4	4	0	0	0	2	6	7	3	4	5	3	31	47
NC_037329.1	117785379	674	+							GCCCCACCTTG	7	6	11	18	41	9	20	7	3	45	0	16	18	11	4	40	68	64	52	24	15	153	42
NC_037329.1	117786328	10	+							GCATTTGACTT	3	0	0	7	0	0	0	0	0	0	0	0	0	0	0	0	0	0	0	0	0	0	0
NC_037329.1	118178570	23	+							CTTCCGCTCTC	0	0	0	0	0	0	0	0	0	0	0	0	0	0	2	4	0	6	0	4	0	7	0
NC_037329.1	118178592	32	+							GCTGTGCGGCT	0	2	0	4	0	0	0	0	0	4	0	0	0	0	0	4	6	6	0	0	0	6	0
NC_037329.1	118232949	19	+							tactCGGGCCG	0	0	0	0	0	0	0	0	2	0	0	0	0	0	0	2	0	0	0	0	0	8	7
NC_037329.1	118666214	17	+	126	GGGGCG					CCTGCGGAGAG	0	0	0	0	0	0	0	2	0	0	0	0	0	0	0	0	0	3	0	0	0	4	8
NC_037329.1	118834982	14	+							aaacagggact	0	0	0	0	0	0	0	0	0	0	0	0	0	0	3	0	0	0	2	4	5	0	0
NC_037329.1	118865110	10	+	36	GCGGGC					GGTGAGAAGTG	0	0	0	0	5	0	0	0	0	0	0	0	0	0	0	0	5	0	0	0	0	0	0
NC_037329.1	118865140	30	+	54	GGGGCG					CGACTGACTCG	0	0	0	0	6	0	0	0	0	0	0	0	0	0	0	0	0	0	0	0	0	19	5
NC_037329.1	119232807	13	+							Attaccttctt	0	0	0	0	0	0	0	0	0	5	0	0	0	0	0	2	0	3	3	0	0	0	0
NC_037329.1	119233479	5	-							CACAGATGATG	0	0	0	2	0	0	0	0	0	3	0	0	0	0	0	0	0	0	0	0	0	0	0
NC_037329.1	119236899	1575	-							GCCTCAGTCTC	10	14	15	47	63	27	27	15	7	74	5	29	23	20	10	58	83	86	72	36	25	318	511
NC_037329.1	119352735	4	+							tggcagggctt	0	0	0	0	0	0	0	0	2	0	0	0	0	0	0	0	0	0	2	0	0	0	0
NC_037329.1	119414086	2016	+	48	GCGCCG	109	GCCAAT	33	CTATAT	AGTTCCCCACT	24	16	23	67	91	30	37	25	10	98	21	32	44	26	16	75	83	148	95	77	21	268	689
NC_037329.1	119417149	7	+							ttaaaggagaa	0	0	0	0	0	0	0	0	0	0	0	0	0	0	0	0	0	0	0	0	0	3	4
NC_037329.1	119418116	4	+							AGGAAGAGGAC	0	0	0	0	0	0	0	0	0	2	0	2	0	0	0	0	0	0	0	0	0	0	0
NC_037329.1	119418786	6	+							TGTTAGGGGTC	0	0	0	0	2	0	0	0	0	0	0	0	0	0	0	0	0	0	0	0	0	4	0
NC_037329.1	119471179	23	+							ggtcaGGCCGC	0	0	0	0	0	0	2	0	0	0	0	0	2	0	0	0	0	2	3	0	0	7	7
NC_037329.1	119504023	56	+	60	GGCGGG					GCGTCGGACGC	2	3	0	0	0	0	0	0	0	0	2	0	3	0	0	3	5	5	2	0	2	19	10
NC_037329.1	119590232	5	-	61	GGCGGG			28	ATAAAG	GACTCAGAGCG	0	0	0	0	0	0	0	2	0	0	0	0	0	0	0	0	0	0	0	0	3	0	0
NC_037329.1	120187412	28	+							AAGTCACTTCG	0	0	0	0	0	2	0	0	0	0	0	0	0	0	0	0	2	4	0	2	0	12	6
NC_037329.1	120370054	30	+							GCCGCATTGTC	0	0	2	0	0	3	3	0	0	4	3	0	0	0	0	0	5	6	4	0	0	0	0
NC_037329.1	120418985	4	+							TTGTAgggact	0	0	0	0	0	0	0	0	0	0	0	0	0	0	0	0	0	0	2	0	0	2	0
NC_037329.1	120653559	70	+	52	GCGGCG					GCGCTGGATCT	0	0	0	0	0	0	0	0	0	0	0	0	0	0	0	0	0	0	0	0	0	46	24
NC_037329.1	120653589	290	+	128	GGGGCG					TGAGCAGTGCG	4	4	0	4	9	7	7	5	5	12	0	6	4	0	0	8	14	29	13	7	10	108	34
NC_037329.1	120719548	6	+	39	GGGGCG			26	TATAAC	TGCTCGGTTTC	0	0	0	0	2	0	0	0	0	0	0	0	0	0	0	0	0	2	0	0	2	0	0
NC_037329.1	120849152	58	+							CGCGTGACAGT	2	0	0	0	0	0	0	2	0	0	0	0	2	0	0	3	6	0	4	0	0	26	13
NC_037329.1	120951775	36	+	92	GGGGCG					TCGGCGGATCC	0	0	3	3	3	0	0	0	0	3	2	0	0	0	0	3	0	8	0	6	0	5	0
NC_037329.1	120986215	6	-							CTTGCCTACCC	0	0	0	0	0	0	0	0	0	0	0	0	0	0	0	0	0	4	0	0	2	0	0
NC_037329.1	120986234	8	-							ACCCCGGGATC	0	0	0	0	0	0	0	0	0	3	0	0	0	0	0	0	0	0	0	0	0	0	5
NC_037329.1	120986273	42	-							CGAGCGCCCGC	0	0	0	0	0	3	0	0	0	4	0	0	4	0	0	4	5	0	5	0	4	13	0
NC_037329.1	120986306	32	-							CAGCAGGAAAC	2	0	0	3	0	0	0	0	0	0	0	3	0	0	0	0	0	0	0	0	0	17	7
NC_037329.1	120986987	32	+	66	GGGGCG					AAGTTGAGCTT	0	0	0	0	3	0	0	0	0	0	0	2	0	0	0	0	0	0	0	0	0	13	14
NC_037329.1	121166489	4	+							ttcttgggctt	0	0	0	0	0	0	0	0	0	0	0	0	0	0	0	0	0	2	2	0	0	0	0
NC_037329.1	121257548	93	-	16	CGGCGG					CGGACGGACCG	0	0	0	0	0	0	0	2	0	4	0	0	0	0	0	3	4	0	7	4	0	22	47
NC_037329.1	121257576	72	-	43	GGGGCG					ACGCTGAGCTG	0	0	0	4	0	3	0	0	0	4	0	0	0	0	0	0	0	0	5	0	0	16	40
NC_037329.1	121306008	186	-	62	GGGGCG					TTGCTGCTTTC	0	0	2	3	6	2	3	3	0	6	0	0	3	0	3	5	10	11	10	6	3	86	24
NC_037329.1	121306075	7	+							CCTTTGTTCCC	0	0	0	0	0	0	0	0	0	0	0	0	0	0	0	3	0	0	0	0	0	4	0
NC_037329.1	121571679	10	+							CGCCCGACAAC	0	0	0	0	0	0	0	0	0	0	0	0	0	0	2	0	0	0	0	0	0	8	0
NC_037329.1	121574761	15	-	71	GGCGGG					TCCGTGGGGCG	0	0	0	0	0	0	0	3	0	0	0	0	0	2	0	0	0	0	0	5	5	0	0
NC_037329.1	121574833	16	-							TACGTGGGCGG	0	0	0	0	0	0	0	3	0	0	0	0	0	0	3	0	0	0	0	4	6	0	0
NC_037329.1	121574974	24	-	87	GGGGCG					GATCTATTGAA	0	0	0	0	0	0	0	0	0	0	0	0	0	0	3	0	0	0	0	7	14	0	0
NC_037329.1	121575054	22	+							CACCAGGCGCC	0	0	0	2	5	0	0	0	0	3	2	2	0	0	0	0	0	0	2	2	4	0	0
NC_037329.1	121575123	6	-	68	GGGGCG					GTCCCGGGACA	0	0	0	0	0	2	2	2	0	0	0	0	0	0	0	0	0	0	0	0	0	0	0
NC_037329.1	121575262	10	-			90	GCCAAT			GCCGCGGGAGC	0	0	0	0	0	0	0	0	0	0	0	0	0	3	0	7	0	0	0	0	0	0	0
NC_037329.1	121575283	144	-	63	GGGGCG					CAGGCGGAACG	2	3	28	0	5	0	0	0	0	11	0	10	3	0	6	32	4	17	3	6	14	0	0
NC_037329.1	121575326	47	-							TCTGTGGGATT	0	0	8	0	0	0	0	0	0	26	0	0	0	0	0	0	0	9	4	0	0	0	0
NC_037329.1	121575346	262	-							CCAATGGGGCG	0	9	27	5	10	0	0	7	5	39	0	20	0	0	16	25	5	43	8	22	21	0	0
NC_037329.1	121575361	35	-							TGCTTGGCTGA	0	0	0	0	0	0	0	0	0	12	0	0	0	0	0	0	0	13	0	0	10	0	0
NC_037329.1	121575382	165	-							GGTTCAGACAT	0	0	0	0	9	0	0	0	0	29	0	33	0	0	0	14	6	52	0	0	22	0	0
NC_037329.1	121575429	637	-							GATGTGTTGTT	3	13	35	12	40	7	13	12	17	28	5	43	11	9	48	59	30	117	13	48	74	0	0
NC_037329.1	121575455	118	-							AGACAGGTTAG	0	0	0	0	0	0	0	0	0	0	0	20	0	0	29	0	0	0	0	0	69	0	0
NC_037329.1	121575477	216	-							GAGCTGGGTTT	0	0	0	0	0	0	0	0	0	53	0	0	0	0	54	0	0	55	0	0	54	0	0
NC_037329.1	121575491	7203	-							CTAATAGGGAA	32	188	299	250	393	42	121	128	81	157	19	188	108	125	398	728	533	1135	278	825	1175	0	0
NC_037329.1	121575537	219	-							CTATCATTGTG	0	0	0	0	0	0	0	0	0	25	0	194	0	0	0	0	0	0	0	0	0	0	0
NC_037329.1	121575556	138	-							CCTTCGATGTC	0	0	0	0	8	0	0	0	0	14	0	57	0	0	7	0	0	14	0	17	21	0	0
NC_037329.1	121575604	172	-	74	GCGGGG					TAACTGGCTTG	4	0	0	18	9	0	0	0	0	17	0	24	0	6	15	9	12	16	0	14	28	0	0
NC_037329.1	121575628	357	-	50	GCGGGG					GTGTCAGAAAA	0	6	0	7	10	6	7	0	0	24	0	195	0	0	13	0	11	17	11	16	34	0	0
NC_037329.1	121575650	301	-	28	GCGGGG					CCTTTGGGGTT	0	5	0	17	12	7	8	8	0	29	0	22	0	0	20	14	20	24	14	39	62	0	0
NC_037329.1	121575668	197	-	140	GGGCGG					GCCTCACGATC	0	0	0	0	8	5	5	0	5	30	0	57	7	5	7	7	9	0	8	17	27	0	0
NC_037329.1	121575712	5	+							CAAGATCAAGC	0	0	0	0	0	0	0	0	0	0	0	0	0	0	3	2	0	0	0	0	0	0	0
NC_037329.1	121575738	787	-	71	GGGGCG					CCCGTGGAGCA	9	12	22	30	16	21	18	23	12	81	9	135	8	18	49	28	42	59	39	55	101	0	0
NC_037329.1	121575760	265	-	49	GGGGCG					AGCTCAGGGAG	0	0	0	8	15	0	6	0	6	14	0	54	7	7	13	16	20	18	14	19	48	0	0
NC_037329.1	121575788	310	-	75	GCGCCG					CAAACGGTAAC	8	0	12	0	11	0	0	0	9	27	0	103	0	0	15	16	11	29	15	15	39	0	0
NC_037329.1	121575809	385	-	54	GCGCCG					TGACTGGGGCG	10	7	12	12	0	14	12	17	14	28	0	35	0	6	23	21	22	20	27	32	73	0	0
NC_037329.1	121575822	254	-	41	GCGCCG					CAGGTGGGGAG	0	0	10	10	0	0	9	11	0	61	5	13	6	0	0	12	0	35	21	23	38	0	0
NC_037329.1	121575838	380	-	74	GGGGCG					GCTCCGGGGAC	0	0	0	11	14	11	11	19	14	17	6	13	0	0	33	21	27	43	32	32	76	0	0
NC_037329.1	121575859	596	-	53	GGGGCG					CGCGCCGGCCG	12	7	13	25	26	19	28	17	11	13	0	20	14	13	37	32	34	63	40	56	116	0	0
NC_037329.1	121575898	279	-	74	GCGGGC					CCCGAGGGGCT	0	5	0	9	0	11	21	9	7	23	0	18	7	0	29	0	14	20	14	48	44	0	0
NC_037329.1	121575937	243	-	35	GCGGGC					ATCGTTTTTTC	9	0	0	0	15	0	0	0	0	0	0	0	0	0	18	21	35	25	26	37	57	0	0
NC_037329.1	121575970	4738	-							CTTGCGGGCCG	84	87	116	224	213	135	150	106	102	127	23	237	135	111	326	268	371	378	271	477	785	6	6
NC_037329.1	121575988	364	-							ggggcggggtc	0	0	0	18	20	17	11	0	12	15	5	33	11	0	33	15	26	35	22	35	56	0	0
NC_037329.1	121576032	443	-	74	GCGGGG					TAAGTGGGAGG	5	7	18	17	17	6	18	19	10	20	0	45	5	10	17	16	27	45	26	45	70	0	0
NC_037329.1	121576063	135	-	43	GCGGGG					GGCACGGTGAA	0	0	0	0	0	0	6	0	8	19	0	10	5	0	9	0	13	13	17	13	22	0	0
NC_037329.1	121576104	109	-							TCAGCGGGGAA	0	0	0	0	0	0	0	0	0	38	0	21	0	0	0	0	0	25	0	0	25	0	0
NC_037329.1	121576119	25	+	106	GGGGCG					GCCAAGCCCGT	0	0	0	0	10	0	0	0	0	0	0	0	3	0	3	0	0	3	0	4	2	0	0
NC_037329.1	121576122	1714	-	129	GGCGGG					GGAACGGGCTT	21	28	33	54	50	56	55	59	46	62	18	191	51	36	98	58	84	176	112	151	269	0	6
NC_037329.1	121576134	52	-	117	GGCGGG					ACCACAGCCAA	0	0	0	0	0	0	0	0	0	12	0	40	0	0	0	0	0	0	0	0	0	0	0
NC_037329.1	121576149	4	+	136	GGGGCG					CTGGATAGTAG	0	0	0	2	0	0	0	0	0	0	0	0	0	0	0	0	2	0	0	0	0	0	0
NC_037329.1	121576188	91	-	63	GGCGGG					CGCGCATGAAT	0	0	0	0	0	6	0	0	0	0	0	37	0	4	15	6	8	0	7	8	0	0	0
NC_037329.1	121576222	214	-	29	GGCGGG					AAGGTAGCCAA	5	4	8	0	7	0	0	5	0	10	0	37	0	0	12	13	12	35	10	20	36	0	0
NC_037329.1	121576247	390	-							CGGCGGGAGTA	0	4	6	8	11	16	16	9	6	24	2	16	6	6	57	6	25	33	28	31	80	0	0
NC_037329.1	121791281	12	+	20	GGCGGC					GTTCCGGCTGC	0	0	0	4	8	0	0	0	0	0	0	0	0	0	0	0	0	0	0	0	0	0	0
NC_037329.1	121791296	7	+	40	GGGGCG					GCAGcggtggt	0	0	0	0	0	0	0	3	0	0	0	0	0	0	0	4	0	0	0	0	0	0	0
NC_037329.1	121791336	26	+	80	GGGGCG					TAACCGTCGTC	0	0	0	0	5	0	0	0	0	0	0	0	4	0	0	0	6	7	4	0	0	0	0
NC_037329.1	121800989	689	+							ATCCCACTACT	12	6	10	13	42	13	23	17	3	33	0	10	18	24	15	31	52	65	78	56	42	105	21
NC_037329.1	121801456	8	+							AGTTCGGAAAC	0	0	0	0	0	0	0	0	0	2	0	0	0	0	0	0	0	0	0	0	0	0	6
NC_037329.1	121802411	7	+							GCAGAGGGAGA	0	0	0	0	0	2	0	0	0	3	0	0	0	0	0	0	0	2	0	0	0	0	0
NC_037329.1	122077522	4	+							CCCTCGCAGAC	0	0	0	0	0	0	0	0	0	0	0	0	0	0	0	0	2	0	0	0	0	0	2
NC_037329.1	122153043	37	-	59	GGGGCG					TCCTCACTTGA	0	0	2	3	4	0	0	0	2	5	3	2	0	0	0	0	5	7	0	0	0	4	0
NC_037329.1	122287083	112	+	71	GCGGGG					GAGCTGCTGGT	0	2	2	5	5	0	0	2	0	10	0	2	4	2	0	7	8	23	7	0	0	25	8
NC_037329.1	122346942	116	-							TGACTGGGTTT	2	0	0	0	3	0	4	3	0	8	0	0	4	0	0	0	0	9	0	3	3	54	23
NC_037329.1	122347180	17	+	114	GGGGCG	137	GCCAAT			CGGTCAGTGGC	0	0	0	0	3	0	0	0	2	0	0	0	0	0	0	0	2	0	3	0	0	7	0
NC_037329.1	122528002	9	+	50	CGGGGC					CCAGTGGGCCG	0	0	0	0	0	0	0	0	0	0	0	0	0	0	0	0	0	0	0	0	0	4	5
NC_037329.1	124325666	6	-							GCGCCAGTCCC	0	0	0	0	3	0	0	0	0	0	0	0	0	0	0	0	3	0	0	0	0	0	0
NC_037329.1	124332575	18	+	76	GGGGCG					CGTCTGTCTCT	0	0	0	0	0	2	0	0	0	3	0	0	0	0	0	0	0	0	0	0	0	8	5
NC_037329.1	124375079	9	+	67	GGCGGG					GTCCCGCCGCC	0	0	0	0	0	0	0	2	0	0	0	0	3	0	0	0	0	0	0	0	0	4	0
NC_037329.1	124375096	8	+	136	GGGCGG					TTGCCGCCGCC	0	0	0	0	0	0	0	0	0	0	0	0	0	0	0	2	0	0	0	0	0	0	6
NC_037329.1	124565616	4	+			108	GCCAAT			tttctgggctt	0	0	0	0	0	0	0	0	0	0	0	0	0	2	0	0	0	0	0	0	0	2	0
NC_037329.1	124739653	9	-							CCGCTGCGTCC	0	0	0	0	0	0	2	0	0	0	0	0	0	0	0	0	0	0	0	0	0	7	0
NC_037329.1	124739694	47	-							TCGCCGAGTCG	0	0	0	0	0	2	0	0	0	0	0	0	0	0	0	0	0	0	3	0	0	31	11
NC_037329.1	124810171	20	+	45	GGCGGG					CAGTCGGACAG	0	0	0	0	0	0	0	0	0	0	0	0	0	0	0	0	0	0	0	0	0	16	4
NC_037329.1	124810200	13	+	74	GGCGGG					TCACTGGGGCA	0	0	0	2	0	0	0	0	0	0	0	0	0	0	0	0	0	0	0	0	0	7	4
NC_037329.1	124851185	26	+	43	GGGGCG			31	ATATAA	GCGTCCTTTTA	0	0	0	3	3	0	0	0	0	3	0	0	0	0	0	0	0	6	4	0	2	5	0
NC_037329.1	124878669	4	-	54	GGGGCG					GGCGCATGCTC	0	0	0	0	0	0	0	0	0	0	0	0	0	2	0	0	0	0	0	2	0	0	0
NC_037329.1	124918120	35	-			135	CAATGG	35	GCTATA	GGTCTTTTTGA	0	0	0	2	3	0	2	0	0	4	0	0	0	0	0	2	2	0	0	0	0	17	3
NC_037329.1	124973994	6	-							ATGACAGGCAT	0	0	0	0	0	0	0	0	2	0	0	0	0	0	0	0	0	0	0	0	0	2	2
NC_037329.1	125032381	5	-	60	GCGGCG					GGGCCGAAGCC	0	0	0	0	0	0	2	0	0	0	0	0	0	0	0	0	0	0	0	0	0	0	3
NC_037329.1	125045125	149	+							ggagccTTTTC	2	0	2	3	6	4	4	0	0	0	0	0	2	2	4	5	5	6	5	5	4	76	14
NC_037329.1	125131744	7	-	46	GCGGGC					CTGGCAGTTCC	0	0	0	0	0	0	0	0	0	0	0	0	0	0	0	0	0	0	0	0	2	5	0
NC_037329.1	125147686	252	-							TCAGTGACATC	0	0	0	9	13	0	0	0	0	16	3	8	5	4	0	15	8	23	13	8	0	67	60
NC_037329.1	125147710	159	-							TCTTCAGGTCA	0	0	0	0	7	0	4	0	0	12	0	0	0	0	0	7	0	10	8	0	0	73	38
NC_037329.1	125147726	232	-							CCTAAGGAGAA	0	0	0	0	7	0	0	0	0	13	0	0	5	0	0	0	9	14	10	12	0	90	72
NC_037329.1	125147749	33	-							TTAGCGCCTGC	0	0	0	0	0	0	0	0	0	8	0	0	0	0	0	0	0	12	7	6	0	0	0
NC_037329.1	125150799	150	+	43	GGCGGG					CAGAAGAGTCA	0	0	0	0	0	0	0	0	0	5	0	0	4	2	2	4	5	0	7	5	3	53	60
NC_037329.1	125150823	15	+	67	GGCGGG					CCGGGGAAATG	0	0	0	3	0	0	0	0	0	0	0	0	0	0	0	0	0	0	0	0	0	12	0
NC_037329.1	125184753	25	-							ATATTGGGAAA	0	0	0	0	0	0	0	0	0	0	0	2	0	0	0	0	0	0	0	0	0	7	16
NC_037329.1	125184909	1966	-							ATAGCCCTTTT	17	24	16	45	61	24	43	44	31	88	12	25	45	38	36	55	70	161	114	96	99	651	171
NC_037329.1	125212329	4	+	59	GCGGGC					agtgtggggac	0	0	0	0	0	0	0	0	0	0	0	0	0	0	2	0	0	0	0	0	2	0	0
NC_037329.1	125241942	8	+							ttctcgggctt	0	0	0	0	0	0	0	0	0	0	0	0	0	0	2	0	0	0	0	0	2	4	0
NC_037329.1	125243569	181	-							Ttcttgggact	0	0	0	0	0	0	2	18	15	0	0	2	4	11	16	0	0	17	20	20	27	29	0
NC_037329.1	125448289	25	+							GGGAAGGAGTT	2	0	0	0	0	0	0	0	0	0	0	0	0	0	0	0	0	0	4	0	0	19	0
NC_037329.1	125448346	33	+							GTCTTGAAGCG	0	0	0	0	0	0	0	0	0	0	0	0	0	0	0	0	0	0	0	0	0	23	10
NC_037329.1	125470295	36	+							cccccggagaa	0	0	0	0	0	0	0	0	0	0	0	0	0	0	0	0	0	2	2	0	2	19	11
NC_037329.1	125545132	10	-							CCGCCAAATGG	0	0	0	0	0	0	0	0	0	0	0	0	0	0	0	0	0	3	4	0	0	3	0
NC_037329.1	125635156	13	-							CTGTCAGATAA	0	0	0	0	0	2	0	0	0	0	0	0	2	0	2	0	3	0	0	0	0	0	4
NC_037329.1	125662180	54	+					34	GCTATA	ACTTCACTGCT	0	0	0	0	0	0	0	0	4	0	0	2	0	2	5	0	0	6	7	0	6	18	4
NC_037329.1	125675623	39	+							GAAGTGGGGaa	0	0	0	0	0	0	0	0	4	0	0	0	0	0	0	0	0	0	2	0	5	28	0
NC_037329.1	125814915	9	+	46	GGGGCG	132	GCCAAT			GCTGTGTGGCA	0	0	0	0	0	0	0	0	0	0	0	0	0	0	0	0	0	0	3	0	0	0	6
NC_037329.1	125945168	4	-							gagaagggatt	0	0	0	0	0	0	0	0	0	0	0	0	0	0	2	0	0	0	0	0	0	2	0
NC_037329.1	126212814	19	+	88	GGGGCG	114	GACCAA	32	CTATAA	GACAAGCTTTA	0	0	0	0	0	0	0	0	2	0	0	0	3	2	0	0	0	2	3	4	3	0	0
NC_037329.1	126230670	41	-	109	GGGGCG			32	CTATAA	GCGCCAGTGTG	0	0	0	0	0	0	2	6	2	0	0	3	0	0	4	0	3	3	6	5	7	0	0
NC_037329.1	126286681	42	-	97	GGGGCG	118	CAATGG			TGGACGGACGC	0	0	0	0	0	3	0	0	0	0	0	0	0	0	0	0	0	0	0	0	0	22	17
NC_037329.1	126286709	203	-	69	GGGGCG	128	GACCAA			GCTGCGGAAGG	0	0	0	0	0	0	0	0	0	6	9	3	0	0	0	5	5	6	0	0	0	104	65
NC_037329.1	126286720	89	-	58	GGGGCG	117	GACCAA			TTTCCGGCTCC	0	0	3	0	0	0	5	0	0	0	0	3	0	0	0	0	5	0	6	0	0	41	26
NC_037329.1	126374402	7	-	76	GGCGGG					gcgccgccgcc	0	0	0	0	0	2	0	0	0	0	0	0	2	0	0	0	0	0	3	0	0	0	0
NC_037329.1	126661649	8	-							GGGAAGGGCAC	0	0	0	0	0	0	0	0	0	0	0	0	0	0	0	0	0	0	0	0	0	4	4
NC_037329.1	126664479	5	-							TCCCCGTGTCC	0	0	0	0	0	0	0	0	0	0	0	0	0	0	0	0	0	2	0	0	0	3	0
NC_037329.1	126664547	1528	-	76	GGCGGG	89	GCCAAT	32	GCTATA	AGCCCGAGCAG	13	28	28	41	54	21	25	17	3	74	23	16	33	25	4	57	85	106	77	45	12	684	57
NC_037329.1	126664606	17	-	20	GGCGGC					AATCCGGTTCT	0	0	0	0	0	0	0	0	0	0	0	0	0	0	0	0	0	4	0	3	0	10	0
NC_037329.1	126664638	12	-							CAGCTGGGCCA	0	0	0	0	0	0	0	0	0	0	0	0	0	0	0	0	0	4	0	0	0	8	0
NC_037329.1	126814769	10	+			117	GCCAAT			AAACCGTGTGA	0	0	0	0	0	0	0	0	0	2	0	0	0	0	0	0	0	0	0	0	0	4	4
NC_037329.1	126838976	362	-	44	GCGGGC					GCCTCGTCTCT	8	5	12	15	14	6	5	4	0	16	0	0	5	5	3	15	24	24	17	11	9	164	0
NC_037329.1	126838997	159	-	55	GCGCCG					AAACCGCTCCC	0	0	0	0	7	4	0	0	0	0	0	0	7	0	4	9	15	6	0	6	0	91	10
NC_037329.1	126839008	41	-	44	GCGCCG					GAGCAGGAAGG	0	0	0	0	0	5	0	0	0	0	0	0	0	0	0	0	0	0	0	0	0	36	0
NC_037329.1	126839028	35	-	67	GGGGCG					AGAGCGGTGAC	0	0	0	0	0	0	3	0	0	0	0	0	0	0	0	0	0	0	0	5	0	21	6
NC_037329.1	126876530	12	-	16	GCGGCG					GGCGTGTTAAC	0	0	0	0	0	0	0	0	0	0	0	0	0	0	0	2	0	0	0	2	0	0	8
NC_037329.1	126930478	20	-	105	GGGGCG					GAAGCGCCCCC	0	0	0	0	3	0	0	0	0	0	0	0	0	0	0	0	0	0	3	0	0	14	0
NC_037329.1	126935133	10	-							ggtctgggctt	0	0	0	0	0	0	0	0	2	0	0	0	0	0	2	0	0	0	3	0	3	0	0
NC_037329.1	127178295	187	+	62	GGCGGG					TGCTCAGAGTG	0	2	0	10	8	3	5	6	0	14	2	0	5	0	0	14	14	14	14	10	3	51	12
NC_037329.1	127508727	4	-	18	CGGCGG					TCCCTGACGGA	0	0	0	0	0	0	0	0	0	0	0	0	0	0	0	0	2	0	2	0	0	0	0
NC_037329.1	127677705	37	-	19	GGCGGC					gttttgttttc	2	0	0	0	0	0	0	4	0	4	0	0	3	0	0	0	0	8	0	3	0	13	0
NC_037329.1	127677716	16	-	36	GGGGCG					GGCCTgtgggt	0	0	0	0	0	0	0	0	0	0	0	0	0	0	0	0	0	5	0	0	0	11	0
NC_037329.1	127708664	6	+	53	GCGCCG					TGTTCAAATCT	0	0	0	0	0	0	0	0	0	0	0	0	0	0	2	2	0	0	0	0	0	2	0
NC_037329.1	127726044	23	+	73	GGCGGG					GTGTTGTTTCC	0	0	0	2	0	0	0	0	0	0	0	0	0	0	0	0	0	0	0	0	0	15	6
NC_037329.1	127726071	26	+	48	CGGCGG					AGCTTGAGATG	0	0	0	0	0	0	0	0	0	0	2	0	0	0	0	0	0	0	3	0	0	14	7
NC_037329.1	128188511	39	-	68	GGGGCG					AGGACAGTCCA	0	0	0	0	0	3	2	0	0	0	0	0	0	2	0	0	0	0	5	0	0	7	20
NC_037329.1	128188587	255	-							CAGTCGCGCGC	0	2	4	5	11	7	0	2	2	8	3	2	7	0	3	5	9	6	12	5	7	71	84
NC_037329.1	128282578	154	-	18	GGCGGC					ACCTTGGGATA	0	0	0	3	3	2	0	4	2	4	0	3	6	3	0	9	4	7	6	4	0	31	63
NC_037329.1	128498901	50	-							ctcttgagtcg	0	0	0	0	0	0	0	0	0	0	0	0	0	0	0	4	0	0	0	0	0	11	35
NC_037329.1	128924285	42	+							TCGCTGTAGCG	0	0	0	0	0	0	0	0	2	0	0	0	0	0	0	0	0	0	0	0	0	19	21
NC_037329.1	128924310	129	+							tgtgtgtgtct	0	3	0	4	7	0	4	0	2	7	0	0	0	4	0	5	10	12	8	7	3	22	31
NC_037329.1	128942626	91	-							GCCTCCATTTT	0	3	2	7	7	3	3	0	0	10	0	4	3	0	2	4	5	8	0	7	0	9	14
NC_037329.1	129056425	23	+							GTTAAGAGGAG	0	0	0	0	0	0	0	0	0	0	0	0	0	0	0	0	0	0	0	0	0	9	14
NC_037329.1	129056447	8	+	17	GGCGGC					ACCGAGGCGGC	0	0	0	0	0	0	3	0	0	0	0	0	0	0	2	0	0	3	0	0	0	0	0
NC_037329.1	129091588	10	+	59	GGCGGG					GCCGCATTGGA	0	0	0	0	0	0	0	0	0	0	0	0	0	0	0	2	0	0	0	2	0	6	0
NC_037329.1	129111334	135	+	73	GGGGCG			31	TAAAGG	GAGGCGGCGCC	0	0	0	0	0	2	0	0	0	5	3	2	4	0	0	0	5	5	5	3	2	65	34
NC_037329.1	129120382	38	-							AAGTTCCGGCG	0	0	0	3	0	0	0	0	0	0	0	0	2	0	0	3	0	3	0	4	5	13	5
NC_037329.1	129120400	11	-							TTCCCGGGACT	0	0	0	0	0	0	0	0	0	0	0	0	0	0	0	0	3	0	0	0	0	8	0
NC_037329.1	129130686	33	-	18	GCGGCG					CGGCCAGAGCG	0	0	0	0	3	0	3	0	0	0	0	0	2	0	0	0	0	0	0	0	0	13	12
NC_037329.1	129156056	16	-							GAGCCCAGTTC	0	0	0	0	0	0	0	0	0	0	0	0	0	0	0	0	0	0	0	0	0	5	11
NC_037329.1	129194847	38	-							TGCTGGGTAGG	0	2	4	5	6	3	0	0	0	0	0	0	0	0	3	5	6	0	4	0	0	0	0
NC_037329.1	129197995	1913	-							GCCCTCTCTTC	9	14	15	40	33	14	41	42	21	69	15	27	41	27	57	52	58	198	100	77	113	784	66
NC_037329.1	129296749	755	+	56	GGGGCG			33	CTATAA	AGCGCGTTGCA	5	8	18	23	18	4	6	6	0	46	10	10	10	5	5	20	29	59	33	16	9	384	31
NC_037329.1	129432016	10	-							gcactgggact	0	0	0	0	0	0	0	2	0	2	0	0	0	0	0	0	0	2	0	0	0	4	0
NC_037329.1	129499350	20	+	127	GGGGCG					ATCGCGTCTCG	0	0	0	0	0	0	0	0	0	0	0	0	0	0	0	0	0	0	0	0	0	7	13
NC_037329.1	129499384	26	+							gtggtgcgCGC	0	0	0	0	0	0	0	0	0	0	0	0	0	0	0	0	0	0	0	0	0	12	14
NC_037329.1	129578918	13	+							cttctggactt	0	0	0	0	0	0	2	0	0	0	0	0	0	0	2	0	0	3	4	2	0	0	0
NC_037329.1	129672675	5	+	122	GGGGCG					CCGCCGGGAGC	0	0	0	0	0	0	2	0	0	0	0	0	0	0	0	0	0	3	0	0	0	0	0
NC_037329.1	129836278	9	-	15	GCGGCG					CGCGCGCAGCG	0	0	0	0	3	0	0	0	0	3	0	0	3	0	0	0	0	0	0	0	0	0	0
NC_037329.1	129881332	5	-							gcagagggact	0	0	0	0	0	0	0	0	0	0	0	0	0	0	0	0	0	0	3	0	2	0	0
NC_037329.1	130117891	20	-	116	GGGGCG					GGCTCATTCTG	0	0	0	2	0	0	3	2	0	4	0	0	0	0	0	3	0	4	0	0	2	0	0
NC_037329.1	130140937	31	-							tctgtggactt	0	0	0	0	0	0	0	4	2	0	0	0	0	0	2	0	0	0	0	2	4	11	6
NC_037329.1	130787973	183	-							GTGCTGCCAAC	5	0	5	6	9	4	0	5	2	5	0	0	4	4	3	7	11	12	11	7	0	41	42
NC_037329.1	130806130	512	-	62	GGCGGG					GATTTCCCTTT	5	4	7	6	8	4	11	4	4	18	6	6	9	6	5	13	18	41	44	25	11	215	42
NC_037329.1	130806189	33	-							CGGGCGGGCCG	0	0	0	0	0	0	0	0	0	0	0	0	0	0	0	0	5	0	0	0	2	18	8
NC_037329.1	130867527	18	+	67	GGGGCG					TCGGCAGGCTG	0	2	0	3	0	0	0	0	0	0	0	0	0	2	0	0	6	0	5	0	0	0	0
NC_037329.1	130977270	20	+							AGCTGGGACAC	0	0	0	4	0	2	0	0	0	0	0	0	0	0	0	4	3	3	4	0	0	0	0
NC_037329.1	131317633	1184	+			106	GACCAA			aaagagCTCTT	11	11	12	14	40	15	16	15	22	88	10	8	27	20	25	48	39	141	88	59	51	415	9
NC_037329.1	131483186	6	+							CGAGCGGCCGT	0	0	0	0	0	0	0	0	0	3	0	0	0	0	0	0	0	3	0	0	0	0	0
NC_037329.1	131972126	468	+							TCTTTGGAACA	4	3	5	7	15	4	0	0	2	18	6	3	4	0	0	15	11	19	10	9	0	231	102
NC_037329.1	131985437	4	+							AAAGTGGATTA	0	0	0	0	0	0	0	0	0	2	0	0	0	0	0	0	0	0	0	0	0	2	0
NC_037329.1	132006678	5	-							TCCCCAGGGAC	0	0	0	0	0	0	2	0	0	0	0	0	0	0	0	0	3	0	0	0	0	0	0
NC_037329.1	132831912	6	-							TGGTCGCGTCG	0	0	0	0	2	0	0	2	0	2	0	0	0	0	0	0	0	0	0	0	0	0	0
NC_037329.1	132947636	11	+							tttcagggact	0	0	0	0	0	0	0	0	0	0	0	0	0	0	0	0	0	3	0	0	0	8	0
NC_037329.1	133110102	220	-	25	GCGGGG					AAGCTGGAGCG	0	0	0	8	15	0	6	0	0	19	0	5	4	3	0	8	7	13	14	4	0	104	10
NC_037329.1	133110131	78	-	78	GCGCCG					gctctGAGCGC	0	0	0	0	0	0	0	0	0	0	0	0	0	0	0	0	5	8	0	0	0	53	12
NC_037329.1	133201137	35	+	87	GGGGCG					GACCCGGATGT	0	0	3	3	0	0	3	0	0	0	0	0	0	0	0	3	5	0	4	0	3	11	0
NC_037329.1	133201167	31	+	44	GGGGCG					GAAGTGGAAGC	0	0	0	0	0	0	0	0	0	0	0	0	0	0	0	0	0	0	0	0	3	22	6
NC_037329.1	133363429	5	-	31	GGGGCG					CAGGCAGAAGC	2	0	0	0	0	0	0	0	0	0	0	0	0	0	0	0	0	0	0	3	0	0	0
NC_037329.1	133363663	44	+	55	GGCGGG					ACCTTGACTCG	0	0	0	4	7	0	2	0	0	0	0	0	0	2	0	0	4	8	0	0	3	14	0
NC_037329.1	133411314	36	-	39	GCGCCG					CCCACGTGGCC	0	0	2	0	0	0	2	0	0	4	0	0	2	0	0	0	0	0	0	0	0	21	5
NC_037329.1	133411327	29	-	26	GCGCCG					GCAGCGTCTTC	0	0	0	0	4	0	0	0	0	0	0	0	0	0	0	3	3	0	4	0	0	15	0
NC_037329.1	133411724	31	+	33	GGCGGG					GGGCCGGCCGG	2	0	0	5	5	0	0	0	0	0	0	0	0	0	0	0	5	4	0	5	0	0	5
NC_037329.1	133705709	18	+	12	GCGGCG					CTTCCACAGTG	0	0	0	0	0	3	5	2	0	0	0	0	0	0	3	0	0	0	5	0	0	0	0
NC_037329.1	133728438	17	+							acgatggggct	0	0	0	0	0	0	0	0	0	0	0	0	0	0	2	0	0	3	0	0	0	12	0
NC_037329.1	133753200	12	-							TGCTGGGAATG	0	0	0	2	0	0	0	0	0	4	0	0	0	0	0	0	2	4	0	0	0	0	0
NC_037329.1	133756930	10	+	101	GGGCGG					CCAGCGAGAGG	0	0	0	0	0	0	0	0	0	2	0	0	0	0	0	4	0	0	0	0	0	0	4
NC_037329.1	135212662	34	+	66	GCGGGC			31	TATAAC	GCCCCGTGTCT	0	0	0	0	3	0	0	2	0	2	0	0	5	0	2	2	4	6	4	4	0	0	0
NC_037329.1	135549001	7	+	13	GGCGGC					CCTGCGCCGCT	0	0	0	0	0	0	0	0	0	0	0	0	0	2	0	0	0	5	0	0	0	0	0
NC_037329.1	135549028	15	+	39	GCGGCG					GCCCTGGCGTG	0	0	0	0	0	0	0	0	0	0	0	0	0	0	0	0	0	4	0	0	0	11	0
NC_037329.1	135549088	96	+	41	GGCGGG					GGGGTGGGGCT	3	3	0	4	0	3	2	0	0	6	0	3	0	0	0	4	8	6	5	0	0	37	12
NC_037329.1	135688436	35	-							AGTTCGGCGGG	0	0	0	0	3	2	2	0	0	0	0	0	0	0	0	0	2	0	0	0	2	8	16
NC_037329.1	135759390	40	-	91	GGGGCG					gaggagggaaa	0	0	0	0	0	2	0	2	0	0	0	2	0	2	0	0	2	0	0	4	0	20	6
NC_037329.1	135760255	14	+	16	GCGGCG					GAGACAGATTT	0	0	2	0	0	0	0	0	0	2	0	0	2	0	0	0	5	0	3	0	0	0	0
NC_037329.1	135945107	56	+	64	GGGGCG					CCCGCATTGAG	0	0	3	0	0	0	4	2	2	3	0	0	3	0	2	5	9	6	8	3	6	0	0
NC_037330.1	455325	19	-							agggaggagga	0	0	0	0	0	0	0	0	0	0	0	0	0	0	0	0	0	0	0	0	0	13	6
NC_037330.1	566406	8	+							ctCTCACTACC	0	0	0	0	0	0	0	0	0	0	0	0	0	0	0	0	0	2	0	0	0	6	0
NC_037330.1	752310	16	-	87	GGGCGG					CTGTTGCTGAT	0	0	0	0	0	0	0	0	0	0	0	0	0	0	0	0	0	3	0	0	0	4	9
NC_037330.1	752929	5	+	27	GGGGCG					TCCGCCCCCAC	0	0	0	0	0	0	0	0	0	0	0	0	0	0	0	0	0	0	0	3	2	0	0
NC_037330.1	752971	35	+	69	GGGGCG					TTGCTGGGGGG	0	0	0	3	0	0	0	0	0	0	3	0	0	0	0	0	0	7	6	0	0	16	0
NC_037330.1	752991	33	+	45	GCGCCG					GCAGCGGGAAG	0	2	0	0	0	0	0	0	0	0	0	0	0	0	0	0	0	9	0	0	0	22	0
NC_037330.1	997279	48	-	52	GCGGGG					GCCCCGGCACA	0	0	0	0	0	3	0	0	0	0	0	0	0	0	3	4	6	10	7	0	0	7	8
NC_037330.1	1148863	12	+	55	GGGGCG					CTCCCAACTCT	0	0	0	0	0	0	0	0	0	0	0	0	0	0	0	0	4	0	0	0	0	4	4
NC_037330.1	2002272	20	+			140	ACCAAT			acctcgggctt	0	0	0	0	0	0	0	0	3	0	0	0	0	0	0	0	0	2	3	2	4	6	0
NC_037330.1	2034309	12	+	69	GGCGGG					CAGACGGCGTC	0	0	0	0	0	0	0	0	0	0	0	0	0	0	0	0	2	0	0	0	0	6	4
NC_037330.1	2709135	8	+							tcattgggctt	0	0	0	0	0	0	0	0	3	0	0	0	0	0	0	0	0	0	0	0	3	2	0
NC_037330.1	3058906	26	-	135	GGGGCG					GCAGAGGAAGG	0	0	0	0	0	0	2	0	0	3	0	0	0	0	0	3	5	5	0	5	3	0	0
NC_037330.1	3058993	8	-	48	GGGGCG					CGAATAGCAGT	0	0	0	0	0	0	0	0	0	0	0	0	0	0	0	0	0	4	4	0	0	0	0
NC_037330.1	3105829	57	+							GCCCAGGAAGC	0	0	0	0	3	0	0	0	0	4	0	0	0	0	3	3	0	0	5	0	2	17	20
NC_037330.1	3105858	30	+							CTGTCAGAGTC	0	2	0	0	0	0	0	0	0	0	0	0	0	0	0	0	0	0	0	0	0	18	10
NC_037330.1	3288116	119	-	71	GGGGCG					GCTGCGCACTG	3	2	0	5	4	3	0	3	0	5	0	3	4	3	0	6	4	17	5	3	0	44	5
NC_037330.1	3288159	13	-	28	GGGGCG					GCCCCACTCTG	2	0	0	0	0	0	0	0	0	0	0	0	0	0	0	0	0	0	0	0	0	11	0
NC_037330.1	5412146	4	+							ttagaaCTTGC	0	0	0	0	0	0	0	0	0	2	0	0	0	0	0	0	2	0	0	0	0	0	0
NC_037330.1	5998678	7	-							GGGGAGGGACT	2	0	0	0	0	0	0	0	0	0	0	0	0	0	0	0	0	0	0	0	0	0	5
NC_037330.1	6649251	4	-							tgcctgggaga	0	0	0	0	0	0	0	0	0	0	0	0	0	0	0	0	0	0	2	0	0	2	0
NC_037330.1	6938080	58	-	111	GGGGCG			32	GTATAT	CAGATGAGTGG	0	0	2	0	0	0	3	0	3	0	0	3	0	2	0	3	3	6	5	4	2	16	6
NC_037330.1	7000271	21	-							ATGGCGGCGTG	0	0	0	0	0	0	0	0	0	0	0	0	0	0	0	0	0	0	0	0	0	10	11
NC_037330.1	7832777	12	-							TTAccgggcat	0	0	0	0	0	0	0	0	0	0	0	0	0	0	3	0	0	4	0	0	0	0	5
NC_037330.1	7846082	17	-							TCCCAGGACTA	0	0	0	0	0	0	0	0	0	0	0	0	0	0	0	0	3	3	0	0	0	0	11
NC_037330.1	7860493	10	-							CCCCCGGGCGC	0	0	0	0	0	0	2	0	0	0	0	0	0	0	0	0	0	0	0	0	0	8	0
NC_037330.1	8033750	104	-	49	GGCGGG			29	ATAAAA	CGAGCAGATCC	0	0	0	4	5	4	3	4	0	0	0	2	4	4	3	0	7	25	16	7	0	8	8
NC_037330.1	8208041	50	-							AGGCCGGATCC	2	0	0	3	0	4	0	0	0	0	0	0	0	0	0	0	0	0	0	0	2	31	8
NC_037330.1	8208055	317	-							GCGTCACTTCC	0	5	2	6	10	5	5	3	3	11	3	5	5	0	0	12	18	22	15	5	0	158	24
NC_037330.1	8258235	16	-	48	GGCGGG			31	CTATAA	TAACCGCACGA	0	0	0	0	0	0	0	0	0	0	0	0	0	0	0	2	0	0	0	0	0	14	0
NC_037330.1	8300267	312	-	79	GGCGGG					CCAGCAGTGCA	3	3	0	0	8	0	0	0	2	11	5	0	7	4	0	3	6	10	16	5	5	172	52
NC_037330.1	8321041	15	+							CCCCCGCGACG	0	0	0	0	2	0	0	0	0	0	0	0	2	0	0	0	0	0	0	0	0	4	7
NC_037330.1	8341960	111	-							GCCCTGGTCTA	0	2	0	4	0	0	0	3	0	6	0	0	3	2	0	0	3	12	11	4	3	52	6
NC_037330.1	8342156	8	-							GAGTCATCCgt	0	0	0	0	0	0	0	0	0	0	0	0	0	0	0	0	0	3	0	0	0	5	0
NC_037330.1	8363074	4	+							ctcccctcccc	0	0	0	0	0	2	0	0	0	0	0	0	0	0	0	0	0	2	0	0	0	0	0
NC_037330.1	8376905	51	+	67	GGGGCG					AGGCCGGAAGC	0	2	0	4	4	2	0	2	0	5	2	2	0	0	0	0	0	0	3	0	0	19	6
NC_037330.1	8376920	15	+							CAGGCGGTGAA	0	0	0	0	0	0	0	0	0	0	0	0	0	0	0	3	0	0	0	0	0	12	0
NC_037330.1	8436862	10	+	45	GGCGGG					TACCCGAGTCC	0	0	0	0	0	0	0	0	0	0	0	0	0	0	0	0	0	0	0	0	2	5	3
NC_037330.1	8442812	12	+	52	GCGGGG					GGCTCAGCTCA	0	0	0	0	0	0	0	0	0	0	0	0	0	0	0	0	3	0	0	0	0	9	0
NC_037330.1	8464415	15	+	66	GCGGCG	87	CCAATC			AGTTTAGTCCC	0	0	0	0	0	0	0	0	0	2	0	0	0	0	0	0	2	0	4	0	0	7	0
NC_037330.1	9251757	21	+							CCGCAGAGCGG	0	0	0	0	0	0	0	0	0	0	0	0	0	0	0	0	0	0	3	0	0	9	9
NC_037330.1	9251776	43	+							CCATCAGATCA	0	0	0	0	0	0	0	0	0	3	0	0	0	0	0	0	0	0	0	0	0	24	16
NC_037330.1	9350497	49	-							GCTGAGAGGCA	0	0	0	0	0	0	0	0	0	2	2	0	4	0	0	2	5	0	0	0	0	10	24
NC_037330.1	9350641	13	+							ACGCTGACGTG	0	0	0	0	4	0	0	0	0	0	0	0	0	0	0	0	0	0	0	0	0	0	9
NC_037330.1	9399906	24	+	43	GGGGCG	91	GACCAA			AAGTCAGAGGT	0	0	0	0	3	0	0	0	0	2	0	0	0	0	0	3	3	6	2	0	0	0	5
NC_037330.1	9419621	12	+	15	GGCGGC					TGGCCAGTGTA	2	0	0	0	0	0	2	0	0	0	0	0	0	0	0	0	0	0	0	0	0	4	4
NC_037330.1	9644366	6	+							GAACCGAAACG	0	0	0	0	0	0	0	0	0	0	0	0	0	0	0	0	0	2	0	0	0	4	0
NC_037330.1	9761180	1124	+	44	GGCGGG					GATCCACTCGC	18	22	23	24	36	25	28	14	14	63	6	10	31	28	9	50	62	69	60	62	34	406	30
NC_037330.1	9914341	4	-	43	GCGGCG					ACCACGTGGTC	0	0	0	0	0	2	0	0	0	0	0	0	0	0	0	0	0	0	2	0	0	0	0
NC_037330.1	11351398	850	-							TTTTAGGCTGT	7	5	13	17	18	15	12	9	6	38	8	11	26	4	12	20	25	51	45	32	17	334	125
NC_037330.1	11770995	166	-							aatcagctttt	2	5	3	3	10	2	3	2	0	16	0	4	3	3	5	5	19	17	16	6	3	22	17
NC_037330.1	12270563	8	+							TTCTGGGAATT	0	0	0	0	3	0	0	0	0	0	0	0	0	0	0	0	0	2	3	0	0	0	0
NC_037330.1	12371958	6	-	89	GGGGCG					GCCCCAGCCGC	0	0	0	0	0	0	0	0	0	0	0	0	0	0	0	0	0	0	3	3	0	0	0
NC_037330.1	14069922	10	-	54	GGCGGG					GAGCCGGATGA	0	0	0	0	0	0	0	0	0	0	0	0	0	0	0	0	0	0	0	0	0	5	5
NC_037330.1	14070201	50	-							TCGGCGGCCAT	0	2	0	3	4	0	2	2	0	3	0	0	0	0	0	0	0	5	4	0	3	15	7
NC_037330.1	14082642	137	+	53	GGCGGG					ATTTCAAACAC	4	5	5	0	13	8	0	0	2	24	0	4	5	0	0	7	18	17	16	5	4	0	0
NC_037330.1	14082735	12	+	20	GCGGCG					GAGTCGCCGTG	0	2	0	0	0	0	0	0	0	0	2	0	4	0	0	0	4	0	0	0	0	0	0
NC_037330.1	14082797	24	+	75	GCGGGC					GGGCCGGAGCG	0	0	0	0	0	0	0	0	0	0	0	0	3	0	0	0	0	0	0	0	0	5	16
NC_037330.1	14093613	42	+	28	GGCGGG					CCTATGGGACC	0	0	0	0	0	0	0	0	0	3	2	0	0	2	0	2	3	4	0	0	0	15	11
NC_037330.1	14106304	4	-							TCGGCGGTGCC	0	0	0	0	0	0	0	0	0	2	0	0	0	0	0	0	2	0	0	0	0	0	0
NC_037330.1	14159751	356	+	41	GGCGGG					CTCCCAGTCGC	8	3	13	14	37	15	12	8	8	13	2	3	13	6	3	38	55	27	24	14	18	9	13
NC_037330.1	14159819	11	+	109	GGCGGG					TCCCCAAAGCT	0	0	0	2	0	0	0	0	0	0	0	0	0	0	0	0	0	6	3	0	0	0	0
NC_037330.1	14232933	72	+	134	GGGGCG					CTTCCGGGAAG	0	0	0	0	0	0	0	0	0	3	0	0	0	0	0	0	0	5	0	0	0	22	42
NC_037330.1	14232956	77	+							AAGTCGCGTTT	3	0	0	0	0	0	0	0	0	0	0	0	3	0	0	0	3	4	4	4	0	23	33
NC_037330.1	14243726	57	-	68	GCGGGC					CCCTCCTGGCT	0	0	0	0	0	0	0	0	0	4	0	0	0	0	0	0	0	5	0	0	0	40	8
NC_037330.1	14243748	44	-	46	GCGGGC					GCGCCGGGCGG	0	0	0	0	0	0	0	0	0	0	0	0	0	0	0	0	5	0	4	0	0	28	7
NC_037330.1	14304650	5655	+							TTATTGCTCTT	46	61	80	195	210	59	90	76	26	338	38	83	93	75	44	218	312	610	354	174	103	2273	97
NC_037330.1	14329417	5	+							CTGGAGGAGTT	0	0	0	3	0	0	0	0	0	0	0	0	0	0	0	2	0	0	0	0	0	0	0
NC_037330.1	14408537	7	+	108	GGCGGG					CGCCCGGGCCA	0	0	0	0	0	0	0	0	0	0	0	0	0	0	0	0	0	2	0	0	0	5	0
NC_037330.1	14460308	10	+							tgtctgggact	0	0	0	0	0	0	0	0	3	0	0	0	0	0	0	0	0	3	0	2	0	0	2
NC_037330.1	14470198	47	-							agttaggggac	0	0	0	0	0	0	0	4	3	0	0	0	3	4	9	0	0	0	0	5	7	12	0
NC_037330.1	14486562	232	+							gtagcGGGTTT	3	0	0	5	7	4	0	3	0	0	4	0	4	0	0	0	14	10	0	0	0	79	99
NC_037330.1	14486599	146	+							TTTCTGGGCTT	0	5	0	0	7	0	4	0	0	7	0	0	0	0	0	8	7	12	7	5	0	53	31
NC_037330.1	14486619	42	+							TCTCTCTCTCC	0	0	0	0	0	0	0	0	0	0	0	0	0	0	0	0	0	7	0	0	0	17	18
NC_037330.1	14486653	19	+							GCTCTGGGTAC	0	0	0	0	0	0	0	0	0	0	0	0	0	0	0	0	0	0	0	0	0	10	9
NC_037330.1	14506377	34	+							CCAGCGTCTCT	0	0	0	0	3	0	0	2	0	3	0	2	0	0	0	0	0	4	6	3	2	9	0
NC_037330.1	14506393	14	+							CCTCTGAAGTT	0	0	0	0	0	2	0	0	0	0	0	0	0	0	0	0	0	4	0	0	0	8	0
NC_037330.1	14517281	13	+							GAGGAGGAGCT	0	0	2	0	0	0	0	0	0	0	4	0	0	0	0	0	4	0	0	3	0	0	0
NC_037330.1	14517305	9	+							GCCTCACAGCG	0	0	0	0	0	0	0	0	0	0	0	0	0	0	0	0	0	4	5	0	0	0	0
NC_037330.1	14530444	4	-							GAGAGAGTTTC	0	0	2	0	0	0	0	0	0	0	0	2	0	0	0	0	0	0	0	0	0	0	0
NC_037330.1	14575586	14	-	33	GGGGCG	86	CCAATC			GTTCTATTTCA	0	0	0	0	4	0	0	0	0	3	0	0	0	0	0	0	0	0	0	0	0	7	0
NC_037330.1	14592645	4	-	57	GCGCCG					CCGGTTCCGTC	0	0	0	0	0	0	0	0	0	0	0	0	0	0	0	2	2	0	0	0	0	0	0
NC_037330.1	14661200	13	-							CATCCACACCG	0	0	0	0	0	0	0	0	2	0	0	0	0	0	0	0	0	0	0	0	0	11	0
NC_037330.1	14661226	376	-							GACTCAGAGTG	6	3	10	8	24	4	14	6	2	16	8	3	11	0	4	7	36	39	36	16	15	85	23
NC_037330.1	14712234	13	-							AAACCGAGTTA	0	0	0	0	0	0	0	0	0	0	0	0	0	0	0	0	0	0	0	3	0	10	0
NC_037330.1	14712277	59	-							CTGGCGGAGGC	0	0	0	0	0	0	0	0	0	0	2	0	0	0	0	0	0	8	0	0	0	44	5
NC_037330.1	14712298	41	-							CAGCTGGACTA	0	3	0	0	3	0	0	0	0	5	0	0	0	0	0	0	0	0	0	0	0	30	0
NC_037330.1	14712322	16	-							CTCCCAGGGCG	0	0	0	0	0	0	0	0	0	0	2	0	0	0	0	0	0	0	0	0	0	14	0
NC_037330.1	14713325	9	+	29	GGCGGG					GGGGCGGGCTG	0	0	0	0	0	0	0	0	0	0	0	0	0	2	0	0	0	5	0	2	0	0	0
NC_037330.1	14733318	32	-							tgattgggctt	0	0	0	0	0	0	0	3	3	0	0	0	0	0	4	0	0	3	0	5	2	8	4
NC_037330.1	14754151	286	+							ACGCTCTCTTC	8	0	3	13	8	4	8	6	0	9	4	3	6	5	0	7	17	17	21	8	7	124	8
NC_037330.1	14754174	55	+							CCCCTGAAAGG	0	0	0	0	0	0	0	0	0	0	0	0	0	0	0	0	0	0	6	0	0	41	8
NC_037330.1	14789604	7	+	112	GGGCGG					GAGCTGATTCT	0	0	0	0	0	0	0	0	0	0	0	0	0	0	0	0	0	0	0	0	0	2	5
NC_037330.1	14851631	10	+							TCCTGGGATAT	0	0	0	0	0	0	0	0	0	0	0	0	2	0	0	0	2	4	2	0	0	0	0
NC_037330.1	14853260	10	+	53	GCGGGC					CTGGTGGCGCC	0	0	0	0	0	0	0	0	0	0	0	0	0	0	0	0	0	0	0	0	0	4	6
NC_037330.1	14891237	52	-	54	GGCGGG					AGCTCAGAGCA	0	0	2	0	2	0	0	3	0	2	0	0	0	0	0	0	4	3	0	3	0	6	27
NC_037330.1	15090043	24	-	77	GGCGGG					GCTGCGGGACG	0	0	0	0	0	0	2	0	0	0	0	0	0	0	0	0	0	3	3	0	2	6	8
NC_037330.1	15306967	8	-	43	GGCGGG					CTTCCGGGATC	0	0	0	0	0	0	0	0	0	0	0	0	0	0	0	2	0	0	0	0	0	6	0
NC_037330.1	15320244	142	-	43	GCGCCG					AATCTGGATCT	0	3	5	8	5	3	2	2	2	10	0	2	3	3	0	9	4	22	6	4	0	43	6
NC_037330.1	15367659	4	+							TGCTCGCTCGC	0	0	0	0	0	0	2	0	0	0	0	0	0	0	2	0	0	0	0	0	0	0	0
NC_037330.1	15377136	8	+	44	GCGGGG					TCCGTGCACGG	0	0	0	0	0	0	0	0	0	0	0	0	0	0	0	3	5	0	0	0	0	0	0
NC_037330.1	15377167	45	+	75	GCGGGG					AGAGCGGAGCG	2	0	0	0	0	0	0	2	0	0	0	0	0	0	0	0	0	0	0	0	0	25	16
NC_037330.1	15377184	26	+	37	GGGGCG					GCTCTGAGAGC	0	0	0	0	0	0	0	0	0	0	0	0	0	0	0	0	0	0	0	0	0	20	6
NC_037330.1	15382223	14	+							TCTCCAGTCCT	0	0	0	2	0	0	0	0	0	0	0	3	0	0	0	0	3	0	0	0	0	3	3
NC_037330.1	15404120	14	+							TCGTTCCATTA	0	0	0	0	0	0	0	0	0	0	0	0	0	0	0	0	0	0	0	0	0	7	7
NC_037330.1	15414043	45	-	49	GGGGCG					CTTCCGGGACA	0	0	0	0	3	2	0	0	0	0	0	0	0	0	0	0	7	0	4	0	0	20	9
NC_037330.1	15443986	114	+							TCGTCCCCCGG	3	0	0	4	3	0	0	0	0	0	0	4	0	2	0	6	10	11	10	5	0	46	10
NC_037330.1	15444439	10	+							CGCTGGGATGC	0	0	0	0	0	0	0	0	0	3	0	2	0	0	0	2	3	0	0	0	0	0	0
NC_037330.1	15462230	14	+	26	GCGGCG					GCGGAGGATTC	0	0	0	0	0	0	0	0	0	0	0	0	0	0	0	0	0	0	6	0	0	8	0
NC_037330.1	15462250	58	+	43	GCGGCG					ACGTCGGCGCT	0	0	0	3	0	0	3	2	0	0	0	0	0	2	0	3	0	7	5	5	0	28	0
NC_037330.1	15465556	10	-	50	GGGGCG					GCTCCGGATCC	0	0	0	0	0	0	0	0	0	0	0	0	0	0	0	0	0	0	0	0	0	6	4
NC_037330.1	15473164	37	-	14	GCGGCG					GGGCCAGAGCT	0	0	2	0	0	0	0	2	0	0	0	0	0	0	0	0	0	3	4	5	3	14	4
NC_037330.1	15536759	8	-	73	GGGGCG					ACTTTGTACCT	0	0	0	0	0	0	0	0	0	0	2	0	0	0	0	0	0	0	0	0	0	6	0
NC_037330.1	15616099	111	-	48	GCGGCG	113	GCCAAT			CTGCTGGGAGT	2	0	0	0	0	0	0	0	0	7	0	0	0	0	0	7	6	12	8	6	0	58	5
NC_037330.1	15616407	36	+							GAAGTGAGTGT	0	0	2	0	0	0	0	0	0	4	0	2	0	0	2	0	0	0	0	0	0	9	17
NC_037330.1	15795145	406	-							agctcgggact	0	0	0	0	0	2	4	24	47	0	0	0	3	10	47	0	0	9	10	30	91	109	20
NC_037330.1	15821718	113	+							cagaaggactt	0	0	0	0	0	0	2	9	19	0	0	0	3	4	10	0	0	5	5	5	26	22	3
NC_037330.1	15968280	6	+							AAATTGAACCG	0	0	0	0	0	0	0	0	2	0	0	0	0	0	0	0	0	0	0	0	0	0	4
NC_037330.1	16022431	20	+	36	GCGGCG					GAAGTGCGgac	0	0	0	0	0	3	3	0	0	5	3	0	0	0	0	0	0	6	0	0	0	0	0
NC_037330.1	16252780	22	-							CTGACGCTACG	0	0	0	0	0	3	2	0	0	0	0	3	0	0	0	0	0	0	0	0	0	14	0
NC_037330.1	16300371	19	-	20	GCGGCG					GTGTCAGTGTG	0	0	0	0	3	0	0	0	0	0	0	0	0	0	0	0	3	3	5	0	0	0	5
NC_037330.1	16300730	23	+							GCGTCGTTCTT	0	0	4	0	0	0	0	0	0	0	0	0	0	0	0	0	0	0	0	0	2	12	5
NC_037330.1	16300749	19	+							GCCCCCCCCAT	0	0	0	0	0	2	0	0	0	0	0	0	0	0	0	0	0	0	0	3	0	9	5
NC_037330.1	16324913	66	+	32	GGCGGG					AGGGCGGAGCA	0	0	0	0	0	0	0	0	0	7	0	0	0	0	0	0	0	0	0	0	0	29	30
NC_037330.1	16324934	892	+	53	GGCGGG					GGGGTGAGAAG	8	6	19	25	45	9	11	5	2	30	5	17	18	9	3	34	47	33	38	18	7	290	213
NC_037330.1	16324960	70	+	79	GGCGGG					GCGGAGGAGGC	0	0	0	0	0	0	0	0	0	0	0	0	0	0	0	0	0	0	0	0	0	44	26
NC_037330.1	16335304	8	+							GCTGAGAGATC	0	0	0	0	3	0	0	0	0	0	0	0	3	0	0	0	0	2	0	0	0	0	0
NC_037330.1	16404050	42	-							CCTCCGAGCAG	0	0	0	0	5	0	0	0	0	0	0	0	0	0	0	0	0	10	0	0	0	15	12
NC_037330.1	16404075	288	-							CTTGTGGGAGC	0	4	0	4	11	0	4	0	0	12	7	0	6	4	0	9	25	18	10	5	0	111	58
NC_037330.1	16449450	1481	-	68	GCGGCG					TCCGCCCCTTT	9	23	16	48	47	15	24	15	6	91	13	22	24	19	18	56	57	144	55	48	40	644	47
NC_037330.1	16449733	8	+							TGGGGCATCTC	0	0	0	0	0	0	0	0	0	0	0	0	0	0	0	0	2	4	2	0	0	0	0
NC_037330.1	16449838	22	+							GGCCAGGGAAC	0	0	0	0	0	0	0	0	0	3	0	5	0	0	3	2	2	4	3	0	0	0	0
NC_037330.1	16450144	1486	-							CTCCCCCTTTT	11	12	11	31	46	23	30	34	13	68	6	22	26	24	30	48	49	153	74	45	55	625	50
NC_037330.1	16453293	31	+	40	GGCGGG					CTCTCCTCTTT	0	0	0	0	0	0	0	0	0	4	0	0	3	0	0	3	0	0	0	0	0	8	13
NC_037330.1	16453313	10	+	60	GGCGGG					TGGGCGGAGAG	0	0	0	0	0	0	2	0	0	0	0	0	0	0	0	0	0	0	0	0	0	8	0
NC_037330.1	16453355	33	+	103	GGGCGG					CCGCTCCCTTT	0	0	0	0	0	0	0	0	0	0	0	0	0	0	0	0	4	0	4	0	0	9	16
NC_037330.1	16461668	36	+	96	GGGCGG					CCTCCGCGCGC	0	0	0	0	0	0	0	0	0	0	0	2	0	0	2	3	3	0	0	0	0	15	11
NC_037330.1	16473115	57	+							TTCCCGACTCG	0	2	0	0	0	3	0	0	0	0	0	2	2	0	0	3	0	0	3	4	0	24	14
NC_037330.1	16473126	41	+							AGGCCGGAACC	0	0	0	0	0	0	0	0	0	5	0	0	0	0	0	0	0	0	0	0	0	21	15
NC_037330.1	16506971	4	+	130	GGGCGG	105	CCAATG			ccgccgccgcc	0	0	0	0	0	0	0	0	0	2	0	0	0	0	0	0	0	0	2	0	0	0	0
NC_037330.1	16711919	19	+	30	GGCGGG					TTATTGGGACA	0	0	0	0	0	0	0	0	0	0	0	0	0	0	0	0	0	0	0	0	0	8	11
NC_037330.1	16711994	101	+	27	GGGGCG	98	GCCAAT			CCTCCATTGTT	3	0	3	0	6	0	3	4	0	5	0	0	0	2	3	7	0	15	6	6	0	26	12
NC_037330.1	16724348	67	-	12	GCGGCG					GTTCCGGGCGT	0	2	0	0	0	0	0	0	0	0	2	0	0	0	0	0	4	4	0	0	0	30	25
NC_037330.1	16724366	27	-	32	GCGGCG					CGGCGGCCTTC	0	0	2	3	0	0	0	0	0	0	0	0	0	0	0	0	0	0	3	0	0	9	10
NC_037330.1	16724388	4	-							GCTTTGGCGCG	0	0	0	0	0	2	0	0	0	0	0	0	2	0	0	0	0	0	0	0	0	0	0
NC_037330.1	16750549	33	-							CGAGCGGGAGT	0	0	0	3	0	0	0	0	0	4	0	0	3	0	0	3	5	0	0	0	0	15	0
NC_037330.1	16750579	55	-	67	GCGGCG					TGGACGTGGCG	0	0	0	0	0	0	0	0	0	0	2	2	0	0	0	0	0	0	3	0	0	24	24
NC_037330.1	16756658	97	+					30	TATAAA	TGCTTGCTGCA	2	0	0	0	3	2	0	0	0	3	0	3	0	0	0	4	0	7	5	6	0	51	11
NC_037330.1	16766444	20	+	88	GGGGCG					CAGCTAGAGCT	0	0	0	2	4	0	0	0	0	0	0	0	0	0	0	0	0	0	0	0	0	14	0
NC_037330.1	16766542	94	+					36	GTATAA	TCTTCAGTCCT	0	0	0	3	5	0	0	2	2	3	0	0	0	0	0	6	6	10	7	3	0	40	7
NC_037330.1	16769660	21	+	66	GGGGCG					CAGTTGAGAGG	0	0	0	0	0	2	0	0	0	3	0	0	0	0	0	0	0	0	0	0	0	16	0
NC_037330.1	16769690	49	+	96	GGGGCG					CCACCGAGCCA	0	2	0	0	0	0	0	0	0	0	4	0	0	0	0	0	6	0	5	4	0	28	0
NC_037330.1	16769724	160	+	130	GGGGCG					GGAGTGGGACA	0	0	0	0	5	0	0	0	0	10	0	0	4	0	0	5	9	7	0	0	0	107	13
NC_037330.1	16769752	30	+							GGGGAGGAGTC	0	0	0	0	4	0	0	0	0	0	0	0	0	0	0	0	0	0	0	0	0	26	0
NC_037330.1	16808350	138	+							AGGGAGGGACT	0	3	0	0	0	0	0	0	0	7	0	0	0	0	0	7	7	16	8	0	5	72	13
NC_037330.1	16808387	296	+							AGGCCAGCCTT	4	0	0	12	12	0	0	5	0	24	0	9	8	5	0	12	19	38	19	13	8	108	0
NC_037330.1	16808408	56	+							AGGTTAGGGCA	0	0	0	0	0	0	0	0	0	0	0	0	0	0	0	0	0	17	0	0	0	39	0
NC_037330.1	16808419	401	+							GGTTTGGTTTC	4	8	0	13	20	0	11	7	0	34	0	6	11	5	3	21	44	68	26	15	12	93	0
NC_037330.1	16808457	365	+							GGGCTAGCATA	0	10	10	0	0	0	0	0	0	34	0	0	0	0	0	0	23	56	0	0	0	232	0
NC_037330.1	16808493	7340	+					34	ATATAA	CCTTTGCTTTC	94	94	100	295	252	104	121	85	13	522	38	154	88	60	33	381	375	1082	529	192	57	2624	47
NC_037330.1	16809743	9	+							AGTGTGAGATG	0	0	0	0	0	0	0	0	0	2	0	0	0	0	0	0	0	0	2	0	0	5	0
NC_037330.1	16811573	16	+							TTTCAGGAGAA	0	0	0	0	0	0	0	0	0	0	0	0	0	0	0	0	0	0	3	0	0	13	0
NC_037330.1	16824238	1288	+					33	GTATAA	TCCCcattctt	31	23	25	65	95	20	33	16	6	84	3	29	24	15	15	100	101	161	113	53	25	237	14
NC_037330.1	16826460	10	-							AACAGGGAAGA	0	0	0	0	0	0	0	0	0	4	0	0	0	0	0	0	3	3	0	0	0	0	0
NC_037330.1	16829293	8	+							AGCCTGTGTCT	0	0	0	0	0	0	0	0	0	2	0	0	0	0	0	0	0	0	0	0	0	6	0
NC_037330.1	16834502	8	+	69	GGGGCG			33	CTATAA	GCCTTCCGCTC	0	0	0	0	0	0	0	0	0	0	0	0	0	0	0	0	0	0	0	0	0	5	3
NC_037330.1	18249195	187	+							CACCAGGAGGG	2	0	0	4	8	0	3	0	0	10	0	5	2	0	0	14	6	9	15	4	2	39	64
NC_037330.1	18728791	1570	+	55	GGGGCG					CGCCCAGTGCC	35	27	39	77	77	32	36	14	4	69	8	27	42	31	13	97	122	94	75	67	25	534	25
NC_037330.1	18762476	674	+	13	GCGGCG					TGTGCTCACTG	16	20	20	30	38	18	23	11	5	35	0	7	21	16	9	38	55	81	62	61	17	84	7
NC_037330.1	18773114	6	+							CGCTGGGCTCA	0	0	2	0	0	0	0	0	0	4	0	0	0	0	0	0	0	0	0	0	0	0	0
NC_037330.1	18844212	8	+							TAGCTGCGTGT	0	0	0	3	0	0	0	0	0	0	0	0	0	0	2	0	3	0	0	0	0	0	0
NC_037330.1	19021837	392	+	36	GCGGGG					CGGACGTTCCT	2	5	2	13	8	4	4	5	4	12	3	0	4	4	5	8	16	29	23	8	4	164	65
NC_037330.1	19059711	15	-							GCCTTGACGAC	0	0	0	0	0	0	0	0	0	0	0	0	0	0	0	0	0	4	0	0	0	11	0
NC_037330.1	19174029	212	-							gataactttcC	2	0	3	7	11	0	7	2	0	9	0	6	0	0	2	6	9	22	9	8	5	101	3
NC_037330.1	19220748	1039	+							AAGTTGAGTTC	4	6	0	9	18	9	8	8	0	27	10	6	12	4	0	23	32	37	21	11	3	238	553
NC_037330.1	19220776	45	+							CGAGCGGGAGC	0	0	0	0	0	0	0	0	0	0	0	0	0	0	2	0	0	0	0	0	0	0	43
NC_037330.1	19250792	80	-	71	GGGGCG	86	GCCAAT			CGTTTAGTAGG	0	0	0	0	0	2	0	3	10	2	0	0	0	0	2	0	0	3	7	5	6	16	24
NC_037330.1	19322588	11	+	48	GCGCCG					GGGTCAGACTA	0	0	0	0	0	0	0	0	0	0	0	0	0	0	0	4	2	0	2	0	0	0	3
NC_037330.1	19373367	300	-							ACCGTGACTAA	0	3	4	6	11	4	0	6	0	16	3	3	3	0	0	11	10	20	15	0	3	152	30
NC_037330.1	19373384	242	-							CTTTCACTTCT	11	5	3	11	17	5	10	5	0	22	0	3	4	0	2	23	17	32	30	7	4	31	0
NC_037330.1	19518684	8	-	78	GCGGGC	96	CCAATG			GCGGCGGTCTT	0	0	0	2	0	0	0	0	0	0	0	0	0	0	0	3	0	0	3	0	0	0	0
NC_037330.1	19565596	90	-							ggggagggagg	3	0	0	0	0	0	0	0	0	6	3	2	0	0	0	0	6	8	0	5	2	27	28
NC_037330.1	19611272	10	-							ATGCCAGGATT	0	0	0	0	2	0	0	0	0	0	0	0	0	0	0	0	0	0	2	0	0	0	6
NC_037330.1	19624888	29	+							GCCTAGAGAAC	0	0	0	0	0	0	0	0	0	0	0	0	0	0	0	0	0	6	0	0	2	13	8
NC_037330.1	19719209	6	+							CCCCCGCTCTG	0	0	0	0	0	0	0	0	0	0	0	0	0	0	0	2	0	0	0	0	0	4	0
NC_037330.1	19719518	18	-	108	GGGGCG					GGTCCGCCATT	0	0	0	0	0	0	0	0	0	0	0	0	0	0	0	0	0	0	0	0	0	5	13
NC_037330.1	19726961	22	+							GGTCCGCCCTC	0	0	0	0	0	0	0	0	0	0	0	0	0	0	0	0	0	0	0	0	0	15	7
NC_037330.1	19726976	23	+							CCCCCACCGCG	0	0	0	0	0	2	0	2	0	0	0	0	0	0	0	0	0	0	0	0	0	14	5
NC_037330.1	19792961	14	+	118	GGGGCG					CGCCCAGTCTC	0	0	0	3	0	0	0	0	0	0	0	0	0	0	0	3	6	0	0	0	0	0	2
NC_037330.1	19793120	82	+	38	GGCGGG					GAGCCAGTCCG	0	0	0	0	0	4	3	0	0	9	0	0	0	0	0	0	0	5	5	4	0	41	11
NC_037330.1	19981529	20	+							ACTTTGAAAAC	0	0	0	0	0	0	0	0	0	3	0	0	0	0	0	0	0	3	0	0	0	9	5
NC_037330.1	20037074	9	+							CTGATGTGTTA	0	0	0	0	0	0	0	2	0	0	0	0	0	0	0	0	0	0	0	0	0	7	0
NC_037330.1	20045109	17	-			134	GACCAA			GCATCGGCTAC	0	0	0	0	0	0	0	0	0	0	0	0	0	0	0	0	0	0	0	0	0	10	7
NC_037330.1	20045132	45	-			111	GACCAA			CATTAGGTGCG	0	0	0	0	4	0	0	4	0	0	2	0	0	0	0	3	4	4	5	5	0	8	6
NC_037330.1	20071587	9	+							ttactggggct	0	0	0	0	0	0	0	0	2	0	0	0	0	0	2	0	0	2	0	0	3	0	0
NC_037330.1	20073368	726	+							TACCACTTTCA	3	6	4	15	17	5	3	4	5	28	8	12	9	16	13	22	29	70	38	17	21	332	49
NC_037330.1	20098780	43	+	31	GGGGCG					GGGCCGCCATT	0	0	0	0	8	3	0	0	0	4	0	0	0	0	0	3	0	9	9	3	0	0	4
NC_037330.1	20129352	47	+							CTCTCAGAGCT	0	2	0	3	5	0	3	0	0	3	0	0	2	2	0	4	4	8	3	6	0	0	2
NC_037330.1	20129780	11	+							CCGACGCCATC	0	0	0	0	0	0	0	0	0	2	0	0	0	0	0	0	0	0	0	0	0	9	0
NC_037330.1	20129982	4	+							CTCTCAGTACC	0	0	0	0	0	0	0	0	0	2	0	0	0	2	0	0	0	0	0	0	0	0	0
NC_037330.1	20202532	11	-							GCGGCGATCAT	0	0	0	0	0	0	0	0	0	0	0	0	0	0	0	3	0	0	3	0	0	0	5
NC_037330.1	20302025	12	-							AAACCGGGAAG	0	0	0	0	0	0	0	0	0	0	0	0	0	0	0	0	0	0	2	0	0	0	10
NC_037330.1	20330607	30	-							GCTCCGTCTCA	0	0	0	0	0	0	0	0	0	0	0	0	0	0	0	0	0	0	0	0	0	8	22
NC_037330.1	20330623	38	-							CCGGTGTAACG	0	0	0	0	0	0	0	0	0	0	0	0	0	0	2	3	0	0	0	0	0	7	26
NC_037330.1	20351045	27	-	56	GGGGCG					GAGGTGAAAAT	0	0	0	0	0	0	0	0	0	0	0	0	0	0	0	0	0	0	0	0	0	22	5
NC_037330.1	20351089	16	-							GCTTCCAGTTG	2	0	0	0	0	0	0	0	0	0	0	0	0	0	0	0	0	0	0	0	0	14	0
NC_037330.1	20351111	51	-							CTTCCGCTTCC	0	0	0	6	0	0	0	0	0	4	0	0	2	0	0	0	0	5	0	0	0	34	0
NC_037330.1	20372300	12	+							GGTTTGTTCCC	0	0	0	0	0	0	2	0	0	0	0	0	0	0	0	0	4	0	0	0	0	6	0
NC_037330.1	20372323	16	+							GTAGAGGAAGT	0	0	0	0	0	0	0	0	0	3	0	0	0	0	0	5	0	0	0	0	0	8	0
NC_037330.1	20409613	134	+			98	CCAATC			GGCTCAGTCTC	2	0	3	5	5	0	3	2	0	5	0	0	3	0	0	7	4	15	7	0	0	34	39
NC_037330.1	20409631	10	+			116	CCAATC			CCATTGAAGGG	0	0	0	0	0	0	0	0	0	0	2	0	0	0	0	0	0	0	0	0	0	0	8
NC_037330.1	20485321	7	-	40	GGCGGG					CGCCCACATCG	0	0	0	0	0	0	0	0	0	0	0	0	0	2	2	0	0	0	0	3	0	0	0
NC_037330.1	20611539	32	+							AGCCCGGAGTC	0	0	0	0	0	0	0	0	0	3	0	0	0	0	0	2	0	5	2	0	0	3	17
NC_037330.1	20681721	249	+							GGGGCGGGATC	0	3	0	0	6	4	3	2	2	4	6	0	3	3	3	5	5	10	6	5	3	140	36
NC_037330.1	20724140	9	+					28	ATAAAT	Cccttgccata	0	0	0	0	0	0	0	0	0	0	0	0	0	0	0	2	0	0	0	0	0	0	7
NC_037330.1	20725185	213	-					30	ATAAAG	TTTTTAAGCCG	0	0	0	0	3	3	0	0	0	3	0	2	0	0	0	2	3	5	0	2	0	31	159
NC_037330.1	20725423	18	+					30	ATAAAT	CTCATACCTCT	0	0	0	0	0	0	0	0	0	0	0	0	0	0	2	0	0	3	0	0	0	4	9
NC_037330.1	20746058	67	-			92	GCCAAT	31	CTATAA	CCCCTGGTTAC	0	0	0	0	0	0	0	0	0	0	0	0	0	0	2	0	0	0	3	0	0	0	62
NC_037330.1	20747528	474	-					32	CTATAA	AGGGCGAGTTT	0	4	4	3	6	0	2	2	10	5	0	2	2	4	6	4	11	14	22	11	32	126	204
NC_037330.1	20758201	26	-	66	GGGGCG			31	CTATAA	CGCCCGGGTGC	0	0	0	0	0	0	0	0	0	0	0	0	0	0	0	0	0	0	3	0	0	5	18
NC_037330.1	20758448	474	+					33	CTATAA	AGGGCGAGTTT	0	4	4	3	6	0	2	2	10	5	0	2	2	4	6	4	11	14	22	11	32	125	205
NC_037330.1	20759918	66	+			93	GCCAAT	32	CTATAA	CCCCTGGTTAC	0	0	0	0	0	0	0	0	0	0	0	0	0	0	2	0	0	0	2	0	0	0	62
NC_037330.1	20779393	63	+					32	CTATAA	TTTGAGGTAGT	0	0	0	0	2	0	0	0	0	0	0	0	0	0	0	0	0	0	0	0	0	0	61
NC_037330.1	20825204	13	+	38	GCGGCG					GCCTCGTTCTG	0	0	0	0	0	0	2	2	0	0	0	0	0	0	0	0	4	0	0	0	0	0	5
NC_037330.1	20828381	20	-					30	TATAAG	AATTTGAAGTC	0	0	0	0	0	0	0	0	0	0	0	0	0	0	0	0	0	2	0	3	0	9	6
NC_037330.1	21179139	2407	+							CTAGCCTTTTC	24	20	35	101	87	31	70	24	11	87	8	42	55	32	63	74	129	157	122	137	97	834	167
NC_037330.1	21187793	6	-							aataagggact	0	0	0	0	0	0	0	0	0	0	0	0	0	0	0	0	0	0	0	0	3	3	0
NC_037330.1	21360338	8	+							gttatgggact	0	0	0	0	0	0	0	2	0	0	0	0	0	0	0	0	0	0	0	0	2	2	2
NC_037330.1	21372190	11	+							atttagggact	0	0	0	0	0	0	0	0	0	0	0	0	0	0	2	0	0	0	0	0	0	9	0
NC_037330.1	21411368	6	-	88	GGGCGG					AGCTTGAAGAA	0	0	0	0	0	0	0	0	0	0	0	0	0	0	0	0	0	0	2	0	0	4	0
NC_037330.1	21418186	5	+							CCTTCAGTCCC	0	0	0	0	2	0	0	0	0	0	0	0	0	0	0	0	0	0	0	3	0	0	0
NC_037330.1	21446514	43	+	63	GGCGGG					GCGACAGTTTC	0	0	0	0	0	0	0	0	0	7	0	0	0	0	0	0	0	0	0	0	0	36	0
NC_037330.1	21446558	128	+	108	GGGCGG					GAgttggaggg	0	0	0	0	7	0	0	0	0	15	3	0	0	0	0	4	0	9	5	4	0	63	18
NC_037330.1	21454108	5	+	32	GGGGCG					GCTGCAGAACG	0	0	0	0	3	0	2	0	0	0	0	0	0	0	0	0	0	0	0	0	0	0	0
NC_037330.1	21465511	4	-							agtgaggggct	0	0	0	0	0	0	0	2	0	0	0	0	0	0	0	0	0	2	0	0	0	0	0
NC_037330.1	21532614	7	-							TCGCCGGTCCT	0	0	0	0	2	0	0	0	0	0	0	0	0	0	0	0	0	0	0	0	0	5	0
NC_037330.1	21532884	5	+	36	GCGGGC					gaagcggcggc	0	0	0	0	0	0	2	0	0	0	0	0	0	0	0	0	0	0	0	0	0	0	3
NC_037330.1	21742228	8	-	45	GGCGGG					GGCGCAGCTTG	0	0	0	0	0	0	0	0	0	0	0	0	0	0	0	2	0	0	0	0	0	6	0
NC_037330.1	21846195	10	+							Gcaccggggct	0	0	0	0	0	0	0	0	0	0	0	0	0	0	0	0	0	0	0	0	2	8	0
NC_037330.1	21960821	17	+							CGCCCAATCTG	0	0	0	0	0	0	0	0	0	2	0	0	0	0	0	0	3	4	0	0	0	8	0
NC_037330.1	22028068	6	-	48	GCGCCG					ccggcgccgcc	0	0	0	0	0	0	0	0	0	0	0	0	0	0	0	0	2	0	2	2	0	0	0
NC_037330.1	22446394	4	-	78	GCGGCG					gcggtGCTTCG	0	0	0	0	0	0	0	0	2	0	0	0	0	0	0	0	0	0	0	2	0	0	0
NC_037330.1	22479776	480	+							TTCCAGGAGTT	0	3	3	0	5	2	2	4	10	4	0	0	2	4	11	4	8	14	16	11	23	121	233
NC_037330.1	23075117	54	+							CGGCCACCTCA	2	0	0	0	0	0	0	2	0	0	0	0	4	0	0	0	0	0	4	0	0	18	24
NC_037330.1	23075132	25	+							GAAGCGGAGAC	0	0	0	0	0	0	0	0	0	0	0	0	0	0	0	0	0	4	0	0	0	11	10
NC_037330.1	23596288	11	-			85	CCAATC			AAGCTGCAGAT	2	2	3	4	0	0	0	0	0	0	0	0	0	0	0	0	0	0	0	0	0	0	0
NC_037330.1	23596317	78	-							GTGTCGCTTTA	0	0	0	4	4	2	0	0	0	7	3	0	0	2	0	8	6	6	5	0	0	25	6
NC_037330.1	23596354	59	-							TGCCCAGTTAC	3	3	0	0	0	0	0	0	0	5	4	2	3	0	0	0	5	0	6	0	0	18	10
NC_037330.1	23660134	4	+							CAGCCAGTCTG	0	0	0	0	0	0	0	0	0	0	0	0	0	0	0	2	0	2	0	0	0	0	0
NC_037330.1	23716651	1107	-					29	ATATAA	CTTTTGGAGAT	14	13	15	30	27	12	11	14	4	46	24	6	8	7	0	38	72	72	37	15	4	357	281
NC_037330.1	23716712	16	-							AATTCAAGGCT	0	0	0	0	0	0	0	0	0	0	0	0	0	0	0	0	0	2	0	0	0	7	7
NC_037330.1	23999230	7	+							CCGCCCTTTTC	0	0	0	0	0	0	0	0	0	0	0	0	0	0	0	0	0	0	2	0	0	5	0
NC_037330.1	25289285	13	-							GGTTTAATCTG	0	0	0	3	0	0	0	0	0	0	0	0	2	0	0	3	0	0	0	0	0	0	5
NC_037330.1	25289420	10	+							AAGGCGGTGTT	0	0	0	0	2	0	0	0	0	0	0	0	0	0	0	0	0	0	0	0	0	4	4
NC_037330.1	25611674	36	-	14	GGCGGC			30	GTATAA	AAGACGGCTCA	0	0	0	0	0	0	2	0	0	0	0	0	0	0	0	0	0	5	0	3	0	9	17
NC_037330.1	25809378	772	+							agttaggctCT	9	12	13	25	27	20	22	19	11	30	3	12	27	20	31	42	48	90	65	53	48	137	8
NC_037330.1	25809971	19	+							CCTGCGAAGAA	0	0	0	0	4	0	0	3	0	3	0	2	0	0	4	0	0	3	0	0	0	0	0
NC_037330.1	25810151	5	+							TTGCTGAGGAG	0	0	0	0	0	0	2	0	0	0	0	0	0	0	0	0	0	0	0	0	0	3	0
NC_037330.1	26179593	18	-							GCTTCGGAGAA	0	2	0	3	0	0	0	0	0	3	0	0	0	0	0	3	0	0	0	0	0	0	7
NC_037330.1	26709614	9	+	70	GGGGCG					CCGGCAGACAG	0	0	0	0	0	0	0	0	0	0	0	0	0	0	0	0	0	0	0	0	0	3	6
NC_037330.1	26918920	555	-	56	GGCGGG					GGCTTGAGCTG	6	9	10	13	13	2	7	8	2	14	3	3	14	0	7	15	30	24	18	16	7	77	257
NC_037330.1	27057192	48	-							GTGCTGGGCtg	0	0	0	0	0	0	0	4	6	0	0	0	0	2	0	0	3	6	5	2	4	16	0
NC_037330.1	27313190	22	-							CCTGTGGCGCG	0	0	0	0	0	0	0	0	0	0	0	0	0	0	0	0	0	0	2	0	0	7	13
NC_037330.1	27313224	12	-							gcccTGTCGGC	0	0	0	0	0	0	0	0	0	0	0	0	0	0	0	0	0	0	0	0	0	6	6
NC_037330.1	27896636	16	+							tctccgCCTTC	0	0	0	0	0	0	0	0	0	0	0	0	0	0	0	0	2	4	2	0	0	0	8
NC_037330.1	28514414	415	-							CCGGCCAGTCG	7	8	8	12	9	7	4	6	0	33	4	4	7	0	0	13	18	36	25	16	6	160	32
NC_037330.1	28514428	227	-					27	ATAAAA	CGGGTGACATT	0	0	7	11	13	4	5	0	0	21	8	9	4	4	0	12	12	19	17	0	0	61	20
NC_037330.1	28514439	154	-							ACTTCTCCAGG	0	0	0	13	6	4	0	0	0	0	0	0	0	0	0	0	10	17	8	0	0	85	11
NC_037330.1	28556638	11	+							AAGCTGAGACT	0	0	0	0	0	0	0	0	0	0	0	0	0	0	0	2	0	0	0	0	0	0	9
NC_037330.1	28566700	7	+							aagacggagaa	0	0	0	0	0	0	0	0	0	0	0	0	0	0	0	0	0	0	0	0	0	4	3
NC_037330.1	28579236	15	+							GAAGCGAGATT	0	0	0	0	0	0	0	0	0	0	0	0	0	0	0	0	0	0	0	0	2	0	13
NC_037330.1	28579247	33	+							TATTCCTACGT	0	2	0	0	4	0	0	0	0	0	0	0	0	0	0	0	8	0	0	0	0	8	11
NC_037330.1	28579266	19	+							GTGCTGCTTAT	0	0	0	0	0	0	0	0	0	0	0	0	0	0	0	0	0	0	0	0	0	6	13
NC_037330.1	28614938	7	+	80	GGCGGG					AGACTGATTAC	0	2	0	0	0	0	0	0	0	0	0	0	0	0	0	0	0	0	0	0	0	0	5
NC_037330.1	28614953	13	+	40	GGGGCG					CGGGCGGGGCC	0	0	0	0	0	0	0	0	0	0	0	0	0	0	0	0	4	0	3	0	0	0	6
NC_037330.1	28755530	25	+			123	GACCAA			GACGTGATTAC	0	0	0	0	0	0	0	0	0	0	0	0	0	0	0	0	0	3	0	0	0	11	11
NC_037330.1	28755552	29	+							GCACTGGAGTA	0	0	0	0	0	0	0	0	0	5	0	0	0	0	0	0	3	0	0	0	0	12	9
NC_037330.1	28755588	7	+							ACTTAGAAAAC	0	0	0	0	0	0	0	0	0	0	0	0	2	0	0	0	0	0	0	0	0	0	5
NC_037330.1	30382272	48	+					28	TATAAG	GGCCCGACAAA	0	0	0	2	2	2	2	3	2	2	2	0	0	0	0	0	2	0	0	3	3	8	15
NC_037330.1	30413561	9	+							gcattggagaa	0	0	0	0	0	0	0	0	0	0	0	0	0	0	0	0	0	0	0	0	2	7	0
NC_037330.1	30618175	157	+	42	GCGGCG					GGGTCAGTCTC	0	0	6	5	0	2	0	0	4	5	0	4	3	0	0	6	7	9	6	5	2	74	19
NC_037330.1	30618374	7	+	59	GCGCCG					tACGCGGCGTC	0	0	0	0	0	0	0	0	0	0	0	0	0	0	0	0	0	2	0	0	0	5	0
NC_037330.1	30701952	186	-	85	GGGCGG					GGGCCAGAGCA	3	0	0	4	4	0	0	2	0	4	4	2	0	0	0	5	0	0	0	3	0	60	95
NC_037330.1	30885025	24	-	27	GGGGCG					TGGATGGAGAG	0	0	0	0	0	0	0	0	0	0	0	0	0	2	0	0	0	0	0	0	0	4	18
NC_037330.1	31550272	46	-							ACCGCGAGATC	0	0	2	0	0	0	0	0	0	0	0	0	0	0	0	0	0	0	0	0	0	7	37
NC_037330.1	31863344	27	-							TTCTTCTGTCG	0	0	0	0	0	0	0	0	2	0	0	0	3	0	0	0	0	0	0	4	0	18	0
NC_037330.1	31863380	124	-							CTTCTGAGCGT	0	0	0	0	0	0	0	0	0	0	0	0	0	0	0	4	8	6	6	5	3	81	11
NC_037330.1	31863573	15	+	93	GGCGGG					GAACCACGTGG	0	0	0	0	0	0	0	0	0	0	0	0	0	0	0	0	0	0	4	0	0	7	4
NC_037330.1	32272246	8	-	64	GCGCCG					GTGCTGCCTCG	0	0	0	0	0	0	0	0	0	0	0	0	0	0	0	0	0	0	0	0	0	4	4
NC_037330.1	32408280	13	+	80	GCGCCG					CCTCTGAATTG	0	0	0	0	0	0	0	0	0	0	0	0	0	0	0	0	0	0	0	0	0	6	7
NC_037330.1	33026834	97	+	55	GCGCCG	128	GCCAAT			CACCTGACACC	0	3	0	0	0	0	0	0	0	5	0	2	2	0	0	0	0	6	6	0	0	55	18
NC_037330.1	33095417	18	-	121	GGGCGG					GCCGCGGCAGA	0	0	2	2	0	0	0	0	0	0	0	0	0	0	0	0	0	0	2	0	0	0	12
NC_037330.1	33351689	7	+							gcccagggctt	0	0	0	0	0	0	0	0	0	0	0	0	0	0	0	0	0	0	0	0	2	5	0
NC_037330.1	33509043	53	-					29	TAAAAG	CCAGTGGAGCC	0	0	3	0	3	2	0	0	2	0	0	0	0	2	2	3	3	10	5	2	5	4	7
NC_037330.1	33899241	117	-	64	GCGGGC					GAGCTGACGGA	0	0	0	3	6	0	0	2	0	0	0	0	0	0	0	3	5	6	0	3	0	40	49
NC_037330.1	33899257	33	-	48	GCGGGC					CCTCTGGGCGC	0	0	0	0	0	0	0	0	0	0	0	0	2	0	0	0	0	0	3	3	0	12	13
NC_037330.1	34012629	269	+	77	GGCGGG	88	CCAATC			CAGCTGGGAGA	3	3	4	7	11	5	3	0	0	11	5	0	4	6	4	11	8	13	16	8	0	131	16
NC_037330.1	34189733	196	-	37	GCGGCG					ACCTCACTTCC	5	0	5	4	5	2	0	2	0	6	4	3	5	0	0	7	8	9	10	0	6	50	65
NC_037330.1	34189791	87	-	41	GGGGCG					AGGGCGGATCA	0	0	0	0	3	0	0	0	0	0	3	0	2	0	0	0	0	0	0	3	0	24	52
NC_037330.1	34304620	15	+	125	GGGCGG					GCGCCGAGGAG	0	0	0	0	0	0	0	0	0	0	0	0	0	0	0	0	0	0	0	0	0	11	4
NC_037330.1	34485271	30	-	122	GGGGCG					CGCCTGTTGCG	0	0	0	0	0	0	0	0	0	3	0	0	2	0	0	0	0	5	0	0	0	5	15
NC_037330.1	34647749	10	-							TTGGTGGGAAT	0	0	0	0	0	0	0	0	0	2	0	0	0	0	0	0	0	0	0	0	0	3	5
NC_037330.1	34648434	109	-							GCCCATGGACG	0	0	2	4	0	2	0	0	0	4	2	2	0	2	0	3	0	4	4	4	0	31	45
NC_037330.1	34681289	26	-	63	GGGGCG					GAAGAGAGCGC	0	0	0	0	0	0	0	0	0	3	0	0	0	0	0	0	0	0	0	0	0	6	17
NC_037330.1	34702189	48	+	92	GGGGCG			30	ATAAAT	CATCCGCTCTT	0	0	0	0	0	0	0	0	2	3	0	0	0	0	0	0	3	0	0	0	2	20	18
NC_037330.1	34804989	6	-	72	GGGGCG					CTCCCAGAcgg	0	0	0	0	0	0	0	2	0	0	2	0	2	0	0	0	0	0	0	0	0	0	0
NC_037330.1	35038505	5	+							CGCCTGGCCCG	0	0	0	0	0	0	0	0	0	0	0	0	0	0	0	0	0	0	0	2	0	0	3
NC_037330.1	36429379	23	+							GCCGTGGAATC	0	0	0	0	2	0	0	0	0	0	0	0	0	0	0	0	0	0	0	0	0	10	11
NC_037330.1	39051494	4	-							tacctgggctt	0	0	0	0	0	0	0	0	0	0	0	0	0	0	2	0	0	0	0	0	2	0	0
NC_037330.1	40305090	70	+	106	GGGGCG					TTTTTGGTTGA	2	0	3	0	0	3	0	0	0	0	0	0	0	0	0	0	0	4	3	0	0	6	49
NC_037330.1	40305114	76	+	130	GGGGCG					CCGTCAGTCTG	2	0	0	0	0	3	0	0	0	0	2	2	0	0	0	4	8	6	3	2	0	7	37
NC_037330.1	40381446	4	+							gGCAGGGACTC	0	0	0	0	0	0	0	0	0	2	0	0	0	0	0	0	2	0	0	0	0	0	0
NC_037330.1	42259050	11	+							TTTGCGGCATC	0	0	0	0	0	0	0	0	0	0	0	0	0	0	0	0	0	0	0	0	0	7	4
NC_037330.1	42410086	8	-							TCGCCCGGTTC	0	0	0	0	0	0	0	0	0	0	0	0	0	0	0	0	0	0	3	0	0	0	5
NC_037330.1	42410826	5	+							CTCGTGAGAAC	0	0	0	0	0	0	0	0	0	0	0	0	0	0	0	0	0	0	0	0	0	2	3
NC_037330.1	42934352	1010	+							TTAGCCTTTTC	8	13	17	42	32	15	30	12	5	41	3	15	35	20	33	33	57	81	53	69	44	319	33
NC_037330.1	43034774	11	-	44	GGGGCG					GGCCTGAAGAA	0	0	0	0	0	0	0	0	0	0	0	0	0	0	0	2	0	0	0	0	0	5	4
NC_037330.1	43140833	5	+							TCCGCGGAAGC	0	0	0	0	0	0	0	0	0	0	0	0	0	0	0	0	0	0	0	0	2	3	0
NC_037330.1	43235985	21	-	65	GGGGCG					CCGCCGGAGGC	0	0	0	2	0	0	0	0	0	0	0	0	0	0	0	3	5	3	0	0	0	0	8
NC_037330.1	46739782	5	-							CCGCCATTTTC	0	0	0	0	2	0	0	0	0	0	0	0	0	0	0	0	0	3	0	0	0	0	0
NC_037330.1	48252380	10	-	122	GGGGCG					GTGCTGAGCGT	0	0	0	0	0	0	0	0	0	0	0	0	0	0	0	0	0	0	0	0	0	6	4
NC_037330.1	48405877	18	+							TCTTCGAGTTT	0	0	0	0	0	0	0	0	0	0	4	0	0	0	0	0	0	0	0	0	0	6	8
NC_037330.1	48560412	4	-							ttactggggct	0	0	0	0	0	0	0	0	0	0	0	0	0	0	0	0	0	0	0	0	0	2	2
NC_037330.1	48568965	532	+	68	GCGGCG					GGGGCAGTTCG	3	4	0	8	12	5	4	5	0	20	6	4	13	5	0	17	22	26	14	11	0	109	244
NC_037330.1	48568992	61	+							CGAGCGGGAGC	0	0	0	0	0	0	0	0	0	0	0	0	0	0	2	0	0	0	0	0	0	14	45
NC_037330.1	48954396	8	-	78	GGGGCG					GATTCACCCGT	0	0	0	0	0	0	0	0	0	0	0	0	0	0	0	0	0	3	0	0	0	5	0
NC_037330.1	48954510	6	+	69	GGGGCG					AGTCAGGAGGA	0	0	0	0	0	0	0	0	0	0	0	0	0	0	0	0	0	2	0	0	0	0	4
NC_037330.1	48954596	29	+	75	GGGGCG					CCCACAAACTC	0	0	0	0	5	0	0	0	0	4	0	0	0	0	0	2	9	2	0	0	0	7	0
NC_037330.1	49238345	7	+	16	GGCGGC	119	GCCAAT			GCGGCGGCTTG	0	0	0	0	0	0	0	0	0	0	0	0	0	0	0	0	4	0	3	0	0	0	0
NC_037330.1	49581833	9	+							TCCTCAGTTGG	0	0	0	2	0	0	0	0	0	0	0	0	0	0	0	0	0	0	0	0	0	4	3
NC_037330.1	49610639	19	+							CTTCCGGGTCG	0	0	0	0	0	0	0	0	0	0	0	0	0	0	0	0	0	0	0	0	0	6	13
NC_037330.1	49610655	75	+							CCAGAGGGAGG	0	0	0	0	0	0	4	2	0	0	0	2	0	0	0	0	0	0	0	0	0	11	56
NC_037330.1	50044592	23	-	47	GGCGGG					TTCTCACTCAC	0	0	0	0	0	0	0	0	0	0	0	2	3	0	0	0	2	4	0	3	0	0	9
NC_037330.1	50044607	8	-	32	GGCGGG					CCTCCAGTCGC	0	0	2	0	0	0	0	0	0	0	0	0	0	0	0	0	0	0	0	0	0	0	6
NC_037330.1	50107538	5	-	123	GGGCGG					ACCTTCTCTGG	0	0	0	0	3	0	0	0	0	0	0	0	0	0	0	0	0	2	0	0	0	0	0
NC_037330.1	50290369	45	+							CTCTCGGAGAA	0	0	0	0	0	0	0	0	0	0	0	0	2	0	0	0	0	0	5	0	0	11	27
NC_037330.1	50290390	30	+							GCCTAGGCCTT	0	0	0	0	0	0	0	0	0	0	0	0	0	0	0	3	0	0	0	0	0	7	20
NC_037330.1	50402556	19	-							CCGGCAGTCCG	0	0	0	0	0	0	0	0	0	0	0	0	0	2	0	0	0	0	3	0	0	7	7
NC_037330.1	50451331	10	-					27	ATAAAG	ggactggactt	0	0	0	0	0	0	0	0	0	0	0	0	0	0	0	0	0	0	0	0	5	3	2
NC_037330.1	50499779	8	+	39	GGCGGG					CCTCTGACTGC	0	0	0	0	0	0	0	0	0	0	0	0	0	0	0	0	0	0	0	0	0	6	2
NC_037330.1	50634297	6	-							CTACCGGGAAT	0	0	0	0	0	0	0	0	0	0	0	0	0	0	0	0	0	2	0	0	0	4	0
NC_037330.1	50634418	8	-							GGTATGGACAA	0	0	0	0	0	0	0	0	0	0	0	0	0	0	0	0	0	0	0	0	0	5	3
NC_037330.1	50638506	10	-	63	GCGCCG					GCGGAGTCTGG	0	0	0	0	0	0	4	0	0	0	0	0	0	0	0	0	0	0	6	0	0	0	0
NC_037330.1	50638529	101	-	80	GCGGGC					GTTCTGCAGCT	0	0	0	0	0	0	0	0	0	0	0	0	0	0	0	0	0	16	12	0	0	55	18
NC_037330.1	50638540	84	-	69	GCGGGC					GAGCCGTGCTG	0	4	0	0	0	0	0	0	0	10	0	0	0	0	0	0	0	0	0	0	0	61	9
NC_037330.1	50638559	811	-	50	GCGGGC					GCGGCCTTTTT	11	10	18	16	48	21	32	24	13	44	0	12	27	27	53	25	51	98	94	64	72	37	14
NC_037330.1	50687619	15	+	31	GGCGGG					TAATTGAAACC	0	0	0	0	0	0	0	0	0	0	0	0	0	0	0	0	0	0	0	0	0	5	10
NC_037330.1	50867252	13	-							GTGTTGGGGAC	0	0	0	0	0	0	0	0	0	0	0	0	0	2	0	0	0	0	0	0	3	8	0
NC_037330.1	50960913	4	-					33	TAAATA	ttccagggact	0	0	0	0	0	0	0	0	0	0	0	0	0	0	0	0	0	0	2	0	0	2	0
NC_037330.1	51501923	8	+							CGAGTGGCGCT	0	0	0	0	0	0	0	0	0	0	0	0	0	0	0	0	0	0	0	0	0	3	5
NC_037330.1	53259445	237	-	74	GCGGCG					GCGCCGCTCTT	0	0	2	9	5	3	0	0	2	3	0	2	3	0	0	3	8	8	8	0	5	60	116
NC_037330.1	53259478	25	-	53	GCGGGC					GCCTCGCTGTG	0	2	0	0	0	0	0	0	0	0	0	0	0	0	0	0	0	5	0	0	0	0	18
NC_037330.1	53549304	22	-							cactaggggac	0	0	0	0	0	0	0	0	2	0	0	0	0	3	0	0	0	6	2	0	2	7	0
NC_037330.1	53664585	4	-							tgttcggggct	0	0	0	0	0	0	0	0	0	0	0	0	0	0	2	0	0	0	0	0	0	2	0
NC_037330.1	54287049	97	+							ACCAACTTTCT	0	2	0	0	3	0	0	0	0	7	3	0	2	0	0	6	6	7	6	4	3	17	31
NC_037330.1	54716031	6	+					31	ATAAAG	aaagtgaaacc	0	0	0	0	0	0	0	0	0	0	0	0	0	0	0	0	0	0	0	0	0	3	3
NC_037330.1	54809035	300	+							ACCAACTTTCT	0	2	0	6	5	0	2	2	3	16	2	4	3	4	2	6	8	19	11	12	2	34	157
NC_037330.1	54928692	23	+							GACTTGAGCTC	0	0	0	0	0	0	0	0	0	0	0	0	0	0	0	0	0	0	0	0	0	12	11
NC_037330.1	55014549	193	+	111	GGGGCG			31	CTATAA	TCGTCGCCACT	0	0	2	3	4	3	2	4	5	6	0	0	2	2	5	4	3	11	6	7	7	73	44
NC_037330.1	55200852	4	-							CCAGAGGCAGC	0	0	0	0	0	0	0	0	0	0	0	0	0	0	0	2	0	0	0	2	0	0	0
NC_037330.1	56715300	24	-	40	GGCGGG					AACTTGCAGCA	0	0	0	0	0	0	0	0	0	0	0	0	0	0	0	2	4	3	0	0	0	10	5
NC_037330.1	56715689	4	-	43	CGGCGG					TCAGTAACACA	0	0	0	0	0	0	0	0	0	2	0	0	0	0	0	0	0	0	0	2	0	0	0
NC_037330.1	57145531	27	+							CAGCCGGAGAC	0	0	0	0	0	0	0	0	0	0	3	0	0	0	0	0	0	0	0	0	0	24	0
NC_037330.1	57145542	318	+							CTACCGAAGGC	0	3	4	6	13	3	4	7	3	9	0	0	7	4	0	10	13	35	19	13	3	124	38
NC_037330.1	57314369	7	-	65	GCGGCG					CCGGCGCCCCA	0	0	0	0	0	0	0	0	0	3	0	0	0	0	0	0	0	0	0	0	0	0	4
NC_037330.1	57314382	22	-	52	GCGGCG					CCGCCACTCTT	0	0	0	0	0	0	0	0	0	0	0	0	3	0	0	0	0	4	0	0	0	15	0
NC_037330.1	57314647	98	-	70	GCGGCG			31	CTATAA	CTCTCGCTTCC	0	0	3	3	0	0	4	0	0	3	0	0	3	0	0	0	5	18	8	10	0	32	9
NC_037330.1	57936020	6	+	12	CGGCGG					CAGTCCACGCC	0	0	0	0	0	0	0	0	0	2	0	0	0	0	0	0	0	0	0	0	0	0	4
NC_037330.1	58374457	11	+							TCGGCGTTCAC	0	0	0	0	0	0	2	0	0	0	0	0	0	0	0	0	0	3	0	0	0	0	6
NC_037330.1	58374468	14	+							TGCTTGCTACT	0	0	0	0	0	0	0	0	2	0	0	0	0	0	0	0	0	0	0	0	0	0	12
NC_037330.1	58489660	6	-							TTTTTGGAATG	0	0	0	0	2	0	0	0	0	0	0	0	0	0	0	0	0	0	0	0	0	2	2
NC_037330.1	58491301	350	-	50	GCGGCG			31	GTATAA	GGGCAGACCGC	4	3	3	11	20	8	6	0	7	11	5	0	3	5	7	11	34	12	11	9	6	110	64
NC_037330.1	58529407	9	-							tgtatgggact	0	0	0	0	0	0	0	0	0	0	0	0	0	0	0	0	0	0	0	0	6	3	0
NC_037330.1	58618306	19	+	42	GCGGGC					GCACCACATTC	0	0	0	0	4	0	0	0	0	0	0	0	3	0	0	0	0	2	0	3	0	0	7
NC_037330.1	58820292	6	+	35	GGCGGG					GCGGTGCCTGC	0	0	0	3	0	0	0	0	0	0	0	0	0	0	0	0	3	0	0	0	0	0	0
NC_037330.1	58835961	19	+	17	CGGCGG					TGGGCGGACCG	0	0	0	0	3	0	0	0	0	0	0	0	0	0	0	0	0	0	0	0	0	11	5
NC_037330.1	58895830	5	-					33	GTATAA	gcagagggatt	0	0	0	0	0	0	0	0	0	0	0	0	0	0	3	0	0	0	0	0	2	0	0
NC_037330.1	59591885	37	+	65	GCGGGC					AACTTAAGAGA	0	0	0	0	0	0	0	0	0	0	0	0	3	0	0	5	0	0	0	0	0	21	8
NC_037330.1	59617161	31	-							AGACCACAAGA	0	0	0	0	3	0	2	0	0	0	0	2	0	0	0	0	4	7	0	0	0	7	6
NC_037330.1	60026285	6	-	61	GGGGCG					ctgccgccgcc	0	0	0	0	4	0	2	0	0	0	0	0	0	0	0	0	0	0	0	0	0	0	0
NC_037330.1	62807736	105	-							GCTGGGAtcca	0	3	3	8	8	6	0	2	0	23	5	8	4	0	0	6	6	15	8	0	0	0	0
NC_037330.1	63430317	12	-							GGCGTGGAATG	0	0	0	0	0	3	0	3	0	0	0	3	0	3	0	0	0	0	0	0	0	0	0
NC_037330.1	63430334	33	-							TCGCTGGCGTG	0	0	0	0	0	4	8	0	5	0	0	4	0	4	8	0	0	0	0	0	0	0	0
NC_037330.1	66498413	2943	-							taccTGCTCTT	21	37	27	79	74	26	39	26	10	168	31	33	37	27	23	106	117	317	134	84	56	1396	75
NC_037330.1	66673002	4	-					32	GTATAT	GGGAAGGAATT	0	0	0	2	0	0	0	0	0	0	0	0	0	0	0	0	2	0	0	0	0	0	0
NC_037330.1	66707439	28	+							TGGTCGCACAA	0	0	0	0	0	0	0	0	0	0	0	0	0	0	0	0	0	0	0	0	0	6	22
NC_037330.1	66707469	48	+							CGGCcgccatt	0	0	0	4	3	0	0	0	0	5	0	2	0	0	0	3	5	0	5	0	2	7	12
NC_037330.1	66797561	18	-	99	GGCGGG					TTTATGGAAAC	0	0	0	0	5	0	2	0	0	0	0	0	0	0	0	0	0	0	0	0	0	11	0
NC_037330.1	66797641	49	-	26	CGGCGG					GAACTGGCCTC	0	0	0	5	0	0	0	0	0	0	0	0	0	0	0	0	0	0	7	4	2	24	7
NC_037330.1	66797671	16	-	69	CGGCGG					TGGGCGATACG	0	2	0	0	0	0	0	0	0	0	0	0	0	0	0	0	0	0	0	0	0	7	7
NC_037330.1	66797757	7	-							GAGTCGGGCGA	0	0	0	0	0	0	0	0	0	0	0	2	0	0	0	0	0	0	0	0	0	0	5
NC_037330.1	67430518	22	+	86	GGCGGG					TCTCCGGGTGC	0	0	0	0	0	0	0	0	0	3	0	0	0	0	0	0	0	0	0	0	0	10	9
NC_037330.1	68727367	8	-	67	GGGGCG					TATTTGGATCT	0	0	0	0	0	0	0	0	0	0	0	0	0	0	0	0	0	0	0	0	0	3	5
NC_037330.1	69065985	15	-	76	GGGGCG					AAGTTCTCTTT	0	0	0	0	0	0	0	0	2	3	0	0	0	0	2	0	3	3	2	0	0	0	0
NC_037330.1	69124422	8	-	56	GGGGCG					ACTGCATAACC	0	0	0	0	3	0	0	0	0	0	0	0	0	0	0	2	0	0	0	0	0	0	3
NC_037330.1	69990689	10	+							AAACTGCTGTG	0	0	0	0	0	0	2	0	0	0	0	0	0	0	0	0	3	0	0	0	0	5	0
NC_037330.1	72965289	722	-							aaatacctttt	4	4	5	18	23	13	21	14	17	24	4	5	20	15	16	9	28	60	41	35	39	234	73
NC_037330.1	74146737	92	+							CCTGTGAAGAC	0	0	0	3	6	0	2	2	0	7	2	0	0	0	0	0	10	0	0	0	0	23	37
NC_037330.1	74146755	24	+							CGGGTGGTTGT	0	0	0	0	0	0	0	0	0	0	0	0	0	0	0	0	0	3	0	0	0	10	11
NC_037330.1	74793736	74	-			115	GCCAAT			GGGTAGGGTTC	0	0	0	0	0	0	3	2	0	0	2	0	0	3	0	0	0	0	3	3	2	34	22
NC_037330.1	74830035	27	+	134	GGGGCG					CGAGAGAAGCT	0	0	0	0	3	0	0	0	0	0	0	0	0	0	0	2	3	0	0	0	0	8	11
NC_037330.1	74964166	15	-	72	GGGGCG					GGGGCGGAGAA	0	0	0	0	5	0	0	0	0	0	0	0	2	0	0	0	2	3	0	3	0	0	0
NC_037330.1	74964233	10	-	63	GCGCCG					GGGGCGGCCGT	0	2	0	0	0	0	3	0	3	0	0	0	0	0	2	0	0	0	0	0	0	0	0
NC_037330.1	74977459	8	-	20	GGCGGC					ATGTCGTCATC	0	0	0	0	3	0	0	0	0	0	0	0	5	0	0	0	0	0	0	0	0	0	0
NC_037330.1	74977577	18	+	53	GGGGCG					CTGCCGGAGCC	0	0	0	0	0	0	0	0	2	0	0	0	0	0	0	0	3	0	0	0	0	5	8
NC_037330.1	76768160	12	+							TATTCAAATCA	0	0	0	0	0	2	0	0	0	0	0	0	0	0	0	0	0	0	0	0	0	0	10
NC_037330.1	76768186	13	+	20	CGGCGG					GTTGTGGGGAG	0	0	0	0	0	0	0	0	0	0	0	0	0	0	0	0	0	0	0	0	3	0	10
NC_037330.1	77070874	15	+	15	GGCGGC					GCGGCCACAAT	0	0	0	0	0	0	2	0	0	3	0	0	0	0	0	0	0	0	0	0	2	4	4
NC_037330.1	77489333	31	+	131	GGCGGG					aggtcGGAGTC	0	0	0	0	3	0	2	0	0	0	0	0	0	3	0	0	0	3	0	0	0	6	14
NC_037330.1	77651872	62	-			87	CCAATG			CCTTCAGTGGC	0	0	0	5	0	0	2	2	2	10	0	0	0	0	4	5	0	10	7	9	6	0	0
NC_037330.1	77922727	250	+	58	GCGGCG					CCCCTCTCTCA	4	0	0	0	7	0	5	0	0	0	0	0	0	3	0	0	12	0	0	7	0	92	120
NC_037330.1	77922740	151	+	71	GCGGCG					CCGGCCATCTT	4	0	0	10	11	5	5	0	0	7	0	0	5	0	0	8	14	13	15	9	5	40	0
NC_037330.1	77922767	91	+	67	GCGCCG					CAGGCGCTCTT	0	0	0	0	0	0	0	0	0	0	0	0	0	0	0	0	0	0	0	0	0	47	44
NC_037330.1	77931217	19	+							GCAGTGGAAGA	0	0	0	0	3	2	0	0	0	5	0	2	0	0	3	0	0	4	0	0	0	0	0
NC_037330.1	78403114	4	-	59	GGGGCG					GAGGCAGCGGC	0	0	0	2	0	0	0	0	0	0	0	0	0	0	0	0	0	0	2	0	0	0	0
NC_037330.1	78403128	12	-	45	GGGGCG					TGCGCGTTCCC	0	0	0	0	2	0	0	0	0	0	0	0	0	0	0	0	0	0	0	0	0	4	6
NC_037330.1	78685754	26	-							actaaggagaa	0	0	0	0	0	0	0	0	0	0	0	0	0	0	0	0	0	2	0	0	3	14	7
NC_037330.1	78777137	13	-							CTCTAGCCTTT	0	0	0	3	0	0	0	0	0	0	0	0	0	0	0	0	0	4	0	0	0	6	0
NC_037330.1	80113932	10	+			136	CCAATC			CAagagggact	0	0	0	0	0	0	0	0	0	2	0	0	0	0	0	2	0	0	0	0	0	6	0
NC_037330.1	81840076	256	-							gaattgggact	0	0	0	0	0	0	3	0	0	0	0	0	5	6	19	0	0	2	6	21	55	89	50
NC_037330.1	81978188	5	-							CCCTCATCCCA	0	0	0	0	0	0	0	0	0	0	0	0	2	0	0	0	3	0	0	0	0	0	0
NC_037330.1	81978214	4	-							CCGGCGTGGCC	0	0	0	0	0	0	0	0	0	0	0	0	0	0	0	0	0	2	0	2	0	0	0
NC_037330.1	82052244	6	+	15	CGGCGG					TCTTTGAGTGT	0	0	0	0	2	0	0	0	0	0	0	0	0	0	0	0	0	0	0	0	0	4	0
NC_037330.1	82208158	9	-	35	GGGGCG					CTGCTGCGGCG	0	0	0	0	2	0	0	0	0	0	0	0	0	0	0	0	0	3	0	0	0	4	0
NC_037330.1	82208176	8	-							CAGGCGCCTTC	0	2	0	0	0	0	0	0	0	0	0	0	0	0	0	0	0	0	0	0	0	6	0
NC_037330.1	82208249	6	-							CACGCGGACGG	0	0	0	0	0	0	0	0	0	0	0	0	0	0	0	0	0	0	0	0	0	2	4
NC_037330.1	82932267	80	-							TTTTTGTCCCT	0	2	3	3	4	0	0	2	0	12	0	0	2	0	0	6	0	7	8	3	0	23	5
NC_037330.1	83129548	13	-	66	GCGGGC					GTCGTGGAGTG	2	0	0	0	0	0	0	0	0	0	0	0	0	0	0	4	0	0	2	0	0	0	5
NC_037330.1	83947667	12	+							AAGTTGTAGGG	0	0	0	0	0	0	0	0	0	0	0	0	0	0	0	0	0	0	0	0	0	9	3
NC_037330.1	87180135	26	+							tgcctgggact	0	0	0	0	0	0	0	0	0	0	0	0	0	0	0	0	0	5	3	3	5	8	2
NC_037330.1	87265307	77	+			93	GCCAAT			GGTTCAGAGTT	3	0	2	7	7	3	0	3	2	6	2	2	7	0	0	3	6	8	4	4	3	0	5
NC_037330.1	89549702	5	-							CCGCTGCACTG	0	0	0	0	0	0	0	0	0	0	0	0	0	0	0	0	0	0	0	0	0	2	3
NC_037330.1	91412341	302	+							CGGGCGGCTGC	5	6	6	6	18	7	10	6	0	16	5	5	12	0	6	14	29	16	15	18	4	26	72
NC_037330.1	91562872	22	-	54	GCGCCG					CGTACGGATCT	0	0	0	0	0	0	0	0	0	0	0	0	0	0	0	0	0	0	0	0	0	8	14
NC_037330.1	92033804	55	-							CCAGCAGGCCT	0	0	4	0	3	3	0	0	0	0	0	0	0	0	0	0	3	4	0	3	3	18	14
NC_037330.1	92177761	28	+	75	GGGGCG					GCTGTGACAGA	0	0	0	0	4	0	0	0	0	0	0	0	0	0	0	0	0	4	2	0	0	12	6
NC_037330.1	92394923	4	+	42	GCGCCG					GCTTCGGAGAG	0	0	0	0	0	0	0	0	0	0	0	0	0	0	0	2	0	0	0	0	0	0	2
NC_037330.1	92919591	8	+	119	GGGGCG					cgggcggcagc	0	0	0	0	2	0	0	0	0	4	0	2	0	0	0	0	0	0	0	0	0	0	0
NC_037330.1	93003079	29	+							GCGCCGCTATA	0	0	3	0	0	0	0	0	0	4	0	0	0	0	0	0	0	0	4	0	0	18	0
NC_037330.1	93003091	51	+							ACGTCAATGTC	0	0	0	4	0	0	0	0	0	0	0	3	0	0	0	0	0	11	0	0	0	28	5
NC_037330.1	93003113	36	+	40	GCGCCG			35	GCTATA	GTGGTGGTGCG	0	0	0	0	0	0	0	0	0	0	0	0	0	0	0	0	0	9	0	0	7	11	9
NC_037330.1	93014850	60	+							TTTACGACGAG	0	0	0	4	3	0	0	0	0	3	2	0	0	0	0	4	0	5	4	0	0	31	4
NC_037330.1	93313622	45	-							AGGTTGCTCTG	0	0	0	4	0	0	0	0	0	3	2	0	0	0	0	3	3	0	0	0	0	25	5
NC_037330.1	93393567	31	-							gcttcagtctG	0	0	0	2	2	0	0	0	0	3	0	0	0	0	0	0	3	5	0	0	0	12	4
NC_037330.1	93749688	97	-	115	GGGGCG					GCTGCGGAGCG	0	0	0	0	0	0	0	0	0	4	0	2	0	0	0	7	4	4	4	4	0	40	28
NC_037330.1	93802096	8	+							AATGCAGTTCG	0	0	0	3	0	0	0	0	0	0	0	0	0	0	0	0	3	2	0	0	0	0	0
NC_037330.1	93956557	9	+	65	GGGGCG					AGTGAGGCTTC	0	0	0	0	0	0	0	0	0	0	0	0	0	0	0	0	0	0	0	0	0	5	4
NC_037330.1	94277715	54	-	63	GGCGGG					TCTCTGTCTCG	0	0	0	0	0	0	2	0	0	0	2	0	0	0	0	0	0	5	6	0	2	26	11
NC_037330.1	94278901	25	+							GAGCTGATCCG	0	0	0	0	0	0	0	0	0	0	0	0	0	2	0	0	0	0	0	0	0	12	11
NC_037330.1	94301141	6	+							AACCCGGAAGT	0	0	0	0	0	0	0	0	0	0	0	0	0	0	0	0	0	2	0	0	0	4	0
NC_037330.1	94596822	37	-	80	GGGGCG	104	GCCAAT			TCGGTGATTCG	0	0	0	0	0	0	0	2	0	0	2	0	0	2	0	3	0	6	0	0	0	7	15
NC_037330.1	94702570	41	-	80	CGGGGC					TTGTTGTCATT	0	0	0	0	2	2	0	2	0	2	0	0	0	0	0	4	4	3	6	2	0	6	8
NC_037330.1	94815919	313	-			89	CCAATG			CCATAGGGGGC	0	4	4	6	10	3	0	6	0	15	5	5	0	0	0	9	17	31	7	7	3	140	41
NC_037330.1	95059290	5	-	65	GGGGCG					ccgccgccgcc	0	0	0	0	0	0	0	0	0	0	0	0	3	2	0	0	0	0	0	0	0	0	0
NC_037330.1	95351532	5	+	96	GGGGCG					CCGCCGGTCTC	0	0	2	0	0	0	0	0	0	0	0	0	0	0	0	0	0	0	0	0	3	0	0
NC_037330.1	95647401	9	+							gaattgggatc	0	0	0	0	0	0	0	0	0	0	0	0	0	0	0	0	0	0	0	0	0	7	2
NC_037330.1	96227620	16	+							ttcatgggact	0	0	0	0	0	0	0	0	0	0	0	0	0	0	0	0	0	0	0	0	4	12	0
NC_037330.1	97776438	5	+							CTGCTATGACA	0	2	0	0	0	0	0	0	0	0	0	0	0	0	0	0	3	0	0	0	0	0	0
NC_037330.1	98924191	19	-	110	GGGCGG					CAGCTCTCTCA	0	0	0	0	0	0	3	0	0	3	0	0	0	0	0	0	0	0	0	0	0	7	6
NC_037330.1	99466640	13	+	53	GCGGGC					GGGCCGAGGCC	0	0	0	2	0	2	2	0	0	0	0	0	0	0	0	0	3	0	0	0	0	4	0
NC_037330.1	99799047	106	-			121	GCCAAT			CCGCTGTTGCT	0	0	0	0	5	0	4	4	0	9	0	0	0	0	0	5	7	11	7	0	0	54	0
NC_037330.1	99799062	50	-			106	GCCAAT			GAAGTGGAATA	0	0	0	0	0	0	0	0	0	0	0	0	0	0	0	0	0	0	0	0	0	42	8
NC_037330.1	99799079	36	-			89	GCCAAT			AAGTCCTTTTT	0	0	0	5	0	0	0	0	2	0	0	3	0	0	0	6	0	9	6	5	0	0	0
NC_037330.1	99799499	34	+	43	GCGGCG					TCTGTGAGGTA	0	0	0	0	3	0	0	0	0	0	0	0	0	0	0	0	0	4	0	3	0	12	12
NC_037330.1	99844005	17	-	26	GGCGGG					CGGCTGTTAAC	0	0	0	0	0	0	0	0	0	0	0	0	2	0	0	2	0	0	0	0	2	4	7
NC_037330.1	99884415	14	+	71	GCGCCG					gggccggggcg	0	0	0	0	0	0	0	0	0	0	0	0	0	0	0	3	3	0	4	0	0	4	0
NC_037330.1	99901006	27	-							TGAGCAGTGCC	0	0	0	0	0	0	0	0	0	0	0	0	0	0	0	3	3	3	0	0	0	15	3
NC_037330.1	99962405	6	+	73	GCGGGG					GAGTCGGGGCA	0	0	0	0	0	0	0	0	0	0	0	0	0	0	2	0	0	0	0	0	0	0	4
NC_037330.1	100382449	12	+	97	GGCGGG					ATTTTGGGAAG	0	0	2	0	0	0	0	0	0	0	0	0	0	0	0	0	0	0	0	2	0	4	4
NC_037330.1	100488648	205	-	49	GGGGCG			34	GCTATA	TCTCCAATCTG	3	3	7	6	13	3	5	5	5	6	0	3	5	0	4	7	11	17	13	4	0	35	50
NC_037330.1	100516929	7	-	112	GGGGCG					CGGGTGTCTCC	0	0	0	0	3	0	0	0	0	0	0	0	0	0	0	0	0	0	0	2	2	0	0
NC_037330.1	100551331	753	+	118	GGGGCG			35	GCTATA	CACGTGTCTTC	7	6	13	22	22	14	18	5	4	32	4	11	15	7	6	24	37	63	41	26	19	298	59
NC_037330.1	100571078	9	-							GGCTCAGTGTG	2	0	0	0	0	0	0	0	0	0	0	0	0	0	0	0	0	2	0	0	0	5	0
NC_037330.1	100672431	22	-							CTGAAGGTGTT	0	0	0	0	0	0	0	2	0	0	0	0	0	0	0	0	0	3	3	0	0	14	0
NC_037330.1	100722368	9	-							CCAGTGACTAT	0	0	0	0	0	0	0	0	0	0	0	0	0	0	0	0	0	0	0	0	0	5	4
NC_037330.1	100746677	90	+							CTTGTTTGATG	0	0	0	0	5	0	6	0	0	8	0	0	0	0	0	7	6	9	6	0	0	43	0
NC_037330.1	100746689	141	+					28	ATAAAT	CGCGTGCTTCG	3	0	0	4	5	0	0	3	0	6	0	0	0	4	0	6	6	10	10	10	5	63	6
NC_037330.1	100746717	29	+							GGGTTGTCGCC	0	0	0	0	0	0	0	0	0	5	2	0	0	0	0	0	0	0	0	0	0	22	0
NC_037330.1	100796133	16	+							Atatagggacc	0	0	0	0	0	0	0	0	0	0	0	0	0	0	3	0	0	0	0	2	4	7	0
NC_037330.1	101213259	4	-	77	GGGGCG					CGTTCATTGAT	0	0	0	0	0	0	0	0	0	0	0	0	2	0	0	0	0	0	0	0	0	0	2
NC_037330.1	101235113	2288	-	45	GGCGGG					GTTTTCTCTTT	12	24	20	55	65	39	43	58	32	106	7	39	65	44	57	61	110	235	152	121	128	743	72
NC_037330.1	101235145	223	-	38	GCGGCG					TACGTATTACA	0	0	5	0	9	6	0	0	0	14	0	0	0	0	0	9	0	0	14	0	0	145	21
NC_037330.1	101266783	12	-							GCGTTAGGATT	0	0	0	0	0	0	0	0	0	0	2	0	0	2	0	0	0	0	0	0	0	8	0
NC_037330.1	101266815	18	-	124	GGGCGG					CGCGCGGGATT	0	0	0	0	0	0	0	0	0	0	0	0	0	0	0	0	0	4	0	0	0	6	8
NC_037330.1	101392985	33	-	19	GGCGGC					TGATCAAGGCC	0	0	0	0	2	2	0	0	0	3	4	0	3	0	2	7	3	7	0	0	0	0	0
NC_037330.1	101841635	9	-							TTTCTGTCCGC	0	0	0	0	0	2	0	0	0	0	0	0	0	0	0	0	0	3	0	0	0	4	0
NC_037330.1	102079752	10	-	12	GGCGGC					GCGCTGTAGTC	0	2	0	0	0	0	0	0	0	0	0	0	0	0	0	3	0	5	0	0	0	0	0
NC_037330.1	102079787	6	-	74	GGCGGG					CCTCCGAGGCG	0	0	3	0	0	0	0	0	0	3	0	0	0	0	0	0	0	0	0	0	0	0	0
NC_037330.1	102084006	302	-	75	GCGCCG	103	GCCAAT			GGGCCGACGGT	4	3	3	6	5	4	6	5	3	9	3	4	6	0	3	12	11	16	20	8	0	156	15
NC_037330.1	102111276	9	-	68	CGGGGC					tcactggggCG	2	0	0	0	0	0	0	0	0	2	0	0	0	0	0	0	2	0	0	0	0	0	3
NC_037330.1	102340406	10	-							CCCGCGGCTGC	0	0	0	0	0	0	0	0	0	0	0	0	0	0	0	0	7	0	3	0	0	0	0
NC_037330.1	102498319	15	-	51	GGGGCG					GCGGCGGAAtc	0	0	2	0	4	0	0	2	0	0	0	0	2	0	0	0	0	3	2	0	0	0	0
NC_037330.1	102522402	7	-							ccacagggact	0	0	0	0	0	0	0	0	0	0	0	0	0	0	0	0	0	2	2	0	3	0	0
NC_037330.1	102629354	10	+	70	GGCGGG					GAAGAGGAAGT	0	0	0	0	0	0	0	0	0	0	0	0	0	0	0	0	0	0	0	0	0	6	4
NC_037330.1	102650193	30	+							aAGTCGGCCCA	0	0	0	3	0	0	0	0	0	0	0	0	0	0	0	3	0	0	0	0	0	14	10
NC_037330.1	102650205	49	+							CAGATGAGGAA	0	0	0	0	0	0	0	0	0	4	2	0	3	0	0	0	0	0	0	0	0	27	13
NC_037330.1	102658662	4	+							TGACCGGGAGT	0	0	0	0	2	0	0	0	0	0	0	0	0	0	0	0	2	0	0	0	0	0	0
NC_037330.1	102659053	75	-	40	GCGGCG	102	GCCAAT			AAGCCGGTCTG	0	0	0	0	5	0	0	0	0	4	2	0	0	0	0	4	5	8	4	0	0	35	8
NC_037330.1	102659082	28	-							AGTTTAAGTTG	0	0	0	3	4	0	0	0	0	0	2	0	0	0	0	0	0	0	0	0	0	19	0
NC_037330.1	102659123	7	-							CGGTTGGATTT	0	0	0	0	0	0	0	0	0	0	0	0	2	0	0	0	0	0	0	0	0	0	5
NC_037330.1	102787331	20	-							CGGCTGCTGAA	0	0	0	0	0	0	0	0	0	0	0	0	0	0	0	0	0	4	0	0	2	10	4
NC_037330.1	102828712	8	-							tacctgggctt	0	0	0	0	0	0	0	0	0	0	0	0	0	0	0	0	0	0	0	0	0	3	5
NC_037330.1	102839290	42	+							GAAGCGGAACT	0	0	0	0	0	0	0	0	0	0	2	0	0	0	0	0	0	0	0	0	0	19	21
NC_037330.1	102839301	45	+							CCTTTGCTCAG	0	0	0	0	0	0	0	0	0	0	0	0	0	0	0	0	0	0	0	0	0	24	21
NC_037330.1	102839313	40	+							GAGCTGAGGAG	0	0	0	0	0	0	0	0	0	0	0	0	0	0	0	0	0	0	0	0	0	21	19
NC_037330.1	102839333	55	+							GCTTCAGTGCG	0	0	0	0	0	2	0	0	0	0	0	0	0	0	0	0	0	0	5	0	3	25	20
NC_037330.1	103309100	11	+					33	CTATAA	AAGGTAACCAA	0	0	0	0	2	0	0	0	0	0	0	0	0	0	0	0	2	0	0	0	0	7	0
NC_037330.1	103432233	21	+	67	GGCGGG					aaTCCGAGGAG	0	0	0	0	0	0	0	0	0	0	0	0	0	0	0	0	0	7	0	0	0	14	0
NC_037330.1	103432482	7	+	33	GGGGCG					AGGCTGTTACC	0	0	0	0	0	0	2	0	0	0	0	0	0	0	0	0	0	0	0	0	0	5	0
NC_037330.1	103471997	24	-							GTAGTGAGAAG	0	0	0	0	0	0	0	0	0	0	0	0	0	0	0	0	2	0	0	0	0	14	8
NC_037330.1	103472289	13	+	50	GGCGGG					ACCAAGGGTCC	0	0	0	0	0	0	0	0	0	3	0	0	0	0	0	0	3	0	0	0	2	5	0
NC_037330.1	103475211	11	-							TCCCTGGACTC	0	0	0	0	0	0	0	0	0	0	0	0	0	0	0	0	0	0	0	0	2	0	9
NC_037330.1	103521358	50	-							ATGCCGGCTTA	0	0	2	0	6	3	4	0	0	4	0	0	4	2	0	0	7	8	8	0	2	0	0
NC_037330.1	103525124	12	-							GTGCAGGAGAA	0	0	0	0	0	0	0	0	0	0	0	0	0	0	3	0	0	2	3	0	2	2	0
NC_037330.1	103539604	2165	-	47	GGCGGG	118	GCCAAT			TCGCTAGTTCG	20	36	41	90	139	48	66	49	29	90	42	22	71	58	77	106	188	181	186	141	172	234	79
NC_037330.1	103565119	10	-	73	GGGGCG					TGGGTGGAACG	0	0	0	0	0	0	0	0	0	0	0	0	0	0	0	0	0	0	0	0	0	7	3
NC_037330.1	103565414	102	-							GTCCCGACTTC	0	2	3	6	0	2	0	0	0	6	0	4	4	0	0	8	4	10	0	6	2	38	7
NC_037330.1	103720411	8	-	49	GGGGCG					CGCTTGGGGCT	0	0	0	0	0	0	0	0	0	0	0	0	0	0	0	0	0	0	2	0	0	0	6
NC_037330.1	103720429	6	-	31	GGGGCG					TTTGCGCAGAC	0	0	2	0	0	0	0	0	0	0	0	0	0	0	0	0	0	0	0	0	0	4	0
NC_037330.1	103880833	6	+							ATGTTGGCTGC	0	0	0	0	0	0	0	0	0	0	0	0	0	0	0	0	0	0	3	0	0	3	0
NC_037330.1	103880855	11	+							ccgccgctctC	0	0	0	0	0	0	0	0	2	0	0	0	0	0	0	0	0	0	0	0	0	0	9
NC_037330.1	105174785	6	+							TCAGTGACTAA	0	0	0	0	0	0	0	0	0	0	0	0	0	0	0	0	2	0	0	0	0	4	0
NC_037330.1	105232495	4	-							CTGGTGCACTG	0	0	0	0	2	0	0	0	0	0	0	0	0	0	0	0	0	2	0	0	0	0	0
NC_037330.1	105281831	22	+							AGAAAGGactc	0	0	0	0	0	0	0	2	2	0	0	0	0	0	2	0	0	3	5	0	0	8	0
NC_037330.1	105348786	314	+	57	GGGGCG			33	GTATAA	GCGGCGCAGAG	7	7	16	20	26	12	12	8	0	28	0	8	15	8	0	15	29	38	16	29	6	14	0
NC_037330.1	105348821	10	+	46	GGGGCG	107	GCCAAT			GTGCAGGGTTT	0	0	0	0	0	4	0	0	0	0	0	0	0	3	0	0	0	0	0	0	3	0	0
NC_037330.1	105510060	8	-							ATCTTGTTTGT	0	0	0	0	3	0	0	0	0	0	0	0	0	0	0	0	0	0	0	0	0	0	5
NC_037330.1	105686336	9	+							AAtatggggct	0	0	0	0	0	0	0	3	0	0	0	0	0	0	0	0	0	4	0	0	0	2	0
NC_037330.1	105692545	5	+							catctgctctT	0	0	0	0	0	0	0	0	0	0	0	0	0	0	0	0	0	0	0	0	0	3	2
NC_037330.1	105867193	27	-	75	GGGGCG					GCACCAGTACA	0	0	2	0	0	0	0	0	0	0	0	0	0	0	0	0	0	0	0	2	0	6	17
NC_037330.1	105974338	23	-			114	CCAATG			CTGCTGGGCCG	0	0	0	0	2	0	0	0	0	0	0	0	0	0	0	0	0	0	0	0	0	5	16
NC_037330.1	106020404	62	+							GTCACGTGATA	0	0	2	0	3	0	2	0	0	4	0	0	3	0	0	0	3	4	3	2	0	11	25
NC_037330.1	106065747	220	-	138	GGGCGG					GAAGTGGAGAG	0	0	4	4	7	0	0	2	2	5	4	2	3	0	0	6	11	7	0	5	0	70	88
NC_037330.1	106135775	49	-	119	GGCGGG					GGAGTGAGTGC	0	0	3	2	4	3	0	2	0	0	2	0	0	0	0	4	0	6	3	4	2	14	0
NC_037330.1	106185562	8	+	46	GCGGGC			30	ATATAA	CGCCTGCATCT	0	0	0	0	0	0	0	0	0	0	0	0	0	0	3	0	0	0	3	0	2	0	0
NC_037330.1	106204834	20	+							AGCGCAGACGT	0	0	0	5	3	0	0	0	0	0	0	0	0	0	0	0	0	0	0	0	0	4	8
NC_037330.1	106277503	13	+							GGGCACAGCGG	2	0	0	0	0	2	0	2	0	0	0	0	0	0	0	0	0	4	0	0	0	3	0
NC_037330.1	106344420	4	-	67	GGGGCG					AAGATGGCCAC	0	0	0	0	0	0	0	0	0	0	0	0	2	0	0	0	0	0	2	0	0	0	0
NC_037330.1	106493565	57	+	45	GGGGCG			34	GTATAA	CGCCTCTCTCC	0	3	2	3	5	0	0	2	0	0	2	0	4	0	0	4	6	5	3	6	5	7	0
NC_037330.1	106976115	95	-	35	GCGGGC					CGCCTGAGGAT	0	0	0	5	0	3	0	0	0	8	2	0	0	0	0	0	7	8	5	3	0	45	9
NC_037330.1	106998828	27	-	46	GGCGGG					GCGCCGGCTTG	0	0	0	0	0	0	0	0	0	0	0	0	0	0	0	0	0	5	0	0	0	6	16
NC_037330.1	106998859	23	-	119	GGGGCG					GCGCTGCTGCC	0	0	0	0	0	0	0	0	2	0	0	0	2	0	0	0	3	0	0	0	3	7	6
NC_037330.1	107087462	21	-					28	TATATA	Gctgtggactt	0	0	0	0	0	0	0	0	0	0	0	0	0	0	0	0	0	0	2	0	6	11	2
NC_037330.1	107111924	70	+	136	GGGGCG					CCTCCGCGCAT	0	0	0	0	3	0	0	0	0	3	2	0	0	0	0	0	0	7	0	4	0	38	13
NC_037330.1	107111958	20	+							CAGCCACGGTC	0	0	0	0	0	0	0	0	0	0	0	0	0	0	0	0	0	0	0	0	0	14	6
NC_037330.1	107953294	20	-							AAACCGGCATT	0	0	0	0	0	0	0	0	4	0	0	0	0	0	0	0	0	0	0	0	0	10	6
NC_037330.1	107953310	28	-	74	GCGGGG					CGGCTGAAGCG	0	0	0	0	0	0	0	0	0	0	0	0	0	0	0	0	0	0	0	0	0	16	12
NC_037330.1	107953322	41	-	62	GCGGGG					TCCGTGGTCCG	0	0	0	0	6	0	0	0	0	0	0	0	0	0	0	3	0	6	4	0	0	9	13
NC_037330.1	107971354	35	+	35	GCGGCG					CTTGCGGACGC	0	0	0	0	0	0	0	0	0	0	0	0	0	2	0	0	0	0	0	3	0	14	16
NC_037330.1	107971373	28	+	54	GCGGCG					AAGGCGGCTGG	0	0	0	3	0	0	0	0	0	0	0	0	0	0	0	0	0	6	0	0	0	8	11
NC_037330.1	108063027	5	+			117	ACCAAT			CGTTCGGGGAA	0	0	0	0	0	0	0	0	0	0	0	0	0	0	0	0	0	0	2	0	0	0	3
NC_037330.1	108109006	5	+							CGGATGTCTCC	0	0	0	0	0	0	0	0	0	3	0	2	0	0	0	0	0	0	0	0	0	0	0
NC_037330.1	108109384	9	-	13	GGCGGC					CACCTGTAGAC	0	0	0	2	0	0	0	0	0	0	0	0	0	0	0	0	3	4	0	0	0	0	0
NC_037330.1	108213196	41	-	17	GGCGGC					ACGTCGCGTTA	0	0	0	0	0	0	0	0	0	0	0	0	0	0	3	0	0	0	0	0	0	18	20
NC_037330.1	108213216	36	-	40	CGGCGG					AATTTGGTGGC	0	0	0	0	0	0	0	0	0	0	0	0	0	6	0	0	0	0	4	3	0	6	17
NC_037330.1	108213227	16	-	29	CGGCGG					TTGGCAGTTTG	0	0	0	0	0	0	0	2	0	0	0	0	0	0	0	0	0	0	0	0	0	6	8
NC_037330.1	108305133	8	+	67	GCGGGG					CGCGCGAGTTT	0	0	0	0	0	0	2	0	0	0	0	0	0	0	0	0	0	0	0	0	0	0	6
NC_037330.1	108368132	16	+	63	GGCGGG					GCCTCAGCCCA	0	0	0	0	0	0	0	0	0	0	0	0	0	0	0	0	0	0	0	0	0	11	5
NC_037330.1	108412421	18	-	15	GGCGGC			28	GTATAA	CCCCCGGGACT	0	0	0	0	0	0	0	0	0	0	0	0	0	0	0	0	0	4	4	0	0	10	0
NC_037330.1	109624979	46	-	64	GGGGCG					GGGGCGAGATT	0	2	0	0	0	0	0	0	0	0	0	0	0	0	0	0	5	5	0	3	0	13	18
NC_037330.1	109624995	36	-	48	GGGGCG					GGCGCGCTGTC	0	0	0	0	5	0	5	0	0	0	0	0	0	0	0	0	0	0	0	3	0	13	10
NC_037330.1	109727868	11	-	66	GGGGCG					GTGGCGGCGAG	0	0	0	0	0	0	0	0	0	0	0	0	0	0	0	0	0	3	0	0	0	8	0
NC_037330.1	110020902	34	+	92	GGGGCG					CGAACGCCGCT	0	0	0	0	0	0	2	0	0	0	0	0	0	0	0	0	0	0	0	4	2	5	21
NC_037330.1	110137532	185	+	33	GCGCCG					CCTGCGACGCG	0	2	3	7	6	0	0	3	0	0	3	0	0	0	0	10	5	17	14	4	0	87	24
NC_037330.1	110448198	7	-	93	GGCGGG					GAAAAGGTGAA	0	0	0	0	0	0	0	0	0	0	0	0	0	0	0	0	0	0	0	0	0	4	3
NC_037330.1	110448311	2174	-							acggTTCTTTC	12	25	23	41	67	33	41	37	22	108	23	31	47	34	40	75	90	197	154	118	91	745	120
NC_037330.1	110557926	564	+	12	GGCGGC	140	GCCAAT	32	CTATAT	GCGCCGCCTGT	8	6	11	18	42	21	33	10	6	28	2	9	21	14	20	26	54	63	58	41	28	7	38
NC_037330.1	110559582	5	-							TGGGTGTAAGT	0	0	0	0	2	0	0	0	0	0	0	0	0	0	0	0	3	0	0	0	0	0	0
NC_037330.1	110623047	4	-							AGACCGTTTTG	0	0	0	0	0	0	0	0	0	0	0	0	2	0	0	0	2	0	0	0	0	0	0
NC_037330.1	110694877	7	+	20	GCGGCG					GGGGCGGGCGC	0	0	0	0	0	0	0	0	0	3	0	0	0	0	0	0	0	0	0	0	0	0	4
NC_037330.1	110694890	27	+	47	GGGGCG					CCCGCATGCCT	0	0	0	0	0	0	0	0	0	0	0	0	0	2	0	0	0	7	0	0	0	18	0
NC_037330.1	110835290	20	+	50	GGCGGG	86	GCCAAT			TGTCTGGGCTC	0	0	0	0	0	0	0	0	0	0	0	0	0	0	0	0	0	0	0	0	0	13	7
NC_037330.1	111642979	15	-							tgaatgggctt	0	0	0	0	0	0	0	0	2	0	0	0	0	0	0	0	0	0	0	2	2	0	9
NC_037330.1	112454953	14	+	56	GGGGCG					CGGCCATCTTG	0	0	0	0	0	0	0	0	0	4	0	0	2	0	0	0	0	3	0	0	0	0	5
NC_037330.1	112968444	20	+	58	GGCGGG					GTCCTGGATGG	0	0	0	0	0	0	0	0	0	0	0	0	0	0	0	0	0	0	0	0	0	4	16
NC_037330.1	113062344	6	+	138	GGGGCG					GCGCTGGCCGG	0	0	0	0	3	0	0	3	0	0	0	0	0	0	0	0	0	0	0	0	0	0	0
NC_037330.1	113071093	19	-							actatggggac	0	0	0	0	0	0	0	0	0	0	0	0	0	0	0	0	0	0	0	0	3	16	0
NC_037330.1	113175680	10	-							tttttggagaa	0	0	0	0	0	0	0	0	0	0	0	0	0	0	0	0	0	0	0	0	0	8	2
NC_037330.1	113324678	117	+							gttatgggact	0	0	0	0	0	0	4	22	3	0	0	2	2	5	4	0	0	15	18	5	11	18	8
NC_037330.1	113330236	5	-							Tgcatgggagt	0	0	0	0	0	0	0	0	0	0	0	0	0	0	0	0	0	2	0	0	0	3	0
NC_037330.1	113419675	7	+							atgtcGCACTC	0	0	0	0	0	0	0	0	0	0	0	0	0	0	0	0	0	0	0	0	0	4	3
NC_037330.1	113528926	82	-	49	GGGGCG	95	CCAATC			TTCCTAGTTCG	0	0	0	0	0	4	5	4	3	5	0	0	2	2	0	0	7	11	8	3	0	12	16
NC_037330.1	114115516	8	-	17	GGCGGC					CCGCCGCAGCC	0	0	0	0	0	0	0	0	0	0	0	0	0	0	0	0	0	0	0	0	0	5	3
NC_037330.1	114115852	4	-	50	GCGCCG					CCGGCAGCAGC	0	0	2	0	0	0	0	0	0	0	0	0	0	0	0	0	2	0	0	0	0	0	0
NC_037330.1	114116005	8	-	66	GGGGCG					GGACTGTGGGG	0	0	0	0	0	0	0	0	0	0	2	0	0	0	0	0	4	2	0	0	0	0	0
NC_037330.1	114535250	26	+	46	GCGGGG					CTCCCGGCACT	0	0	0	0	0	0	0	0	0	3	0	0	4	0	0	0	4	4	0	0	0	0	11
NC_037330.1	114618298	4	-							CGCTGGGACAT	0	0	2	0	2	0	0	0	0	0	0	0	0	0	0	0	0	0	0	0	0	0	0
NC_037330.1	115010478	5	+							atgaaggggct	0	0	0	0	0	0	0	0	3	0	0	0	0	0	0	0	0	2	0	0	0	0	0
NC_037330.1	116552236	17	+	34	GGGGCG					ACGTCATCGCG	0	2	0	0	0	0	0	0	0	0	0	0	0	0	0	0	0	0	0	0	0	10	5
NC_037330.1	116552257	30	+	55	GGGGCG					CCCGAGGGACA	0	0	0	0	0	0	0	2	2	0	0	0	0	0	0	0	0	4	6	0	0	9	7
NC_037330.1	116879817	1732	+							AAGCACTTTTC	24	16	30	39	57	28	38	38	26	58	7	20	39	40	57	53	86	149	140	121	130	490	46
NC_037330.1	116879843	66	+							GCAGTGAGGAT	0	0	0	0	0	0	0	0	0	9	0	0	0	0	0	0	0	0	0	0	0	47	10
NC_037330.1	117142486	37	+	98	GGGGCG					GCCCCGGAACC	2	0	3	0	0	0	0	0	0	0	0	0	0	0	0	0	0	0	0	0	0	11	21
NC_037330.1	117142521	20	+	133	GGGGCG					AGGGCGAGGTT	0	0	0	0	0	0	0	0	0	0	4	0	0	0	0	0	0	0	0	0	0	0	16
NC_037330.1	117526223	41	-							ccGCCGCCGCA	0	0	0	0	2	0	0	0	0	0	0	0	0	0	0	0	0	4	0	0	0	16	19
NC_037330.1	117526238	21	-	70	GCGCCG					ccgccgccgct	0	0	0	0	0	0	0	0	0	0	0	0	0	0	0	0	0	0	4	0	0	11	6
NC_037330.1	118923970	45	-	69	GCGGCG					CGACCGCGTCC	0	0	0	0	0	0	0	0	0	3	0	0	0	0	0	3	0	5	0	0	0	25	9
NC_037330.1	119666644	131	-	27	GCGGGC					ACGCTGGGACT	0	0	3	4	0	0	0	0	0	8	0	0	0	0	0	0	6	10	10	0	0	90	0
NC_037330.1	119666679	13	-							GAAGAGGCAGT	0	0	0	0	0	0	0	0	0	6	0	0	3	0	0	4	0	0	0	0	0	0	0
NC_037330.1	119863711	11	+	133	GGGGCG					GGCCCGGACTG	0	0	0	0	0	0	0	0	0	6	0	0	0	0	0	0	5	0	0	0	0	0	0
NC_037330.1	119863724	19	+							CGCTCGCCTGC	0	0	0	0	0	0	0	3	0	0	0	0	0	0	0	0	8	3	0	5	0	0	0
NC_037330.1	119958289	6	+	53	GGGGCG					TTCCTGTTGTG	2	0	0	0	0	0	0	0	0	0	2	0	0	0	0	0	0	0	2	0	0	0	0
NC_037330.1	120254191	14	+	140	GGGGCG					GGTCCGGCCTC	0	0	0	2	2	0	0	0	0	0	0	0	0	0	0	0	3	4	3	0	0	0	0
NC_037330.1	120335056	13	-	116	GGGCGG					GCGCTGCTTCC	0	0	0	0	0	0	0	0	0	3	0	0	2	0	0	0	0	0	0	0	0	8	0
NC_037330.1	120439053	7	+							TGCTGGGACTT	0	0	0	0	0	0	0	0	0	0	0	0	0	0	0	0	2	3	2	0	0	0	0
NC_037330.1	120453153	155	-	52	GGCGGG			31	CTATAT	CGGCCGGAGGA	4	2	6	4	9	7	4	0	0	3	3	0	9	5	0	5	12	18	15	11	5	3	30
NC_037330.1	120482576	103	-	59	GCGCCG					aggtcaAGCGT	3	0	0	0	4	0	0	0	0	9	3	0	3	0	0	7	3	0	5	4	2	7	53
NC_037330.1	120482795	47	+	64	GGGGCG					CGCGCGGCTGG	0	0	0	0	0	0	0	0	0	0	3	0	0	0	0	5	4	5	0	3	0	12	15
NC_037330.1	120622297	37	-							ccgccgggctT	0	0	0	0	4	2	0	0	0	10	0	0	0	0	0	0	4	5	0	0	0	12	0
NC_037330.1	120736639	174	-			92	GCCAAT			GCAGTGGTGGC	3	0	0	5	3	0	7	2	0	7	0	0	3	3	0	5	5	13	6	5	6	79	22
NC_037331.1	5105676	9	+	77	GCGGCG					AGGCcgggagg	0	0	0	0	0	0	0	0	0	0	0	0	0	0	0	2	5	0	0	0	2	0	0
NC_037331.1	5454477	6	+	34	GGCGGG					GGCGCACACAG	0	0	0	0	0	0	0	0	0	0	0	0	0	0	0	0	0	0	0	2	0	4	0
NC_037331.1	7697304	23	-			99	GCCAAT			agtttgggatt	0	0	0	2	4	0	0	0	0	0	0	0	0	0	0	0	3	0	3	0	0	11	0
NC_037331.1	7871506	12	-							atattgggctt	0	0	0	0	0	0	0	2	0	0	0	0	0	0	0	0	0	0	0	0	2	0	8
NC_037331.1	8081837	22	-							Acaatgggctt	0	0	0	0	0	0	0	0	0	0	0	0	0	0	0	0	0	0	0	0	3	0	19
NC_037331.1	8735557	14	+							CGTGTGACTCG	0	0	0	0	0	0	0	0	0	0	0	0	0	0	0	0	0	0	0	0	0	6	8
NC_037331.1	8735572	25	+							GAAGTAACGTC	0	2	0	0	3	0	0	0	0	3	0	3	0	0	0	0	0	0	0	0	2	6	6
NC_037331.1	9476682	4	-	132	GGGGCG					CTAACACCCAT	0	0	0	0	0	2	0	0	0	0	0	0	0	2	0	0	0	0	0	0	0	0	0
NC_037331.1	9476712	18	-	102	GGGGCG					taGTAGGAGAC	0	0	0	0	3	0	0	0	0	0	0	0	0	0	0	0	0	0	0	0	0	6	9
NC_037331.1	9704282	7	-							GGCTGGGAAAA	0	0	0	0	0	0	0	0	0	3	0	0	0	0	0	0	0	4	0	0	0	0	0
NC_037331.1	9704488	3233	-					39	TAAAAG	TCCCTGCTCTT	13	25	20	61	59	26	49	25	13	104	10	30	44	30	45	73	95	185	89	91	99	1448	599
NC_037331.1	9870968	7	+							TGCGAGGGCCA	0	0	0	0	0	0	0	0	0	0	0	0	0	0	0	0	0	0	0	0	0	4	3
NC_037331.1	9926064	13	-	70	GCGCCG					GCGCTGGCCTG	0	0	0	0	0	0	0	0	0	0	0	0	0	0	0	0	0	0	0	0	0	7	6
NC_037331.1	9926087	19	-	47	GCGCCG					GCTTCGGGGCC	0	0	0	0	0	0	0	0	0	0	0	0	0	0	0	0	0	0	0	0	0	10	9
NC_037331.1	11208397	1071	-							GATCCAGACCG	9	13	10	37	32	9	16	7	4	40	10	13	18	5	5	42	64	61	31	18	7	459	161
NC_037331.1	11242337	7	+							AAAGTGGACTA	0	0	0	0	0	0	0	0	0	2	0	0	0	0	0	0	0	2	0	0	0	0	3
NC_037331.1	11242677	37	+	26	GGCGGG	138	GACCAA			CAGTTAGTTCG	0	0	0	0	0	0	0	0	0	0	0	0	0	0	0	0	0	0	6	0	0	31	0
NC_037331.1	11242701	232	+	47	GGGGCG					TTTGCGGCACT	4	0	0	12	11	4	3	0	0	13	0	4	3	3	0	9	13	20	8	3	0	105	17
NC_037331.1	11271426	39	-							tttgagggact	0	0	0	0	0	0	2	3	0	0	0	2	0	0	3	2	0	4	3	0	3	17	0
NC_037331.1	11345014	9	-							ACTCTATTGAT	0	0	0	0	0	0	0	0	0	0	0	0	0	0	0	0	2	0	0	0	0	7	0
NC_037331.1	12063729	30	-	125	GGGGCG					TGGCCGAGctg	0	0	0	0	3	0	0	2	0	3	0	0	0	0	0	2	0	0	0	2	0	7	11
NC_037331.1	12063954	167	+					32	CTATAT	CCGGTACACGC	8	3	8	5	14	5	2	0	0	0	0	3	5	2	0	13	24	17	4	12	0	0	42
NC_037331.1	12673020	29	-	72	GGGGCG					GGAGCGAGGCT	0	0	0	0	0	0	0	0	0	0	0	0	0	0	2	0	0	0	0	0	0	20	7
NC_037331.1	12673033	30	-	59	GGGGCG					TCCCCGGTCCG	0	0	0	0	0	0	0	0	0	0	0	0	4	0	0	0	0	0	0	0	0	22	4
NC_037331.1	13463374	4	-							TCCTGGGATTT	0	0	0	0	0	0	0	0	0	0	0	0	0	0	0	0	0	2	2	0	0	0	0
NC_037331.1	13707105	925	+							TTTTAGCTTTC	0	10	5	20	15	6	20	12	8	40	11	9	21	10	26	14	14	72	35	23	42	450	62
NC_037331.1	14079935	477	-							GAGTCAGCATA	0	4	5	16	16	6	0	8	0	44	8	8	0	6	0	15	23	41	22	10	6	215	24
NC_037331.1	14079954	201	-							CTCCCGTATCT	0	0	4	9	6	0	0	5	0	12	0	0	0	0	0	11	10	21	22	8	0	71	22
NC_037331.1	14079965	337	-							CGGTTGCTCTT	0	0	0	12	13	0	7	5	0	15	5	10	5	4	5	10	14	23	15	10	0	153	31
NC_037331.1	15670354	169	-							AATCCGGGCCC	0	4	4	6	7	2	4	2	0	9	0	3	2	6	3	6	10	9	8	7	8	66	3
NC_037331.1	15694431	12	-							ttttcagattc	0	0	0	0	2	0	2	2	0	2	0	0	0	0	0	2	0	0	2	0	0	0	0
NC_037331.1	15695701	188	-							CGGCTGCCTGC	3	0	0	5	8	3	3	0	2	12	4	0	4	4	0	7	12	17	6	9	4	70	15
NC_037331.1	16355270	20	-	79	GCGGCG					CCCTCGCCTTC	0	0	0	0	0	0	0	0	0	0	0	0	0	0	0	0	0	3	0	2	0	9	6
NC_037331.1	16779769	223	+							ATATTGAACTC	2	2	3	10	15	0	0	0	0	19	6	9	3	0	0	13	9	21	9	5	0	41	56
NC_037331.1	19008959	8	+							ACTCCGCTCTT	0	0	0	0	0	0	0	0	0	0	0	0	0	0	0	0	0	0	0	0	2	3	3
NC_037331.1	19018355	34	-							GTTCTGGCAGA	0	0	0	3	0	0	3	0	0	6	0	0	0	0	0	0	0	4	0	2	0	16	0
NC_037331.1	19048603	205	-							CTTTTCTCTCG	0	4	0	8	9	0	0	0	0	15	0	0	0	0	0	7	7	0	12	6	0	137	0
NC_037331.1	19048642	235	-							AGGTCCGGTGA	0	0	0	8	12	4	0	8	0	21	6	0	7	6	3	10	12	22	15	7	4	90	0
NC_037331.1	19048664	600	-							ACTTTGGACGT	11	8	10	19	35	5	7	6	0	37	7	5	13	0	0	25	26	54	47	14	4	252	15
NC_037331.1	19065659	4	+							CTATTGTCTTA	0	2	0	0	0	0	0	2	0	0	0	0	0	0	0	0	0	0	0	0	0	0	0
NC_037331.1	20624490	211	+					31	CTATAA	CATCCAATCGG	0	2	2	4	8	2	0	0	2	4	6	3	0	0	0	9	18	6	4	5	0	51	85
NC_037331.1	20624546	15	+							TCCCCGGAACA	0	0	0	0	0	2	0	0	0	0	0	0	0	0	0	0	0	0	0	0	0	5	8
NC_037331.1	25130863	331	+	80	GGGGCG					CCTTCACTCCT	3	0	2	7	15	8	4	0	5	13	3	5	13	4	3	7	23	31	25	12	7	109	32
NC_037331.1	25245147	104	+	46	GGCGGG	87	GCCAAT			GTTCCAGAGCG	2	0	0	3	0	3	2	0	0	4	3	2	0	0	0	4	7	6	4	0	0	31	33
NC_037331.1	25592118	15	-							aacagcttTCC	0	0	0	0	2	0	0	0	0	0	0	0	2	0	0	0	0	3	0	0	0	8	0
NC_037331.1	26469313	16	-	80	GCGCCG					GACGCGGACGT	0	0	0	0	0	0	0	0	0	0	0	0	0	0	0	0	3	0	0	0	0	0	13
NC_037331.1	28410411	28	-	43	GCGCCG					TGCTCAGTGGC	0	0	3	0	0	0	0	0	2	0	0	2	0	0	0	0	0	0	0	0	0	13	8
NC_037331.1	28410449	81	-	79	GGGGCG					GCGCCGTGGGG	0	2	0	0	4	2	0	0	2	5	0	0	0	0	0	0	0	15	3	2	3	25	18
NC_037331.1	30029312	276	+							ATTTAGGTGTT	0	3	3	6	9	4	5	4	0	9	0	4	0	6	3	6	8	23	14	9	4	142	14
NC_037331.1	30029339	19	+							CCGCTGTCGCT	0	0	0	0	0	0	0	0	0	0	0	0	0	0	0	0	0	6	6	0	0	0	7
NC_037331.1	30736145	10	-	50	GGGGCG					CCCCTGGAGAG	0	0	0	0	0	0	0	0	0	0	0	0	0	0	0	0	4	0	0	0	0	0	6
NC_037331.1	30736207	13	-	69	GGGGCG					CCGCCGGAGCT	0	0	0	0	2	0	0	0	0	0	0	0	0	0	0	0	0	0	0	0	0	4	7
NC_037331.1	31520586	10	-							GGCTGGGATAA	0	0	0	0	3	0	0	0	0	5	0	0	0	0	0	2	0	0	0	0	0	0	0
NC_037331.1	31527792	61	-	114	GGGGCG					CTGACGCGTTT	0	0	0	5	4	0	0	0	0	0	0	0	0	0	0	0	0	0	0	0	0	52	0
NC_037331.1	31527817	16	-	89	GGGGCG					TGCGCGTCTCC	0	0	0	0	0	2	0	0	0	0	0	0	0	0	0	0	0	14	0	0	0	0	0
NC_037331.1	31551793	6	+	92	GGGCGG					ctctccccttt	0	0	0	0	0	0	0	0	0	0	0	0	0	0	0	0	0	0	2	0	0	4	0
NC_037331.1	31570207	1708	+							TCTATGGCCTT	32	28	33	81	83	27	32	15	2	144	14	24	37	13	4	91	100	177	96	49	8	575	43
NC_037331.1	31768351	24	+							GCTCCGGTTCT	0	0	0	0	0	0	0	0	0	0	0	0	0	0	0	0	0	3	2	0	2	8	9
NC_037331.1	31829672	10	+	44	GGCGGG					AAGATGACATC	0	0	0	0	0	0	0	0	0	0	0	0	0	0	0	0	0	0	0	0	0	3	7
NC_037331.1	32135261	30	-	93	GGGGCG					ATTTTGCTGGA	2	0	2	0	0	0	0	0	2	0	0	0	0	0	0	4	0	3	0	4	3	6	4
NC_037331.1	32314888	13	-	19	CGGCGG					ACCTCGAAGAA	0	0	0	0	0	0	0	2	0	0	0	0	2	0	0	0	0	0	0	0	0	0	9
NC_037331.1	32314910	7	-	54	GCGGGC					AAGGCGACCGG	0	0	0	0	0	0	0	0	0	0	0	0	0	0	0	0	0	0	0	2	0	0	5
NC_037331.1	33298552	15	-	51	GGGGCG					CGCTCACTCCA	0	0	0	0	0	0	0	0	0	3	0	2	0	0	0	0	0	0	0	0	0	6	4
NC_037331.1	33298579	5	-	47	GGCGGG					GCTCCGTTTCC	0	0	0	2	0	0	0	0	0	0	0	0	0	0	0	0	0	0	3	0	0	0	0
NC_037331.1	33387286	353	+							agcccggcgtg	0	0	3	5	9	5	0	0	0	9	7	0	0	3	0	5	7	8	9	3	0	119	161
NC_037331.1	33387311	115	+							CTGTTGGCCTG	0	0	0	4	5	0	0	0	0	0	4	0	0	0	0	0	5	0	0	3	0	27	67
NC_037331.1	38153408	26	+					30	ATAAAT	GGAGCGAGAGC	0	0	2	3	0	0	0	0	0	2	0	2	3	0	0	0	4	0	0	0	0	0	10
NC_037331.1	38495651	6	+							tacatggagaa	0	0	0	0	0	0	0	0	0	0	0	0	0	0	0	0	0	0	0	0	0	4	2
NC_037331.1	39098270	55	+							GCCCTGAGTCA	0	0	0	0	5	0	0	0	0	4	0	0	0	0	0	0	0	0	4	0	0	14	28
NC_037331.1	39939675	13	+	70	GGCGGG					TAATCGGACAC	0	0	0	0	0	0	0	0	0	0	0	0	0	0	0	0	0	2	0	0	0	0	11
NC_037331.1	43148895	388	-							gaggagcTTTT	5	4	5	17	8	6	9	7	2	12	2	6	6	4	9	7	23	24	14	13	18	149	38
NC_037331.1	43759205	10	-							agttaggccTT	0	0	0	0	2	0	0	0	0	0	0	0	0	0	0	2	0	0	0	0	0	6	0
NC_037331.1	44517260	16	+							CCTACAGTCCC	0	0	0	0	0	0	0	0	0	0	0	0	0	0	0	0	0	3	4	0	0	9	0
NC_037331.1	44517276	15	+							GAGAcgatggc	0	0	0	0	0	0	0	0	0	0	0	0	0	0	0	0	0	0	0	0	0	11	4
NC_037331.1	44531095	6	+							GCTGAGATAAT	0	0	0	0	0	0	0	0	0	2	0	0	0	0	0	2	0	0	2	0	0	0	0
NC_037331.1	44565487	14	-							TTCCTGGACCT	0	0	0	2	0	0	0	0	0	0	0	0	0	0	0	0	0	0	0	0	0	7	5
NC_037331.1	44565505	7	-							GCCGTCTCCAT	2	2	0	0	3	0	0	0	0	0	0	0	0	0	0	0	0	0	0	0	0	0	0
NC_037331.1	44569083	47	+							AAGGTGGGGGC	0	0	2	0	0	0	0	0	0	4	0	0	0	0	0	0	0	11	4	0	0	14	12
NC_037331.1	44569101	53	+							GAAGCGAGGAA	0	0	0	3	0	0	0	0	0	0	0	0	0	0	0	4	0	0	0	0	0	25	21
NC_037331.1	44569113	39	+							GTGCTGTGTAA	0	0	0	0	0	0	0	0	0	4	0	0	0	0	0	0	0	0	0	0	0	22	13
NC_037331.1	46201633	4	-					29	ATAAAA	GCGCCGTCTCG	0	0	0	0	0	0	0	0	0	0	0	0	0	0	0	0	0	0	0	0	2	2	0
NC_037331.1	46202232	20	+	76	GGCGGG					TTCCCAGAGCG	0	0	0	0	0	0	0	0	0	0	0	0	0	2	0	0	0	0	0	0	0	7	11
NC_037331.1	46340382	65	-							TAGCTCTCTAC	2	2	0	0	3	0	0	0	0	3	0	0	2	2	2	3	0	6	0	2	0	23	15
NC_037331.1	46536293	11	-							CCGCCGGAGAG	0	0	0	0	0	0	0	0	0	0	0	0	0	0	0	0	0	0	0	0	0	6	5
NC_037331.1	46647122	7	+							ACGGTCTCTGA	0	0	0	0	0	0	0	0	0	0	0	0	0	0	0	0	0	0	0	2	0	0	5
NC_037331.1	46801247	9	-							Aggctggactt	0	0	0	0	0	0	0	0	0	0	0	0	0	0	0	0	0	0	0	2	3	4	0
NC_037331.1	46954112	6	-							AAAGCAACAAG	0	0	2	0	0	0	0	0	0	0	0	0	0	0	0	0	0	0	0	0	0	4	0
NC_037331.1	47179979	14	-							CCTCCGGCCCT	0	0	0	0	0	2	0	0	0	0	0	0	2	0	0	0	0	0	0	0	0	10	0
NC_037331.1	47939985	4	+							ctacagggggc	0	0	0	0	0	0	0	0	0	0	0	0	0	0	0	0	0	0	0	0	2	0	2
NC_037331.1	48591515	18	+	20	GCGGCG					CCCGCGCGTCG	0	0	0	0	0	0	0	0	0	0	0	0	0	0	0	0	0	0	0	0	0	6	12
NC_037331.1	48759154	20	+							CCTGCGAGTCG	0	0	0	0	0	0	0	0	0	0	0	0	0	0	0	0	0	0	0	2	0	7	11
NC_037331.1	48953224	21	+	50	GCGGGC					CGTGCATGCGC	0	0	0	0	0	0	0	0	0	0	0	0	0	0	0	0	0	0	0	0	0	14	7
NC_037331.1	48953246	31	+	72	GCGGGC					ACCTTGGGGAG	0	2	0	0	0	0	0	0	0	0	0	0	0	0	0	0	0	0	0	0	0	11	18
NC_037331.1	49045790	9	+							TGCCGGGAAAT	0	0	0	0	0	0	0	0	0	2	0	0	2	0	0	0	5	0	0	0	0	0	0
NC_037331.1	49062385	15	-							GCGCCGAGAGA	0	0	0	0	0	0	0	0	0	3	0	0	0	0	0	0	0	0	0	0	0	3	9
NC_037331.1	49062681	10	-							CGCCCGAACGC	0	2	0	0	0	0	0	0	0	0	0	0	0	0	0	0	0	0	0	0	0	0	8
NC_037331.1	49072737	65	+							GTTCAGGGaca	0	0	0	0	0	3	2	4	4	0	0	0	0	0	3	0	0	10	9	4	9	17	0
NC_037331.1	49750611	20	+							CAGGCAGAAAC	0	0	0	0	5	0	0	0	0	0	0	0	3	0	0	0	8	4	0	0	0	0	0
NC_037331.1	49786259	5	+	31	GGGGCG					TACTGGGACTT	0	0	0	0	0	0	0	0	0	0	0	0	0	0	0	3	0	0	0	2	0	0	0
NC_037331.1	51456338	19	-	67	GGGGCG					CCGGCAGACAC	0	0	0	0	3	0	2	0	0	2	0	0	0	0	0	0	0	0	4	0	0	4	4
NC_037331.1	51546641	68	-	116	GGGCGG					TCGCCAGAAGA	0	0	0	0	6	0	2	2	0	4	2	0	0	0	0	3	0	7	0	4	0	28	10
NC_037331.1	51546712	29	-	70	GGCGGG					GCAGCGAGAAG	0	0	0	0	0	0	0	0	0	0	0	0	0	0	0	0	0	0	0	0	0	19	10
NC_037331.1	51735558	11	-	19	GCGGCG					GCTTTGTGACC	2	0	0	0	0	0	0	0	0	0	0	0	0	0	0	0	2	0	0	0	0	0	7
NC_037331.1	51900021	78	-	17	GCGGCG					AGTTTACTGTG	0	3	4	3	3	0	4	0	0	0	0	0	0	0	0	0	5	3	3	4	0	26	20
NC_037331.1	51900668	8	-							GGTGTGGAAAC	0	0	0	0	0	0	0	0	0	0	0	0	0	0	0	0	0	0	0	0	2	6	0
NC_037331.1	51928666	39	-							GCGCCGCACCA	2	0	0	0	0	0	0	0	0	0	0	0	0	0	0	0	0	0	0	0	0	13	24
NC_037331.1	51928677	20	-	132	GGGGCG					GGCCCGGAGCC	0	0	0	0	0	0	0	0	0	0	0	0	0	0	0	0	0	0	0	0	0	10	10
NC_037331.1	51928701	14	-	108	GGGGCG					acGACGGGAAG	0	0	0	0	0	0	0	0	0	3	0	0	0	0	0	0	0	0	3	0	0	0	8
NC_037331.1	52224913	43	-	14	GGCGGC					AGTTTGACCGT	0	0	0	0	3	0	0	0	0	4	0	0	0	0	0	0	0	0	3	3	0	15	15
NC_037331.1	52224932	26	-							CAGCCGACTGG	0	0	2	0	0	0	0	0	0	5	0	0	0	0	0	3	0	4	0	0	0	12	0
NC_037331.1	52901166	4	+					28	TAAATA	aaagtgggctt	0	0	0	0	0	0	0	0	0	0	0	0	0	0	0	0	0	0	0	0	0	2	2
NC_037331.1	53688387	26	-							GCCAAGCCCGT	0	0	0	0	10	2	2	0	2	0	0	0	2	0	0	0	0	2	0	4	2	0	0
NC_037331.1	54172533	17	+							CCATTGTCCCG	0	0	0	0	0	0	0	0	0	0	0	0	0	0	0	0	3	0	3	0	0	11	0
NC_037331.1	55292498	29	+	76	GCGCCG					TCACCATTTCT	0	2	0	0	0	0	0	0	0	2	0	0	0	0	0	0	3	2	2	2	0	13	3
NC_037331.1	55560579	14	+							GTCGCGAATCC	2	0	0	0	0	0	0	0	0	0	0	0	0	0	0	0	0	0	0	0	0	0	12
NC_037331.1	55887646	437	-	43	GCGGCG					GCCCCGCCTTA	0	0	0	6	9	5	6	13	19	16	3	0	14	10	10	8	8	14	23	12	19	98	144
NC_037331.1	56119408	10	-							cagccgAGTAA	0	0	0	0	0	0	0	0	0	0	0	0	0	0	0	0	0	0	2	0	0	4	4
NC_037331.1	56761228	17	+	28	GGCGGG					CCCTTGGGCTG	0	0	0	0	3	0	0	0	0	0	0	0	0	0	0	0	0	0	0	0	0	7	7
NC_037331.1	56851061	7	-							ATAATGGAGAA	0	0	0	0	0	0	0	0	0	0	0	0	0	0	0	0	0	2	0	0	0	5	0
NC_037331.1	56879768	45	+							agaatgggatc	0	0	0	0	0	0	2	0	0	0	0	0	0	0	0	0	0	2	0	3	0	26	12
NC_037331.1	57722056	13	+							GTTCAGGTTTC	0	0	0	0	0	0	0	0	0	0	0	0	0	0	0	0	0	0	0	0	0	9	4
NC_037331.1	58359900	30	-							AGAGAGAGAAC	0	0	0	0	0	0	2	0	0	0	0	0	2	2	0	0	0	0	0	0	0	18	6
NC_037331.1	59587901	16	-	72	GGCGGG					CAGCCAGTGGG	0	0	0	0	0	0	0	0	0	0	0	0	0	0	0	0	0	4	0	2	0	5	5
NC_037331.1	60831153	144	-							GAGTCGGACTT	0	3	0	5	4	0	4	0	2	0	0	0	0	0	2	4	6	7	4	3	3	16	81
NC_037331.1	60831168	29	-							cCGCCGCTGCA	0	0	0	0	0	0	0	0	0	0	0	0	0	0	0	0	0	0	0	0	0	7	22
NC_037331.1	61302695	174	-	53	GGCGGG					CGGTCAGTGCG	3	0	0	4	8	4	0	0	0	7	0	2	5	0	2	10	8	17	8	5	2	24	65
NC_037331.1	61302835	20	-	49	GGGGCG					GTGGAGGAGTC	0	0	0	0	0	0	0	0	0	0	0	2	0	0	0	0	0	0	0	0	0	6	12
NC_037331.1	61672550	116	+					36	ATATAA	CCAGGTGTGTT	3	4	0	6	5	0	0	3	0	11	4	2	9	3	0	8	12	14	14	7	3	8	0
NC_037331.1	63854559	11	-	139	GGGCGG					CGGGAGTCTTT	0	0	0	0	3	0	3	0	0	0	0	0	0	0	0	0	0	5	0	0	0	0	0
NC_037331.1	63966283	2573	+							aaacaggctcT	13	24	29	72	79	28	54	44	14	136	12	37	64	39	17	90	86	350	172	86	53	1045	29
NC_037331.1	64014979	59	+							AGGCCACTTCC	0	0	0	2	3	0	0	0	0	5	0	0	2	0	0	2	0	10	3	3	0	29	0
NC_037331.1	65758248	58	-	56	GCGCCG					GCCCTCTCTGC	0	0	4	0	0	0	3	0	0	0	0	0	0	3	0	0	5	5	0	5	4	16	13
NC_037331.1	65758278	8	-	72	GCGGCG					CCTCCAGACCT	0	0	0	0	0	0	0	0	0	0	0	0	0	0	0	4	0	0	4	0	0	0	0
NC_037331.1	65758334	15	-	16	GCGGCG					GCTGCGATTTC	0	0	0	0	0	0	0	0	0	0	0	0	0	0	0	0	0	3	0	0	0	7	5
NC_037331.1	65806717	30	+			135	GCCAAT			GGGTTAAGTTC	0	0	0	0	0	2	0	0	0	0	0	0	0	0	0	0	0	4	0	0	0	17	7
NC_037331.1	66053463	25	-							CTCCCACTCAC	0	0	0	0	4	0	0	3	0	4	2	0	0	0	0	0	0	4	5	3	0	0	0
NC_037331.1	66326151	4	-							GCCCTGAGCCC	0	0	0	2	0	0	0	0	0	0	0	0	0	0	0	0	0	2	0	0	0	0	0
NC_037331.1	66970913	5	-	26	GCGGCG			33	ATAAAT	CTGGCGGAGCA	0	0	0	0	0	0	0	0	0	0	0	0	0	0	0	0	0	0	2	0	0	0	3
NC_037331.1	68432571	35	-							ATTGTGCTTCC	0	0	0	2	2	0	0	0	0	3	0	0	0	0	0	0	0	3	0	2	0	10	13
NC_037331.1	68473836	14	+							CTGCCAGTCAG	2	0	2	0	3	0	0	0	0	0	2	0	0	0	0	0	0	0	0	0	0	5	0
NC_037331.1	68473873	12	+							ACTgtggggag	0	0	0	0	0	0	0	0	0	0	0	0	0	0	0	0	0	3	3	0	0	6	0
NC_037331.1	68857361	4	+							GATCCGCTTCA	0	0	0	2	0	0	0	0	0	0	0	0	0	0	0	0	0	2	0	0	0	0	0
NC_037331.1	68862795	14	+							TTCTTGGCCTT	0	0	0	0	0	0	0	0	0	0	0	0	0	0	0	0	3	0	0	0	0	8	3
NC_037331.1	68877179	14	+	49	GGGGCG					CCCCTGGTGCC	0	0	0	0	0	0	3	0	0	0	0	0	0	0	0	4	0	0	0	0	0	7	0
NC_037331.1	68890110	12	+							GAGCCGCATTC	0	0	0	0	0	0	0	2	0	0	0	0	0	0	0	0	2	0	3	0	0	0	5
NC_037331.1	69734038	153	-	105	GGGCGG					GGGCCGGAGAC	0	5	0	5	8	0	0	0	0	0	3	0	5	0	0	0	5	10	5	4	0	66	37
NC_037331.1	69734064	191	-	119	GGGGCG					GATGTGACTGG	3	4	4	4	0	3	0	0	0	8	0	4	0	2	0	8	7	12	6	0	0	83	43
NC_037331.1	69735079	68	+	77	GCGGCG					AAAGCGGCGGC	0	0	0	0	0	0	0	0	0	11	4	0	0	0	0	0	0	0	0	0	0	19	34
NC_037331.1	69735097	423	+	19	GGCGGC					CTAGCGGCAGT	7	4	5	19	22	8	9	4	0	39	0	7	12	5	3	28	40	39	28	16	7	46	75
NC_037331.1	69738135	5	+							gaaaaggaaca	0	0	0	0	0	0	0	0	0	0	0	0	0	0	0	0	0	2	0	0	0	0	3
NC_037331.1	69782714	5	-							CCATTGTTTCG	0	0	0	0	0	0	0	0	0	0	0	0	0	0	0	0	0	2	3	0	0	0	0
NC_037331.1	70578036	17	+							tttaagggctt	0	0	0	0	0	0	0	2	0	0	0	0	0	0	3	0	0	0	0	0	3	5	4
NC_037331.1	70735442	73	+							GAGCCAGTTTG	0	0	0	5	6	0	3	0	0	7	3	0	4	0	3	4	7	6	8	7	0	10	0
NC_037331.1	70735497	237	+			129	GCCAAT			GGCTTAGAAAG	0	2	10	17	9	3	3	0	0	23	4	3	4	3	0	11	18	29	9	5	3	64	17
NC_037331.1	70844977	29	+							GTTCTGGGCAA	0	0	0	0	0	0	0	0	2	0	0	0	0	0	0	0	3	2	2	2	0	5	13
NC_037331.1	72118525	20	-							AAGCAGGAGAA	0	0	0	0	0	0	0	0	0	3	0	0	0	0	0	0	0	2	2	0	0	8	5
NC_037331.1	72332406	80	-	28	GGCGGG					GCTGCGGCGCA	0	0	0	0	6	0	0	0	0	6	0	2	0	0	0	7	4	6	0	4	2	39	4
NC_037331.1	72332452	8	-	79	GGGGCG					GCCCTGGGCGG	2	0	0	0	0	2	0	0	0	0	0	0	0	0	0	4	0	0	0	0	0	0	0
NC_037331.1	74355538	12	+							AGCTTAGGCAA	0	0	0	0	0	0	0	0	0	0	0	0	0	0	0	0	0	0	0	0	0	6	6
NC_037331.1	74355551	6	+	37	GGCGGG					TCTCTGAAGGC	0	0	2	0	0	0	0	0	0	0	0	0	0	0	0	0	0	0	0	0	0	0	4
NC_037331.1	74533094	13	+	45	GCGCCG					TATTCGCTCTT	0	0	0	0	0	0	0	0	0	0	0	0	0	0	0	0	0	4	0	0	0	6	3
NC_037331.1	74573995	13	+							GGCGCGTCTCA	0	0	0	0	0	0	0	0	0	0	0	0	0	0	0	0	0	0	0	0	0	5	8
NC_037331.1	76116379	5	+	59	GGGGCG			33	CTATAT	CGCCCAGATGC	0	0	0	0	0	0	0	0	2	0	0	0	0	0	0	0	0	0	0	0	3	0	0
NC_037331.1	76522759	22	+	42	GCGGCG					AGCGTGGACCG	0	0	2	0	0	0	0	0	0	0	0	0	0	0	0	0	0	0	4	0	0	9	7
NC_037331.1	76529779	4	+							CTGGGGTCAGA	0	0	0	0	0	2	0	0	0	0	0	0	0	0	0	2	0	0	0	0	0	0	0
NC_037331.1	76603570	6	-	71	GCGGGG					GCGGCGCAGGA	0	0	0	0	0	0	0	2	0	0	0	0	0	0	0	0	4	0	0	0	0	0	0
NC_037331.1	76611343	76	+	26	GGCGGG					AAGGAGAATGT	0	0	3	0	0	0	3	0	0	0	0	0	0	0	3	0	6	5	0	0	0	43	13
NC_037331.1	76665828	4	+	78	GCGCCG					ccggCGATGAA	0	0	0	0	0	0	2	2	0	0	0	0	0	0	0	0	0	0	0	0	0	0	0
NC_037331.1	76689344	104	+	20	GCGGCG					GCCCCGGTTAT	0	5	0	0	0	4	0	0	0	0	0	0	0	0	0	0	0	22	18	12	0	43	0
NC_037331.1	76689363	49	+	42	GGGGCG					CTCTCGCGGCC	0	0	0	0	0	0	0	0	0	0	0	0	0	0	0	0	0	0	0	0	0	42	7
NC_037331.1	76689387	270	+	17	GGCGGC					CGGTCGGTGCT	5	3	5	11	7	6	10	0	4	13	9	8	5	5	6	8	17	32	21	15	14	59	7
NC_037331.1	76700848	36	+							ttctagGAGTG	0	0	0	2	3	3	3	0	0	7	0	3	0	0	3	3	0	7	0	0	0	2	0
NC_037331.1	76710714	5	-					31	ATAAAG	ATTCCGGGATT	0	0	0	0	0	0	0	0	0	3	0	2	0	0	0	0	0	0	0	0	0	0	0
NC_037331.1	76713264	6183	-	18	GGCGGC			33	GCTATA	GTGCTGCCTTG	106	90	137	272	277	83	97	72	8	610	48	89	106	35	10	343	368	627	351	153	22	2068	211
NC_037331.1	76844656	7	-	74	GGGGCG					GCCTCATTCGG	0	0	2	0	3	0	0	0	0	2	0	0	0	0	0	0	0	0	0	0	0	0	0
NC_037331.1	76859693	44	+							CGCGCATGCGC	0	0	0	0	0	0	0	0	0	5	0	0	0	0	0	0	0	6	0	0	0	25	8
NC_037331.1	76859709	177	+	34	GGGGCG					GCACAGGGCGC	2	0	3	5	0	4	4	0	0	5	0	5	3	0	0	5	17	10	9	4	0	77	24
NC_037331.1	76917640	10	+	110	GGGGCG					GCAGTGAGTGA	0	0	0	0	0	0	0	0	0	0	0	0	0	0	0	0	2	0	0	0	0	8	0
NC_037331.1	77192613	9	+	28	GGCGGG					ggggcggggcc	0	0	0	0	0	0	0	0	0	0	0	0	2	0	0	0	0	0	0	0	0	4	3
NC_037331.1	77224440	17	+							tcttcagttgg	0	0	0	0	0	0	0	0	0	0	0	0	0	0	0	2	0	0	0	0	0	15	0
NC_037331.1	77371270	10	+	56	GGGGCG					CTTCCGGAAGG	0	0	0	0	3	0	0	0	0	0	0	0	0	0	0	0	0	0	0	0	0	7	0
NC_037331.1	77371292	11	+	78	GGGGCG					TCTCTGTGGCT	0	0	0	0	0	0	0	0	0	0	0	0	0	0	0	0	0	3	0	0	0	8	0
NC_037331.1	77515204	12	-	36	GGGGCG					GCCGCAGTCTG	0	0	0	0	0	0	0	0	0	0	0	3	3	0	0	0	0	0	6	0	0	0	0
NC_037331.1	78126851	60	-	40	GGGGCG					CGGCCGAGAAA	0	0	0	0	2	0	0	0	0	0	0	0	0	0	0	0	4	0	0	0	0	34	20
NC_037331.1	78126862	69	-	29	GGGGCG					GGAGTGGCTTT	0	0	0	0	0	0	0	0	0	3	2	0	0	0	0	0	0	6	0	0	0	42	16
NC_037331.1	78126873	13	-							GAGGCCTGATG	0	2	0	0	0	0	0	0	0	0	0	0	0	0	0	0	0	0	0	0	0	11	0
NC_037331.1	78127057	173	+	46	GGGGCG					TGCGCGGATGT	0	0	0	6	0	4	0	0	4	0	0	0	0	0	0	0	0	17	9	0	0	102	31
NC_037331.1	78127068	998	+	57	GGGGCG					GCGTTGGGTTT	0	3	8	25	30	11	7	11	4	43	10	12	27	19	10	32	35	91	51	31	22	422	94
NC_037331.1	78559229	94	+							tttttttttta	0	4	4	4	9	2	2	0	0	6	0	5	5	3	3	3	8	11	10	6	4	5	0
NC_037331.1	78559299	31	+	52	GCGGCG					GCCCTGAGTCA	0	0	0	0	4	0	0	0	0	0	0	0	0	0	0	0	0	0	5	0	0	9	13
NC_037331.1	80929374	20	+			91	CCAATG	35	GTATAA	CCGGCAGGAGA	0	0	0	0	0	0	0	0	0	0	0	2	0	2	0	0	3	4	0	0	0	9	0
NC_037331.1	81244520	58	-	25	CGGCGG					CGGCCAGGAGG	0	0	0	0	0	2	0	0	0	0	0	0	0	0	0	0	4	0	3	0	0	21	28
NC_037331.1	81244541	7	-							TCGGCGGCAGC	0	0	0	0	0	0	0	2	0	5	0	0	0	0	0	0	0	0	0	0	0	0	0
NC_037331.1	81291384	15	-							GAGTTGCCGAC	0	0	0	0	3	0	0	0	0	0	0	0	0	0	0	0	4	0	0	0	0	8	0
NC_037331.1	81966837	25	+							CAGGTGACTCC	0	0	0	0	3	0	0	0	0	0	0	0	2	0	0	2	0	0	2	0	0	4	12
NC_037331.1	82786380	18	+							CCTTTCTAGCT	0	0	0	3	3	0	0	0	0	0	0	2	0	0	0	0	0	6	4	0	0	0	0
NC_037331.1	83911873	51	-							CACTCGGATCC	0	0	0	0	4	4	0	0	0	0	0	0	0	0	0	0	6	9	0	4	0	14	10
NC_037331.1	83911911	45	-							CCCtcgcggcg	0	0	0	0	0	0	4	0	0	0	0	0	4	0	0	7	0	0	0	0	0	18	12
NC_037331.1	83945997	453	+							ttaatagaaCC	4	5	6	11	19	6	4	6	0	11	4	5	7	2	3	10	15	8	12	9	4	259	43
NC_037331.1	85372209	8767	+							ctccagaggcA	10	24	25	84	116	36	66	40	41	103	44	68	91	41	102	119	154	200	104	134	158	2292	4715
NC_037331.1	85372411	11	+					40	ATAAAT	TAGttggagaa	0	0	0	0	0	0	0	0	0	0	0	3	0	0	0	0	0	0	0	0	0	0	8
NC_037331.1	85372776	18	+							TTGACGGAAAT	0	0	0	0	0	0	0	0	0	0	0	3	0	0	0	0	0	0	0	0	0	0	15
NC_037331.1	85373066	8	+							TTACAGGAACA	0	0	0	0	0	0	0	0	0	0	0	0	0	0	0	0	0	2	0	0	0	0	6
NC_037331.1	85453529	5	+	69	GCGGCG	86	GCCAAT			ccgccgGAGCC	0	0	0	0	0	0	2	0	0	0	0	0	0	0	0	0	0	0	0	0	0	0	3
NC_037331.1	85918050	7	-	58	GCGGCG					AACCCGGGAGG	0	0	2	0	0	0	2	0	0	0	0	0	0	0	0	0	3	0	0	0	0	0	0
NC_037331.1	86627875	175	-							GGGCCGGAGAC	0	6	0	6	8	0	0	0	0	6	3	0	4	0	0	0	6	12	4	0	0	73	47
NC_037331.1	86627901	208	-							GATGTGACTGG	3	4	4	4	0	0	0	0	0	8	3	5	0	2	0	9	8	10	7	0	0	93	48
NC_037331.1	87886563	7	-							GTTTTTGAACA	0	0	0	0	0	0	0	0	0	2	0	0	0	0	0	2	0	0	3	0	0	0	0
NC_037331.1	87886889	299	-	60	CGGCGG					TTCTCGGCGCT	3	4	0	10	6	0	4	4	4	15	5	5	3	4	0	10	11	22	17	7	3	103	59
NC_037331.1	91132509	17	+							AATGAGGGGAC	0	0	0	0	0	0	0	0	0	0	0	0	0	0	0	0	0	0	0	2	2	13	0
NC_037331.1	91819143	28	+	49	GGGGCG					GGGCCGAGACG	0	0	0	0	0	0	0	0	0	0	0	0	0	0	0	0	0	4	0	0	0	24	0
NC_037331.1	91873931	26	+	28	GCGGCG					GTGGTGGAGAT	2	0	3	0	5	0	0	2	2	0	0	0	0	0	0	4	0	0	0	0	0	0	8
NC_037331.1	92647970	13	+	55	GCGGGC			32	GTATAA	TCAGAGTTTCG	0	0	0	0	0	0	0	0	2	0	0	0	0	0	2	0	0	0	0	0	2	4	3
NC_037331.1	92720065	104	+	13	GGCGGC					GCGGCATCCTG	3	0	0	3	0	0	0	8	2	4	0	5	4	0	0	0	0	8	8	3	0	22	34
NC_037331.1	92735409	911	+							GAGTCAGTCGC	15	15	21	62	50	11	18	13	0	98	8	21	9	6	0	65	74	89	54	18	5	245	14
NC_037331.1	92735424	380	+	35	GCGGGC					CTCTCGGCTCA	0	0	0	13	0	0	0	0	0	19	6	0	6	0	0	19	12	23	17	0	0	235	30
NC_037331.1	92797764	41	+	55	GGCGGG					GGCCCGCACTT	3	0	0	2	5	2	0	0	0	3	0	0	0	0	0	2	5	2	5	5	0	0	7
NC_037331.1	92828724	173	+							GCTGCGAAGGC	2	0	0	0	0	3	0	3	0	5	3	0	0	0	0	0	9	15	0	5	0	121	7
NC_037331.1	92988218	19	-							CTGCTGCTTCC	0	0	0	0	0	0	0	0	0	0	0	0	0	0	0	0	0	0	0	3	0	11	5
NC_037331.1	93068929	24	+	56	GGCGGG	104	GACCAA			GCAGCGGAGTC	0	0	2	7	3	0	0	0	0	0	2	0	0	0	0	0	0	0	3	0	0	7	0
NC_037331.1	93427365	46	+							aatttggggga	0	0	0	0	0	0	0	0	4	0	0	0	2	0	4	0	0	6	2	3	4	21	0
NC_037331.1	93616162	38	-							ctccaagggTC	0	0	0	4	0	2	0	0	0	3	0	0	0	0	0	0	0	4	2	0	0	23	0
NC_037331.1	93748816	4	-							CGTCCGCTTGT	0	0	0	0	2	0	0	0	0	0	0	0	2	0	0	0	0	0	0	0	0	0	0
NC_037331.1	93835511	20	-							GTCACGGACCA	0	0	0	0	2	0	0	0	0	2	0	0	0	0	0	0	0	0	0	0	0	10	6
NC_037331.1	94668681	26	-							ATACAGAAAGC	0	0	0	0	2	0	0	0	0	2	0	0	0	0	0	0	3	0	0	0	0	8	11
NC_037331.1	94850048	4	+	109	GGGCGG					aaccTGATCTC	0	0	0	0	0	0	0	0	0	0	0	0	0	0	0	0	2	0	0	0	0	2	0
NC_037331.1	95025984	45	+	13	GGCGGC					GCTTCGGTGCT	0	0	0	0	3	2	2	0	0	2	0	0	0	0	2	0	3	5	0	0	0	12	14
NC_037331.1	95247934	4	+							TGCCAGGAAAC	0	0	0	0	0	0	0	0	0	0	0	0	0	0	0	0	0	2	2	0	0	0	0
NC_037331.1	95294274	38	-	133	GGGCGG					GGGCCGCAGCC	2	0	0	0	7	0	0	0	0	0	2	0	2	0	0	0	17	0	5	0	0	0	3
NC_037331.1	96761322	36	-	37	GGCGGG	127	CCAATC			CTCTTGGGGTC	0	0	0	0	0	0	0	0	0	0	0	0	0	0	0	0	4	4	0	0	3	14	11
NC_037331.1	96761348	50	-	74	GGCGGG	101	CCAATC			AGCTCAGGACG	2	0	0	4	4	0	0	0	0	0	0	0	0	0	0	0	0	0	0	0	0	19	21
NC_037331.1	97975154	6	-							GACTCGGACGA	0	0	0	0	0	0	0	0	0	0	0	0	0	0	0	0	0	0	0	2	0	0	4
NC_037331.1	98024716	6	+							Actctgggact	0	0	0	0	0	0	0	2	0	0	0	0	0	2	2	0	0	0	0	0	0	0	0
NC_037331.1	98132104	354	-	106	GGGGCG	100	GCCAAT			TCGGCACGGTT	3	5	4	13	17	3	5	6	0	21	3	2	6	0	0	14	21	36	30	15	5	107	38
NC_037331.1	98321806	5	+	90	GGGCGG					AGAGAGTCGAT	0	0	0	0	2	0	0	0	0	0	0	0	0	0	0	0	0	3	0	0	0	0	0
NC_037331.1	98476128	27	+							AGAGCAGTGTG	0	0	2	0	0	0	0	0	0	0	0	0	0	0	0	3	0	3	0	0	0	7	12
NC_037331.1	98476163	34	+							ctcttGCTGTG	0	0	0	0	0	0	0	0	0	0	0	0	0	0	0	0	0	0	0	0	4	10	20
NC_037331.1	98961939	4	-							gtagagagtGG	0	0	0	0	0	0	0	0	0	2	0	0	0	0	0	0	0	0	2	0	0	0	0
NC_037331.1	99335682	21	-	121	GGGCGG					AGGCCGGAGGA	0	0	0	0	2	0	0	0	0	0	0	0	0	0	0	0	0	0	0	0	0	4	15
NC_037331.1	99420084	4	-							AAAGAGGACTT	0	0	0	0	0	0	0	2	0	0	0	0	0	0	0	0	0	2	0	0	0	0	0
NC_037331.1	99462844	23	+	33	GGGGCG					GCGCCGCCCAT	0	0	0	0	0	0	0	0	0	0	2	0	3	0	0	3	0	0	0	0	0	15	0
NC_037331.1	99462875	99	+	64	GGGGCG					CCGACGGCTTT	0	0	0	4	0	0	2	0	0	4	0	3	0	0	0	0	0	8	8	4	2	50	14
NC_037331.1	99482325	4	-							CTACTGGGTTG	2	0	0	0	0	0	0	0	0	0	0	0	0	0	2	0	0	0	0	0	0	0	0
NC_037331.1	99482720	1114	-							TCAGTCCTTTC	13	13	21	31	30	10	20	22	9	43	5	9	25	12	13	45	50	68	50	46	31	520	28
NC_037331.1	99482736	658	-							ATTGTGGGAGA	9	9	9	21	24	8	0	0	0	26	8	4	6	0	0	27	23	42	15	0	0	356	71
NC_037331.1	99751037	4	+							CGCTGGGAAAT	0	0	2	0	0	0	0	0	0	0	0	0	0	0	0	0	2	0	0	0	0	0	0
NC_037331.1	99826977	15	-							CGCCCGGCGGT	0	0	0	0	0	0	0	0	0	0	0	0	0	0	0	4	0	0	0	0	0	11	0
NC_037331.1	99826992	9	-							GCCCTGTGTCC	0	0	0	0	0	0	0	0	0	0	2	0	0	0	0	0	0	0	0	0	0	7	0
NC_037331.1	99827025	17	-							ACCCCGCCTTC	0	0	0	0	0	0	0	0	0	0	0	0	0	0	0	0	0	0	0	0	3	7	7
NC_037331.1	99827166	16	-	89	GGGGCG					AGTGCAAGCTC	0	0	0	0	0	0	0	0	0	0	0	0	0	0	0	0	0	0	0	0	0	10	6
NC_037331.1	100220893	10	+							TCAGCACTTCC	0	0	0	0	0	0	3	0	0	0	0	0	0	0	2	0	3	0	0	0	2	0	0
NC_037331.1	100995233	30	-							AAGACGGAGTG	0	0	0	0	0	0	0	0	0	0	0	0	0	0	0	0	0	0	0	0	0	16	14
NC_037331.1	100995245	6	-							AGAGCAGAGGA	0	0	0	3	0	0	0	0	0	0	0	0	0	0	0	0	0	0	0	3	0	0	0
NC_037331.1	100995357	8	-							TCCCTCCCATT	0	0	0	0	0	0	0	0	0	0	0	0	0	0	0	0	0	3	0	0	0	5	0
NC_037331.1	102664627	9	+	102	GGGGCG	92	CAATGG			gtcctgggact	0	0	0	0	0	0	0	2	0	0	0	0	0	0	0	0	0	0	0	0	4	3	0
NC_037331.1	102695202	4	-							tgggtggggct	0	0	0	0	0	0	0	0	0	0	0	0	0	0	0	0	0	2	2	0	0	0	0
NC_037331.1	102708958	28	-	108	GGGCGG					CAGCCGAGTCC	0	0	0	0	0	0	0	0	0	0	0	0	0	2	0	0	0	0	0	0	3	8	15
NC_037331.1	102878348	9	+							CCTGCAGTCTG	0	0	0	0	0	0	0	0	0	2	0	0	0	3	0	0	0	0	0	0	0	4	0
NC_037331.1	102894813	28	+	12	GCGGCG					ACGGTGGCGGC	0	0	0	0	0	0	0	0	0	0	0	0	0	0	0	0	0	4	0	0	0	6	18
NC_037331.1	102894895	16	+	45	GGCGGG					GTATTGCTTCC	0	0	0	0	0	0	0	0	0	0	0	0	0	2	0	0	0	0	0	0	0	6	8
NC_037331.1	103002038	10	-							ggtaaggactt	0	0	0	0	0	0	0	0	0	0	0	0	0	0	0	0	0	0	0	0	0	7	3
NC_037331.1	103295538	5	+							AGGGCACACTT	0	0	0	0	0	0	0	0	0	0	0	0	0	0	0	2	0	0	0	0	0	3	0
NC_037331.1	103842947	5	-							GCGCCATTGCT	0	0	0	0	0	0	0	0	0	0	0	0	0	0	0	0	2	0	0	3	0	0	0
NC_037331.1	103994104	5	+	57	GGGGCG					TGCGCGGCCTG	0	0	0	0	0	0	0	0	0	0	0	0	0	0	0	0	0	2	0	0	0	3	0
NC_037331.1	104013533	90	+	48	GGGGCG					GAAGTGACGTG	0	0	0	0	0	0	0	0	0	6	0	0	0	0	0	4	5	0	0	4	0	48	23
NC_037331.1	104013556	138	+	16	GCGGCG					GGTCTGGGTAA	0	0	0	7	7	0	0	0	0	7	0	0	3	0	0	0	7	10	9	4	3	59	22
NC_037331.1	104273394	71	-	29	GGCGGG					GGGCTGGCCTT	0	0	0	0	0	2	0	0	0	8	0	0	0	0	0	0	0	0	0	4	0	43	14
NC_037331.1	104638113	34	+							catgaGGACAG	0	0	3	0	2	0	0	0	0	3	0	0	0	0	0	0	0	5	3	2	0	11	5
NC_037331.1	104638568	25	+	51	GCGCCG					GGTAGGCAACT	0	0	0	2	5	2	2	0	0	5	0	0	0	0	0	5	2	0	2	0	0	0	0
NC_037331.1	105004045	22	+	108	GGGGCG					GAAGCGATTCC	0	0	0	0	0	0	0	0	0	4	0	0	0	0	0	0	0	0	0	0	0	18	0
NC_037331.1	105004068	20	+	131	GGGGCG					TGTGCGGACCA	0	0	0	0	0	0	0	0	0	0	0	0	0	0	0	0	0	0	0	0	0	13	7
NC_037331.1	106651014	43	+	65	GGGGCG					AGTTCGCTTCG	0	0	3	0	3	0	0	0	0	0	0	0	0	0	0	3	4	0	0	0	3	22	5
NC_037331.1	106677746	9	+	72	GCGGGG					GCGCAGAAGGA	2	0	0	0	0	0	0	0	0	0	2	0	2	0	0	0	0	3	0	0	0	0	0
NC_037331.1	106748815	11	+							CTAGAGGGAGA	0	0	0	0	0	0	0	0	0	0	0	0	0	0	0	0	0	0	0	2	0	3	6
NC_037331.1	106779342	55	+							TCcccgccctc	0	0	0	0	0	0	6	0	0	5	0	3	3	5	0	0	5	9	5	6	8	0	0
NC_037331.1	106779398	427	+	73	GCGCCG					GGGACGCAGAG	9	6	10	11	42	20	9	10	3	25	7	10	16	8	6	26	43	38	34	35	15	32	12
NC_037331.1	106779409	89	+							TCCGCGGACTC	0	0	0	0	0	0	0	0	0	0	0	0	7	0	0	0	13	18	14	14	0	9	14
NC_037331.1	106780876	4	+							GCAGGTGTCAT	2	0	0	0	0	0	0	0	0	0	0	0	0	2	0	0	0	0	0	0	0	0	0
NC_037331.1	106780950	145	+							CGGGGGGCACC	7	0	6	7	25	20	7	5	6	9	0	0	3	5	6	3	10	5	15	3	3	0	0
NC_037331.1	106780990	7	-							GCTGGGAGCTA	0	0	0	0	3	0	0	0	0	0	0	2	0	0	0	0	0	0	2	0	0	0	0
NC_037331.1	106781014	4	+							TCAACCTCAGA	0	0	0	0	0	2	2	0	0	0	0	0	0	0	0	0	0	0	0	0	0	0	0
[truncated: 9,026 more rows]

## Sheet: TES
contig	pos	readCount	strand	pa_dist	pa_seq	tes_seq	B_taurus_Mi_C_Mock_bc9	B_taurus_Mi_A_Mock_bc7	B_taurus_Mi_B_Mock_bc2	B_taurus_Mi_A_1h_bc1	B_taurus_Mi_A_2h_bc2	B_taurus_Mi_A_4h_bc3	B_taurus_Mi_A_6h_bc4	B_taurus_Mi_A_8h_bc5	B_taurus_Mi_A_12h_bc6	B_taurus_Mi_B_1h_bc8	B_taurus_Mi_B_2h_bc9	B_taurus_Mi_B_4h_bc10	B_taurus_Mi_B_6h_bc11	B_taurus_Mi_B_8h_bc12	B_taurus_Mi_B_12h_bc1	B_taurus_Mi_C_1h_bc3	B_taurus_Mi_C_2h_bc4	B_taurus_Mi_C_4h_bc5	B_taurus_Mi_C_6h_bc6	B_taurus_Mi_C_8h_bc7	B_taurus_Mi_C_12h_bc8	B_taurus_Mi_odT_bc58
NC_006853.1	142	4	+			GCCGTCAAAGGCCCTGACCCGGAGCATCTATTGTAGCTGGACTTAACTGCATCTTGAGCACCAGCATAATGATAAGCATGGACATTACAGTCAATGGTCAC	0	0	0	2	0	0	0	0	0	0	0	0	0	0	0	0	0	0	0	0	2	0
NC_006853.1	163	35	+			GAGCATCTATTGTAGCTGGACTTAACTGCATCTTGAGCACCAGCATAATGATAAGCATGGACATTACAGTCAATGGTCACAGGACATAAATTATATTATAT	3	2	2	4	2	2	0	2	0	0	0	0	2	0	3	5	3	2	0	0	3	0
NC_006853.1	193	5	+			TCTTGAGCACCAGCATAATGATAAGCATGGACATTACAGTCAATGGTCACAGGACATAAATTATATTATATATCCCCCCTTCATAAAAATTTCCCCCTTAA	0	0	0	0	0	0	0	0	0	0	0	0	3	2	0	0	0	0	0	0	0	0
NC_006853.1	220	4	+	24	CATAAA	TGGACATTACAGTCAATGGTCACAGGACATAAATTATATTATATATCCCCCCTTCATAAAAATTTCCCCCTTAAATATCTACCACCACTTTTAACAGACTT	0	0	0	0	0	0	0	0	0	0	0	0	0	0	0	2	0	0	0	0	2	0
NC_006853.1	357	301	+	22	AATATA	ATACTCAATTTAGCACTCCAAACAAAGTCAATATATAAACGCAGGCCCCCCCCCCCCGTTGATGTAGCTTAACCCAAAGCAAGGCACTGAAAATGCCTAGA	11	11	19	26	11	6	11	5	8	12	8	7	9	10	29	18	10	13	17	16	35	9
NC_006853.1	435	5	-			GCTTGCATGTGTAAGTTTATTAAGAGTTAACAGGAAGGCTGGGACCAAACCTATGTGTTTATGGAGTTGGGAGACTCATCTAGGCATTTTCAGTGCCTTGC	0	0	0	3	0	0	0	0	0	0	0	0	2	0	0	0	0	0	0	0	0	0
NC_006853.1	628	6	-	17	AATATA	CGGTGGCTGGCACGAGATTTACCAACCCTAATTAATATAACTTAGTCAAACTTTCGTTTATGGCTTAATTTTTGTCACTGCTGTTTCCCGTGGGGTGTGGT	0	0	0	2	2	0	0	0	0	0	0	2	0	0	0	0	0	0	0	0	0	0
NC_006853.1	648	23	-			TTGGGTTAATCGTATGACCGCGGTGGCTGGCACGAGATTTACCAACCCTAATTAATATAACTTAGTCAAACTTTCGTTTATGGCTTAATTTTTGTCACTGC	0	0	0	0	0	0	2	0	0	4	0	4	2	0	2	0	0	0	0	0	0	9
NC_006853.1	706	9	+			GGTAAATCTCGTGCCAGCCACCGCGGTCATACGATTAACCCAAGCTAACAGGAGTACGGCGTAAAACGTGTTAAAGCACCATACCAAATAGGGTTAAATTC	0	0	0	0	0	0	0	0	0	0	0	0	0	2	4	0	0	0	0	0	3	0
NC_006853.1	744	5	-			TATTTTTATTTTAATCATGGCTTTTTACAGCTTAGTTAGAATTTAACCCTATTTGGTATGGTGCTTTAACACGTTTTACGCCGTACTCCTGTTAGCTTGGG	0	0	0	0	0	0	0	0	0	2	0	0	0	0	0	0	0	0	0	0	0	3
NC_006853.1	778	8	-			GTGCGTCGGCTATTGTAGGGTCACTTTCGTCATTTATTTTTATTTTAATCATGGCTTTTTACAGCTTAGTTAGAATTTAACCCTATTTGGTATGGTGCTTT	0	0	3	2	0	0	0	0	0	0	0	0	0	0	3	0	0	0	0	0	0	0
NC_006853.1	886	7	+			AAGACCCAAACTGGGATTAGATACCCCACTATGCTTAGCCCTAAACACAGATAATTACATAAACAAAATTATTCGCCAGAGTACTACTAGCAACAGCTTAA	0	0	0	0	0	0	0	0	0	0	0	0	0	0	2	0	0	0	0	0	3	2
NC_006853.1	945	9	+			TAAACAAAATTATTCGCCAGAGTACTACTAGCAACAGCTTAAAACTCAAAGGACTTGGCGGTGCTTTATATCCTTCTAGAGGAGCCTGTTCTATAATCGAT	0	0	0	0	0	0	0	0	0	0	0	0	2	0	2	0	0	0	0	0	3	2
NC_006853.1	965	5	-			GGTGAGGTTTATCGGGGTTTATCGATTATAGAACAGGCTCCTCTAGAAGGATATAAAGCACCGCCAAGTCCTTTGAGTTTTAAGCTGTTGCTAGTAGTACT	0	0	0	0	2	0	0	0	0	3	0	0	0	0	0	0	0	0	0	0	0	0
NC_006853.1	974	16	+			AGCAACAGCTTAAAACTCAAAGGACTTGGCGGTGCTTTATATCCTTCTAGAGGAGCCTGTTCTATAATCGATAAACCCCGATAAACCTCACCAATTCTTGC	0	0	0	0	3	0	0	0	2	0	0	2	0	0	3	0	0	2	0	0	4	0
NC_006853.1	990	14	+			TCAAAGGACTTGGCGGTGCTTTATATCCTTCTAGAGGAGCCTGTTCTATAATCGATAAACCCCGATAAACCTCACCAATTCTTGCTAATACAGTCTATATA	0	0	0	0	0	0	2	0	0	0	2	0	0	2	3	0	0	0	0	0	3	2
NC_006853.1	1052	111	+	50	GATAAA	CGATAAACCTCACCAATTCTTGCTAATACAGTCTATATACCGCCATCTTCAGCAAACCCTAAAAAGGAAAAAAAGTAAGCGTAATTATGATACATAAAAAC	2	5	7	11	8	0	2	2	0	3	0	4	2	7	6	9	4	5	2	5	19	8
NC_006853.1	1074	15	+	49	AATACA	CTAATACAGTCTATATACCGCCATCTTCAGCAAACCCTAAAAAGGAAAAAAAGTAAGCGTAATTATGATACATAAAAACGTTAGGTCAAGGTGTAACCTAT	0	0	0	0	0	0	0	0	0	0	0	0	0	2	2	0	0	3	0	2	4	2
NC_006853.1	1123	56	+	30	CATAAA	AAAGTAAGCGTAATTATGATACATAAAAACGTTAGGTCAAGGTGTAACCTATGAAATGGGAAGAAATGGGCTACATTCTCTACACCAAGAGAATCAAGCAC	0	0	0	8	8	2	2	0	0	5	0	3	0	4	2	9	2	0	0	3	6	2
NC_006853.1	1172	156	+	40	AAGAAA	TATGAAATGGGAAGAAATGGGCTACATTCTCTACACCAAGAGAATCAAGCACGAAAGTTATTATGAAACCAATAACCAAAGGAGGATTTAGCAGTAAACTA	0	5	13	12	15	3	5	0	0	7	0	2	8	6	7	43	18	0	2	0	8	2
NC_006853.1	1193	1651	+			CTACATTCTCTACACCAAGAGAATCAAGCACGAAAGTTATTATGAAACCAATAACCAAAGGAGGATTTAGCAGTAAACTAAGAATAGAGTGCTTAGTTGAA	8	51	75	315	225	35	60	7	9	152	14	69	101	67	62	189	75	14	12	50	49	12
NC_006853.1	1223	24	+			CGAAAGTTATTATGAAACCAATAACCAAAGGAGGATTTAGCAGTAAACTAAGAATAGAGTGCTTAGTTGAATTAGGCCATGAAGCACGCACACACCGCCCG	0	3	2	5	2	2	0	0	0	2	0	2	0	0	2	2	0	0	0	0	0	2
NC_006853.1	1250	2	+	26	AATAGA	AAGGAGGATTTAGCAGTAAACTAAGAATAGAGTGCTTAGTTGAATTAGGCCATGAAGCACGCACACACCGCCCGTCACCCTCCTCAAATAGATTCAGTGCA	0	0	0	2	0	0	0	0	0	0	0	0	0	0	0	0	0	0	0	0	0	0
NC_006853.1	1273	7	+	49	AATAGA	AGAATAGAGTGCTTAGTTGAATTAGGCCATGAAGCACGCACACACCGCCCGTCACCCTCCTCAAATAGATTCAGTGCATCTAACCCTATTTAAACGCACTA	0	0	0	0	0	0	0	0	0	0	0	0	0	0	2	3	0	0	0	0	0	2
NC_006853.1	1308	14	+	23	AATAGA	ACGCACACACCGCCCGTCACCCTCCTCAAATAGATTCAGTGCATCTAACCCTATTTAAACGCACTAGCTACATGAGAGGAGACAAGTCGTAACAAGGTAAG	0	0	0	3	0	0	2	0	0	2	0	0	0	0	0	3	0	0	0	2	0	2
NC_006853.1	1384	31	+			AGGAGACAAGTCGTAACAAGGTAAGCATACTGGAAAGTGTGCTTGGATAAATCAAGATATAGCTTAAACAAAGCATCCAGTTTACACCTAGAAGACTTCAT	0	0	0	4	2	2	0	0	0	4	0	0	0	0	2	4	2	0	0	0	5	6
NC_006853.1	1464	334	-			ATGTTTTGTTTTATTCTATCTTGGTTGTTTAGTCGAGAGGGTATCTTTGGGCTAGGTCTAGTTCAAGATATTCATAATGAATGAAGTCTTCTAGGTGTAAA	4	5	3	24	58	20	14	7	4	3	0	4	24	22	54	18	14	8	5	12	26	5
NC_006853.1	1558	6	-			ACTTTTAGTTTTTTTCTTTCATCGTTCCCTTGCGGTACTTTCTCTATAGCGCCGTACTTAGATTTCTATCTCCTATACTTTAAATTGGGATTAAATGTTTT	2	0	0	2	0	0	0	0	0	0	0	0	0	0	0	0	0	0	0	0	2	0
NC_006853.1	1633	10	-			AAATTCATTTTGTTAAGTCTTATACTAGTTAATTCATTATGCAAAAGGTACAAGGGGTAATCTTTGCTTTTTTATACTTTTAGTTTTTTTCTTTCATCGTT	0	0	0	2	2	0	0	0	0	2	2	2	0	0	0	0	0	0	0	0	0	0
NC_006853.1	1732	51	+			TTTAGCTAAGCAGCCCGAAACCAGACGAGCTACTCACAAACAGTTTACCAAGAACTAACTCATCTATGTGGCAAAATAGTGAGAAGATTTGTAAGTAGAGG	0	2	3	0	4	0	0	0	0	11	0	9	3	3	4	0	5	0	0	4	3	0
NC_006853.1	1853	51	+	30	AATGAA	GTGATAGCTGGTTGTCCAGAAAATGAATCTAAGTTCAGCTTTAAAGATACCAAAAATTCAAATAAACCCCACTGTAGCTTTAAAAGTTAGTCTAAAAAGGT	0	4	3	8	5	0	2	2	0	7	0	0	0	0	2	9	2	2	0	3	0	2
NC_006853.1	1873	24	+	50	AATGAA	AAATGAATCTAAGTTCAGCTTTAAAGATACCAAAAATTCAAATAAACCCCACTGTAGCTTTAAAAGTTAGTCTAAAAAGGTACAGCCTTTTAGAAACGGAT	0	3	0	4	0	2	0	0	0	2	0	2	3	3	3	0	2	0	0	0	0	0
NC_006853.1	1889	6	+	27	AATAAA	AGCTTTAAAGATACCAAAAATTCAAATAAACCCCACTGTAGCTTTAAAAGTTAGTCTAAAAAGGTACAGCCTTTTAGAAACGGATACAACCTTGACTAGAG	0	2	0	0	0	0	0	0	0	0	0	0	0	0	2	0	0	0	0	0	0	2
NC_006853.1	1922	42	+			CACTGTAGCTTTAAAAGTTAGTCTAAAAAGGTACAGCCTTTTAGAAACGGATACAACCTTGACTAGAGAGTAAAATTTAACACTACCATAGTAGGCCTAAA	0	0	3	5	4	0	2	0	0	6	0	3	3	5	4	2	3	0	0	0	2	0
NC_006853.1	1938	12	+			GTTAGTCTAAAAAGGTACAGCCTTTTAGAAACGGATACAACCTTGACTAGAGAGTAAAATTTAACACTACCATAGTAGGCCTAAAAGCAGCCATCAATTAA	0	0	0	0	0	0	0	0	2	2	0	0	0	2	2	0	0	0	0	0	4	0
NC_006853.1	1956	20	+	17	AGTAAA	AGCCTTTTAGAAACGGATACAACCTTGACTAGAGAGTAAAATTTAACACTACCATAGTAGGCCTAAAAGCAGCCATCAATTAAGAAAGCGTTAAAGCTCAA	0	3	2	0	0	0	0	0	0	0	0	0	2	2	3	0	0	0	0	2	4	2
NC_006853.1	1984	13	+	45	AGTAAA	CTAGAGAGTAAAATTTAACACTACCATAGTAGGCCTAAAAGCAGCCATCAATTAAGAAAGCGTTAAAGCTCAACAACAAAAATTAAATAGATTCCAACAAC	0	0	2	0	0	0	2	0	0	2	0	2	2	0	0	3	0	0	0	0	0	0
NC_006853.1	2009	49	+	23	AAGAAA	ATAGTAGGCCTAAAAGCAGCCATCAATTAAGAAAGCGTTAAAGCTCAACAACAAAAATTAAATAGATTCCAACAACAAATGATTAACTCCTAGCCCCAATA	0	3	4	5	5	0	2	0	0	3	2	3	2	2	5	0	0	0	0	4	7	2
NC_006853.1	2057	94	+	39	AATAGA	CAACAAAAATTAAATAGATTCCAACAACAAATGATTAACTCCTAGCCCCAATACTGGACTAATCTATTATAGAATAGAAGCAATAATGTTAATATGAGTAA	0	3	5	16	7	2	0	0	2	14	0	6	6	4	6	6	6	0	2	0	4	5
NC_006853.1	2085	632	+			AAATGATTAACTCCTAGCCCCAATACTGGACTAATCTATTATAGAATAGAAGCAATAATGTTAATATGAGTAACAAGAAAAATTTTCTCCTTGCATAAGTC	4	11	21	38	27	5	12	9	29	31	5	22	16	30	92	28	15	7	6	40	156	28
NC_006853.1	2107	75	+	29	AATAGA	ATACTGGACTAATCTATTATAGAATAGAAGCAATAATGTTAATATGAGTAACAAGAAAAATTTTCTCCTTGCATAAGTCTAAGTCAGTGCCTGATAATACT	3	0	11	12	23	2	0	0	0	4	4	2	0	4	0	2	6	0	0	0	2	0
NC_006853.1	2133	15	+	25	AAGAAA	GAAGCAATAATGTTAATATGAGTAACAAGAAAAATTTTCTCCTTGCATAAGTCTAAGTCAGTGCCTGATAATACTCTGACCACTAACAGTCAATAAAAATA	0	0	2	2	2	0	0	0	0	0	0	0	0	2	3	0	0	0	0	0	2	2
NC_006853.1	2147	13	+	39	AAGAAA	AATATGAGTAACAAGAAAAATTTTCTCCTTGCATAAGTCTAAGTCAGTGCCTGATAATACTCTGACCACTAACAGTCAATAAAAATAATCCAACAATAAAC	0	0	2	0	0	0	0	0	0	0	0	0	0	0	3	2	0	0	0	0	2	4
NC_006853.1	2184	15	+			TCTAAGTCAGTGCCTGATAATACTCTGACCACTAACAGTCAATAAAAATAATCCAACAATAAACAATTTATTGATTATACTGTTAACCCAACACAGGAGTG	0	0	4	0	0	0	0	0	0	0	2	0	0	0	3	3	0	0	0	0	3	0
NC_006853.1	2199	19	+	26	AATAAA	GATAATACTCTGACCACTAACAGTCAATAAAAATAATCCAACAATAAACAATTTATTGATTATACTGTTAACCCAACACAGGAGTGCATCTAAGGAAAGAT	0	0	0	7	2	2	0	0	0	2	0	0	0	0	0	2	0	2	0	0	2	0
NC_006853.1	2236	1624	+	46	AATAAA	CCAACAATAAACAATTTATTGATTATACTGTTAACCCAACACAGGAGTGCATCTAAGGAAAGATTAAAAGAAGTAAAAGGAACTCGGCAAACACAAACCCC	26	46	72	272	176	28	51	8	7	173	17	100	104	72	133	163	47	10	9	40	40	30
NC_006853.1	2277	44	+	21	AGTAAA	CAGGAGTGCATCTAAGGAAAGATTAAAAGAAGTAAAAGGAACTCGGCAAACACAAACCCCGCCTGTTTACCAAAAACATCACCTCCAGCATTCCCAGTATT	0	2	0	9	3	0	0	0	0	6	2	2	2	0	2	3	0	0	0	2	9	2
NC_006853.1	2321	15	+			GGCAAACACAAACCCCGCCTGTTTACCAAAAACATCACCTCCAGCATTCCCAGTATTGGAGGCATTGCCTGCCCAGTGACAACTGTTTAACGGCCGCGGTA	0	0	0	2	0	0	0	0	2	0	0	0	2	0	2	2	0	0	0	0	3	2
NC_006853.1	2352	61	+			ACATCACCTCCAGCATTCCCAGTATTGGAGGCATTGCCTGCCCAGTGACAACTGTTTAACGGCCGCGGTATCCTGACCGTGCAAAGGTAGCATAATCATTT	0	2	4	6	7	3	2	2	2	2	2	2	2	0	2	6	0	2	3	2	3	7
NC_006853.1	2393	4	+			CCAGTGACAACTGTTTAACGGCCGCGGTATCCTGACCGTGCAAAGGTAGCATAATCATTTGTTCTCTAAATAAGGACTTGTATGAATGGCCGCACGAGGGT	0	0	0	0	0	0	0	0	0	0	0	0	0	0	0	0	0	0	0	2	2	0
NC_006853.1	2464	34	+			AAGGACTTGTATGAATGGCCGCACGAGGGTTTTACTGTCTCTTACTTCCAATCAGTGAAATTGACCTTCCCGTGAAGAGGCGGGAATGCACAAATAAGACG	0	0	3	8	6	2	0	0	0	3	0	0	2	3	3	2	0	0	0	0	2	0
NC_006853.1	2489	13	+			AGGGTTTTACTGTCTCTTACTTCCAATCAGTGAAATTGACCTTCCCGTGAAGAGGCGGGAATGCACAAATAAGACGAGAAGACCCTATGGAGCTTTAACTA	0	0	0	2	0	0	0	0	0	0	0	0	0	0	4	2	3	0	0	0	2	0
NC_006853.1	2512	107	+			CAATCAGTGAAATTGACCTTCCCGTGAAGAGGCGGGAATGCACAAATAAGACGAGAAGACCCTATGGAGCTTTAACTAACCAACCCAAAGAGAATAGATTT	0	2	4	7	2	3	2	6	10	4	0	0	5	3	16	4	3	0	0	5	25	6
NC_006853.1	2575	73	+	22	AATAGA	ATGGAGCTTTAACTAACCAACCCAAAGAGAATAGATTTAACCATTAAGGAATAACAACAATCTCCATGAGTTGGTAGTTTCGGTTGGGGTGACCTCGGAGA	0	0	4	6	11	2	0	0	2	3	0	2	9	5	7	5	5	0	0	3	7	2
NC_006853.1	2611	8	+			TTAACCATTAAGGAATAACAACAATCTCCATGAGTTGGTAGTTTCGGTTGGGGTGACCTCGGAGAATAAAAAATCCTCCGAGCGATTTTAAAGACTAGACC	0	0	0	2	0	0	0	0	0	0	0	0	2	0	2	2	0	0	0	0	0	0
NC_006853.1	2645	4	+	21	AATAAA	TTGGTAGTTTCGGTTGGGGTGACCTCGGAGAATAAAAAATCCTCCGAGCGATTTTAAAGACTAGACCCACAAGTCAAATCACTCTATCGCTCATTGATCCA	2	0	0	2	0	0	0	0	0	0	0	0	0	0	0	0	0	0	0	0	0	0
NC_006853.1	2663	17	+	39	AATAAA	GTGACCTCGGAGAATAAAAAATCCTCCGAGCGATTTTAAAGACTAGACCCACAAGTCAAATCACTCTATCGCTCATTGATCCAAAAACTTGATCAACGGAA	0	0	0	4	0	0	0	0	0	0	0	0	0	0	2	4	0	0	0	4	3	0
NC_006853.1	2713	22	+			ACAAGTCAAATCACTCTATCGCTCATTGATCCAAAAACTTGATCAACGGAACAAGTTACCCTAGGGATAACAGCGCAATCCTATTCAAGAGTCCATATCGA	0	0	0	2	2	0	0	0	0	3	0	0	2	0	4	3	2	0	0	2	0	2
NC_006853.1	2740	11	+			GATCCAAAAACTTGATCAACGGAACAAGTTACCCTAGGGATAACAGCGCAATCCTATTCAAGAGTCCATATCGACAATAGGGTTTACGACCTCGATGTTGG	0	0	0	2	0	0	2	0	0	2	0	0	0	0	0	0	0	0	0	2	3	0
NC_006853.1	2784	24	+			AGCGCAATCCTATTCAAGAGTCCATATCGACAATAGGGTTTACGACCTCGATGTTGGATCAGGACATCCTGATGGTGCAACCGCTATCAAAGGTTCGTTTG	0	0	3	2	4	0	2	0	0	0	0	0	2	0	2	2	2	0	0	0	2	3
NC_006853.1	2813	4	+			ACAATAGGGTTTACGACCTCGATGTTGGATCAGGACATCCTGATGGTGCAACCGCTATCAAAGGTTCGTTTGTTCAACGATTAAAGTCCTACGTGATCTGA	0	0	0	2	0	0	0	0	0	0	0	0	0	0	0	0	0	0	0	0	2	0
NC_006853.1	2915	11	+			TTCAGACCGGAGTAATCCAGGTCGGTTTCTATCTATTACGTATTTCTCCCAGTACGAAAGGACAAGAGAAATAAGGCCAACTTTAAATCAAGCGCCTTAAG	0	0	0	3	2	0	0	0	0	2	0	0	0	0	0	2	0	0	0	2	0	0
NC_006853.1	2973	171	+			AGGACAAGAGAAATAAGGCCAACTTTAAATCAAGCGCCTTAAGACAACCAATGATAACATCTCAACTGACAACACAAAACCCTGCCCTAGAACAGGGCTTA	3	4	10	20	21	9	7	0	0	8	0	6	8	5	11	7	10	4	4	5	16	13
NC_006853.1	2987	25	+			AAGGCCAACTTTAAATCAAGCGCCTTAAGACAACCAATGATAACATCTCAACTGACAACACAAAACCCTGCCCTAGAACAGGGCTTAGTTAAGGTGGCAGA	2	0	0	0	0	0	0	0	0	0	0	2	0	0	4	2	0	0	0	5	6	4
NC_006853.1	3004	82	+			AAGCGCCTTAAGACAACCAATGATAACATCTCAACTGACAACACAAAACCCTGCCCTAGAACAGGGCTTAGTTAAGGTGGCAGAGCCCGGTAATTGCATAA	2	2	3	15	6	3	2	2	0	5	0	0	3	2	6	5	4	0	2	10	7	3
NC_006853.1	3023	765	+			ATGATAACATCTCAACTGACAACACAAAACCCTGCCCTAGAACAGGGCTTAGTTAAGGTGGCAGAGCCCGGTAATTGCATAAAACTTAAACTTTTATATCC	9	13	19	75	59	12	14	11	15	30	10	17	18	19	69	87	36	10	13	44	116	69
NC_006853.1	3029	110	-	41	TATAAA	ATCTCTGGATATAAAAGTTTAAGTTTTATGCAATTACCGGGCTCTGCCACCTTAACTAAGCCCTGTTCTAGGGCAGGGTTTTGTGTTGTCAGTTGAGATGT	0	0	0	2	0	0	0	0	0	0	0	0	0	0	0	0	0	0	0	0	0	108
NC_006853.1	3159	13	-			GACCTTTTCGGAGTTGTATATAGCCTAGAACTTTTCGTTCCACTAACGTAAGGAATGCTACGGCCAATAGGATGGGAATAATTAGTATTAAGATGTTAATT	0	0	0	0	0	0	0	0	0	0	2	0	0	0	0	0	0	0	2	0	0	9
NC_006853.1	3371	12	+			CACCTATCATAGCTTTAGGCCTAGCCTTAACCATGTGAATTCCCCTACCAATACCCTATCCTCTTATCAACATAAACCTAGGAGTCCTATTTATACTAGCC	0	0	2	0	3	0	0	0	2	2	0	3	0	0	0	0	0	0	0	0	0	0
NC_006853.1	3497	7	+			TTCTCTGATCAGGCTGAGCTTCCAACTCAAAATACGCACTAATCGGAGCCCTACGAGCAGTAGCACAAACAATCTCATACGAAGTAACGCTAGCAATTATC	0	0	0	0	0	0	0	0	0	0	0	0	0	0	2	2	0	0	3	0	0	0
NC_006853.1	3756	10	+			AGGAGAATCAGAGCTAGTCTCGGGCTTCAACGTAGAATATGCAGCAGGACCATTTGCCCTCTTCTTCATAGCAGAGTACGCAAATATTATCATAATAAATA	0	2	0	0	0	0	0	0	0	0	0	0	0	0	2	2	0	0	2	0	2	0
NC_006853.1	3855	6	+			TATCTTTACAGCAATTTTATTCCTAGGAACATCCCACAATCCACACATACCAGAACTCTACACAATCAATTTTACCATTAAATCCCTACTGCTCACAATAT	0	0	0	0	0	0	0	0	0	0	0	0	0	2	0	0	0	0	2	0	2	0
NC_006853.1	3919	2	+	39	ATTAAA	ATCAATTTTACCATTAAATCCCTACTGCTCACAATATCCTTCCTATGAATCCGAGCATCCTACCCTCGATTTCGCTATGACCAACTAATACACTTACTATG	0	0	0	0	0	0	0	0	0	0	0	0	0	0	0	2	0	0	0	0	0	0
NC_006853.1	3986	4	+	32	AATACA	GATTTCGCTATGACCAACTAATACACTTACTATGAAAAAATTTTCTACCTCTGACACTAGCCCTGTGCATGTGACACGTATCCCTACCCATCCTTACATCA	0	0	0	0	0	0	0	0	0	0	0	0	0	0	0	0	0	0	0	0	2	2
NC_006853.1	4053	2733	+			CATGTGACACGTATCCCTACCCATCCTTACATCAGGCATCCCACCACAAACATAAGAAATATGTCTGACAAAAGAGTTACTTTGATAGAGTAAATAATAGA	87	113	138	274	135	36	67	61	52	241	111	40	81	81	157	226	107	126	136	134	173	157
NC_006853.1	4122	6	+	25	AATAGA	AAAAGAGTTACTTTGATAGAGTAAATAATAGAGGTTCAAACCCTCTTATTTCTAGAACTATAGGAATCGAACCTACTCCTAAGAATCCAAAACTCTTCGTG	0	0	0	2	0	0	0	0	0	0	0	0	0	0	0	2	0	0	0	0	0	2
NC_006853.1	4197	240	+			CTCCTAAGAATCCAAAACTCTTCGTGCTCCCAATTACACCAAATTCTATTAGTAAGGTCAGCTAATTAAGCTATCGGGCCCATACCCCGAAAATGTTGGTT	2	10	2	21	9	2	6	9	3	27	9	2	4	7	15	20	10	21	28	11	19	3
NC_006853.1	4266	73	-	20	AATAAA	AGTTCCTAGTATAATGGTTAGTAGAATAATAATAAAGATAATTGGGTTTATTAGTACGGGAAGGATATAAACCAACATTTTCGGGGTATGGGCCCGATAGC	0	0	0	3	4	0	2	0	2	2	3	5	3	0	0	2	0	6	4	0	0	37
NC_006853.1	4451	4	+	18	ACTAAA	AAAAATCACAACCCACGAGCTACAGAAGCATCAACTAAATATTTTTTGACTCAATCAACAGCCTCAATACTACTAATAATAGCCGTCATCATTAACGTAAT	0	0	0	0	0	0	0	0	0	0	0	0	0	0	0	2	0	0	0	0	0	2
NC_006853.1	4512	2	+			CCTCAATACTACTAATAATAGCCGTCATCATTAACGTAATATTCTCAGGCCAATGAACCGTAATAAAACTATTTAGCCCAATAGCCTCAATACTTATAACG	0	0	0	0	0	0	0	0	0	0	0	0	0	0	0	0	0	0	0	0	2	0
NC_006853.1	4542	12	+	30	AATGAA	TTAACGTAATATTCTCAGGCCAATGAACCGTAATAAAACTATTTAGCCCAATAGCCTCAATACTTATAACGATAGCCCTAGCTATAAAACTAGGAATAGCC	0	0	0	3	2	0	0	0	0	3	0	0	0	0	0	0	0	0	2	0	0	2
NC_006853.1	4594	2	+	21	TATAAA	AGCCTCAATACTTATAACGATAGCCCTAGCTATAAAACTAGGAATAGCCCCATTTCACTTCTGAGTCCCAGAAGTAACACAGGGCATCCCCCTATCCTCAG	0	0	0	0	0	0	0	0	0	2	0	0	0	0	0	0	0	0	0	0	0	0
NC_006853.1	4628	6	-			GGTGCTAGTTTTTGTCATGTCAGTAGGATAAGGCCTGAGGATAGGGGGATGCCCTGTGTTACTTCTGGGACTCAGAAGTGAAATGGGGCTATTCCTAGTTT	0	0	0	2	2	0	0	0	0	0	0	0	0	0	2	0	0	0	0	0	0	0
NC_006853.1	4635	2	+			GAATAGCCCCATTTCACTTCTGAGTCCCAGAAGTAACACAGGGCATCCCCCTATCCTCAGGCCTTATCCTACTGACATGACAAAAACTAGCACCTATATCT	0	0	0	0	0	0	0	0	0	0	0	0	0	0	0	2	0	0	0	0	0	0
NC_006853.1	4705	3	+			ACTGACATGACAAAAACTAGCACCTATATCTGTACTTTACCAAATCTTCCCATCAATTAACCTAAACTTAATTCTAACCCTATCAGTTTTATCAATCCTAA	0	0	3	0	0	0	0	0	0	0	0	0	0	0	0	0	0	0	0	0	0	0
NC_006853.1	4751	4	+			TTCCCATCAATTAACCTAAACTTAATTCTAACCCTATCAGTTTTATCAATCCTAATTGGAGGCTGAGGGGGACTAAACCAAACACAACTCCGAAAAATCAT	0	0	0	0	0	0	0	0	0	2	0	0	0	0	0	2	0	0	0	0	0	0
NC_006853.1	4937	2	+			TATATCATTATAACTTCCACCATATTTACCATATTTATAGCCAATTCCACCACCACTACCCTGTCATTATCACACACATGAAATAAAACACCCATTATAAC	0	0	0	0	0	0	0	0	0	0	0	0	2	0	0	0	0	0	0	0	0	0
NC_006853.1	4992	6	+	25	AATAAA	CTACCCTGTCATTATCACACACATGAAATAAAACACCCATTATAACCGTCCTAATTCTTGCCACTCTCCTATCCATAGGAGGACTCCCTCCCCTATCTGGG	0	0	2	0	0	0	0	0	0	0	0	0	0	2	0	0	0	0	0	0	0	2
NC_006853.1	5034	6	+			TAACCGTCCTAATTCTTGCCACTCTCCTATCCATAGGAGGACTCCCTCCCCTATCTGGGTTTATACCAAAATGAATAATCATCCAAGAGATAACAAAAAAT	0	0	0	0	0	0	0	0	0	2	0	0	0	0	0	2	0	0	0	0	0	2
NC_006853.1	5067	17	+	15	AATGAA	TAGGAGGACTCCCTCCCCTATCTGGGTTTATACCAAAATGAATAATCATCCAAGAGATAACAAAAAATAACAGCATCATTCTACCCACTTTCATAGCAATC	0	0	0	0	3	0	0	0	0	3	0	6	3	0	0	0	0	0	0	0	0	2
NC_006853.1	5092	4	-	47	AATATA	AAAAATATAAGTTTAGTAGAGCTGTGATTGCTATGAAAGTGGGTAGAATGATGCTGTTATTTTTTGTTATCTCTTGGATGATTATTCATTTTGGTATAAAC	0	0	0	0	0	0	0	0	0	2	0	2	0	0	0	0	0	0	0	0	0	0
NC_006853.1	5151	2	+	26	ACTAAA	CCACTTTCATAGCAATCACAGCTCTACTAAACTTATATTTTTATATACGACTCACGTATTCTACCACACTAACAATATTTCCCTCCACAAACAACATAAAA	0	0	0	0	0	0	0	0	0	0	0	0	0	0	0	2	0	0	0	0	0	0
NC_006853.1	5181	6	+			ACTTATATTTTTATATACGACTCACGTATTCTACCACACTAACAATATTTCCCTCCACAAACAACATAAAAATAAAATGACAATTTCCCCTTATGAAAAAA	0	0	0	3	0	0	0	0	0	0	0	0	0	0	0	3	0	0	0	0	0	0
NC_006853.1	5220	68	+	26	CATAAA	TAACAATATTTCCCTCCACAAACAACATAAAAATAAAATGACAATTTCCCCTTATGAAAAAAATAACTTTTCTACCAACAATAGTCGTATTATCTACCATA	2	0	0	4	2	4	5	0	2	6	2	4	5	4	7	4	3	2	6	2	2	2
NC_006853.1	5248	4	+	48	AATAAA	AAAAATAAAATGACAATTTCCCCTTATGAAAAAAATAACTTTTCTACCAACAATAGTCGTATTATCTACCATAATACTACCACTCACGCCAATACTATCAG	0	0	0	0	0	0	0	0	0	0	0	0	0	0	0	0	0	0	0	0	2	2
NC_006853.1	5308	10655	+			ATTATCTACCATAATACTACCACTCACGCCAATACTATCAGTGTTAGAATAGGAATTTAGGTTAAACAGACCAAGAGCCTTCAAAGCCCTAAGCAAGTACA	324	294	449	1058	624	241	230	204	201	1295	277	193	394	338	545	883	546	460	537	457	726	379
NC_006853.1	5683	7	+			TCAAACCTCTATCTTTAGATTTACAGTCTAATGCTTTGCTCAGCCATTTTACCCATGTTCATTAACCGCTGACTATTCTCAACCAGCCATAAAGATATTGG	0	0	0	0	0	0	0	0	0	0	0	0	0	0	0	3	0	2	0	0	0	2
NC_006853.1	5684	1618	-			ACCAATATCTTTATGGCTGGTTGAGAATAGTCAGCGGTTAATGAACATGGGTAAAATGGCTGAGCAAAGCATTAGACTGTAAATCTAAAGATAGAGGTTTG	8	10	10	137	161	59	97	82	83	111	5	78	149	78	221	36	26	76	69	50	60	12
NC_006853.1	5701	6	-	43	GATAAA	AATAGTAGATAAAGGGTACCAATATCTTTATGGCTGGTTGAGAATAGTCAGCGGTTAATGAACATGGGTAAAATGGCTGAGCAAAGCATTAGACTGTAAAT	0	0	0	0	4	0	0	0	0	2	0	0	0	0	0	0	0	0	0	0	0	0
NC_006853.1	5760	3	-			CTAATTCAGCGCGAATTAGAAGGCTTAGAGCTGTTCCTACTATACCGGCCCAAGCATCAAATAGTAGATAAAGGGTACCAATATCTTTATGGCTGGTTGAG	0	0	0	0	0	0	0	0	0	0	0	0	0	0	0	0	0	0	0	0	0	3
NC_006853.1	5903	5	+			CAGTTGTAACCGCACACGCATTTGTAATAATCTTCTTCATAGTAATACCAATCATAATTGGAGGATTCGGTAACTGACTTGTTCCCCTAATAATTGGTGCT	0	0	0	0	0	0	2	0	0	3	0	0	0	0	0	0	0	0	0	0	0	0
NC_006853.1	5971	10	+			GGTAACTGACTTGTTCCCCTAATAATTGGTGCTCCCGATATAGCATTTCCCCGAATAAATAATATAAGCTTCTGACTCCTCCCTCCCTCATTCCTACTACT	0	0	2	3	0	0	0	0	0	2	0	0	0	0	0	3	0	0	0	0	0	0
NC_006853.1	6043	5	+			TGACTCCTCCCTCCCTCATTCCTACTACTCCTCGCATCCTCTATAGTTGAAGCTGGGGCAGGAACAGGCTGAACCGTGTACCCTCCCTTAGCAGGCAACCT	0	0	0	0	0	0	0	0	0	0	0	3	0	0	0	2	0	0	0	0	0	0
NC_006853.1	6188	8	+			ACTTAGCAGGAGTTTCCTCAATTTTAGGAGCCATCAACTTCATTACAACAATTATCAACATAAAGCCCCCCGCAATGTCACAATACCAAACCCCTCTGTTC	0	0	0	0	4	2	0	0	0	0	0	0	0	0	0	0	0	2	0	0	0	0
NC_006853.1	6231	10	+	36	CATAAA	TACAACAATTATCAACATAAAGCCCCCCGCAATGTCACAATACCAAACCCCTCTGTTCGTATGATCCGTAATAATTACCGCCGTACTACTACTACTCTCGC	0	0	0	0	2	0	0	0	0	0	2	2	0	0	0	2	2	0	0	0	0	0
NC_006853.1	6258	4	+			CGCAATGTCACAATACCAAACCCCTCTGTTCGTATGATCCGTAATAATTACCGCCGTACTACTACTACTCTCGCTCCCTGTATTAGCAGCCGGCATCACAA	0	0	0	0	0	0	0	2	0	0	0	0	0	2	0	0	0	0	0	0	0	0
NC_006853.1	6285	115	+			GTTCGTATGATCCGTAATAATTACCGCCGTACTACTACTACTCTCGCTCCCTGTATTAGCAGCCGGCATCACAATGCTATTAACAGACCGGAACCTAAATA	5	3	4	11	3	6	3	6	3	6	0	0	5	3	8	6	6	11	5	5	16	0
NC_006853.1	6301	2	+			ATAATTACCGCCGTACTACTACTACTCTCGCTCCCTGTATTAGCAGCCGGCATCACAATGCTATTAACAGACCGGAACCTAAATACAACCTTCTTCGACCC	0	0	0	0	0	0	0	0	0	0	0	0	0	0	0	0	0	0	0	0	2	0
NC_006853.1	6309	2	-			CTCCTGCCGGGTCGAAGAAGGTTGTATTTAGGTTCCGGTCTGTTAATAGCATTGTGATGCCGGCTGCTAATACAGGGAGCGAGAGTAGTAGTAGTACGGCG	0	0	0	0	0	0	0	0	0	0	0	0	0	0	0	0	0	0	0	0	0	2
NC_006853.1	6325	10	+			CTCTCGCTCCCTGTATTAGCAGCCGGCATCACAATGCTATTAACAGACCGGAACCTAAATACAACCTTCTTCGACCCGGCAGGAGGAGGAGACCCTATTCT	0	0	0	0	0	0	0	0	0	0	0	0	0	0	0	2	0	3	0	2	3	0
NC_006853.1	6382	15	+			AATACAACCTTCTTCGACCCGGCAGGAGGAGGAGACCCTATTCTATATCAACACTTATTCTGATTCTTTGGACACCCCGAAGTCTATATTTTAATCTTACC	0	2	0	0	0	0	0	0	0	0	0	0	2	2	0	3	0	2	0	0	2	2
NC_006853.1	6404	42	+			CAGGAGGAGGAGACCCTATTCTATATCAACACTTATTCTGATTCTTTGGACACCCCGAAGTCTATATTTTAATCTTACCTGGGTTTGGAATAATCTCTCAT	0	0	2	6	4	0	0	0	0	9	0	0	4	2	6	0	0	2	3	2	2	0
NC_006853.1	6453	272	+			ACACCCCGAAGTCTATATTTTAATCTTACCTGGGTTTGGAATAATCTCTCATATCGTGACCTACTACTCAGGAAAAAAAGAACCATTCGGATATATGGGAA	15	5	9	23	19	9	5	7	14	12	5	0	16	12	23	15	12	11	19	14	20	7
NC_006853.1	6554	2	+			TAGTTTGGGCTATAATGTCAATCGGATTTCTAGGTTTCATCGTATGAGCCCACCATATATTCACTGTCGGAATAGACGTCGACACACGAGCCTACTTCACA	0	0	0	0	0	0	0	0	0	0	0	0	0	0	2	0	0	0	0	0	0	0
NC_006853.1	6635	18	+			ACACACGAGCCTACTTCACATCAGCCACTATAATTATTGCTATTCCAACCGGGGTAAAAGTCTTCAGCTGATTGGCAACACTTCATGGAGGTAATATCAAA	0	0	0	0	0	0	2	2	0	5	0	0	0	2	0	0	0	2	3	2	0	0
NC_006853.1	6651	6	-			TTATAGCAGGAGACCATTTGATATTACCTCCATGAAGTGTTGCCAATCAGCTGAAGACTTTTACCCCGGTTGGAATAGCAATAATTATAGTGGCTGATGTG	0	0	0	0	0	0	0	0	0	0	0	0	0	0	0	0	0	0	0	0	0	6
NC_006853.1	6660	6	+			CACTATAATTATTGCTATTCCAACCGGGGTAAAAGTCTTCAGCTGATTGGCAACACTTCATGGAGGTAATATCAAATGGTCTCCTGCTATAATGTGAGCCC	0	0	0	2	0	0	0	0	0	2	0	0	0	0	0	0	0	0	0	2	0	0
NC_006853.1	6710	5	+			CAACACTTCATGGAGGTAATATCAAATGGTCTCCTGCTATAATGTGAGCCCTAGGCTTTATTTTCTTATTTACAGTAGGGGGTTTAACTGGAATTGTCTTA	0	0	0	5	0	0	0	0	0	0	0	0	0	0	0	0	0	0	0	0	0	0
NC_006853.1	6772	4	-			TAGTGGAAATGTGCGACAACGTAGTATGTGTCGTGAAGAACAATATCGAGGGAAGAGTTGGCTAAGACAATTCCAGTTAAACCCCCTACTGTAAATAAGAA	0	0	0	0	0	0	0	0	0	2	0	0	0	0	0	2	0	0	0	0	0	0
NC_006853.1	6773	15	+			TCTTATTTACAGTAGGGGGTTTAACTGGAATTGTCTTAGCCAACTCTTCCCTCGATATTGTTCTTCACGACACATACTACGTTGTCGCACATTTCCACTAT	0	0	0	0	0	0	0	0	0	2	0	0	0	2	5	4	0	2	0	0	0	0
NC_006853.1	6801	4	+			AATTGTCTTAGCCAACTCTTCCCTCGATATTGTTCTTCACGACACATACTACGTTGTCGCACATTTCCACTATGTTTTATCAATAGGAGCTGTATTTGCTA	0	0	0	2	0	0	0	0	0	0	0	0	0	0	0	2	0	0	0	0	0	0
NC_006853.1	6836	16	+			TTCACGACACATACTACGTTGTCGCACATTTCCACTATGTTTTATCAATAGGAGCTGTATTTGCTATTATAGGGGGATTTGTTCATTGATTCCCACTATTC	0	0	0	0	0	0	0	0	2	3	0	0	0	0	2	3	2	0	0	2	2	0
NC_006853.1	6903	376	+			TATAGGGGGATTTGTTCATTGATTCCCACTATTCTCAGGTTATACTCTCAACGATACATGAGCCAAAATCCACTTCGCAATTATATTTGTAGGCGTCAATA	6	13	11	19	12	8	9	10	13	34	4	2	15	16	24	33	22	19	42	23	36	5
NC_006853.1	6930	58	+			ACTATTCTCAGGTTATACTCTCAACGATACATGAGCCAAAATCCACTTCGCAATTATATTTGTAGGCGTCAATATAACCTTCTTCCCACAACACTTTCTAG	0	0	2	6	6	3	2	0	2	7	2	0	5	5	5	3	0	2	5	0	0	3
NC_006853.1	6965	56	+	16	AATATA	CCAAAATCCACTTCGCAATTATATTTGTAGGCGTCAATATAACCTTCTTCCCACAACACTTTCTAGGACTATCTGGCATGCCTCGACGATACTCCGACTAC	0	0	0	5	2	0	2	3	5	4	2	3	2	3	5	4	0	6	0	3	5	2
NC_006853.1	6991	5	+	42	AATATA	GTAGGCGTCAATATAACCTTCTTCCCACAACACTTTCTAGGACTATCTGGCATGCCTCGACGATACTCCGACTACCCAGATGCATACACAATATGAAATAC	0	0	0	0	0	0	0	0	0	0	0	0	0	0	2	0	0	0	0	3	0	0
NC_006853.1	7012	30	+			TTCCCACAACACTTTCTAGGACTATCTGGCATGCCTCGACGATACTCCGACTACCCAGATGCATACACAATATGAAATACTATCTCATCAATAGGCTCATT	0	0	0	2	0	0	0	0	2	5	0	0	3	4	4	0	0	0	2	0	5	3
NC_006853.1	7031	30	+			GACTATCTGGCATGCCTCGACGATACTCCGACTACCCAGATGCATACACAATATGAAATACTATCTCATCAATAGGCTCATTCATTTCCCTAACAGCAGTT	0	0	0	2	2	2	0	0	2	2	4	0	0	0	5	2	2	0	0	2	0	5
NC_006853.1	7059	263	+			CGACTACCCAGATGCATACACAATATGAAATACTATCTCATCAATAGGCTCATTCATTTCCCTAACAGCAGTTATACTAATAGTTTTCATCATCTGAGAAG	7	2	10	12	12	6	11	8	6	28	2	5	19	8	21	21	8	20	19	9	24	5
NC_006853.1	7109	44	+			CATTCATTTCCCTAACAGCAGTTATACTAATAGTTTTCATCATCTGAGAAGCATTTGCATCTAAACGAGAAGTCTTGACTGTAGACTTAACCACGACAAAT	0	0	0	0	0	0	0	0	0	3	0	2	2	3	8	2	2	0	2	3	10	7
NC_006853.1	7152	4	+			CTGAGAAGCATTTGCATCTAAACGAGAAGTCTTGACTGTAGACTTAACCACGACAAATCTAGAATGATTAAACGGATGCCCTCCACCATATCACACATTTG	0	0	0	0	0	0	0	0	0	0	2	0	0	0	0	0	0	0	0	0	0	2
NC_006853.1	7165	12	+			GCATCTAAACGAGAAGTCTTGACTGTAGACTTAACCACGACAAATCTAGAATGATTAAACGGATGCCCTCCACCATATCACACATTTGAAGAACCCACCTA	0	0	0	2	0	0	0	0	0	2	0	0	0	0	2	0	0	2	0	0	4	0
NC_006853.1	7182	37	+	15	ATTAAA	CTTGACTGTAGACTTAACCACGACAAATCTAGAATGATTAAACGGATGCCCTCCACCATATCACACATTTGAAGAACCCACCTATGTTAACCTAAAATAAG	0	0	0	3	4	0	0	0	0	8	0	0	3	2	3	2	0	5	3	2	0	2
NC_006853.1	7210	201	+	43	ATTAAA	CTAGAATGATTAAACGGATGCCCTCCACCATATCACACATTTGAAGAACCCACCTATGTTAACCTAAAATAAGAAAGGAAGGAATCGAACCCCCTACTATT	2	6	7	18	13	5	4	6	11	23	0	3	14	11	24	4	4	5	15	10	16	0
NC_006853.1	7253	28	+	24	AAGAAA	AAGAACCCACCTATGTTAACCTAAAATAAGAAAGGAAGGAATCGAACCCCCTACTATTGGTTTCAAGCCAACATCATAACCTCTATGTCTCTCTCAATAAA	0	2	0	0	2	0	0	3	0	2	0	0	0	2	7	0	0	0	0	0	8	2
NC_006853.1	7300	6	-			TGTAACTTAACTTTGACAAAATTATATAATGTTTTACTAACACCTCGTTTATTGAGAGAGACATAGAGGTTATGATGTTGGCTTGAAACCAATAGTAGGGG	0	0	0	0	0	0	0	0	2	2	0	0	0	0	0	0	0	0	0	2	0	0
NC_006853.1	7304	11527	+			TACTATTGGTTTCAAGCCAACATCATAACCTCTATGTCTCTCTCAATAAACGAGGTGTTAGTAAAACATTATATAATTTTGTCAAAGTTAAGTTACAAGTG	259	346	598	876	755	328	238	186	217	1108	307	309	343	419	682	766	591	593	749	425	564	868
NC_006853.1	7456	75	-			TTAGTGAAATAATGTAAAGTACTAATGAGCTAATTAAGAAGACAATTATTAGCGTGTGGTCATGAAAGTGAAGTAGTTCTTCTATGATTGGTGATGTTGCA	0	0	0	10	8	3	2	0	3	21	10	2	8	0	4	0	0	0	0	2	0	2
NC_006853.1	7495	46	-			CATCTATCGTGCTTGTATGGGTCAGCTTTGTCGTTAGTATTAGTGAAATAATGTAAAGTACTAATGAGCTAATTAAGAAGACAATTATTAGCGTGTGGTCA	0	0	0	0	3	4	4	4	4	7	8	5	0	0	5	0	0	0	0	0	0	2
NC_006853.1	7706	39	+	46	AGTAAA	CTTACAGTAAAAACCATAGGACATCAGTGATACTGAAGCTATGAGTATACAGATTATGAGGACTTAAGCTTCGACTCCTACATAATTCCAACATCAGAATT	0	0	4	7	3	0	0	0	2	7	0	0	2	3	3	0	0	0	0	2	4	2
NC_006853.1	7754	5	+			ACAGATTATGAGGACTTAAGCTTCGACTCCTACATAATTCCAACATCAGAATTAAAGCCAGGGGAGCTACGACTATTAGAAGTCGATAATCGAGTTGTACT	0	0	0	0	0	0	0	0	0	0	0	0	0	2	3	0	0	0	0	0	0	0
NC_006853.1	8027	2	+			TCAAACCACAGTTTCATGCCCATTGTCCTTGAGTTAGTCCCACTAAAGTACTTTGAAAAATGATCTGCGTCAATATTATAAAATCACTAAGAAGCTATATA	0	0	0	0	0	0	0	0	0	0	0	0	0	2	0	0	0	0	0	0	0	0
NC_006853.1	8060	22816	+	43	ACTAAA	TTAGTCCCACTAAAGTACTTTGAAAAATGATCTGCGTCAATATTATAAAATCACTAAGAAGCTATATAGCACTAACCTTTTAAGTTAGAGATTGAGAGCCA	823	804	1291	2133	1132	438	518	539	491	3021	661	519	612	801	929	2040	955	1274	1168	849	1267	551
NC_006853.1	8131	3	-			AAGAATATTGATAAGATCATTGTCAGTCATGTTGACGTGTCTAGTTGCGGCATGTCACCAAGGAGAGTATATGGCTCTCAATCTCTAACTTAAAAGGTTAG	0	0	0	0	0	0	0	0	0	0	0	0	0	0	0	0	0	0	0	0	0	3
NC_006853.1	8173	192	-	21	GATAAA	TTGTGTTTTGAAACTTTTAGTTGAAAGATGATAAAAAGGGTCAAGAATATTGATAAGATCATTGTCAGTCATGTTGACGTGTCTAGTTGCGGCATGTCACC	4	7	10	31	7	0	7	5	4	33	5	2	2	2	4	17	10	7	15	9	11	0
NC_006853.1	8371	7	+			CCCCTGTAATTTTAGGTCTCCCTCTCGTAACCCTTATCGTACTATTCCCAAGCCTACTATTCCCAACATCAAACCGACTAGTAAGCAATCGCTTTGTAACC	0	0	0	0	0	0	0	0	0	5	0	2	0	0	0	0	0	0	0	0	0	0
NC_006853.1	8618	11	-			GGGCAAGTGATGCTTTAGTTTTATTGCGGAATCCTGTAATTACGGCTCCTGCTCACAGGGGGATGGCTATGCCTAGGTTTATTGATAGTTGTGTTGTTGGT	0	0	0	0	0	0	0	0	4	0	0	0	0	0	0	0	0	2	0	0	2	3
NC_006853.1	8643	2	+			CTAGGCATAGCCATCCCCCTGTGAGCAGGAGCCGTAATTACAGGATTCCGCAATAAAACTAAAGCATCACTTGCCCATTTCTTACCACAAGGAACACCCAC	0	0	0	0	2	0	0	0	0	0	0	0	0	0	0	0	0	0	0	0	0	0
NC_006853.1	8707	77	+			CATCACTTGCCCATTTCTTACCACAAGGAACACCCACTCCACTAATCCCAATACTAGTAATTATTGAAACTATCAGCCTTTTTATTCAACCTATAGCCCTC	0	2	5	6	5	2	4	4	2	25	3	7	0	3	0	5	2	0	0	0	2	0
NC_006853.1	8883	13	+			ATAAGCATTAGCACTACAACAGCTCTAATTACATTCACCATTCTAATCCTACTAACAATTCTAGAGTTTGCAGTAGCTATAATCCAAGCCTATGTATTCAC	0	0	0	5	0	3	2	0	0	0	0	0	0	0	3	0	0	0	0	0	0	0
NC_006853.1	8922	4	+			ATTCTAATCCTACTAACAATTCTAGAGTTTGCAGTAGCTATAATCCAAGCCTATGTATTCACTCTCCTAGTCAGCCTATATCTGCATGACAACACATAATG	0	0	0	0	0	0	0	0	0	0	0	0	0	0	2	0	2	0	0	0	0	0
NC_006853.1	8970	19024	+			GCCTATGTATTCACTCTCCTAGTCAGCCTATATCTGCATGACAACACATAATGACACACCAAACTCATGCTTATCATATAGTAAACCCAAGCCCTTGACCT	571	655	1077	1801	950	420	414	406	393	2514	570	361	534	634	887	1635	868	1061	1066	713	1038	456
NC_006853.1	9013	11	+	15	AGTAAA	ACACATAATGACACACCAAACTCATGCTTATCATATAGTAAACCCAAGCCCTTGACCTCTTACAGGAGCTTTGTCTGCCCTCTTAATAACATCCGGCCTAA	0	2	0	2	0	0	0	0	0	4	0	0	0	0	0	0	3	0	0	0	0	0
NC_006853.1	9044	4	+	46	AGTAAA	CATATAGTAAACCCAAGCCCTTGACCTCTTACAGGAGCTTTGTCTGCCCTCTTAATAACATCCGGCCTAACCATGTGATTTCACTTTAACTCAATGACCCT	0	0	0	0	0	0	0	0	0	2	0	0	0	0	0	0	0	0	0	0	0	2
NC_006853.1	9129	4	+	13	AATATA	TTAACTCAATGACCCTGCTAATAATTGGCCTAACAACAAATATACTAACAATATACCAATGATGACGAGATGTTATCCGAGAAAGCACCTTCCAAGGGCAC	0	0	2	0	2	0	0	0	0	0	0	0	0	0	0	0	0	0	0	0	0	0
NC_006853.1	9143	5	+	16	AATATA	CTGCTAATAATTGGCCTAACAACAAATATACTAACAATATACCAATGATGACGAGATGTTATCCGAGAAAGCACCTTCCAAGGGCACCATACCCCAGCTGT	0	0	0	0	0	0	0	0	0	0	0	0	0	0	3	0	0	0	0	2	0	0
NC_006853.1	9213	2	+			GCACCTTCCAAGGGCACCATACCCCAGCTGTCCAAAAAGGCCTCCGTTATGGAATAATTCTTTTTATTATCTCCGAAGTACTATTCTTTACCGGATTTTTC	0	0	0	0	0	0	0	0	0	0	0	0	0	0	2	0	0	0	0	0	0	0
NC_006853.1	9275	4	+			TTTATTATCTCCGAAGTACTATTCTTTACCGGATTTTTCTGAGCTTTCTACCACTCAAGCCTCGCCCCCACCCCTGAACTAGGCGGCTGCTGACCCCCAAC	0	0	0	0	2	0	0	0	0	2	0	0	0	0	0	0	0	0	0	0	0	0
NC_006853.1	9293	2	+			CTATTCTTTACCGGATTTTTCTGAGCTTTCTACCACTCAAGCCTCGCCCCCACCCCTGAACTAGGCGGCTGCTGACCCCCAACAGGCATTCACCCACTAAA	0	0	0	0	0	0	0	0	0	0	0	0	0	0	2	0	0	0	0	0	0	0
NC_006853.1	9322	4	+			CTACCACTCAAGCCTCGCCCCCACCCCTGAACTAGGCGGCTGCTGACCCCCAACAGGCATTCACCCACTAAACCCCCTAGAAGTCCCACTGCTCAACACCT	0	0	0	0	2	0	0	0	0	0	0	0	0	0	0	0	0	0	0	0	2	0
NC_006853.1	9348	22	+			CTGAACTAGGCGGCTGCTGACCCCCAACAGGCATTCACCCACTAAACCCCCTAGAAGTCCCACTGCTCAACACCTCTGTCCTATTGGCTTCCGGAGTTTCT	0	0	0	3	2	0	0	0	0	3	3	0	0	0	0	0	2	2	0	2	3	2
NC_006853.1	9392	5	+			AACCCCCTAGAAGTCCCACTGCTCAACACCTCTGTCCTATTGGCTTCCGGAGTTTCTATTACCTGAGCCCATCATAGTTTAATAGAAGGGGACCGAAAGCA	0	0	0	0	2	0	0	0	0	0	0	0	0	0	0	0	0	0	3	0	0	0
NC_006853.1	9406	13	-	42	AATATA	GGGCTTGTAATATATGCTTTCGGTCCCCTTCTATTAAACTATGATGGGCTCAGGTAATAGAAACTCCGGAAGCCAATAGGACAGAGGTGTTGAGCAGTGGG	0	0	0	0	0	0	2	0	0	2	0	0	4	0	0	3	0	0	0	2	0	0
NC_006853.1	9458	325	+	37	AATAGA	GCCCATCATAGTTTAATAGAAGGGGACCGAAAGCATATATTACAAGCCCTATTTATCACCATCACATTAGGAGTCTACTTCACACTACTACAAGCCTCAGA	5	6	7	43	23	16	10	8	11	32	2	6	13	11	27	34	14	15	21	7	12	2
NC_006853.1	9474	7	-			AGGTGCTTCATAGTATTCTGAGGCTTGTAGTAGTGTGAAGTAGACTCCTAATGTGATGGTGATAAATAGGGCTTGTAATATATGCTTTCGGTCCCCTTCTA	0	0	0	0	0	0	2	0	0	2	0	3	0	0	0	0	0	0	0	0	0	0
NC_006853.1	9500	15	+			CAAGCCCTATTTATCACCATCACATTAGGAGTCTACTTCACACTACTACAAGCCTCAGAATACTATGAAGCACCTTTTACTATCTCCGACGGAGTTTACGG	0	0	0	3	4	0	0	0	0	0	0	0	0	0	4	0	0	2	0	2	0	0
NC_006853.1	9633	11	+			GCCTCCACGTCATCATTGGGTCCACCTTCTTAATTGTCTGCTTCTTCCGCCAATTAAAATTTCATTTTACTTCTAACCACCACTTCGGCTTTGAAGCCGCT	0	0	0	0	6	0	0	0	0	0	0	0	2	0	3	0	0	0	0	0	0	0
NC_006853.1	9691	30	+			ATTTCATTTTACTTCTAACCACCACTTCGGCTTTGAAGCCGCTGCCTGATACTGACATTTCGTAGACGTAGTCTGACTTTTCCTCTATGTTTCTATCTATT	0	4	0	0	3	0	0	0	0	7	0	0	0	0	2	6	2	0	2	0	4	0
NC_006853.1	9725	38	+			GAAGCCGCTGCCTGATACTGACATTTCGTAGACGTAGTCTGACTTTTCCTCTATGTTTCTATCTATTGATGAGGCTCCTATTCTTTTAGTATTAACTAGTA	2	0	0	5	3	2	0	0	0	8	0	0	2	3	4	0	2	3	2	0	0	2
NC_006853.1	9754	20710	+			AGACGTAGTCTGACTTTTCCTCTATGTTTCTATCTATTGATGAGGCTCCTATTCTTTTAGTATTAACTAGTACAGCTGACTTCCAATCAGCTAGTTTCGGT	532	714	1074	2013	1018	452	570	370	421	2276	564	545	671	733	1074	1893	856	979	1003	945	1418	589
NC_006853.1	9802	4	+			CTATTCTTTTAGTATTAACTAGTACAGCTGACTTCCAATCAGCTAGTTTCGGTCTAGTCCGAAAAAGAATAATAAATTTAATACTAGCCCTCCTGACCAAT	0	0	0	0	0	0	0	0	0	2	0	0	0	0	0	0	0	0	0	0	0	2
NC_006853.1	10052	22	-			GGAAGAGGGCTATGGTAAGCATTGTGTTTAGATTTGCTGTTTGTGAGGCTCATGGCAGTGGTAGGAGGAGTGCAATTTCTAGGTCAAATAAGAGGAATGTG	0	0	0	3	0	0	0	0	0	0	0	0	3	2	0	5	2	2	3	2	0	0
NC_006853.1	10169	8621	+	13	AATGAA	TGTAAGCCTAGCCTATGAGTGAACTCAAAAAGGACTAGAATGAACCGAATATGGTACTTAGTTTAAAATAAAATAAATGATTTCGACTCATTAGATTATGA	245	300	588	940	391	167	164	137	143	1397	172	235	238	229	381	1033	354	293	303	283	493	135
NC_006853.1	10200	4	-	25	ATTAAA	TACTATAGACATTTGGTAATTATGAATTAAATCATAATCTAATGAGTCGAAATCATTTATTTTATTTTAAACTAAGTACCATATTCGGTTCATTCTAGTCC	0	0	0	0	0	0	0	0	0	0	0	2	0	0	0	0	0	2	0	0	0	0
NC_006853.1	10300	7	-			GCATTATTCCTTCTAAGCATAGAAGGGAGGATATTAGGTGGGATCGGTATATTAGTAGTCCTACAAGAGATACTGTGAATGCTATTATAATGTTTATGTAT	0	0	0	0	0	0	0	0	0	0	0	0	0	0	0	0	0	0	0	0	0	7
NC_006853.1	10529	11	+	45	AATACA	GTATCAAATACATATGGTACTGATTATGTACAAAACCTCAACTTACTCCAATGCTAAAATACATTATTCCAACAATTATACTTATACCCCTAACCTGGTTA	0	0	0	3	2	2	0	0	0	2	0	0	0	0	2	0	0	0	0	0	0	0
NC_006853.1	10691	4	+	41	CATAAA	GCCTCCTCCTCATAAACCAGTTTGGCGACAACAGCCTTAATTTTTCACTACTATTTTTCTCCGACTCCCTATCCACTCCACTACTAATTTTAACCATATGG	0	0	2	0	0	0	0	0	0	0	0	0	0	0	0	2	0	0	0	0	0	0
NC_006853.1	10861	6	+			TTTATTACTATGCTGATCTCACTACAACTATTCCTAATTATAACCTTTACCGCCATGGAACTAATCTTATTTTATATTCTATTTGAAGCAACACTAGTCCC	0	0	0	4	0	0	0	0	0	2	0	0	0	0	0	0	0	0	0	0	0	0
NC_006853.1	10911	2	+			CGCCATGGAACTAATCTTATTTTATATTCTATTTGAAGCAACACTAGTCCCAACACTCATTATTATTACCCGATGAGGAAACCAAACAGAACGCCTAAACG	0	0	0	0	0	0	0	0	0	0	0	0	0	0	2	0	0	0	0	0	0	0
NC_006853.1	11404	2	+			TGCCTCCGTCAAACGGACCTAAAATCACTCATCGCATACTCCTCTGTAAGCCACATAGCACTCGTTATCGTAGCCATCCTTATCCAGACACCTTGAAGCTA	0	0	0	2	0	0	0	0	0	0	0	0	0	0	0	0	0	0	0	0	0	0
NC_006853.1	11552	2	+			TACTTTTCTGTCTAGCAAACTCAAACTACGAACGAATCCACAGCCGAACCATAATTCTAGCTCGAGGCCTACAAACGCTCCTTCCACTAATAGCCACCTGA	0	0	0	0	0	0	0	0	0	0	0	0	0	0	2	0	0	0	0	0	0	0
NC_006853.1	11771	5	+	49	AATATA	TAAATATAGTAATCACCGCCCTATATTCTCTATACATGCTAATTATAACCCAACGAGGAAAATATACCTACCACATTAATAATATCTCGCCTTCCTTTACA	0	0	0	0	0	0	0	0	0	3	0	0	0	0	2	0	0	0	0	0	0	0
NC_006853.1	11807	4	+	27	AATATA	TGCTAATTATAACCCAACGAGGAAAATATACCTACCACATTAATAATATCTCGCCTTCCTTTACACGGGAAAATGCACTCATATCATTACACATCCTACCC	0	0	2	0	0	0	0	0	0	0	0	0	0	0	2	0	0	0	0	0	0	0
NC_006853.1	11906	13177	+			CCCTACTACTCCTAACCCTAAACCCAAAAATTATTCTAGGACCTCTATACTGTAAATATAGTTTAACAAAAACATTAGATTGTGAATCTAACAATAGAAAC	308	433	679	1335	746	264	290	251	227	1681	388	286	470	425	576	1069	642	590	630	598	901	388
NC_006853.1	11911	31	-			AATGAGTTTCTATTGTTAGATTCACAATCTAATGTTTTTGTTAAACTATATTTACAGTATAGAGGTCCTAGAATAATTTTTGGGTTTAGGGTTAGGAGTAG	0	0	0	5	0	0	0	0	0	10	3	0	0	3	0	0	0	5	3	0	0	2
NC_006853.1	12038	73	+			CAAGAACTGCTAATTCTATGCTCCCATATCTAATAGTATGGCTTTTTCGAACTTTTAAAGGATAGTAGTTTATCCGTTGGTCTTAGGAACCAAAAAATTGG	0	2	4	4	3	0	4	0	0	4	2	2	2	0	6	3	4	3	3	3	16	8
NC_006853.1	12121	12	-	25	AGTAAA	TATTATAATGGGTGTAGTTAGTAAGAGTAAAGTAACTAGTGAGAGTGAGGAGAATATGTTTATTACTTTTATTTGGAGTTGCACCAATTTTTTGGTTCCTA	0	0	0	2	5	0	0	0	0	0	0	0	3	0	0	2	0	0	0	0	0	0
NC_006853.1	12444	5	+			GTCACATGATCTATTATAGAATTCTCAATATGATATATATACTCAGACCCCAATATTAACAAATTCTTCAAATATCTACTCCTATTCCTCATTACTATGCT	0	0	0	0	0	0	0	0	0	0	0	3	0	0	0	2	0	0	0	0	0	0
NC_006853.1	12613	5	+			TTCTACTCATCGGATGATGATACGGACGAGCAGATGCAAACACAGCAGCCCTACAAGCAATCTTATATAACCGCATCGGCGACATTGGTTTCATTTTAGCA	0	0	0	2	0	0	0	0	0	3	0	0	0	0	0	0	0	0	0	0	0	0
NC_006853.1	12700	2	+			GTTTCATTTTAGCAATAGCATGGTTCCTAACAAATCTCAATACCTGAGACCTCCAACAGATCTTCATACTAAACCCAAGCGACTCAAACATACCCTTGATT	0	0	0	0	0	0	0	2	0	0	0	0	0	0	0	0	0	0	0	0	0	0
NC_006853.1	12725	7	+			CCTAACAAATCTCAATACCTGAGACCTCCAACAGATCTTCATACTAAACCCAAGCGACTCAAACATACCCTTGATTGGACTAGCATTAGCTGCAACCGGAA	0	0	0	0	3	0	0	0	0	4	0	0	0	0	0	0	0	0	0	0	0	0
NC_006853.1	12784	2	+			CAAACATACCCTTGATTGGACTAGCATTAGCTGCAACCGGAAAATCCGCCCAATTTGGCCTCCACCCGTGACTTCCCTCTGCAATAGAAGGCCCAACTCCC	0	0	0	0	0	0	2	0	0	0	0	0	0	0	0	0	0	0	0	0	0	0
NC_006853.1	12847	4	+	32	AATAGA	ACCCGTGACTTCCCTCTGCAATAGAAGGCCCAACTCCCGTCTCAGCACTACTCCATTCAAGCACAATAGTGGTAGCAGGTATCTTCCTACTAATCCGTTTC	0	0	0	0	0	0	0	0	0	4	0	0	0	0	0	0	0	0	0	0	0	0
NC_006853.1	12903	2	-	33	AATAGA	GCTCCTAAGCATAATGTAATAGATTGGATGTATTTATTGTTTTCTGTGAGGGGATAGAAACGGATTAGTAGGAAGATACCTGCTACCACTATTGTGCTTGA	0	0	0	0	0	0	0	0	0	0	0	0	2	0	0	0	0	0	0	0	0	0
NC_006853.1	12930	4	+	15	AATAAA	TTCCTACTAATCCGTTTCTATCCCCTCACAGAAAACAATAAATACATCCAATCTATTACATTATGCTTAGGAGCCATTACCACACTATTTACAGCAATATG	0	0	0	0	2	0	0	0	0	2	0	0	0	0	0	0	0	0	0	0	0	0
NC_006853.1	13170	5	+			ATACTATTCATATGCTCCGGTTCCATTATTCACAGCCTAAACGACGAACAAGATATTCGAAAAATAGGAGGCCTATTTAAAGCCATGCCATTCACCACAAC	0	0	0	2	0	0	0	0	0	3	0	0	0	0	0	0	0	0	0	0	0	0
NC_006853.1	13292	7	-			TTATTAGAAGGGCTCAGGCGTTGGTATAAGACGTGTTGGCGGCTTCGATGATTAGGTCTTTGGAGTAGAATCCTGTGAGGAAGGGTATTCCTGTTAGTGCG	0	0	0	0	0	0	0	0	0	0	0	3	0	0	0	0	2	0	2	0	0	0
NC_006853.1	13305	2	+			ATACCCTTCCTCACAGGATTCTACTCCAAAGACCTAATCATCGAAGCCGCCAACACGTCTTATACCAACGCCTGAGCCCTTCTAATAACATTAATTGCCAC	0	0	0	0	0	0	0	0	0	0	0	0	0	0	0	2	0	0	0	0	0	0
NC_006853.1	13351	7	-			AAGTGCGAAAAAAATAATACGGGTGCTGTAAATAGCTGTGAAAGAGGTGGCAATTAATGTTATTAGAAGGGCTCAGGCGTTGGTATAAGACGTGTTGGCGG	0	0	0	0	3	0	2	0	0	0	0	2	0	0	0	0	0	0	0	0	0	0
NC_006853.1	13382	6	+			CCTTCTAATAACATTAATTGCCACCTCTTTCACAGCTATTTACAGCACCCGTATTATTTTTTTCGCACTTCTAGGACAACCCCGATTCCCTACCCTAGTTA	0	0	0	2	0	0	2	0	0	0	0	0	0	0	0	0	0	2	0	0	0	0
NC_006853.1	13439	22	+			TTTTTTCGCACTTCTAGGACAACCCCGATTCCCTACCCTAGTTAATATTAACGAAAACAACCCCCTTCTGATCAACTCTATCAAACGCTTACTAATTGGAA	0	0	3	0	2	2	0	0	0	4	0	0	0	0	2	2	3	0	0	0	4	0
NC_006853.1	13544	2	+			CTTCGCAGGATACATCATTTCCAACAATATTCCTCCAACAACAATTCCCCAAATAACTATGCCCTACTACCTAAAAACAACAGCCCTAATTGTTACAATCC	0	0	0	0	0	0	0	0	0	2	0	0	0	0	0	0	0	0	0	0	0	0
NC_006853.1	13599	8	-			TGATATTTTAGATTTTTAGTTATATTACTGATTTCTAGGGCTAAGATGAAGCCTAGGATTGTAACAATTAGGGCTGTTGTTTTTAGGTAGTAGGGCATAGT	0	0	0	0	0	0	0	0	0	0	0	0	0	0	0	0	0	0	0	0	2	6
NC_006853.1	13656	2	+	27	ACTAAA	TTAGCCCTAGAAATCAGTAATATAACTAAAAATCTAAAATATCACTACCCCTCAAACGCCTTCAAGTTCTCAACCTTGCTAGGGTATTTCCCCACAATTAT	0	0	0	0	0	0	0	0	0	2	0	0	0	0	0	0	0	0	0	0	0	0
NC_006853.1	13742	8	-			GGATGGCTTCTAGTCAGATTAGGTCTAGAAGGGAGGATGCTGATTTTTGGCTTATTGATAAATTTATGTATGGAGCTAGGCGATGTATAATTGTGGGGAAA	0	0	0	0	0	0	0	0	0	0	0	2	2	0	2	2	0	0	0	0	0	0
NC_006853.1	13744	4	+	20	CATAAA	TCCCCACAATTATACATCGCCTAGCTCCATACATAAATTTATCAATAAGCCAAAAATCAGCATCCTCCCTTCTAGACCTAATCTGACTAGAAGCCATCCTA	0	0	0	0	2	0	0	0	0	0	0	0	0	0	0	0	0	0	0	0	2	0
NC_006853.1	13901	65	-	16	ATTAAA	GGTGTTGTGGTTATTATAGAAATTACTCGTGGAAATTAAATAAGATTATGCTGATAAGGATTGTGATTAAGAAGGAGAGGAAATATAGTTTGATCAGGCCT	0	0	0	4	7	4	5	0	0	10	4	11	3	2	3	2	0	2	2	2	2	2
NC_006853.1	13953	26	+			ATAATCTTATTTAATTTCCACGAGTAATTTCTATAATAACCACAACACCAATTAATAAAGACCACCCAGTTACAATAACTAATCAGGTACCATAACTGTAT	0	0	2	2	2	0	0	0	0	3	2	3	0	0	6	2	2	0	0	0	2	0
NC_006853.1	13969	10	+	14	AATAAA	TCCACGAGTAATTTCTATAATAACCACAACACCAATTAATAAAGACCACCCAGTTACAATAACTAATCAGGTACCATAACTGTATAAAGCCGCAATCCCTA	0	0	0	3	0	0	0	0	0	3	0	0	0	0	2	0	0	0	0	2	0	0
NC_006853.1	14011	4	+			AGACCACCCAGTTACAATAACTAATCAGGTACCATAACTGTATAAAGCCGCAATCCCTATGGCCTCTTCACTAAAGAACCCAGAATCCCCTGTATCATAAA	0	0	2	0	0	0	0	0	0	0	0	0	0	0	0	0	0	0	0	2	0	0
NC_006853.1	14050	19	+	21	ACTAAA	GTATAAAGCCGCAATCCCTATGGCCTCTTCACTAAAGAACCCAGAATCCCCTGTATCATAAATCACCCAATCCCCTAAACCATTAAACTCAAACACAACCT	0	0	0	2	2	0	0	0	0	2	0	4	0	2	4	3	0	0	0	0	0	0
NC_006853.1	14074	24	+	45	ACTAAA	CTCTTCACTAAAGAACCCAGAATCCCCTGTATCATAAATCACCCAATCCCCTAAACCATTAAACTCAAACACAACCTCAACTTCTTTATCCTTTAATACAT	0	0	0	2	0	0	2	0	2	5	0	4	0	0	0	5	2	0	0	2	0	0
NC_006853.1	14113	16	+	33	ATTAAA	CACCCAATCCCCTAAACCATTAAACTCAAACACAACCTCAACTTCTTTATCCTTTAATACATAATAGACCATAAAGAACTCCATCAACAAGCCAGTAACAA	0	0	0	2	2	0	0	0	0	2	2	0	0	0	2	0	3	0	0	0	3	0
NC_006853.1	14130	8	+	13	AATACA	CATTAAACTCAAACACAACCTCAACTTCTTTATCCTTTAATACATAATAGACCATAAAGAACTCCATCAACAAGCCAGTAACAAATGCCCCTAAAACAGCC	0	0	0	0	0	0	0	0	0	0	0	0	0	0	0	0	2	2	0	0	4	0
NC_006853.1	14143	2	+	19	AATAGA	CACAACCTCAACTTCTTTATCCTTTAATACATAATAGACCATAAAGAACTCCATCAACAAGCCAGTAACAAATGCCCCTAAAACAGCCTTATTAGAAAGCC	0	0	0	0	0	0	0	0	0	0	0	0	0	0	0	2	0	0	0	0	0	0
NC_006853.1	14170	8	+	46	AATAGA	TACATAATAGACCATAAAGAACTCCATCAACAAGCCAGTAACAAATGCCCCTAAAACAGCCTTATTAGAAAGCCAAATTTCAGGATACTGTTCTGTAGCCA	0	0	0	0	2	0	0	0	0	4	0	0	0	0	0	0	0	0	0	0	2	0
NC_006853.1	14204	5	+			CCAGTAACAAATGCCCCTAAAACAGCCTTATTAGAAAGCCAAATTTCAGGATACTGTTCTGTAGCCATAGCCGTTGTATAACCAAAAACTACCATCATACC	0	0	0	0	0	0	0	0	0	0	0	0	0	0	0	0	0	0	0	0	2	3
NC_006853.1	14208	5	-			GGGAGGTATGATGGTAGTTTTTGGTTATACAACGGCTATGGCTACAGAACAGTATCCTGAAATTTGGCTTTCTAATAAGGCTGTTTTAGGGGCATTTGTTA	0	0	0	0	0	0	0	0	0	3	0	0	0	0	0	0	0	0	2	0	0	0
NC_006853.1	14227	4	+			AGCCTTATTAGAAAGCCAAATTTCAGGATACTGTTCTGTAGCCATAGCCGTTGTATAACCAAAAACTACCATCATACCTCCCAAATAAATTAAAAAGACCA	0	0	0	0	0	0	0	0	0	0	0	0	0	0	0	0	0	0	0	0	4	0
NC_006853.1	14254	9	+			ATACTGTTCTGTAGCCATAGCCGTTGTATAACCAAAAACTACCATCATACCTCCCAAATAAATTAAAAAGACCATCAACCCCAAAAAGGATCCACCAAAAT	0	0	0	2	3	0	0	0	0	2	0	0	0	0	0	0	2	0	0	0	0	0
NC_006853.1	14285	5	+	21	ATTAAA	CCAAAAACTACCATCATACCTCCCAAATAAATTAAAAAGACCATCAACCCCAAAAAGGATCCACCAAAATTCAATACAATTCCACAGCCAACCCCACCACT	0	0	0	0	0	0	0	0	0	3	0	0	0	0	2	0	0	0	0	0	0	0
NC_006853.1	14299	9	+	35	ATTAAA	CATACCTCCCAAATAAATTAAAAAGACCATCAACCCCAAAAAGGATCCACCAAAATTCAATACAATTCCACAGCCAACCCCACCACTCACAATTAACCCTA	0	0	0	0	2	0	0	0	0	0	0	0	0	0	3	0	4	0	0	0	0	0
NC_006853.1	14329	55	+	23	AATACA	CAACCCCAAAAAGGATCCACCAAAATTCAATACAATTCCACAGCCAACCCCACCACTCACAATTAACCCTAACCCCCCATAAATAGGTGAAGGTTTCGAAG	0	4	5	5	3	0	3	0	2	4	0	4	4	2	8	2	0	0	0	2	7	0
NC_006853.1	14412	29	+	36	AAGAAA	TAGGTGAAGGTTTCGAAGAAAACCCCACAAAACCTATCACGAAAATAACGCTTAGAATAAATACAATGTATAGTATCATTATTCTTACATGGAATCTAACC	0	0	0	2	2	0	0	0	0	2	2	2	2	3	2	0	4	0	0	0	6	2
NC_006853.1	14460	9	+	40	AATACA	CGCTTAGAATAAATACAATGTATAGTATCATTATTCTTACATGGAATCTAACCATGACTAATGATATGAAAAACCATCGTTGTCATTCAACTACAAGAACA	0	0	0	2	0	0	0	0	0	3	0	0	0	0	0	0	0	2	0	2	0	0
NC_006853.1	14514	3249	+			TGACTAATGATATGAAAAACCATCGTTGTCATTCAACTACAAGAACACTAATGACTAACATTCGAAAGTCCCACCCACTAATAAAAATTGTAAACAATGCA	41	63	103	215	101	36	73	138	154	414	111	64	84	158	198	138	129	251	285	174	207	112
NC_006853.1	14515	18	-			ATGCATTGTTTACAATTTTTATTAGTGGGTGGGACTTTCGAATGTTAGTCATTAGTGTTCTTGTAGTTGAATGACAACGATGGTTTTTCATATCATTAGTC	0	0	0	0	0	0	0	0	0	0	0	0	0	0	0	0	0	2	4	2	2	8
NC_006853.1	14584	2	+	42	AATAAA	CCACCCACTAATAAAAATTGTAAACAATGCATTCATCGACCTTCCAGCCCCATCAAACATTTCATCATGATGAAATTTCGGTTCCCTCCTGGGAATCTGCC	0	0	0	0	0	0	0	0	0	0	0	0	2	0	0	0	0	0	0	0	0	0
NC_006853.1	14658	4	+			ATTTCGGTTCCCTCCTGGGAATCTGCCTAATCCTACAAATCCTCACAGGCCTATTCCTAGCAATACACTACACATCCGACACAACAACAGCATTCTCCTCT	0	0	0	2	0	0	0	0	0	2	0	0	0	0	0	0	0	0	0	0	0	0
NC_006853.1	14687	2	+	19	AATACA	ATCCTACAAATCCTCACAGGCCTATTCCTAGCAATACACTACACATCCGACACAACAACAGCATTCTCCTCTGTTACCCATATCTGCCGAGACGTGAACTA	0	0	0	2	0	0	0	0	0	0	0	0	0	0	0	0	0	0	0	0	0	0
NC_006853.1	14769	2	+			TCTGCCGAGACGTGAACTACGGCTGAATCATCCGATACATACACGCAAACGGAGCTTCAATGTTTTTTATCTGCTTATATATGCACGTAGGACGAGGCTTA	0	0	0	0	0	0	0	0	0	2	0	0	0	0	0	0	0	0	0	0	0	0
NC_006853.1	14773	6	-	16	GATAAA	AATATAAGCCTCGTCCTACGTGCATATATAAGCAGATAAAAAACATTGAAGCTCCGTTTGCGTGTATGTATCGGATGATTCAGCCGTAGTTCACGTCTCGG	0	0	0	0	0	0	0	0	2	0	0	0	0	0	4	0	0	0	0	0	0	0
NC_006853.1	14803	27	+			ATACATACACGCAAACGGAGCTTCAATGTTTTTTATCTGCTTATATATGCACGTAGGACGAGGCTTATATTACGGGTCTTACACTTTTCTAGAAACATGAA	0	0	0	3	2	0	0	0	2	8	0	0	0	2	0	2	2	4	0	0	2	0
NC_006853.1	14848	8	+			TATGCACGTAGGACGAGGCTTATATTACGGGTCTTACACTTTTCTAGAAACATGAAATATTGGAGTAATCCTTCTGCTCACAGTAATAGCCACAGCATTTA	0	0	0	2	0	0	0	2	0	2	0	0	0	0	0	0	0	0	0	0	2	0
NC_006853.1	14915	8	+			ATCCTTCTGCTCACAGTAATAGCCACAGCATTTATAGGATACGTCCTACCATGAGGACAAATATCATTCTGAGGAGCAACAGTCATCACCAACCTCTTATC	0	0	0	0	2	0	0	0	0	2	0	0	0	0	0	0	0	0	0	2	2	0
NC_006853.1	14942	4	+			GCATTTATAGGATACGTCCTACCATGAGGACAAATATCATTCTGAGGAGCAACAGTCATCACCAACCTCTTATCAGCAATCCCATACATCGGCACAAATTT	0	0	0	2	0	0	0	0	0	2	0	0	0	0	0	0	0	0	0	0	0	0
NC_006853.1	14984	6	+			TGAGGAGCAACAGTCATCACCAACCTCTTATCAGCAATCCCATACATCGGCACAAATTTAGTCGAATGAATCTGAGGCGGATTCTCAGTAGACAAAGCAAC	0	0	0	0	0	0	0	0	0	2	0	0	0	0	0	2	0	2	0	0	0	0
NC_006853.1	15043	2	+	46	AATGAA	AGTCGAATGAATCTGAGGCGGATTCTCAGTAGACAAAGCAACCCTTACCCGATTCTTCGCTTTCCATTTTATCCTTCCATTTATCATCATAGCAATTGCCA	0	0	0	0	0	0	0	0	0	2	0	0	0	0	0	0	0	0	0	0	0	0
NC_006853.1	15048	5	-	29	GATAAA	GACTATGGCAATTGCTATGATGATAAATGGAAGGATAAAATGGAAAGCGAAGAATCGGGTAAGGGTTGCTTTGTCTACTGAGAATCCGCCTCAGATTCATT	0	0	0	0	0	0	0	0	0	2	0	0	0	0	0	0	0	0	0	0	0	3
NC_006853.1	15087	5	+			TTACCCGATTCTTCGCTTTCCATTTTATCCTTCCATTTATCATCATAGCAATTGCCATAGTCCACCTACTATTCCTCCACGAAACAGGCTCCAACAACCCA	0	0	0	0	3	0	0	0	0	0	2	0	0	0	0	0	0	0	0	0	0	0
NC_006853.1	15114	4	+			TCCTTCCATTTATCATCATAGCAATTGCCATAGTCCACCTACTATTCCTCCACGAAACAGGCTCCAACAACCCAACAGGAATTTCCTCAGACGTAGACAAA	0	0	0	0	0	0	2	0	0	0	0	0	0	0	0	0	0	0	0	2	0	0
NC_006853.1	15154	9	+			ACTATTCCTCCACGAAACAGGCTCCAACAACCCAACAGGAATTTCCTCAGACGTAGACAAAATCCCATTCCACCCCTACTATACCATTAAGGACATCTTAG	0	2	0	0	2	2	0	0	0	0	0	0	0	0	0	0	0	0	0	0	3	0
NC_006853.1	15207	5	-			GTCGGGTGCGAATAGTACTAGTAGTATTAGAGCTAGAATTAGTAAGAGGGCCCCTAAGATGTCCTTAATGGTATAGTAGGGGTGGAATGGGATTTTGTCTA	0	0	0	0	3	0	0	0	2	0	0	0	0	0	0	0	0	0	0	0	0	0
NC_006853.1	15258	2	+			CCCTCTTACTAATTCTAGCTCTAATACTACTAGTACTATTCGCACCCGACCTCCTCGGAGACCCAGATAACTACACCCCAGCCAATCCACTCAACACACCC	0	0	0	0	0	0	0	0	0	2	0	0	0	0	0	0	0	0	0	0	0	0
NC_006853.1	15286	5	+			ACTAGTACTATTCGCACCCGACCTCCTCGGAGACCCAGATAACTACACCCCAGCCAATCCACTCAACACACCCCCTCACATCAAACCCGAGTGATACTTCT	0	0	0	0	0	0	0	0	0	3	0	0	0	0	0	0	0	0	0	0	2	0
NC_006853.1	15322	4	+			AGATAACTACACCCCAGCCAATCCACTCAACACACCCCCTCACATCAAACCCGAGTGATACTTCTTATTTGCATACGCAATCTTACGATCAATCCCCAACA	0	0	0	0	0	0	0	0	0	0	0	0	0	0	2	2	0	0	0	0	0	0
NC_006853.1	15344	9	+			CCACTCAACACACCCCCTCACATCAAACCCGAGTGATACTTCTTATTTGCATACGCAATCTTACGATCAATCCCCAACAAACTAGGAGGAGTACTAGCCCT	0	0	0	3	0	0	0	0	0	2	0	0	0	2	0	2	0	0	0	0	0	0
NC_006853.1	15407	6	+			CGATCAATCCCCAACAAACTAGGAGGAGTACTAGCCCTAGCCTTCTCTATCCTAATTCTTGCTCTAATCCCCCTACTACACACCTCCAAACAACGAAGCAT	0	0	0	0	0	0	0	0	0	0	0	0	0	0	2	2	0	0	0	0	2	0
NC_006853.1	15415	11	-			GGAATATTATGCTTCGTTGTTTGGAGGTGTGTAGTAGGGGGATTAGAGCAAGAATTAGGATAGAGAAGGCTAGGGCTAGTACTCCTCCTAGTTTGTTGGGG	0	0	0	5	0	0	0	0	0	2	0	2	0	0	0	2	0	0	0	0	0	0
NC_006853.1	15429	6	+			GAGGAGTACTAGCCCTAGCCTTCTCTATCCTAATTCTTGCTCTAATCCCCCTACTACACACCTCCAAACAACGAAGCATAATATTCCGACCACTCAGCCAA	0	0	0	2	0	0	0	0	0	2	0	0	0	0	0	2	0	0	0	0	0	0
NC_006853.1	15443	8	+			CTAGCCTTCTCTATCCTAATTCTTGCTCTAATCCCCCTACTACACACCTCCAAACAACGAAGCATAATATTCCGACCACTCAGCCAATGCCTATTCTGAGC	0	0	0	2	0	0	2	0	0	0	0	0	0	2	2	0	0	0	0	0	0	0
NC_006853.1	15469	2	+			TCTAATCCCCCTACTACACACCTCCAAACAACGAAGCATAATATTCCGACCACTCAGCCAATGCCTATTCTGAGCCCTAGTAGCAGACCTATTGACACTCA	0	0	0	0	0	0	0	0	0	2	0	0	0	0	0	0	0	0	0	0	0	0
NC_006853.1	15550	12	+			AGCAGACCTATTGACACTCACATGAATTGGAGGACAACCAGTCGAACACCCATATATCACCATCGGACAACTAGCATCTGTCCTATACTTTCTCCTCATCC	0	0	0	0	2	0	0	0	0	0	0	0	2	0	2	0	0	0	0	2	4	0
NC_006853.1	15623	8	+			GCATCTGTCCTATACTTTCTCCTCATCCTAGTGCTAATACCAACGGCCGGCACAATCGAAAACAAATTACTAAAATGAAGACAGGTCTTTGTAGTACATCT	0	0	0	0	0	0	0	0	0	0	0	0	0	0	2	0	2	0	0	0	2	2
NC_006853.1	15656	10484	+	16	ACTAAA	CTAATACCAACGGCCGGCACAATCGAAAACAAATTACTAAAATGAAGACAGGTCTTTGTAGTACATCTAATATACTGGTCTTGTAAACCAGAGAAGGAGAA	279	369	549	896	522	213	223	221	225	1205	204	245	361	382	609	726	478	539	583	527	829	299
NC_006853.1	15703	4	+	30	AATATA	ACAGGTCTTTGTAGTACATCTAATATACTGGTCTTGTAAACCAGAGAAGGAGAACAACTAACCTCCCTAAGACTCAAGGAAGAAACTGCAGTCTCACCATC	0	0	0	2	0	0	0	0	0	0	0	0	0	0	2	0	0	0	0	0	0	0
NC_006853.1	15957	314	+	18	AATGAA	AGCTAACATAACACGCCCATACACAGACCACAGAATGAATTACCTACGCAAGGGGTAATGTACATAACATTAATGTAATAAAGACATAATATGTATATAGT	8	9	22	41	13	4	8	9	2	33	8	4	9	4	14	40	14	20	27	8	9	8
NC_006853.1	15979	247	+	40	AATGAA	ACAGACCACAGAATGAATTACCTACGCAAGGGGTAATGTACATAACATTAATGTAATAAAGACATAATATGTATATAGTACATTAAATTATATGCCCCATG	11	7	18	25	9	3	5	5	6	35	7	6	6	5	7	37	8	11	18	4	10	4
NC_006853.1	15992	88	+			TGAATTACCTACGCAAGGGGTAATGTACATAACATTAATGTAATAAAGACATAATATGTATATAGTACATTAAATTATATGCCCCATGCATATAAGCAAGC	4	0	8	0	8	0	0	0	3	12	2	3	3	5	0	20	5	6	3	0	6	0
NC_006853.1	16003	193	+	21	AATAAA	CGCAAGGGGTAATGTACATAACATTAATGTAATAAAGACATAATATGTATATAGTACATTAAATTATATGCCCCATGCATATAAGCAAGCACATGACCTCT	4	8	10	18	5	2	4	2	7	15	5	5	10	8	9	23	6	13	9	13	14	3
NC_006853.1	16020	491	+	38	AATAAA	ATAACATTAATGTAATAAAGACATAATATGTATATAGTACATTAAATTATATGCCCCATGCATATAAGCAAGCACATGACCTCTATAGCAGTACATAATAC	10	19	31	55	19	4	5	5	4	60	21	8	10	17	22	101	13	23	14	12	28	10
NC_006853.1	16040	190	+	31	ATTAAA	ACATAATATGTATATAGTACATTAAATTATATGCCCCATGCATATAAGCAAGCACATGACCTCTATAGCAGTACATAATACATATAATTATTGACTGTACA	4	9	7	32	14	2	2	0	0	27	4	4	2	15	6	32	3	6	7	3	8	3
NC_006853.1	16097	44	+	32	AATACA	GACCTCTATAGCAGTACATAATACATATAATTATTGACTGTACATAATACATTATGTCAAATTCATTCTTGATAGTATATCTATTATATATTCCTTACCAT	0	0	4	7	4	0	0	0	0	4	2	0	0	0	0	10	5	2	2	2	2	0
NC_006853.1	16136	46	+	45	AATACA	GTACATAATACATTATGTCAAATTCATTCTTGATAGTATATCTATTATATATTCCTTACCATTAGATCACGAGCTTAATTACCATGCCGCGTGAAACCAGC	4	2	4	7	2	0	0	0	0	7	2	2	0	2	2	6	2	0	0	0	4	0
NC_006853.1	16188	6	+			TCCTTACCATTAGATCACGAGCTTAATTACCATGCCGCGTGAAACCAGCAACCCGCTAGGCAGGGATCCCTCTTCTCGCTCCGGGCCCATAAACCGTGGGG	0	0	2	0	0	0	2	0	0	0	2	0	0	0	0	0	0	0	0	0	0	0
NC_006853.1	16212	4	+			AATTACCATGCCGCGTGAAACCAGCAACCCGCTAGGCAGGGATCCCTCTTCTCGCTCCGGGCCCATAAACCGTGGGGGTCGCTATCCAATGAATTTTACCA	0	2	0	2	0	0	0	0	0	0	0	0	0	0	0	0	0	0	0	0	0	0
NC_006853.1	16232	4	+			CCAGCAACCCGCTAGGCAGGGATCCCTCTTCTCGCTCCGGGCCCATAAACCGTGGGGGTCGCTATCCAATGAATTTTACCAGGCATCTGGTTCTTTCTTCA	0	0	0	0	0	0	2	0	0	0	0	0	0	0	0	2	0	0	0	0	0	0
NC_006853.1	16262	24	+	14	AATGAA	CTCGCTCCGGGCCCATAAACCGTGGGGGTCGCTATCCAATGAATTTTACCAGGCATCTGGTTCTTTCTTCAGGGCCATCTCATCTAAAACGGTCCATTCTT	2	2	2	2	0	0	0	0	0	2	0	0	2	0	2	2	2	2	0	2	2	0
NC_006853.1	16289	4	+	41	AATGAA	GTCGCTATCCAATGAATTTTACCAGGCATCTGGTTCTTTCTTCAGGGCCATCTCATCTAAAACGGTCCATTCTTTCCTCTTAAATAAGACATCTCGATGG	0	0	2	0	0	0	0	0	0	0	0	0	0	0	0	0	0	0	0	0	2	0
NC_006853.1	16335	41	+			GCCATCTCATCTAAAACGGTCCATTCTTTCCTCTTAAATAAGACATCTCGATGG	0	2	2	2	0	0	0	0	0	5	2	2	0	2	2	5	2	7	2	2	4	0
NC_037328.1	1000543	7	+			AGCGTGGTGGTCCATGTCTGTGAGAGCGATCAGGAGAACGAGGAAGAAGACGagatggaaagaatgaagagaccgAAGCCCAAAATTATCCAGACCAGGAG	0	0	0	2	3	0	0	0	0	0	0	2	0	0	0	0	0	0	0	0	0	0
NC_037328.1	1001168	5	+			CCCCCTTCATGTTCTGATGTTTGTGCATGTATATTACTGATTTCTCAGAACTAACCTTCGTTCCTATGTAGAGTTGCGCCATTGCTGTTTTACATCTTTCG	0	0	0	2	0	0	0	0	0	0	0	0	0	0	0	0	0	0	0	0	0	3
NC_037328.1	1001651	14	+	38	GATAAA	ACTAAAAAATCAAGATAAACTTGTAAATAAAGCTGATAGTATATATTCACACCTGTTGTGCACTTGGGTGAGACATATATGGCCATGGAAGACTAGTGTCA	2	0	2	0	2	0	0	0	0	2	0	0	0	0	0	0	2	0	2	0	0	2
NC_037328.1	1002224	461	+	26	AATAAA	gatattttttttaactgcattcTCTAATAAATCGACACAATATGCTCTTTATGGAAAAGCTTTCCGTTGTTTTATTTCTAAGGGTCAGCCTGTGAGCCCTT	8	8	10	43	29	4	3	5	2	107	22	13	6	4	0	46	29	40	24	6	0	52
NC_037328.1	1102880	67	-			tagAAGAACCAGTATTTTGtttgctaaaataaaataaccttTGTAGAATAAGCCAGAGTACATGTGTGCCTGTCTTCTCCCTCCCCCTCGCTCTCCTCTGT	0	0	2	8	3	0	3	0	0	6	0	0	3	2	2	3	3	11	3	0	0	18
NC_037328.1	1390798	88	-			CACccatgcaaaataaaattttaagaccaCTGTATTATACGTGTCACTTTCGATCTGAGTGAaagtgtgtgatttttttaaagaccctTGGCCTCTTGGCC	2	0	2	9	4	0	0	0	0	8	6	2	2	0	0	3	3	4	4	5	0	34
NC_037328.1	1390815	928	-			ATTATTCACACTGTATACACccatgcaaaataaaattttaagaccaCTGTATTATACGTGTCACTTTCGATCTGAGTGAaagtgtgtgatttttttaaaga	13	11	27	47	40	6	16	8	5	67	34	22	20	8	6	51	43	73	48	29	7	347
NC_037328.1	1391260	4	-			GACATTGACGTGATTAGACCAAATGTTGTAAAACACCCTCTGACCCAGGAAGTGAAAGAATGTGAAGGGATCGTCCCGGTGCCACTTGAAGAAAAGCTGTA	0	0	0	2	0	0	0	0	0	0	0	0	0	0	0	0	2	0	0	0	0	0
NC_037328.1	1421587	47	-			TATGGAAACGTTAGCACTTCTGTACCAactttgaataaaatgaaaaatttacattTCTGTGACTGAGTATTTTCAGTACGAACACATGCCCGTCCTCGAGG	0	0	4	10	2	0	0	0	0	7	6	2	2	0	0	8	3	3	0	0	0	0
NC_037328.1	1651036	664	+	21	AATAAA	AAAAGTGAGAATTCTTAAACTTGGAGCAACAATAAACACTTCCTGAACAGGGCACACTGTGTTTACTGCCTTTTAAAGCGGAAGTGCAGGGAGCCttagtt	11	19	18	62	34	10	7	3	0	98	28	11	12	3	3	55	44	39	30	13	3	161
NC_037328.1	1717949	28	-	23	ATTAAA	CTTTTGAATTAGTTATGTGTATAGATAATTAAATTCTTCATATAAAAGTTAGACGGAAATGTCTCTGTGTTCTTGATGTTGGAAGGTGGCAGTGGTGATGG	0	2	0	4	0	2	0	0	0	3	0	0	0	0	0	4	3	2	5	0	0	3
NC_037328.1	1931284	4	+			gagaacccgaagacccagcacaaccaagaataaataataaagaaataattttttttaaaaaaaggaattctgTATGGCCCGCAAACATGGAAAGGTGCTCA	0	0	0	0	0	0	0	0	0	0	0	0	0	2	0	0	0	0	2	0	0	0
NC_037328.1	1939927	4	+	27	ATTAAA	TGAAATGTACCTTGTATTCTCATCATTAAATTCTGTAATAATGGTAATAGCTAGTTCCGAGTGTGTATAAGtacttatttaaatatgaaaacaacCCTGTG	0	0	0	0	0	0	0	0	0	0	0	0	0	0	0	2	0	0	0	0	0	2
NC_037328.1	1943374	4	+	28	AATATA	TGCTGTCGTAATTTAATACTTGGAATATATTTTCAAGTATCAAAGGATCTAGCCAAGAGaaagctaaattttttttttcttcaaatattcattCACTCCAG	0	0	0	0	0	0	0	0	0	2	0	0	0	0	0	0	0	0	0	0	0	2
NC_037328.1	1954076	20	-	39	AATATA	cttaAGGCCCAAATATAAACTTCTCTGGAATAAATGTGGTGTTTTATTTTCTGGATTACAAAGTGAACACATACTTCTTCACTACTGTTACTTCTTTACCC	0	0	0	2	0	0	0	0	0	3	0	0	0	0	0	0	0	0	0	0	0	15
NC_037328.1	1954101	7	+	23	AATAAA	AAGTATGTGTTCACTTTGTAATCCAGAAAATAAAACACCACATTTATTCCAGAGAAGTTTATATTTGGGCCTtaagcttttgaaaataaagtttagaGACA	0	0	0	0	0	0	0	0	0	3	0	0	0	0	0	0	0	2	0	2	0	0
NC_037328.1	1954102	57	-	13	AATATA	ATGTCtctaaactttattttcaaaagcttaAGGCCCAAATATAAACTTCTCTGGAATAAATGTGGTGTTTTATTTTCTGGATTACAAAGTGAACACATACT	0	2	0	2	2	0	0	0	0	0	3	2	0	0	0	5	0	2	0	2	0	37
NC_037328.1	1954230	34	-	35	AATAAA	GTAACCAACTTATCTAATAAAATCGGCACCCAGCCactattttgttgactatgagaaaGTTTAagtttatgttaatttttagGGTCTGATAGAATATTTCA	0	0	0	2	0	0	0	0	0	3	0	0	0	0	0	2	0	3	0	0	0	24
NC_037328.1	1954244	19	-	21	AATAAA	ataattaaaatgctGTAACCAACTTATCTAATAAAATCGGCACCCAGCCactattttgttgactatgagaaaGTTTAagtttatgttaatttttagGGTCT	0	0	0	0	0	0	0	0	0	0	0	0	0	0	0	0	0	0	0	0	0	19
NC_037328.1	1957832	5	-			ACTGGAGGGATGGGAGCCGTTTTGATGAGAAAAATGGGCTGGAAAGAAGGAGAAGGattaggaaaaaacaaagaaggaaataaggaACCTATCCTAGTTGA	0	0	0	0	2	0	0	0	0	0	0	0	0	0	0	0	0	0	0	0	0	3
NC_037328.1	1969360	18	-			TGTATCTGTACCTTTGCTGTATCTTTTAATAAacagtttacttttatttaactTGTTGTGCAAAATCACGCTTGGGGGATCTGGGAGGGTGGAGACTTACT	0	0	0	2	3	0	0	0	0	3	2	0	0	0	0	2	4	0	0	0	0	2
NC_037328.1	1970947	129	-			CAGTACAGTGCtctgcacatagtaggtgctcaataaatgttgttaACTGACTGACCAGCTAGAGTGTGTTTAAATAAGTAGTGAGCTAAGTTACCCAGCTA	0	0	0	4	4	2	2	0	0	7	2	0	3	2	0	3	2	8	2	2	0	86
NC_037328.1	2001676	22	+			GTCATATATAGCTATTCCtttgtaaaatatgaataaactatTAACTGCTGATGTGGGTGTCTTGATCTTATCATAGTATGTTCATTGAGTTCATGTATGAG	0	0	0	0	3	3	0	0	0	2	3	0	0	0	0	2	0	3	0	0	0	6
NC_037328.1	2012387	25	+	23	ATTAAA	aacATGTACAGATTCCACAGTGTTATGGATTAAACAGTCTTCTGTCTAAAAAGCATTTATATTACTGTTTATttatattactgtatataaaaaagAGTTAC	0	2	0	2	2	0	0	0	0	5	0	0	2	0	0	4	3	0	2	0	0	3
NC_037328.1	2031248	4	+	27	AATAAA	ACCGGTGTGAAATAAGAGCTTTATAATAAATGCTGTTGCTCTAAAACATTTTATAAGGTGATGCTTCTGTGAATCTTGTTAAATATTAGATACATGGCACC	0	0	0	0	2	0	0	0	0	0	0	0	0	0	0	0	0	0	0	0	0	2
NC_037328.1	2082259	4	+	35	AATAGA	ACACATTGCCAAATGGAATAGATTGTACATTAAATGTTTTGTCTCTTTACACTTTTATGTAAAGCCCTgagtttttaaatagttttatgaaatttctgtcc	0	0	0	0	0	0	0	0	0	0	0	0	0	0	0	0	0	2	0	0	0	2
NC_037328.1	2083514	16	+	15	AATAAA	tgttgttttttccttcaaaaatacCGTCTGGCTTCCAATAAACTGTAAGACTAATTACATGTTTCCACTCCCTTGTAACTTGTTGCAATAAATATTACTTC	0	0	0	3	2	0	0	0	0	0	0	2	0	0	0	3	0	2	0	0	0	4
NC_037328.1	2083568	55	+	19	AATAAA	TTACATGTTTCCACTCCCTTGTAACTTGTTGCAATAAATATTACTTCTCACACATTGTAATATTGTTAAATCTGTTGGAGAAAACAAACTCTACAGTTTGG	0	0	2	3	3	0	2	2	0	6	3	2	2	0	0	4	6	5	2	0	0	13
NC_037328.1	2098171	4	-	25	AATAGA	tgtggccaaaaactgTAAAGAAATCAATAGACATTTGAAAGTCTGTGTGAAGGTTTCCTCTCCACCTTCTTTATTTTAGCCTCTTTTCTGCAAAGTTTCAG	0	0	0	0	0	0	0	0	0	2	0	0	0	0	0	0	0	2	0	0	0	0
NC_037328.1	2098345	57	-			taagggacttttttttttttccaaactagaaataaaagacTGTTTCACTAACTTTTTATCAGCCTGTGTAGGGACATGtctggtgacccagtggctaagac	0	2	0	8	3	0	0	0	0	8	3	2	2	0	0	2	4	8	6	3	0	6
NC_037328.1	2190480	4	-	26	ATTAAA	TACCCATCCCTTCTACAGTTTAGAATTAAAACCATGTCATCTTTTACTATATGTACATTAAGGCTTCCTGTTTCAGAACATTAGGACACTAGCTTCTGATT	0	0	0	0	0	0	0	0	0	0	0	0	0	0	0	2	0	0	0	0	0	2
NC_037328.1	2285474	39	-	22	ATTAAA	GACACGTTTCGTATAATGCTGGTGCTCAATTAAAGCCTTATTCTCTATTTAGTCCACGTGCGTTAAATGGCACTCCATCTGTGTGGCTGTTAGAGTGAACC	0	0	4	2	3	0	0	2	0	3	2	2	2	0	0	4	2	4	2	0	0	7
NC_037328.1	2299567	5	-	47	AATACA	CAGAATACAGAGGAGAGCAATTGTAATAAAAGAATTCCGTCTGGAGTTTGAGGGAGACTGGAAGCCTGTATTTGTACGGTTGGGTCGCTGTCCTGTGCagc	0	0	0	0	0	0	0	0	0	0	0	0	0	0	2	0	0	0	0	0	0	3
NC_037328.1	2311252	5	-	20	AGTAAA	TTGTGAAAGCTCTGTTCCCTGAAAACAGACAGTAAAAtcctttctcctgtttcttgtgATGGTTCATGGTGTGACAGACATTTTAGCCTATAGATCGTGGG	0	0	0	0	0	0	0	0	0	2	0	0	0	0	0	0	0	0	0	0	0	3
NC_037328.1	2315589	20	-			aattttgtACAGTGGttggtaaaaaataaaacatactttttaatataaacttgGAAATGTTTCCACATTTGTTTCTTATTAGACAGGAGATATATGCAGCA	0	0	0	3	3	0	0	0	0	2	3	0	0	0	0	2	2	0	3	0	0	2
NC_037328.1	2817911	176	+	27	AATACA	AACTGTAAAATATTGACTGATTTTAATACAAAGAATGTTATTAATATTCAATACTGTGTCCTTAAATGCAGTTTCTTCACAATGAAAGGAATTCAATTTCT	2	3	0	4	5	3	3	17	16	24	2	8	5	11	7	8	5	16	15	8	6	8
NC_037328.1	2819023	5	+			TACATATGTAATTAGGCTTTAGCCAagcattaaattaatttttaaatagaaccATTGTTGTATTTGGCTGGTGACTAATTTTAGTTAGAGCATTTCAAATG	0	0	0	0	0	0	0	0	0	3	0	0	0	0	0	0	2	0	0	0	0	0
NC_037328.1	2819632	4	+	22	AATAAA	GTCAAATGTTTAAAAGAGGGTGACATTTTAATAAAGCTTGAGgtttttgtcttttcagttttttcttttggcGCAGTCTTCCAAAATACTTGCAAAATAGA	0	0	0	2	0	0	0	0	0	2	0	0	0	0	0	0	0	0	0	0	0	0
NC_037328.1	2927467	10	+			GTGGAGGCTCAGTATTTAAAAAAGATGACATTGGACGGAGGAATGGACAAGGTAATCCAGCATTTTTCTTCTCTGCACATGCCTGAATATAACAATCAGTG	2	0	0	2	2	0	0	0	0	0	0	0	0	0	0	0	0	0	2	0	0	2
NC_037328.1	2929233	4	+	42	TATAAA	gaagcaaGTTATAAAGAAGACTATAGAAGAAGCCAAAGCAATAATATCTAAGGTTAGCTTTTTAAATGATATTCTAAAACTTGTCTTTTGAAATACAAATT	0	0	0	0	0	2	0	0	0	2	0	0	0	0	0	0	0	0	0	0	0	0
NC_037328.1	2936283	173	+	22	AATAAA	aaagtgagttaTTCAAGGTTTTGGAACGTAATAAACACATCCTCAAAAGAATCtggctaaattatttttataatctgtcCACTATTTGAGGCTTTTCTTTG	6	9	9	16	11	2	4	0	0	35	7	2	3	0	0	9	6	14	10	5	0	25
NC_037328.1	3180339	12	+	21	AATAAA	aAGCAAGGACTTTGAATTTTATAACTTGTTAATAAATGTCTATTTTTGTTAGATTTGGTGTTTCGTTTTTATTGACTGAAGCACAGACTATTTTTGTTCTA	0	0	0	3	0	2	0	0	0	4	0	0	0	0	0	3	0	0	0	0	0	0
NC_037328.1	3222987	29	+	16	AATGAA	CCATCCACTGTGTGGTTGAATCTTCTTTGAAAACTAATGAATACAGCTTTCTGGAGAAACTGGTCAGTTGAATTATTTGTCAAAACTCTGAAATCTTGCAC	0	0	0	2	2	0	0	2	0	8	2	0	0	0	0	0	3	0	0	0	0	10
NC_037328.1	3498980	16	-	19	AATACA	TGAAATATATGTACTTTTATAACGACTGTGAAATACACTTTTCCCTCACTTTGACTGCTTCGTTTATTGACTGATACGTCTGAAAACTAAGAGTATGTTGC	0	0	0	0	0	0	0	0	0	0	0	2	2	0	0	0	0	3	0	0	0	9
NC_037328.1	3822368	4	+			caacaaaaaaaatactgaaaatatgaataaatattacCCTTTTTgctgtaactttttaaaagttttgactttaaaaagtttacaaatcgTAATTAGAAGtg	0	0	0	0	0	0	0	0	0	0	0	0	0	0	0	0	0	0	2	2	0	0
NC_037328.1	3822516	6	+	21	AATAAA	AGCTCCTCAAAAAACAATAGGGATGTTTTTAATAAACTCTATTTTCGTAACAAACTTTTAACGTGTGCTATTCTTCCTACACTGCATTAAGGTAGAAAAGG	0	0	0	0	0	0	0	0	0	0	0	0	0	0	0	0	0	0	3	0	0	3
NC_037328.1	3824614	2321	-	22	AATAAA	TGAATTTCTTCGATTCTCTCAAGCCTGCAATAAACATTCTCTGTGGCACTGTATTTTGAGCCTGTTGAAGTATTTAAATTGAAATTCTAAATTAACTTGAT	30	43	38	161	70	27	51	35	16	253	72	44	55	50	54	129	69	155	133	82	63	691
NC_037328.1	3824689	6	-			aactcatatgcaattaaaatgtgtttcattCATCTCTGTATTTTGCCAGACTTAATCACATGTATATTATTTGTCTGAATTTCTTCGATTCTCTCAAGCCT	0	0	0	0	0	0	0	0	0	0	0	0	0	0	0	0	0	0	0	2	0	4
NC_037328.1	3824711	213	-			AAagatttgtataattttataaaactcatatgcaattaaaatgtgtttcattCATCTCTGTATTTTGCCAGACTTAATCACATGTATATTATTTGTCTGAA	3	2	3	10	8	4	6	7	4	25	4	5	6	6	4	12	7	15	13	4	9	56
NC_037328.1	3824727	24	-			GACTTATGATCACTTGAAagatttgtataattttataaaactcatatgcaattaaaatgtgtttcattCATCTCTGTATTTTGCCAGACTTAATCACATGT	0	0	0	3	0	0	0	0	0	0	3	0	0	0	0	0	0	2	2	3	2	9
NC_037328.1	3833286	55	+			AGAGACGCCCCAACCAAGTAGAGAAAACGACGCCGCAGAACACACGCCGACGCAAAACCGAGAGAAGCGCGCCGCCGCACTTTTATAGGGCTGGACGGCCG	0	0	0	0	0	0	0	0	0	3	0	0	0	0	0	0	0	2	2	2	0	46
NC_037328.1	4431757	6	+			TATGAATGGAACGTTGTAAATGCCTgtcaaacaataaaaaataatgaaaagtggACGTTCCTGTGCTTTtttggatggaaggatggatggagtttgtggga	0	0	0	0	0	0	0	0	0	2	0	0	0	0	0	0	0	2	0	0	0	2
NC_037328.1	6042995	7	+			AGGGCGCGGGCCCGGGTGGAGCCGCCGCAGGTGCAGATCTTGGTGGTAGTAGCAAATATTCAAACGAGAACTTTGAAGGCCGAAGTGGAGAAGGGTTCCAT	0	0	0	0	0	0	0	0	2	3	0	0	0	0	2	0	0	0	0	0	0	0
NC_037328.1	6043011	188	+			TGGAGCCGCCGCAGGTGCAGATCTTGGTGGTAGTAGCAAATATTCAAACGAGAACTTTGAAGGCCGAAGTGGAGAAGGGTTCCATGTGAACAGCAGTTGAA	3	2	5	23	7	4	5	7	6	73	0	16	4	0	17	3	4	0	2	0	5	2
NC_037328.1	6043033	48	+			CTTGGTGGTAGTAGCAAATATTCAAACGAGAACTTTGAAGGCCGAAGTGGAGAAGGGTTCCATGTGAACAGCAGTTGAACATGGGTCAGTCGGTCCTGAGA	0	0	2	4	0	0	2	2	0	17	3	9	3	0	4	0	0	0	0	2	0	0
NC_037328.1	6812727	46	-	35	AATAAA	ATGGTAAATGTTGGTAATAAAATGACAGTTCAATAAAAGTCTCGAAAACTGCTTCTGATCGACTAGATTTGTACACTCCATTTCCATTTTCTCACCTCTCA	0	0	0	8	5	0	2	0	0	9	5	0	0	0	0	3	7	0	2	0	0	5
NC_037328.1	6812876	15	-	17	ACTAAA	catAATATAATTTTCTAACAATGCAATAAAACCACTAAATTTATATATCAATATCCTATCAAGATCATGTTTCATTAAAGATGAACTTTCATagtatttaa	0	0	0	3	3	0	0	0	0	6	0	0	0	0	0	3	0	0	0	0	0	0
NC_037328.1	6812951	10	-			ATAATGGCAAAAGATGGCATACTGAttgtaaaataaacagaaataataacagctattgattttttttgtatctttcatAATATAATTTTCTAACAATGCAA	0	0	0	0	3	0	0	0	0	3	0	0	0	0	0	2	0	0	0	0	2	0
NC_037328.1	6824470	6	-			TTCACTATCTAATTCTGGTggttgaataaaaatgaaagaaatgataaaacacTTTAATCTCTTTGTGTAGTGCTTGGTGTCTGTAAATATGTTTCAGTTGT	0	0	0	2	0	0	0	0	0	0	0	0	0	0	0	2	0	0	0	0	0	2
NC_037328.1	6890512	4	+			AGCgacgaagacacagcacagccaaaaataaatacataaataaataaattttgtaataaatttaCTGAGGTCACAGAATACAGGATTAATAGCTAAAAATC	0	0	0	0	0	0	0	0	0	0	0	0	0	0	2	0	0	0	0	0	0	2
NC_037328.1	7104255	6	-			GTGTTTTAAAGTGATCATTGgctataaataaagaaaataacaattcttgcatttctttaagTGGTCATTGAGTATATGAAATACATTTAAGTTCTGTCAAA	0	0	0	0	0	0	0	0	0	2	0	0	0	0	0	0	0	0	0	0	0	4
NC_037328.1	7124001	13	+	32	AATGAA	AAACTCTGGAGTTAAGGCCAATGAAGTAATCTCTAAACTCTATGCAGTACatcaagaaggaaataaaaacgtTGGATTAGATATTGAGgtatttgggagaa	0	0	0	0	0	0	0	3	0	2	3	0	0	0	0	0	0	2	0	0	0	3
NC_037328.1	7127953	1954	+	21	AATAAA	TTGTATCTTGCACCCTTAGATGGATGATGCAATAAACATATTACTATCGAAGCCTCTTTGTCTGAGGACCACTGTTCTTGGATCTTGATGACCTGTTTTGT	33	51	44	163	114	22	26	24	25	326	78	38	32	18	10	136	73	73	48	24	20	576
NC_037328.1	7127978	6	+	46	AATAAA	GATGCAATAAACATATTACTATCGAAGCCTCTTTGTCTGAGGACCACTGTTCTTGGATCTTGATGACCTGTTTTGTCTCAAACTTGTTAATGAAAAACTGT	0	0	0	3	0	0	0	0	0	0	0	0	0	0	0	0	0	0	0	0	0	3
NC_037328.1	7128096	20	+	22	AATAAA	ACCCAAGTTATCAGGGGGTCTGTTTGCAGAATAAATCTGGCCTGCTCTTTGTCTTTTTACgtaagttttattggaacacagatgTGATCAGGTATTTACAT	0	0	0	3	2	0	0	0	0	2	0	0	0	0	0	0	2	0	0	0	0	11
NC_037328.1	7129630	72	-			GGAAACGTTTATGGCTTTTATAATTGCTGtaataaaaaaagtaaagacTAACTGTAAATCATGTTcacttaaaattaaatacatgcCAGAAGAAATCACAC	0	2	3	10	4	0	2	0	0	11	3	5	0	0	0	7	9	2	2	5	0	7
NC_037328.1	7242694	5	+			catatttgcttttgatttttaaagaaataaaatgttactctTTTGTACTCTTCCCTGAGAgcatctcctccttccctcattgGAGCTCACCCACCCTCCTG	0	2	0	0	0	0	0	0	0	0	0	0	0	0	3	0	0	0	0	0	0	0
NC_037328.1	7267112	20	-			GATAATCTATTCTATAATGGaagttttttatataaaaatttttcaaGTTTACATGCTTATTGTCTCCATTCTCTTCTATTATTTAGAGTGGCTTCTGCTTC	0	0	2	3	0	0	0	0	0	3	0	0	0	0	0	3	2	0	0	0	0	7
NC_037328.1	10543975	121	+			GACCATGATAGCTTTCTACACTGtattacataaataaattaaataaaatgactcTGGGCAAGAGTTTTCTTTGAAGGATGAGTATGGACGTTAAATATTCA	2	3	6	7	9	0	4	2	0	20	5	2	5	5	0	8	12	7	9	4	2	9
NC_037328.1	10543999	5	+			attacataaataaattaaataaaatgactcTGGGCAAGAGTTTTCTTTGAAGGATGAGTATGGACGTTAAATATTCAAAGTTACTTTGGATGGGGAAAAAG	0	0	0	0	0	0	0	0	0	3	0	0	0	0	0	0	0	0	0	0	0	2
NC_037328.1	10544228	106	+	43	TATAAA	TCAATTTGTATAAAATGGTGTTTTCATGTAAATAAATACGTTATTGGAGGAGCGGCATTGTGCTGTTGTGAATGCTTCCACGGTAACCACCTTCTGATCCT	2	2	4	7	9	0	2	4	0	22	3	0	5	3	0	13	4	9	8	2	2	5
NC_037328.1	10653415	44	-			gcataaaatgtaaaaatagtaaaatgagaaaaataaaactattatacagtatatttctgtgttttttagaAGTTTTTTCCCCAGCATACAGATAGTCTCAA	0	0	0	5	2	2	2	0	0	10	3	2	3	0	0	5	4	2	0	0	0	4
NC_037328.1	10653556	26	-	30	AATAAA	GCATACATTTTTACTCTTTAAATAAAGACACTTATACTGTCATAATAACAATTATGTATTTctttgtgggttttatttttttttttgtaattttacatAAG	0	0	0	3	4	0	2	0	0	5	0	2	0	0	0	4	0	0	2	0	0	4
NC_037328.1	10656248	4	-	26	AATAAA	AGCAGAGCTAAAGTAATCATATCCAATAAAattctaatattaataaaattactaAGAGTAtcatgttattaaaataatttatgtatttgcAAGCAAAAGAC	0	0	0	2	2	0	0	0	0	0	0	0	0	0	0	0	0	0	0	0	0	0
NC_037328.1	10656632	4	-			TGTACAATCTGatgcatgattttttttataaatatttcatactCTTGTGAATTTGGATCTTTTTACTTTGagcatatattttagaatatgtgTATGTTAAA	0	0	0	0	2	0	0	0	0	0	0	0	0	0	0	0	0	0	0	0	0	2
NC_037328.1	10698819	4	+			tctttcctctttttagaCCCCAAGTTCGAAGTTGTCGAGAAACCACAATCCTGAAGAAGTAATGTAAAATTGATCTGGTAATTTGTCCTAGATTAGTTGTA	2	0	0	0	0	0	0	0	0	0	0	0	0	0	0	0	0	0	2	0	0	0
NC_037328.1	10698910	53	+	21	AATAAA	ATTAGTTGTACAGCTGGCCACAAGTAACAGAATAAACATTTCATAGCTGTCAAATGTTCTTTTAATTCtgatttcaaataaattatttggtgATGTTAGGT	2	0	2	2	4	0	2	0	0	3	0	3	0	0	0	2	4	5	3	3	0	18
NC_037328.1	10698924	6	+	35	AATAAA	TGGCCACAAGTAACAGAATAAACATTTCATAGCTGTCAAATGTTCTTTTAATTCtgatttcaaataaattatttggtgATGTTAGGTATACAGCTGAGTGT	0	0	0	0	0	0	0	0	0	2	0	0	0	0	0	0	0	0	0	0	0	4
NC_037328.1	10698961	701	+			AAATGTTCTTTTAATTCtgatttcaaataaattatttggtgATGTTAGGTATACAGCTGAGTGTattgaattctgtttttttttcttaatcgattgatttt	9	17	22	60	28	9	14	8	3	92	19	16	13	8	8	55	29	58	26	19	8	180
NC_037328.1	10839082	133	+			TTCCtcaaatttaaatatgtatagtaaattaaaataaaacttttctatgTAGTGTTTGTGCATGCTTATAAAATGAactgtctttttttccctgaGGTTTA	4	2	3	10	2	3	0	2	0	19	6	4	4	0	2	3	9	12	7	3	0	38
NC_037328.1	11581237	6	+	38	AATAAA	CCCTAAAAAGACCAATAAATTTAAtcttttatacaaaaaaaaaagaaaaagtttaatcagagacaatacagaaacaaaggaaaacagttgaaaaagattaa	0	0	0	0	3	0	0	0	0	0	0	0	0	0	0	0	0	0	0	0	0	3
NC_037328.1	19261187	13	+			ATGCTTGtctactatttttaattttacaaaaataaaataaatattttattatctgttATCTTTAGTGGCTATTTTTAAGTGTCCGtatattttctctgaat	0	0	0	0	4	0	2	0	0	0	0	0	0	2	0	2	0	0	0	0	0	3
NC_037328.1	19437165	240	+	41	CATAAA	AGAAGAATTGCATAAAATCATGTAGTTGCAAATAAAAAGTAGTTTGAGGCATGACAATGTGTGCTGCTGTTCTGTGCATAAACAGAGAAGAGTGAAAGGGA	2	4	2	19	8	6	4	6	6	24	13	5	5	4	7	9	12	16	13	7	5	63
NC_037328.1	19437779	4	-			CTGTACTGTTTGACTTTATTTTAGACCactaataaagacttttaaaaattccatcgAATAGCTCAGACTGTATGgaagacgcgggttcaatccctgggtca	0	0	0	0	0	0	0	0	0	0	0	0	0	0	0	0	0	0	0	2	0	2
NC_037328.1	19455990	100	-			TGCTCTAGTTTTGTGACTTTGtgtactttgaaaataaaatcaagaaagcaATGTTTTGCCTCATGGTGTGGCTTCATTGTgcctcttatttaaaaaaaaaa	3	2	5	13	8	6	3	3	0	14	3	5	2	3	0	7	2	4	5	4	0	8
NC_037328.1	21166752	4	-			TGGTAGCttgtaaatgaaattaaagaataaagttttatttatggcTACCTATGTGTTTGTAAGCAGGTATATTATATATTAGTGTATTTTTTTAgttatat	0	0	0	0	0	0	0	0	0	0	0	0	2	0	0	2	0	0	0	0	0	0
NC_037328.1	22196717	9	+			tctttagtgTTTACTTCCTGCAGTGActttgaataaatgaaggaaaaaattcatGGTCTCTGGTTTGAAATGATTGTTACTTTTTGGGCTCTCTCTGATTT	0	0	0	0	0	0	0	0	0	3	2	0	2	0	0	0	0	2	0	0	0	0
NC_037328.1	22796096	23	+			CACAGGTGgtttacattttaatgtaaataaatgccactttgcagtttgttttttaaactgtgtcctttattttctatttgagaCTATACCAGAGTACATTA	0	0	0	6	2	0	0	0	0	7	0	0	0	0	0	3	5	0	0	0	0	0
NC_037328.1	23043352	2	-			AAGCACTGTTGAAGCAAGAGACAGATCCGCGGGGCCGCCGAACGCACTTCCAAAGGACGATTTTTTTGATCTTCAGTCAGCTTGAGGCatccacttattga	0	0	0	0	0	0	0	0	0	2	0	0	0	0	0	0	0	0	0	0	0	0
NC_037328.1	23044226	21	+	12	AATAAA	CCCTGGAGCCCTCTCTCAAGCCTTGGACCATATGGAAACAATAAAGCTTTTtgcagcataaaaaaaaaaaaaaaaatcgtccTTTGAGtgctgtcttctct	2	2	0	3	2	0	0	0	0	4	2	0	0	0	0	4	2	0	0	0	0	0
NC_037328.1	23044249	148	+	35	AATAAA	TGGACCATATGGAAACAATAAAGCTTTTtgcagcataaaaaaaaaaaaaaaaatcgtccTTTGAGtgctgtcttctcttattctatgcaataATGAACCAT	4	2	5	12	8	6	2	0	0	9	11	4	3	2	0	8	7	7	8	4	0	46
NC_037328.1	29107133	26	-			aacatttcagaaaacatcttttactttcaaccaataaaaaaaaatattgcacagTTGTCTCTGCTAATGTTTATTTTACTGTGATGTTATGGAATTTTTTT	0	0	2	6	0	0	0	2	0	8	0	0	0	0	0	2	0	0	2	0	0	4
NC_037328.1	35066887	12	-	22	AATAAA	TAGTTAAAACAAATGTCATCTTCAGTTCAATAAATAATGTGAACTCAATGCTTATATTTTAATGTAGCAGTTTGGTTTTGTCCACATTTCTTGACAATTAA	0	0	2	3	0	0	0	0	0	2	0	0	0	0	0	2	0	0	0	0	0	3
NC_037328.1	35069241	14	-			atattttaatgtgctgtttatgaaagaaaataaattaacttcTTAGTGGTATGTAGGTCCAACTCTGAGTTTTCTTACGTTTCAGACTTATATTCATCCAG	0	0	0	2	2	0	0	0	0	4	0	2	0	0	0	0	2	0	0	0	0	2
NC_037328.1	35413989	48	+	19	ATTAAA	CGAGGCACCAACTTAAAGAGACTTGTAAGAATATTAAAAGTATACCATTAATTTTGTGTCTGTTACTTGTCCTTTGTAAGTGATATGTATTATGACCATAG	0	0	5	6	0	0	3	0	0	5	3	2	3	0	0	4	2	3	3	0	0	9
NC_037328.1	35415196	57	+			gtttttaaaattattttgttaaaaaaaaacctcaataaagatttattgctgttatgttttttttccccttatctcTTATACTCTGTTTTTGATTTCTGCTA	0	0	2	3	2	2	0	0	0	2	2	0	0	0	0	7	3	5	4	0	0	25
NC_037328.1	35415216	9	+			aaaaaaaaacctcaataaagatttattgctgttatgttttttttccccttatctcTTATACTCTGTTTTTGATTTCTGCTAAAGTTATATGCATATCtgat	0	0	0	2	0	0	0	0	0	2	0	0	0	0	0	0	0	0	0	0	0	5
NC_037328.1	36056802	71	-			AAGTTTTGTCTCTGTgacttttagaaataaatttcaaaaattatttcagaattttttgaaagcatgttttgttttgtgggtcaatagccccactccagtac	0	2	7	13	5	0	2	0	0	12	3	2	0	0	0	8	3	5	2	0	0	7
NC_037328.1	36060168	4	-			TAGTTTTGCAATGTATATACAGTGGcaggcaaaaaattaaaaaaaaaaaactcactgcaAAATGTATTGTTAATTTTAGTCACCAATGGTGTAAAGCAAAA	0	0	0	0	2	0	0	0	0	0	0	0	0	0	0	2	0	0	0	0	0	0
NC_037328.1	36060270	48	-	35	GATAAA	CACCATTGTGATCAAGATAAATAATGTGGAGTATTAAAAGTTATGTGTTGATTGTGtggttcatttttatatttatttcattttaaatcatgTGATGCAGA	2	2	0	3	2	0	0	0	0	6	2	0	2	0	0	2	2	6	7	2	0	10
NC_037328.1	36150217	9	+	25	AATAAA	TTTTTGTACTGTACATAGATTTGTTCAATAAAACATTGTCCTTGTTGGTAATGAAGTGTTCAGTTTTATGTAGCACATTACTTCAAAAGGAATTAGGCTTA	0	0	0	0	0	0	0	0	2	3	0	0	0	0	0	0	0	0	2	2	0	0
NC_037328.1	36160032	2	+			AAGGAAACACCAGAGCCAGTTAAGACAGAGGACATTAGACTCTCTGAACAGGTAAAACAGATTTCATAGTAATATCCTAAACCATAGTTTTGTGTAAGAAT	0	0	0	2	0	0	0	0	0	0	0	0	0	0	0	0	0	0	0	0	0	0
NC_037328.1	36162568	43	+			ctgaaaatttcaCAGAATTCGtcaaataaatcccacttgagaTGTTGTAACTAACAATGTGCCTTCGAAACCAGTTAATATTGTCACTTAGTGGGTATTCT	2	3	0	2	0	0	0	0	0	8	2	0	0	2	0	4	0	3	3	3	2	9
NC_037328.1	38353317	18	+	18	AATGAA	tgctgtttgttttctttgatgaCATTCCCAATAAATGAAAGACACTTGCAATTCCTTTTGacttaaatgttttttaagttaGTAGAAATGTTTTATGAGAT	0	0	0	0	0	0	0	0	0	3	0	0	0	0	0	2	3	3	3	2	0	2
NC_037328.1	38354515	4	+	23	AATAAA	ATCACTATGAATTATGACATTTTCACACAATAAAAATAGCTTGTATCAGTACATTGTTATGTTTTTCATTCGAGAAACTTAAATGATTACTTTTTGGtaat	0	0	0	2	0	0	0	0	0	0	0	0	0	0	0	0	0	0	0	0	0	2
NC_037328.1	40950564	10	+	40	AATAAA	TGATGGGTTTGAATAAAGTATTCCCtgtcttaaatgaaaaaaaaagaaagagacacatgtaccccaatgttcatcgcagcactgtttataatagccaagac	0	0	0	0	0	0	0	0	0	2	0	0	0	0	0	2	0	2	0	0	0	4
NC_037328.1	42197591	45	-			TAATCCAGTGTGGTAGAAAAGGCACAGCTccaataaatgtaaatttaactGTCATtacctggtgttctttggaagaaataacTTCTTTAAAGAGCCTCACT	0	0	2	4	3	2	2	0	0	7	2	2	0	0	2	4	0	5	2	0	0	8
NC_037328.1	42197745	5	-	22	AATAAA	GAATGTACCTTTCCTTACCTGTGTGTTTAATAAAATGAGATCTACCTCTTACAGGTGATCAGTTGGCCATATGTACTAACAGATGTACATAGAAGAACAGC	0	0	0	2	0	0	0	0	0	0	0	0	0	0	0	0	0	0	0	0	0	3
NC_037328.1	42822730	47	-			CGAAATCCTaaatctgtcttttttaaaaaataaaaaatgagaagagaCTCAGAGTTGTGTATAGTGTCTGAGTTGATTAAATTTCAGTACCTTAAGATAAA	0	0	3	4	4	0	2	0	2	6	2	0	0	0	0	2	2	4	2	3	2	9
NC_037328.1	42886848	36	-	21	AATAAA	TGTTCAGTATACTTCGGTTTGCCTTTTACAATAAAACGTCCCTATCATATAGATCTGCCAACCTTGTGTTTGGGGTTATTGGGCTCTGGGCATTGGACTAA	0	3	0	5	5	3	0	0	0	3	0	0	0	2	0	3	3	2	3	2	0	2
NC_037328.1	42887535	4	-	27	GATAAA	AGTTCTCTTCCCACAAGTATGCTGATAAATTTTGTTATGAAGTATAACTAAGGAaggtttgtatttttcattttttctaggaTAGTTGATTTAggaaagat	0	0	0	0	0	0	0	2	0	2	0	0	0	0	0	0	0	0	0	0	0	0
NC_037328.1	42887682	4	-			AATAATAACatgaatgtattttattcataatatattGTAGTTTATAAGGAATGGTATCTCCCTACACGTTATTGAGCATTATTTTGGAATATGTTGAATGT	0	0	0	0	0	0	0	0	0	2	0	0	0	0	0	0	0	0	2	0	0	0
NC_037328.1	43009026	4	-			atatattatattaatatgtaatatattaaaatacactCACTGTTAAAGTCAGTCACATTTTTCATCTTACAGCCTGAAAAGCGTCTTGCAGTACAACTAGC	0	0	0	0	2	0	0	0	0	0	0	0	0	0	0	0	0	0	0	2	0	0
NC_037328.1	43110012	1488	-			ATAGTGAGATTTTAATGTGTTCAtgtgtttttaataaattgtatatatgtgtcttgttcctttttttttttcttaaaccttgAGGTTTGTAACAATTCCCG	33	43	51	144	123	24	25	7	4	329	42	39	47	13	4	170	102	93	67	24	6	98
NC_037328.1	43110048	16	-	19	TATAAA	aatatttgtatatgttgCTAGAATTTGATTGTATAAATAGTGAGATTTTAATGTGTTCAtgtgtttttaataaattgtatatatgtgtcttgttccttttt	0	2	0	2	2	0	0	0	0	3	0	0	0	0	0	2	3	2	0	0	0	0
NC_037328.1	43110140	8	-			GAAATacgtattggaaataaaaatggcTTTGAGTGTCAGTGATATTCTCCCAGAATGTACTTTTCTTACCTCGGCATGTACTGTAGTCActcaatatttgt	0	0	0	0	0	0	0	0	0	3	0	0	0	0	0	3	2	0	0	0	0	0
NC_037328.1	43110422	31	-	20	AATAAA	ATTAGAAAGAACAACTAGATTAGGTGGGACAATAAAAGCTTTTCAACCCTCTTAAGAGAAATCAGTGAAGTtctgtttatttaaagaaaaaaattacctac	0	2	0	3	5	0	0	0	0	3	0	3	2	0	0	2	3	2	0	0	0	6
NC_037328.1	43110541	14	-	18	AATAAA	aatatacatgtgGCCATAATTCTGTGGAATGTAATAAAGCTTGAACCTCTTTCCCTGGGCTCCAAATTGTTACCTGGAGAGCAAGAGGGTTATGGGAAAAC	0	0	0	3	2	0	0	0	0	3	0	2	0	0	0	0	0	0	2	0	0	2
NC_037328.1	43111628	6	-			tcctttttccaacAGACTTTTGAGGCATAATTTTATTCACTGAAAAACCAATAcacattttgtttcaaaatatttgaaacaaaaagcACAGATGTTGAACT	0	0	0	2	2	0	0	0	0	0	2	0	0	0	0	0	0	0	0	0	0	0
NC_037328.1	43112239	9	-			TGAATCTCaaggtatttattatttttagtgaaataaataaatattttcccacaGTAAGAAATGCAAACCCAGCATGTATTTTTCGGCTCTGTGTGATTATG	0	0	0	2	3	0	0	0	0	0	0	0	0	0	0	2	2	0	0	0	0	0
NC_037328.1	43112493	17	-			GTGTCTTCATGCGGAAACaggaattttataaattaaaaaagctATAAAGGAGATCCTCTGCTCCAGACTTTATTTGCAATGGGATTCTTCCTAGGAGAGTG	0	0	0	3	2	0	0	0	0	7	0	0	0	0	0	0	3	0	0	0	0	2
NC_037328.1	43112808	169	-			tctattcCTGTATtgctttctgaatttaaaaaatatatattgatataatcATGGTTTTGATTGCAGCATTATATATTTAACCATCTTTTCCTTAGGAAGAG	3	3	6	15	14	5	4	3	2	28	8	5	3	3	3	18	13	10	7	6	0	10
NC_037328.1	43113587	7	-			ACGCCTATGCAGAACCACTGCCAGTGACCGGGCCTGAGTACGCAACACCAATCGTCATGGACATGTCCGGGCACCCCTCAGCTGCAGCTGGCCTGCCCTCA	0	0	0	0	0	0	0	0	0	4	0	3	0	0	0	0	0	0	0	0	0	0
NC_037328.1	43113705	92	-			CTTGTGGGAGGAATTGTGGGCCCCCTCCATCAGAGGTCTACCTTTAAaccagaagaaggaaaagaagcaggGTATGCTGACCTCGATCCCTACAGCTCCCC	0	0	2	10	14	3	2	0	0	20	8	8	2	0	0	2	10	2	0	3	0	6
NC_037328.1	43120524	49	-			TGCTCACCACTCTCATTCTCATACTAGTGTGTGCTTGGCATTGGAGAAACAGGTTAGTGCAAAACCAGTTCACCTGACTGGTCCTAGAGGGGATGTTTCCA	0	2	0	6	5	5	2	0	0	5	3	2	0	0	0	2	3	2	2	2	0	8
NC_037328.1	43133205	31	-			GGACCTCCTTGGGCTGCTTTTGCCACTGATGAATATCAGTGGTTGCAAGTAGATCTGAATAAGGAAAAGAAGATCACAGGTAAAAGAGACAGAATTTTCTA	0	0	0	3	4	0	0	0	0	4	2	6	0	0	2	2	3	3	0	0	0	2
NC_037328.1	43133298	5	-			GCTCAAATAACAGCATCATCTGTGTTGGAGTGGACGGACCACACAGGACAAGAGAACAGCTGGAAACCTGAAAAGGCCAGGCTGAAAAAACCTGGACCTCC	0	0	0	0	0	0	0	0	0	0	3	0	0	0	0	0	0	0	0	0	0	2
NC_037328.1	43139093	155	-	25	AATAAA	CTCATAACCATTGTTCTAAAACATCAATAAATCAGAGCTTATTTAAAGCCACTCAATTGCCATGTTTAAATTTTGCTTTACCTGTAGCATTTAAATCTTCT	3	0	2	12	6	2	2	2	0	22	12	3	4	3	0	11	10	11	10	5	0	35
NC_037328.1	44111039	10	-			TCTTATCTTATGTGAACCAagcaattttatataataaagttAATACCCCAAGTCCTGTGCTCTATGATTATAATACATAAATTCTCATTTCATCATCCTGC	0	0	3	0	0	0	0	0	0	0	0	0	0	0	0	0	0	0	0	2	0	5
NC_037328.1	44112637	4	-	19	AATAAA	TATTTAGCACATATTAGGAATTTAGAAACTTAATAAAATGTTTACTCATAATCgctgaataaaataatattaatttgctTTTGTGAGCATGTATGAGCTGA	0	0	0	0	0	0	0	0	0	2	2	0	0	0	0	0	0	0	0	0	0	0
NC_037328.1	44112855	6	-			tttcctgTTCATAATGTCTATTAattcttcattaaaaacaaacaggatCTATTTCCCATTTATAGTCAACTTCTGATCAGGTATTAGAGGAGAAGGAAGta	0	0	0	0	0	0	0	0	0	2	0	0	0	0	0	0	2	0	0	0	0	2
NC_037328.1	44112980	169	-	29	TATAAA	CTTGGTGAAATACTTTAACATTATAAAGCAGtaaataatttgttatttttaccATTGCTTGCTGAATTTTCTTTTGGTCattctgtgtttgtttgtttttt	3	9	5	14	12	3	6	2	0	30	11	3	6	2	0	16	11	8	2	2	0	24
NC_037328.1	44115203	6	-			CTAAATTGAAAACATTGACTGTGATGCTGGTAGATGAACGGAAAACAATGagtgaaaaattaaagcaaactGAAGATAAGTTACAAGCTGCTGCTTCTCAG	0	0	0	3	3	0	0	0	0	0	0	0	0	0	0	0	0	0	0	0	0	0
NC_037328.1	44115646	4	-			TTTACGGAAAGCAGAAGAAGAGCTgcaagatataaaagaaaaaattaacaaggGAGAATATGGAAACTCTAGTATCATGACTGAGGTGGAGGAGCTCAGGA	0	0	0	2	0	0	0	0	0	0	0	0	0	0	0	2	0	0	0	0	0	0
NC_037328.1	44458531	9	+			TTTCTTGATACAaccaaaggaaacaaatgaagaTGCCACCAAGaccaggaagaggaaaaaggtaatattattttttacagtGATGTGGCCCTGCGTGGTTT	0	0	0	0	2	0	0	0	0	0	0	0	0	0	0	2	0	2	0	0	0	3
NC_037328.1	44481330	50	+	24	AATAAA	ATGTGCCCTTTGCCAAATCCCTTGTGTAATAAAGCATCGCTAGCTTGTGTGTGATTTTTGTTAAGGAGACTGAGTTTTTCTTTCACCAGCTGGCCTCTGAT	0	0	2	3	3	0	0	0	0	10	0	0	0	0	0	4	3	7	2	2	0	14
NC_037328.1	44637448	18	+	27	ATTAAA	ATATTCAAGTTGTCTCAAGCAGTTATTAAAATATCAGATCCTGGTATTCTTGATGGTTGATCCACCTGTATATTTGTGTGGTGAACCTCTTACTTGATTGC	0	0	0	2	3	0	0	0	0	3	0	0	0	0	0	0	2	2	2	0	0	4
NC_037328.1	44640464	5	+	39	AATACA	ATCATGTCTGCAAATACAGTATACAAAATAAATGTCCTTATGATGtcctaatttcactcttttatatgtggctgtccagttttcccagcaccacttactga	0	0	0	0	0	0	0	0	0	3	0	0	0	0	0	0	0	0	0	0	0	2
NC_037328.1	44641449	6	+			ATCATGTCTGCAAATAcagtatacaaaataaataagctccttcctttccaatctgttttttttttttttctggcctgtAACATGGTCTAGAACCTCTAGTA	0	0	0	0	2	0	0	0	0	0	0	0	0	0	0	0	0	0	0	0	0	4
NC_037328.1	44649050	24	-	17	AATAAA	CTTTTGTAAATGACCTCACATGTAAATTCACCAAATAAATATTACATTCAAGCTTTTCAATCTATTCTTTAAATAGAAGGATAGGCAGTTTATTCATTTAC	0	3	2	4	2	0	0	0	0	7	3	0	0	0	0	3	0	0	0	0	0	0
NC_037328.1	44650751	180	-	19	AATAAA	GCAAAGAGTACAAATGACAATTGGCCATGCAAATAAAAACTTTGATTTGttgatttgactttttttctgagggggtgggagggtgaaTATGTGCTGGTTGA	5	11	6	19	12	7	2	3	0	23	6	5	5	8	0	18	7	11	9	6	3	14
NC_037328.1	44650782	22	-	28	AATAAA	GAACCTGTTAAAGGGATATGAAAATAAAGTTGCAAAGAGTACAAATGACAATTGGCCATGCAAATAAAAACTTTGATTTGttgatttgactttttttctga	2	2	0	4	0	0	0	0	0	0	0	0	0	0	0	3	0	3	3	0	0	5
NC_037328.1	44687307	4	-			TTGACAGTTTCCTTTtggtttcagaaaaatatatgcttttcttcTCAGTGACACAGCGTTTATCTCTATCGTTGTGGGTAAGGGGACATTTGCTAATGCGA	0	0	0	0	0	0	0	0	0	0	0	0	0	0	0	0	0	2	0	0	0	2
NC_037328.1	44728462	11	+	26	AATAAA	CACATCAGCCTCACAAATAATCTTAAATAAAAGTCATTGGTGTGACTCGAACTCCTTACTAGAAGTTATTATGTAAGTATGTCTAATGGCCATTATTTAAT	0	0	0	2	2	0	0	0	0	2	0	0	0	0	0	0	0	0	0	0	0	5
NC_037328.1	45161767	5	+			TGTTAATGATGCAGCGAGTCTTCAGAGGAAAACTTCTGAGTAATGATGAagttacaataaaatataaagatgaaGGTAAGAGTATTTCTCAAGTTTTTAGA	0	0	0	0	0	0	0	0	0	3	0	2	0	0	0	0	0	0	0	0	0	0
NC_037328.1	45188355	478	+	20	AATAAA	tattatgtataaaatgtaaCATTGATAGGTTAATAAAGATGATTGAATCCATTAGTGGTCTTGTAACTTAATTTAGTCTTTGGTATTCTATATATGCGTAT	4	5	13	27	30	7	11	10	4	54	29	10	18	12	7	22	11	23	11	10	6	154
NC_037328.1	45817784	8	-			aataatgCTTTGAGAATACcaacattttatattaaacatatttcCAATTCATTAGGCTGAggtgtaatttttttccttacaaaagGTGACCGATTTTtaga	0	0	0	0	0	0	0	0	0	0	2	0	0	0	0	2	0	2	0	0	0	2
NC_037328.1	45992514	72	+	20	AGTAAA	AGTAAAAAGTTGTCCATGTTTGTTTGAGCCCAGTAAAAGAATTGTACCATTTGTGTGacttttttatgactaatttGAGTCTCAGACTCCATTTTCCTTAA	0	3	3	6	4	0	0	0	0	11	2	2	0	0	0	12	4	8	5	0	0	12
NC_037328.1	46015299	89	+	22	AATAAA	tcttttttttaaatattgagtgaTACACTAATAAATGAGAATTTGAAATTAGAggtaatttatgttttatatacagATTTCAAGACATTTACTAATTTTGT	0	2	2	10	6	2	2	0	0	12	4	0	2	2	3	9	7	5	3	0	0	18
NC_037328.1	46016855	1252	+	29	ACTAAA	AACAACTAAGATGATTGTCTTTACTAAAATACCAATAAATTTGTCAAACTCTATTAGTGTTCTTATTTTCTGTTCCAGTTAATTGTtgctgggtttgtttg	12	13	8	54	45	12	9	8	0	103	64	15	26	6	2	38	45	56	42	19	3	672
NC_037328.1	46027306	19	-			GTATgtcataaatatgtaaataaaagatGTTGAATCTTGTTTAAAGCATAAGCTTTGAAGTTAAGCTTGTCACTATTTTCAGCTCATAAGTCAGTTGctgt	0	0	4	2	0	0	0	0	0	4	0	0	0	0	0	0	2	3	0	0	2	2
NC_037328.1	46059904	12	+	37	AATAGA	TGTGCCTTTGAGCCAATAGAGAAaggttttaataaaatgttatacaACTGGTCCAGTGGTCTTACTGAGAAAAGCTAAAACTTCCTGTCCTATGAGAACAG	0	0	0	0	3	0	0	0	0	3	0	0	0	0	0	2	0	2	0	0	0	2
NC_037328.1	46061449	2408	-	18	AATAAA	GGAAAACGCTAAGTCGGCAGATTGGATTTTTGAATAAAGATCTGACTATAACTTAGATTGTGGTGGAATTTTTACTCTTAAAGCAGGCATGTTTGGCCTAC	56	57	85	198	110	39	34	28	7	210	51	58	41	44	28	192	122	135	96	69	34	714
NC_037328.1	46066074	83	-			AGATCAACTGGACTGTCCTCtacagaagaaaacacaaaaagggaCAGTCGGTAAGTGAAACGCACTTTGTTAATGTTGTTCTAAAGTTGCTAAACCTCTTG	0	0	4	9	16	0	3	0	0	9	0	4	2	2	6	15	5	3	0	0	0	5
NC_037328.1	46102246	6	+			TACTTAATTTGTATTTGAGTCTctaattctaaataaaaatttgtatatGTGTTTGAgtgattcatttgttttttataatgAATAGTTGTGTGGTTGTAAGA	0	0	0	0	0	0	0	0	0	4	0	0	0	0	0	0	2	0	0	0	0	0
NC_037328.1	46165821	9	+	19	TATAAA	TTGACTTTTATGTAAAGATTGCTATTGTTTGTTATAAAGTTGTGCAAATTATTTCTAGCAATACCGAgtgtttcttttttggttgttattttGAATTGCAT	0	0	0	0	0	0	0	0	0	4	0	0	0	0	0	0	0	3	0	0	0	2
NC_037328.1	46201254	17	+			CACAATGGAAAAACTCATGCATTgctttaaataaacattaattgAATAATACTGTTCTTAAGGatgtgaattttcttttcctagaCCTTATATATATTTCT	0	2	0	2	2	0	0	0	0	5	0	0	0	0	0	0	2	2	0	0	0	2
NC_037328.1	50158070	4	+			AACAATCACAAAACAGAAGCCTAAGAGAGAAATTGTTCCACTTGTCATCCAGGTGGGTAGGCTGTGTGAGGTTTACAAAGATAATTCCCAGGAAAATATGA	0	0	0	0	2	0	0	0	0	2	0	0	0	0	0	0	0	0	0	0	0	0
NC_037328.1	50162044	124	+			GATTAACATACCCATCTAtacctaaaataataaaactgaaatatgtCTTCACATCTCTCACAGCTGGTCTGCCTCTTGTCTAAACTAGGATGTCAATGCAT	5	3	7	8	8	2	3	0	0	24	6	5	4	2	0	9	4	6	4	4	2	18
NC_037328.1	50988792	13	+	20	AATAAA	CTTAAATTCTTTCTTTAGTACCATTCCTTCAAATAAAGTAATTTGGTACccctccaaatatatatatatatacacacacatatatatataatatagataat	0	0	2	3	0	0	0	0	0	4	0	0	0	0	0	2	0	0	0	0	0	2
NC_037328.1	51794236	4	+	24	AATAAA	ATCTGGTCTGGAATCACCATCAATAGGAATAAACTTCTGAGTTACTTAGAATGGCTTGAGTCCTACTGTTTGCTGATTGTTAGCACAGTGCACACATGTTA	0	0	0	0	2	0	0	0	0	2	0	0	0	0	0	0	0	0	0	0	0	0
NC_037328.1	52394651	2	+			AAAGCTAATAAGAACAAAAGAATTAGATGgtggaagaattaaagaattggagaagggaaaggaagaaagagacacAAAAATGGAGAAAACGGATGAAGCCA	0	0	0	0	0	0	0	0	0	0	0	0	0	0	0	2	0	0	0	0	0	0
NC_037328.1	52710243	97	-			gtaaatattaccctgtaatattatatatacttaataaaacattttaagctaTTTTTGTTGGGCTTATTTCTATTGCTGCCTCAGCAGGCGACAAGTGCATT	2	3	6	10	7	2	3	0	2	24	2	4	4	0	2	5	5	5	2	2	2	5
NC_037328.1	52712107	13	-	36	AATAAA	ATATGAAATCTTATAATAAACTTTTTTGTGAACCAGAGTTGTACCTTTTAATATGTAGTCAGCTCTCATTTATTTGGGGCTCAGTCTTGGGACTTATCCAT	0	0	0	0	0	0	2	0	0	6	0	0	0	0	0	0	0	2	0	0	0	3
NC_037328.1	52712123	13	-	20	AATAAA	CAAACTCCTGTTCTCTATATGAAATCTTATAATAAACTTTTTTGTGAACCAGAGTTGTACCTTTTAATATGTAGTCAGCTCTCATTTATTTGGGGCTCAGT	0	0	0	2	0	0	0	2	0	0	0	0	0	0	0	2	0	2	2	0	0	3
NC_037328.1	52713863	96	-			cattttaaaatttaattaataaatgaattatgaTCTGTGTTGTGTGCCCAATTGATAATccaggtttttgttgttatttttattcaattaGGGGCAAAAGT	3	0	6	8	4	2	2	3	0	8	5	2	4	5	0	9	6	4	5	3	0	17
NC_037328.1	52713876	57	-			TTTTtattcaaagcattttaaaatttaattaataaatgaattatgaTCTGTGTTGTGTGCCCAATTGATAATccaggtttttgttgttatttttattcaat	3	0	3	6	3	0	2	0	0	7	2	2	3	0	2	3	3	5	2	2	2	7
NC_037328.1	52879036	4	-			atatatatgtatatatatatgacagaaaaaataaaatcccctTATTTTTCATTCGAGTATTTTATTTccaccctgctttatttttagCCTTTACTTTCCAT	0	0	0	2	0	0	0	0	0	0	0	0	0	0	0	0	0	0	0	0	0	2
NC_037328.1	52879445	4	-			ACTATGATCTAAGGTTccctgataaaaaataaatatttcagtcatgtttgattatGTTTCTGTAGTGAATTAAAAGGTGTATACATTTCTCAGTTCTACTT	0	0	0	0	0	0	0	0	0	0	0	0	0	0	0	2	0	0	0	0	0	2
NC_037328.1	52879906	25	-			GGTCAAAACTTTTAAAttgaatataatatttaataaagtaatttaaaattctcACTTTCAAAGCAGCTTTCACTAATCATTACATATAGTAAAGCCCTGAC	0	0	0	2	2	0	0	0	2	4	0	0	0	0	0	0	2	0	2	0	2	9
NC_037328.1	52880094	6	-	22	ATTAAA	ATCATTCCAGAATCTGCAATAGGCTCTTATTAAAACATACCATTTATCATGCTTCTGATTATTGGTTTTTTATAGAAAATCATATTTCATGTTGCATAGAT	0	0	0	0	2	0	0	0	0	0	0	0	0	0	0	0	2	0	0	0	0	2
NC_037328.1	52948077	4	-	32	AATATA	GTTCCCCTTCCCAATTCAAATATATAGTTATTAAAGATTTAACTATAACTATATCCTAGTCAATTGAgtatatttttttgaaatttctttgaatatattta	0	0	0	0	0	0	0	0	0	2	0	0	0	0	0	0	0	0	2	0	0	0
NC_037328.1	52951459	18	-			ttttttttctccaagtatatttttcaaacaaaaataaattggcTTTAAGATTCTGTTGATAACAATCTCTATTATTTCCTCAGAAGTTCTGGAGGGTACTT	0	0	0	0	0	0	0	0	0	0	0	3	0	0	0	2	0	2	3	0	0	8
NC_037328.1	52951989	8	+			TTGGTGTTGACTGGATATTCgtataaactttttaaagagtGATAGAGCTAACCCTTATCTGTAAGTTTTGAATTCATAATGTTTCTTCCCATGTACAAAAC	0	0	0	2	0	0	0	0	0	2	0	2	0	0	0	0	0	0	0	0	0	2
NC_037328.1	52952052	36	+			AGTTTTGAATTCATAATGTTTCTTCCCATGTACAAAACCATTTTTTTCCTATggagttttttttattttgcgTTGGGGGGTGTAAAGGAAAGCAGACGTTT	2	0	2	6	2	0	0	2	0	11	0	0	0	0	0	2	0	3	0	3	0	3
NC_037328.1	53309757	29	-			tgaggTTCTTTCTTGAGCTAGGACTgttcattaaatgaaaatataactgaATTTCAACTTCTGCTTGAGgcttattcttatatttttgttaCCTCTAATCA	0	0	0	3	5	0	0	0	0	4	3	0	0	0	0	3	2	2	0	0	0	7
NC_037328.1	53310075	4	-			GATGGAGAAtacaagtaagtaaataaatatatcatattgGAGTTGTTcatattctttaagaattttgctgTGAAGTTTGAATTCAAGTATACATTAACACA	0	0	0	2	0	0	0	0	0	0	0	0	0	0	0	2	0	0	0	0	0	0
NC_037328.1	53312147	7	-	18	AGTAAA	ACTCCAAAAGAGCAAATTATTATCTAATTATTAGTAAAGAACCTGATCTGACACATGTTTTTATTTGGTCTTAAATTTTTACTTCCTGTTTCTATATTTTA	0	0	0	0	0	0	0	0	0	3	0	0	0	0	0	0	2	0	0	0	0	2
NC_037328.1	53563083	22	+			AAGGCAAACAAAAGAATTTGaataatgaagtaaaataaatatttggaattACTAAAATGTCATTATATCGATCCTTATGTGCCAATTTGCTtcataagcat	0	0	0	6	0	0	0	0	0	5	0	0	2	0	0	2	2	3	0	0	0	2
NC_037328.1	53563297	8	+			Tggttaacaaaataaaaactttcttcacaaattaaaaaaaaaaaaaaagaatactggagtgggttgccatttccgtctccagggaatatttctgaccgagg	0	0	0	3	0	0	0	0	0	2	0	0	0	0	0	0	0	0	0	0	0	3
NC_037328.1	54226920	164	-	49	AATAAA	CAATAAATGCTATTTcctgtcaaaaaataaataaataaataaataaataaaattaagttataAATTCAAATATATCAAATTTCAATGGATATAACTTCAGC	4	5	5	9	4	2	3	2	0	17	5	6	5	8	3	13	8	10	10	8	6	31
NC_037328.1	54226955	41	-	14	AATAAA	AGCATCAGTGCTGTCCCCTCCTTAATCACGCTCACCAATAAATGCTATTTcctgtcaaaaaataaataaataaataaataaataaaattaagttataAATT	0	0	2	3	0	0	0	0	0	5	0	2	2	0	2	2	4	4	3	3	2	7
NC_037328.1	54227674	10	+			TAACACCGGGCAGGGCGGCGGCCCATGGCGACACCAGGATCTTCAGTGGCGTGCCAAAGGGAAAGAGCtataacttaattttaaaaagcagctttTTTTGA	0	0	0	0	0	0	0	0	0	0	0	0	0	0	0	0	0	0	0	0	0	10
NC_037328.1	54850868	10	+			GCATTTTATCTTGTattatatttattcaataaagtaTTTAATTAGTGCTAAGTGTGAACTGGACCCTGTTGCTAAGCCCCAGCAAGCAATCATCCTAGGTA	0	0	0	0	0	0	0	0	0	2	0	0	0	0	0	2	0	2	2	0	0	2
NC_037328.1	55940080	12	+	19	ATTAAA	GATGTTTATTTCCCCTCAAACTTCAACCTTTAATTAAATTATCATCTTTAagcttttgcattttgttttaatgACTGTGGTCTTAGAGCCATTGATGTCTT	0	0	0	2	0	0	0	0	0	0	0	0	0	0	0	0	3	0	5	0	0	2
NC_037328.1	55964448	52	+	41	AATACA	TTTTGTCCAAAATACATTTAAGAGTAATAAAAACATGCCTTTTAAACATGAtaattattacaattttttttcatctctggAAGACAATGTTTATATTGTCA	2	2	0	6	4	0	2	0	0	13	2	0	0	0	0	8	2	3	3	2	0	3
NC_037328.1	55964937	27	+	19	ATTAAA	TTTGTATGTGTTTCAAGATTTTTGTTTTCCCAATTAAAACTGGAAACACcatgaggttttttgttttgatttttacatAATTAAGTTTATTCTTTCCAAAA	0	0	4	0	5	0	0	0	0	5	3	0	0	0	0	0	0	4	6	0	0	0
NC_037328.1	56482237	4	+			AATAGGCTTAAACctcagaataaatataaaactctGGCAGGCACTTTTCCTTCATCGGTGTGCACAATTTATTATTGgttcacttctaattttgttttaaa	0	0	0	0	0	0	0	0	0	2	0	0	0	0	0	0	0	0	0	0	0	2
NC_037328.1	56689045	7	+			GACCCAGCAACTCCTGCGTGAAGTGGCTGAGTATCAACGGAACATTGTTACTAGAAAGGTACTTTTACCAGGTGTTGTTCAGTgtaaaaagtcaaaatata	0	0	0	0	2	0	0	0	0	3	0	2	0	0	0	0	0	0	0	0	0	0
NC_037328.1	56719721	8	+	28	AAGAAA	ACTCCTGGAAAAACGGTTGCAAGAAGAAACTAGCCAGAGGCAGAAGTTAattgaaaaggaagtaaaaataagGGAGAAACAAAGGGCACAGGTGGGTCGGT	0	0	0	0	2	0	0	0	0	2	0	2	0	0	0	2	0	0	0	0	0	0
NC_037328.1	56727140	29	+	23	AATAAA	TCTTTTTATCAATTGTTGACTTTGATGAAATAAACTGGTTTACAAAATGTCTGTATGTACTTGGAAAATACGAAATTATTTTAGCACCCAAATCATTGGCG	0	4	3	2	0	0	0	0	0	7	0	2	0	0	0	3	2	3	0	0	0	3
NC_037328.1	56727668	9	+	21	AATAAA	GCTGATGATTTCTCCATTCCCGGGGCTGAGAATAAAGGCAACAgtaactgatttcctttagattgtcCAACTTCTCTTTGTTGTGGAGTACACGTGTTAAC	2	0	0	0	0	0	0	0	0	2	0	0	0	0	0	3	0	2	0	0	0	0
NC_037328.1	56728098	4	+	21	AATGAA	tagaaaataataatGTTACTTACTAGTAAAAATGAAATGCTTAGATTAGAAGTGTCTATAAAATTTGTCAGGCCTGACtgggtacaatttttttttttaat	0	0	0	2	0	0	0	0	0	0	0	0	0	0	0	0	0	0	2	0	0	0
NC_037328.1	56728489	117	+	18	ATTAAA	TCAAATATGTGTGTCAAAATATGTTGAGTTTGGATTAAAATGTTGATCAGATTTCACattctaaaataaattcattttaattaggaAATTACCCATTGGTA	2	0	5	14	9	0	2	3	0	27	6	5	3	0	0	12	4	11	4	0	0	10
NC_037328.1	56728529	43	+			TGTTGATCAGATTTCACattctaaaataaattcattttaattaggaAATTACCCATTGGTAACATGACAAGGGATGAATTAATCAGCAGAAGTCAACTGTA	0	2	5	5	5	2	0	0	0	10	2	2	0	0	0	2	3	3	2	0	0	0
NC_037328.1	56728609	4	+	23	CATAAA	AATCAGCAGAAGTCAACTGTAGAGTGTACATAAAGTTTGTGTGCTAGCTAACATTGTGACTTGTAGTTTATAAACTGAAATAATCAGATATGTCTCTGGTC	0	0	0	0	0	0	0	0	0	0	0	0	0	0	0	0	2	0	0	0	0	2
NC_037328.1	56728644	17	+	18	TATAAA	TTTGTGTGCTAGCTAACATTGTGACTTGTAGTTTATAAACTGAAATAATCAGATATGTCTCTGGTCACATTCCTGTTGCTAACAAAATGAGATACCCCTGA	0	0	0	3	2	0	0	0	0	6	0	0	0	0	0	2	0	0	2	0	0	2
NC_037328.1	56750567	17	+			TAACTATGCCACCTCTTACTTAGATTTGCTAATAAagcttaatttgttttttatttggtaTCATTGTATATGAAGATTTGTAAAATtatctctgattttaa	0	0	0	3	0	0	0	2	0	3	0	0	0	0	0	0	0	3	0	0	0	6
NC_037328.1	56750713	10	+	27	AATAAA	TGACTAGAGAAATGTATGAAGCATAATAAAGTTCATGTCTTTTGCATGTTATATTTGAACTTAAAATCAAGGTTATTCTTTTTTAAGGGCTCAAAACTTTA	0	0	0	0	0	0	0	0	0	4	0	0	0	0	0	2	0	0	2	0	0	2
NC_037328.1	57149169	9	+	18	ATTAAA	ttatttcatatatttgtattaatatactAAATAATTAAAAGTGTCTAACTATTTGGTTCATGATATTCTCTTGGGGAATGTGGAAAATGTGGACATTAATG	0	0	0	0	0	2	0	0	0	3	2	0	0	0	0	0	0	0	0	2	0	0
NC_037328.1	57309098	96	-			aaatgttccaCTACCAGCcttatttgtttaataaaaatgagTGTAAAGAGActgtttttcttgcttcttaTCAAAAAGGTGGTAATagcatttttcttaaa	2	4	3	11	5	2	2	2	0	14	3	0	2	4	0	10	7	5	2	3	0	15
NC_037328.1	57309133	69	-	48	AATAAA	CTAATAAAGAGACTTATGTTTatgcattaaataaaaaatgttccaCTACCAGCcttatttgtttaataaaaatgagTGTAAAGAGActgtttttcttgctt	3	0	4	7	6	0	0	0	0	7	2	3	0	0	0	6	3	6	2	5	0	15
NC_037328.1	57317893	4	-	36	TATAAA	atttcaaaGGACAGTATAAAACTCCAAGATTGCTCAGCTTTatgtgaggaggaggaagaggaagatgaagGAGAAGCTGCAGATATGGAAGGTATTTGTGT	0	0	0	0	0	0	0	0	0	2	0	0	0	0	0	0	0	0	0	0	0	2
NC_037328.1	57354640	48	+			TTGTTGTttaatgatggtggtgatgatgggaaataaaataactttttgttatatttgttgtgattgttttaattttacatttactttctgtttttaatttc	0	2	2	2	3	0	3	0	0	10	4	0	3	0	0	6	2	3	3	0	2	3
NC_037328.1	57364456	66	+			AATGGCAAGAGTTGGtggaaatttataaataaaataattattaaacccTTACCTTGTGTTGCCACTTTGTCATATGAGGTGGaatacagagtatttttaat	5	3	7	5	4	0	0	2	0	14	4	3	0	0	0	2	2	5	2	0	0	8
NC_037328.1	57375911	12	-	22	ATTAAA	GGGGATGCTTATTTTTTTTGTCACTGTTATTAAAATTGATTTTCCAAATAATCTTGATTATTGGTTATTGATTTAGTGAGTCCAGATATTAATAACTGCAT	0	0	0	2	2	0	0	0	0	2	2	0	0	0	0	0	0	2	0	0	0	2
NC_037328.1	57376253	37	-			TGGGCCCATTACACACTGGCaccttgtaaaataaaattacaaaggaGATTATTTCCaggcattctttttttcttcaaaggaaaGTGTTCCTAAATTACAGT	0	0	0	3	3	0	0	0	0	14	2	0	0	0	0	5	4	0	2	2	0	2
NC_037328.1	57376832	447	-	26	ATTAAA	tttttctttcagtgttctTCCAAGATTAAATAAATAGCAACATTTTGCCTACTCGTGAGTTGTCAAGAGACCTTAAATCATAAAGATGTTCAAAAGAATTG	14	15	22	57	37	10	4	3	0	81	34	6	9	5	0	55	22	16	10	8	0	39
NC_037328.1	57376901	218	-	21	CATAAA	CAACTGTTAAAGTCACATGTGGCCAGCTACATAAAGGAGAGTTCTTCCACACTGCCTGCACTCCCTgcctttttctttcagtgttctTCCAAGATTAAATA	10	8	13	18	13	5	2	4	0	53	8	2	4	3	2	24	12	8	5	4	2	18
NC_037328.1	57409609	19	-			CAAGAGTGAAAAGCAAGTGAAGAAGGACAAGGCTGAGAAAAAGAGTaggcaggagaaagagaagaacaagaagaaaaaagtggGGAGGACAGAGCAGGATG	0	0	0	2	0	0	0	0	0	3	4	2	0	0	0	0	2	0	0	0	0	6
NC_037328.1	57409627	22	-			GAAAGCAGACAAGTTACTCAAGAGTGAAAAGCAAGTGAAGAAGGACAAGGCTGAGAAAAAGAGTaggcaggagaaagagaagaacaagaagaaaaaagtgg	0	0	0	9	0	0	0	0	0	5	4	0	0	0	0	0	0	0	2	0	0	2
NC_037328.1	57409657	32	-			gaaggagaagaaaaaaaaggtgaaGAGTGAGAAAGCAGACAAGTTACTCAAGAGTGAAAAGCAAGTGAAGAAGGACAAGGCTGAGAAAAAGAGTaggcagg	3	0	0	6	4	0	0	0	0	8	0	2	0	0	0	2	2	0	0	0	0	5
NC_037328.1	57409711	54	-			GCCCCCCAAAAAAGCGAAGGAGTCTAAAAAGCACGAAAAACTTGAGAAACccgagaaggagaagaaaaaaaaggtgaaGAGTGAGAAAGCAGACAAGTTAC	3	2	2	0	3	2	0	0	0	3	2	2	0	0	0	6	4	4	4	0	0	17
NC_037328.1	57410436	11	-			GTAGAGGAGGGGAACAATGGTggagaggcaggaaggccaggcctgggcagtgagaagaggaaagaggagcaGAGGAGAGCCCAAGTGCCACCCACCAGAGA	0	0	0	3	0	0	0	0	0	0	0	0	2	0	0	3	3	0	0	0	0	0
NC_037328.1	57410753	4	-			AGCAGATCGTGCTGTTCCACCAGGCAGGCGAGGAAGGAGGCAAGGTGCGAAGGATCACCAGTGAGGGCCGTGTCCTGGAGCAGCCCTTGGACCCCAGCCTC	0	0	0	0	4	0	0	0	0	0	0	0	0	0	0	0	0	0	0	0	0	0
NC_037328.1	57412001	7	-			AGGACAGCTCCTTTCACCTCATTCTACTTGTCAAGAAGGTAAAAAagcacagccagaaagaaaagaagaaagttcagCCCTCAGGACCGGACAGGCGGTGG	0	0	2	2	0	0	0	0	0	0	0	0	0	0	0	0	0	0	0	0	0	3
NC_037328.1	57725461	10	-			ttcattttagttcaatAAACGCTTACCATAGCTTTGTGTCATTTAATCGACAAATATTTGACTATTAGTCAAGTTTTTACTTAAGACCTGAGTAAATTAAG	0	0	0	2	2	0	0	0	0	3	0	0	0	0	0	0	0	0	0	0	0	3
NC_037328.1	57725484	18	-			TTTAGTACAGCACTGTACagcagttcattttagttcaatAAACGCTTACCATAGCTTTGTGTCATTTAATCGACAAATATTTGACTATTAGTCAAGTTTTT	0	2	2	0	0	0	0	0	0	2	0	0	0	0	0	2	3	2	0	0	0	5
NC_037328.1	57798440	20	-			tgtttttaaaatgagacttataaatcataataaactcttaaattaaaaaaaaaagtctacaagcaataaatgctggagagggtgtggagaaaagggaactc	0	0	0	3	0	0	0	0	0	0	0	2	0	0	0	0	2	3	2	0	0	8
NC_037328.1	57798546	6	-			CTGAAAATCCAGAATTTCAGATAACTTCTCTACTTAAACATGTTTAAAGTATGTTTTGTTTTGCAGACTTTTTGCATACTTATTTCTACATGGTTTGATGg	0	0	0	0	0	0	0	0	0	0	0	0	0	0	0	2	0	0	0	0	0	4
NC_037328.1	57799332	38	+			TGAATGTAGTCAGCGAAAAGCTGTAACCACGCTCTGCCATCTTTACCCGAAGACCCAACgcactgcttgtagacttttggatcgcagccattctgactggc	0	0	0	0	0	0	0	0	0	0	0	0	2	0	0	0	0	2	2	0	0	32
NC_037328.1	58141895	7	-	22	AAGAAA	GATCTTGTGAATTAGCACTAACAGAACCAAGAAATAAAGCAATTACTTTAATTTCTGCCTTTTCAAATAGATTTCCGACAAATAGCCTTGTAAATAAAATT	0	0	0	0	2	0	0	0	0	3	0	0	0	0	0	0	0	0	0	0	0	2
NC_037328.1	58339232	15	-			gaatatagtattttatttaagaaaataaactttgcatttttgcattgTGAATTCTGTCTTTTCTGATCATTGCATGTACCACTTCAAACTTGGTATTAAAA	0	0	3	0	0	0	0	0	0	4	0	0	0	0	0	3	0	0	0	0	0	5
NC_037328.1	58401443	23	-	20	ATTAAA	ACTTTTACGTTTCTTTAAGATCTAACTTTAATTAAAACAGGCCAAATGTAATCAAGGCCTCCTAATTCAGACCTTTTGGAACTTAATAGAAACACTATTCA	0	0	0	3	2	2	0	0	0	6	0	0	0	0	0	2	2	0	0	2	0	4
NC_037328.1	58401607	64	-	22	AATAAA	TTGATTTTAACATTGCTGTTACATCTGAAATAAACTTATGTGATGTTCTGGTAGAAATCTGTGATGTCTGGTAAATGTCAAAGAAATGTAAATGCATTGTG	0	2	0	5	5	3	0	0	0	8	2	2	0	0	2	4	9	2	2	2	2	14
NC_037328.1	58402276	15	-			ATTAAGTACATATTATTTatggaggaaaaaatattaaaattttgaattgaGTGTGTAGGCTCCCTATCATTTTAGTGTTTCTTTCTCCACACTAGTCACTG	0	0	0	3	3	0	0	0	0	3	0	0	0	0	2	0	0	0	0	0	0	4
NC_037328.1	58402734	4	-	31	AATAGA	ATGTGAAAATGCAAGGTACAATAGACTTCAACCGTCTTAGTTGAGTGCCAAGAATAATATAGGAAAGGAAGATAGTTGATGAGTGAGTTCATAGAGTTCTA	0	0	0	0	0	0	0	0	0	0	0	0	0	0	0	0	2	0	0	0	0	2
NC_037328.1	58404265	4	-			TGCTTCcctttcctctaaaagttttaaacttttaagGACTTATTAATCATGTTTGGattgttttagttttcttatttttgtgagGTGGTTTGATTGTAGGA	0	0	0	0	0	0	0	0	0	0	0	0	2	0	2	0	0	0	0	0	0	0
NC_037328.1	58404384	48	-	20	AATAAA	GATGAACTTTCTTGCACTTGCTTGTCGCCAAATAAAAGAGAGGCCCATTGATTCCCCGCCCCccctttcttttaaaactttcctCCTTCCTTGTTCTTACT	0	0	0	0	3	3	2	2	0	6	0	2	2	3	0	2	0	2	3	6	2	10
NC_037328.1	58495207	105	+			TGTGTATAATTGTTAAAAtctatgaaagaataaaaagtggatttaaattaatatttttttctttttttgtggctgtgGCCAGatctgctttaaaaaagaag	2	3	4	10	9	0	2	2	0	19	7	0	2	4	0	16	9	2	0	3	2	9
NC_037328.1	58496044	4	+	19	AATAAA	TTTAACAATTTCTAAAGTAATAAGCAGTGTGAAATAAACAACTCTACATTACTATCGAGTGTCAAGTTTATACAGAGAAATCCTTAAAAATTAACTGGAAA	0	0	0	2	0	0	0	0	0	0	0	0	0	0	0	0	0	0	0	0	0	2
NC_037328.1	58618293	21	+			CTGTATTTGAGCCTATGTAAACTGAgtataaataaaatccaaaatgtctaagttgtttttcttctttttctgtcaaACCCTCCCCAAACTAGAAACCCTGT	0	0	0	4	3	0	0	2	0	4	0	0	0	0	0	4	0	0	0	0	0	4
NC_037328.1	58624497	4	+			CtgttaaatatctaaatattttatcatttgaattaaaaaattatacatgaatCTGTAAGGCTCTTGTTTAATAGTAAGGAAGTTAAACCCTTGGCCTTTGG	0	2	0	0	0	0	0	0	0	0	0	0	0	0	0	0	0	2	0	0	0	0
NC_037328.1	58761883	4	+			GTTCAATGTCAAGCCCATTGTTGgagaagtattaataaatatCCTAGAATCCATATAAAATTTATGAGCTTTATTTGTGTTCAAAGCACTGAAAATTCTGC	0	0	0	0	2	0	0	0	0	0	0	0	0	0	0	0	0	0	0	0	0	2
NC_037328.1	59909932	23	+	30	AATAAA	GTTGTGATGTTTTAAAGAGACAATAAAAACTCttgatttgagaaaaaaaaaattttttttaaataaataaataaaaaggaaaatgatactaGCATGAAAAT	4	0	0	3	0	0	0	0	0	4	0	2	0	0	0	2	0	2	4	0	0	2
NC_037328.1	61183856	10	+			CCCTGGCTTCTTCAGAAAATAGCAGTGCCCTGGAGGAGTGTGAGGAGACAAGTGAAAGacccacaaagaagaaaaagcaaaagcccCAGGAGGTTCTTCAG	0	0	0	2	0	0	2	0	0	2	0	0	0	0	0	2	0	2	0	0	0	0
NC_037328.1	61184304	20	+			CAGGTATTCCCCATCCCATTCCCTAGAgcccagtaaaaataaaaacaaattaaaaaaataaataaataaataaagggcttGAAAAGAATTGATACAAACAT	0	0	0	2	2	2	0	0	0	5	0	0	0	0	0	2	3	0	0	0	2	2
NC_037328.1	61184328	16	+			AGAgcccagtaaaaataaaaacaaattaaaaaaataaataaataaataaagggcttGAAAAGAATTGATACAAACATCTTAGAGCAAATGCCCAACTTTCT	0	0	0	4	0	0	0	0	0	2	0	0	0	2	0	2	0	2	2	0	0	2
NC_037328.1	61788701	9	-			CGGTGTTTGTGGAAATGCAACatcaatttataattaaaatgaacTCCTTGATGTTAGTGTTTTTAAGCCTCTGACTTACAGACctgaatatgtatattttt	0	0	0	2	0	0	0	0	0	2	0	0	0	0	0	3	0	0	2	0	0	0
NC_037328.1	64019141	50	-	39	AATACA	TATTAACTAATAATACATTGGAAATACCTCTGTAGTAAAATATGAAGAAGCTTTGGTTgttcattcttgttttttttttaaactgttcttttgttaccaaa	0	0	0	0	0	2	2	4	3	6	0	0	2	2	0	6	2	5	2	0	2	12
NC_037328.1	64211439	4	-	23	AGTAAA	ATATACAGAGGAGAGGTGTGCCTCTCTAGTAAAGAGATTGGTTTGTTTGTATGGCCCTGGAATAACTCATTCATTTCTGAACACATCTCATATATCACTTG	0	0	0	2	0	0	0	0	0	0	0	0	0	0	0	2	0	0	0	0	0	0
NC_037328.1	64211527	45	-	20	ATTAAA	ATGTTTTGAAAGGTGGGAAGGGCAAGGGATATTAAATGTATCCATAAACAAGGTGATGTGATCTTTCATGTGTTAGTATATTTGACTAATATACAGAGGAG	0	0	2	4	3	0	2	0	0	8	0	2	0	0	0	6	4	5	3	0	0	6
NC_037328.1	64341509	4	+			TTCTCAGTTAATGGGATCAGCATTTCCCAAATTAGAAATCATATAGCCTCATATTTGGGTTTCCATTTTTACCATCTGATCTTtcactaagtttttttttt	0	0	0	2	0	0	0	0	0	2	0	0	0	0	0	0	0	0	0	0	0	0
NC_037328.1	64342269	30	+	18	AATGAA	GGTGCACAAGAGATGCTTCGTCAACATATATTAAATGAATGTTGTTTATTAGCCTCCTGTCTGGTGCCTCTAATCCCAGTACTGCCTTCCGCATTGCCCTC	0	0	2	2	3	0	0	0	0	10	2	0	0	0	0	0	0	3	2	2	0	4
NC_037328.1	64343877	8	+	22	ATTAAA	TTTGTGTGGAGAGGGGGGTGGTGAAGGGTATTAAAAATCCAATCCAGTCCATCCCAGTccagatattttttaatttcagctttactgagatatgaatgaat	0	0	0	0	2	0	0	0	0	0	0	0	0	0	0	0	0	0	0	0	0	6
NC_037328.1	64425088	85	-			aaataaaaaattatttataatttattaaaaaaaaatccctggttAAAAGTCTTCAggtgtgtttctttttatattcctcACATCCTCaagtggtatttatt	2	2	2	8	2	2	2	0	0	13	2	4	2	2	0	5	5	10	2	3	0	17
NC_037328.1	64641322	8	-	45	TATAAA	CTAGATATAAAGTCATGTGACTGCtgcttcaataaaaacaaatttatattggATAAAGTCTGGTCCTCTATTTATTGTTGTGGTGGTCGGCTTGgctgata	0	0	0	0	2	0	0	0	0	4	2	0	0	0	0	0	0	0	0	0	0	0
NC_037328.1	64641954	4	-	43	ATTAAA	AATTTGCATTAAATAAAAAGTAGGTTAGCctggaaatgaaattaaaattcacaAGTGTGTGGTCTTTATTTCAGTACCCAACCTTATTTCCTTCACCCTAT	0	0	0	0	2	0	0	0	0	2	0	0	0	0	0	0	0	0	0	0	0	0
NC_037328.1	64646730	25	-			TCACTCAGCAACACTGGTCACgattggaaagaaaattaaaaagagaaaaaaaacctatTCATTTtagtgttcaatttttttttattattattgttgttctt	0	0	0	2	2	0	0	0	0	5	0	0	0	0	0	4	2	0	2	0	2	6
NC_037328.1	64662333	5	-	27	AATAAA	GTCTTAATCTTTTGAATGTTGCTAATAAAGATTGACAACATTTCATTCTAATCTGTGGCCTATCTTCATTCCAGAAAAAGTCTAGGAAAAAAAGGTCTCTT	0	0	0	3	0	0	0	0	0	0	0	0	0	0	0	0	0	0	0	0	0	2
NC_037328.1	65072801	5	-			TCTGGAAaagtaaaagtcttttaattgACAAGCATTTACTTAAAAATCTTATACTGTTGGTTTTTGCCTGATTACTTGCTGTGCCGTTTCTCATCTATTCA	0	0	0	0	3	0	0	0	0	0	0	0	0	0	0	0	0	2	0	0	0	0
NC_037328.1	65138522	1109	-			ACTCTTGATTCTTTTTTTGGATACTATtgataaataaagaaattaaaacaataactGTGTCATTTTCCTTCCCCTCAATTAAGGCCAAATAAAGTTGTGAG	19	21	39	75	57	35	34	20	10	178	53	37	33	21	7	85	80	89	53	36	16	111
NC_037328.1	65140893	6	-			GGGGGTGGCTGGCTAGGAGGGGAAAGGCCAGAGCCTTCATTTCTAGGAGTGTTTTGGGAGAAGCTGTCAGTGTGCTCAGGGGCCGGAGGCAAGTAAGGAAA	0	0	0	0	0	0	0	0	0	0	0	0	0	0	0	2	0	0	0	2	0	2
NC_037328.1	65324504	206	+			GTCTGACAGTGATGTCTGTATGTCCTATTgtttaaataaatcaattaatcattaaataaagttttttctttcttaatattacttggattcagcaaacattt	4	3	4	18	9	2	4	0	0	31	7	3	6	0	0	8	14	12	5	7	2	67
NC_037328.1	65324534	8	+			tttaaataaatcaattaatcattaaataaagttttttctttcttaatattacttggattcagcaaacatttgctgAACATTATAGAATCCCACTTTGTAAG	0	0	0	0	0	0	0	0	0	2	0	0	0	0	0	0	0	0	0	0	0	6
NC_037328.1	65387684	13	-			TTTGCtgtaagactccacactcctgaTTTTGCTCCATATTAAagtataataatagtaaatacacAGTTTCAGCTTCTCATTTcaaaactaggggaaaaaaa	0	0	0	0	0	0	0	0	0	4	0	0	0	0	0	4	0	0	2	0	0	3
NC_037328.1	65467863	34	+	18	AATGAA	TTCTAGCTCTGTAACATCTTGGAGCATAATTAAAATGAATACTTTTCCCAATGAAGAAAAGTGTTTCAGAAGTTTTTCTCTTATTGGCATTGTTTCACATA	0	0	0	2	2	0	0	0	0	2	0	0	0	0	0	0	0	2	2	0	0	24
NC_037328.1	65943800	5	-			AAtaaccaactttttttttctgttaataaaattaatttatttcagaCTTTATACCAgcagttcagtttttaaaattgtgtttggtCTAAGCTTCAGAAGCT	0	0	0	0	0	0	0	0	0	0	0	0	0	0	0	3	0	0	0	0	0	2
NC_037328.1	66150514	8	-			CAGGAACTTTCCTGAacaactgtaaaataataaaattattttcagaatgaAATACTGTGGTGGTGTGTGAATGTATGTATACACAGGAGGTTACATATATG	0	0	0	0	0	0	0	0	0	2	2	0	0	0	0	2	0	0	2	0	0	0
NC_037328.1	66180409	4	-			caacaGTTAGTCAAGGAGAAAACTAAGGTGGAATCAGAAATACGAAAGGAATATATGGAGAAAATACAAGGCGCTCAGAAAGGACCTGGCAATAAAAGCCA	0	0	0	2	0	0	0	0	0	0	0	0	0	0	0	0	0	0	0	0	2	0
NC_037328.1	66798257	4	-	24	AATACA	ACAGTAAGTTCTTCTAAGAGTATTTGAATACAATTTCAGTATGTAATTTGATTTAtattgtatctttttgaattttacaaatttattGATATCAGCGTAGA	0	0	0	2	0	0	0	0	0	0	0	0	0	0	0	0	0	0	0	0	0	2
NC_037328.1	66798342	294	-			tctgtaaaaaaaaaaatgttttgtaactattaaaataattttctgactCAATGTACacaattatttcattgttttcccagtTGAGACAGTAAGTTCTTCTA	8	8	6	29	15	4	6	3	0	41	6	4	5	3	0	13	9	33	14	7	6	74
NC_037328.1	66847537	2	+			TCCCGTCAGTTTGGTTTCATTGTACTGACAACCTCAGCTGGCATCATGGACCATGAAGAAGCAAGACGAAAACATACAGGAGGGAAAATCCTTGGATTCTT	0	0	0	0	0	0	0	0	0	0	0	0	0	0	0	2	0	0	0	0	0	0
NC_037328.1	66847646	43	+			GAtgtaatacatacaaataaaatgcctcagaggacaaaaaaaaaaagaaaaggaaagattgtattctgctgctttcatATGGAATACTCTAAATGTATCAA	0	0	0	5	2	0	0	0	0	5	0	2	0	0	0	3	2	7	0	3	0	14
NC_037328.1	66861493	26	+			TGTGGTGTATGAGCTTCCCTATTTCCACTCTAGAGCtacaaataaattttcttaaagaaatgactTGTCTATATTTtacaactttcagttcagttcagttg	0	0	2	3	0	0	0	0	0	0	0	0	0	0	0	2	3	5	0	2	0	9
NC_037328.1	66873316	14	-			AATTTACTTCTCcagtgctaaataaatatttcagttatttaaCCCCCCCAATTTGAGGTTGCATTATGAAAGTTTTCCTCAActtaaagaatttttcattt	2	0	0	0	2	0	0	0	0	4	0	0	0	0	0	0	0	2	0	0	0	4
NC_037328.1	66873469	5	-	46	GATAAA	CACAGATAAAAACTTTTGACAGTTACCCCATAATAAATCTGAATTATCCCAGATTGTTGCTGATTTTGCATAAGAAAAAATATGTTGTATATTTTATTAAG	0	0	0	2	0	0	0	0	0	0	0	0	0	0	0	0	0	0	0	0	0	3
NC_037328.1	66875341	8	-			TACTGCCCAGTCAAGTCctttccataaaataaaaagtttctacCTTCTGGCTCATTTAATGACTACAACCTCTACCTGCAAATGGCGCTTCCAGTACTGTC	0	0	0	0	0	0	0	0	0	0	0	0	0	0	0	2	0	0	2	0	0	4
NC_037328.1	66876401	15	-	18	AATAAA	ACCTTTGGCTCTCTGTGGTGGAATACCCTTCTAATAAAAGGGTAATAACCAGAACGGCCCACTCTGTTATGGAAAACCCTAGGCTTTCGAGATCCGCACTT	0	0	0	0	0	0	0	0	0	0	0	0	0	0	0	0	0	0	3	0	0	12
NC_037328.1	66958519	57	-	22	AATAAA	AAATCTTACAAAGTGCTTTGGATATCAAAATAAACACCTTTATTAAAGTAACTGGCTCTGAAAATTATgtgtaaaatgaaattatttggaGTGGAAGGATA	3	2	2	7	3	0	2	0	0	9	4	0	0	0	2	6	7	2	3	3	0	2
NC_037328.1	66996036	6	+	22	AGTAAA	AGTAGAGTAAATTCTAATCTAAATCCTTGAGTAAAAACaccttaaacattttttcatctCAAGAAGTGGTTTGTATATGCAAGGTTGTCATTTCTGGAGTG	0	0	0	0	0	0	0	0	0	0	0	0	0	0	0	0	0	0	0	3	3	0
NC_037328.1	66998026	26	+			AGGTATTATTATCAATATTTGctataaataaagttatttccattttaggaaCATATTGTCtgtgttcttttccatttcctttttctttttcctaaggtTGA	0	0	0	2	3	0	0	0	2	2	2	2	0	0	0	0	4	2	0	0	4	3
NC_037328.1	67058499	51	+	25	AATAAA	AACTGGAATAAACCTATCTTGAGAGCAATAAATTTGAGAATTTAAATCTGATAACTGTTAGCACTGTGTGTCCTTAATCATGGACATCGAATCTATAGAAG	0	0	0	2	0	0	2	4	2	4	4	3	3	4	0	5	2	2	3	4	2	5
NC_037328.1	67202519	11	+			GTAAATCACTTTATTTGAGCTTTCACGtgccaataaaagaaaatatcttcagTTGCTTTTCTTGAAATGCATCCTAGCCTAAATGTAATGTACCCTAACCC	0	0	0	2	2	0	0	0	0	2	0	0	0	0	0	0	2	0	3	0	0	0
NC_037328.1	67210058	17	+	48	ACTAAA	GTGACTAAATGTTTAATATAGTTGCATTAAATGCTGTATGAAAAAATGTAATTCCGTTCCGATTTAGCACtttgtgaaaaatgaaattacaaatCCCACAT	0	0	0	0	0	2	2	0	0	3	0	0	0	0	0	2	3	5	0	0	0	0
NC_037328.1	67210221	4	+	26	ATTAAA	CTGTTATTTACCAGGGTTGCATTTTATTAAATAAcccttatttgaaaataacaatTTATAGCCTTGAAACTTTCAAATCTGTGGAGTGATTTCTGAATTCC	0	0	0	0	0	0	0	0	0	2	0	0	0	0	0	0	0	0	0	0	0	2
NC_037328.1	67504230	91	+			GCCGCATATGGCCGTTTTGtacaattttgaaataaaattcaacCAATTGTTCGGTGGTGTGGGTTATTTCCTCAGAGCCCAAAGGTGGATGCCGTTTCCTC	0	0	3	5	4	2	2	0	0	17	2	2	3	2	0	9	6	8	3	4	2	17
NC_037328.1	67630404	4	-			ccatgtgcagcaacaaagacccaccacagccaaaaaataaaaataatcttttttttttttttaaagacttactAATAGCATAAGTAATCAAaactgtatgg	0	0	0	0	0	0	0	0	0	0	0	0	0	0	0	0	0	0	0	0	2	2
NC_037328.1	67863336	38	-			GATCTGTgttgcatttcaaaataaaataatgtgtgcTCTGCCTGGATTTGATATTTGACCAGTAGATCTGGTGATTTTTCACATTGAGTTGGCCTGAAAAT	0	0	2	2	2	2	0	0	0	10	2	0	0	0	0	2	5	4	2	0	0	5
NC_037328.1	67866129	15	-			GtaagaactatttttaaatactaaaaaaataaataaataaaccaaaatccAGTGTCATGTGGGCCTGGggttttctaaaaaacaaaacaaaaaaacgaaAG	0	0	0	0	0	0	2	0	0	4	0	0	0	0	0	0	3	0	2	0	0	4
NC_037328.1	67980544	9	-			ACTACAACTGTAGTTAGCTCacagtttttaaataaaggatacCACAGTGCATGCCGCTTGTTCAGTCTCTGcagccttcttttcctttccacacCACCAGT	0	0	0	0	0	0	0	0	0	3	0	2	2	0	0	0	2	0	0	0	0	0
NC_037328.1	69079298	9	+			cataattttaaatgtgttattttaaatatgtaaaataaatttttaccaTGAGCATGTCTTTATGAGGTTAAAGACTAGTGGACCCTTTTTCCTCATTGCAC	0	0	0	0	0	2	0	0	0	5	2	0	0	0	0	0	0	0	0	0	0	0
NC_037328.1	69145999	9	+			CATTGGCTACAATTGTCTGTTCAACCCACGAAATTCCAATGCTTatcagaaggaaggagaaaaaggattATGGTAAAGTAAAAGTAGTATAGCATTAAGTT	0	0	0	3	2	0	0	0	0	2	0	0	0	0	0	0	0	0	0	0	0	2
NC_037328.1	69177876	117	+	19	CATAAA	CTTTTAACTGCCGTGAGACAGAAATTTTAGGTCATAAAGAGCCTAAAACTAGTACAACATTTCTGTGTCCTTTATTCTCTAATGTGGTACCCTAATAATAC	2	3	3	9	4	2	0	0	0	18	4	2	3	4	0	13	5	5	8	2	2	28
NC_037328.1	69196873	6	-	43	AATAAA	TGTATGAAATAAAATGATCGTGCATTTATGTATAGTTCTGATTCCCGAGAATTACCTGCCTGTTGTCTCTGCCTCGCACGTGGGTGTTGGTGACGGGATCG	0	0	0	0	0	0	0	0	0	3	0	0	0	0	0	3	0	0	0	0	0	0
NC_037328.1	69196890	191	-	26	AATAAA	CTCATGTTGATCATGTTTGTATGAAATAAAATGATCGTGCATTTATGTATAGTTCTGATTCCCGAGAATTACCTGCCTGTTGTCTCTGCCTCGCACGTGGG	5	7	4	17	12	3	2	9	0	28	13	6	6	2	0	18	14	17	10	4	3	11
NC_037328.1	69417951	35	-			GTCTGGCGTTCTAGTCAgtaaaataatgcaataaaatcAATATCATTTTCACTGTGTTTTTCTGGTGATAACAAACACACCACCTCAGAGTACAACAGGTT	0	0	3	0	3	2	0	0	0	6	0	0	3	0	0	3	2	3	4	0	2	4
NC_037328.1	69422084	4	-			ATGTTACCATTCATATCTGGATCAGAGCAAAACAAGTTTCATTTGATTCTAGTTTGAGGCATCTAGCCGCCCCATGGTGAGCCCTATGGGCACTGGGCAAG	0	0	0	0	2	0	0	0	0	2	0	0	0	0	0	0	0	0	0	0	0	0
NC_037328.1	69684832	16	-	23	AATAAA	AAACCTTTTGTTGCATTTCAAAATCTAAATAAACTACAGACTTTATCCTTATACCAcgaatgttttttttaatattttgtcttaatACAGCATGGTACAAT	0	0	0	4	0	0	0	0	0	5	0	0	0	0	0	2	0	0	0	2	0	3
NC_037328.1	69893690	169	-	23	AATGAA	CTGTTTGCCAGACTTATACAGTAAATAAATGAAGTACTGTGTTGattttcatatgatttttgttatttaacaAAGTGGTCTATATCTATTAGTATCTGATG	2	4	3	9	10	3	3	0	3	34	8	3	4	4	3	14	6	8	11	6	4	27
NC_037328.1	70176689	10	-			AActacttgaaaataaataaaagtgtggaTTTGTCCTGTTGTGCTTTTGTTAAATGGCTTACAAAATTCTTTGTCCTGAATACAGTTGCTAAGTCCTAAAA	0	0	0	0	0	2	0	0	0	0	0	0	0	0	4	0	0	0	0	4	0	0
NC_037328.1	70176706	1513	-			TACCCTTCGAGAATTTAAActacttgaaaataaataaaagtgtggaTTTGTCCTGTTGTGCTTTTGTTAAATGGCTTACAAAATTCTTTGTCCTGAATACA	24	42	41	130	52	24	27	29	9	218	50	34	37	20	13	126	55	136	59	36	19	332
NC_037328.1	70227686	20	-			TATGCCACTTTACATATTgacattaaaataaaagacaacacTTCAGTAGCATGAAATTAAAGGCTCATGTGAAAATGTTCACATCTAAAGCATGGTTTCCT	0	0	0	0	2	0	0	2	0	5	3	0	0	0	0	2	0	0	0	0	0	6
NC_037328.1	70227751	4	-	27	AATAAA	aaatataaTGCATAAGTTCTAAGAATAAATATGTCAGTATCATGTATGTTATTTTAAATTGCCTGTATGCCACTTTACATATTgacattaaaataaaagac	0	0	0	0	0	0	0	0	2	0	0	0	0	0	0	0	0	0	2	0	0	0
NC_037328.1	70340690	5	-			GCTgttcatttttaacaaataaaatattacaggTCTCTCATGATTTATTCTTAGCTAAAAAGATTGAGTTGTGGTTTTTAGATTGTTTTGTGTTACAAAGA	0	0	0	0	0	0	0	0	0	0	0	0	0	0	0	2	0	0	0	0	0	3
NC_037328.1	70340706	20	-			TACCTTTAGATCTGAAGCTgttcatttttaacaaataaaatattacaggTCTCTCATGATTTATTCTTAGCTAAAAAGATTGAGTTGTGGTTTTTAGATTG	0	0	0	2	0	2	0	0	0	5	0	0	2	0	0	3	0	3	0	0	0	3
NC_037328.1	70341079	39	-	18	ATTAAA	ATTAAGTGCATCAAACAAAATGTCTTTGGTATATTAAACTTTTGCTCTTCATGCAtctgtaatttcattttctttttaaatataaaatcttgCCTTTGTTA	3	3	4	5	2	0	0	0	2	6	3	0	0	0	0	3	2	0	2	0	0	4
NC_037328.1	70341483	4	-	17	ATTAAA	CTATCAATAACAGTTTCATGCTTATACCAAAGAATTAAATCTGATCCTTAATATCTGGTATTTTGCTTGTAAGTCTACTGATAAGGGATTATTGGAAGCCA	0	0	0	0	0	0	0	0	0	2	0	0	0	0	0	0	0	0	0	0	0	2
NC_037328.1	70345271	7	-	12	ATTAAA	GATGTTTGGGacctttttctcaaaataaacaaGACTTTATTAAACCAGGaatttggagaaaaaataaaaaataaaaaaataaaaaaaactgggTTGGCGGG	0	0	0	0	3	0	0	0	0	2	0	0	0	0	0	0	0	0	0	0	0	2
NC_037328.1	70345635	61	-	21	AATAAA	ttaattttgataccTCTTTATGACTTAACAATAAAAAGGATGTATGGTTTTATCAACTGTCTCCAAAATAATCTCTTGTTACACAGGGAGTACAGTTCTTT	0	3	0	6	4	3	0	2	0	16	2	2	0	2	0	5	0	6	3	3	2	2
NC_037328.1	70600188	103	-			ATGAATATCTGCTTCttccagagaaataaagttagtttctattttatgttaCTTATTTGTGTCTGCCTGTTTCTTTTGTCAGCTGCCTGAGGTTCCAAGCC	4	0	3	14	6	2	2	0	0	16	3	7	5	0	0	11	9	7	4	2	0	8
NC_037328.1	70650067	168	-	20	AATAAA	gcaacaatgtggagattcctcaaatgATTTAATAAAATGCTTGAACACTGAGTTGTCATTGTTAATAGATTTCACTTAGGTTCCCAGTAAAACTGAGCGGA	0	7	6	21	10	5	2	2	3	39	7	3	3	0	2	27	5	9	4	5	0	8
NC_037328.1	70651161	6	-			ccactgtaaaataaaattacttcctTCAAGgttctttgtttttaaacctAATGCTGTGTTATTTGTGGTTTCTCCAGGTCTTCTGTTAGGCAGGATAGTGG	0	0	0	0	0	0	0	0	0	0	0	0	0	0	0	0	0	0	3	0	0	3
NC_037328.1	70651180	4	-			ATTTGGTGGATAACTTCAAccactgtaaaataaaattacttcctTCAAGgttctttgtttttaaacctAATGCTGTGTTATTTGTGGTTTCTCCAGGTCTT	0	0	0	0	0	0	0	0	0	2	0	0	0	0	0	0	0	0	0	0	0	2
NC_037328.1	70652650	6	-			GGGTAGGTACTTGCATTTCtagttaaattaaataattttttaaaatgttcacaatAGAATATTTTCTGTGATTATCTCTAGAATTTTTAGTGCTTTGTAAT	0	0	0	0	0	0	0	2	0	0	0	0	0	0	0	0	0	0	0	2	0	2
NC_037328.1	70828135	16	-	25	AATAAA	ttattTTGGCTTTTGTCATTAGCCAAATAAAGGCAAAGTGATTTTACctaatgtttcattttatatgttttgACTTGGTATacatgtgtattatatatttt	0	0	0	2	2	0	0	0	0	3	2	0	0	0	0	0	2	3	0	0	0	2
NC_037328.1	70881956	67	-	42	AATAAA	CATTGTTAAATAAATATCTTGACAAAATAAAGTGAACAGTTTGGCAACTGAGTCTGTTAAGTTTTAGGTCTTATTTTAATGTTTCAATTTCATTATAACAT	0	3	3	5	3	0	0	0	0	12	3	3	0	2	0	4	2	6	3	2	0	16
NC_037328.1	70927372	9	-			tGTCCTGTTGTAATATTTGatcttggaaataaaatcaaaaacttTTCAGTATTAGTTTTTTTGCATTACTGCTTTTGTGAGGTAAGACTGGGTACTGTTGA	0	0	0	0	2	0	0	0	0	3	0	0	0	0	0	0	2	2	0	0	0	0
NC_037328.1	70933711	11	-			AtaattgtataaatatttataaatatatttatataattacaatTTCATTTATACCTTGAGTCAAAGTTCTCTCTTTAGATTGGTGACTGAGTAATACCACT	0	2	0	2	0	0	0	0	0	3	0	0	0	0	0	2	0	2	0	0	0	0
NC_037328.1	71014263	5	+			CTAGCtctttgtatataaaatacaagttttaaaaactaaaaaaaaaaaaaaaccctcaatctcacttaaaatacatgtttccTGTAGTAACTGCTGTCAAG	0	0	0	0	0	0	0	0	0	0	0	0	0	0	0	0	0	0	2	0	0	3
NC_037328.1	71087870	8	-	25	ATTAAA	TAACACTTTATATGGTAAATGACATATTAAAATTTGGTGAAAGAGAACGAATATTCACTGAGTCCTGATTGTGCTCCAGCATTTTACATGTGTTTCATTTC	0	0	0	0	0	0	0	0	0	3	0	0	0	0	0	2	0	0	0	0	0	3
NC_037328.1	71088030	6	-			GTGTATcccttaaaagaattttaaatccaataaaacatttgaaaaactgcAGCAAAACattttgtaagttaaaaaaaaaatcctgattcttTGTTTAAACT	0	0	0	0	0	0	0	0	0	0	0	0	0	0	0	0	0	2	0	0	0	4
NC_037328.1	71115753	7	+	24	AATAAA	tgaaattcttttttgctttagtttcttAATAAAAGTTTAAACAAACATTAACTATTTGTGATTGCTTACATTTAAAACAAGGAATTTTTTTATACTTtggt	2	0	0	0	0	0	0	0	0	3	0	0	2	0	0	0	0	0	0	0	0	0
NC_037328.1	71223030	4	-	22	ATTAAA	TCTGTTTTCTGCAAGGAAATTAGTACTCATTAAATAAAGTTGTAAAAATTACTCTTTCTACCTGTCCATCTCTACTCTCTTGAGCATTATAAGTCTCATTA	0	0	0	0	2	0	0	0	0	0	0	0	0	0	0	0	0	0	0	0	0	2
NC_037328.1	71253096	19	+			ccattctggtattttttaatgggaataaatatttctaatttgCCATGTTAACAtgttttccaggttttttttttactcagtGGGATTAATATAGTGGCatt	2	0	0	0	0	0	0	0	0	5	3	0	0	0	0	3	0	0	3	0	0	3
NC_037328.1	71302129	9	+	28	AATAAA	TTCCAGAGGAAAAAAAGCCCAGGAATAAAATCATCTCTATATTTTCAAGCACAGAGAAAGGTAAGTAGCTACTGTGGTTTCAAGAGTCTCAGTTACTGTGT	0	0	0	2	3	0	0	0	0	0	0	0	0	0	0	2	2	0	0	0	0	0
NC_037328.1	71323875	5	+			ttaaaataggAACTATTGTAAGCATAGGTGACCCtaagaaaaaatacacaagatATGAAAAAATTGGGCAAGGGTAAGTATTTGTGACTGTATTAACAGAA	0	0	0	0	0	0	0	0	0	0	0	0	0	0	0	0	0	3	0	0	0	2
NC_037328.1	71343580	4	+	22	AGTAAA	GTGAGAACTTAAGTGACAAAGTACTTCTTAGTAAATTCATGGGTCATGTGAGATGTTGagttacttttgatttttttcaaataagtaaataatattcaTGT	0	0	0	0	0	0	0	0	0	0	0	2	0	0	0	0	0	0	0	0	0	2
NC_037328.1	71343974	67	+			CTGCAATAGTATGAattgtgaataaaaataattttgatgtttTGAAGTGCATTAGGAGAACTGATAGAGTTTTATTTCCTGTCATTCCCACCATATTTGTG	0	2	0	4	3	2	4	0	0	8	0	5	2	3	0	2	8	7	4	3	0	10
NC_037328.1	71344600	7	+	21	ATTAAA	GCATGTCCATTGCTGGCAACGGACTTTGTCATTAAAACCTGACTCCTAGGCTAAGGGAGCTACACTGTGGTTTATTCTTTACTTACTTGGATAAACTAACT	0	0	0	0	0	0	0	0	0	0	0	0	0	2	0	0	0	0	0	0	0	5
NC_037328.1	71344682	25	+	29	AATAGA	TTACTTGGATAAACTAACTTGTAATAGAAATATACTTTGGTTAATTCTGAACTGTGTCATTTTTGAATAATCCTAAAAGCAATACAGAATtgtgatttatt	0	3	0	2	2	0	2	0	0	3	2	2	0	0	0	3	0	0	0	0	0	6
NC_037328.1	71344783	57	+	19	AAGAAA	aattttaaattaaaatgttcacATCTTGTTGCAAGAAAAATTACATCTGAATCAAGATTCACGGTTTTTTCTTAATAACTGCCTTTTGTATTTACCCTTTT	0	0	2	5	2	0	2	0	0	8	3	0	2	0	0	5	2	6	2	2	0	16
NC_037328.1	71344872	6	+	25	AATGAA	ATTTACCCTTTTTGTCATTACTTTAGAATGAAAATTCTCGTTTAAATCTAAAAATTACCTTAGTAGTCTTCTTTTGTTGTTAAGACAATATTACTatagta	0	0	0	0	0	0	0	0	0	0	0	0	0	0	0	0	0	2	0	0	0	4
NC_037328.1	71346075	91	+			CCTTGTTCAATAATTTTGTTCTTTCAGGGctagaaataaactttttaatgttcattttcccttttcctaaACTTTAATTCTTTCTTAAGATCAGAGTAGct	0	2	3	2	6	0	2	0	0	2	4	3	2	0	0	3	3	4	0	3	0	52
NC_037328.1	71350835	6	+			CATCACTAAGCACTGTAAAACAGAGCTTtattaaagctttttttaaaCTTGGTTTCATCATACAGTTATTTGTTTGGAGtttcttctaaataaaaataaaa	0	0	0	0	0	0	0	0	0	0	0	0	2	0	0	0	0	0	0	0	0	4
NC_037328.1	71403375	7	-			TCACaatctttaaataaattttttctgaccaaaaggTACCATTTAAGTGGACAGCTTGTCTAGATCTGCTTTTGTTAACACCCAAATACAATTAGCATGTC	0	0	0	0	0	0	0	0	0	2	0	0	0	0	0	0	0	0	0	0	0	5
NC_037328.1	71403485	7	+			ATTACTCAAACCTTCTAGCaaacatattttttgaaaaataaactaaatgcCTTTATAAATGtgtgttctcttgtgttggatAACATGTACTGTTTGGTGAG	0	0	0	0	0	0	0	0	0	0	0	0	0	0	0	0	0	0	0	2	0	5
NC_037328.1	71403878	50	-	19	AATAAA	CATATTTGAATTGTCTTCTGTAACAGATTTCAATAAAATTGGACCAACTTACTGTGTTTTTCCTCACCAAGAGACACTGAAACACTCTTACCCTggaatat	0	0	2	4	4	0	2	0	0	13	0	2	0	2	0	8	0	2	3	2	0	6
NC_037328.1	71405102	33	-			AGCTGGAAGCCTTGTCATGgttttcctcttaaaaattattaaagaacagAATCCAAAAGAATGCCTTTAATTCTGTAGAATTAAGTCTTGGTTTTGTGTCA	0	0	0	6	2	2	0	0	0	7	0	0	0	0	0	2	0	5	2	0	0	7
NC_037328.1	71411365	112	+	22	ATTAAA	ACAATCCTGCAACTGCCAAAAGTCCTCTGATTAAATGTGTGAGCTGAGTAATGGTTATTGTTACAGGACAAGGTTCTTTTGCCCCGTGCGCAGCAAGCCAA	0	2	4	7	4	2	0	2	2	9	3	0	6	4	2	5	3	8	12	4	3	30
NC_037328.1	71511352	15	-	20	AATAAA	ATTCCATTTATGAGAAAGAGGAGAACAGCTAATAAACTTTATTGTAAAATCTGTATGTTAAATGTGTCTtgtattacaaaagaaaaaattattttacaagc	0	0	0	2	0	0	0	0	0	2	2	0	0	0	0	2	2	0	2	0	0	3
NC_037328.1	71868310	96	-			GATGTCGACAGTCTGGTTGCTGAGAATGGTCTTCATTCTCGCAGTAGATGCGGCAAAGAGCTGTTCATGGAATCTTTTGCTGATTAGAAATCCTTAATTGT	0	0	0	4	5	0	0	2	0	4	3	2	0	0	0	2	3	3	3	2	0	63
NC_037328.1	71869009	94	+	32	AATAAA	TGTGATGTTTTAAAGAGACAATAAAAACtcttgatttgaaaaaaaaaaaaaagattccatgaACAAAGTTaaaacactgatttaaaaaaaagaagatatgt	4	3	4	11	9	2	3	0	0	11	3	3	3	0	2	7	3	7	5	2	3	9
NC_037328.1	71964491	5	-	14	AATACA	CTTATAAGTCAATTTTGCTTATATTGATTTCTATAAAATACAAAGGTCCAAGGTGTGTGTTCCTGCCACTGGGGTAGAAATGTTTCACGGTTTATGTTCCG	0	0	0	0	0	0	0	0	0	2	0	0	0	0	0	0	0	0	0	0	0	3
NC_037328.1	72111837	33	+	47	AAGAAA	GAACAAGAAAGCAGTGGAGATGAGGATAGTGACCTCTCACCTGAAGAACGAGGTAGTTTCTTTCTTTAACTCAGATTCTACTCATGTGGGTTTATTGTATG	0	0	0	2	6	2	0	0	0	6	0	2	2	0	0	3	2	2	2	0	0	4
NC_037328.1	72118577	11	+	29	CATAAA	CTCATCAAAACTAGGTTTTTTCCATAAATAAATTGTCAGGTTAAATTTGCACTAACGTCTGCTCTGACTTTTTTGTACACTCCATGGGCAGACTTCAGATC	0	0	0	2	0	0	0	0	0	2	0	0	0	0	0	0	0	0	0	0	0	7
NC_037328.1	72120330	233	+	18	AATACA	cttaacaTTAGTACACTGAACATATTGTAATAAAATACAGTCATATGACAATTGCTTGTgtgtggattttcttttcttcctacccAGGTCTTGTGTTGTGG	2	6	11	27	17	11	4	0	0	27	4	9	8	4	0	25	14	16	11	7	3	27
NC_037328.1	72308177	12	-	46	GATAAA	GGAGGATAAATTCTACCTTGAACCGTTATCTGAAAGAGGTTATtcgggaaagaaaagagagaagaatgggCAAAGAAATAATTCAGTAGTCTAAATCTATG	0	2	0	2	0	0	0	0	0	3	0	0	0	0	0	0	0	0	3	0	0	2
NC_037328.1	72322501	13	+	43	AAGAAA	TGTATGCCAAGAAATTATGTCAAGTCAATAAAAATCTCACTTCTGGCATAATTCTTTTATGTTCAGACTTCTACTTTATTGTGAACTACAATTGCAGAAAT	0	0	0	0	2	0	0	0	0	0	0	0	0	0	0	3	0	3	0	2	0	3
NC_037328.1	72499178	5	+	27	AATAAA	ttcctaccatgaGTGAGAATAGTTAATAAATAATCTTTGAGAACACAGTGATTTATGCTGTTTGCTCTCTAATCAGTTTCCTGAAGGACCTGAATCAAAAG	0	0	0	3	0	0	0	0	0	0	0	0	0	0	0	0	0	0	0	0	0	2
NC_037328.1	72499933	5	+	21	AATATA	ttattttttaaattacatatatggTATGTAAATATATTGAGACAGAGCCTGTTCTGTGTTTCCTTAGTTCAATGCCtaaaaaaatcatgtttcaaacacat	0	0	0	0	0	0	0	0	0	3	0	0	0	0	0	0	0	0	0	0	0	2
NC_037328.1	72500861	9	+			ACTTTCCCTATGGATGCCCtagttttccaaataaaaaacCTAATAATAGCATCTCCAGACTCTGCTTTCACTTCTGATACTGTCATCTTTTGTGTGTACAT	0	0	0	0	0	0	2	0	0	0	0	0	0	2	0	2	0	0	0	0	0	3
NC_037328.1	72860646	7	-			TTCTGTTTGCACGCCAGTGGGGAagagaataaagaggaaaattgAACAGAACAGGTGAGCATCCAAAACTGCTTCAGAAAATGCTTGGCCATGGGGGTGGG	0	0	0	3	0	0	0	0	0	0	2	0	0	0	0	0	0	0	0	0	0	2
NC_037328.1	72860714	5	-			tgttcagttgtatATACAGAAATGTGTAtaaaacattttgttattttttaagagtAGCACTGCTCTGGTTCTGTTTGCACGCCAGTGGGGAagagaataaa	0	0	0	0	0	0	0	0	0	2	0	0	0	0	0	0	0	0	0	0	0	3
NC_037328.1	72900005	52	+	45	TATAAA	GTAATTTATAAATTGGGAATTTTGGGGAAAGATATTAAAGTTCAGTTGCTACTTGTGAGTTTTTTATTGGCTCATATAGATTTATTGCTATTTGGACATTT	0	0	0	9	3	0	2	0	3	9	0	0	0	0	0	3	2	5	3	0	0	13
NC_037328.1	72916975	5	+	21	AATAAA	ACCTGATCATCTACAAAGACCCTACTTCTAAATAAAGCTACATTTactagctctgggagttggattCCAATGTCTTTTGGGGGAAACTCAATCCAACCCAT	0	0	0	0	0	0	0	0	0	3	0	0	0	0	0	0	0	0	2	0	0	0
NC_037328.1	72922076	8	+	29	TATAAA	ATATATTGAAATTCACTTACTATATAAATTAATACTTGAGTTTAGAAGTAATGTGCTTTTGCCCTCGTTTGGTAAAAACTTatgttcctacttttgcatgc	0	0	0	0	0	0	0	0	0	4	0	0	0	0	0	0	0	2	0	0	0	2
NC_037328.1	72922177	6	+			aTTTGACACCCACAGCATCACCACCaataacacaattttttaaaaagttgatattgctaaaaagctgatttttaaagTGTTGTTTACAGTAAGATCCGCCC	0	0	0	0	0	0	0	2	0	0	0	0	0	0	0	0	2	0	0	0	0	2
NC_037328.1	72952030	10	+	25	AATGAA	TGGAGCTAAGGTGGGAGAAACACTGGAATGAATAAATCCTGATTGAGAGAACTACAGTATTTCACCATGGAGCTCAGGGATACATCTGAATCCCAGCACAG	0	0	0	0	0	0	0	0	0	3	0	2	0	0	0	0	2	0	0	0	0	3
NC_037328.1	72957626	4	+			TCTCTGTGTGGATgtagaaattatattttcattatacttttcagtattttataCCTTTTTCATAATGAGCATTTTTTGGGGGGATTAAAACAAAGTGATCC	0	0	0	2	0	0	0	0	0	0	0	0	0	0	0	0	0	0	2	0	0	0
NC_037328.1	73126803	30	+			TTAAATAATATgtaactttttaactttttaaataaataacaagattTTTAATGTGTGTCTCCCTCAGGgttgtttaaagtttttttttttttcccctccct	0	0	0	2	2	0	0	0	0	8	2	0	2	0	0	3	3	2	2	2	0	2
NC_037328.1	73127591	214	+			gaatttttttttgattgaagctgatcaaaataaagatttaaatgaatgatacaacatttctttttttctgtgtctttatatACATCTGTTTGCTCTTCAGT	5	8	7	21	16	3	8	2	2	40	8	5	6	2	3	21	15	14	8	4	2	14
NC_037328.1	73362774	126	-			TCCTTTTGGGAAgtttatttgagaaaatataataaaagtaaaaagagtgAAGGCTCTTATGTCTTAGAATTGATTATTTCAGAATATGTAAAAATGAAGGT	4	4	4	13	12	2	0	0	0	31	6	2	5	2	0	10	5	7	9	5	2	3
NC_037328.1	73362895	7	-	18	GATAAA	ttatatgttcatATTGGATTGCGCCTTTGTATGATAAAAGTTCAGATGACATTTCGTTTTTTACAcgagatttcttttttatgtgatGCCAAAGATGTTTG	0	0	0	0	0	0	0	0	0	2	0	0	0	0	0	2	0	0	3	0	0	0
NC_037328.1	73644086	8	+	24	ATTAAA	ACCTAATCTTTTGTTATGCATTTTGCCATTAAAATTTGTTAAGCATctttacagaggatgagataattggatggcatcaccaactcgatggacatgagttt	0	0	0	0	0	0	0	0	0	3	0	0	0	0	0	0	0	2	0	0	0	3
NC_037328.1	73711666	31	+	18	AATAAA	GTCATCCAAAGTTTTCATGAAGAGCCTCCAGCTAATAAATCATTTATTTCCTGATCTTTTGAGGTGATTGATGGTTGtcattgtgtatgtgtgaaagCTGA	0	0	0	5	4	0	2	0	0	4	0	0	2	0	0	2	2	4	0	0	0	6
NC_037328.1	73769822	12	-	25	ATTAAA	CTAAAATCATTGGTGTAGATGAGTAATTAAAGACACTGAAATCATGTTATTGGAGATCATCTTTTAAGTTGTCTCTGTTATaatgagggggagagagagag	0	0	0	2	2	0	0	0	0	3	0	0	0	0	0	2	0	0	0	0	0	3
NC_037328.1	73772762	42	-			tctgctattCTGCCtttctaaacataaaataaagtcatggaataaaaataatttatgtgtgTTAGAGGCACTTTAACAGTCAGCTGCCTTTTGAATGGAAG	0	0	0	2	4	0	2	0	0	6	0	0	2	3	0	6	0	7	2	0	3	5
NC_037328.1	74019776	7	+	17	TATAAA	TGTTTTAATGAGTTGAGGGAAAGTAGCATAGAACTATAAACATGTTAAAGATCATTTTTGAATTCTTATTTCATTGATggaaaaacaaatgctggagaacc	0	0	0	0	0	0	0	0	0	3	0	0	0	0	0	0	0	0	0	0	0	4
NC_037328.1	74019830	5	+			TTTTTGAATTCTTATTTCATTGATggaaaaacaaatgctggagaaccATCACACTGCTCTTTACTGTctggtttcctttcctttgtgGTACTTTTCAGATC	0	0	0	0	0	0	0	0	0	3	0	0	0	0	0	2	0	0	0	0	0	0
NC_037328.1	74163666	5	-	26	AATAAA	CCAGTGATGGATGACAGACTCTTTAATAAATTGCTTACTGGCATTATCTCATCATTGAGCCATGGAAATTTTTCTTCCTTAGTAGTATAGATTCATGTGGT	0	0	0	0	0	0	0	0	0	0	0	0	0	0	0	0	0	3	0	0	0	2
NC_037328.1	74611744	18	+			ccatcttaaatcaaacaaaagtaataataaaagaaacatacTGGCCTTggagttttgttgttatttgttaGTTTGTAATCTGGAAACTTTTCTTATTAGTA	0	2	0	3	0	0	0	0	0	3	0	0	0	0	0	0	2	2	0	0	0	6
NC_037328.1	75920752	77	-	26	AATAAA	ACACCAACCTTGTCATTTTCTCTTAATAAAGTCATTCATTTGTTGCATCAATGGTCTCTGTCTCATGTTTTCTTTACTGCATTCAAGGACTTGGGGAGTTA	2	4	3	5	3	4	0	0	0	15	3	3	0	0	0	4	5	2	0	2	0	22
NC_037328.1	75923838	4	-			AAACTAatgtttattagttttattaaataattgataattatttttctttaattctgtcaGATATTCTCTGAATTTTGTCTTGTGCCAAATTGCTCTTTAGA	0	0	0	0	0	0	0	0	0	0	0	0	0	0	0	2	0	0	0	0	0	2
NC_037328.1	75925333	10	-			CAACATCATttgccatatttttattttataaatgtttatttttctatctcaTACAATGATCAGTTCTTTTCAAATTCTCCATTTATCCTCTCATGTACTAC	0	0	0	0	2	0	0	0	0	2	0	0	0	0	0	0	0	0	0	0	0	6
NC_037328.1	75926469	26	-			TAAGAAGTTTTAACTCAAGTCTGCAAGAtcaattaaagatgaaaaattttgTATCCCTTctcttattttacatttacatataaAGCCAAGGGAATTAGAAT	0	0	0	2	4	0	2	0	0	3	2	0	0	0	0	3	0	5	2	0	0	3
NC_037328.1	75926836	105	-	48	AGTAAA	AAAGTAAAACAATGTTTGGATGCAATGcagaataaaagaatataagaaatagCTTTTTTGGTGCATTAGTGTATGATATATTAAAAGATAAgagacttttg	3	7	4	10	3	0	0	0	0	19	3	2	0	2	0	11	6	4	3	3	0	25
NC_037328.1	75956192	4	-	15	AAGAAA	ctctctgtatttGCAGGACATTGCTCGACTCTTGCAAGAAAAGGAGTTACAGGAAGAGAAAAAGCGAAAGAAACACTTTCCAGAGTCTTCTGGAGTCAGTG	0	0	0	0	0	0	0	0	0	0	2	0	0	0	0	2	0	0	0	0	0	0
NC_037328.1	75967020	5	-			GGAGATTCAGGAGAAGCTGGCTATTGAGGCAGAGAGACGACGCATTCAGGAGAAGAAGGATGAGGTACAACTTGTTTAATGCCCCTCCACCCCATGGAGGA	0	0	0	0	0	0	0	0	0	0	0	0	0	0	0	3	0	0	0	0	0	2
NC_037328.1	76416077	227	-			gagacccattaaaaaaagtttaatgagaaaaaaaaaaataaataaatgcaacagAGGATATGtggacaaaaatataaaacaatacattTAATAACATCGTA	7	6	16	26	15	4	3	2	2	27	12	6	8	7	2	22	10	13	15	5	2	17
NC_037328.1	76416121	6	-			ctttttaatgaaaacaacttgaccaaaaatctgtcacagaatttgagacccattaaaaaaagtttaatgagaaaaaaaaaaataaataaatgcaacagAGG	0	0	2	0	0	0	0	0	0	0	0	0	0	0	0	0	0	0	2	2	0	0
NC_037328.1	76416269	10	-	22	AGTAAA	TTGTCTCAATTGGCCATTTAAGTTTAATAGTAAAAGACTGGTTAATGATAACAATGCATCGTAAAAccttcagaaggaaaggagaatgtttTTGTGGACCA	0	2	0	0	3	0	0	0	0	0	0	0	2	0	0	3	0	0	0	0	0	0
NC_037328.1	76416835	24	-			TGAAGCATTGAGTGAAGCCCTTCCTGGGGACAATGTGGGCTTTAATGTCAAGAACGTGTCTGTCAAAGATGTCCGTCGTGGCAATGTGGCTGGTGACAGCA	0	2	0	0	0	0	0	0	0	5	0	0	0	0	0	3	0	0	0	0	0	14
NC_037328.1	76417290	7	-			GTGAAACAACTAATTGTTGGCGTTAACAAAATGgattccactgagccaccctATAGCCAGAAGAGATAGGAAGAAATTGTTAAGGAAGTCAGCACCTATAT	0	0	0	0	2	0	0	0	0	3	0	0	0	2	0	0	0	0	0	0	0	0
NC_037328.1	76417827	62	+			gcttAGGTTTAACGGTGGTTTTCACGACACCTGTGTCCTGGCGGCAAACCCGTTGCGAAAAAGCCCTCTGTTGCATTTAATACTACACATTCTCCCTTGTG	0	0	0	0	2	0	0	0	0	2	2	0	0	0	0	5	0	0	2	0	0	49
NC_037328.1	76472874	68	-			AGTCCAGCTGGCTAATtccaaatataaaagttttcactataaaaaaaaaaaagaatttatattttctttctagcATTCATGTAATTATATGTACATAATTA	3	2	3	3	2	2	0	0	2	8	0	2	2	3	4	4	0	7	4	5	2	10
NC_037328.1	76473309	6	+			CCGGAAGGTGGGTGACGTCcggatcttctttttttttgtggctgtggACACCTTTCAACACTGCTTTCTTGGCCTTCAACATGGAGTTTACAACTGTATAT	0	0	0	2	0	0	0	0	0	2	0	0	0	0	0	2	0	0	0	0	0	0
NC_037328.1	77308694	16	+	24	TATAAA	cttttttatttttgtacagaGCCACGGTATAAATTAACAGGTTAATATGAATCAGCAAATCTCCCTTCTGTGCCTAAGGATGCTTTCTTTGcctcagtctg	0	0	2	0	3	2	2	0	0	3	0	0	0	2	0	0	2	0	0	0	0	0
NC_037328.1	77308707	26	+	37	TATAAA	gtacagaGCCACGGTATAAATTAACAGGTTAATATGAATCAGCAAATCTCCCTTCTGTGCCTAAGGATGCTTTCTTTGcctcagtctgtctgtctgtcttg	0	0	0	3	2	0	0	0	0	3	0	2	0	0	0	2	5	0	5	2	0	2
NC_037328.1	77309567	45	+	19	AATAAA	CATGGATTTTAGTGTTTGTATCTGATTTGTTTAATAAAGGGAGGCTTGTTTTAATatccagcatttgtttttcttctcccaaATGTTTGGTTTATCTCCAG	0	3	2	4	4	0	2	0	0	6	3	2	0	4	0	3	4	4	2	0	0	2
NC_037328.1	77656558	11	+			agtaaataagccaaataagcaaataaatattgaaaaaaaacacTATTTGTTTAATTTATGTTAGGTACTTTCACTAGGTATTGTATTACTGTTATTGTTGC	0	0	0	0	0	0	0	0	0	3	0	0	0	0	0	0	2	2	0	0	0	4
NC_037328.1	78436172	74	-	18	AATAAA	aattgCAACTATGTTATTATATTTAGAAATCCAATAAAGTTATTACATTTACTTGCTTATGTGTGGAATTCTTTTTGAGCTGGATAATCCCTGTCTCTTTC	3	5	4	12	8	0	0	0	0	12	3	2	0	0	0	7	6	8	0	0	0	4
NC_037328.1	78449207	7	-	22	AATAAA	AACACAACTCCCAACAGTTTTCCTAGTTAATAAAAATCCTATTAATGTGAACCAGCCAGGAATAACAGTGTTATTTCTATTTGATATGGTTTAGGCTTCTC	0	0	0	0	0	0	2	0	0	0	0	0	0	0	0	0	0	2	0	0	0	3
NC_037328.1	78449418	4	-	38	AATACA	TGTATGCTGATGAATACAGAGGAGATATAAACACTATAACTGTTTCCTCACTATCTAAGATTCTGCAGAGATGTTTGCGATGatgtttcaagtatataata	0	0	0	0	0	0	0	0	0	0	0	0	0	0	0	2	0	0	0	0	0	2
NC_037328.1	78902929	4	-			TCTGCATTTGAATGtaaattaattaaacttaaataaaatttaaaaaatttagtctCTTTGTCATTAGtcatatttcaagtgctcaagagCCACACTTGGTG	2	0	0	2	0	0	0	0	0	0	0	0	0	0	0	0	0	0	0	0	0	0
NC_037328.1	79090620	11	-			tctatataacatttttaaagcatttgtgaTTAAAAGAATACTGTATTTCAACCAAAATGTACTTTCATCTGTTTGGACACCTGCTAAcctcatacatacat	0	0	0	2	0	0	0	0	0	3	0	0	0	0	0	2	0	0	0	0	0	4
NC_037328.1	79090860	16	-			AATTATAattctattattaaaattaataataaaattaatattaaaatagtaGTTCTTCTGGTAAAGGTAATAAATGCTCATGTTGCAAATTTAGAGTATag	0	0	0	0	3	0	0	0	0	2	0	0	0	0	0	2	0	4	0	0	0	5
NC_037328.1	79090873	11	-			TGATATTCCCTGCAATTATAattctattattaaaattaataataaaattaatattaaaatagtaGTTCTTCTGGTAAAGGTAATAAATGCTCATGTTGCAA	0	0	0	2	0	0	0	0	0	3	0	0	0	0	0	0	0	0	0	0	0	6
NC_037328.1	79195059	10	+	25	AATAAA	ATCTACGAACTGGGTGAATTAGTTTGAATAAAGGCAAGACTGTTCTTGGAAGGTTTGTGTAGGACTTTTTGCTCTGATATTTGTAAATGTGAGCACCATGT	0	0	0	3	0	0	0	0	0	0	0	0	0	0	0	0	3	0	0	0	0	4
NC_037328.1	80454425	11	+			AAATAGTAAGAACACGtatttttgttgaaataataAATTACTCTCAGACCAGTTTTGAGTCACTTTTTCTGTTTAACTTAGGAGGATGACTTGCCTTGctt	0	2	0	0	2	0	0	0	0	0	0	0	0	0	0	0	0	2	0	0	0	5
NC_037328.1	80467440	461	-	41	AATGAA	ACATGTCTTAATGAAGTTTGAATGTTAAATAAATTGTATATTCACTTTGAAGGTgctttggttatttttattataaattgttTATGAAATACATAACTGAA	5	4	10	32	23	9	7	17	16	62	22	8	14	7	6	30	18	37	32	14	11	77
NC_037328.1	80467442	50	+			CAGTTATGTATTTCATAaacaatttataataaaaataaccaaagcACCTTCAAAGTGAATATACAATTTATTTAACATTCAAACTTCATTAAGACATGTGC	0	2	0	3	2	0	0	2	0	6	2	0	0	3	0	3	4	3	3	4	0	13
NC_037328.1	80467578	28	-			tgaaTGCATTTTGTTTGGTattatatttattcaataaagtaTTTAATTAGTGCTAAGTGTGAACTGGACCCTGTTGCTAAGCCCCAGCAAGCAATCATCCT	0	0	0	2	0	0	2	0	2	4	0	0	0	0	0	3	2	4	5	0	0	4
NC_037328.1	80643740	120	-	21	AATACA	GAAATGCCAACTGGAGAAGTCTGTTTTTAAATACATtctgttgttaatttttttcttgactcTTGTTTCTTGTTGGTTTAGCTCCCCTGTTGTCTCTCCCA	6	5	5	16	4	3	2	2	0	12	10	2	3	0	0	7	10	5	5	3	0	20
NC_037328.1	80644086	16	-			ggactgcaaggatattaagaatgaataaaattggactttgttttaaaataagtgaATCAGCGATATTTATTATCTGCaggggttttttttgtgtgtgtatt	0	0	0	3	3	0	0	0	0	4	0	0	0	0	0	3	0	0	0	0	0	3
NC_037328.1	80688946	4	+			ctctaaaaagtaattttctccttttgattaaaaaataaagttttaacttTAGGAAAGGTTTCCAAAGTCATTCTGTGATGTTATATCAAAATAAAGTTTAC	0	0	0	2	0	0	0	0	0	0	0	0	0	0	0	0	0	0	0	2	0	0
NC_037328.1	80758362	35	-			GCAAGAACCTTGTTAAATTGTTCTCCATTATCATTCATTCTCGCAAGGAATTTTGAGAATAATCTTTCTGCTGATGCAAGTGTTACTGAACTATTAAGAGT	0	0	0	2	0	0	2	0	0	3	4	0	2	0	0	6	0	2	6	0	0	8
NC_037328.1	80759070	4	+			tttgttttctccaatAAATCTGATctttaaagttcaaaaaaaaaaaaaaaaaagatcagtcaTCAGCTTGTTGGCCTGCATTTGCCAAAAGCGATTCCTTC	0	0	2	0	0	0	0	0	0	0	0	0	0	0	0	0	0	0	0	0	0	2
NC_037328.1	81194599	35	+	25	AATAAA	GCTGCGTTATATTCTGTACTGTGTACAATAAAGAAGTTTGCTTTCAGTTTACCGAGTGCCTGAAACCCGCATCTTTTTTGCCCCCATCTTAAAGTAAGCAG	0	0	0	2	4	0	2	0	0	3	2	2	2	0	0	5	2	3	3	0	0	5
NC_037328.1	81307982	186	+	35	AATAAA	AATGGCAAAAAGCAACAATAAAGTttggtttttacttttctttctaacATATCAATGCTTAGCAGAACTATTCAGATTAGATTGTCAGTagtaaattaaag	8	7	5	15	11	3	2	3	2	43	8	3	3	8	2	21	4	11	9	5	0	13
NC_037328.1	81308177	10	+	38	ACTAAA	GCTAGTGTTAAAAACTAAAGATCTTTCAATACAGCAAATGCTTAATGCTTATATAAATGTGAATTTGTCAGCCTTTATGTAATCTGTATTATATATAGCAG	0	0	0	2	2	0	0	0	0	2	0	0	0	0	0	0	0	2	0	0	0	2
NC_037328.1	81308567	16	+	14	AATGAA	ACTCAAATGTTTTGAGAACTGTGTTTAAATAAACGCAAATGAAAAGACTAAAAAGGCTGGTAAAACTCAGTTTATAGAGATTTTGTTTTAACTTTGCTACA	0	0	2	2	0	2	0	0	0	3	0	0	0	0	0	0	3	2	0	0	0	2
NC_037328.1	81308817	94	+			CTCCACTTGGGGATGGtattgtattaaaatattctCCACACTTGCCCTGAAGGTGcctgaaatgaacattttttctAGGATATTTTCATGGTCAATTCTAG	4	5	5	8	9	0	0	0	0	16	3	2	5	0	0	12	4	3	4	2	2	10
NC_037328.1	81573563	56	+			GTTCtgtgacaaaaacaaaaacaaaaaaaaagaaatatatccaGCTAACCAGATCCTGGTGTCTCAGTCTCTTATTTTACTAAGTATCGCCCACCCCTAGG	0	2	2	4	6	2	0	0	0	9	2	3	0	0	0	6	3	2	3	2	0	10
NC_037328.1	81586281	32	-			AAATCTAGTGCCTagtgttgcttttttgatgtaaTAAAAGGTTGTCTGGCAGAACCTGGAAAGTATACGCTGAAATGATTTCTAACCCTTTCCCTACTTCC	0	0	0	6	0	0	0	2	0	3	0	0	0	0	0	2	0	5	2	0	0	12
NC_037328.1	81706023	64	+	20	AATAAA	GTTGTGACTTTACAGGCAAAGCAGTTTCCCAAATAAATGATATATGTattctgtgtgctgtgtgtgcgtgTTGCTAACTTTGCCAGTGGGATTCGGGATTG	0	0	0	4	2	2	0	0	0	8	3	0	3	2	0	3	5	3	4	0	0	25
NC_037328.1	81960465	9	+	24	AATAAA	CCTGCATATTGGTATGTCCTGGTGGGGAATAAAAGGGATAATTGGTTCCAATCACAGGTGTAGTTGTGGGTACTTTTTAGGTTTGGAGCATTTACAAAGCT	0	0	0	0	2	0	0	0	0	2	0	0	0	0	0	2	0	0	0	0	0	3
NC_037328.1	81960795	9	+	12	AGTAAA	ttttagGCAACCTAAGAACAAATGTACAAGTAAAGATGCAGTAAAAATGAATTGCTTGATATTCATTACTTCATGTATATCAAGCACAGCAGTAAAACAAA	0	0	0	2	0	0	0	0	0	2	2	0	0	0	0	3	0	0	0	0	0	0
NC_037328.1	81961080	205	+			AGAACACGTGTATTAAgttcatgtaagtggaataaaAGTTTTATGAATGGACTTTTCAACTACTTTCTCTACAGCTTTTCATGTAAATTAGTCTTTTGGTT	6	4	10	10	25	9	5	0	0	12	8	13	2	2	0	21	10	14	15	4	2	33
NC_037328.1	81961091	11	+			ATTAAgttcatgtaagtggaataaaAGTTTTATGAATGGACTTTTCAACTACTTTCTCTACAGCTTTTCATGTAAATTAGTCTTTTGGTTCTGAAACTTCT	0	0	3	0	0	0	0	0	0	0	2	0	0	0	0	0	3	3	0	0	0	0
NC_037328.1	81962040	6	+			CCTAGTACActgtaaatgctcaataaatactgatgatgggaaaaaaaaaaatagggtggCAGTAATTCAAACTAAAATAAGCcccccctcccaaaaaaaaa	0	0	0	0	0	0	0	0	0	2	0	0	0	0	0	0	0	0	2	0	0	2
NC_037328.1	82115730	22	-	23	AATAAA	TGAGTGTTAGCATCTGCCGTCTCTAACAATAAATGCCTCCCGTTCATGCCCTTCAGGCCTGCTGACTGTCTCACTCTCCGTCTACCAAGTCACAAAGGACG	0	0	2	2	3	0	0	0	0	2	2	0	0	0	0	0	2	2	0	0	0	7
NC_037328.1	82825047	211	-			AGTAGCTGTTTTAtgtacatgattttttaaattaaactttactttttcagactctttttccttcctttttaaaaaaggttttcccattttaaaatcatttt	6	4	12	22	16	6	3	4	0	34	12	4	5	8	2	20	8	12	12	7	3	11
NC_037328.1	82853762	182	-	20	ATTAAA	GGGGGAAGGGGGGGCACGGTGCCTGTAATTATTAAACATGAATTCAATTACGCTCACTGCCTCTCTGCTTTATGGCCTgctccctctggagaaggggtcTG	5	8	6	12	11	5	8	2	2	17	7	6	4	6	0	16	16	8	7	7	3	26
NC_037328.1	82854050	66	-	20	AATAAA	GGGTGCCTGTAGTGCGATGTTGTCTGAGCTAATAAAGTGGCTGAAGAGGCAGGATGGCTTGGGGCTGCCTGGGGCCCCCCCTCCAGATGCTGCCAGGTGTC	2	0	4	5	7	0	0	2	0	14	2	0	2	3	0	9	6	0	2	3	0	5
NC_037328.1	82863111	7	-			CCTTGATCCCTTTGCTTCTTGCTAGCCCCGGATGGATCAGTATTTCAACCAGATGGAAAAAATCATTAAGGAAAAGAAGACTTCATCCCGGATCCGCTTTA	0	0	0	2	0	0	0	0	0	2	0	0	0	0	0	0	0	0	0	0	0	3
NC_037328.1	82878896	381	-	19	AATAAA	TCTTTTGTTACTGAGTGCGATAACTTTGTTGAATAAAGACCTTTATCCCCAGGTCCCTCTGTGTCTATTTTCTGGGATATTGTGGCTGGAGGCCACATTGG	5	8	9	29	27	9	15	7	0	47	20	17	11	13	4	30	11	13	16	13	4	73
NC_037328.1	82881199	28	-			CATTTGCAGTGAGCACTTTGACTccaaggaaaaagaggaagacaaagacaagaaggaaaagaaggacaaGGACAAGAAGGAAGCCCCTGCTGACATGGGAG	3	0	2	0	3	0	2	0	0	4	0	0	4	0	0	2	4	0	0	0	0	4
NC_037328.1	82920470	47	+	22	AATAAA	CTCCATCCTCACTGTACCAGGAGTGTGTGAATAAACACAgacctccctgtgtgtgtgtgtgtgtgtgtagctgctGCTTTGGTTTGCTAAGAAGTCAGCCC	0	2	0	6	6	2	2	0	0	7	2	0	0	2	2	4	2	0	4	2	0	4
NC_037328.1	82920881	9	-			GAAGCAACCCCACatgaaaaaaatacaggtacagaCCTCTCTTGGATTCCCCAACTGCCTCCCCCACCATACTGAATCACCAGTAATTCATCTCCAGCACA	0	2	0	0	0	0	0	0	0	0	0	0	0	0	0	0	0	2	0	0	0	5
NC_037328.1	82920893	4	-			ATAGAGCTGATGGAAGCAACCCCACatgaaaaaaatacaggtacagaCCTCTCTTGGATTCCCCAACTGCCTCCCCCACCATACTGAATCACCAGTAATTC	0	0	0	0	0	2	0	0	0	0	0	0	0	0	0	2	0	0	0	0	0	0
NC_037328.1	82921032	22	-	23	CATAAA	TTCCTCAGTGCCATTCAGCTGTGAGGCCATAAACATGGTCCTTCAGCCTCCCTTTCTGCTCCAGGCTCAAGTATTTggtattcctgactcagggtggTCAA	0	0	2	2	0	0	0	0	0	2	2	0	0	0	0	3	0	3	0	0	0	8
NC_037328.1	82933163	53	+	22	AATAAA	CCCGGATGGGGATGGACTCTGCCCTTCCCAATAAACCAAGTCTCCTCTGCAGCCTCCGTGGAGGTGCCTGGACTAAGCTGTCAGGGACAGGCACGTGGCAG	0	0	0	6	5	0	2	0	0	4	0	0	2	3	0	3	5	2	0	2	0	19
NC_037328.1	82933234	23	+	22	GATAAA	ACTAAGCTGTCAGGGACAGGCACGTGGCAGATAAAGAACTCATTAAGACAGTCCCAAGAGGCACTTTATTGCATAGGATCTGGGGGCTGTGGCTCTCTCCC	0	0	0	2	3	0	0	0	0	3	0	0	2	0	0	0	0	3	0	0	0	10
NC_037328.1	82959724	4	-			GTTGTTTAACAGAAGTagtatgatttataaatattatttcctgGATACTCAGCCACTGTATGTAATTGTCGTGCAGAAGACACTAAAATTGCTTTCCTCTT	0	0	0	0	0	0	0	0	0	2	0	0	0	0	0	0	0	0	0	0	0	2
NC_037328.1	82960284	28	-			GCTCCTGGTGCAGGGCTGCAGTGTTCGCCCATGGTTAAGGAGTGCAGTCTCTGATTTGGCATTTTCCTGTGACATTTGTGTCCGTCGTGTGGAGGAGGCCA	0	0	2	2	0	2	0	0	0	4	2	0	0	0	0	3	2	2	0	2	0	7
NC_037328.1	82968891	4	-	21	AATAAA	GAAGTCTGCTTTGGGTGTAGGTTGGGAATAATAAATACTAATGAAATTACACAGACCTTGTCGATCTGGTTTTCTTGCCCACTGGCGGTCAGTGAGGTAGT	0	0	0	2	0	0	0	0	0	0	0	0	0	0	0	0	0	0	2	0	0	0
NC_037328.1	82970227	1011	-	28	TATAAA	TACACGTGTGACTTCGTCCAGTTATAAACCTAATAAACTCTGTAGAACGGAGCTGCTGGCTAAGTGTTGAAGTGGGAGCTACAGTGGAGAGGGTTTGGTGG	19	17	40	72	60	24	18	13	4	141	36	23	23	14	13	85	53	64	44	33	13	202
NC_037328.1	82971175	10	-	17	ATTAAA	GACAGGAAAATGGGCTGACTTTGCTTTATGCACATTAAACATGTAATTTTTTCCACCTTACTGTTTAAGTCCATAAAACTGAGCAGGATAAGTATATTTTA	0	0	0	2	0	0	0	0	0	3	0	0	0	0	0	0	0	2	0	0	0	3
NC_037328.1	82972251	7	-	27	AATAAA	AGGAGGAAGCACTTGTCTCTAAGAATAAAGGCAGGTGATGTCAGGATTCAACAGAGCTCCCTGACATGTGTGTCACTTCCAGGTGCGGATCCCAACCCCAC	0	0	0	0	0	0	0	0	0	2	0	0	0	0	0	0	0	0	2	0	0	3
NC_037328.1	82980605	9	-			tggcacacagtagaataggtgctcaataaatggtagctattattattactactactattattattatcattattacttaCTCTAAATTGGTAGAGGGGTAG	0	0	0	2	0	0	2	0	0	3	0	0	0	0	0	0	0	0	0	0	0	2
NC_037328.1	82983016	31	-	19	AATAAA	cttttttattttgtctggTACCTGAAAGGGAAATAAATGGAACTAAATCCAGGCGCGCTAACTGCTCGCTGGGTGCAGCGAGGGTGGGGTGCACCCACTGA	0	0	0	0	4	0	2	2	0	3	3	2	0	0	0	2	0	4	4	2	0	3
NC_037328.1	83003229	16	-			GAGAGCAATTGGCCCTCTCTGCTGCTTGtatttgttaatattaaaaaaaaaaacaaagagaggggtatatttgctttttctccaaCTCTGACTGATCAGCC	0	0	2	0	0	0	0	0	0	4	0	0	2	0	0	2	2	2	0	2	0	0
NC_037328.1	83206779	113	+	20	AATAAA	aatctaTTGAGGAGTGAAACTGGAACCTCTAAATAAACTACTTTGAAACAACTTAATCTAGCATAGTTGTCTTAAATTAGTGGTGGATAGATATTTAGAAA	0	3	2	10	5	0	2	0	0	17	5	0	0	4	2	8	4	7	10	3	0	31
NC_037328.1	83232831	19	-			GACAGGCCCTTCCCGGGAGCGTGCATGCGACCCATGATGGTGGCGGTGTGGCAGTAAAAGGCGACAGTTAAttcaataaacatcttttacttaGGATCTGT	0	0	0	0	0	0	0	2	2	2	2	0	0	0	0	0	0	2	2	0	0	7
NC_037328.1	83233355	104	+	40	ACTAAA	TTGTGTATTATACTAAAGCAATAAAATCAttgtttaacagaaaaaaaaaaaaagaattaactgtCTACTTCtctttgcatgctcagttgcttcagtctgtc	2	2	4	7	2	3	2	2	0	8	0	4	4	6	4	8	4	6	7	5	4	20
NC_037328.1	83301286	97	+	20	AATAAA	CATTAGAAAGTGAATTATGACAAAGTTGTGAAATAAAGATTTATATCTCTCTAGTTTGTAAACAGAGGTGTGTGTCTCTTTTGAAGAGCACTAGTGCTGGC	2	2	3	7	6	2	2	0	2	13	4	2	0	0	0	8	5	6	6	3	2	22
NC_037328.1	83313930	16	-	27	AGTAAA	ACATAATGTGTAACAATATCTGCAGTAAATCTTTTGGTATTTGTGATGGGATTTTCtgagtttgggggcttccctgatagctcagttggtaaagaatccgc	0	0	0	0	0	2	0	0	0	2	0	0	0	0	0	2	0	0	0	0	0	10
NC_037328.1	83419774	7	-			GGAATGCCCCTTACTCAGTAGCAGGCGAACTCGGCCATGGGTCAAGACACCCTGCTTCATGGGGAAACCCTGCTTATCGTTCCCGCCACTGATTCGGACCA	0	0	0	0	0	0	0	0	0	3	0	0	0	0	0	0	0	0	2	0	0	2
NC_037328.1	83420170	5	+			CTCCACGAGTTCTGCAACACAAACGCCGGCGTATTGCTCTGAAGAAACAGCgtactaagaaaaataaagaagaggctGCAGAATATGCTAAACTTTTGGCC	0	0	0	0	0	0	0	0	0	3	0	0	0	0	0	0	0	2	0	0	0	0
NC_037328.1	83420367	138	+			AGTCAAAAATGAGATGTTCTAAGAGTAACAAACAAATAAGATCagatatcaaataaataaataaataatgtatttgaCCTAGCAAATGGGTGGGGAATGAC	0	5	3	7	4	0	3	6	3	10	0	3	5	4	2	14	9	8	10	7	7	28
NC_037328.1	83709815	17	-	35	AATAAA	TCCTTAAACAAATCAAATAAACCACCTAGCgtagtgtgaaaaaaaaaaaaatgtcataccCATTAATAGACCTCAGCCATTCACTTAAGCCCATCTAAGTA	0	0	0	0	0	0	0	0	0	2	0	0	0	0	0	5	2	0	0	2	0	6
NC_037328.1	83710367	15	-			TGTGGCAGGCGTTTCTCTCCAGGAACTGAATCCAGAAATGGGAACAGACAATGATAGTGAAAATTGGAAGGAAGTGCATAAGATGGTGGTTGACAGTGCCT	0	0	0	2	4	0	0	0	0	2	0	3	2	0	0	0	0	0	2	0	0	0
NC_037328.1	83752078	9	-	25	AATAAA	CAACTACCTGACTCTGACTTCCCTAAATAAACTATGTGTTCTTTGAGTttacattttgtttgtttccttggaATGTGATGGTAGGTCATAAATAcatgctg	0	0	0	0	0	0	0	0	0	2	0	0	0	0	0	3	2	0	0	0	0	2
NC_037328.1	83810212	4	-	23	AATAAA	gtttttaaaaataaatctgtgatTTCCAATAAACAACTTGAAAATTGTCAACAGATGTGTATTTTCACAAAGGCTTTTAAACTCCTGGGTGAACACTATTT	0	0	0	2	0	0	0	0	0	0	0	0	0	0	0	0	0	0	0	0	0	2
NC_037328.1	84019358	8	+			AATTCTCTCAAAATATTTCATACTAATTaaagtatactttttaaattgggaGACAGTATGGTTTCTTTCTGCCTCAAATATTATACCATGCATTGTTTTTA	0	0	2	0	0	0	0	0	0	0	0	0	0	0	0	2	0	0	0	0	0	4
NC_037328.1	84075120	4	+	19	ATTAAA	TGTCTTCATCAGAAAACAAGTTTGGCATAAGAATTAAACATATGAACGTCACAGTTTATAAAAACTTCTTAAATATATGCTTTGGGCTAGTTGCAAAGACT	0	0	0	0	0	0	0	0	0	0	0	0	0	0	0	2	0	0	0	0	0	2
NC_037328.1	84076953	6	+	22	ATTAAA	GGTTGTTAACTCTATGATGGCATCTTAGAATTAAACAATACTATTACTAGGGCCTGAAAGAGAAGACTGATTTAATGTGGTGTGATTTTTCTGAGGATAAA	0	0	0	0	2	0	0	0	0	0	0	0	0	0	0	0	0	0	0	0	0	4
NC_037328.1	84077438	46	+	23	AATAAA	ACATCCCTGTCATATTACCAACAGAGGCAATAAAAGCTTCAGTGAAATTGCCATGACTAAATCTTTTCACATATTATTTCAGTGTAATACTTTTAAAGACT	0	0	4	3	0	0	2	0	0	5	0	0	2	0	0	2	2	3	0	0	0	23
NC_037328.1	84078390	43	+	18	TATAAA	AGGGTTCAAATTATGGTTCATCATTTAATTGATTATAAACAAGTATATTTCTGAACTCTACTTGCCTCCATTTTTACAATCATATagcaataatttctatt	0	0	0	2	2	2	0	0	0	4	0	2	2	0	0	2	0	3	2	0	0	22
NC_037328.1	84102416	9	-			ttgagttatttctagTTCGGGGTGATcataaataaagttattataaacaTTCTTCATGGACATGTTTTTATTCCTATTAAATAacaagtagaattgctggg	0	0	0	0	0	0	0	0	0	4	0	0	0	0	0	3	0	2	0	0	0	0
NC_037328.1	84104995	56	-			taattttttaaagtttatgaaattatattaaataaaaattttcctaTATAAGTCAGTCTTTTTCcattatttaaatgcattttaaacctCTCTCTGCTCAT	0	5	2	7	6	0	0	0	0	17	0	3	0	2	0	5	5	2	2	0	0	0
NC_037328.1	84107467	49	-	20	AATAAA	TACAGTGCTGTTGTGAAGTCCAGCTATATCAATAAAAAAGTTTGGAAAGTATTTAAATATTGCAAATACTTTTAATTATATGAATCAAAATTTTAGGATAA	0	3	3	4	3	3	0	0	0	11	0	2	0	0	0	2	7	3	2	2	0	4
NC_037328.1	86040734	86	+			GTTCTTATTCTCTTATGCGTTCCagctttttataataaaatgcctCAAACCTACAAATTTTAGAAGTTATTTAGCACAAGCTAAGTCAAAGCGTTGGTATA	0	3	2	2	8	3	0	0	0	12	2	3	0	0	0	4	2	9	3	0	0	33
NC_037328.1	86041343	7	+	50	GATAAA	TGATAAATCTGAATTGTTTCAGATTTCATACATTAAAAACCGTTAACAGCATGATAAAGATTTGAGAgtacatgttttgtttttaatgaagtatGTGCATT	0	0	0	3	0	0	0	0	0	2	0	0	0	0	0	0	0	0	0	0	0	2
NC_037328.1	86041583	4	-	20	AATAAA	AAACAATTTTTGATTAGTCCGGAAGATTGAAATAAAAGGCTAGTAATCTCATTATTAGCAGATTTCTTATTTTCAAGTTCATACCTCCAAAATCACCTGTG	0	0	0	0	0	0	0	0	0	2	0	0	0	0	0	0	0	0	0	0	0	2
NC_037328.1	86047144	19	-	23	AGTAAA	ATGTGCAATATGTTTTTGTATGCAGGTAGTAAATAAACTTTTGATCTTCCATTTGCTGATTTTtaactttctactttttaaaCCAACTGTTGAAAAGTAGT	0	0	0	2	0	0	0	0	0	2	0	0	0	0	0	5	2	2	2	0	0	4
NC_037328.1	86047795	109	-			ATCAGATGTGCCTTGAGAATAGTAtatgtaacattaaaaaaagttgCTGGCTATAGgaaatgttattttgttttcaaaatatggcAGAGATTgggggggga	2	4	2	4	5	0	2	3	0	10	3	0	2	2	2	5	4	5	4	2	3	45
NC_037328.1	86048109	8	-			AACTAGTGCTTCTGGCGATGAAATTTCTAAGCTACAGCGTACTCCAGGAGAAGAAAAGATTAATaccttaaaagaagaaaatactcaaGACGCAGCAGTCC	0	2	0	0	2	2	0	0	0	0	0	0	0	0	0	2	0	0	0	0	0	0
NC_037328.1	86051795	10	-	23	AATAAA	CACAGTGGAGAAATTGTGTGCACCAGAAATAAATCCCTTTTGTTAAACTAATCAATTTTGCATTCTTTCCAAAGCAAATTCTTGTGTTTTCCCccaaataa	0	0	0	0	0	0	2	0	0	2	0	3	0	0	0	0	0	0	0	0	0	3
NC_037328.1	86071808	14	-			TTTCTTGGAATTTGTGGAGGATTTTATTCAGGTTCCTAGGAATCTTGTTGGTAAGTACTTCTACTAAATGTTAagttaaatgttatttaattacATATGAT	0	0	0	0	3	2	0	0	0	5	0	0	2	0	0	0	0	0	0	0	0	2
NC_037328.1	86076557	4	-			ggcacttttttttaattttcctgtcaGGTATATTCAAGAGCAAATGATCAAGAACCATGTGGATGGTGGTTGGCTAAAGTTCGAATGATGAAAGGAGAAGT	0	0	0	0	0	0	0	0	0	0	0	0	0	0	0	2	0	0	0	0	0	2
NC_037328.1	86372985	4	-	24	AATAAA	tACCAGATGTTTAAAAGTACATTAGGAATAAAGCCATGAAAGTTGAATAGGGGCCCATTTtgctcatctctcttttttttttcttccttgctaACAGTGTA	0	0	0	0	0	0	0	0	0	2	0	0	0	0	0	0	0	0	2	0	0	0
NC_037328.1	86373236	17	-			CAGGTTCACCTTATCCTGCTGtttgagaaaatattaaatttgtgCATTGAACACTTGggtcatttttatgaaaaattatttcattctgttaaaAGCTCTTG	2	0	2	2	0	0	0	0	0	5	0	0	0	0	0	0	0	2	0	0	0	4
NC_037328.1	87351250	6	-			ATGGATGATTTATTGcttcacttcttttaaaattaaaagctattCTCACAATCTGAGGTTCCTTTGTGGCTCTTTTTTCTTTCGTAAAACCGCCAGGTGAA	0	0	0	3	0	0	0	0	0	3	0	0	0	0	0	0	0	0	0	0	0	0
NC_037328.1	87503558	222	-	39	TATAAA	TGAATCAACTATATAAAACATTAACACCTTAATAAACAATTTTTCAGTGAACACATCTCAAAGTTTAATGTTTTCATGGTTTTTAGCCataaattgttctt	7	5	3	15	15	4	2	4	0	27	6	7	5	4	2	21	13	12	13	4	2	51
NC_037328.1	87504039	122	-			CTCTAAGTACAAAGTATATTGTCTTTAGGtgaaaataaattactaaatatattctgtattttttctgtGTGATAAATGAAAGATCATTTTCAATGCTCTGT	5	3	2	13	4	0	4	2	0	18	4	3	4	0	0	11	5	8	7	3	3	23
NC_037328.1	87507091	39	+			gcctgtacagcaaagaagacccagcacagccaaaaataaacaaatacattttttaaaaatgtaaagcataACATGTGGTTAACAGAGCCACTGCTAGGAAT	0	0	0	0	0	0	0	3	4	0	0	0	0	2	4	0	0	2	5	3	4	12
NC_037328.1	87536140	20	+	29	TATAAA	tttggaagtggtcaaaatcAGATATAAAGTTCAgattaaatttccattttataaattctGTGTCTAAGCAGACTTTTAATTAACTGCCTGCAACTTAGAGT	0	0	0	0	2	0	0	0	0	2	2	0	0	0	0	4	3	0	3	0	0	4
NC_037328.1	87536383	30	-			TATACTTTTTACATtaggcttttaaaattaaataaaaattactagcCATTCCAGAAATATGTTTTTGGACTGTTGTGTTGTAACTTGCTACTTTAAATACT	0	0	0	2	0	0	0	0	0	2	2	2	0	0	0	2	3	3	0	0	0	14
NC_037328.1	87537987	4	-	31	ACTAAA	TGAATGTATCACTTAAAATACTAAATTTAGTAAAAAGACTAAAATAATTCCTATGCATCATTTATCTTTGCATTTTAAATCTATCACATTTGTAGAGGACC	0	0	0	0	0	0	0	0	0	0	0	0	2	0	0	0	0	0	0	2	0	0
NC_037328.1	87719294	93	+	21	AATAAA	ataatgttgctgtgaattGATATTGTAATCAATAAAGTGCTTTTAACCAGATTTCATGTAGCatgttttaaatcagtttttagtAGGATTACTTTTTTAAG	5	0	4	9	8	2	2	0	0	16	6	5	3	3	0	8	2	2	8	6	0	4
NC_037328.1	87719649	21	-	20	AATAGA	aaataaaacttgtttGCCTGAAAGTTGATAAATAGAACATTTATACTGGCATTTAGTGAGTGTTAATCTTTTactttttgaagatttttacTGCAAGCATA	0	0	0	0	3	0	0	0	0	6	2	0	0	0	0	4	3	0	0	0	0	3
NC_037328.1	87719663	4	-			AATATGCAAGgtgaaaataaaacttgtttGCCTGAAAGTTGATAAATAGAACATTTATACTGGCATTTAGTGAGTGTTAATCTTTTactttttgaagattt	0	0	0	0	0	0	0	0	0	2	0	0	0	0	0	0	2	0	0	0	0	0
NC_037328.1	87752532	6	-			CTGATGTCTTCGTTTTGGTTGCAAATTCCGAATCAACTCTAATGAACACGGTAGGATCTTATCATTATTTTGTTTGAGTGATAGAATATGAAGTAATATCC	0	0	0	0	2	0	0	0	0	2	0	0	0	0	0	2	0	0	0	0	0	0
NC_037328.1	87780651	4	-			TATAGTTGTATCCTAAATGTGGTATTTTCAATGCATTCGTAGTTTTAACCACTTTGGGTGACTGTCATCGTGTTTCTTGCATGTGCTCTGATTTTGTTGAT	0	0	2	2	0	0	0	0	0	0	0	0	0	0	0	0	0	0	0	0	0	0
NC_037328.1	87789179	8	-			AACTTCCCTGTAATTCAGTtttcctcactccagtattaagAATTACACCAAGTAAGTGGGATATGGTAAAACTAGTCAATTTTATAACAGTCTATGGATAT	0	0	0	0	2	0	0	0	0	6	0	0	0	0	0	0	0	0	0	0	0	0
NC_037328.1	87923659	17	-			aACATTAGATGCAGCTTGCTTGTATCTCAAATATTACACATTAAAGTGCAACAGGTgccggaaaaaaaaaattggcttaaagttcaacattcagaaaatta	0	2	0	2	2	0	0	0	0	2	0	0	0	0	0	3	0	2	0	0	0	4
NC_037328.1	88345065	4	-			aagtcACAGCCCCTCCATCCaatccaaaataaaagaaaaagcaaagactaaTATGAACATCCACCTCTAAAAGGATTAAGTCAAGGGCTGCTGCAGCTGCC	0	0	0	0	0	0	0	0	0	2	0	0	0	0	0	2	0	0	0	0	0	0
NC_037328.1	88353877	22	-	20	ATTAAA	GCCCTTGCACACAGCAGTGTCCAGGGAGTGATTAAAACAAGAACCCAGCAAGCGGGAAGGATCTGCTCATTAATAGGGCCCAGCACACAGAACCCACCGCA	0	0	0	0	3	3	0	0	0	4	0	0	0	0	0	3	2	3	0	2	0	2
NC_037328.1	88354051	4	-	40	AGTAAA	ACCACACACCAGTAAAgctttgtgtggtgtgtgtgtgtgtgtgtgtgtgaagtagcCTCTGTGGTTTTTGTGCACCAGCCGCCCAGCAGACACCCCGTGAA	0	0	0	0	0	0	0	0	0	2	0	0	0	0	0	0	0	0	0	0	0	2
NC_037328.1	88354071	48	-	20	AGTAAA	ATGTCTGTCCAGGGTGGTTGACCACACACCAGTAAAgctttgtgtggtgtgtgtgtgtgtgtgtgtgtgaagtagcCTCTGTGGTTTTTGTGCACCAGCCG	0	2	0	8	3	3	0	0	0	7	2	2	0	0	0	5	2	4	3	0	2	5
NC_037328.1	88367033	37	-			GTTTTATGAGATCACgtttgtattttgaaataaagaatttaagGATTTTCAGCCCGAGGCTAACCTTGAGACAAAACGAGGCACAGTAGCTGGGGATCCTG	0	2	0	0	2	0	3	0	0	11	3	0	2	0	0	2	0	6	0	2	0	4
NC_037328.1	90204357	11	+	22	AGTAAA	TTTGGTCATGTCAATCTGTAAGACACATCAGTAAAAGGGTATTatgctctgttttttgtttttgcttttgctttgtttttctgttgtggggtttttctgtt	0	0	0	0	0	0	0	0	0	2	0	0	0	0	0	0	0	0	0	0	0	9
NC_037328.1	90204680	16	+			ttgtttcttttactttgttttttaagagaTTAAAATGTTTCTGGATAAGGAGTAGCTTCTCCAAAGTGTCCATCATTCTGTGTAGAAGCTTAAATATGTAA	0	0	0	2	0	0	0	0	0	0	0	0	0	0	0	3	2	2	0	0	0	7
NC_037328.1	90205820	22	+			TTGAcctctgttgttgttttaaaaaaaaataaataaaaatttaaaaatctgtgcaataatttttaaatgtgctcCCAGGAATAGACACAAATGTTTTGAGT	0	0	0	3	0	2	0	0	0	4	2	0	0	0	0	3	2	4	2	0	0	0
NC_037328.1	90208442	405	+			TGTAATTTGAATCAGATCTGAAAGAGGtccagaataaaatatattttgatattatgtTGGCTGTGTACATATATAAAACCTTTGATACCTATGTAGTTTGT	8	12	12	29	33	8	5	4	0	51	21	13	15	8	0	28	24	21	17	9	2	85
NC_037328.1	90208480	5	+	18	TATAAA	atatattttgatattatgtTGGCTGTGTACATATATAAAACCTTTGATACCTATGTAGTTTGTATGGACTATTTCCTAGTCAAGTAAAGGGAAAGGGATGC	0	0	0	0	0	0	0	0	0	2	0	0	0	0	0	0	0	0	0	0	0	3
NC_037328.1	92661673	67	+	35	AATAAA	TGCCTTGTGTACCATCAATAAAAGTACCCtatacccaaaaaaaaaaaaaaaatctgcattgcaggcagattctttgccagctgagccacaaaggaagccca	3	4	5	7	2	0	2	0	0	6	2	4	3	5	0	7	3	3	3	2	0	6
NC_037328.1	93145363	4	-	18	ATTAAA	TAGTCCAATGCTAAGAGACATGATCTTTGCTCATTAAAGAGCTAAAATGTTTAttgctgttttgtctttttttaaaaacaaaaaaagaagaaaaaaaatga	0	0	0	0	2	0	0	0	0	0	0	0	0	0	0	0	2	0	0	0	0	0
NC_037328.1	93683531	16	+	27	AATAAA	CCATTGCTGACTGTGGACAAATCTAATAAATTTGAATTGTGGTTTACTTAACCACCAGCCCACTCCTTCTGTAGCCCAGGAGGGCACCCCTTCACCCCCAT	0	0	3	3	0	0	0	0	0	8	0	0	0	0	0	2	0	0	0	0	0	0
NC_037328.1	94709115	161	-			taaaagcagttgTAGTAGGAAgaactttgtaaataaatttctaaaactcaagtatattttatgtttcatattttaaacagTTCTTTTATACAAATTTTCAT	0	2	2	13	13	4	0	0	0	33	6	2	3	0	0	13	7	12	9	5	0	37
NC_037328.1	94709421	21	-			ATGGTTAAATTTTTATTGTGGCCtcataattaaatgtaaaattgaaATACACTTGttgttgtaaaatatttttcaaactctGATTTTATCTTTCATAATAG	0	0	0	0	2	0	0	0	0	4	0	0	2	0	0	2	3	0	2	0	0	6
NC_037328.1	94882837	6	+	47	TATAAA	AAAGTATAAATCTGTTTTGATTCATGTTTGTAAATAAACTGTCTCTGTCTGGAAATGTGCCTATTTCACTTCCCCTCATTCATTTTCTGGTTCCCATCTCC	0	0	0	2	0	0	0	0	0	2	0	0	0	0	0	0	0	2	0	0	0	0
NC_037328.1	95121215	5	-			caataaatgttttaattcttTCTGACTTAAGTAGGGTTCTTCTGCCATGAATAggattgcttttgttgttgttgttactttttaaatactTAAGCCACACC	0	0	0	0	0	0	0	0	0	0	0	0	0	0	0	0	0	2	0	0	0	3
NC_037328.1	95121244	261	-			CTGTagtgtatatgtaatatatttatgcccaataaatgttttaattcttTCTGACTTAAGTAGGGTTCTTCTGCCATGAATAggattgcttttgttgttgt	2	6	5	7	8	4	4	4	0	12	7	6	5	5	5	12	10	21	11	9	3	115
NC_037328.1	95172683	7	-			CAGGAAGGGTGTTATGGGAAAAAGAgtccttttaaataaaaatagatgcaaTCATTTTGGCATTTTACAATTCATTTTTGCTTCTCTGAGAGGTCTTGAAA	0	0	0	0	0	0	2	0	0	0	0	0	0	0	0	0	0	0	0	0	0	5
NC_037328.1	95195373	4	-			GGGTTGTCTTTAACTCTGGAGATAGcattattaaactttttaattcTCTAAGATGTTACTCTAAGATGAAGTGACTACATTGCCATTGATTAACAATTTTG	0	0	0	0	2	0	0	0	0	0	0	0	0	0	0	0	0	0	0	0	0	2
NC_037328.1	95820843	6	-			CTTCTCCCCTTTTTGCACGATGACCAAATTGAGAACACTCAGATTGGCATCCACAATGCAACCCCGTACAGATTTGCGCTCTCTCCATTCCTCCTTGGTCT	0	0	0	2	0	0	0	0	0	4	0	0	0	0	0	0	0	0	0	0	0	0
NC_037328.1	95821342	87	+	38	AATATA	TCTAAGAGTAACAAATATATAAGATCagacatcaaaaaacaaacaaaaaagtctgTATCCTATTTCCTATAGGTTAATTTATTTCAATGAGAAAAGacaca	0	4	2	8	3	0	2	2	0	6	3	2	3	3	4	4	2	4	8	3	4	20
NC_037328.1	95914198	6	+	18	ATTAAA	acttttaaaatgtaaatattcattaattaaGCAATTAAAAGTGTGAAATCAGCCGTGTTCCTCTCTTTGAAAAGAAGATTCCTTCTTCTGCACATGAGGTT	0	0	0	3	0	0	0	0	0	3	0	0	0	0	0	0	0	0	0	0	0	0
NC_037328.1	95994605	4	-			atgtgtgtgggcttagtgactaaacaacagtaaagaAAGCATATACCATAATATGCATCATGGGATTCATTTGcggggagaaaaagagaatgccTGTGTGC	0	0	2	0	0	0	0	0	0	0	0	0	0	0	2	0	0	0	0	0	0	0
NC_037328.1	96158138	185	-			aagttttaaaacctgaaaaaaaaatataaaattaaaaataaaaggaaaaaatatatagaaacgATTCATGTTCATGTTCCTTCTTTATCCTCTTAAGTGAT	2	3	2	9	5	4	8	4	0	9	2	5	5	6	4	9	6	20	11	15	5	51
NC_037328.1	96158167	49	-			atgcacaatttttttaatatgcaaataaaaagttttaaaacctgaaaaaaaaatataaaattaaaaataaaaggaaaaaatatatagaaacgATTCATGTT	4	2	2	5	4	2	0	2	0	0	0	0	2	0	0	4	3	6	9	4	0	0
NC_037328.1	96428231	13	+	27	TATAAA	TTCGTTCAGGTTGACTTGTGTCCTTATAAACTCTTCCACGGATGATTTGAACTTTTGCGTGACtgtctgggattttttttccaaagctcCGAGCATGGCCG	0	0	0	2	2	0	0	0	0	7	0	0	0	0	0	0	0	0	0	0	0	2
NC_037328.1	96429236	12	+			gaTTTGGGGtacagtaaagaaataaaagggaatcaTTGTGTTTAAACATAAGGTAGtttgtgaatgtattttttaaaatctagattcattgaaacaaaaaa	0	0	0	3	2	0	0	0	0	5	0	0	0	0	0	2	0	0	0	0	0	0
NC_037328.1	96429398	27	+			CATGAGCTTTTCTggtgccaagaaaaataaaacacagacgTTAACCATCAAGccatgctttttatatttttgtacaaATATTTTACACAGAGTACAAGGCA	0	0	2	4	3	0	0	0	2	6	0	0	0	0	0	4	2	0	0	0	0	4
NC_037328.1	96562366	4	+			TCTGTTAACTTCATcagttatattaaataaaaataaagttaatagcTTATACTACTCTTGTATATATACATTCCTAGAGACATTTTCATACTAGAAAATTA	0	0	0	0	0	0	0	0	0	2	0	0	0	0	0	0	0	0	0	2	0	0
NC_037328.1	96576170	64	+	23	AATAAA	CTTGAAATGGACCTTTAGCTTATCAGTGAATAAAAAACATTACTTTGTATGTTAAACATTGATCTTTATTTAAGTGTATGCTGTTTATATAGTGCTGGCTT	0	4	6	5	4	0	0	0	0	9	0	0	3	0	2	5	0	3	4	4	3	12
NC_037328.1	96576818	391	+	26	AATAAA	AAAACACAATTGGGTGTAACTATATAATAAAATCTATAGATTTGATCAACAGTCTGTCTTTGTACAATGTGTAAATGAATCCTGATTGCCTACAACAGTTC	5	10	14	31	33	6	7	5	3	71	28	8	14	6	3	28	17	16	15	7	5	59
NC_037328.1	97032280	34	-			ATAACTTGTATAGATTGTGGATCAAATtccaaataaaaacttttaatgcCAGTGAAATTGATTTAAGCCTTCTTGGTATCCTGTGTGAACTCaactttctt	0	0	0	2	5	0	0	0	0	5	0	0	0	0	0	0	0	0	2	0	0	20
NC_037328.1	97034789	14	-			TAAGGAAGAACACATGTTAAAATGACATAcaggaataaatattaaaaatgacatatgcttctaatactttttatttgcctttatctggagaaagaaaaaca	0	0	0	4	2	0	0	2	0	2	2	0	0	0	0	0	2	0	0	0	0	0
NC_037328.1	97035548	12	-	19	ATTAAA	AAtggatttgttttcctttaaattgtAAGATATTAAACACTTTGAAGGTTATTTTGGACTTTTGTATGTTTAAATGTTAAGTCTTACCAAATGTGCATGAA	0	0	0	2	3	0	0	2	0	3	0	0	0	0	0	2	0	0	0	0	0	0
NC_037328.1	97092507	119	-			cctttttttaaattttactttaaaatctttaaataaaatgtttaatactCATCAGGATTGGAGCATGTTTACTATGTAGTGTATCAGAGCTTTGTGTAAGA	0	4	6	10	15	3	2	0	0	20	8	3	4	2	0	12	10	10	0	2	0	8
NC_037328.1	97094638	27	-	21	AATAAA	CATGAGGTCACTTAAGTATTTAATTTTGGAATAAAAGAGTAATTCAAAATACAACTTGTTATATTACCTGTTACTTTCTGAGTTATTCATGTTTAAAAATT	0	0	3	0	2	0	0	0	0	5	2	0	0	0	0	4	4	2	0	3	0	2
NC_037328.1	97280116	22	+	21	AATAAA	GTAGACCAGTTGTAAGTTCATTTCTTTACAAATAAAAGCTTCTTCCATTTGGCTGGTctattgaataattttttttttttttaaggttgtgaAGAATGGGG	0	0	0	3	3	0	0	0	0	2	2	0	2	0	0	0	0	4	2	0	2	2
NC_037328.1	97280889	22	-			AGATTCTTCTGCCAACCTTTcagatttaaataaacatttttattaaactcAGAGCAAGAAAGTCaagattgttttctttaaatagtttaaatattaaCATA	0	3	2	3	2	0	0	0	0	5	0	0	0	0	0	2	2	0	0	0	0	3
NC_037328.1	97337890	228	+	14	AATAAA	GCCAAGAAGGACTGAGCCCTTCTCTGTTCACAATCACAATAAATcgtgcccccccccaaaaaaaaaaccaaactcatattcataaagtcgatgatgccatc	5	16	14	15	13	4	3	3	0	18	4	3	3	0	2	23	11	22	9	8	5	47
NC_037328.1	97337911	4	+	35	AATAAA	CTCTGTTCACAATCACAATAAATcgtgcccccccccaaaaaaaaaaccaaactcatattcataaagtcgatgatgccatccaatcatctcgtcatcccctt	0	0	0	0	0	0	0	0	0	0	0	0	0	0	0	0	0	0	0	0	2	2
NC_037328.1	97388368	8	-			TTGGATTTAGCTGAATACTAtcaaaaagtaataaattttaatatgtcaTATTAAAATTATGTGCAGGTTTTAATGTTTTCCCCCTTCCTGATTTTGCGTTA	0	0	0	2	0	0	0	0	0	0	2	0	0	0	0	2	0	2	0	0	0	0
NC_037328.1	97389687	25	-			AATTTACTGTTctaaaatatcaatttaaaataaagagcataaaagaaaacataagagaactATTGGACTCTAATTGCTTTCAACTAGTTTTGCAATTTGAT	0	0	0	3	2	0	0	0	0	4	2	0	0	0	2	3	2	0	2	0	0	5
NC_037328.1	97389838	8	-	24	ATTAAA	TTTGAATATGAGTTGAAATGATCTTTATTAAATAAGAGCAGACTTAAAGTAGCTGTTTGTACGCCTTaatgtttattttgatttatcttAAATCTCTACAT	0	0	0	3	0	0	0	0	0	0	0	0	0	0	0	0	0	2	0	0	0	3
NC_037328.1	97390034	32	-			AAAATGTATTCTGTAcataatttacaaataaacattttattttaattgttactTCTTATTTAGACATTTTCTCAACACTTAAATTTGTACAATTAAGACCA	0	0	2	4	0	0	0	0	0	4	0	2	2	0	0	2	3	5	2	0	0	6
NC_037328.1	97391043	4	-			AATCTGAAACCAAAAAGCAACAGAAGTCCGACAGTGAGGAAAAGTCAGACAGTGAGAAAAAGGAAGATGAGGAGGGGAAAGTAGGACCAGGAAATCACGGA	0	0	0	0	2	0	0	0	0	0	0	2	0	0	0	0	0	0	0	0	0	0
NC_037328.1	97405871	11	-			agtatgagaaagacataaaaaaagaaaaagagaaaggaaaagctgaaagtggaaaagaagaagataaaaagagcaagaaagaaaatctaaaggatgaaaag	0	0	0	0	0	0	0	0	0	4	0	0	0	0	0	0	4	0	0	0	0	3
NC_037328.1	97420776	4	-	21	ATTAAA	CCCCCTGTTGTTCATGCTCTGCTGAGAGGATTAAACATGTGGAACATCTTAGACTCATGTGTGTCTGCTTGTTAGTTAATGTGCCTAGAAACCTTCATATG	0	0	0	0	0	0	0	0	0	0	0	0	0	0	0	0	0	2	0	0	0	2
NC_037328.1	97586232	4	-			TCTTTGGAATTTGGCTAGAAATACCAccaaataaattgtattttaatgcCATTTCTGTAAATTCTATGTTTTTACTCATTATTTATGAACATTATTGATAG	0	2	0	0	0	0	0	0	0	2	0	0	0	0	0	0	0	0	0	0	0	0
NC_037328.1	97587934	9	-			catttgttttctgcttttaaacTACACctgtaataaaattaatatattttctattggTATTGATTTCTTTAATTGTGTTTTCTCTGGGGTCCTAGTCATAG	0	2	0	2	0	0	0	0	0	3	0	0	0	0	0	0	2	0	0	0	0	0
NC_037328.1	98348906	26	+			TTTCAGTGCATTACTATGGGAGGagcaactaaaaaataaagacttacaAAAATGGTTATTTTTCCCACAGTGTTGTATTTTCCCTTCTCATGCAATTTTCG	0	0	0	0	2	0	0	0	0	6	0	0	2	0	0	3	0	2	2	0	0	9
NC_037328.1	99407623	6	+			ttgtgtaTGAACACAGATCAAGATTGGAGAAATCCTTGCAAAAGGAAAGACTTGAACATAAGAAAGCAAAGGaaggtaaataaataatgtaattcGTGTTT	0	0	0	0	0	0	0	0	0	4	0	0	0	0	0	0	2	0	0	0	0	0
NC_037328.1	99434707	4	+	36	TATAAA	GGCAGCTGTAGAGGATATAAACCCAGCAGATGACCCTAATAATCAAGGCGAGGATGAATTTGAAGAAGCCGGGCAAGTGAGGGAAGAAAACTTGCCAGATG	0	0	0	2	2	0	0	0	0	0	0	0	0	0	0	0	0	0	0	0	0	0
NC_037328.1	99443559	90	+			gggaattgGAGCATAACGCTGAAGAGACCTATggtgaaaatgatgaaaatgtatGTGTAGGATGTACATGTTTCTGTTGCACATGTGTGCCTCTGTGCACG	2	0	2	8	6	2	4	0	0	18	10	8	6	0	0	2	5	8	2	3	0	4
NC_037328.1	99445576	18	+			atttgaaaCACATTGAAACTTGGTAAtagtcaataaaatgaaaaggagcaAGTGGTAAATCTTCTAAAAGTATGTgattttttattagtttctgatcttac	0	2	0	2	2	0	0	0	0	3	0	0	0	0	0	2	0	2	2	0	0	3
NC_037328.1	99445714	24	+	30	AATGAA	taagagtTACCAATGTATAGTAATGAATTATAAAGTGCTTTTCCAAATCTATTCCTGTTTTGCTGTCTCTTTCTCTGCTTGGATTGGCACATGAGTTTTTC	0	2	0	0	5	0	0	0	0	8	0	0	0	0	0	3	0	0	2	0	0	4
NC_037328.1	99792130	99	+			ATGTATTTAACAATATTTGGTggcaaatattcaataaatagtttacatctgttaaacatttctttacttgaaaaaatgcatatatatatgtgaatatatat	0	3	2	9	8	3	2	0	0	16	4	2	0	0	0	4	3	3	4	3	0	33
NC_037328.1	99792278	24	+	22	AATAAA	AAGGGGAGCTTATTAGCAGTTTATCGGATAATAAAGCAACAAGAATTCGTATTTTTTTGTCCTTAATCACTCTGGGCAAAAAGTAGTTGATGGAGATATTT	0	0	0	3	0	2	0	0	0	5	0	2	0	0	0	2	0	3	2	0	0	5
NC_037328.1	99792716	48	+			GTTAAgtgatttcatttttcaattatgataaaataaaggaaaaaatcagaatttgtttatcttttataaagattttaaatgttaaactaaTTTctgttgaa	2	0	0	8	3	2	2	2	0	9	3	0	0	0	0	4	0	3	4	0	0	6
NC_037328.1	99795540	16	+	21	AATAAA	TCCGTCACTGTGATTATGTACTTTATTCTAAATAAATTGGGTtcatttgtttcagttttcttccagctttaaGGTTCCTTCCCCCGACTCACCCACACCAC	0	0	0	0	2	0	0	0	0	4	0	0	0	0	0	2	0	0	0	0	0	8
NC_037328.1	103023762	19	+	27	AATAAA	TCATTTTATATACTTGTATCTATCAATAAACATTgtgatacttgaaaaaaaaataaagtttcactaATGTAAGATGAATAAGTTATTGAGGTTTGCTGTAT	0	0	2	2	0	0	0	0	0	5	0	0	0	3	0	3	0	0	0	2	0	2
NC_037328.1	103334524	73	+			ttttttggggttttttttctgaataaaaaagattctactaacaaaaaaaaaaattctttaccacttagccaccagggaagcctacacacacacactcatac	2	2	2	4	4	3	4	0	0	4	2	2	0	2	0	3	0	6	3	6	0	24
NC_037328.1	104351843	75	+	24	AATAAA	CCCAGCGTCTGTACTAAGGCACAGCTTAATAAACCAtactaaaccaaaaaaaaagagttttctccaacaccacagttcaaaagcatcagttctttggcgct	2	3	0	7	2	0	3	2	2	6	0	0	3	2	2	7	4	6	6	6	2	10
NC_037328.1	105068495	4	+	12	GATAAA	tattttaaaatccaattgATTACTTCACTGATTAAATTTGATAAACAAACATCAGGATTatatttgttttcagtctttgCATTAAATTGTCAGTATATTTA	0	0	0	2	0	0	0	0	0	0	0	0	0	0	0	2	0	0	0	0	0	0
NC_037328.1	105069672	7	+			GTATAATGTTtgtgaaaatttcaaatatacagaaataaatggaataaagaaTTATGATTTCCCTTCATTTTACCCTCCCAGAGATTACCAGTGTTTAATAA	0	0	0	0	0	0	0	0	0	2	0	0	0	0	0	0	0	0	0	0	0	5
NC_037328.1	105069882	180	+			AACTTGTGAatgattatttcaaatatattgaataaaataagacaaaagctatttttaattacttattctgTACTatgtccttaaaatatttttgatataaa	4	3	7	10	8	4	0	0	0	12	4	5	8	0	0	7	3	6	7	2	0	90
NC_037328.1	105079787	25	+			AACAGCCAAAAAGCAGATGGAGGAGTTACAGGCCTTAAAGGTAAAgttgaagatgaaagaagaagagagagccCAGTTCCTTGAACAACAGACCTTATGTA	0	0	0	5	0	2	0	0	0	6	0	0	2	0	0	0	0	2	0	2	0	6
NC_037328.1	106150169	100	-			TCTTCCTGTGTCAAGActttaaaaagcatgaaaataaaaacaatctcgCCCTTTTTTGTGTCCTTGAAGTGATTAtgtttgtgtcatatttaagTTTCTTG	2	3	2	6	9	0	2	3	0	9	6	2	2	3	2	9	10	5	3	5	0	17
NC_037328.1	106150271	25	-			TGACTCCTTAATCCTgaagttatgaataaagctatgtTCTTTCTAAAGTGACTTCTTTTCtgtctgtatatttaaaatttttacccgTGGTCTGTCTTTAT	0	0	2	0	0	3	0	0	2	6	2	2	0	0	0	2	0	2	0	2	0	2
NC_037328.1	106153399	5	-	14	ACTAAA	TGACCGTACCAGACGTCAGCGTCGTAGGAACTGGAAACTAAAAGAGCTTGCAAGAGATAGAGAAAACACAGATACAGATGATGAAAGGTCGCACTTTGTTT	0	0	0	0	2	0	0	0	0	0	0	0	0	0	0	0	3	0	0	0	0	0
NC_037328.1	106378425	18	+	30	CATAAA	GTTTTGGTTGTTTCAATACTGCATAAACAGAATAAACTTTTTTTCCAGTTACTTCAGTGATGAATTTATGATGAATAGCTCCATTAATGTGTAGTCATTAT	0	0	0	3	0	0	0	0	0	2	0	0	0	0	0	4	2	2	0	0	0	5
NC_037328.1	106379614	15	+	34	AAGAAA	actaCAGATTGGTGCTTAAGAAATCTCTAAAGAATTAAATGATTATGAAAAACATTAAGAggttgggtcatttttttttgtttttaacttcatgTTTGTTT	0	0	2	0	3	0	0	0	0	2	0	0	0	0	0	4	0	2	0	0	0	2
NC_037328.1	106795833	15	-	38	AATGAA	AATCAGAAGATTAATGAATAATAAACATTTCCgtcttcctgaaaaaaaaaaaaagaatataatcaatctgatttcagtattgaccatctggtgatgtccat	0	0	0	0	0	0	0	0	0	2	0	0	0	0	0	4	2	2	0	0	0	5
NC_037328.1	106795967	2	-	33	ATTAAA	taaaaagcttcattTATATTAAATTGATAACCATATTACCTTAATCAGAACCTTAGCCTTGAAATTGTGAACTCCTGGAAGTGTTATTAATCAAGTTTGCT	0	0	0	0	0	0	0	0	0	0	0	0	0	0	0	0	0	0	0	0	0	2
NC_037328.1	106796693	2	-			TGAACAAGACGCTCAGGCTTTGTTCCAGGCTGGAGAACTGAAATGGGGAACAGATGAATAAAAGTTTATTACCATCTTTGGAACACGAAGTCTATCTCACT	0	0	0	2	0	0	0	0	0	0	0	0	0	0	0	0	0	0	0	0	0	0
NC_037328.1	106796876	2	-			AGAAATTATTGCGTCAAGGACACCTGAAGAACTGAGAGCCATAAAACAAGTTTATGAAGAAGAGTATGGCTCGAGCCTGGAAGATGATGTGGTGGGGGATA	0	0	0	0	0	0	0	0	0	0	0	0	0	0	0	0	2	0	0	0	0	0
NC_037328.1	106797038	22	-			TAAAACTCTGTTTGGCAGGGACCTTCTGGATGACCTGAAATCAGAACTGactggaaaatttgaaaaattaatcgTGGCTCTGATGAAACCCTCTCGGCTTT	0	4	0	7	0	0	0	0	0	4	0	0	2	0	0	5	0	0	0	0	0	0
NC_037328.1	106955899	5	+	18	AATGAA	tttaatttctttcagactATGAGAAGACAACGAAATGAAGTTGTAGTTGAATTAAGAAAGGTGAGTCTGATTAATATTGTGTACTTTCAAGTATAATTACA	0	0	2	3	0	0	0	0	0	0	0	0	0	0	0	0	0	0	0	0	0	0
NC_037328.1	106986720	6	+	26	AATAAA	GGAATTTGGTGCATATGTACTGCTGAATAAAGACCGATGAAGAGGTTTGAATAGATGTACAAATCAAGTAATGGTTTGAACACCTTTAATAATATGCCTAA	0	0	0	2	0	0	0	0	0	0	0	0	0	0	0	2	0	0	0	0	0	2
NC_037328.1	106987163	7	+			ATCAACTGGTAATTCTGAAACACtgtagaatggataaaaattattttgtgatcATAACTCTTTGTTGAACTAGAGTATTTTTGCAGCATTCCTTGTCATCA	0	0	0	0	0	0	0	0	0	0	0	0	0	0	0	0	0	0	2	0	0	5
NC_037328.1	106987327	11	+			AGAGTGCAGGCTAGGCTATCTTGgggaaataaacattaaaactcAAAGCAATGTTTTACatggggcatgtgtgtgtgctgtgtgcattttttatatatata	0	0	0	0	0	0	2	0	0	3	0	0	0	0	0	2	0	0	0	0	0	4
NC_037328.1	106987340	72	+			GGCTATCTTGgggaaataaacattaaaactcAAAGCAATGTTTTACatggggcatgtgtgtgtgctgtgtgcattttttatatatatattaatgtaaagTT	0	0	2	4	3	0	0	0	0	4	4	3	0	0	0	3	2	4	4	4	3	32
NC_037328.1	106989618	5	+			aatatgagtaatGAAATTTATATgcctttaaataaaatcaaagtgcACATTCATAGTCTTACTGTATTCAGTTAATTCGTAAATTAAGGTGAAAAGAATGA	0	0	0	0	0	0	0	0	0	3	0	0	0	0	0	0	0	0	0	0	0	2
NC_037328.1	107044156	4	-			AATACTTATTTCAGAAATGTGagattaaaattatatgtattccAAAACGTGGCATTTTTGTGTTCTAACTTTAATCAAGTCTGCAACTCCAGGCTTAAGTT	0	0	0	0	2	0	0	0	0	0	0	0	0	0	0	2	0	0	0	0	0	0
NC_037328.1	107044621	40	+	21	AATAAA	GTTTTTATGTATAACAAAAGTTTACATTGTAATAAACTCATTTGGATCTTTGCATTGAGTGGTTAATAAGGTGCTGAAACTCAGGAGTGGTTGATGTGGAA	0	4	0	2	3	0	0	2	0	10	0	2	2	2	0	3	2	2	2	2	0	2
NC_037328.1	107044857	222	-	43	AATACA	AGATGTAAATACATGAGCATGAACTTAAATAAAGTAAGATCTAAAATTCAAGTATGGTCATTTGTTTTAAGATTATACAAAGGAAAGGTAACTAGAAAAAA	3	4	9	28	18	2	5	0	0	49	11	3	5	4	0	17	17	8	13	4	0	22
NC_037328.1	107045520	96	-			GTTAATTAAGAGATGTTACaagtttaataaaatattctctatgcctgtttctAAGAGATTGTAAGAATCTGACAGTTTTGTAAGTGGCAACTATGGAGAAA	3	3	0	11	10	2	0	0	0	20	4	3	0	0	0	6	3	6	0	0	0	25
NC_037328.1	107045594	5	-			TCTCTATGTAAAGggttataaattatataaaatacctATTCTTAAATTGTATCATATAGTTTCTATTTTATGCTGTTAATTAAGAGATGTTACaagtttaa	0	0	0	0	0	0	0	0	0	3	0	0	0	0	0	0	0	0	0	0	0	2
NC_037328.1	107047192	2	-			AGGAAGAATTATATTTACAACGGGTAGCAGAATTGGACAAAATTACTAATGAAAGAGATAATTTTAGACAGGCATATGAAGATCTTCGAAAACAAAGACTT	0	0	0	0	0	0	0	0	0	0	0	0	2	0	0	0	0	0	0	0	0	0
NC_037328.1	107047521	4	-			AACTTTATAGATTTCAAAAATATCACTGCATCCCATAGAAGATAATCATGTTGAAAAGATTCCAGTTCTAAGCCCAGAAGAGCTTGAAGCAATCAAGAACC	0	0	0	0	0	0	0	0	0	2	0	0	0	2	0	0	0	0	0	0	0	0
NC_037328.1	107047537	4	-			TTTCTAATATTCATCTAACTTTATAGATTTCAAAAATATCACTGCATCCCATAGAAGATAATCATGTTGAAAAGATTCCAGTTCTAAGCCCAGAAGAGCTT	0	0	0	2	0	0	0	0	0	0	0	0	0	0	0	0	0	0	0	0	0	2
NC_037328.1	107308604	9	-			gcagcagcaaagacccaccacagccaaaagtaaagaaataaataaaattattttgaaaagcttATATATTCTGAAGGAAATTTAAAACtcagaagaaggaa	0	0	0	0	0	0	0	2	0	0	0	0	0	0	3	0	0	0	0	0	2	2
NC_037328.1	107426853	7	+	37	GATAAA	TTTTTCTTACAGTGGATAAAGGGAAGAACAATAAATATGCATCTGTACAGTGCAAATATGTCTTCTTTGTGTTATTATTTACTTACACATTACTTTTTAAA	0	0	0	0	0	0	0	0	0	3	0	0	0	0	0	0	0	2	0	0	0	2
NC_037328.1	107552330	94	-			TTAAAAgttttatgtataaatatgtaaaataaagattaaaacttTGTTTCATAGGATATGTCTTTTTGCTCACTAGCAAGCCCTGGCTATATATGTTTGTC	3	3	2	8	4	5	2	2	0	11	4	4	4	4	0	5	3	11	7	3	0	9
NC_037328.1	108706147	15	-	27	GATAAA	TATGATAATTGTATATCTATACAGATAAATAAAAGCGCTGCAAAAGAAATACTTGATGTCTTTAACTTTTgacttaaaaaacattaaaacactgattttaa	0	0	2	2	0	0	0	0	0	7	0	0	2	0	0	0	0	0	0	0	0	2
NC_037328.1	108853384	17	-	27	AATAAA	TCTGTTGATTGGTTTTATACCGAAATAAAAAATATGGTtgttatcaaaatatatttaatatttatttgagagAGGAGACTTATTTCTGTTCTACTTATAAG	0	0	0	0	0	0	0	0	0	7	2	0	0	0	0	0	0	2	0	0	0	6
NC_037328.1	108874757	116	+	20	AATAAA	TATCAACAGCAGTGGTGCCGTGTATACCCCTAATAAAACCTTTTAATTCCAGCCTCATTGCTTGTTTCATCGTGTTGGATACTTACGGAACAGGGGCCGTA	2	4	8	7	11	3	2	0	0	18	9	4	3	2	2	17	8	6	2	2	0	6
NC_037328.1	108907136	4	-	29	ACTAAA	TTGTGTTTCATGCCTTTAGTCACTAAAATAAAATGCGAATGTGTCATCTCAGTTTTAGAATGGAAAATAATTGAGCATGTATCAGTTAAAGATGTTAAAAT	0	0	0	0	0	0	0	0	0	0	0	0	0	0	0	2	0	0	0	0	0	2
NC_037328.1	108966479	62	-			agTGAAAAAGCtacttgaaaattaaataaattgatgGTTTGTTTGCTTTGAGATCAGCTTTTAATAGGTGCTTCTTTGGGACATGTTAGCAGTTCTCAGCT	0	0	2	10	6	0	0	0	0	13	3	0	0	0	0	3	4	2	3	2	0	14
NC_037328.1	108966683	8	-	21	AATATA	GTTTTAAGACACAATTTTGATTAGTCGTGAATATAAAAGAATCAAACTATATGCTGTATAAGTGTGAGATTTCATCTTCCatgtattttaaaactgtttgg	0	0	2	2	0	2	0	0	0	2	0	0	0	0	0	0	0	0	0	0	0	0
NC_037328.1	108966771	8	-	22	ATTAAA	TAATAAAGCTAATCCTAGAAGTATTAGTATTAAAATAAATGGTATACAGTAGTGTTTCTGAGTACAGTTTGAAAAATATCAAGTTGCTGTTTTAAGACACA	0	0	0	0	0	0	0	0	0	0	2	0	0	2	0	0	0	2	0	0	0	2
NC_037328.1	109102603	6	+			AGAAGATACAGAAGAATGTAATTTGAGAGACTACTTTAAAAAGTATGGCAAGACTGAAACCATAGAAGTTATGGAAGACAGGCAGAGTGGGAAAAAGAGAG	0	0	0	0	0	0	0	0	0	2	2	0	0	0	0	2	0	0	0	0	0	0
NC_037328.1	109304990	6	-			ACAGAAGAACACGTAGTCGGTCTCGGGATAGAGAACGACGTAAAGGCAGAgataaggagaaaagagaaaaggaaaaggataaaGGCAAGGACAAGGAATTA	0	0	0	2	0	0	2	0	0	0	0	0	0	0	0	0	0	0	0	0	0	2
NC_037328.1	110461301	52	+			TGCATGTGTAAAGAtttttacaagaaaataaaatacaaatcttGTTTTTCTAAATTGCTTCaatcttatttaaataaattattaaaaagaaaagtttttga	0	0	0	2	3	0	0	2	0	8	0	3	3	0	2	2	0	13	3	3	0	8
NC_037328.1	110461346	6	+			TTTTCTAAATTGCTTCaatcttatttaaataaattattaaaaagaaaagtttttgatAGTAAAATGCCTGTACTGATTTTCTGACAGACCTGTTTCTTTCC	0	0	0	0	0	0	0	0	0	2	0	0	0	0	0	0	0	2	0	0	0	2
NC_037328.1	110461439	10	+	37	TATAAA	TTCTTTCCTTGTTATATAAAGTTTGAGATTAAAATGTAATTCTTACCTGCACTGGGAGCTTTCGTAGAAATCTTCCTTATATAGGTGGAAAAAGCAAATGG	0	0	0	0	0	0	0	0	0	2	0	0	0	0	0	0	0	0	0	3	0	5
NC_037328.1	110928203	8	-			atttatttttttaataaaactaaagcaaaaataaaagttctggtaattctttaaaaactttgttgttttggttCTCTTTAAGACAGCTGCATTATGATCTG	0	0	0	0	0	2	0	0	0	0	0	0	0	0	0	0	0	0	0	0	0	6
NC_037328.1	111101483	4	+	20	AATAGA	AGAAGTGACTCGGAAACTCTCTGAAGCTGATAATAGAAAGATGTCTCGGAAGGAAAAGGATGAAAGGTTTGACTCCCTATTTAAAGTGTTTGTGGTAACCA	0	0	0	0	0	0	0	0	0	0	0	0	0	0	0	0	0	0	2	0	0	2
NC_037328.1	111105930	8	+	25	AATAAA	ttttaattttatgatcaAGACTTTGTAATAAATAATAGGTATTGCAAAGCAGTCTTACATATATGATGATGTGTACCtacctggtttaaaaaaaacaaaca	0	0	0	0	0	0	0	0	0	0	0	0	0	0	0	0	0	0	2	0	0	6
NC_037328.1	111106991	9	+			TTATAAGTCTGGAGTTTAAGGGTTTAAAAAACCCAGCAAAATGTAattcaatatttgtttattggctctttttttttttttgacagattgTTGAAATTAAA	0	0	0	2	0	0	0	0	0	0	0	0	0	0	0	0	2	0	0	0	0	5
NC_037328.1	111107050	60	+	15	ATTAAA	tattggctctttttttttttttgacagattgTTGAAATTAAATGAATTGAAAGGGAAACTCAGAGTACCAGGACatttattaaaaggcaaaaagtgtTGCA	2	2	2	3	2	0	0	0	0	2	2	0	0	0	2	3	3	2	4	7	5	19
NC_037328.1	111107101	7	+			AGGGAAACTCAGAGTACCAGGACatttattaaaaggcaaaaagtgtTGCAATCACAAGTGTTACAATCACAAGAGGAGAAAATAACTTGTTTCCTTGATTT	0	0	2	0	0	0	0	0	0	0	0	0	0	0	0	2	0	0	0	0	0	3
NC_037328.1	111107399	9	+			tgaaataactcagttaAAACATGGTTTCTCCAACTGGGAGAAGAGAAACTTGTggaaaagttgtgtgtgtgttttttctaaGAATAAAGGCAGCCAAGGTA	0	0	0	2	0	0	0	0	0	0	0	0	0	0	0	3	0	0	2	0	0	2
NC_037328.1	111110432	24	+	29	AATAAA	attcaCCATGGCAGATGATTTGAATAAAAAACGAGATGTTCCCATGTTCAAGCAGTAATGTTTGTTTGATTTAATTtgcagtttctcttttttttttaata	0	2	0	3	2	0	0	0	0	3	0	0	0	0	0	3	2	0	0	2	0	7
NC_037328.1	111111071	84	+	21	AATAAA	ATGCATGTATGCTTTTATTAACTCAAAGCAAATAAACTGCAATTCTAATTAGATGACTTCAGCTCATTTATGCATATAGTAGTTCACTGGATTGATTGAAC	3	2	5	8	2	3	0	0	0	13	2	4	7	0	0	12	3	4	4	2	5	5
NC_037328.1	111731574	4	-			caaATTTGTTTGGACTCCACTcttagataaataataaaattacgcGTGGCAGAAGTCTTTCATTCTGGTTGGCCCAGGGTATAAGAAAACTGTGTTCCTGG	0	0	0	0	0	0	0	0	0	0	0	0	0	0	0	0	2	0	0	0	0	2
NC_037328.1	111732900	19	-	19	AATAAA	TCAAAGCCCCCAGGAACTACTGAGTGGGAGTAATAAACTTCTTGTTCTACTAAAGTTCCGTGTGCAGTTTAAATTGTTTAGAAACCATTCCCAGTATTGAA	0	0	3	0	3	0	0	0	0	0	0	0	0	0	0	2	0	0	2	0	0	9
NC_037328.1	111830532	12	+	20	TATAAA	ATTTATTGTGCTGTTGGGTTTATTGTACGTTTATAAATCCTTTCGAcagtgtgtgtgactgtgtgttaGAACCGTTATTTAATGAACTGGAAATCATATTA	0	0	0	0	0	0	0	0	0	6	0	0	0	0	0	0	2	0	2	0	0	2
NC_037328.1	111849799	9	+	23	ATTAAA	tttaaatgtatttcctgCTTTTGTAAACATTAAAGATTTATAAGAAGATTATTCaaactattttttataaaatgaaagctATGACTTCTAATTTATtgatt	0	3	0	0	2	0	0	0	0	2	0	0	0	0	0	0	0	0	0	0	0	2
NC_037328.1	111850039	214	+			TGTATGTTTGTGgcaaagttttgaaaataaaaattaaatgtttttcttcaagtagtttgtttttgttattgataggaaaaaaaaaaaacagtaaaacttac	7	7	8	18	13	2	6	0	0	30	7	8	5	0	0	16	16	9	6	4	0	52
NC_037328.1	111902486	22	+	24	AATAAA	ctggtTTTTTCAACTTTGATTACTTATAATAAAGGAACTCTTTAGGCAGCATGTCTGAGGCTGCTCTTTCTTTTTCACTGCTCTCTAACTGCTTGTGAATT	0	0	0	0	2	0	0	0	0	5	4	0	0	0	0	3	3	0	0	0	0	5
NC_037328.1	112168003	11	+			TTGGCTTTGAGATGATTTTCAGATGTATTTTTAAACTCGTATTACAGCCTCCTTTTGACTCCGTGTGTTCTTTTTGCGTTTGTATATAGACCCGGGTGACA	0	0	0	0	0	0	0	0	0	3	0	0	0	0	0	2	0	0	3	0	0	3
NC_037328.1	112478990	12	-			AGATTTGTCATGATGgaaatattttgataataaatTGAAATTGTGAACCCATTATTCACTAAGCTTATTGTACCAGCCGTCCAGCTTTGGAAGTGCATTTC	0	0	0	3	0	0	0	0	0	3	0	0	0	0	0	3	0	0	0	0	0	3
NC_037328.1	113326871	3	+	14	AAGAAA	GCACCTGAAAGGCCGCGAAATCGGCTTATGGTACGCGAAGAAACAAGGCCAGAAGAACAAGgaagcagagaggcaggaggTAAACTGAGACTCGGTAGTGG	0	0	0	0	0	0	0	0	0	0	0	0	0	0	0	0	0	3	0	0	0	0
NC_037328.1	113371551	142	+	27	AATAAA	TTGTTGTAATAAAGTCCAGTATGTAATAAAATGTACAGTGTATAAATCTCAGCTAGCTTTTTGGCTTGGTTTCTGCATCTCCACCTGTCCCTtggtttgtt	2	0	3	9	7	3	2	3	2	27	2	4	2	4	0	7	6	16	12	6	3	22
NC_037328.1	113373935	7	+			CTTTTTTAATAAGCTtgaagatattattttaataaagttacCCAAGTATAATTCtgttaattttgtcaaatgttttaaGTCATAATTGTTACCCTGATACG	0	0	0	2	0	0	0	0	0	3	0	0	0	0	0	0	0	0	0	0	0	2
NC_037328.1	113374141	21	+			ATTCaaaagttttgccttttctagaatttcaaataaatggaacAATATATAGTCTTCTGTGTTCGGCTCTTTCAGTTAACAAAAAATGCTTTTGAGATATT	0	0	0	3	3	0	0	0	0	5	4	0	0	0	0	0	2	0	2	0	0	2
NC_037328.1	114555914	7	-			ATTGTCtcttcattttaagatttttaatacaaatgtcatttttaaagaaacaaatccaaactattgtttgtgtttctgtgtttcatATTCAGTGATTTAAT	0	0	0	0	0	0	3	0	0	2	0	2	0	0	0	0	0	0	0	0	0	0
NC_037328.1	114556524	26	-			cggtagtatttttttttatcagctgtgaaaaaaaaatgttacagatCTGCACATTTTTGTGTgtactgttgtgtgtgtgtttttttagatTTAGCTTTTTG	2	0	0	3	3	0	0	0	0	0	2	0	2	0	0	2	0	4	5	0	0	3
NC_037328.1	115302495	95	-	21	AATAAA	TGtatggaaaaataaagtgaaattgcCCTAATAAAACTTCTCTTTCTTAAGTATGTTTGTGTACCTGAGATTGAAGTGTTATTATTTGTGCGCGTTTCATG	0	0	4	7	11	0	2	0	0	20	4	2	0	0	0	9	5	4	0	0	0	27
NC_037328.1	117379788	39	+	25	AATAAA	TGATTTGGGCGTGGCGCTTTCTGGTTAATAAAGGTTTTTATAGGTGTTTTATTCACAGTGTCTTCACAAGTCAGGACCCACAGTTTCCCCGTGTCCTGTCT	0	0	0	2	0	0	0	0	0	4	0	2	3	0	0	2	2	3	5	4	6	6
NC_037328.1	117380744	35	+			tttttttccacattcactttagttttttaataaatatttttcaaaaatgaatattCTGCTTCATCTTGAGTGGAATGATGCATACTTATTGGGTATCTACT	0	0	2	5	2	0	0	0	0	7	2	0	2	0	0	5	6	0	2	0	0	2
NC_037328.1	117509082	111	-			ACTcaataaaaaactaaacagatataaagttaaataaaaagttcAAGTTCATTGCCCAGCGTACCTATTAACATTATATTTAACAATTGTCTACCTAAATT	2	2	5	4	8	0	2	0	3	13	2	2	3	3	0	7	7	6	4	8	4	26
NC_037328.1	117509108	4	-			GTTGATTAACTGGGCCTTTATACTTAACTcaataaaaaactaaacagatataaagttaaataaaaagttcAAGTTCATTGCCCAGCGTACCTATTAACATT	0	0	0	0	0	0	0	0	0	0	0	0	0	0	0	2	0	0	0	0	0	2
NC_037328.1	117509569	13	-			TTCCCCAGATCCACTCagttaatagttttaaaaaatgcagacatactccttgtactttttttttcttggtcatattttcaaaagtagaaaattgcgttaca	0	0	0	3	0	0	0	0	0	0	0	0	2	2	0	2	0	0	2	0	2	0
NC_037328.1	117509581	16	-			TAGCTTTTTTTGTTCCCCAGATCCACTCagttaatagttttaaaaaatgcagacatactccttgtactttttttttcttggtcatattttcaaaagtagaa	0	2	0	2	2	0	0	0	0	0	0	0	0	0	0	2	0	2	0	0	0	6
NC_037328.1	117555207	10	-	20	ATTAAA	CTTTTTAATTGCTCTAAGGTGACTGTTCCTATTAAAATTAGATTGTTTGGACTCGGTTTTTAGATTGTCTTTATTTCTGTAAtcaatctatttaatttttt	0	0	0	0	0	0	0	0	0	2	2	0	0	0	0	2	0	0	0	0	0	4
NC_037328.1	117556215	85	-	50	AATAAA	AATAAAAGTTGTTCACTTATATGATGAATAAAAGATGTACTGGTAACCCAAGACATTTAGCTATCAAAACTGATTTATATTTGGTTTTGGAGTCTGTTACA	3	3	5	9	7	0	0	0	0	10	3	0	2	0	2	10	4	3	2	3	0	19
NC_037328.1	117556638	109	-			TAGTAGGAGACAGTATTTaccatataaatgaataaaaatattttaattttagccttTGTTGACTCTAAGTTCTTCAATTAacaatttctttattaatttac	3	3	5	11	6	3	2	3	0	16	5	0	0	3	0	15	10	4	8	2	0	10
NC_037328.1	117600415	20	+	19	AGTAAA	CTGATGTTTGGTATCCTGGTTAAAAACAATTCAGTAAAGCATCCTGCCTCAGAATGACTGTTCATATCATCCTTCATGTGTCATTCCAAGGTTTCTTCACA	0	0	3	3	2	0	0	0	0	0	0	0	0	0	0	0	0	2	2	3	0	5
NC_037328.1	117600552	130	+			TTGCAAAAGCACCACatgaataaagcaataaaatttgATTGTTAAGCTACAGTAGTGGACCCTACttattcagtcagtaaagagtaagtttttggtttttt	5	4	4	10	3	2	4	2	0	15	4	2	4	4	2	7	6	13	10	3	6	20
NC_037328.1	117602266	56	+			AGCTATGTCTTATTTGATTtaccctttaaaaataaagatcccTGAATAGTTGATgttttctaaaaggaaatgattttgTAGAGTTCTTAATCTGAGTATAC	2	3	3	10	3	2	2	0	0	8	4	2	2	0	0	3	3	2	2	0	0	5
NC_037328.1	117602810	99	+			GGATGCATTGTAATAGacttttatttacattaaagAAGTGTATATATTCAACCGCAAGGCCATGGCTCTTCTCACTGAGGTTCCTGGAGTTTTGGCACATG	3	6	5	12	8	4	4	0	0	15	4	4	3	0	0	15	4	2	2	2	0	6
NC_037328.1	117672590	20	-			tataaatatatattttaacacattttctgaaattaaactGCAGTTTTGTTGAAATATTTGGCTCTATATGTGTTCAAAATTTAATTTGATTAGATTTGTAT	0	0	0	2	2	0	0	0	0	0	0	2	2	0	0	0	0	2	0	0	0	10
NC_037328.1	118220074	66	+	46	ATTAAA	tAACTATTAAACACCTTGTTTACAGAcagatgaaataaatttattccaACCAAATACTCTAGACTCCtgttatttatataaattgttaGCTTACTGTTACA	2	0	0	3	2	0	0	0	0	2	0	0	0	0	0	0	0	3	0	0	0	54
NC_037328.1	118223011	77	-	17	AATAAA	TATATGGCCTTGTATGAAGGGAGTTTGAATGTTAATAAACACGTTTTCCACTTTGTTTGTTCTCCTGTAGTATTACCCACATTAAACTTATTTATATGCag	0	2	3	3	0	0	2	0	0	7	2	0	2	0	0	3	3	4	2	3	0	41
NC_037328.1	118413692	26	+	26	TATAAA	CTATACTGTTCAAATCCTCTGTGTATATAAATGACTATATTTTTTTGATGCTTTTCCTGACTAGTTTATTGTTTTCCTCCTTATTGATCTAAACTTAAAGT	0	2	0	3	0	0	0	0	0	7	2	0	0	0	0	4	0	2	2	0	0	4
NC_037328.1	118415093	29	+			ATGCCTTTCCATCCGTAACTatctaaatgtttattaaaacattttggattacgagtgtgtgtgttttttaggATTTGCTGATGCATGTTTAGACTTAAGTA	0	0	0	0	2	0	0	0	0	5	4	3	0	0	0	2	2	7	0	0	0	4
NC_037328.1	118642466	14	+			GCAGTCACTTAAGTTAAAcatgaataaacattttatttctgttttctgcaaGCCTGCATTCCTGTGATGGGTTGTGCAGCAGAATTGATTATGCAGAATTG	0	0	0	0	0	0	2	0	2	0	0	0	0	0	2	0	0	0	4	0	0	4
NC_037328.1	118645507	23	+			TTCTCTGATTctgtataagaaaaataaatacaattgaaTTTCCACTTGGAACCTTTATCTTGTCATGatttgtgtgtgttctttttactGAGGGCTTTGGG	0	0	3	2	4	0	0	0	0	2	0	0	0	0	0	4	2	2	2	0	0	2
NC_037328.1	118814750	5	+			CCACAGTTACCTTCTGGATAGCTCCACATGGTCCCAATGCGTCGAACCCAAGCATATAGTGGAATGGAATGTCTCTCTGTTTTCGATCCTCTTGGCACTTG	0	0	0	0	0	0	0	0	0	5	0	0	0	0	0	0	0	0	0	0	0	0
NC_037328.1	118814857	78	+	23	AATAAA	TTGAATTCATCTTGTGTCTCATTCAAGTAATAAACGGAATGCTTGGAGGTATCTGTGGTCATTGTTCCTCTCGCCAACAGGTAAGAACCTGTGTAAAAATG	0	0	3	4	2	0	2	0	3	9	0	0	4	3	5	3	2	5	6	5	3	19
NC_037328.1	118817283	15	+	25	TATAAA	CTACGTGTTCTACTTTTATAAGTGTGTATAAAGACTGGCATCTTCTCCGGATATTGGTGTTTGAACTTAGCagagaaattctgtttttttgtAAGAGTAAG	0	0	2	0	0	0	0	0	0	0	0	0	0	0	0	2	0	6	0	0	0	5
NC_037328.1	118817358	76	+	28	AAGAAA	aaattctgtttttttgtAAGAGTAAGAAAATAAACCACACTCTGGAGTTAATTTAACAGACTGACAGTGTCCAGCCTACCTGAGATAAACTCTGGCTGAAA	0	2	0	6	5	4	2	0	2	8	3	4	3	2	0	5	4	6	4	3	0	13
NC_037328.1	118817524	190	+			tgtgcatgtgtttattaaatgaaagatTTCTAGTTGCTTTTTTAAAGACCATTAAAGAGAAAATCCAACAAcctgaaaagatatattttttcactGTTTAT	0	3	3	7	23	4	2	2	0	25	16	9	4	2	0	15	12	8	5	0	0	50
NC_037328.1	118817546	388	+	23	ATTAAA	aagatTTCTAGTTGCTTTTTTAAAGACCATTAAAGAGAAAATCCAACAAcctgaaaagatatattttttcactGTTTATATGGTGTTTCCCATTTGTATGC	6	8	6	22	22	7	3	2	4	46	14	7	6	4	2	22	17	22	14	8	4	142
NC_037328.1	118817969	6872	+	19	AATAAA	ATACCCCCAAATTTACTTGTTTCGATACAGCAAATAAAGTATTCACTACCATTTTGTTGTTTGGTTTCATCGTCCTTTGTTTCATgttcctccttttttct	135	178	248	657	580	181	151	63	39	1092	292	169	246	103	46	555	389	352	279	166	45	906
NC_037328.1	119005186	16	-			AAAGCTCATGCTGAGTTTCtctgaatcaaatgaaataaaagtttacAAAGCTGACTTTCTTCTTGTCTGGCTACTTCTGTAATTTGTTGAATGCATGTCTT	0	0	3	0	0	0	0	0	0	3	0	0	0	0	0	3	0	0	2	0	0	5
NC_037328.1	119137646	85	+			TGGTTCAAActggattttgttttaaatttaaaattaataaaagtttcaaaaattattaCTTTCTCAGTGCCATATTTTAATGAGtaccttttctttaaaga	3	2	4	12	7	2	2	0	0	13	4	2	2	3	0	8	3	6	5	3	0	4
NC_037328.1	119150401	71	-	17	AATAAA	TGATGGTTCCCTGCAATGGCACCCTGTATGAAAAATAAACACTTACTGCCATATCTTGGTTGTTTCATTAAGGACACCCACTcctcatggggaaaaaaagt	2	3	3	5	6	4	0	2	0	13	2	3	0	2	0	4	2	3	0	3	0	14
NC_037328.1	120058513	56	+			tgcaggataaaaaccagtgcagccaaaagtaaataaataaatcaaacttGACAAGTTccttgaaattattttcaaattttcaaaaagaaagttttaattgT	2	2	5	4	2	0	0	0	0	4	5	0	5	0	0	5	2	5	6	0	0	9
NC_037328.1	121974118	386	+			AGATTATTTTTGCCAACaattaaataactaaaataaaacattgctgatatagttctttgaatgtttgatttttgtttttaaacaaactgTTAACAGTCAAT	8	11	13	28	26	4	7	2	2	74	11	8	10	3	0	33	32	24	19	14	0	57
NC_037328.1	122471157	52	+			tctaacaCTGTGTGttagaaaattatgaaaaataaaataatttaaaatgtttctgttctctttattatttgtcatttatGTTTAGAAGAGAATGATGGTGG	0	2	3	5	2	0	0	2	2	8	2	0	3	0	0	4	5	5	2	0	2	5
NC_037328.1	124866092	39	-	23	AATAAA	GTTGTTTCTACAACTTTTAATAATCTTAATAAAGAATACTTTAAGAACCACACTTTTCAGACTATCTCTTAACTTCAGATGTACAACTTTTTCTTGAATGT	0	0	0	2	2	0	3	0	2	4	3	2	3	3	0	2	0	2	5	0	2	4
NC_037328.1	125933239	4	-			ttgttgttttttgactttgaattactttaataaaatacattgttTTCATAGCAAACTTTAGACTGTTCATGTAATTTTCTCCATACAGCTTTTCTAACGTA	0	0	0	0	0	0	0	0	0	0	0	0	0	0	0	2	0	0	0	0	0	2
NC_037328.1	125936874	23	-	20	AATAAA	TGTAGCTTTGACAATTTGAATTAGATTTCAAATAAAATCTGAACAGAAAACTTAAATGTTGTTTTTTTGCCCTGTTGATGACATCAAGTCCCTTAAAATCC	0	0	0	4	0	0	0	0	0	0	0	0	0	0	0	0	4	3	2	0	0	10
NC_037328.1	125939930	8	-			tGGAATCTCGATCCAAAGACAAGAAGGAGAAAGATGAATGTACTCCAACAAGGAAAGAAAGGTATAACATTTCTCATTTAATGCCTATGCTGGCTCTAGAA	0	0	0	2	0	0	0	0	0	2	0	0	2	0	0	0	0	0	0	0	2	0
NC_037328.1	125942555	34	-	15	GATAAA	GCCAGAGCTTTCAGGAACAAGTAGAACACTACAGGGATAAACTTCTTCAGCGAGTAAGGAATAAGTATACGCAATTATgcatttttcagttatttgtttGA	0	0	0	3	4	0	0	0	0	11	5	3	2	0	0	0	0	0	0	0	2	4
NC_037328.1	125951348	16	-			ATGGGAGTTATTTGACCAGCATGAAGaatcagaagaagaagaaaatcaaaagtaAGAATCTAGGTTTAGAATATATTCAGTTTCTTATTGCATATACACTC	0	0	3	0	2	0	0	0	0	2	0	0	0	0	0	2	0	2	0	0	0	5
NC_037328.1	125973583	15	-			AGTATTGGAAAAATGAGTACAGCTAAGCGAACTTTGAGTAAGAAGGAgcaagaagaattaaagaagaaGGTAATGCTTAGAATGTATTTTTAGTTATCTCT	0	0	2	0	2	0	0	0	0	0	0	3	0	0	0	0	0	0	0	0	0	8
NC_037328.1	126128481	5	-			CCTTGGAccaaaaggaaacaataaagctttttgcagcataaaaaaaaaaaaaattctccaagccaggcttcagcaatacgtgaaccgtgaactttcagatg	0	0	0	0	0	0	0	0	0	2	0	0	0	0	0	0	0	0	0	0	0	3
NC_037328.1	126167213	5	+			CTAAATGTGCTGTTGTCACagaacatttaattaaaatgtcataCCATCTGAGCAAAAGGATTCAGCATCTTTTCTCCAGCTGACTAAACTCTCCTCTGGGA	0	0	0	0	0	0	0	0	0	3	0	0	0	0	0	0	0	2	0	0	0	0
NC_037328.1	126231894	122	+			TCTCTCGCATTTTTAAAAccagtgcttaataaatatttttaaatgattatataactgccattaaactttttttattaaaaagtggaACACTATGAAAAGAA	4	5	3	5	5	4	2	3	2	18	3	4	6	5	0	13	8	6	11	2	4	9
NC_037328.1	126323537	5	-			ACTTTAGACTGTTCTTTTTCTcacaaaaaatttaataaaattctgtGTATGTACAAATGTGtctgtatttatttcatttaaagaaaaatacataacttTGA	0	0	0	0	0	0	0	0	0	2	0	0	0	0	0	3	0	0	0	0	0	0
NC_037328.1	126325238	44	-	20	AATACA	attcattctttttcatggttcGAAATGATCAATACAAAAATTTTTCTGCAAGCCCTGATGTGAAGTATgttttgattttgtgtgtgtgttgattttgATCA	4	0	2	4	7	0	0	0	0	10	0	3	0	0	0	4	2	0	3	0	0	5
NC_037328.1	126591973	4	+	25	AGTAAA	TGTGGTTGTTATCTATTCAGTTCCAAAGTAAAACATATGTTTATATTCTCAGAGTAACTGGTATTTCTCCCTGattgttaataatatttaaaataatatat	0	0	0	0	0	0	0	0	0	2	0	0	0	0	0	0	0	0	0	0	0	2
NC_037328.1	126592053	22	+	20	AATAAA	ataatatttaaaataatatatgttgttATGAAATAAACTTTTCTTAATATATACTGTGTATTatagagaaatggaatattttatgtttttatgctctaaaa	0	0	0	0	4	0	0	0	0	0	0	2	2	0	0	2	0	0	0	0	0	12
NC_037328.1	126657226	10	+			CTGGATGCAGCTATTGTTGagaaaattgaagaagaaattgaaaagtGCAAGGTATAATTTTCAATAATGAAGATTACTGATGAGATTTAAAGTTAAATGAA	0	2	2	0	2	0	0	0	0	0	0	0	0	0	0	0	0	2	0	0	2	0
NC_037328.1	126705442	16	+			CTATACATGTTAAATGCTATATggattttaattaaacatttgagAATGATTTCATAAGCTTTTGTTCTTGTATGTTTGCAGTGATATTAAAAATAGATTAC	0	0	0	0	0	0	0	0	0	2	2	0	2	0	0	0	2	2	0	0	0	6
NC_037328.1	126820158	9	+			GATCTATAGATGAAATTGAGAATGCAgaataaaagaaatctttttcatGTATATGTGAATTTTCCCCTTacctttttgtctgtttttaactTTGGATTCAT	0	0	0	0	2	0	0	0	0	3	0	0	0	0	0	0	0	0	0	0	0	4
NC_037328.1	127026615	15	+	23	AATAAA	GAGGACGAGGAGGACTCATCCTCCCCAGAATAAAGACAGGCGCAAACCCGCGTTTTGCTGTCTGATGCTCATGTGTGTTTTTAGTGTGAGCTCTTGTTTTT	0	0	0	2	2	0	0	0	0	2	0	2	0	0	0	0	2	0	0	0	0	5
NC_037328.1	127026632	24	+	40	AATAAA	ATCCTCCCCAGAATAAAGACAGGCGCAAACCCGCGTTTTGCTGTCTGATGCTCATGTGTGTTTTTAGTGTGAGCTCTTGTTTTTGAAACGATTGCTTCAGT	0	0	0	5	0	0	0	0	0	3	0	0	2	0	0	3	0	2	2	0	0	7
NC_037328.1	127032524	6	+			TCTATGATTTGAATGAGATGTactatagagaaaataaataatttaaaataatggcaGTCTCATTcttttggggagggggtggttggTGGGTCTTGTGCTGC	0	0	0	0	0	0	0	0	0	2	0	0	0	0	0	0	0	0	2	2	0	0
NC_037328.1	127050090	248	-			AGTTCTGTATctgaagaggaaaaaggaaaataaaagtggaTTTGAAAGGTTGGCTTGGAtgttttgtaaaattattttttacgtGCTGAATTAGTTTGTGG	3	4	6	20	11	10	3	4	2	26	8	5	6	6	2	15	16	14	20	10	2	55
NC_037328.1	127050130	14	-	31	AAGAAA	CAAGTGACTTCATAGCTGCAAGAAATTCAGTGTGTGGAAAAGTTCTGTATctgaagaggaaaaaggaaaataaaagtggaTTTGAAAGGTTGGCTTGGAtg	0	0	0	0	2	0	0	0	0	4	2	0	2	0	0	2	0	2	0	0	0	0
NC_037328.1	127050248	5	-			AAGTGTCTAAAGCTTAATGTGCTGtgctatgtaaatattttatagatttaacACTGGTTAACTGTCATATTTTGATGCCAGCAAAATTTTAAGGGATAAAA	0	0	0	0	0	0	0	0	0	0	0	0	0	0	0	0	0	3	0	0	0	2
NC_037328.1	127214850	23	-	21	AATAAA	AAAAAGTTAACTTTACCACATGATGTTTTAATAAATGGTTTATTCTGTTTACCTCATTTGAATTGTCATTATTGCAAGTTTATGCTCAACTTTCAACTTAA	0	0	2	4	0	0	0	0	0	5	0	0	0	0	0	3	3	0	0	0	0	6
NC_037328.1	127215188	6	-	36	AATAAA	atgttATAGTAACAAATAAAGTACAGTTTAAAACCCAGTTCTTATCCTTAATGTGttcctaatatttatttttggcagggGGGAGGATAattaatgaaatt	0	0	0	0	0	0	0	0	0	0	0	0	0	0	0	0	0	2	0	0	0	4
NC_037328.1	127215202	305	-	22	AATAAA	ttttttaaaagacaatgttATAGTAACAAATAAAGTACAGTTTAAAACCCAGTTCTTATCCTTAATGTGttcctaatatttatttttggcagggGGGAGGA	2	5	13	29	16	4	2	3	0	44	20	5	8	3	2	17	18	21	8	6	0	79
NC_037328.1	127342940	30	-			aaacttttgtagcTGTTGCTtggaaataacaaataaattacaAGAAGCCTGTCCACTCTCTGCGTGACCTCACTTTCTCACTGATGTGAGAATCTCTGCTC	0	0	0	3	3	0	0	0	0	8	0	2	2	0	0	2	0	3	2	0	0	5
NC_037328.1	127397102	6	-			AAGCTGTGACCCTTATGCAACAGTTTCTCTAGTGGGCCCTTCCAGGTAATGTTTATTGAATTAGTATtagatttttaagtttaaaaattacaaattaagTT	0	0	0	0	2	0	0	0	0	0	0	2	0	0	0	0	0	0	0	0	0	2
NC_037328.1	127530731	18	-			GCTTAGGACTCAAATGgaatatgacattaaaaaaaagcagaataaaagagACTGAAATCTTGTTATCATTTAGTGCTTTGGATAGGCCTGCTATTATGGTA	0	0	0	3	2	0	0	0	0	3	0	0	0	0	0	4	4	0	0	0	0	2
NC_037328.1	127530933	12	-	19	ATTAAA	gaactaatggatataaatttgtttttgctTGATTAAAATAGCTCATTCTTATGTTgtctctttttaaacattttagtgtTAATTCTTTTGTGTAGCCAAGC	0	0	0	2	2	0	0	0	0	2	0	0	0	0	0	0	2	2	0	0	0	2
NC_037328.1	127686772	23	-	36	AATACA	caGTGTTTCATTTGAATACATCTGTTTCTATTAATAAATTTTTGAAGAATACTCATACATGTAACTCATGGTTTGTACCTATAAGTCACTGTTTCTTTTCA	0	0	3	3	0	2	0	2	0	6	0	0	0	0	0	3	2	0	0	0	0	2
NC_037328.1	128006588	36	-			TAGCTGAATTTCATTTGAGTtgttaaaattcaaaaaattaaaatatacttatgaAAATCCAATGTCTCATTTTTTAGTTTCATATAATGTATCCTAATATT	2	0	0	2	2	0	2	0	0	5	0	0	0	0	0	4	2	3	0	2	0	12
NC_037328.1	128008957	11	-	19	ATTAAA	CTTGTGAAGATACTTGCTGTAAGTCTATAATATTAAAGACTTTTGCTCATGGTTGTTGCTATACTGGTGTATGAAGCTTATACCATTGAACTCCAGTGTGG	0	0	0	0	0	0	0	0	0	2	0	0	0	0	2	0	0	2	3	0	0	2
NC_037328.1	128010122	4	-	20	ATTAAA	CTATGCCTAAGTGGAAGTTTGCTTGTAGGAATTAAAGTAATTGTAACCACATTACTTAGTCTTTTTAGTaatgtggggggaaaaaaccgTGGCTGCCTCCA	0	0	0	0	0	0	0	0	0	0	0	0	0	0	0	0	0	0	0	0	2	2
NC_037328.1	129740550	123	+	20	CATAAA	atttttttcatactgTCATTGGACCGTATCTCATAAAATCTTTTGAAATAATGAAGATACTTCAGAGTTTcctttttgcaaaatgaaaacaggattccAGT	3	4	4	16	4	3	2	0	2	20	6	2	2	3	0	20	6	5	6	3	2	10
NC_037328.1	129741109	30	-			AGCAGTTCTGCAgcttcctaaaaatattttttaaataaacttcatTTTACTAAATTCTAGCTGGTTTTCTGtcaatactgaaaaaaaatgtcaaaattaag	0	0	2	3	2	0	0	0	0	4	0	0	0	0	0	2	0	3	2	0	0	12
NC_037328.1	130073624	16	-			acatgaacttattaaaatacattttaagccttaaaaaaaaaaaaaagaaagtgaagaggaactaaaaagccttttgatgaaagtgaaagaggagagtgaaa	0	0	0	2	0	0	0	0	0	2	0	0	0	0	0	3	2	0	2	0	0	5
NC_037328.1	130074996	5	-			CGACGACAGCAGGAAGGATTCAAGGGAACCTTCCCTGATTCGAGAGAGCAAGAGATATGGATGGGTCAGATGGCTATGGGAGGTGCTATGGGCATAAACAA	0	0	0	0	2	3	0	0	0	0	0	0	0	0	0	0	0	0	0	0	0	0
NC_037328.1	130117053	13	-	46	AATAAA	TCCCAATAAACAcgttttggattaaaaaaaaaaaaagaaaatgaaaagaaagcctaCAAAGTgcgagaaaatatttgcaacttatgtcactgacaagggct	0	0	0	2	0	0	0	2	0	2	0	0	0	0	0	0	0	3	0	0	0	4
NC_037328.1	130472256	7	+			CTGAGTTTTCTATaggaattttattaaaaattgtttaattttgttgtcTTCCTTAATGTTCTCAGTCAAATAAATGGGTGAGCTGGTTTTGGTTGCTCTTG	0	0	0	0	0	0	0	0	0	3	0	0	0	0	0	0	0	0	0	0	0	4
NC_037328.1	130472291	25	+	18	AATAAA	taattttgttgtcTTCCTTAATGTTCTCAGTCAAATAAATGGGTGAGCTGGTTTTGGTTGCTCTTGGGATGTGTGGACCTCTTCTTTATGGGCAGCACAGG	0	0	0	3	0	0	2	0	0	0	0	0	0	0	0	2	2	2	2	0	0	12
NC_037328.1	130488928	37	-	18	AATAAA	CACTACTGTTTCATAGGAGCAACTTTTAGTATAATAAACACTATAAAGTAACATCAGTGCTGCTTGATTTGTCTTTCTTGAAATGGAtgtctttgtatata	0	0	3	2	0	0	3	0	0	8	0	0	0	0	0	2	2	2	2	4	0	9
NC_037328.1	130561091	9	+	23	ATTAAA	AACAAAAGTTTTTATGGCCTTTTGAAACATTAAATATGCTTTGAAAATCTACAGATATGTGTATAATTTACCTAATATGTAACTATAAATTCCTTTTTATA	0	0	0	2	0	0	0	0	0	3	0	0	2	0	0	2	0	0	0	0	0	0
NC_037328.1	130561228	5	+			AAAATCCattgtttcatttatattaaaatatgtatatttaataatCACTAAGTATTGGTCACAGAagaaacagtatttttattttgttgaggtattATGAT	0	0	0	0	0	0	0	0	0	3	0	0	0	0	0	0	0	0	0	0	0	2
NC_037328.1	130569346	34	+			ATAAAACAGATTGTATAGCTGGTAGAATcgcaataaaattattttccagtggggaaaaaaataaaataacaactttattgagattaATTCACATGCCATGA	0	2	2	3	2	0	0	0	0	5	2	2	0	0	0	3	5	2	3	0	0	3
NC_037328.1	130569367	19	+			GTAGAATcgcaataaaattattttccagtggggaaaaaaataaaataacaactttattgagattaATTCACATGCCATGAAAttcaccatttttaagtata	3	0	0	2	0	0	0	0	0	4	0	0	0	0	0	2	3	0	0	0	0	5
NC_037328.1	130605187	5	+			CTGTCttcattattttaactttaaaataaattttggtatCCCACCCTTTGTATTTCCATGTGTACTGAGTCTGATTATTAaattatacacacagacacaca	0	0	0	0	0	0	0	0	0	0	0	0	2	0	0	0	0	0	0	0	0	3
NC_037328.1	130707101	13	-	14	AAGAAA	TTTTATTAAGTCTTTGTGTATCCCAACTCATTAATAAAGAAAAGCGGAGGAGCTCTTGTCTGTCTGATTTCCTCTTACTCAAATATTCCTAAAGTTATGAC	0	2	0	0	2	0	0	0	0	2	0	0	0	0	0	3	0	0	0	0	0	4
NC_037328.1	130709206	9	-	24	AATAAA	AGTCAACTGACTCACTTCTTCAGTCCAATAAATGAGCAAAAACCCCTTGAAGTATTTGCAAGCTTAGTATTATAGGTTGCCTTTCTGGCACAAACTTTTAT	0	0	0	2	2	0	0	0	0	3	0	0	0	0	0	0	0	0	0	0	0	2
NC_037328.1	130709842	5	-			CTGTACGCACTGCCTGGTGAAGTTTCAAGTCTTCAGCAGACCTCTCCGATATCATGTCTGgaatattgtggtttttttttaactgaattttccCAGCCATG	0	0	0	0	0	0	2	0	0	0	0	0	0	0	0	0	0	0	0	0	0	3
NC_037328.1	130717530	5	-			TGATCCTCGTGGCCAACAAGGTCGATCTGATGCATTTGAGGAAAATCACCAGggaacaaggaaaagaaatggcgACCAAACACAATgtaggtggtgtgtgt	0	0	0	0	3	0	0	0	0	0	0	0	0	0	0	0	0	0	0	0	0	2
NC_037328.1	130867664	17	-	23	AATAAA	tttttgctaCTGTGCAAGTTTGATGTGAATAAAATCTTTGTGGAATAATGATTTTATGTTTAGTGAGTGGTCATCTGAATTTTCCAGCTCCCAAAAAATGT	0	0	2	3	0	0	0	0	0	5	0	0	0	0	0	3	2	0	0	0	0	2
NC_037328.1	130954774	52	+			tagaactttgtatatttcagatgaaaaagatattaaaatttcatatatttacttGATTGAGTACCCCTTTTTCTGAGAACTtaattcactttaattttttt	0	0	2	8	6	0	2	0	0	10	0	0	0	0	0	7	3	4	3	0	0	7
NC_037328.1	132216618	52	-	35	ACTAAA	TTAATCTTTTCTGTGACTAAATAGcaataataaatggaaaattagACATTATTTTCAGCTATTATATTTGTCACAAACCATTGTAAATACCAAATATGTTG	2	2	0	5	3	0	2	0	0	9	5	2	2	0	0	5	4	5	0	0	0	6
NC_037328.1	132216665	32	-	21	AATAAA	ATCTATTATATCAACATACCATATGCTAAAATAAATTTCTTGGAGAGTTAATCTTTTCTGTGACTAAATAGcaataataaatggaaaattagACATTATTT	0	0	0	4	2	0	0	0	0	10	0	0	0	0	0	2	5	3	2	0	0	4
NC_037328.1	132924459	16	+	20	AATAAA	caaTTTGAAACTGATGCTTCACCTTTCCTTTAATAAACTATTCAAAATCAGGCTTGTGGTAGTCATCCTATTGTTCCATTAGGTAAAGCTTGAAAGAGGTG	0	0	0	0	0	0	0	0	0	4	0	2	0	0	0	2	0	4	2	0	0	2
NC_037328.1	132929371	88	-			TTTCATTTGTGCCTTACTGtaaacttattttattaaaaatcttaaCTGATATATTTTgagcttaaatttatttttctttgtggtagaaatctgaaaaatga	0	2	4	12	4	0	0	0	0	13	3	2	4	0	0	14	8	5	3	2	0	12
NC_037328.1	132929417	13	-	21	ATTAAA	ACAATTAATCACTTGAAATGGCTACGTTTATTAAATCCTAGAAAGATTTCATTTGTGCCTTACTGtaaacttattttattaaaaatcttaaCTGATATATT	0	0	3	2	0	0	0	0	0	2	0	0	0	0	0	0	2	0	0	0	0	4
NC_037328.1	133115551	7	+	16	AGTAAA	tttgcaagaAGAGTTGAACTATTTTTGATAACAAGAGTAAATGGTGGAAAATGCTTCTTAGTTGTCTTGTCTTTATTTGCTTTCCaagttttggaatttta	0	0	0	0	0	0	0	0	0	0	0	0	0	0	0	0	0	0	2	0	0	5
NC_037328.1	133116083	8	+			GAAACCTGTATTACACCTTAAATctatcaataaatgttagttttctaATTCTATGTTGTAGAATACTGAGGAGTTTGGGATAGCATGCTTTGAATGGCCTG	0	0	0	0	0	0	0	0	0	0	0	0	0	0	0	0	0	2	0	0	0	6
NC_037328.1	133116972	9	-	22	ACTAAA	ttaacttttgtttttccctttttgcaAAACTAAATAAAGTTGTCAAATACACACTTTTGGTTTTAATGACACTTGCAACtcatttttatgtttgaaaaGAG	0	0	0	0	2	0	0	0	0	4	0	0	0	0	0	3	0	0	0	0	0	0
NC_037328.1	134844516	14	+			CTCCTTGTTCatcaacagatttttttaaaaaaatacagatacaaaacattttcttcctgtctcctaACTTAAATCTTTTAGTGATAGATCAACACTCAAAA	0	0	0	2	2	0	0	0	0	0	0	2	0	0	0	2	2	0	0	0	0	4
NC_037328.1	134844738	125	+	25	ATTAAA	GACTAGCTTGTGTTTGAACATGATTCATTAAACGTTTGCCTTTAATTCTGATTTTGCTTTACTGTCAGAGTTTATCACCTCCCAACTACTTACATGTGTCC	4	4	5	9	4	0	2	2	2	17	6	0	2	0	0	11	10	5	9	2	0	31
NC_037328.1	134965873	4	+			ATTCCACTGGGTATAacagtattttaataaaaaaaaatttttttttttttttttaattaaaagcactGTGTTTGTACAAGTGAGAGACTGCACTGAGGGgt	2	0	0	0	0	0	0	0	0	2	0	0	0	0	0	0	0	0	0	0	0	0
NC_037328.1	135191086	59	+			GTACattgttacaaaataaataaacagtttttaaaattgtttaaacaTGGATATTTGGAATAGCTATCTTAGTGccaactgctttttatttttttacttca	0	2	2	7	3	0	2	0	0	14	5	2	0	2	0	2	5	2	4	0	2	5
NC_037328.1	135191099	17	+			aaataaataaacagtttttaaaattgtttaaacaTGGATATTTGGAATAGCTATCTTAGTGccaactgctttttatttttttacttcatcAATGTAGGTGA	0	0	0	0	0	3	0	0	0	4	0	0	0	2	0	3	0	2	0	3	0	0
NC_037328.1	135191786	35	+			ttttttttttaaagaaaacacttgaaaaattaaaatatttgttttatattatgaCAGTATTGAAAATGTTCTTCATAATGAATGATTGTTTGTGTCTGATA	0	0	0	3	6	0	0	0	0	7	0	3	0	0	0	2	8	2	2	0	0	2
NC_037328.1	135191817	4	+			aaaatatttgttttatattatgaCAGTATTGAAAATGTTCTTCATAATGAATGATTGTTTGTGTCTGATAAGTCTCTGAACACACAACAGCTGGATACCCT	2	0	0	0	0	0	0	0	0	2	0	0	0	0	0	0	0	0	0	0	0	0
NC_037328.1	135344481	7	+			CTTTCACAGAGAAAAAGGTTTTGATTCcaataaagtctaatttatcaatttttaaactTATGGATCCTGCTTTTATTGTTGTCTAAAAACTCTTCACCAAA	0	0	0	0	0	0	0	0	0	3	0	0	0	0	0	0	2	0	0	0	0	2
NC_037328.1	135424110	15	+			ACGTTACCACGGCGCCtcctttctgtttcataaatgagaaagaaaacccCATCACCATTAGctttccctgtctcctcctcccgGAGCACCCCCAGGGTGCC	0	0	0	5	0	0	0	0	0	0	2	0	0	0	0	0	0	0	2	0	0	6
NC_037328.1	135425843	20	+			ccttttttctattttgatatttctattaatataatgTAACTTGGTCATGAATTTGTACTGTCATGTATATTTGCTAGAGAGCAGACAGAACCTATATGTTA	2	0	0	3	2	0	0	0	0	5	0	0	0	0	0	0	3	0	0	0	0	5
NC_037328.1	135426547	4	+			caaaataaaatttaaaaaaatatataaataaaataaagtgcagATTCCCAACCCTCTCCACCCTGCCCCAGGTGCTATTTATATGGGGCTGAAGGGAAACC	0	0	2	0	0	0	0	0	0	0	0	0	0	0	0	0	0	0	0	0	0	2
NC_037328.1	135531708	12	-			aacCCATCATAGCCCcctgcccccaaaataaaaactgtCTAGCGCAAAGCATTTACATAGAATGGTAGAGTGAATACAGGTAGGCGCACGTGTTAGAATTC	0	3	0	0	0	0	0	0	0	2	0	0	2	0	0	0	0	0	0	2	0	3
NC_037328.1	135532021	9	-	38	AATATA	GGAGAAATGATTAATATATTTCTTGGTAAATAAAACAGCCTGtgtatggggcttccttggtggctcagtggtgaagaatccgcctgccagtgcaagagaca	0	0	0	0	0	0	0	0	0	2	0	2	0	0	0	0	0	0	0	0	0	5
NC_037328.1	135532159	34	-	32	TATAAA	tttttaaatgtatggCTTTATAAATGGCTTTTTATAAATGATtaatatataggcttccctggtggttcagtccataaagagtccacctgcaatgcaggaga	0	2	2	4	2	0	0	0	0	4	2	2	0	0	0	3	2	2	2	3	0	4
NC_037328.1	135532224	26	-			TTAAAGTGCACATTCActgatggtttttttttaaaagcaatttcaaAGTGATGTTCTTTGctatctttttaaatgtatggCTTTATAAATGGCTTTTTATA	0	0	0	3	2	0	0	0	0	5	2	0	0	0	0	0	3	0	2	0	0	9
NC_037328.1	135532280	70	-	26	AATACA	TCATAGCATGAATGCTGTGGAACAAATACAAGATGAAAAAAGTTGTCTGTAGATTGTTAAAGTGCACATTCActgatggtttttttttaaaagcaatttca	0	0	3	5	5	4	0	0	0	9	2	0	6	3	0	5	5	3	0	2	0	18
NC_037328.1	135532990	4	-			ATGTAGTTAGGAACTTTTCCTTATTCTGGAAACAAATTATTGTTGAACCcagtgtggaattttttttttattaagttcaGTTCTCCCATACTGCTTTCAAG	0	0	0	0	0	0	0	0	0	0	0	0	0	0	0	0	0	0	2	0	0	2
NC_037328.1	135823880	24	+			ACAGTAATTATATTTACTCAGTTACCAaacattaaatgttttttaaattaataacttGATGACTGTGATGGATTTGTAATTTAAAGACAAGAACCTGGAGA	0	0	3	0	0	2	2	0	0	6	0	0	2	0	0	5	0	0	0	0	0	4
NC_037328.1	135824533	33	+	47	AATAAA	AGCAAATAAAAGATTTGTAAAAcagcttaaaaataaatctagttATGTTTCTGATGTTGTTTATGTAtaattattagggcttccctggtggctcagttggt	2	0	4	0	2	0	0	0	0	7	3	2	2	0	0	2	2	0	3	0	0	4
NC_037328.1	135867311	19	-	17	GATAAA	ATTGTGAAGCTGTGACGAATATTCTTTTCCAAAGATAAAAACTGAGATGCACACTTGTCTTCATTGCTCTATTAAGTTTTGTTGTCTTGGACCATGGCAGG	0	0	0	2	0	0	0	0	0	4	2	0	0	0	0	2	0	0	2	0	0	7
NC_037328.1	135867529	930	-			GTGCAAAAACTATGTGtcattaacaaattcaataaaaagtaaatatatggaTTTTGGAGTCTGATTTTTGCTCAACTGGTAACTTATCCTCTATCTTTGCA	10	12	18	55	54	23	16	12	6	127	90	19	37	20	8	61	57	61	46	31	14	153
NC_037328.1	135871899	4	-			TAATTgaattcacatatttattttccgatagtgaaaaggaagaagatgaagttgaaaagAGAGAAGATCCAAGTGATAATTGGGAAgaaggtggaggtggt	0	0	0	0	0	0	0	0	0	0	0	2	0	0	0	2	0	0	0	0	0	0
NC_037328.1	135880376	74	-			GCAAAAAGAGGTTGATTACAGCGGCCTAAGAGTTCAAGCAATGCAAATAAGGTATGGTTTGGTTACAGATAACGTTTATGTCACCCACAggataaatactg	2	3	3	13	7	0	0	0	0	8	2	6	2	0	0	12	3	7	2	2	2	0
NC_037328.1	136707067	28	-	42	AATAAA	TGTCCAACAATAAACTGGAATTTTATTTTGCTGAGTTGttctaacaaaaaaaaatgaaatccagcatgtgattttggagcccaagaaaataaaatctgtca	0	0	0	0	0	0	0	2	0	3	0	2	3	0	0	2	0	7	3	3	0	3
NC_037328.1	136707084	23	-	25	AATAAA	TATGTGTGAAACAATGTTGTCCAACAATAAACTGGAATTTTATTTTGCTGAGTTGttctaacaaaaaaaaatgaaatccagcatgtgattttggagcccaa	3	2	2	0	0	0	0	0	0	7	0	2	0	0	0	2	0	3	2	0	0	0
NC_037328.1	136707480	10	+	43	ATTAAA	CCGAGATCATTAAAAATGGCTGACCCCTAACAATATGTACAAAAATATaaactgctgccatgaaattaaaagacgcttgctccttggaagaaaagctatga	0	0	0	0	2	0	0	0	0	2	0	0	2	0	0	0	0	2	2	0	0	0
NC_037328.1	136871123	4	+			AGATGTGATAACCatatttcactattttaaaataaaggtgaAATTTCAAGTTCTTTTTTCCACTCCAGTTTATACAAAAGGattatatttacataattaag	0	0	0	0	0	0	0	0	0	0	0	0	0	0	0	0	0	0	2	0	0	2
NC_037328.1	136872597	6	-	28	ACTAAA	AATCATCATTGGATTTTATGTTACTAAATAAACCCATAGTGTTTGACCAGATTTATAACACTATTGCTTCAAGTATAAAAGATGGAAACACACTCCCAAAA	0	0	0	2	0	0	0	0	0	2	0	0	0	0	0	0	0	0	0	0	0	2
NC_037328.1	136874632	4	-			tttcctgtgtTTAAACCTATTcccttgcaattaaaaaaatcatttaaaaactgagaaaactTAAGGGAACATCAATTGATGTGTAATCTTCACTGAATTGT	0	0	0	0	0	0	0	0	0	0	0	2	0	0	0	0	0	0	0	0	0	2
NC_037328.1	136875600	11	-			TGATTTCTACAGAAAAAGGTAGCAGCACTGCCCAAACAGGAGGTAATTCaagaagaaggagaaataatACATGAAGACAATGAGTGGGGTAGGAATTGTTT	0	0	0	2	2	0	0	0	0	3	0	0	0	0	0	0	0	0	0	0	0	4
NC_037328.1	137051556	42	-			ATgtgtacataaaattttaaaaataaagggaatTGACTGCTTTGTTAATGATATCCATTCTAgtttaatttttccctttaaagaccttacatttttatttc	2	2	0	4	3	0	2	0	0	7	3	2	2	0	0	5	2	3	0	0	0	5
NC_037328.1	138267662	117	-	19	AATAAA	AATCTATTGAGGAGTGAAACTGGAACCCCTAAATAAACTACTTTGAAACAACTTAATCTAGCATAGTTGTCTTAAATTAGTGGTAGATAGATATTCAGAAA	2	2	0	10	4	2	2	0	0	21	5	0	0	3	2	9	5	6	7	3	0	34
NC_037328.1	138441532	25	+			TACCATGTATTTCTCAAATTATCTTAAgtgtttataaatttaatttctacTAAAGATTTGTCTGTCTTTGTGAAAGGGTGGTTGTGGAACGGTGTCAAGTC	0	0	0	2	0	0	0	0	0	3	0	2	2	0	0	3	0	0	2	0	0	11
NC_037328.1	138870226	14	-	18	AGTAAA	TACAGATATCATCTGTATAACAGATTTCCCACAGTAAAACAACAAATTAGAGTTCGTCTCTGTGTGTATTTCATATAGTATATTATCTGAATTAGCATGGA	0	3	0	0	2	0	0	0	0	5	0	0	0	0	0	2	0	0	0	0	2	0
NC_037328.1	138870435	4	-	26	AATAAA	gctttgcattttagGTTCATATGAAATAAATGTGCCTATTCTGATATTTAAGATTTTAAACCTCCCCCCAGaatgatttattttcaaaagttaagGTTCTT	0	0	0	0	0	0	0	0	0	2	0	0	0	2	0	0	0	0	0	0	0	0
NC_037328.1	138871278	16	-	20	AATATA	cAAGTATCATCTTGATGAAGTCACCTCCTAAATATAAATCCAAGTACCTCACCTGAATATCTGAATTGTAttattttcagtgtctttttaTGTGTAAAGAA	0	0	0	2	0	0	0	0	0	4	0	0	0	0	0	2	2	0	2	0	2	2
NC_037328.1	138871567	44	-			attGAAAAGCCTATACTGCAATTTGAAGtaaatgtttgcttttctttgtaaGTGTAAATGGttgccttttttcttcctttttttatttttggtatgaGTCT	0	2	3	5	4	2	0	0	0	9	0	0	0	0	0	7	4	2	3	0	0	3
NC_037328.1	138871788	4	-	32	AATACA	TGGTGGGGCTTTCTTACTAATACACaaataaatttaatcatttcAAAGGCATTCTGTTTGGTTTAGGAAGTTAATTCCCAGGAGTGCCATATTTCAGCTAC	0	0	0	0	0	0	0	0	0	0	0	0	0	0	0	0	0	0	2	0	0	2
NC_037328.1	139225713	351	-			TCCACGGGGGTATTATGAGGGTGTTAACagaataaacttattttaaattcattgtaGTTTCTGTTCCTTGTTTATGGTGGTTCTATTCACACCTGAAATAA	12	14	10	41	19	3	4	3	3	38	11	7	7	5	2	32	20	20	18	10	4	68
NC_037328.1	139308805	25	+	37	AATAAA	CTAAGGCACAGCTTAATAAACCATACtaaaccatcaaaaaaaaaaaaaaactcaacattcaaaaaagtaagatcatggcatccagtcccatcacttcatgg	0	2	0	2	0	0	0	2	0	3	0	0	0	2	0	4	0	2	2	2	0	4
NC_037328.1	139341348	14	-	22	AATAAA	ttaaaatatattAGTTGGTAAACCTTTTAATAAACAGTTTATTACAATATACGTAAGTATTCTATAAAATCTTTCTTGGGGTTAACTTTCAAGATTTTATG	0	0	0	0	0	0	0	0	0	0	0	0	0	0	0	3	2	2	0	2	0	5
NC_037328.1	139342957	14	-	19	AATAAA	ATAACTTCATTGAATGTAATTGTATGTGTCTAATAAACTCTTTAAATGCTAGAAGTATTTCATTTGATATTTAGATTCTGCAAGCCCTTTGTTATAAGGGG	0	0	0	3	0	0	0	0	0	0	0	0	0	0	0	0	2	2	2	0	0	5
NC_037328.1	139405740	49	-	23	AATAAA	AAATGAGCGCCTTGTCCTCTGAAGCAAAATAAATACCTAATTACTACTTTTCTTACGAAGTAAGCTTTAAATAATGAGTAAGCTAGAACTAggtgtgtgtg	2	0	2	4	5	0	0	0	0	9	0	2	2	0	0	4	2	3	3	3	0	8
NC_037328.1	139406022	63	-	23	TATAAA	CCTCAAAACAACCAATAAAATCTCAGTTATAAAAGAATTTCATGAAATGCATGTATTAAGTTCtggtttaaattttatatatatatatttatttttggctc	0	2	3	6	3	0	3	0	0	8	0	2	2	3	0	3	3	4	5	2	2	12
NC_037328.1	139406036	1661	-	23	AATAAA	GTCTGTGTAGTGATCCTCAAAACAACCAATAAAATCTCAGTTATAAAAGAATTTCATGAAATGCATGTATTAAGTTCtggtttaaattttatatatatata	34	68	56	174	84	26	33	26	7	284	73	51	46	37	19	153	48	95	73	44	14	216
NC_037328.1	139406868	5	-			GTTTGATCACTTTTTTTCATTGATTTGCAGAGCCCAGCCTCTGatgaagcagaagagaaagaagccaagTCTGATTAATAACCACATACCGAGTCCTGTCA	0	0	0	0	0	0	0	0	0	3	0	0	0	0	0	0	0	2	0	0	0	0
NC_037328.1	139411479	11	-	22	AATAAA	CCACTTTAGTTTTATGTTATATAACTTCAATAAACAGTGccttttttcagttcagtggctcagtggtgtccgactctttgcgaccccatagactgcagcat	0	0	0	2	0	0	0	0	0	3	0	0	0	0	0	0	2	4	0	0	0	0
NC_037328.1	139411692	4	-			AACCGGCTCCTGCAAAAGTGGAAACGAAGCCAAAAAAGGCGGCGGGAAAGGTAGGTTTCAGACTCAGCCTTTAGAGATCATGGTGTCTTTGAATTGTTGCA	0	0	0	0	0	0	0	0	0	2	0	0	0	0	0	0	0	2	0	0	0	0
NC_037328.1	139415261	4	+			AGATGTTTGTTCAGTTAGTAATTCTTTTggaattgaagtatatttgatttacaatgttgtgttcatttcaggtgtatagaatagtgatacacacacatatg	0	0	0	0	0	0	0	0	0	2	0	0	0	0	0	0	0	2	0	0	0	0
NC_037328.1	139422502	36	-			aaaactgcaattacttttgcaccaaatAAACaatttgttgtttataagccacccagtctatggcatttttgttatagcagccccagTATATTAAAACACTT	0	0	0	2	0	0	0	0	0	4	3	2	2	2	0	5	3	2	0	0	2	9
NC_037328.1	139457820	4	+	25	TATAAA	GAAGCGAATGTTTCATTGCTCTGTTTTATAAACGTATTCATGAACCCATAATGCATTGTTTTATGCTTAAACTGTGTGTTTTATAAAGTATTTCCAATGAa	0	0	0	2	0	0	0	0	0	0	0	0	0	0	0	0	0	0	0	0	0	2
NC_037328.1	139458043	200	+			TGCTacgtattttttaaatcacttttttctaattaaaatttttgcaaGCGCTTGTGTGACTTCGTTCCTTATGGCCACTTTTTGCTACGACTGATCTGTGG	4	5	8	16	6	3	4	0	2	29	4	6	3	3	2	8	11	15	11	5	3	52
NC_037328.1	139843867	139	+			tccccttcccgtgtatccacaagaaaaataaagagagcttACATAACTGCATGTTGAGTCATCCTAAATCTATGTGGATGTTCTAGCTATCACCTTGTGAA	3	3	5	18	0	0	5	0	0	21	4	4	0	4	0	12	7	10	3	2	3	35
NC_037328.1	141487151	68	+			CTTCCAaggaaaatgataataaaaaagcaCCTCATTCTTAATCAAAACAGAGTGAATTGGGCTTCAGGCTTTATGTAGCTGGTTATGCCAAACTATTTGGG	0	3	2	8	6	2	3	2	0	6	2	2	4	2	2	2	3	5	6	0	3	5
NC_037328.1	141493339	34	+	18	AATAAA	attgaaaaggaaataaaagagctGATTTGTTTGAATAAATACTACTTCCAACTTGTTGGGTTTGGAGTTTTTTTAACACTCAGTTCAAGTCACATTTCTGA	0	0	2	3	2	0	0	0	0	4	2	0	0	0	0	4	3	2	3	2	0	7
NC_037328.1	141504959	143	-	22	AATAAA	TTCCTGTACACTGACTTGAGACCAGTTCAATAAAGTGCAcactttaaacacacacacacacacaaattttgatttggatttgatttaggtcagacctgaat	2	2	12	10	13	2	2	0	2	14	4	8	7	0	0	20	4	9	2	2	0	28
NC_037328.1	141658225	6	+			TCTGTCtagaacttccaatactatgttaaataaaagtggtACAAGTGGGAATCCATGTCTTACAAATTTACTCTGATTTTAAAGAAGTGTAATATCAAAAT	0	0	0	0	0	0	0	0	2	0	0	0	0	0	2	0	0	0	0	0	0	2
NC_037328.1	141706452	6	+			GCCTTTCACACCCCATGTTTTAGGAACATGAGTGCCATACTTGTGAATGCATACAGAAGCCTATTTCTTCAATTTGTAATACACTTCTTTCTACCAGACAT	0	0	0	0	0	0	0	0	0	0	0	0	0	2	0	0	2	0	0	0	2	0
NC_037328.1	141706497	148	+	19	AATACA	AATGCATACAGAAGCCTATTTCTTCAATTTGTAATACACTTCTTTCTACCAGACATTTCTCTGACACTTTCTTttctaatgtttatttattttattgttat	0	0	0	4	7	2	4	4	12	6	4	4	4	12	8	2	5	6	3	10	12	39
NC_037328.1	142142473	20	-	30	ACTAAA	atttgaaaaattatgcAAATACTAAATATATCCTATGCATATTATGCTGAACACTTTTCTAAGTTTACTTTGAGCCTATTTGCAAGTAGGAGATACGTAAA	0	0	2	3	2	0	0	0	0	0	2	0	0	0	2	4	0	2	0	0	0	3
NC_037328.1	142759179	4	-			atgttttatgattgcaaataaatttctttattttcctttgtttatgaAATAGCCTCTGCTTCAAGTTCTCAAGTTCTTTAAAAGTTACCAAGTTATTTtgc	0	0	0	2	0	0	0	0	0	2	0	0	0	0	0	0	0	0	0	0	0	0
NC_037328.1	142873102	11	+	39	AAGAAA	AAACTGTTTTTCAAGAAAAAGTTCAAATAAAGGATCCTGTGTTGAAAAGAATGATTTTGCCCTTGCCTTTTGCACATTCACCTGGAAAAGACACGCAAGCC	0	0	0	0	3	0	0	0	0	0	0	0	0	0	0	2	2	4	0	0	0	0
NC_037328.1	142873911	7	+			TGGCCACTTGTTTCCTCGGTTGTTGccctttgaaataaaatgttaaaaaaaataaaactgagacagAATGTTGGTTATTTCTGCTCACATCGCCATTAtat	0	0	0	0	0	0	0	0	0	0	0	0	0	0	0	2	0	0	2	0	0	3
NC_037328.1	143086932	55	-			TTGACCAGCAACATATGgaactgatttcaaaatatattgagCAGAACCGTGTACGATGAGTGTGCTCTTTGTGATTGAAACGTTTACCTTTTGGTTTGAAG	0	3	4	8	2	0	0	2	0	7	2	0	0	0	0	5	10	4	3	0	0	5
NC_037328.1	143086995	6	-	21	AATAAA	GAAAGCCAGCTGTGTGCTAATTCCTGATCAATAAAGATGAGTTTTTCTGCAGCTTCTGGAAAATTGACCAGCAACATATGgaactgatttcaaaatatatt	0	0	0	2	0	0	0	0	0	4	0	0	0	0	0	0	0	0	0	0	0	0
NC_037328.1	143131757	429	+			TAACTACTGCACTGCagagaaattataataaattatggCATTTTATGATCAGACGGATCTGAATTCTTTTGTTCCGTTGGATTAGGTATGTGATGTAGACT	10	9	12	28	34	8	5	7	2	65	14	11	12	10	2	30	23	19	14	14	4	96
NC_037328.1	143158543	12	-	18	AAGAAA	AGTGGTGGCACGAGGGTGGTTTATGAACAATAAAGAAAGGTTTGTGTACAACGGGTGCGTCTGCCTACTTTCTTCCCAATTTCTTTGTTAAAGACTTGCTG	0	0	0	0	0	0	0	0	0	2	0	0	0	0	0	3	0	0	0	0	0	7
NC_037328.1	143202293	6	+	27	AATAAA	CCCGTGCGAGGCGGGTGACAGCACAATAAACCGCGTGTGACCTGTGGTGGATGTTTGGCGACTCAGATGTGGTTCCGTTCTCATGTTCCGTGAGCCTGTGT	0	0	0	2	0	0	0	0	0	0	0	0	2	0	0	0	0	0	0	0	0	2
NC_037328.1	143204711	8	+			TTGTGAAGCAACTGATTTAtcaaagcaaaaaaattaaaaacagaaacatgctTCATGGacgttttattttctaaaactcatGTCACCACAGATGCTTTTCC	0	0	0	0	0	0	0	0	0	2	2	0	0	0	0	2	0	0	0	0	0	2
NC_037328.1	143219510	114	-			tgtccatggatttacctgctctggatatttcatataaagagAATCATACTGTGACCTCtcatgtctggcttattttattttacattatgttTTGGGGGTTC	3	6	4	16	5	3	2	0	0	17	6	2	0	0	0	9	10	6	8	2	2	13
NC_037328.1	143261991	283	-	21	AATAAA	caacaaaaaaaaacaaagatgggTTTCTGAATAAAATTTGTAGTGATACAGTGTTCTTGTGTGACTTATTTTTTGTGCACAGTCTTTAAGTCTCTTCCTTC	7	3	7	27	17	9	3	6	3	31	7	7	7	4	6	17	12	17	11	6	4	72
NC_037328.1	143512575	5	-			AATGATTAGTGGatgtatgttttttaatttaatatttaaataaaacatttggggaaaaaacctTGACTTCTTCCCCCGGTTCTTTGTGGCCTCCCTCCTTC	0	2	0	0	0	0	0	0	0	0	0	0	0	0	0	0	0	0	0	0	0	3
NC_037328.1	143514449	11	-			AAGATGGTTCCCGACGCAAAGCCAATAACTTTCCAGAAGCGAAACAAGCAATATGTTTGGTGTTTTGgattttttagtttattattattatcattattttt	0	0	0	0	0	0	0	0	0	0	0	0	0	0	2	0	2	0	3	2	0	2
NC_037328.1	143641658	7	-			CTGtatttttttgcctcttttgtttttgaataaataaagcCAGCAGAGTCATTGATGTGCTATAACCATTGTTTTCTGAAGTATTATAAACTTGGTATTAG	0	0	0	2	0	0	0	2	0	0	0	0	0	0	0	0	0	0	0	0	0	3
NC_037328.1	143726884	6	-	21	AATAAA	AATAACTGGGAAACTGGGAAGTGATTGTAAATAAACTTTAAGATACTGTTACAGTCTTTGTAATTACCTTTGggagagtcagataagacttatAAGAAGGG	0	0	0	2	0	0	0	0	0	0	0	2	0	0	0	0	0	0	0	0	0	2
NC_037328.1	143745709	39	+			acaacattgtcaaCTGGCTgtatccaatataaaataaaaacttttaaaaagtcgtGTTAGCATTAGGTCATTGTGTTTCCTGAGGTGGCCCCTGGGGGTCA	0	0	0	3	2	0	2	0	0	7	0	0	2	0	0	4	2	3	2	0	0	12
NC_037328.1	143753766	68	+	25	TATAAA	AAAGACTGTTTTTGTATAGAATGTTCTATAAATTATAACGTTTAAAAGGCAGGGGCCtttgtattgtttttataaaTTCCCATGAATTGTGCGTATGGGGC	3	0	0	2	2	3	2	0	0	9	5	4	2	2	0	0	0	4	3	3	0	24
NC_037328.1	143808078	6	+			GTGTCTCCGTTTCCGACCTTGTGAAAAATGTCTGCCTTAGAGGTGTGACTGAAACttggtatttgttttctttcgTGAGTGTCCAGCATCCACTGGTCTTA	0	0	0	0	0	0	0	0	0	2	0	0	0	0	0	0	2	0	0	0	0	2
NC_037328.1	143808173	24	+			GTCTTAATTGTGAAAATGTGCCAGtcgtgctttttaaaaataacaaaatgatcaCAGAGATTTGTAATTTGGGacccccagctcccctcccccaaggTTCC	0	0	2	2	2	2	0	0	0	2	0	0	2	0	0	0	2	2	0	2	0	6
NC_037328.1	143808391	15	+			TCGGGGTTAGTGTTCATGTCCAAAAAGTGATGTAAATGTCTTTATCCTTGCTCTGAGCTCTCCTTCTGTGTTCCCCGTTCAGAATGTTTTGCCTCTTGCTT	0	0	0	0	2	0	0	0	0	3	0	0	0	0	0	2	2	0	3	0	0	3
NC_037328.1	143813207	86	+			TTTGTTCTGGTCTTACTGACTTATGATtatcacaaataaatattttcatggtGATGCTGTTGAAGTGTGGTTTCTTTTTCCCAGAGGAGCTTCGTTCCCCT	0	2	5	8	7	0	2	0	0	23	3	3	2	0	0	10	7	4	3	2	0	5
NC_037328.1	143819490	161	-	23	AATAAA	CTTCGAGGGGAGCTTGAGTTATCTTTAAATAAAcatgtgttttctgttttcacaAATTGTCTctgttggggtttttttcttcatctgaagCTATAATCACA	3	3	5	16	6	3	2	2	2	29	5	4	3	3	0	8	7	12	10	6	3	29
NC_037328.1	143846934	242	-			TCGAGGGGGGCTTGTGTTATCTTTAAATAaacatctgttttctgttttcacaAATTGTCTctgttggggtttttttcttcatctgaagCTATAATCACAGT	5	3	6	10	7	4	6	2	2	13	4	6	5	4	7	20	13	9	8	11	9	88
NC_037328.1	143874772	86	+	30	GATAAA	ACTGGCGACTCGGCTGGTGTCGATAAATAAACGTGCCACGTGGTGCCTACACGCCGGTCCTGCCTTGGTGTGGTTTCACGGGATGTCCAGTCGCATGGCCT	3	2	8	10	6	0	2	2	0	8	3	2	4	3	0	7	3	7	5	3	0	8
NC_037328.1	144009737	4	+	50	AAGAAA	GAAGAAAAAGGACCTACCTGTCTCTTAATTAAATGTTTAGGCATGCACAGATGTTACCTGTGTGCACTTGTGATGTGCGTGCATTTGGGTGTGTAGTCACG	0	0	0	0	0	0	0	0	0	0	0	0	0	2	0	0	0	0	0	2	0	0
NC_037328.1	144025602	8	+	31	AATAGA	CGACTAATAGGAGTGACTGAAATAGAAAAAGGCTCCAGCTATGGAAAccaagaatttaagaaaaaggaGTAATTAATGGCTGTGATTGAGCACACATAACC	0	0	0	0	0	0	2	2	0	2	0	0	2	0	0	0	0	0	0	0	0	0
NC_037328.1	144025780	7	+	19	AATAAA	tttttcttattaaCTGGTGACTAATATTGACCAATAAAACTTGAGCCAAGAGTAAAGCGGTCGGCAGACCTGCAGATGGAGACGCCAGCCTCGCCCCTGCG	0	0	0	2	0	0	0	0	0	3	0	0	0	0	0	0	0	2	0	0	0	0
NC_037328.1	144027674	201	+	20	AATAAA	TGTGCATTTGAATACCAAGCCCTTTGAGAGCAATAAAAATTACACCAtgaatgtttgctttttttttttttttggaggggtggATCTTGCTTTTCATCCAC	9	9	4	23	12	4	6	2	0	45	6	5	4	6	2	20	16	9	5	5	0	9
NC_037328.1	144030755	5	+	19	AATAAA	TATTCCAGGGTCTGATTTGTCTGTCTTGTGAAAATAAATCGAGCTAAAAGACTCATGGTGTCACTTATGCTCTGGGCAAAGCCCCGAAGACATGCCTCTCT	0	0	0	2	0	0	0	0	0	3	0	0	0	0	0	0	0	0	0	0	0	0
NC_037328.1	144132829	13	+			GACTGTTTAAAATGTAAGCATTATAATtctgaaaatacacattttaagaaGAAACCTGCTGGTTTGGACTTCATTCTTATCCTGTGGCGTGTGAAAATTGA	0	0	2	0	0	0	0	0	0	3	0	0	0	0	0	0	0	0	2	0	0	6
NC_037328.1	144147939	17	+			TGTGCTACCTCCAGAGGAATCctttcttttgtaaataaaatatctatCAGATCCTCTTCCATCATTGGGTCTTAAgctataaaataaacacatggatgGTT	0	0	0	0	5	0	0	0	0	5	0	0	0	0	0	2	2	3	0	0	0	0
NC_037328.1	144158061	124	+	22	ATTAAA	TAGAAAACCAAAATACCATCTCATCGGTAATTAAAGATTCTCTCACCTGGAGTAGACGTGTCCTGATTAGAACGACCTGCAGCTTTTCTAGAGCAGCAGGC	0	2	3	5	6	0	2	3	0	16	4	2	0	2	0	8	10	9	5	3	0	44
NC_037328.1	144223180	15	-	25	AGTAAA	CATGGGGAGAGCCTCCTTCGTTACTAGTAAACACGGCATACTTTCCTCGAATCCGTGTTGATTCTGCCGTCATCAGGGAGAAGTGAGAAACAGGGGCAGGG	0	0	2	0	0	2	0	0	0	2	0	0	0	0	0	3	3	0	0	0	0	3
NC_037328.1	144224992	45	-			AGTGTGATGTGGGATCCACACAGACTTTTAACATGAAAGCATTAGAAGGCATGTGTGGTTCCTCAGAGAATGACAGAAAGGTGACTCACGGCATCTCGAGC	0	2	2	6	8	2	0	0	0	3	0	0	2	2	0	6	2	2	3	0	0	5
NC_037328.1	144335967	283	+			CGGGGCTGAGCAGAGCTTGTCACCTtttctaggaataaaatcacctgACTGTGGAGTGCTGTCAATCTCTGGAAACCTGGGGAGGGCGGGCGGGCTGGTGG	10	5	13	17	16	4	3	4	2	35	12	8	9	6	3	22	19	13	12	10	3	57
NC_037328.1	144340637	10	-	25	AATAAA	TAATTATGAGATGTTGGATGCTCCCAATAAAGTCCATCCTGGTGAGAACAAGctgggtgtgtttgtgtgatATTAACACTCTCCTCCCCGCCCGCCGGGCA	0	0	0	2	0	0	0	0	0	2	0	0	0	0	0	0	0	0	0	0	0	6
NC_037328.1	144341413	24	-	17	AATAAA	CCTCCTCAGGGTGGGCTTTGCGGCCGTCCTCCTAATAAATGCTTTCCCGAAGTCTGGTGTGGGAGCAGGCATGTCCTCCGTGACAGGTTCACTCTTGTTAA	0	0	0	2	2	2	0	0	2	3	2	0	0	0	0	0	0	0	0	0	0	11
NC_037328.1	144658021	20	-	23	AATAAA	TTATTCTGTGACAGAGTCTACGGTAAAAATAAAGCTCTATTTTCCCCCTGTTCTGATCAGTGTtcttctttgttgtggtgtgctgTAATTGTATGGGAACA	2	0	0	2	3	0	0	0	0	2	3	2	0	0	0	0	0	2	0	0	0	4
NC_037328.1	144659054	12	-			ATAGTCACATTTAGAAATACTGTCaggaaataaatactttttaaaaatgtggattaATGAAAAGGGGGTGCATAGAAAAGTCTTGTGCTGGCTGTCAGGCC	0	0	0	2	0	0	0	0	0	0	2	0	0	0	0	4	0	0	0	0	0	4
NC_037328.1	144659514	23	-			CCTCTGGGATGGACACTCTGTGCTGGTACCAAAAAAGGCGAGCTTGCAGAACCACAGCATCTGTGTTTTTTGTACCTTTTCCACCCCAGGCAGGCTTTTCT	0	2	2	0	0	0	0	0	0	2	0	0	2	0	0	0	2	2	3	0	2	6
NC_037328.1	144687116	4	-	37	AATATA	ACTGTCAACAGTAAATATAGTTTGGTATTCTGTCTCTTGGCTCACACTCTATACTGCGTTTGGAGATTGGACATCGTGTCACGTTCAGTATTTGCAGTGAC	0	0	0	2	0	0	0	0	0	0	0	0	0	0	0	0	0	0	0	0	0	2
NC_037328.1	144687135	154	-	18	AATATA	TTATTTGTTGTCCTTTACTACTGTCAACAGTAAATATAGTTTGGTATTCTGTCTCTTGGCTCACACTCTATACTGCGTTTGGAGATTGGACATCGTGTCAC	2	2	5	9	5	5	4	2	0	10	9	3	3	0	2	7	7	8	5	4	2	60
NC_037328.1	144713170	1056	-	20	AATACA	AATCTTTAACCAGTTTCCAATCAGCTGATTAATACAtgcttttgttgactatgcctTGCGTCCTTGTGTTTCATTTCTGGGGGCTGTGGACGTGAGTGCTT	16	26	38	85	67	22	18	18	6	200	37	25	29	24	10	94	60	67	45	24	8	137
NC_037328.1	144833731	34	+	26	AATAAA	ATTGTGACGACACATTTATTTTTGCAATAAAAACACTGCTGGAAAACCCAAGGTGTCCATGGAGCTCAGTGCCCGCCCCACAGGAGGTGGTGCAGCCATGC	2	0	0	2	0	0	2	2	2	5	2	0	0	0	0	0	0	3	0	4	0	10
NC_037328.1	145089428	124	-			tctttctccatttgtacatcaaatgttaataaaaatacattttctaaaagcGGTGCTGCTTCCGCCCGAGTACTCTTTTGGCCAAGAGCTGGGCCAAGCGT	3	3	4	6	8	2	3	3	0	15	6	3	8	2	2	7	9	10	13	5	0	12
NC_037328.1	145204084	5	+			AGGGTGGTGACTgagcattagagaaggaaaaataaaatgttacatccACAAGCTTTGGTGAGATGAGAACTGGGAGGGTGTTCAAGTTAACGCAGactctg	0	0	0	0	0	0	0	0	0	0	0	0	0	0	0	0	0	0	2	0	0	3
NC_037328.1	145259850	8	+			ATTAGTTTGTGTGAACtctttatatataaaagatactGATCATTTGTTCTATACACTGTAAATTTTATTCCCCAgtttttctcttgccttttcacctagtc	0	0	0	0	0	0	0	0	0	4	0	0	0	0	0	0	2	0	0	0	0	2
NC_037328.1	145261052	18	+			GCAGGTGGCTTTGCTGGCCACATTATATAAaaagtgttgttcagtcgctaagtcatgtctgactctttgtgaccacatggactgcagcatgccaggcttcc	0	0	2	3	3	0	0	0	0	2	0	0	0	2	0	0	0	0	0	0	0	6
NC_037328.1	145274571	10	+			CTGGagagatttcaaaatattttgaaaatgaaacttaCTTTTTGTTAACAAAATGTTAAGTTTAACTGTTGAtagaaaaacatacatttaagCAGGTGTAT	0	0	0	0	0	0	0	0	0	0	2	0	0	0	0	0	2	2	2	0	0	2
NC_037328.1	145282558	7	+			CACCGGGCCTCCCCGGCCTCCCGGGCAGAGAGGGTGCAGCTGGACCCCAGGTAAGTGACCGCCAAGGGCATCGGGGCCGACAGCCCCAAGGTCACCACACA	0	0	0	2	2	0	0	0	0	0	0	0	0	0	0	0	0	3	0	0	0	0
NC_037328.1	145296579	221	+			GTATGGTTCACGTTTCATATAATCctcaagaaataaaaggaagccaaagagtgtattttttaaaaagtttaaaactgcCCGGTGCTCAGACTTCCTACTGG	5	5	7	14	17	4	10	7	0	28	12	7	11	2	2	17	21	17	15	4	3	13
NC_037328.1	145298345	4	-	44	AATAGA	AAGCAAAATAGAGTTTGCCATTTTCCAAAATAGAGTTTCCATTTTCTATTACCATGGTGTGTACATTGTATTTACAGCTGTTTCTACAGCATTTTTTGGGc	0	0	0	2	0	0	0	0	0	0	0	0	0	0	0	0	0	0	0	0	0	2
NC_037328.1	145299700	9	-			GATTTTGTTTTCAATGATGCTctgtaccttttttaaaaaatggacataaGTGCAAATCCTTGTCCAGCTTATTTCTGGGGGAGAAGCAGGGCACTGGAGGG	0	0	0	4	0	0	0	0	0	2	0	0	0	0	0	0	0	0	0	0	0	3
NC_037328.1	145309930	4	-			ATCTTGTCTTCTTAATAGGTCTATTTGCAgagtaaaagtttttaattttgatgaggtctGATTCATTCCTTTGTCCTTTTGTGGATTTAGTTTTGGTGTTA	0	0	0	2	0	0	0	0	0	0	0	0	0	0	0	0	0	0	0	0	0	2
NC_037328.1	145671895	9	+			cttcagcttcaacatcagtccttccaataaatattcaggtttgatttgaTCAAATATtcagactggtttgatcttgcagtccaagggactctcaagagtct	0	0	0	0	0	2	0	0	0	0	0	0	0	0	0	0	2	0	2	0	0	3
NC_037328.1	145672700	7	+			GCGACGCCGAGGAAGTCATCAGCCAGACCATCGACACCATCACCGACATGATCGTGAGCGCCACCTGCAGGCCCGCCCCAGCACCCCGCCGAGTCCAGGTG	0	0	0	0	0	0	2	0	0	0	0	0	0	0	0	2	0	0	0	0	0	3
NC_037328.1	145687968	442	+			tttctcaACCGTGTTCATGTGGGCGACTTTTCCAAATAaaggttttcactctcctttctgtGGTCGTCGTTCCGAGGAGTTAAACCCACATTGTGCTTGCC	10	15	20	42	31	11	5	7	4	62	29	16	12	7	3	38	29	25	17	11	4	44
NC_037328.1	145835963	25	+	19	TATAAA	CTTCAGGTGCTGTGAGATCATCTCAGACATTCTATAAAAGCTGAAAAGCAAGGTACCTGAGTGTGTGCTGTGGTCAGCGGCTTGCTGGGGTGAATTGGTTG	2	2	0	0	4	0	0	0	0	4	0	0	0	0	0	3	0	2	3	0	0	5
NC_037328.1	145838160	56	+	22	AATAAA	TACCTCCCTGTGTGCACACACCCCAGTCCAATAAAGGCTTTGACCCCTCTTGCTCCCCAGTTTCCAAGTGACTGTACCAATAGGGATTCACGTaaccccca	3	0	5	4	4	2	0	0	0	6	3	0	3	0	2	6	4	3	3	2	0	6
NC_037328.1	145889080	72	-	21	AATAAA	TGATACCTAGATCTGAATTTTTTTCCGGTAATAAAAATGTCTAAAAACTGATGCCATCAACTGTGGCTTCCTCATTCTCTCAGCTCTCAGCAACTAATTAC	0	2	8	6	6	0	0	2	0	18	2	0	0	0	0	10	2	7	3	0	0	6
NC_037328.1	145931242	61	-	21	AATAAA	ATGTTGGAAATGTGATTATTAATCATGCAAATAAACCTTTGGACTATCTAATGAAATCTTCCTCGGTTTTCACAATGAAAGTCTGTTTCCCTCCTGTGTAA	2	3	5	3	4	2	3	0	0	8	3	0	3	0	0	5	3	5	2	2	0	8
NC_037328.1	145961754	4	-			CAGTTACATTTCATCtgtaacaaaaaaaaatacactgttcCTTTAAAATCATTACGAAGTCCTGTTAAAATGTGCTTCATGCTTGTTTCAAATTGAAGTCT	0	0	0	0	0	0	0	0	0	0	0	0	0	0	0	0	0	2	0	0	0	2
NC_037328.1	145974527	12	+			attaaagtgtccatttattttccataaaaagaaataaaaatatttgactgACTTAGTGTGAACAGCGCTCAGCTGAATGGACTGGTCTTTATGTGGGAACA	0	0	0	3	0	0	0	0	0	3	2	2	0	0	0	0	0	0	0	0	0	2
NC_037328.1	145977561	213	+	23	AATAAA	CAGCCAGTGTGCTATTTCCAGTGTTGTAAATAAAATAGTTCTCAGCTCTCAGATCATACAGAGGTGGGGCATGGGAACCACCCCTTCCCCGGGGCTCTGCC	5	5	8	9	8	2	2	2	0	22	5	4	0	2	0	21	11	11	18	9	2	67
NC_037328.1	146106232	15	+			ggtttaaaacaaaaacattaaaaaaaataataaaattaaagccCTGATGTACTTGTGAATAgtcctgtgttttgttttgtttcatatatCCAGTTTACTTT	0	0	0	3	0	0	0	0	0	2	0	0	0	0	0	4	0	3	0	0	0	3
NC_037328.1	146117685	42	-	21	AATAAA	AATTATTGCATCTTGCACCTTCAGCCATCAATAAAGGAAGATACTTTTGGGTCTTTTCAGGTTCTGGAAGTGGCCTATTCCACACCTAAGAATAGTGCTCT	0	0	2	3	3	0	0	0	0	2	0	2	0	0	0	2	3	5	2	2	0	16
NC_037328.1	146272655	20	-	26	ATTAAA	AACTAATTGGTCGCTTGTAACTGCATTAAATAAAAAGCACTGTAACAAACCTACTTGGTGGTTAAGCATGAAATAAAAGCTGCATTCTTGCAAAACTGGAA	0	0	0	3	2	0	0	0	2	3	2	0	0	0	0	0	2	0	0	0	2	4
NC_037328.1	146345057	51	+			TTATGGGTCGGCACATAGgacatgctcaataaatattttttaataaatgaatggcGGTGTTTATCCTGTTTCTGTGCACATAACGTTATTTTTTCAGAAGC	2	2	0	4	6	0	0	0	0	17	0	2	0	0	0	5	3	2	2	0	0	6
NC_037328.1	146556035	6	+	23	AATAAA	ACTGCTTGGAATCCTCTTCTAGCAAAGTAATAAATCATGTTTGTCTACCTATTTTAACTTTGTCAATTTTGCATCTTACTGAAAAAAGTAGTGTCAATGAT	0	0	0	3	0	0	0	0	0	3	0	0	0	0	0	0	0	0	0	0	0	0
NC_037328.1	146560324	13	-			TCATCCATAATgctgaagttttttaaaaataaaaacatggttTATATCCTGTTAGTTTGCATGGTTATTGACATCTGCTTCTGACGACTTAGAGCTGATGA	0	0	0	2	2	0	0	0	0	4	3	0	0	0	0	0	0	2	0	0	0	0
NC_037328.1	146971037	11	-	28	AATAAA	ATATTATAATTGGCAAATGGCAAATAAACCATTTGGCAAGTATGCATACCATATCACATTGGTTTCGTCTTTCTCTGAGAAGCAGAGCGGGGAAGTGAAGG	0	0	2	0	0	0	0	0	0	0	0	0	0	0	0	2	2	0	0	0	0	5
NC_037328.1	146971519	31	-			ATTCTGGATGTATaaaaatcaatggaaaaaaaaataaacttccaaATTGAAGTGACAGTATATAACACATGTGTTGAAAACGTCATAATGAGAAATGGTTA	0	0	0	0	5	0	0	0	0	6	3	0	2	0	0	3	0	2	0	0	0	10
NC_037328.1	146975146	10	-	21	AAGAAA	TGCTTCTGATTTAGCAATGCTGTGAATAAAAGAAAGATTTTATAACCTTGACTTCACTTTTTAACCAAGTTGTTTATTCCAAAGAGTATGGAACTTGGGGT	0	0	0	0	0	0	0	0	0	0	0	2	0	0	0	0	0	3	0	2	0	3
NC_037328.1	147048800	11	-	19	ATTAAA	TGGAATCGTGTTTGTCACATCTTTAATGATAATTAAACTGATATTTGCTAATGCCTTATTTCATGTAATTTGCATAACAGCACTGGGAGATGGAAGGACCA	0	0	2	0	2	0	0	0	0	5	0	0	0	0	0	2	0	0	0	0	0	0
NC_037328.1	147070080	4	-	21	AATAAA	tcccccctctcccccagccaCCTTGCAGCAATAAAGGCCCCTGAACTTGTATGTTGGTCTCCCGGGAGCTGCTTGCTGAAGATCCGCGCCCCTGTCGCCGT	0	0	0	0	0	0	0	0	0	0	0	2	0	0	0	0	0	2	0	0	0	0
NC_037328.1	148475506	8	+	32	AATAAA	GGTTTTTCATGAAAGAGAGAATAAACTAAGaccttttacaaaaaaaaaaaatgttgtaatgCTCCTAAATGAGCCACTCTCTTTTGGCTGCTTTTATGCAA	2	0	0	2	0	0	0	0	0	0	0	0	0	0	0	0	0	0	2	0	0	2
NC_037328.1	148602959	9	-	19	GATAAA	ATTTGCCTAAAAAATTATCACCCTTCATCCTGATAAACAGAATCCTTTCTCATATGCAGTTTAGTCCTTTTGCTCCTGTACATGTATCTCTATTGACCTTG	0	0	0	2	0	0	0	0	0	2	0	0	0	0	0	0	0	0	2	0	0	3
NC_037328.1	148647407	11	+			TCTCctcagaatttaaaaatcttgtaataaaataaaaatatatatgatggcTAACATTTCAGATATTACTTTTAAGGAATTCTATATTCAagttatatttt	0	0	0	2	0	0	0	0	0	2	0	0	0	2	0	0	0	2	0	0	0	3
NC_037328.1	148683670	12	+			CGGAGATGTGAACATCTTAATAGattatattctctttttcttgagTTTCTGAGATGGGAGCCCTGTatcatctgtggggtcgcaaagacttggatacgact	0	0	0	0	0	0	0	0	0	2	2	2	0	0	0	0	2	0	0	0	0	4
NC_037328.1	148685532	78	+			aagatcacatgtGATAGGcagctcagccaaaaaataaaaatatcctgcAGCTGGAGCGACGTATCTTTTGTAGGGATTGGTCCCATGCAAACAGGAGTCAC	3	0	0	3	0	0	3	4	0	6	3	0	0	2	0	3	6	0	3	0	0	42
NC_037328.1	148950230	83	-	24	AATAAA	ACCTCTGTCCTCCAGAACTATGAGCGAATAAATGTTGGTTGTTTGAAGCCATTCAGTGTGTGGTCCTTTGTTACAATTCGTCACATCCTGGGAAATGGATA	0	2	4	13	0	2	2	0	0	16	2	2	0	0	0	8	5	5	2	0	0	20
NC_037328.1	149025666	4	+	18	GATAAA	TCGTGTTTGCTACAAGTAGTGCTAATAAAGTTAGATAAATTGCATGTGCAATATGGAAACTTGTCAGTGGACTGCGCCTCGCGGAAGAAAACATGCTAAAG	0	0	0	0	0	0	0	0	0	0	0	0	0	0	0	0	2	0	0	0	0	2
NC_037328.1	149051681	6	+			aaaaagaatttccttgctttaaaaataaagtgcttCTCATTTGATAACTTTTGAGTTTCACTGTCCTTTTATTTTGCTGGACATTTCAGAATCAATCTTct	0	0	0	0	0	0	0	0	0	0	0	0	0	0	0	0	0	0	0	2	4	0
NC_037328.1	149305066	143	-	18	CATAAA	ACTAATAccaaacatttattataaatttttgaCATAAAGGTTTGAACCATACTAATTTAGACTGTCTTTTGGATTAATATCCAGtgttgaaatgtaaaaaa	4	6	4	14	10	2	0	0	0	18	3	4	2	2	3	13	6	11	3	0	0	38
NC_037328.1	149399419	4	+			CAAAGTTAATTGGAGATTTTTAactattaaagattttttttagaaCCCTAATGTTTATTAGTTGCGTCAGTTTGTGCTGCTAATGTagattctttgtattt	0	0	0	0	2	0	0	0	0	2	0	0	0	0	0	0	0	0	0	0	0	0
NC_037328.1	149436586	6	+	23	AATAAA	GCTTCTTTGCACTCTGTGTTGCAGTGCTAATAAATGGAACTCTTTAATACAGCTGAGAGTAAGTAATTTCCCAACTCTTGACTAGATATATAGTAATCGCC	0	0	0	0	0	0	0	0	0	0	0	0	0	2	0	0	0	2	0	0	0	2
NC_037328.1	149437821	11	+	22	AATAAA	GAACATGCCTTCCACGTGTCCTGTGTCGAAATAAAGAGCGTTCTAAAATAATAGCCGTGTTATCCATTCTTTATCTAATTTAAAGCATTCTGCTTGAAAAT	0	0	0	3	2	0	0	0	0	2	0	0	0	0	0	2	0	2	0	0	0	0
NC_037328.1	149709239	5	+			GGTCTTGCTCATTTGccaactaattttaaaataaaacggCACTGCACATCATTTGCGTACAGGGCCCCATGAGGGTGTTTTCTccccctttttgtttttcc	0	0	0	0	0	0	0	0	0	2	0	0	0	0	0	0	0	0	0	0	0	3
NC_037328.1	149711532	32	+	23	GATAAA	TGTATTATAGTCATGCGGTCTTATGTATGATAAACAGTTGAATAATTTGTCCTCAGACTCTTTACTATGCTTTTTTTAAGATTAAGTAAAATGTaaacata	0	0	0	3	5	0	0	2	0	4	3	0	0	0	0	3	2	4	2	0	0	4
NC_037328.1	151177039	19	+	24	ATTAAA	TAACAGCTATTCTAGGCGGGGACAAATATTAAAGCTGTTTTTAGAACCAgatatttccaggttttttttttttaattgctttctgTGTCCttaaatgtgct	0	0	0	2	0	0	0	2	0	2	0	0	2	2	0	0	0	3	4	0	0	2
NC_037328.1	151180492	59	+	24	TATAAA	CTTCTCCTTTAATTGTAATGTAAAAGCTATAAAGCAGTATTTTTCTTGACAGATGGCATATGTTTTCCATTTCTATGCATGCCTTGAAATAAGTTTATATA	0	0	0	7	13	0	0	0	0	11	4	2	0	2	0	9	5	2	2	0	0	2
NC_037328.1	151180671	13	+	18	ATTAAA	gccccacccccacaccccaaaTTATGCTGTATGATTAAAATAGGAATACTATTTTTGGAAATATGCGACTCCTTTTCAGAGATCAGGAGGGATTTATGTAG	0	2	0	2	0	0	2	0	0	3	2	0	0	0	0	0	2	0	0	0	0	0
NC_037328.1	151181577	4	+	23	AATAAA	CAAATCCATGGTAAACCTTTGGCATGATAATAAACAGGACTTATATATCAAAGTTTTGTAATCTggccttttctttctcaaataatAAAGTATTCTGTTTA	0	0	0	0	0	0	0	0	0	2	0	0	0	0	0	0	2	0	0	0	0	0
NC_037328.1	151181633	63	+			TGTAATCTggccttttctttctcaaataatAAAGTATTCTGTTTACATCAATTCCTCCGTGTAAGAGTCTTCATGCTTcacccctctgcctccctccccca	0	2	3	6	13	0	0	2	0	9	5	0	0	0	0	10	3	2	3	0	2	3
NC_037328.1	151562592	62	+	21	AATAAA	ttgctattaaaaatgcTATTCAAACCAGCCAATAAACTGTAGTCAAGCATCTTAAGagggttttgtctgtttttgttggTGTTTTTAACGATAAACGTGGG	0	4	0	8	3	0	0	0	0	9	3	2	4	0	0	4	4	3	4	0	2	12
NC_037328.1	152284320	58	+			TTTGTATTTCTATTACCTTTAatccaaataaaatgtttatacttaTGGCAACTGCATAGTTTAACCTAGAGAAATTATTAAAGAACTTCATGTGGTATGTT	2	3	2	4	5	0	3	0	0	13	5	2	2	0	0	3	6	2	3	0	0	3
NC_037328.1	152285117	8	-			TACAAGGTTATTTTGTACTTGTCTTAATACCTTGAGTGTAATAAAAATGGcttaagaaaatgtctttttgtgACTTCAGATAAGGAATCCTGATACTGCCC	0	0	0	0	0	0	0	0	0	2	2	0	0	0	0	0	0	0	0	0	0	4
NC_037328.1	152285163	5	-	20	AATACA	ACACtgtcttgttttctctttttaatgacTAATACAGTATCCTGATTACAAGGTTATTTTGTACTTGTCTTAATACCTTGAGTGTAATAAAAATGGcttaa	0	0	0	2	0	0	0	0	0	0	3	0	0	0	0	0	0	0	0	0	0	0
NC_037328.1	152285895	8	-	21	AATGAA	tggtatcTAAAGGAAAACAAGTGCACGCAAATGAAACTCAAATATTCGCAACAATGCTTTCTGATCCAgtgaaggctttaaaaaaaaaaaaaaatccaaga	0	0	2	0	2	0	0	0	0	2	2	0	0	0	0	0	0	0	0	0	0	0
NC_037328.1	152413301	15	+	38	AATAAA	GGAAACTCATGTTAATAAAAACTTAGaggctgaattaaaaaaaaaaaaagatagtttaaGGGATCTCTGGGAAAACATCAAGCATACTAATGTTCacatta	0	0	0	3	0	0	0	0	0	3	0	0	0	0	0	2	0	3	0	0	0	4
[truncated: 20,185 more rows]

## Sheet: Intron
contig	start	end	readCount	strand	junction	B_taurus_Mi_odT_bc58	B_taurus_Mi_rand_bc60	B_taurus_Mi_A_Mock_bc7	B_taurus_Mi_B_Mock_bc2	B_taurus_Mi_C_Mock_bc9	B_taurus_Mi_A_1h_bc1	B_taurus_Mi_A_2h_bc2	B_taurus_Mi_A_4h_bc3	B_taurus_Mi_A_6h_bc4	B_taurus_Mi_A_8h_bc5	B_taurus_Mi_A_12h_bc6	B_taurus_Mi_B_1h_bc8	B_taurus_Mi_B_2h_bc9	B_taurus_Mi_B_4h_bc10	B_taurus_Mi_B_6h_bc11	B_taurus_Mi_B_8h_bc12	B_taurus_Mi_B_12h_bc1	B_taurus_Mi_C_1h_bc3	B_taurus_Mi_C_2h_bc4	B_taurus_Mi_C_4h_bc5	B_taurus_Mi_C_6h_bc6	B_taurus_Mi_C_8h_bc7	B_taurus_Mi_C_12h_bc8
[truncated: 139,771 more rows]
