# Supplementary material for: Time course profiling of host cell response to herpesvirus infection using nanopore and synthetic long-read transcriptome sequencing
Source: Sci Rep. 2021 Jul 9;11:14219. doi: 10.1038/s41598-021-93142-7 (PMC8270970; doi:10.1038/s41598-021-93142-7)
Supplement: Supplementary file 4 — Supplementary Table S3. [file 41598_2021_93142_MOESM4_ESM.xlsx]

## Sheet: correlation
Correlation of the expressions of 30 House keeping genes1 between biological replicates and time points
series1	series2	time point	R	p-value
A	B	1h	0.964405	1.03238e-17
A	B	2h	0.908788	3.84046e-12
A	B	4h	0.924805	2.84478e-13
A	B	6h	0.985762	3.15919e-23
A	B	8h	0.950612	9.29112e-16
A	B	12h	0.963062	1.71961e-17
A	B	Mock	0.958176	9.49891e-17
A	C	1h	0.983092	3.44639e-22
A	C	2h	0.968854	1.63626e-18
A	C	4h	0.872303	3.38212e-10
A	C	6h	0.96218	2.37951e-17
A	C	8h	0.940378	1.21727e-14
A	C	12h	0.963952	1.22889e-17
A	C	Mock	0.979088	6.59364e-21
B	C	1h	0.943938	5.25692e-15
B	C	2h	0.910122	3.15073e-12
B	C	4h	0.916796	1.11572e-12
B	C	6h	0.934594	4.29232e-14
B	C	8h	0.981758	9.9043e-22
B	C	12h	0.990209	1.71604e-25
B	C	Mock	0.96485	8.68063e-18
1E Eisenberg, EY Levanon: Human housekeeping genes, revisited; Trends Genet 2013 Oct;29(10):569-74. doi: 10.1016/j.tig.2013.05.010

## Sheet: list of  house keeping genes
HGNC gene symbol
PSMB4
SNRPD3
PSMB2
VCP
GPI
CHMP2A
RAB7A
EMC7
VPS29
REEP5
RPL8
CALM1
RPL30
RPL31
TUBA1B
HSPA8
RPL32
RPS24
ZC3H10
RPL4
RPL14
NCL
RPL10A
UBA52
PFN1
RPL27
RPS5
MIF
OAZ1
BSG
