# Supplementary material for: Time course profiling of host cell response to herpesvirus infection using nanopore and synthetic long-read transcriptome sequencing
Source: Sci Rep. 2021 Jul 9;11:14219. doi: 10.1038/s41598-021-93142-7 (PMC8270970; doi:10.1038/s41598-021-93142-7)
Supplement: Supplementary file 5 — Supplementary Table S4. [file 41598_2021_93142_MOESM5_ESM.xlsx]

## Sheet: Sheet1
		aligned read counts removed from coverage analysis					aligned read counts in coverage analysis (MAPQ>0)				host transcripts
Sample	total sequences	unmapped	secondary virus	secondary host	MAPQ0 virus	MAPQ0 host	primary virus	avg read length (virus)	primary host	avg read length (host)	empty scaffold	gene	polycistronic
A-1h	780268	8924	121	506999	43	6840	57	1601.9	764404	1348.6	51609	411568	2242
A-2h	660104	10613	1651	396666	777	5240	1790	1772.9	641684	1501.3	33035	346101	1476
A-4h	234778	5999	6121	143630	1058	1835	22418	1866.6	203468	1612.1	10719	98051	332
A-6h	296424	6775	15413	152678	2218	1955	68591	1859.5	216885	1594.1	12178	107437	352
A-8h	291890	8204	23668	104589	2233	1378	126683	1577.4	153392	1407	8247	74283	238
A-12h	247981	7149	27149	62714	2372	846	142452	1677	95162	1497.5	8830	39131	140
A-Mock	263908	2850	0	189296	0	2152	1	344	258905	1552.8	17582	142466	802
B-1h	1307887	26696	200	825461	62	13462	100	1623.1	1267567	1226.2	51607	613456	3548
B-2h	366238	2903	2582	231394	688	2412	3762	2285.7	356473	1861.3	12458	224204	1090
B-4h	318558	8881	7993	209695	1259	3100	23675	1395.8	281643	1105.6	13950	115711	365
B-6h	362953	8244	16654	192133	2119	2399	72159	1762.8	278032	1479.9	17959	137144	416
B-8h	343266	9315	31714	141102	3089	1892	138815	1761.4	190155	1383.9	16437	87252	221
B-12h	494599	15866	40254	128237	5749	2230	283300	1603	187454	1262.3	31172	63925	143
B-Mock	368642	5515	0	256317	0	3425	0	N/A	359702	1553.8	31125	185687	987
C-1h	761110	11847	24	471735	11	6592	18	1278.8	742642	1365.7	47173	405759	2224
C-2h	579646	6649	1977	322775	976	3963	3015	1863.3	565043	1594.9	25717	348875	1619
C-4h	790298	19517	12962	444888	2908	6743	74046	1438.7	687084	1222.9	21418	387539	1883
C-6h	713236	16461	24170	336930	4822	4798	153751	1509.8	533404	1333.9	21551	298093	999
C-8h	557603	12682	27996	207561	4866	3024	201992	1637.9	335039	1389.6	21764	183217	509
C-12h	635940	15721	50688	154594	7404	2255	377779	1482.1	232781	1252.7	33735	96399	215
C-Mock	210546	2621	0	155258	0	1697	1	1621	206227	1569.3	13510	118102	701
