# Supplementary material for: Time course profiling of host cell response to herpesvirus infection using nanopore and synthetic long-read transcriptome sequencing
Source: Sci Rep. 2021 Jul 9;11:14219. doi: 10.1038/s41598-021-93142-7 (PMC8270970; doi:10.1038/s41598-021-93142-7)
Supplement: Supplementary file 6 — Supplementary Table S5. [file 41598_2021_93142_MOESM6_ESM.xlsx]

## Sheet: Munka1
Gene	Chromosome	Location	Strand	Primer - forward (5’->3’)	Primer - reverse (5’->3’)	Amplicon length (bp)
ANXA1	8	49,321,701-49,339,582	+	GTTCTGAAGAAAGCCCTCCT	AGCTCTTCGGCATCAAACT	86
ARC	14	1,741,147-1,744,556	+	CTCAGATCCAGAACCACATGAA	CTTGAACTCCACCCAGTTCTT	86
C15H11orf74	15	67,022,660-67,089,357	+	CAAGACACCAGAATTGGAGATG	GATGAGTGAACGTTCTCAGAAAT	116
DDIT3	5	55,956,303-55,960,513	+	CAGCTGGCTGAAGAGAATGA	TTAACCATCCGGTCAATCAGAG	98
FAM102A	11	98,607,231-98,643,285	-	AAGAACACTCGACAGGACAAC	CTGGAATGGAGATGGACTTGG	115
GADD45G	8	88,508,019-88,509,569	-	GCACGATGTCTATGTCGTTCTC	GACAATGTGACCTTCTGCGT	118
LOC112446408	4	77,223,436-77,228,203	+	CCATCTCAGGACATGGAACAA	GCTGAAGCGTGTGAGTAGAA	96
MYLIP	23	40,992,081-41,012,855	-	CATACTTCTTGCCCAGGTTGA	GTGCCGTCATGATGCAGTA	90
SLC44A2	7	15,097,944-15,130,758	+	TGCCCAGCGATGTTTCC	CACCAGCTCCGTGATGTTT	112
TSC22D1	12	14,678,163-14,802,277	-	TCACCATTTAGTCACGCCAATA	GACTGTCACCAGACTCCATTAAA	92
