# Supplementary material for: Time course profiling of host cell response to herpesvirus infection using nanopore and synthetic long-read transcriptome sequencing
Source: Sci Rep. 2021 Jul 9;11:14219. doi: 10.1038/s41598-021-93142-7 (PMC8270970; doi:10.1038/s41598-021-93142-7)
Supplement: Supplementary file 7 — Supplementary Table S6. [file 41598_2021_93142_MOESM7_ESM.xlsx]

## Sheet: Munka1
Name (infection time point)	Take Off (Ct)	Mean (Ct)	SD (Ct)	Amplification efficiency (E)	Mean (E)	SD (E)	Extra extension
ANXA1 (Mock)	17.4	17.1667	0.208167	1.7	1.71	0.01	-
ANXA1 (Mock)	17.1			1.72			-
ANXA1 (Mock)	17			1.71			-
ANXA1 (12h)	23.1	22.7	0.34641	1.7	1.70333	0.0057735	-
ANXA1 (12h)	22.5			1.7			-
ANXA1 (12h)	22.5			1.71			-
ARC R1 (Mock)	27.1	27.3333	0.873689	1.68	1.78333	0.0907377	83°C
ARC R1 (Mock)	26.6			1.82			83°C
ARC R1 (Mock)	28.3			1.85			83°C
ARC R1 (12h)	23.6	23.6333	0.057735	1.76	1.71	0.0556776	83°C
ARC R1 (12h)	23.6			1.72			83°C
ARC R1 (12h)	23.7			1.65			83°C
C15H11orf74 (Mock)	22.1	22.2667	0.152753	1.7	1.71333	0.011547	-
C15H11orf74 (Mock)	22.3			1.72			-
C15H11orf74 (Mock)	22.4			1.72			-
C15H11orf74 (12h)	26.6	26.6	0.1	1.75	1.73667	0.0152753	-
C15H11orf74 (12h)	26.7			1.72			-
C15H11orf74 (12h)	26.5			1.74			-
DDIT3 (Mock)	21.6	21.6667	0.11547	1.77	1.77667	0.011547	-
DDIT3 (Mock)	21.6			1.79			-
DDIT3 (Mock)	21.8			1.77			-
DDIT3 (1h)	20.4	20.1333	0.23094	1.74	1.73	0.0173205	-
DDIT3 (1h)	20			1.74			-
DDIT3 (1h)	20			1.71			-
FAM102A (Mock)	22.8	22.8	0	1.75	1.74667	0.0057735	-
FAM102A (Mock)	22.8			1.75			-
FAM102A (Mock)	22.8			1.74			-
FAM102A (2h)	21.5	21.2667	0.251661	1.72	1.71667	0.0057735	-
FAM102A (2h)	21			1.71			-
FAM102A (2h)	21.3			1.72			-
GADD45G (Mock)	27.4	27.4667	0.305505	1.77	1.76667	0.0057735	83°C
GADD45G (Mock)	27.8			1.76			83°C
GADD45G (Mock)	27.2			1.77			83°C
GADD45G (12h)	24	23.5	0.43589	1.69	1.69333	0.0351188	83°C
GADD45G (12h)	23.2			1.66			83°C
GADD45G (12h)	23.3			1.73			83°C
LOC112446408 (Mock)	27	27.3	0.360555	1.76	1.76333	0.0057735	-
LOC112446408 (Mock)	27.7			1.77			-
LOC112446408 (Mock)	27.2			1.76			-
LOC112446408 (12h)	27.7	27.6333	0.11547	1.77	1.76667	0.0057735	-
LOC112446408 (12h)	27.5			1.76			-
LOC112446408 (12h)	27.7			1.77			-
MYLIP (Mock)	23	22.9667	0.057735	1.74	1.73667	0.0251661	80°C
MYLIP (Mock)	23			1.76			80°C
MYLIP (Mock)	22.9			1.71			80°C
MYLIP (6h)	21.3	21.4333	0.11547	1.7	1.72333	0.0321455	80°C
MYLIP (6h)	21.5			1.71			80°C
MYLIP (6h)	21.5			1.76			80°C
SLC44A (Mock)	24.5	24.6333	0.152753	1.63	1.64333	0.023094	83°C
SLC44A (Mock)	24.6			1.63			83°C
SLC44A (Mock)	24.8			1.67			83°C
SLC44A (12h)	28.2	28.0667	0.152753	1.77	1.76667	0.0550757	83°C
SLC44A (12h)	27.9			1.71			83°C
SLC44A (12h)	28.1			1.82			83°C
TSC22D1 (Mock)	21.1	20.8667	0.208167	1.77	1.76667	0.0152753	-
TSC22D1 (Mock)	20.7			1.78			-
TSC22D1 (Mock)	20.8			1.75			-
TSC22D1 (2h)	18.9	19	0.1	1.76	1.77667	0.0208167	-
TSC22D1 (2h)	19.1			1.8			-
TSC22D1 (2h)	19			1.77			-
28S rRNA (Mock)	16.9	16.8333	0.208167	1.61	1.63667	0.023094	-
28S rRNA (Mock)	17			1.65			-
28S rRNA (Mock)	16.6			1.65			-
28S rRNA (1h)	16.2	16.5333	0.351188	1.64	1.64333	0.0057735	-
28S rRNA (1h)	16.5			1.64			-
28S rRNA (1h)	16.9			1.65			-
28S rRNA (2h)	16.5	16.6333	0.23094	1.65	1.64667	0.0152753	-
28S rRNA (2h)	16.9			1.63			-
28S rRNA (2h)	16.5			1.66			-
28S rRNA (6h)	16.6	16.8	0.34641	1.65	1.64667	0.0152753	-
28S rRNA (6h)	16.6			1.63			-
28S rRNA (6h)	17.2			1.66			-
28S rRNA (8h)	17.1	16.8667	0.251661	1.61	1.64	0.0264575	-
28S rRNA (8h)	16.9			1.66			-
28S rRNA (8h)	16.6			1.65			-
28S rRNA (12h)	15.9	16.2667	0.321455	1.63	1.64333	0.011547	-
28S rRNA (12h)	16.5			1.65			-
28S rRNA (12h)	16.4			1.65			-
