# Supplementary material for: Time course profiling of host cell response to herpesvirus infection using nanopore and synthetic long-read transcriptome sequencing
Source: Sci Rep. 2021 Jul 9;11:14219. doi: 10.1038/s41598-021-93142-7 (PMC8270970; doi:10.1038/s41598-021-93142-7)
Supplement: Supplementary file 8 — Supplementary Data Item. [file 41598_2021_93142_MOESM8_ESM.zip]

Archive with 24 entries (23 files):
- Supplementary Data Item S1/
- Supplementary Data Item S1/B_taurus_Mi_A_12h_bc6.gff3
- Supplementary Data Item S1/B_taurus_Mi_A_1h_bc1.gff3
- Supplementary Data Item S1/B_taurus_Mi_A_2h_bc2.gff3
- Supplementary Data Item S1/B_taurus_Mi_A_4h_bc3.gff3
- Supplementary Data Item S1/B_taurus_Mi_A_6h_bc4.gff3
- Supplementary Data Item S1/B_taurus_Mi_A_8h_bc5.gff3
- Supplementary Data Item S1/B_taurus_Mi_A_Mock_bc7.gff3
- Supplementary Data Item S1/B_taurus_Mi_B_12h_bc1.gff3
- Supplementary Data Item S1/B_taurus_Mi_B_1h_bc8.gff3
- Supplementary Data Item S1/B_taurus_Mi_B_2h_bc9.gff3
- Supplementary Data Item S1/B_taurus_Mi_B_4h_bc10.gff3
- Supplementary Data Item S1/B_taurus_Mi_B_6h_bc11.gff3
- Supplementary Data Item S1/B_taurus_Mi_B_8h_bc12.gff3
- Supplementary Data Item S1/B_taurus_Mi_B_Mock_bc2.gff3
- Supplementary Data Item S1/B_taurus_Mi_C_12h_bc8.gff3
- Supplementary Data Item S1/B_taurus_Mi_C_1h_bc3.gff3
- Supplementary Data Item S1/B_taurus_Mi_C_2h_bc4.gff3
- Supplementary Data Item S1/B_taurus_Mi_C_4h_bc5.gff3
- Supplementary Data Item S1/B_taurus_Mi_C_6h_bc6.gff3
- Supplementary Data Item S1/B_taurus_Mi_C_8h_bc7.gff3
- Supplementary Data Item S1/B_taurus_Mi_C_Mock_bc9.gff3
- Supplementary Data Item S1/B_taurus_Mi_odT_bc58.gff3
- Supplementary Data Item S1/B_taurus_Mi_rand_bc60.gff3
