# Supplementary material for: Time course profiling of host cell response to herpesvirus infection using nanopore and synthetic long-read transcriptome sequencing
Source: Sci Rep. 2021 Jul 9;11:14219. doi: 10.1038/s41598-021-93142-7 (PMC8270970; doi:10.1038/s41598-021-93142-7)
Supplement: Supplementary file 8 — Supplementary Data Item. [file 41598_2021_93142_MOESM8_ESM.zip › Supplementary Data Item S1/B_taurus_Mi_A_12h_bc6.gff3]

NC_006853.1	LoRTIA	mRNA	432	1074	5	+	.	ID=tr3561;transcript_id=tr3561
NC_006853.1	LoRTIA	mRNA	432	1123	1	+	.	ID=tr3562;transcript_id=tr3562
NC_006853.1	LoRTIA	mRNA	537	945	1	+	.	ID=tr3564;transcript_id=tr3564
NC_006853.1	LoRTIA	mRNA	537	1074	1	+	.	ID=tr3563;transcript_id=tr3563
NC_006853.1	LoRTIA	mRNA	590	1074	3	+	.	ID=tr3565;transcript_id=tr3565
NC_006853.1	LoRTIA	mRNA	651	1074	3	+	.	ID=tr3566;transcript_id=tr3566
NC_006853.1	LoRTIA	mRNA	746	1074	1	+	.	ID=tr3567;transcript_id=tr3567
NC_006853.1	LoRTIA	mRNA	778	1074	5	+	.	ID=tr3568;transcript_id=tr3568
NC_006853.1	LoRTIA	mRNA	778	1193	2	+	.	ID=tr3569;transcript_id=tr3569
NC_006853.1	LoRTIA	mRNA	848	1074	1	+	.	ID=tr3570;transcript_id=tr3570
NC_006853.1	LoRTIA	mRNA	1386	1853	1	+	.	ID=tr3571;transcript_id=tr3571
NC_006853.1	LoRTIA	mRNA	1453	1853	1	+	.	ID=tr3573;transcript_id=tr3573
NC_006853.1	LoRTIA	mRNA	1453	2009	1	+	.	ID=tr3572;transcript_id=tr3572
NC_006853.1	LoRTIA	mRNA	1464	2723	1	-	.	ID=tr3574;transcript_id=tr3574
NC_006853.1	LoRTIA	mRNA	1493	1873	1	+	.	ID=tr3576;transcript_id=tr3576
NC_006853.1	LoRTIA	mRNA	1493	2199	1	+	.	ID=tr3575;transcript_id=tr3575
NC_006853.1	LoRTIA	mRNA	1536	1853	1	+	.	ID=tr3580;transcript_id=tr3580
NC_006853.1	LoRTIA	mRNA	1536	1873	1	+	.	ID=tr3581;transcript_id=tr3581
NC_006853.1	LoRTIA	mRNA	1536	1984	2	+	.	ID=tr3577;transcript_id=tr3577
NC_006853.1	LoRTIA	mRNA	1536	2085	3	+	.	ID=tr3582;transcript_id=tr3582
NC_006853.1	LoRTIA	mRNA	1536	2107	1	+	.	ID=tr3578;transcript_id=tr3578
NC_006853.1	LoRTIA	mRNA	1536	2199	1	+	.	ID=tr3579;transcript_id=tr3579
NC_006853.1	LoRTIA	mRNA	1556	2973	1	+	.	ID=tr3583;transcript_id=tr3583
NC_006853.1	LoRTIA	mRNA	1731	2085	1	+	.	ID=tr3585;transcript_id=tr3585
NC_006853.1	LoRTIA	mRNA	1731	3023	1	+	.	ID=tr3584;transcript_id=tr3584
NC_006853.1	LoRTIA	mRNA	1781	2085	1	+	.	ID=tr3586;transcript_id=tr3586
NC_006853.1	LoRTIA	mRNA	1781	2236	2	+	.	ID=tr3588;transcript_id=tr3588
NC_006853.1	LoRTIA	mRNA	1781	2352	1	+	.	ID=tr3587;transcript_id=tr3587
NC_006853.1	LoRTIA	mRNA	1901	2085	1	+	.	ID=tr3589;transcript_id=tr3589
NC_006853.1	LoRTIA	mRNA	2023	3023	1	+	.	ID=tr3590;transcript_id=tr3590
NC_006853.1	LoRTIA	mRNA	2092	2512	3	+	.	ID=tr3592;transcript_id=tr3592
NC_006853.1	LoRTIA	mRNA	2092	2575	1	+	.	ID=tr3591;transcript_id=tr3591
NC_006853.1	LoRTIA	mRNA	2197	3023	1	+	.	ID=tr3593;transcript_id=tr3593
NC_006853.1	LoRTIA	mRNA	2247	2784	1	+	.	ID=tr3594;transcript_id=tr3594
NC_006853.1	LoRTIA	mRNA	2527	3023	1	+	.	ID=tr3595;transcript_id=tr3595
NC_006853.1	LoRTIA	mRNA	3101	4053	27	+	.	ID=tr3596;transcript_id=tr3596
NC_006853.1	LoRTIA	mRNA	3169	4053	2	+	.	ID=tr3597;transcript_id=tr3597
NC_006853.1	LoRTIA	mRNA	3206	4053	2	+	.	ID=tr3598;transcript_id=tr3598
NC_006853.1	LoRTIA	mRNA	3707	4053	2	+	.	ID=tr3599;transcript_id=tr3599
NC_006853.1	LoRTIA	mRNA	3727	4053	1	+	.	ID=tr3600;transcript_id=tr3600
NC_006853.1	LoRTIA	mRNA	4126	5308	1	+	.	ID=tr3601;transcript_id=tr3601
NC_006853.1	LoRTIA	mRNA	4197	5308	1	+	.	ID=tr3602;transcript_id=tr3602
NC_006853.1	LoRTIA	mRNA	4266	5308	9	+	.	ID=tr3603;transcript_id=tr3603
NC_006853.1	LoRTIA	mRNA	4305	5308	2	+	.	ID=tr3604;transcript_id=tr3604
NC_006853.1	LoRTIA	mRNA	4359	5308	2	+	.	ID=tr3605;transcript_id=tr3605
NC_006853.1	LoRTIA	mRNA	4425	5308	2	+	.	ID=tr3606;transcript_id=tr3606
NC_006853.1	LoRTIA	mRNA	4625	5308	4	+	.	ID=tr3607;transcript_id=tr3607
NC_006853.1	LoRTIA	mRNA	4770	5308	12	+	.	ID=tr3608;transcript_id=tr3608
NC_006853.1	LoRTIA	mRNA	4792	5308	1	+	.	ID=tr3609;transcript_id=tr3609
NC_006853.1	LoRTIA	mRNA	4917	5308	1	+	.	ID=tr3610;transcript_id=tr3610
NC_006853.1	LoRTIA	mRNA	5684	6188	1	+	.	ID=tr3613;transcript_id=tr3613
NC_006853.1	LoRTIA	mRNA	5684	6202	7	-	.	ID=tr3611;transcript_id=tr3611
NC_006853.1	LoRTIA	mRNA	5684	6362	1	-	.	ID=tr3612;transcript_id=tr3612
NC_006853.1	LoRTIA	mRNA	5684	6453	2	+	.	ID=tr3615;transcript_id=tr3615
NC_006853.1	LoRTIA	mRNA	5684	7304	1	+	.	ID=tr3614;transcript_id=tr3614
NC_006853.1	LoRTIA	mRNA	5774	7210	1	+	.	ID=tr3616;transcript_id=tr3616
NC_006853.1	LoRTIA	mRNA	5804	6453	1	+	.	ID=tr3617;transcript_id=tr3617
NC_006853.1	LoRTIA	mRNA	5804	7304	1	+	.	ID=tr3618;transcript_id=tr3618
NC_006853.1	LoRTIA	mRNA	5831	7304	1	+	.	ID=tr3619;transcript_id=tr3619
NC_006853.1	LoRTIA	mRNA	6047	6285	1	+	.	ID=tr3620;transcript_id=tr3620
NC_006853.1	LoRTIA	mRNA	6047	6453	1	+	.	ID=tr3621;transcript_id=tr3621
NC_006853.1	LoRTIA	mRNA	6104	6930	2	+	.	ID=tr3624;transcript_id=tr3624
NC_006853.1	LoRTIA	mRNA	6104	7210	3	+	.	ID=tr3622;transcript_id=tr3622
NC_006853.1	LoRTIA	mRNA	6104	7304	2	+	.	ID=tr3623;transcript_id=tr3623
NC_006853.1	LoRTIA	mRNA	6324	7210	1	+	.	ID=tr3625;transcript_id=tr3625
NC_006853.1	LoRTIA	mRNA	6499	7304	1	+	.	ID=tr3626;transcript_id=tr3626
NC_006853.1	LoRTIA	mRNA	6527	6930	1	+	.	ID=tr3627;transcript_id=tr3627
NC_006853.1	LoRTIA	mRNA	6572	7304	2	+	.	ID=tr3628;transcript_id=tr3628
NC_006853.1	LoRTIA	mRNA	6635	7304	1	+	.	ID=tr3629;transcript_id=tr3629
NC_006853.1	LoRTIA	mRNA	6749	7304	2	+	.	ID=tr3630;transcript_id=tr3630
NC_006853.1	LoRTIA	mRNA	6836	7059	1	+	.	ID=tr3631;transcript_id=tr3631
NC_006853.1	LoRTIA	mRNA	6836	7304	2	+	.	ID=tr3632;transcript_id=tr3632
NC_006853.1	LoRTIA	mRNA	6857	7304	1	+	.	ID=tr3633;transcript_id=tr3633
NC_006853.1	LoRTIA	mRNA	7305	8060	2	+	.	ID=tr3634;transcript_id=tr3634
NC_006853.1	LoRTIA	mRNA	7374	8060	96	+	.	ID=tr3635;transcript_id=tr3635
NC_006853.1	LoRTIA	mRNA	7422	8060	5	+	.	ID=tr3636;transcript_id=tr3636
NC_006853.1	LoRTIA	mRNA	7512	8060	1	+	.	ID=tr3637;transcript_id=tr3637
NC_006853.1	LoRTIA	mRNA	7545	8060	5	+	.	ID=tr3638;transcript_id=tr3638
NC_006853.1	LoRTIA	mRNA	7635	8060	1	+	.	ID=tr3639;transcript_id=tr3639
NC_006853.1	LoRTIA	mRNA	7706	8060	3	+	.	ID=tr3640;transcript_id=tr3640
NC_006853.1	LoRTIA	mRNA	7782	8060	4	+	.	ID=tr3641;transcript_id=tr3641
NC_006853.1	LoRTIA	mRNA	8129	8970	20	+	.	ID=tr3642;transcript_id=tr3642
NC_006853.1	LoRTIA	mRNA	8282	8970	1	+	.	ID=tr3644;transcript_id=tr3644
NC_006853.1	LoRTIA	mRNA	8282	9458	1	+	.	ID=tr3643;transcript_id=tr3643
NC_006853.1	LoRTIA	mRNA	8482	8970	2	+	.	ID=tr3645;transcript_id=tr3645
NC_006853.1	LoRTIA	mRNA	8765	8970	2	+	.	ID=tr3646;transcript_id=tr3646
NC_006853.1	LoRTIA	mRNA	8812	9754	1	+	.	ID=tr3647;transcript_id=tr3647
NC_006853.1	LoRTIA	mRNA	8970	9458	2	+	.	ID=tr3651;transcript_id=tr3651
NC_006853.1	LoRTIA	mRNA	8970	9691	1	+	.	ID=tr3650;transcript_id=tr3650
NC_006853.1	LoRTIA	mRNA	8970	9725	1	+	.	ID=tr3649;transcript_id=tr3649
NC_006853.1	LoRTIA	mRNA	8970	9754	31	+	.	ID=tr3648;transcript_id=tr3648
NC_006853.1	LoRTIA	mRNA	9027	9754	6	+	.	ID=tr3652;transcript_id=tr3652
NC_006853.1	LoRTIA	mRNA	9157	9754	1	+	.	ID=tr3653;transcript_id=tr3653
NC_006853.1	LoRTIA	mRNA	9313	9754	2	+	.	ID=tr3654;transcript_id=tr3654
NC_006853.1	LoRTIA	mRNA	9354	9754	6	+	.	ID=tr3655;transcript_id=tr3655
NC_006853.1	LoRTIA	mRNA	9429	9754	5	+	.	ID=tr3656;transcript_id=tr3656
NC_006853.1	LoRTIA	mRNA	9446	9754	2	+	.	ID=tr3657;transcript_id=tr3657
NC_006853.1	LoRTIA	mRNA	9516	9754	1	+	.	ID=tr3658;transcript_id=tr3658
NC_006853.1	LoRTIA	mRNA	9540	9754	2	+	.	ID=tr3659;transcript_id=tr3659
NC_006853.1	LoRTIA	mRNA	9823	10169	11	+	.	ID=tr3660;transcript_id=tr3660
NC_006853.1	LoRTIA	mRNA	9874	10169	1	+	.	ID=tr3661;transcript_id=tr3661
NC_006853.1	LoRTIA	mRNA	9940	10169	1	+	.	ID=tr3662;transcript_id=tr3662
NC_006853.1	LoRTIA	mRNA	10239	11906	25	+	.	ID=tr3663;transcript_id=tr3663
NC_006853.1	LoRTIA	mRNA	10304	11906	4	+	.	ID=tr3664;transcript_id=tr3664
NC_006853.1	LoRTIA	mRNA	11368	11906	1	+	.	ID=tr3665;transcript_id=tr3665
NC_006853.1	LoRTIA	mRNA	11459	11906	4	+	.	ID=tr3666;transcript_id=tr3666
NC_006853.1	LoRTIA	mRNA	11717	11906	1	+	.	ID=tr3667;transcript_id=tr3667
NC_006853.1	LoRTIA	mRNA	11775	11906	1	+	.	ID=tr3668;transcript_id=tr3668
NC_006853.1	LoRTIA	mRNA	11907	12038	1	+	.	ID=tr3669;transcript_id=tr3669
NC_006853.1	LoRTIA	mRNA	12109	14514	1	+	.	ID=tr3670;transcript_id=tr3670
NC_006853.1	LoRTIA	mRNA	12432	14514	1	+	.	ID=tr3671;transcript_id=tr3671
NC_006853.1	LoRTIA	mRNA	12541	13744	1	+	.	ID=tr3672;transcript_id=tr3672
NC_006853.1	LoRTIA	mRNA	12541	14514	1	+	.	ID=tr3673;transcript_id=tr3673
NC_006853.1	LoRTIA	mRNA	12586	14514	1	+	.	ID=tr3674;transcript_id=tr3674
NC_006853.1	LoRTIA	mRNA	12763	14514	1	+	.	ID=tr3675;transcript_id=tr3675
NC_006853.1	LoRTIA	mRNA	13687	14514	1	+	.	ID=tr3676;transcript_id=tr3676
NC_006853.1	LoRTIA	mRNA	14514	14803	1	+	.	ID=tr3678;transcript_id=tr3678
NC_006853.1	LoRTIA	mRNA	14514	15656	14	+	.	ID=tr3677;transcript_id=tr3677
NC_006853.1	LoRTIA	mRNA	14827	15656	3	+	.	ID=tr3679;transcript_id=tr3679
NC_006853.1	LoRTIA	mRNA	14859	15443	1	+	.	ID=tr3681;transcript_id=tr3681
NC_006853.1	LoRTIA	mRNA	14859	15656	2	+	.	ID=tr3680;transcript_id=tr3680
NC_006853.1	LoRTIA	mRNA	14919	15656	1	+	.	ID=tr3682;transcript_id=tr3682
NC_006853.1	LoRTIA	mRNA	15153	15656	4	+	.	ID=tr3683;transcript_id=tr3683
NC_006853.1	LoRTIA	mRNA	15728	15979	1	+	.	ID=tr3685;transcript_id=tr3685
NC_006853.1	LoRTIA	mRNA	15728	16020	1	+	.	ID=tr3684;transcript_id=tr3684
NC_037328.1	LoRTIA	exon	990881	991189	2	+	.	ID=id1;Parent=tr1;transcript_id=tr1
NC_037328.1	LoRTIA	mRNA	990881	1002224	2	+	.	ID=tr1;transcript_id=tr1
NC_037328.1	LoRTIA	exon	994379	994552	2	+	.	ID=id2;Parent=tr1;transcript_id=tr1
NC_037328.1	LoRTIA	exon	997109	997268	2	+	.	ID=id3;Parent=tr1;transcript_id=tr1
NC_037328.1	LoRTIA	exon	1000452	1002224	2	+	.	ID=id4;Parent=tr1;transcript_id=tr1
NC_037328.1	LoRTIA	exon	1390815	1391377	3	-	.	ID=id5;Parent=tr2;transcript_id=tr2
NC_037328.1	LoRTIA	mRNA	1390815	1455164	3	-	.	ID=tr2;transcript_id=tr2
NC_037328.1	LoRTIA	exon	1407057	1407196	3	-	.	ID=id6;Parent=tr2;transcript_id=tr2
NC_037328.1	LoRTIA	exon	1454981	1455164	3	-	.	ID=id7;Parent=tr2;transcript_id=tr2
NC_037328.1	LoRTIA	exon	3824614	3825038	1	-	.	ID=id8;Parent=tr3;transcript_id=tr3
NC_037328.1	LoRTIA	mRNA	3824614	3833294	1	-	.	ID=tr3;transcript_id=tr3
NC_037328.1	LoRTIA	exon	3824711	3825038	2	-	.	ID=id13;Parent=tr4;transcript_id=tr4
NC_037328.1	LoRTIA	mRNA	3824711	3833294	2	-	.	ID=tr4;transcript_id=tr4
NC_037328.1	LoRTIA	exon	3826640	3826757	1	-	.	ID=id9;Parent=tr3;transcript_id=tr3
NC_037328.1	LoRTIA	exon	3826640	3826757	2	-	.	ID=id14;Parent=tr4;transcript_id=tr4
NC_037328.1	LoRTIA	exon	3827585	3827654	1	-	.	ID=id10;Parent=tr3;transcript_id=tr3
NC_037328.1	LoRTIA	exon	3827585	3827654	2	-	.	ID=id15;Parent=tr4;transcript_id=tr4
NC_037328.1	LoRTIA	exon	3829441	3829531	1	-	.	ID=id11;Parent=tr3;transcript_id=tr3
NC_037328.1	LoRTIA	exon	3829441	3829531	2	-	.	ID=id16;Parent=tr4;transcript_id=tr4
NC_037328.1	LoRTIA	exon	3833130	3833294	1	-	.	ID=id12;Parent=tr3;transcript_id=tr3
NC_037328.1	LoRTIA	exon	3833130	3833294	2	-	.	ID=id17;Parent=tr4;transcript_id=tr4
NC_037328.1	LoRTIA	mRNA	6042702	6043033	1	+	.	ID=tr5;transcript_id=tr5
NC_037328.1	LoRTIA	exon	7114226	7114339	2	+	.	ID=id18;Parent=tr6;transcript_id=tr6
NC_037328.1	LoRTIA	exon	7114226	7114339	1	+	.	ID=id32;Parent=tr7;transcript_id=tr7
NC_037328.1	LoRTIA	exon	7114226	7114339	1	+	.	ID=id45;Parent=tr8;transcript_id=tr8
NC_037328.1	LoRTIA	exon	7114226	7114339	1	+	.	ID=id57;Parent=tr9;transcript_id=tr9
NC_037328.1	LoRTIA	exon	7114226	7114339	2	+	.	ID=id67;Parent=tr10;transcript_id=tr10
NC_037328.1	LoRTIA	mRNA	7114226	7127953	2	+	.	ID=tr6;transcript_id=tr6
NC_037328.1	LoRTIA	mRNA	7114226	7127953	1	+	.	ID=tr7;transcript_id=tr7
NC_037328.1	LoRTIA	mRNA	7114226	7127953	1	+	.	ID=tr8;transcript_id=tr8
NC_037328.1	LoRTIA	mRNA	7114226	7127953	1	+	.	ID=tr9;transcript_id=tr9
NC_037328.1	LoRTIA	mRNA	7114226	7127953	2	+	.	ID=tr10;transcript_id=tr10
NC_037328.1	LoRTIA	exon	7116707	7116797	2	+	.	ID=id19;Parent=tr6;transcript_id=tr6
NC_037328.1	LoRTIA	exon	7116707	7116797	1	+	.	ID=id33;Parent=tr7;transcript_id=tr7
NC_037328.1	LoRTIA	exon	7116707	7116797	1	+	.	ID=id46;Parent=tr8;transcript_id=tr8
NC_037328.1	LoRTIA	exon	7116707	7116797	1	+	.	ID=id58;Parent=tr9;transcript_id=tr9
NC_037328.1	LoRTIA	exon	7116707	7116797	2	+	.	ID=id68;Parent=tr10;transcript_id=tr10
NC_037328.1	LoRTIA	exon	7117478	7117557	2	+	.	ID=id20;Parent=tr6;transcript_id=tr6
NC_037328.1	LoRTIA	exon	7117478	7117557	1	+	.	ID=id34;Parent=tr7;transcript_id=tr7
NC_037328.1	LoRTIA	exon	7117478	7117557	1	+	.	ID=id47;Parent=tr8;transcript_id=tr8
NC_037328.1	LoRTIA	exon	7117478	7117557	2	+	.	ID=id69;Parent=tr10;transcript_id=tr10
NC_037328.1	LoRTIA	exon	7117478	7120084	1	+	.	ID=id59;Parent=tr9;transcript_id=tr9
NC_037328.1	LoRTIA	exon	7119110	7119259	2	+	.	ID=id21;Parent=tr6;transcript_id=tr6
NC_037328.1	LoRTIA	exon	7119110	7119259	1	+	.	ID=id35;Parent=tr7;transcript_id=tr7
NC_037328.1	LoRTIA	exon	7119110	7119259	1	+	.	ID=id48;Parent=tr8;transcript_id=tr8
NC_037328.1	LoRTIA	exon	7119110	7119259	2	+	.	ID=id70;Parent=tr10;transcript_id=tr10
NC_037328.1	LoRTIA	exon	7119729	7119909	2	+	.	ID=id22;Parent=tr6;transcript_id=tr6
NC_037328.1	LoRTIA	exon	7119729	7119909	1	+	.	ID=id36;Parent=tr7;transcript_id=tr7
NC_037328.1	LoRTIA	exon	7119729	7119909	2	+	.	ID=id71;Parent=tr10;transcript_id=tr10
NC_037328.1	LoRTIA	exon	7120023	7120084	2	+	.	ID=id23;Parent=tr6;transcript_id=tr6
NC_037328.1	LoRTIA	exon	7120023	7120084	1	+	.	ID=id37;Parent=tr7;transcript_id=tr7
NC_037328.1	LoRTIA	exon	7120023	7120084	1	+	.	ID=id49;Parent=tr8;transcript_id=tr8
NC_037328.1	LoRTIA	exon	7120023	7120084	2	+	.	ID=id72;Parent=tr10;transcript_id=tr10
NC_037328.1	LoRTIA	exon	7120973	7121110	2	+	.	ID=id24;Parent=tr6;transcript_id=tr6
NC_037328.1	LoRTIA	exon	7120973	7121110	1	+	.	ID=id38;Parent=tr7;transcript_id=tr7
NC_037328.1	LoRTIA	exon	7120973	7121110	1	+	.	ID=id50;Parent=tr8;transcript_id=tr8
NC_037328.1	LoRTIA	exon	7120973	7121110	1	+	.	ID=id60;Parent=tr9;transcript_id=tr9
NC_037328.1	LoRTIA	exon	7120973	7121110	2	+	.	ID=id73;Parent=tr10;transcript_id=tr10
NC_037328.1	LoRTIA	exon	7121823	7122001	2	+	.	ID=id25;Parent=tr6;transcript_id=tr6
NC_037328.1	LoRTIA	exon	7121823	7122001	1	+	.	ID=id39;Parent=tr7;transcript_id=tr7
NC_037328.1	LoRTIA	exon	7121823	7122001	1	+	.	ID=id51;Parent=tr8;transcript_id=tr8
NC_037328.1	LoRTIA	exon	7121823	7122001	1	+	.	ID=id61;Parent=tr9;transcript_id=tr9
NC_037328.1	LoRTIA	exon	7121823	7122001	2	+	.	ID=id74;Parent=tr10;transcript_id=tr10
NC_037328.1	LoRTIA	exon	7122716	7122782	2	+	.	ID=id75;Parent=tr10;transcript_id=tr10
NC_037328.1	LoRTIA	exon	7122716	7122941	2	+	.	ID=id26;Parent=tr6;transcript_id=tr6
NC_037328.1	LoRTIA	exon	7122716	7123148	1	+	.	ID=id40;Parent=tr7;transcript_id=tr7
NC_037328.1	LoRTIA	exon	7122716	7123148	1	+	.	ID=id52;Parent=tr8;transcript_id=tr8
NC_037328.1	LoRTIA	exon	7122716	7123148	1	+	.	ID=id62;Parent=tr9;transcript_id=tr9
NC_037328.1	LoRTIA	exon	7122854	7122941	2	+	.	ID=id76;Parent=tr10;transcript_id=tr10
NC_037328.1	LoRTIA	exon	7123033	7123148	2	+	.	ID=id27;Parent=tr6;transcript_id=tr6
NC_037328.1	LoRTIA	exon	7123033	7123148	2	+	.	ID=id77;Parent=tr10;transcript_id=tr10
NC_037328.1	LoRTIA	exon	7123722	7123793	2	+	.	ID=id28;Parent=tr6;transcript_id=tr6
NC_037328.1	LoRTIA	exon	7123722	7123793	1	+	.	ID=id41;Parent=tr7;transcript_id=tr7
NC_037328.1	LoRTIA	exon	7123722	7123793	1	+	.	ID=id53;Parent=tr8;transcript_id=tr8
NC_037328.1	LoRTIA	exon	7123722	7123793	1	+	.	ID=id63;Parent=tr9;transcript_id=tr9
NC_037328.1	LoRTIA	exon	7123722	7123793	2	+	.	ID=id78;Parent=tr10;transcript_id=tr10
NC_037328.1	LoRTIA	exon	7123874	7124038	2	+	.	ID=id29;Parent=tr6;transcript_id=tr6
NC_037328.1	LoRTIA	exon	7123874	7124038	1	+	.	ID=id42;Parent=tr7;transcript_id=tr7
NC_037328.1	LoRTIA	exon	7123874	7124038	1	+	.	ID=id54;Parent=tr8;transcript_id=tr8
NC_037328.1	LoRTIA	exon	7123874	7124038	1	+	.	ID=id64;Parent=tr9;transcript_id=tr9
NC_037328.1	LoRTIA	exon	7123874	7124038	2	+	.	ID=id79;Parent=tr10;transcript_id=tr10
NC_037328.1	LoRTIA	exon	7124333	7124453	4	+	.	ID=id82;Parent=tr11;transcript_id=tr11
NC_037328.1	LoRTIA	mRNA	7124333	7127953	4	+	.	ID=tr11;transcript_id=tr11
NC_037328.1	LoRTIA	exon	7124334	7124453	2	+	.	ID=id30;Parent=tr6;transcript_id=tr6
NC_037328.1	LoRTIA	exon	7124334	7124453	1	+	.	ID=id43;Parent=tr7;transcript_id=tr7
NC_037328.1	LoRTIA	exon	7124334	7124453	1	+	.	ID=id55;Parent=tr8;transcript_id=tr8
NC_037328.1	LoRTIA	exon	7124334	7124453	1	+	.	ID=id65;Parent=tr9;transcript_id=tr9
NC_037328.1	LoRTIA	exon	7124334	7124453	2	+	.	ID=id80;Parent=tr10;transcript_id=tr10
NC_037328.1	LoRTIA	exon	7127725	7127953	2	+	.	ID=id31;Parent=tr6;transcript_id=tr6
NC_037328.1	LoRTIA	exon	7127725	7127953	1	+	.	ID=id44;Parent=tr7;transcript_id=tr7
NC_037328.1	LoRTIA	exon	7127725	7127953	1	+	.	ID=id56;Parent=tr8;transcript_id=tr8
NC_037328.1	LoRTIA	exon	7127725	7127953	1	+	.	ID=id66;Parent=tr9;transcript_id=tr9
NC_037328.1	LoRTIA	exon	7127725	7127953	2	+	.	ID=id81;Parent=tr10;transcript_id=tr10
NC_037328.1	LoRTIA	exon	7127725	7127953	4	+	.	ID=id83;Parent=tr11;transcript_id=tr11
NC_037328.1	LoRTIA	exon	10231769	10231977	1	+	.	ID=id84;Parent=tr12;transcript_id=tr12
NC_037328.1	LoRTIA	mRNA	10231769	10544228	1	+	.	ID=tr12;transcript_id=tr12
NC_037328.1	LoRTIA	exon	10300390	10300557	1	+	.	ID=id85;Parent=tr12;transcript_id=tr12
NC_037328.1	LoRTIA	exon	10326795	10326924	1	+	.	ID=id86;Parent=tr12;transcript_id=tr12
NC_037328.1	LoRTIA	exon	10360228	10360340	1	+	.	ID=id87;Parent=tr12;transcript_id=tr12
NC_037328.1	LoRTIA	exon	10362750	10362943	1	+	.	ID=id88;Parent=tr12;transcript_id=tr12
NC_037328.1	LoRTIA	exon	10400541	10400743	1	+	.	ID=id89;Parent=tr12;transcript_id=tr12
NC_037328.1	LoRTIA	exon	10434729	10434862	1	+	.	ID=id90;Parent=tr12;transcript_id=tr12
NC_037328.1	LoRTIA	exon	10444444	10444518	1	+	.	ID=id91;Parent=tr12;transcript_id=tr12
NC_037328.1	LoRTIA	exon	10445909	10446067	1	+	.	ID=id92;Parent=tr12;transcript_id=tr12
NC_037328.1	LoRTIA	exon	10469111	10469239	1	+	.	ID=id93;Parent=tr12;transcript_id=tr12
NC_037328.1	LoRTIA	exon	10473331	10473430	1	+	.	ID=id94;Parent=tr12;transcript_id=tr12
NC_037328.1	LoRTIA	exon	10512127	10512348	1	+	.	ID=id95;Parent=tr12;transcript_id=tr12
NC_037328.1	LoRTIA	exon	10520949	10521002	1	+	.	ID=id96;Parent=tr12;transcript_id=tr12
NC_037328.1	LoRTIA	exon	10527698	10527798	1	+	.	ID=id97;Parent=tr12;transcript_id=tr12
NC_037328.1	LoRTIA	exon	10531005	10531151	1	+	.	ID=id98;Parent=tr12;transcript_id=tr12
NC_037328.1	LoRTIA	exon	10543005	10544228	1	+	.	ID=id99;Parent=tr12;transcript_id=tr12
NC_037328.1	LoRTIA	exon	10691773	10691810	1	+	.	ID=id100;Parent=tr13;transcript_id=tr13
NC_037328.1	LoRTIA	mRNA	10691773	10698961	1	+	.	ID=tr13;transcript_id=tr13
NC_037328.1	LoRTIA	exon	10695170	10695340	1	+	.	ID=id101;Parent=tr13;transcript_id=tr13
NC_037328.1	LoRTIA	exon	10698056	10698180	1	+	.	ID=id102;Parent=tr13;transcript_id=tr13
NC_037328.1	LoRTIA	exon	10698785	10698961	1	+	.	ID=id103;Parent=tr13;transcript_id=tr13
NC_037328.1	LoRTIA	exon	10823337	10823415	1	+	.	ID=id104;Parent=tr14;transcript_id=tr14
NC_037328.1	LoRTIA	mRNA	10823337	10839082	1	+	.	ID=tr14;transcript_id=tr14
NC_037328.1	LoRTIA	exon	10824185	10824391	1	+	.	ID=id105;Parent=tr14;transcript_id=tr14
NC_037328.1	LoRTIA	exon	10828000	10828099	1	+	.	ID=id106;Parent=tr14;transcript_id=tr14
NC_037328.1	LoRTIA	exon	10829491	10829558	1	+	.	ID=id107;Parent=tr14;transcript_id=tr14
NC_037328.1	LoRTIA	exon	10832352	10832464	1	+	.	ID=id108;Parent=tr14;transcript_id=tr14
NC_037328.1	LoRTIA	exon	10833737	10833802	1	+	.	ID=id109;Parent=tr14;transcript_id=tr14
NC_037328.1	LoRTIA	exon	10834721	10834874	1	+	.	ID=id110;Parent=tr14;transcript_id=tr14
NC_037328.1	LoRTIA	exon	10836800	10836847	1	+	.	ID=id111;Parent=tr14;transcript_id=tr14
NC_037328.1	LoRTIA	exon	10838980	10839082	1	+	.	ID=id112;Parent=tr14;transcript_id=tr14
NC_037328.1	LoRTIA	mRNA	23043352	23044249	18	+	.	ID=tr15;transcript_id=tr15
NC_037328.1	LoRTIA	mRNA	40948887	40950564	4	+	.	ID=tr16;transcript_id=tr16
NC_037328.1	LoRTIA	exon	43110012	43113769	1	-	.	ID=id113;Parent=tr17;transcript_id=tr17
NC_037328.1	LoRTIA	mRNA	43110012	43195102	1	-	.	ID=tr17;transcript_id=tr17
NC_037328.1	LoRTIA	exon	43114430	43114567	1	-	.	ID=id114;Parent=tr17;transcript_id=tr17
NC_037328.1	LoRTIA	exon	43116615	43116664	1	-	.	ID=id115;Parent=tr17;transcript_id=tr17
NC_037328.1	LoRTIA	exon	43120523	43120616	1	-	.	ID=id116;Parent=tr17;transcript_id=tr17
NC_037328.1	LoRTIA	exon	43127916	43128041	1	-	.	ID=id117;Parent=tr17;transcript_id=tr17
NC_037328.1	LoRTIA	exon	43128187	43128273	1	-	.	ID=id118;Parent=tr17;transcript_id=tr17
NC_037328.1	LoRTIA	exon	43129091	43129241	1	-	.	ID=id119;Parent=tr17;transcript_id=tr17
NC_037328.1	LoRTIA	exon	43131666	43131790	1	-	.	ID=id120;Parent=tr17;transcript_id=tr17
NC_037328.1	LoRTIA	exon	43133177	43133392	1	-	.	ID=id121;Parent=tr17;transcript_id=tr17
NC_037328.1	LoRTIA	exon	43134788	43134828	1	-	.	ID=id122;Parent=tr17;transcript_id=tr17
NC_037328.1	LoRTIA	exon	43136451	43136584	1	-	.	ID=id123;Parent=tr17;transcript_id=tr17
NC_037328.1	LoRTIA	exon	43136879	43136951	1	-	.	ID=id124;Parent=tr17;transcript_id=tr17
NC_037328.1	LoRTIA	exon	43139238	43139289	1	-	.	ID=id125;Parent=tr17;transcript_id=tr17
NC_037328.1	LoRTIA	exon	43153442	43153579	1	-	.	ID=id126;Parent=tr17;transcript_id=tr17
NC_037328.1	LoRTIA	exon	43194558	43195102	1	-	.	ID=id127;Parent=tr17;transcript_id=tr17
NC_037328.1	LoRTIA	exon	45156196	45156313	1	+	.	ID=id128;Parent=tr18;transcript_id=tr18
NC_037328.1	LoRTIA	mRNA	45156196	45188355	1	+	.	ID=tr18;transcript_id=tr18
NC_037328.1	LoRTIA	exon	45161565	45161791	1	+	.	ID=id129;Parent=tr18;transcript_id=tr18
NC_037328.1	LoRTIA	exon	45165550	45165633	1	+	.	ID=id130;Parent=tr18;transcript_id=tr18
NC_037328.1	LoRTIA	exon	45170033	45170179	1	+	.	ID=id131;Parent=tr18;transcript_id=tr18
NC_037328.1	LoRTIA	exon	45174039	45174206	1	+	.	ID=id132;Parent=tr18;transcript_id=tr18
NC_037328.1	LoRTIA	exon	45177959	45178099	1	+	.	ID=id133;Parent=tr18;transcript_id=tr18
NC_037328.1	LoRTIA	exon	45183906	45184004	1	+	.	ID=id134;Parent=tr18;transcript_id=tr18
NC_037328.1	LoRTIA	exon	45187541	45188355	1	+	.	ID=id135;Parent=tr18;transcript_id=tr18
NC_037328.1	LoRTIA	exon	46061449	46061568	6	-	.	ID=id136;Parent=tr19;transcript_id=tr19
NC_037328.1	LoRTIA	exon	46061449	46061568	1	-	.	ID=id142;Parent=tr20;transcript_id=tr20
NC_037328.1	LoRTIA	mRNA	46061449	46066949	6	-	.	ID=tr19;transcript_id=tr19
NC_037328.1	LoRTIA	mRNA	46061449	46066949	1	-	.	ID=tr20;transcript_id=tr20
NC_037328.1	LoRTIA	exon	46062188	46062251	6	-	.	ID=id137;Parent=tr19;transcript_id=tr19
NC_037328.1	LoRTIA	exon	46062188	46062251	1	-	.	ID=id143;Parent=tr20;transcript_id=tr20
NC_037328.1	LoRTIA	exon	46063302	46063438	6	-	.	ID=id138;Parent=tr19;transcript_id=tr19
NC_037328.1	LoRTIA	exon	46063302	46063438	1	-	.	ID=id144;Parent=tr20;transcript_id=tr20
NC_037328.1	LoRTIA	exon	46066075	46066185	6	-	.	ID=id139;Parent=tr19;transcript_id=tr19
NC_037328.1	LoRTIA	exon	46066075	46066775	1	-	.	ID=id145;Parent=tr20;transcript_id=tr20
NC_037328.1	LoRTIA	exon	46066700	46066775	6	-	.	ID=id140;Parent=tr19;transcript_id=tr19
NC_037328.1	LoRTIA	exon	46066907	46066949	6	-	.	ID=id141;Parent=tr19;transcript_id=tr19
NC_037328.1	LoRTIA	exon	46066907	46066949	1	-	.	ID=id146;Parent=tr20;transcript_id=tr20
NC_037328.1	LoRTIA	mRNA	54226920	54227691	39	-	.	ID=tr21;transcript_id=tr21
NC_037328.1	LoRTIA	exon	57309133	57309364	1	-	.	ID=id147;Parent=tr22;transcript_id=tr22
NC_037328.1	LoRTIA	mRNA	57309133	57343669	1	-	.	ID=tr22;transcript_id=tr22
NC_037328.1	LoRTIA	exon	57310876	57310944	1	-	.	ID=id148;Parent=tr22;transcript_id=tr22
NC_037328.1	LoRTIA	exon	57312656	57312783	1	-	.	ID=id149;Parent=tr22;transcript_id=tr22
NC_037328.1	LoRTIA	exon	57313529	57313586	1	-	.	ID=id150;Parent=tr22;transcript_id=tr22
NC_037328.1	LoRTIA	exon	57313824	57313858	1	-	.	ID=id151;Parent=tr22;transcript_id=tr22
NC_037328.1	LoRTIA	exon	57317853	57317934	1	-	.	ID=id152;Parent=tr22;transcript_id=tr22
NC_037328.1	LoRTIA	exon	57320011	57322847	1	-	.	ID=id153;Parent=tr22;transcript_id=tr22
NC_037328.1	LoRTIA	exon	57333464	57333526	1	-	.	ID=id154;Parent=tr22;transcript_id=tr22
NC_037328.1	LoRTIA	exon	57336406	57336459	1	-	.	ID=id155;Parent=tr22;transcript_id=tr22
NC_037328.1	LoRTIA	exon	57340306	57340347	1	-	.	ID=id156;Parent=tr22;transcript_id=tr22
NC_037328.1	LoRTIA	exon	57343219	57343669	1	-	.	ID=id157;Parent=tr22;transcript_id=tr22
NC_037328.1	LoRTIA	mRNA	57798440	57799337	10	-	.	ID=tr23;transcript_id=tr23
NC_037328.1	LoRTIA	exon	58404384	58404622	1	-	.	ID=id158;Parent=tr24;transcript_id=tr24
NC_037328.1	LoRTIA	mRNA	58404384	58433776	1	-	.	ID=tr24;transcript_id=tr24
NC_037328.1	LoRTIA	exon	58405323	58405389	1	-	.	ID=id159;Parent=tr24;transcript_id=tr24
NC_037328.1	LoRTIA	exon	58405696	58405815	1	-	.	ID=id160;Parent=tr24;transcript_id=tr24
NC_037328.1	LoRTIA	exon	58406232	58406365	1	-	.	ID=id161;Parent=tr24;transcript_id=tr24
NC_037328.1	LoRTIA	exon	58433484	58433776	1	-	.	ID=id162;Parent=tr24;transcript_id=tr24
NC_037328.1	LoRTIA	mRNA	61183743	61184328	1	+	.	ID=tr25;transcript_id=tr25
NC_037328.1	LoRTIA	exon	65318388	65318578	1	+	.	ID=id163;Parent=tr26;transcript_id=tr26
NC_037328.1	LoRTIA	mRNA	65318388	65324504	1	+	.	ID=tr26;transcript_id=tr26
NC_037328.1	LoRTIA	exon	65322761	65322907	1	+	.	ID=id164;Parent=tr26;transcript_id=tr26
NC_037328.1	LoRTIA	exon	65324391	65324504	1	+	.	ID=id165;Parent=tr26;transcript_id=tr26
NC_037328.1	LoRTIA	mRNA	66847172	66847646	10	+	.	ID=tr27;transcript_id=tr27
NC_037328.1	LoRTIA	exon	70176689	70176762	1	-	.	ID=id166;Parent=tr29;transcript_id=tr29
NC_037328.1	LoRTIA	exon	70176689	70176762	1	-	.	ID=id171;Parent=tr30;transcript_id=tr30
NC_037328.1	LoRTIA	mRNA	70176689	70180133	1	-	.	ID=tr28;transcript_id=tr28
NC_037328.1	LoRTIA	mRNA	70176689	70180133	1	-	.	ID=tr29;transcript_id=tr29
NC_037328.1	LoRTIA	mRNA	70176689	70180133	1	-	.	ID=tr30;transcript_id=tr30
NC_037328.1	LoRTIA	exon	70176706	70176762	1	-	.	ID=id176;Parent=tr31;transcript_id=tr31
NC_037328.1	LoRTIA	exon	70176706	70176762	1	-	.	ID=id181;Parent=tr32;transcript_id=tr32
NC_037328.1	LoRTIA	mRNA	70176706	70180133	1	-	.	ID=tr31;transcript_id=tr31
NC_037328.1	LoRTIA	mRNA	70176706	70180133	1	-	.	ID=tr32;transcript_id=tr32
NC_037328.1	LoRTIA	mRNA	70176706	70180133	2	-	.	ID=tr33;transcript_id=tr33
NC_037328.1	LoRTIA	exon	70177970	70178114	1	-	.	ID=id167;Parent=tr29;transcript_id=tr29
NC_037328.1	LoRTIA	exon	70177970	70178114	1	-	.	ID=id172;Parent=tr30;transcript_id=tr30
NC_037328.1	LoRTIA	exon	70177970	70178114	1	-	.	ID=id177;Parent=tr31;transcript_id=tr31
NC_037328.1	LoRTIA	exon	70177970	70178114	1	-	.	ID=id182;Parent=tr32;transcript_id=tr32
NC_037328.1	LoRTIA	exon	70179050	70179202	1	-	.	ID=id168;Parent=tr29;transcript_id=tr29
NC_037328.1	LoRTIA	exon	70179050	70179202	1	-	.	ID=id173;Parent=tr30;transcript_id=tr30
NC_037328.1	LoRTIA	exon	70179050	70179202	1	-	.	ID=id178;Parent=tr31;transcript_id=tr31
NC_037328.1	LoRTIA	exon	70179050	70179202	1	-	.	ID=id183;Parent=tr32;transcript_id=tr32
NC_037328.1	LoRTIA	exon	70179424	70179468	1	-	.	ID=id169;Parent=tr29;transcript_id=tr29
NC_037328.1	LoRTIA	exon	70179424	70179468	1	-	.	ID=id174;Parent=tr30;transcript_id=tr30
NC_037328.1	LoRTIA	exon	70179424	70179468	1	-	.	ID=id179;Parent=tr31;transcript_id=tr31
NC_037328.1	LoRTIA	exon	70179424	70179468	1	-	.	ID=id184;Parent=tr32;transcript_id=tr32
NC_037328.1	LoRTIA	exon	70180060	70180133	1	-	.	ID=id170;Parent=tr29;transcript_id=tr29
NC_037328.1	LoRTIA	exon	70180060	70180133	1	-	.	ID=id180;Parent=tr31;transcript_id=tr31
NC_037328.1	LoRTIA	exon	70180065	70180133	1	-	.	ID=id185;Parent=tr32;transcript_id=tr32
NC_037328.1	LoRTIA	exon	70180105	70180133	1	-	.	ID=id175;Parent=tr30;transcript_id=tr30
NC_037328.1	LoRTIA	mRNA	71013967	71014263	1	+	.	ID=tr34;transcript_id=tr34
NC_037328.1	LoRTIA	mRNA	71410720	71411365	1	+	.	ID=tr35;transcript_id=tr35
NC_037328.1	LoRTIA	mRNA	71410737	71411365	1	+	.	ID=tr36;transcript_id=tr36
NC_037328.1	LoRTIA	mRNA	71868302	71869009	5	+	.	ID=tr37;transcript_id=tr37
NC_037328.1	LoRTIA	exon	73362774	73363696	1	-	.	ID=id186;Parent=tr38;transcript_id=tr38
NC_037328.1	LoRTIA	mRNA	73362774	73365269	1	-	.	ID=tr38;transcript_id=tr38
NC_037328.1	LoRTIA	exon	73364364	73364451	1	-	.	ID=id187;Parent=tr38;transcript_id=tr38
NC_037328.1	LoRTIA	exon	73364689	73364784	1	-	.	ID=id188;Parent=tr38;transcript_id=tr38
NC_037328.1	LoRTIA	exon	73364925	73365269	1	-	.	ID=id189;Parent=tr38;transcript_id=tr38
NC_037328.1	LoRTIA	mRNA	76416077	76416623	1	-	.	ID=tr40;transcript_id=tr40
NC_037328.1	LoRTIA	mRNA	76416077	76417842	24	-	.	ID=tr39;transcript_id=tr39
NC_037328.1	LoRTIA	exon	77130195	77130830	1	+	.	ID=id190;Parent=tr41;transcript_id=tr41
NC_037328.1	LoRTIA	mRNA	77130195	77309567	1	+	.	ID=tr41;transcript_id=tr41
NC_037328.1	LoRTIA	exon	77262554	77262706	1	+	.	ID=id191;Parent=tr41;transcript_id=tr41
NC_037328.1	LoRTIA	exon	77264902	77265091	1	+	.	ID=id192;Parent=tr41;transcript_id=tr41
NC_037328.1	LoRTIA	exon	77275199	77275330	1	+	.	ID=id193;Parent=tr41;transcript_id=tr41
NC_037328.1	LoRTIA	exon	77277135	77277277	1	+	.	ID=id194;Parent=tr41;transcript_id=tr41
NC_037328.1	LoRTIA	exon	77278130	77278219	1	+	.	ID=id195;Parent=tr41;transcript_id=tr41
NC_037328.1	LoRTIA	exon	77280057	77280097	1	+	.	ID=id196;Parent=tr41;transcript_id=tr41
NC_037328.1	LoRTIA	exon	77282405	77282499	1	+	.	ID=id197;Parent=tr41;transcript_id=tr41
NC_037328.1	LoRTIA	exon	77289015	77289140	1	+	.	ID=id198;Parent=tr41;transcript_id=tr41
NC_037328.1	LoRTIA	exon	77289933	77290028	1	+	.	ID=id199;Parent=tr41;transcript_id=tr41
NC_037328.1	LoRTIA	exon	77290592	77290742	1	+	.	ID=id200;Parent=tr41;transcript_id=tr41
NC_037328.1	LoRTIA	exon	77291621	77291738	1	+	.	ID=id201;Parent=tr41;transcript_id=tr41
NC_037328.1	LoRTIA	exon	77292915	77292990	1	+	.	ID=id202;Parent=tr41;transcript_id=tr41
NC_037328.1	LoRTIA	exon	77300381	77300521	1	+	.	ID=id203;Parent=tr41;transcript_id=tr41
NC_037328.1	LoRTIA	exon	77308495	77309567	1	+	.	ID=id204;Parent=tr41;transcript_id=tr41
NC_037328.1	LoRTIA	exon	80452916	80453151	1	+	.	ID=id205;Parent=tr42;transcript_id=tr42
NC_037328.1	LoRTIA	mRNA	80452916	80467442	1	+	.	ID=tr42;transcript_id=tr42
NC_037328.1	LoRTIA	exon	80454227	80454379	1	+	.	ID=id206;Parent=tr42;transcript_id=tr42
NC_037328.1	LoRTIA	exon	80457303	80457381	1	+	.	ID=id207;Parent=tr42;transcript_id=tr42
NC_037328.1	LoRTIA	exon	80461106	80461185	1	+	.	ID=id208;Parent=tr42;transcript_id=tr42
NC_037328.1	LoRTIA	exon	80462808	80462927	1	+	.	ID=id209;Parent=tr42;transcript_id=tr42
NC_037328.1	LoRTIA	exon	80465159	80465302	1	+	.	ID=id210;Parent=tr42;transcript_id=tr42
NC_037328.1	LoRTIA	exon	80465474	80465594	1	+	.	ID=id211;Parent=tr42;transcript_id=tr42
NC_037328.1	LoRTIA	exon	80466079	80466204	1	+	.	ID=id212;Parent=tr42;transcript_id=tr42
NC_037328.1	LoRTIA	exon	80466926	80467007	2	+	.	ID=id216;Parent=tr43;transcript_id=tr43
NC_037328.1	LoRTIA	mRNA	80466926	80467442	2	+	.	ID=tr43;transcript_id=tr43
NC_037328.1	LoRTIA	exon	80466927	80467007	1	+	.	ID=id213;Parent=tr42;transcript_id=tr42
NC_037328.1	LoRTIA	exon	80467081	80467197	1	+	.	ID=id214;Parent=tr42;transcript_id=tr42
NC_037328.1	LoRTIA	exon	80467081	80467197	2	+	.	ID=id217;Parent=tr43;transcript_id=tr43
NC_037328.1	LoRTIA	exon	80467287	80467442	1	+	.	ID=id215;Parent=tr42;transcript_id=tr42
NC_037328.1	LoRTIA	exon	80467287	80467442	2	+	.	ID=id218;Parent=tr43;transcript_id=tr43
NC_037328.1	LoRTIA	exon	80467440	80468220	1	-	.	ID=id219;Parent=tr44;transcript_id=tr44
NC_037328.1	LoRTIA	exon	80467440	80468220	1	-	.	ID=id229;Parent=tr45;transcript_id=tr45
NC_037328.1	LoRTIA	exon	80467440	80468220	1	-	.	ID=id238;Parent=tr46;transcript_id=tr46
NC_037328.1	LoRTIA	exon	80467440	80468220	1	-	.	ID=id249;Parent=tr47;transcript_id=tr47
NC_037328.1	LoRTIA	exon	80467440	80468220	1	-	.	ID=id260;Parent=tr48;transcript_id=tr48
NC_037328.1	LoRTIA	mRNA	80467440	80473755	1	-	.	ID=tr44;transcript_id=tr44
NC_037328.1	LoRTIA	mRNA	80467440	80473755	1	-	.	ID=tr45;transcript_id=tr45
NC_037328.1	LoRTIA	mRNA	80467440	80473755	1	-	.	ID=tr46;transcript_id=tr46
NC_037328.1	LoRTIA	mRNA	80467440	80473755	1	-	.	ID=tr47;transcript_id=tr47
NC_037328.1	LoRTIA	mRNA	80467440	80473755	1	-	.	ID=tr48;transcript_id=tr48
NC_037328.1	LoRTIA	exon	80467578	80468220	1	-	.	ID=id272;Parent=tr49;transcript_id=tr49
NC_037328.1	LoRTIA	mRNA	80467578	80473755	1	-	.	ID=tr49;transcript_id=tr49
NC_037328.1	LoRTIA	exon	80468931	80469041	1	-	.	ID=id230;Parent=tr45;transcript_id=tr45
NC_037328.1	LoRTIA	exon	80468931	80469041	1	-	.	ID=id239;Parent=tr46;transcript_id=tr46
NC_037328.1	LoRTIA	exon	80468931	80469041	1	-	.	ID=id250;Parent=tr47;transcript_id=tr47
NC_037328.1	LoRTIA	exon	80468931	80469041	1	-	.	ID=id261;Parent=tr48;transcript_id=tr48
NC_037328.1	LoRTIA	exon	80468931	80469041	1	-	.	ID=id273;Parent=tr49;transcript_id=tr49
NC_037328.1	LoRTIA	exon	80469476	80469555	1	-	.	ID=id220;Parent=tr44;transcript_id=tr44
NC_037328.1	LoRTIA	exon	80469476	80469555	1	-	.	ID=id231;Parent=tr45;transcript_id=tr45
NC_037328.1	LoRTIA	exon	80469476	80469555	1	-	.	ID=id240;Parent=tr46;transcript_id=tr46
NC_037328.1	LoRTIA	exon	80469476	80469555	1	-	.	ID=id251;Parent=tr47;transcript_id=tr47
NC_037328.1	LoRTIA	exon	80469476	80469555	1	-	.	ID=id262;Parent=tr48;transcript_id=tr48
NC_037328.1	LoRTIA	exon	80469476	80469555	1	-	.	ID=id274;Parent=tr49;transcript_id=tr49
NC_037328.1	LoRTIA	exon	80469928	80470017	1	-	.	ID=id221;Parent=tr44;transcript_id=tr44
NC_037328.1	LoRTIA	exon	80469928	80470017	1	-	.	ID=id241;Parent=tr46;transcript_id=tr46
NC_037328.1	LoRTIA	exon	80469928	80470017	1	-	.	ID=id252;Parent=tr47;transcript_id=tr47
NC_037328.1	LoRTIA	exon	80469928	80470017	1	-	.	ID=id263;Parent=tr48;transcript_id=tr48
NC_037328.1	LoRTIA	exon	80469928	80470017	1	-	.	ID=id275;Parent=tr49;transcript_id=tr49
NC_037328.1	LoRTIA	exon	80469928	80470843	1	-	.	ID=id232;Parent=tr45;transcript_id=tr45
NC_037328.1	LoRTIA	exon	80470262	80470322	1	-	.	ID=id242;Parent=tr46;transcript_id=tr46
NC_037328.1	LoRTIA	exon	80470262	80470399	1	-	.	ID=id222;Parent=tr44;transcript_id=tr44
NC_037328.1	LoRTIA	exon	80470262	80470399	1	-	.	ID=id264;Parent=tr48;transcript_id=tr48
NC_037328.1	LoRTIA	exon	80470262	80470843	1	-	.	ID=id253;Parent=tr47;transcript_id=tr47
NC_037328.1	LoRTIA	exon	80470262	80471431	1	-	.	ID=id276;Parent=tr49;transcript_id=tr49
NC_037328.1	LoRTIA	exon	80470700	80470843	1	-	.	ID=id243;Parent=tr46;transcript_id=tr46
NC_037328.1	LoRTIA	exon	80470700	80470843	1	-	.	ID=id265;Parent=tr48;transcript_id=tr48
NC_037328.1	LoRTIA	exon	80470700	80471168	1	-	.	ID=id223;Parent=tr44;transcript_id=tr44
NC_037328.1	LoRTIA	exon	80471059	80471168	1	-	.	ID=id233;Parent=tr45;transcript_id=tr45
NC_037328.1	LoRTIA	exon	80471059	80471168	1	-	.	ID=id244;Parent=tr46;transcript_id=tr46
NC_037328.1	LoRTIA	exon	80471059	80471168	1	-	.	ID=id254;Parent=tr47;transcript_id=tr47
NC_037328.1	LoRTIA	exon	80471059	80471168	1	-	.	ID=id266;Parent=tr48;transcript_id=tr48
NC_037328.1	LoRTIA	exon	80471263	80471431	1	-	.	ID=id224;Parent=tr44;transcript_id=tr44
NC_037328.1	LoRTIA	exon	80471263	80471431	1	-	.	ID=id234;Parent=tr45;transcript_id=tr45
NC_037328.1	LoRTIA	exon	80471263	80471431	1	-	.	ID=id245;Parent=tr46;transcript_id=tr46
NC_037328.1	LoRTIA	exon	80471263	80471431	1	-	.	ID=id255;Parent=tr47;transcript_id=tr47
NC_037328.1	LoRTIA	exon	80471263	80471431	1	-	.	ID=id267;Parent=tr48;transcript_id=tr48
NC_037328.1	LoRTIA	exon	80472190	80472329	1	-	.	ID=id225;Parent=tr44;transcript_id=tr44
NC_037328.1	LoRTIA	exon	80472190	80472329	1	-	.	ID=id256;Parent=tr47;transcript_id=tr47
NC_037328.1	LoRTIA	exon	80472190	80472329	1	-	.	ID=id268;Parent=tr48;transcript_id=tr48
NC_037328.1	LoRTIA	exon	80472190	80472329	1	-	.	ID=id277;Parent=tr49;transcript_id=tr49
NC_037328.1	LoRTIA	exon	80472622	80472754	1	-	.	ID=id226;Parent=tr44;transcript_id=tr44
NC_037328.1	LoRTIA	exon	80472622	80472754	1	-	.	ID=id235;Parent=tr45;transcript_id=tr45
NC_037328.1	LoRTIA	exon	80472622	80472754	1	-	.	ID=id246;Parent=tr46;transcript_id=tr46
NC_037328.1	LoRTIA	exon	80472622	80472754	1	-	.	ID=id257;Parent=tr47;transcript_id=tr47
NC_037328.1	LoRTIA	exon	80472622	80472754	1	-	.	ID=id269;Parent=tr48;transcript_id=tr48
NC_037328.1	LoRTIA	exon	80472622	80472889	1	-	.	ID=id278;Parent=tr49;transcript_id=tr49
NC_037328.1	LoRTIA	exon	80472844	80472889	1	-	.	ID=id227;Parent=tr44;transcript_id=tr44
NC_037328.1	LoRTIA	exon	80472844	80472889	1	-	.	ID=id236;Parent=tr45;transcript_id=tr45
NC_037328.1	LoRTIA	exon	80472844	80472889	1	-	.	ID=id247;Parent=tr46;transcript_id=tr46
NC_037328.1	LoRTIA	exon	80472844	80472889	1	-	.	ID=id258;Parent=tr47;transcript_id=tr47
NC_037328.1	LoRTIA	exon	80472844	80472889	1	-	.	ID=id270;Parent=tr48;transcript_id=tr48
NC_037328.1	LoRTIA	exon	80473693	80473755	1	-	.	ID=id228;Parent=tr44;transcript_id=tr44
NC_037328.1	LoRTIA	exon	80473693	80473755	1	-	.	ID=id237;Parent=tr45;transcript_id=tr45
NC_037328.1	LoRTIA	exon	80473693	80473755	1	-	.	ID=id248;Parent=tr46;transcript_id=tr46
NC_037328.1	LoRTIA	exon	80473693	80473755	1	-	.	ID=id259;Parent=tr47;transcript_id=tr47
NC_037328.1	LoRTIA	exon	80473693	80473755	1	-	.	ID=id271;Parent=tr48;transcript_id=tr48
NC_037328.1	LoRTIA	exon	80473693	80473755	1	-	.	ID=id279;Parent=tr49;transcript_id=tr49
NC_037328.1	LoRTIA	exon	81288263	81288451	1	+	.	ID=id280;Parent=tr50;transcript_id=tr50
NC_037328.1	LoRTIA	mRNA	81288263	81308567	1	+	.	ID=tr50;transcript_id=tr50
NC_037328.1	LoRTIA	exon	81299736	81299869	1	+	.	ID=id281;Parent=tr50;transcript_id=tr50
NC_037328.1	LoRTIA	exon	81300924	81301086	1	+	.	ID=id282;Parent=tr50;transcript_id=tr50
NC_037328.1	LoRTIA	exon	81302409	81302597	1	+	.	ID=id283;Parent=tr50;transcript_id=tr50
NC_037328.1	LoRTIA	exon	81304467	81304582	1	+	.	ID=id284;Parent=tr50;transcript_id=tr50
NC_037328.1	LoRTIA	exon	81304889	81304972	1	+	.	ID=id285;Parent=tr50;transcript_id=tr50
NC_037328.1	LoRTIA	exon	81306181	81306240	1	+	.	ID=id286;Parent=tr50;transcript_id=tr50
NC_037328.1	LoRTIA	exon	81307010	81307083	1	+	.	ID=id287;Parent=tr50;transcript_id=tr50
NC_037328.1	LoRTIA	exon	81307561	81308567	1	+	.	ID=id288;Parent=tr50;transcript_id=tr50
NC_037328.1	LoRTIA	mRNA	83232820	83233355	11	+	.	ID=tr51;transcript_id=tr51
NC_037328.1	LoRTIA	mRNA	83419537	83420367	9	+	.	ID=tr52;transcript_id=tr52
NC_037328.1	LoRTIA	mRNA	83709815	83711110	1	-	.	ID=tr53;transcript_id=tr53
NC_037328.1	LoRTIA	mRNA	87506775	87507091	5	+	.	ID=tr54;transcript_id=tr54
NC_037328.1	LoRTIA	exon	87536383	87536848	1	-	.	ID=id289;Parent=tr55;transcript_id=tr55
NC_037328.1	LoRTIA	mRNA	87536383	87567833	1	-	.	ID=tr55;transcript_id=tr55
NC_037328.1	LoRTIA	exon	87538084	87538170	1	-	.	ID=id290;Parent=tr55;transcript_id=tr55
NC_037328.1	LoRTIA	exon	87540424	87540519	1	-	.	ID=id291;Parent=tr55;transcript_id=tr55
NC_037328.1	LoRTIA	exon	87542303	87542383	1	-	.	ID=id292;Parent=tr55;transcript_id=tr55
NC_037328.1	LoRTIA	exon	87542532	87542646	1	-	.	ID=id293;Parent=tr55;transcript_id=tr55
NC_037328.1	LoRTIA	exon	87543019	87543080	1	-	.	ID=id294;Parent=tr55;transcript_id=tr55
NC_037328.1	LoRTIA	exon	87544502	87544591	1	-	.	ID=id295;Parent=tr55;transcript_id=tr55
NC_037328.1	LoRTIA	exon	87544687	87544793	1	-	.	ID=id296;Parent=tr55;transcript_id=tr55
NC_037328.1	LoRTIA	exon	87545065	87545159	1	-	.	ID=id297;Parent=tr55;transcript_id=tr55
NC_037328.1	LoRTIA	exon	87550318	87550415	1	-	.	ID=id298;Parent=tr55;transcript_id=tr55
NC_037328.1	LoRTIA	exon	87551031	87551131	1	-	.	ID=id299;Parent=tr55;transcript_id=tr55
NC_037328.1	LoRTIA	exon	87555309	87555483	1	-	.	ID=id300;Parent=tr55;transcript_id=tr55
NC_037328.1	LoRTIA	exon	87555647	87555723	1	-	.	ID=id301;Parent=tr55;transcript_id=tr55
NC_037328.1	LoRTIA	exon	87567665	87567833	1	-	.	ID=id302;Parent=tr55;transcript_id=tr55
NC_037328.1	LoRTIA	mRNA	95820499	95821342	44	+	.	ID=tr56;transcript_id=tr56
NC_037328.1	LoRTIA	mRNA	96158138	96158336	3	-	.	ID=tr58;transcript_id=tr58
NC_037328.1	LoRTIA	mRNA	96158138	96158786	39	-	.	ID=tr57;transcript_id=tr57
NC_037328.1	LoRTIA	mRNA	96158167	96158336	4	-	.	ID=tr60;transcript_id=tr60
NC_037328.1	LoRTIA	mRNA	96158167	96158786	46	-	.	ID=tr59;transcript_id=tr59
NC_037328.1	LoRTIA	exon	96572447	96572481	1	+	.	ID=id303;Parent=tr61;transcript_id=tr61
NC_037328.1	LoRTIA	exon	96572447	96572481	2	+	.	ID=id307;Parent=tr62;transcript_id=tr62
NC_037328.1	LoRTIA	mRNA	96572447	96576170	1	+	.	ID=tr61;transcript_id=tr61
NC_037328.1	LoRTIA	mRNA	96572447	96576818	2	+	.	ID=tr62;transcript_id=tr62
NC_037328.1	LoRTIA	exon	96574271	96574363	1	+	.	ID=id304;Parent=tr61;transcript_id=tr61
NC_037328.1	LoRTIA	exon	96574271	96574363	2	+	.	ID=id308;Parent=tr62;transcript_id=tr62
NC_037328.1	LoRTIA	exon	96574461	96574649	1	+	.	ID=id305;Parent=tr61;transcript_id=tr61
NC_037328.1	LoRTIA	exon	96574461	96574649	2	+	.	ID=id309;Parent=tr62;transcript_id=tr62
NC_037328.1	LoRTIA	exon	96575911	96576170	1	+	.	ID=id306;Parent=tr61;transcript_id=tr61
NC_037328.1	LoRTIA	exon	96575911	96576818	2	+	.	ID=id310;Parent=tr62;transcript_id=tr62
NC_037328.1	LoRTIA	mRNA	97337501	97337911	3	+	.	ID=tr63;transcript_id=tr63
NC_037328.1	LoRTIA	exon	99744397	99744465	1	+	.	ID=id311;Parent=tr64;transcript_id=tr64
NC_037328.1	LoRTIA	exon	99744397	99744465	1	+	.	ID=id319;Parent=tr65;transcript_id=tr65
NC_037328.1	LoRTIA	mRNA	99744397	99792130	1	+	.	ID=tr64;transcript_id=tr64
NC_037328.1	LoRTIA	mRNA	99744397	99792278	1	+	.	ID=tr65;transcript_id=tr65
NC_037328.1	LoRTIA	exon	99760958	99761168	1	+	.	ID=id312;Parent=tr64;transcript_id=tr64
NC_037328.1	LoRTIA	exon	99760958	99761168	1	+	.	ID=id320;Parent=tr65;transcript_id=tr65
NC_037328.1	LoRTIA	exon	99773916	99773969	1	+	.	ID=id313;Parent=tr64;transcript_id=tr64
NC_037328.1	LoRTIA	exon	99773916	99773969	1	+	.	ID=id321;Parent=tr65;transcript_id=tr65
NC_037328.1	LoRTIA	exon	99780762	99780879	1	+	.	ID=id314;Parent=tr64;transcript_id=tr64
NC_037328.1	LoRTIA	exon	99780762	99780879	1	+	.	ID=id322;Parent=tr65;transcript_id=tr65
NC_037328.1	LoRTIA	exon	99782550	99782676	1	+	.	ID=id315;Parent=tr64;transcript_id=tr64
NC_037328.1	LoRTIA	exon	99782550	99782676	1	+	.	ID=id323;Parent=tr65;transcript_id=tr65
NC_037328.1	LoRTIA	exon	99787984	99788062	1	+	.	ID=id316;Parent=tr64;transcript_id=tr64
NC_037328.1	LoRTIA	exon	99787984	99788062	1	+	.	ID=id324;Parent=tr65;transcript_id=tr65
NC_037328.1	LoRTIA	exon	99788370	99788452	1	+	.	ID=id317;Parent=tr64;transcript_id=tr64
NC_037328.1	LoRTIA	exon	99788370	99788452	1	+	.	ID=id325;Parent=tr65;transcript_id=tr65
NC_037328.1	LoRTIA	exon	99791655	99792130	1	+	.	ID=id318;Parent=tr64;transcript_id=tr64
NC_037328.1	LoRTIA	exon	99791655	99792278	1	+	.	ID=id326;Parent=tr65;transcript_id=tr65
NC_037328.1	LoRTIA	mRNA	104351125	104351843	31	+	.	ID=tr66;transcript_id=tr66
NC_037328.1	LoRTIA	mRNA	107308604	107308949	3	-	.	ID=tr67;transcript_id=tr67
NC_037328.1	LoRTIA	exon	111095759	111095978	1	+	.	ID=id327;Parent=tr68;transcript_id=tr68
NC_037328.1	LoRTIA	mRNA	111095759	111107050	1	+	.	ID=tr68;transcript_id=tr68
NC_037328.1	LoRTIA	exon	111095789	111095978	1	+	.	ID=id331;Parent=tr69;transcript_id=tr69
NC_037328.1	LoRTIA	mRNA	111095789	111107050	1	+	.	ID=tr69;transcript_id=tr69
NC_037328.1	LoRTIA	exon	111095801	111095978	1	+	.	ID=id336;Parent=tr70;transcript_id=tr70
NC_037328.1	LoRTIA	mRNA	111095801	111107050	1	+	.	ID=tr70;transcript_id=tr70
NC_037328.1	LoRTIA	exon	111097171	111097297	1	+	.	ID=id332;Parent=tr69;transcript_id=tr69
NC_037328.1	LoRTIA	exon	111097171	111097297	1	+	.	ID=id337;Parent=tr70;transcript_id=tr70
NC_037328.1	LoRTIA	exon	111097171	111101498	1	+	.	ID=id328;Parent=tr68;transcript_id=tr68
NC_037328.1	LoRTIA	exon	111101400	111101498	1	+	.	ID=id333;Parent=tr69;transcript_id=tr69
NC_037328.1	LoRTIA	exon	111101400	111101498	1	+	.	ID=id338;Parent=tr70;transcript_id=tr70
NC_037328.1	LoRTIA	exon	111105573	111105704	1	+	.	ID=id329;Parent=tr68;transcript_id=tr68
NC_037328.1	LoRTIA	exon	111105573	111105704	1	+	.	ID=id334;Parent=tr69;transcript_id=tr69
NC_037328.1	LoRTIA	exon	111105573	111105704	1	+	.	ID=id339;Parent=tr70;transcript_id=tr70
NC_037328.1	LoRTIA	exon	111106758	111107050	1	+	.	ID=id330;Parent=tr68;transcript_id=tr68
NC_037328.1	LoRTIA	exon	111106758	111107050	1	+	.	ID=id335;Parent=tr69;transcript_id=tr69
NC_037328.1	LoRTIA	exon	111106758	111107050	1	+	.	ID=id340;Parent=tr70;transcript_id=tr70
NC_037328.1	LoRTIA	exon	118809487	118809766	14	+	.	ID=id341;Parent=tr71;transcript_id=tr71
NC_037328.1	LoRTIA	exon	118809487	118809766	3	+	.	ID=id346;Parent=tr72;transcript_id=tr72
NC_037328.1	LoRTIA	exon	118809487	118809766	4	+	.	ID=id350;Parent=tr73;transcript_id=tr73
NC_037328.1	LoRTIA	exon	118809487	118809766	1	+	.	ID=id355;Parent=tr74;transcript_id=tr74
NC_037328.1	LoRTIA	mRNA	118809487	118814857	3	+	.	ID=tr72;transcript_id=tr72
NC_037328.1	LoRTIA	mRNA	118809487	118817358	1	+	.	ID=tr74;transcript_id=tr74
NC_037328.1	LoRTIA	mRNA	118809487	118817546	4	+	.	ID=tr73;transcript_id=tr73
NC_037328.1	LoRTIA	mRNA	118809487	118817969	14	+	.	ID=tr71;transcript_id=tr71
NC_037328.1	LoRTIA	exon	118811237	118811327	1	+	.	ID=id360;Parent=tr75;transcript_id=tr75
NC_037328.1	LoRTIA	exon	118811237	118811327	1	+	.	ID=id364;Parent=tr76;transcript_id=tr76
NC_037328.1	LoRTIA	mRNA	118811237	118817358	1	+	.	ID=tr75;transcript_id=tr75
NC_037328.1	LoRTIA	mRNA	118811237	118817969	1	+	.	ID=tr76;transcript_id=tr76
NC_037328.1	LoRTIA	exon	118811238	118811327	14	+	.	ID=id342;Parent=tr71;transcript_id=tr71
NC_037328.1	LoRTIA	exon	118811238	118811327	3	+	.	ID=id347;Parent=tr72;transcript_id=tr72
NC_037328.1	LoRTIA	exon	118811238	118811327	4	+	.	ID=id351;Parent=tr73;transcript_id=tr73
NC_037328.1	LoRTIA	exon	118811238	118811327	1	+	.	ID=id356;Parent=tr74;transcript_id=tr74
NC_037328.1	LoRTIA	exon	118811417	118811562	14	+	.	ID=id343;Parent=tr71;transcript_id=tr71
NC_037328.1	LoRTIA	exon	118811417	118811562	3	+	.	ID=id348;Parent=tr72;transcript_id=tr72
NC_037328.1	LoRTIA	exon	118811417	118811562	4	+	.	ID=id352;Parent=tr73;transcript_id=tr73
NC_037328.1	LoRTIA	exon	118811417	118811562	1	+	.	ID=id357;Parent=tr74;transcript_id=tr74
NC_037328.1	LoRTIA	exon	118811417	118811562	1	+	.	ID=id361;Parent=tr75;transcript_id=tr75
NC_037328.1	LoRTIA	exon	118811417	118811562	1	+	.	ID=id365;Parent=tr76;transcript_id=tr76
NC_037328.1	LoRTIA	exon	118814706	118814857	3	+	.	ID=id349;Parent=tr72;transcript_id=tr72
NC_037328.1	LoRTIA	exon	118814706	118814886	14	+	.	ID=id344;Parent=tr71;transcript_id=tr71
NC_037328.1	LoRTIA	exon	118814706	118814886	4	+	.	ID=id353;Parent=tr73;transcript_id=tr73
NC_037328.1	LoRTIA	exon	118814706	118814886	1	+	.	ID=id358;Parent=tr74;transcript_id=tr74
NC_037328.1	LoRTIA	exon	118814706	118814886	1	+	.	ID=id362;Parent=tr75;transcript_id=tr75
NC_037328.1	LoRTIA	exon	118814706	118814886	1	+	.	ID=id366;Parent=tr76;transcript_id=tr76
NC_037328.1	LoRTIA	exon	118817116	118817358	1	+	.	ID=id359;Parent=tr74;transcript_id=tr74
NC_037328.1	LoRTIA	exon	118817116	118817358	1	+	.	ID=id363;Parent=tr75;transcript_id=tr75
NC_037328.1	LoRTIA	exon	118817116	118817546	4	+	.	ID=id354;Parent=tr73;transcript_id=tr73
NC_037328.1	LoRTIA	exon	118817116	118817969	14	+	.	ID=id345;Parent=tr71;transcript_id=tr71
NC_037328.1	LoRTIA	exon	118817116	118817969	1	+	.	ID=id367;Parent=tr76;transcript_id=tr76
NC_037328.1	LoRTIA	exon	127050090	127050763	1	-	.	ID=id368;Parent=tr77;transcript_id=tr77
NC_037328.1	LoRTIA	mRNA	127050090	127086252	1	-	.	ID=tr77;transcript_id=tr77
NC_037328.1	LoRTIA	exon	127052670	127052756	1	-	.	ID=id369;Parent=tr77;transcript_id=tr77
NC_037328.1	LoRTIA	exon	127056846	127056896	1	-	.	ID=id370;Parent=tr77;transcript_id=tr77
NC_037328.1	LoRTIA	exon	127059705	127059889	1	-	.	ID=id371;Parent=tr77;transcript_id=tr77
NC_037328.1	LoRTIA	exon	127065765	127065872	1	-	.	ID=id372;Parent=tr77;transcript_id=tr77
NC_037328.1	LoRTIA	exon	127069208	127069336	1	-	.	ID=id373;Parent=tr77;transcript_id=tr77
NC_037328.1	LoRTIA	exon	127085983	127086252	1	-	.	ID=id374;Parent=tr77;transcript_id=tr77
NC_037328.1	LoRTIA	mRNA	130073624	130074272	7	-	.	ID=tr78;transcript_id=tr78
NC_037328.1	LoRTIA	mRNA	130568041	130569367	1	+	.	ID=tr79;transcript_id=tr79
NC_037328.1	LoRTIA	exon	135880376	135880452	1	-	.	ID=id375;Parent=tr80;transcript_id=tr80
NC_037328.1	LoRTIA	mRNA	135880376	135881717	1	-	.	ID=tr80;transcript_id=tr80
NC_037328.1	LoRTIA	exon	135881145	135881717	1	-	.	ID=id376;Parent=tr80;transcript_id=tr80
NC_037328.1	LoRTIA	mRNA	139308074	139308805	4	+	.	ID=tr81;transcript_id=tr81
NC_037328.1	LoRTIA	mRNA	139406022	139412426	1	-	.	ID=tr82;transcript_id=tr82
NC_037328.1	LoRTIA	exon	139406036	139406888	1	-	.	ID=id377;Parent=tr84;transcript_id=tr84
NC_037328.1	LoRTIA	exon	139406036	139406888	1	-	.	ID=id381;Parent=tr85;transcript_id=tr85
NC_037328.1	LoRTIA	mRNA	139406036	139412426	2	-	.	ID=tr83;transcript_id=tr83
NC_037328.1	LoRTIA	mRNA	139406036	139412426	1	-	.	ID=tr85;transcript_id=tr85
NC_037328.1	LoRTIA	mRNA	139406036	139412459	1	-	.	ID=tr84;transcript_id=tr84
NC_037328.1	LoRTIA	exon	139408596	139408724	1	-	.	ID=id378;Parent=tr84;transcript_id=tr84
NC_037328.1	LoRTIA	exon	139408596	139408724	1	-	.	ID=id382;Parent=tr85;transcript_id=tr85
NC_037328.1	LoRTIA	exon	139411693	139411775	1	-	.	ID=id383;Parent=tr85;transcript_id=tr85
NC_037328.1	LoRTIA	exon	139411693	139411973	1	-	.	ID=id379;Parent=tr84;transcript_id=tr84
NC_037328.1	LoRTIA	exon	139412289	139412426	1	-	.	ID=id384;Parent=tr85;transcript_id=tr85
NC_037328.1	LoRTIA	exon	139412304	139412459	1	-	.	ID=id380;Parent=tr84;transcript_id=tr84
NC_037328.1	LoRTIA	exon	139443081	139443204	1	+	.	ID=id385;Parent=tr86;transcript_id=tr86
NC_037328.1	LoRTIA	mRNA	139443081	139458043	1	+	.	ID=tr86;transcript_id=tr86
NC_037328.1	LoRTIA	exon	139443100	139443204	1	+	.	ID=id387;Parent=tr87;transcript_id=tr87
NC_037328.1	LoRTIA	mRNA	139443100	139458043	1	+	.	ID=tr87;transcript_id=tr87
NC_037328.1	LoRTIA	exon	139451065	139451230	1	+	.	ID=id388;Parent=tr87;transcript_id=tr87
NC_037328.1	LoRTIA	exon	139451065	139458043	1	+	.	ID=id386;Parent=tr86;transcript_id=tr86
NC_037328.1	LoRTIA	exon	139452240	139452307	1	+	.	ID=id389;Parent=tr87;transcript_id=tr87
NC_037328.1	LoRTIA	exon	139455317	139455431	1	+	.	ID=id390;Parent=tr87;transcript_id=tr87
NC_037328.1	LoRTIA	exon	139457148	139458043	1	+	.	ID=id391;Parent=tr87;transcript_id=tr87
NC_037328.1	LoRTIA	exon	143782430	143782660	1	+	.	ID=id392;Parent=tr88;transcript_id=tr88
NC_037328.1	LoRTIA	mRNA	143782430	143808078	1	+	.	ID=tr88;transcript_id=tr88
NC_037328.1	LoRTIA	exon	143795877	143795931	1	+	.	ID=id393;Parent=tr88;transcript_id=tr88
NC_037328.1	LoRTIA	exon	143799476	143799580	1	+	.	ID=id394;Parent=tr88;transcript_id=tr88
NC_037328.1	LoRTIA	exon	143800132	143800215	1	+	.	ID=id395;Parent=tr88;transcript_id=tr88
NC_037328.1	LoRTIA	exon	143800952	143800998	1	+	.	ID=id396;Parent=tr88;transcript_id=tr88
NC_037328.1	LoRTIA	exon	143802182	143802267	1	+	.	ID=id397;Parent=tr88;transcript_id=tr88
NC_037328.1	LoRTIA	exon	143803334	143803379	1	+	.	ID=id398;Parent=tr88;transcript_id=tr88
NC_037328.1	LoRTIA	exon	143805359	143805470	1	+	.	ID=id399;Parent=tr88;transcript_id=tr88
NC_037328.1	LoRTIA	exon	143806361	143806497	1	+	.	ID=id400;Parent=tr88;transcript_id=tr88
NC_037328.1	LoRTIA	exon	143807552	143807618	1	+	.	ID=id401;Parent=tr88;transcript_id=tr88
NC_037328.1	LoRTIA	exon	143807877	143808078	1	+	.	ID=id402;Parent=tr88;transcript_id=tr88
NC_037328.1	LoRTIA	exon	143846934	143847270	4	-	.	ID=id403;Parent=tr89;transcript_id=tr89
NC_037328.1	LoRTIA	exon	143846934	143847270	5	-	.	ID=id406;Parent=tr90;transcript_id=tr90
NC_037328.1	LoRTIA	mRNA	143846934	143850386	5	-	.	ID=tr90;transcript_id=tr90
NC_037328.1	LoRTIA	mRNA	143846934	143850400	4	-	.	ID=tr89;transcript_id=tr89
NC_037328.1	LoRTIA	exon	143847694	143847795	4	-	.	ID=id404;Parent=tr89;transcript_id=tr89
NC_037328.1	LoRTIA	exon	143847694	143847795	5	-	.	ID=id407;Parent=tr90;transcript_id=tr90
NC_037328.1	LoRTIA	exon	143850210	143850386	5	-	.	ID=id408;Parent=tr90;transcript_id=tr90
NC_037328.1	LoRTIA	exon	143850210	143850400	4	-	.	ID=id405;Parent=tr89;transcript_id=tr89
NC_037328.1	LoRTIA	exon	144224992	144226446	1	-	.	ID=id409;Parent=tr91;transcript_id=tr91
NC_037328.1	LoRTIA	mRNA	144224992	144234811	1	-	.	ID=tr91;transcript_id=tr91
NC_037328.1	LoRTIA	exon	144227292	144227327	1	-	.	ID=id410;Parent=tr91;transcript_id=tr91
NC_037328.1	LoRTIA	exon	144228260	144228430	1	-	.	ID=id411;Parent=tr91;transcript_id=tr91
NC_037328.1	LoRTIA	exon	144230592	144230873	1	-	.	ID=id412;Parent=tr91;transcript_id=tr91
NC_037328.1	LoRTIA	exon	144231925	144232287	1	-	.	ID=id413;Parent=tr91;transcript_id=tr91
NC_037328.1	LoRTIA	exon	144233206	144233246	1	-	.	ID=id414;Parent=tr91;transcript_id=tr91
NC_037328.1	LoRTIA	exon	144234626	144234811	1	-	.	ID=id415;Parent=tr91;transcript_id=tr91
NC_037328.1	LoRTIA	exon	144713170	144714885	1	-	.	ID=id416;Parent=tr92;transcript_id=tr92
NC_037328.1	LoRTIA	exon	144713170	144714885	2	-	.	ID=id422;Parent=tr93;transcript_id=tr93
NC_037328.1	LoRTIA	exon	144713170	144714885	2	-	.	ID=id428;Parent=tr94;transcript_id=tr94
NC_037328.1	LoRTIA	mRNA	144713170	144730554	1	-	.	ID=tr92;transcript_id=tr92
NC_037328.1	LoRTIA	mRNA	144713170	144730570	2	-	.	ID=tr93;transcript_id=tr93
NC_037328.1	LoRTIA	mRNA	144713170	144730603	2	-	.	ID=tr94;transcript_id=tr94
NC_037328.1	LoRTIA	exon	144716698	144716744	1	-	.	ID=id417;Parent=tr92;transcript_id=tr92
NC_037328.1	LoRTIA	exon	144716698	144716744	2	-	.	ID=id423;Parent=tr93;transcript_id=tr93
NC_037328.1	LoRTIA	exon	144716698	144716744	2	-	.	ID=id429;Parent=tr94;transcript_id=tr94
NC_037328.1	LoRTIA	exon	144717419	144717590	1	-	.	ID=id418;Parent=tr92;transcript_id=tr92
NC_037328.1	LoRTIA	exon	144717419	144717590	2	-	.	ID=id424;Parent=tr93;transcript_id=tr93
NC_037328.1	LoRTIA	exon	144717419	144717590	2	-	.	ID=id430;Parent=tr94;transcript_id=tr94
NC_037328.1	LoRTIA	exon	144720816	144720924	1	-	.	ID=id419;Parent=tr92;transcript_id=tr92
NC_037328.1	LoRTIA	exon	144720816	144720924	2	-	.	ID=id425;Parent=tr93;transcript_id=tr93
NC_037328.1	LoRTIA	exon	144720816	144720924	2	-	.	ID=id431;Parent=tr94;transcript_id=tr94
NC_037328.1	LoRTIA	exon	144722811	144722863	1	-	.	ID=id420;Parent=tr92;transcript_id=tr92
NC_037328.1	LoRTIA	exon	144722811	144722863	2	-	.	ID=id426;Parent=tr93;transcript_id=tr93
NC_037328.1	LoRTIA	exon	144722811	144722863	2	-	.	ID=id432;Parent=tr94;transcript_id=tr94
NC_037328.1	LoRTIA	exon	144730410	144730554	1	-	.	ID=id421;Parent=tr92;transcript_id=tr92
NC_037328.1	LoRTIA	exon	144730410	144730570	2	-	.	ID=id427;Parent=tr93;transcript_id=tr93
NC_037328.1	LoRTIA	exon	144730410	144730603	2	-	.	ID=id433;Parent=tr94;transcript_id=tr94
NC_037328.1	LoRTIA	exon	145295203	145295295	2	+	.	ID=id434;Parent=tr95;transcript_id=tr95
NC_037328.1	LoRTIA	mRNA	145295203	145296579	2	+	.	ID=tr95;transcript_id=tr95
NC_037328.1	LoRTIA	exon	145296166	145296579	2	+	.	ID=id435;Parent=tr95;transcript_id=tr95
NC_037328.1	LoRTIA	exon	145807107	145807184	1	+	.	ID=id436;Parent=tr96;transcript_id=tr96
NC_037328.1	LoRTIA	mRNA	145807107	145835963	1	+	.	ID=tr96;transcript_id=tr96
NC_037328.1	LoRTIA	exon	145807144	145807184	1	+	.	ID=id460;Parent=tr97;transcript_id=tr97
NC_037328.1	LoRTIA	mRNA	145807144	145835963	1	+	.	ID=tr97;transcript_id=tr97
NC_037328.1	LoRTIA	exon	145820716	145820855	1	+	.	ID=id437;Parent=tr96;transcript_id=tr96
NC_037328.1	LoRTIA	exon	145820716	145820855	1	+	.	ID=id461;Parent=tr97;transcript_id=tr97
NC_037328.1	LoRTIA	exon	145821027	145821625	1	+	.	ID=id438;Parent=tr96;transcript_id=tr96
NC_037328.1	LoRTIA	exon	145821027	145821625	1	+	.	ID=id462;Parent=tr97;transcript_id=tr97
NC_037328.1	LoRTIA	exon	145821825	145821845	1	+	.	ID=id439;Parent=tr96;transcript_id=tr96
NC_037328.1	LoRTIA	exon	145821825	145821845	1	+	.	ID=id463;Parent=tr97;transcript_id=tr97
NC_037328.1	LoRTIA	exon	145822559	145822624	1	+	.	ID=id440;Parent=tr96;transcript_id=tr96
NC_037328.1	LoRTIA	exon	145822559	145822624	1	+	.	ID=id464;Parent=tr97;transcript_id=tr97
NC_037328.1	LoRTIA	exon	145823884	145823937	1	+	.	ID=id441;Parent=tr96;transcript_id=tr96
NC_037328.1	LoRTIA	exon	145823884	145823937	1	+	.	ID=id465;Parent=tr97;transcript_id=tr97
NC_037328.1	LoRTIA	exon	145824023	145824067	1	+	.	ID=id442;Parent=tr96;transcript_id=tr96
NC_037328.1	LoRTIA	exon	145824023	145824067	1	+	.	ID=id466;Parent=tr97;transcript_id=tr97
NC_037328.1	LoRTIA	exon	145824360	145824386	1	+	.	ID=id443;Parent=tr96;transcript_id=tr96
NC_037328.1	LoRTIA	exon	145824360	145824386	1	+	.	ID=id467;Parent=tr97;transcript_id=tr97
NC_037328.1	LoRTIA	exon	145824616	145824642	1	+	.	ID=id444;Parent=tr96;transcript_id=tr96
NC_037328.1	LoRTIA	exon	145824616	145824642	1	+	.	ID=id468;Parent=tr97;transcript_id=tr97
NC_037328.1	LoRTIA	exon	145824741	145824785	1	+	.	ID=id469;Parent=tr97;transcript_id=tr97
NC_037328.1	LoRTIA	exon	145824741	145825398	1	+	.	ID=id445;Parent=tr96;transcript_id=tr96
NC_037328.1	LoRTIA	exon	145825345	145825398	1	+	.	ID=id470;Parent=tr97;transcript_id=tr97
NC_037328.1	LoRTIA	exon	145825799	145825861	1	+	.	ID=id446;Parent=tr96;transcript_id=tr96
NC_037328.1	LoRTIA	exon	145825799	145825861	1	+	.	ID=id471;Parent=tr97;transcript_id=tr97
NC_037328.1	LoRTIA	exon	145826278	145826340	1	+	.	ID=id447;Parent=tr96;transcript_id=tr96
NC_037328.1	LoRTIA	exon	145826278	145826340	1	+	.	ID=id472;Parent=tr97;transcript_id=tr97
NC_037328.1	LoRTIA	exon	145826625	145826714	1	+	.	ID=id448;Parent=tr96;transcript_id=tr96
NC_037328.1	LoRTIA	exon	145826625	145826714	1	+	.	ID=id473;Parent=tr97;transcript_id=tr97
NC_037328.1	LoRTIA	exon	145827322	145827384	1	+	.	ID=id449;Parent=tr96;transcript_id=tr96
NC_037328.1	LoRTIA	exon	145827322	145827384	1	+	.	ID=id474;Parent=tr97;transcript_id=tr97
NC_037328.1	LoRTIA	exon	145827972	145828038	1	+	.	ID=id475;Parent=tr97;transcript_id=tr97
NC_037328.1	LoRTIA	exon	145827972	145828307	1	+	.	ID=id450;Parent=tr96;transcript_id=tr96
NC_037328.1	LoRTIA	exon	145828245	145828307	1	+	.	ID=id476;Parent=tr97;transcript_id=tr97
NC_037328.1	LoRTIA	exon	145828674	145828736	1	+	.	ID=id451;Parent=tr96;transcript_id=tr96
NC_037328.1	LoRTIA	exon	145828674	145828736	1	+	.	ID=id477;Parent=tr97;transcript_id=tr97
NC_037328.1	LoRTIA	exon	145829010	145829060	1	+	.	ID=id452;Parent=tr96;transcript_id=tr96
NC_037328.1	LoRTIA	exon	145829010	145829060	1	+	.	ID=id478;Parent=tr97;transcript_id=tr97
NC_037328.1	LoRTIA	exon	145829305	145829340	1	+	.	ID=id479;Parent=tr97;transcript_id=tr97
NC_037328.1	LoRTIA	exon	145829305	145829627	1	+	.	ID=id453;Parent=tr96;transcript_id=tr96
NC_037328.1	LoRTIA	exon	145829565	145829627	1	+	.	ID=id480;Parent=tr97;transcript_id=tr97
NC_037328.1	LoRTIA	exon	145829713	145829775	1	+	.	ID=id454;Parent=tr96;transcript_id=tr96
NC_037328.1	LoRTIA	exon	145829713	145829775	1	+	.	ID=id481;Parent=tr97;transcript_id=tr97
NC_037328.1	LoRTIA	exon	145829919	145829954	1	+	.	ID=id455;Parent=tr96;transcript_id=tr96
NC_037328.1	LoRTIA	exon	145829919	145829954	1	+	.	ID=id482;Parent=tr97;transcript_id=tr97
NC_037328.1	LoRTIA	exon	145830142	145830187	1	+	.	ID=id456;Parent=tr96;transcript_id=tr96
NC_037328.1	LoRTIA	exon	145830142	145830187	1	+	.	ID=id483;Parent=tr97;transcript_id=tr97
NC_037328.1	LoRTIA	exon	145830449	145830601	1	+	.	ID=id457;Parent=tr96;transcript_id=tr96
NC_037328.1	LoRTIA	exon	145830449	145830601	1	+	.	ID=id484;Parent=tr97;transcript_id=tr97
NC_037328.1	LoRTIA	exon	145830767	145831219	1	+	.	ID=id458;Parent=tr96;transcript_id=tr96
NC_037328.1	LoRTIA	exon	145830767	145831219	1	+	.	ID=id485;Parent=tr97;transcript_id=tr97
NC_037328.1	LoRTIA	exon	145831435	145835963	1	+	.	ID=id459;Parent=tr96;transcript_id=tr96
NC_037328.1	LoRTIA	exon	145831435	145835963	1	+	.	ID=id486;Parent=tr97;transcript_id=tr97
NC_037328.1	LoRTIA	mRNA	148474959	148475506	1	+	.	ID=tr98;transcript_id=tr98
NC_037328.1	LoRTIA	mRNA	149051341	149051681	2	+	.	ID=tr99;transcript_id=tr99
NC_037328.1	LoRTIA	mRNA	152412902	152413301	1	+	.	ID=tr100;transcript_id=tr100
NC_037328.1	LoRTIA	exon	153262132	153263001	1	-	.	ID=id487;Parent=tr101;transcript_id=tr101
NC_037328.1	LoRTIA	mRNA	153262132	153266484	1	-	.	ID=tr101;transcript_id=tr101
NC_037328.1	LoRTIA	exon	153265230	153265304	1	-	.	ID=id488;Parent=tr101;transcript_id=tr101
NC_037328.1	LoRTIA	exon	153266280	153266484	1	-	.	ID=id489;Parent=tr101;transcript_id=tr101
NC_037328.1	LoRTIA	mRNA	158271641	158272362	31	-	.	ID=tr102;transcript_id=tr102
NC_037329.1	LoRTIA	exon	1314157	1315514	1	-	.	ID=id490;Parent=tr103;transcript_id=tr103
NC_037329.1	LoRTIA	mRNA	1314157	1318706	1	-	.	ID=tr103;transcript_id=tr103
NC_037329.1	LoRTIA	exon	1317023	1317851	1	-	.	ID=id491;Parent=tr103;transcript_id=tr103
NC_037329.1	LoRTIA	exon	1317940	1318043	1	-	.	ID=id492;Parent=tr103;transcript_id=tr103
NC_037329.1	LoRTIA	exon	1318123	1318706	1	-	.	ID=id493;Parent=tr103;transcript_id=tr103
NC_037329.1	LoRTIA	mRNA	5402894	5403823	6	+	.	ID=tr104;transcript_id=tr104
NC_037329.1	LoRTIA	exon	13530960	13531387	1	+	.	ID=id494;Parent=tr105;transcript_id=tr105
NC_037329.1	LoRTIA	mRNA	13530960	13572894	1	+	.	ID=tr105;transcript_id=tr105
NC_037329.1	LoRTIA	exon	13545925	13546035	1	+	.	ID=id495;Parent=tr105;transcript_id=tr105
NC_037329.1	LoRTIA	exon	13568739	13568831	1	+	.	ID=id496;Parent=tr105;transcript_id=tr105
NC_037329.1	LoRTIA	exon	13568989	13569045	1	+	.	ID=id497;Parent=tr105;transcript_id=tr105
NC_037329.1	LoRTIA	exon	13569767	13569909	1	+	.	ID=id498;Parent=tr105;transcript_id=tr105
NC_037329.1	LoRTIA	exon	13569992	13570082	1	+	.	ID=id499;Parent=tr105;transcript_id=tr105
NC_037329.1	LoRTIA	exon	13572696	13572894	1	+	.	ID=id500;Parent=tr105;transcript_id=tr105
NC_037329.1	LoRTIA	exon	19660979	19661088	1	-	.	ID=id501;Parent=tr106;transcript_id=tr106
NC_037329.1	LoRTIA	mRNA	19660979	19663616	1	-	.	ID=tr106;transcript_id=tr106
NC_037329.1	LoRTIA	exon	19661169	19661315	1	-	.	ID=id502;Parent=tr106;transcript_id=tr106
NC_037329.1	LoRTIA	exon	19661404	19661526	1	-	.	ID=id503;Parent=tr106;transcript_id=tr106
NC_037329.1	LoRTIA	exon	19663576	19663616	1	-	.	ID=id504;Parent=tr106;transcript_id=tr106
NC_037329.1	LoRTIA	exon	20568470	20568927	1	-	.	ID=id505;Parent=tr107;transcript_id=tr107
NC_037329.1	LoRTIA	mRNA	20568470	20644002	1	-	.	ID=tr107;transcript_id=tr107
NC_037329.1	LoRTIA	exon	20577273	20577349	1	-	.	ID=id506;Parent=tr107;transcript_id=tr107
NC_037329.1	LoRTIA	exon	20578342	20578467	1	-	.	ID=id507;Parent=tr107;transcript_id=tr107
NC_037329.1	LoRTIA	exon	20578821	20578859	1	-	.	ID=id508;Parent=tr107;transcript_id=tr107
NC_037329.1	LoRTIA	exon	20579345	20579437	1	-	.	ID=id509;Parent=tr107;transcript_id=tr107
NC_037329.1	LoRTIA	exon	20581292	20581368	1	-	.	ID=id510;Parent=tr107;transcript_id=tr107
NC_037329.1	LoRTIA	exon	20584073	20584145	1	-	.	ID=id511;Parent=tr107;transcript_id=tr107
NC_037329.1	LoRTIA	exon	20609624	20609670	1	-	.	ID=id512;Parent=tr107;transcript_id=tr107
NC_037329.1	LoRTIA	exon	20610872	20610919	1	-	.	ID=id513;Parent=tr107;transcript_id=tr107
NC_037329.1	LoRTIA	exon	20643774	20644002	1	-	.	ID=id514;Parent=tr107;transcript_id=tr107
NC_037329.1	LoRTIA	exon	21688206	21688257	1	+	.	ID=id515;Parent=tr108;transcript_id=tr108
NC_037329.1	LoRTIA	mRNA	21688206	21691318	1	+	.	ID=tr108;transcript_id=tr108
NC_037329.1	LoRTIA	exon	21688445	21688556	1	+	.	ID=id516;Parent=tr108;transcript_id=tr108
NC_037329.1	LoRTIA	exon	21689711	21689788	1	+	.	ID=id517;Parent=tr108;transcript_id=tr108
NC_037329.1	LoRTIA	exon	21690301	21690494	1	+	.	ID=id518;Parent=tr108;transcript_id=tr108
NC_037329.1	LoRTIA	exon	21691060	21691318	1	+	.	ID=id519;Parent=tr108;transcript_id=tr108
NC_037329.1	LoRTIA	exon	21712013	21712087	1	+	.	ID=id520;Parent=tr109;transcript_id=tr109
NC_037329.1	LoRTIA	mRNA	21712013	21793326	1	+	.	ID=tr109;transcript_id=tr109
NC_037329.1	LoRTIA	exon	21722783	21722882	1	+	.	ID=id521;Parent=tr109;transcript_id=tr109
NC_037329.1	LoRTIA	exon	21736327	21736401	1	+	.	ID=id522;Parent=tr109;transcript_id=tr109
NC_037329.1	LoRTIA	exon	21737880	21737949	1	+	.	ID=id523;Parent=tr109;transcript_id=tr109
NC_037329.1	LoRTIA	exon	21749993	21750089	1	+	.	ID=id524;Parent=tr109;transcript_id=tr109
NC_037329.1	LoRTIA	exon	21752824	21752942	1	+	.	ID=id525;Parent=tr109;transcript_id=tr109
NC_037329.1	LoRTIA	exon	21753068	21753196	1	+	.	ID=id526;Parent=tr109;transcript_id=tr109
NC_037329.1	LoRTIA	exon	21757157	21758945	1	+	.	ID=id527;Parent=tr109;transcript_id=tr109
NC_037329.1	LoRTIA	exon	21761928	21762014	1	+	.	ID=id528;Parent=tr109;transcript_id=tr109
NC_037329.1	LoRTIA	exon	21773447	21773596	1	+	.	ID=id529;Parent=tr109;transcript_id=tr109
NC_037329.1	LoRTIA	exon	21776226	21776432	1	+	.	ID=id530;Parent=tr109;transcript_id=tr109
NC_037329.1	LoRTIA	exon	21788295	21788400	1	+	.	ID=id531;Parent=tr109;transcript_id=tr109
NC_037329.1	LoRTIA	exon	21792767	21793326	1	+	.	ID=id532;Parent=tr109;transcript_id=tr109
NC_037329.1	LoRTIA	exon	22528227	22528291	1	+	.	ID=id533;Parent=tr110;transcript_id=tr110
NC_037329.1	LoRTIA	mRNA	22528227	22693133	1	+	.	ID=tr110;transcript_id=tr110
NC_037329.1	LoRTIA	exon	22529905	22530005	1	+	.	ID=id534;Parent=tr110;transcript_id=tr110
NC_037329.1	LoRTIA	exon	22547446	22547589	1	+	.	ID=id535;Parent=tr110;transcript_id=tr110
NC_037329.1	LoRTIA	exon	22552720	22552847	1	+	.	ID=id536;Parent=tr110;transcript_id=tr110
NC_037329.1	LoRTIA	exon	22622283	22622458	1	+	.	ID=id537;Parent=tr110;transcript_id=tr110
NC_037329.1	LoRTIA	exon	22645777	22645857	1	+	.	ID=id538;Parent=tr110;transcript_id=tr110
NC_037329.1	LoRTIA	exon	22646167	22646264	1	+	.	ID=id539;Parent=tr110;transcript_id=tr110
NC_037329.1	LoRTIA	exon	22686207	22686347	1	+	.	ID=id540;Parent=tr110;transcript_id=tr110
NC_037329.1	LoRTIA	exon	22687036	22687132	1	+	.	ID=id541;Parent=tr110;transcript_id=tr110
NC_037329.1	LoRTIA	exon	22689174	22689296	1	+	.	ID=id542;Parent=tr110;transcript_id=tr110
NC_037329.1	LoRTIA	exon	22692617	22693133	1	+	.	ID=id543;Parent=tr110;transcript_id=tr110
NC_037329.1	LoRTIA	exon	24091589	24093753	1	-	.	ID=id544;Parent=tr111;transcript_id=tr111
NC_037329.1	LoRTIA	mRNA	24091589	24098521	1	-	.	ID=tr111;transcript_id=tr111
NC_037329.1	LoRTIA	exon	24093083	24093753	1	-	.	ID=id547;Parent=tr112;transcript_id=tr112
NC_037329.1	LoRTIA	mRNA	24093083	24179225	1	-	.	ID=tr112;transcript_id=tr112
NC_037329.1	LoRTIA	exon	24095943	24096072	1	-	.	ID=id545;Parent=tr111;transcript_id=tr111
NC_037329.1	LoRTIA	exon	24095943	24096072	1	-	.	ID=id548;Parent=tr112;transcript_id=tr112
NC_037329.1	LoRTIA	exon	24098485	24098521	1	-	.	ID=id546;Parent=tr111;transcript_id=tr111
NC_037329.1	LoRTIA	exon	24098485	24098610	1	-	.	ID=id549;Parent=tr112;transcript_id=tr112
NC_037329.1	LoRTIA	exon	24108277	24108375	1	-	.	ID=id550;Parent=tr112;transcript_id=tr112
NC_037329.1	LoRTIA	exon	24108475	24108585	1	-	.	ID=id551;Parent=tr112;transcript_id=tr112
NC_037329.1	LoRTIA	exon	24108683	24108781	1	-	.	ID=id552;Parent=tr112;transcript_id=tr112
NC_037329.1	LoRTIA	exon	24110400	24110573	1	-	.	ID=id553;Parent=tr112;transcript_id=tr112
NC_037329.1	LoRTIA	exon	24110454	24110573	1	-	.	ID=id573;Parent=tr113;transcript_id=tr113
NC_037329.1	LoRTIA	mRNA	24110454	24179350	1	-	.	ID=tr113;transcript_id=tr113
NC_037329.1	LoRTIA	exon	24111964	24112066	1	-	.	ID=id554;Parent=tr112;transcript_id=tr112
NC_037329.1	LoRTIA	exon	24111964	24112066	1	-	.	ID=id574;Parent=tr113;transcript_id=tr113
NC_037329.1	LoRTIA	exon	24112154	24112231	1	-	.	ID=id555;Parent=tr112;transcript_id=tr112
NC_037329.1	LoRTIA	exon	24112154	24112231	1	-	.	ID=id575;Parent=tr113;transcript_id=tr113
NC_037329.1	LoRTIA	exon	24112386	24112465	1	-	.	ID=id556;Parent=tr112;transcript_id=tr112
NC_037329.1	LoRTIA	exon	24112386	24112465	1	-	.	ID=id576;Parent=tr113;transcript_id=tr113
NC_037329.1	LoRTIA	exon	24112562	24112645	1	-	.	ID=id557;Parent=tr112;transcript_id=tr112
NC_037329.1	LoRTIA	exon	24112562	24112645	1	-	.	ID=id577;Parent=tr113;transcript_id=tr113
NC_037329.1	LoRTIA	exon	24112741	24112930	1	-	.	ID=id558;Parent=tr112;transcript_id=tr112
NC_037329.1	LoRTIA	exon	24112741	24112930	1	-	.	ID=id578;Parent=tr113;transcript_id=tr113
NC_037329.1	LoRTIA	exon	24113058	24113173	1	-	.	ID=id559;Parent=tr112;transcript_id=tr112
NC_037329.1	LoRTIA	exon	24113058	24113173	1	-	.	ID=id579;Parent=tr113;transcript_id=tr113
NC_037329.1	LoRTIA	exon	24115565	24115708	1	-	.	ID=id560;Parent=tr112;transcript_id=tr112
NC_037329.1	LoRTIA	exon	24115565	24115708	1	-	.	ID=id580;Parent=tr113;transcript_id=tr113
NC_037329.1	LoRTIA	exon	24115882	24116042	1	-	.	ID=id561;Parent=tr112;transcript_id=tr112
NC_037329.1	LoRTIA	exon	24115882	24116042	1	-	.	ID=id581;Parent=tr113;transcript_id=tr113
NC_037329.1	LoRTIA	exon	24121762	24121823	1	-	.	ID=id562;Parent=tr112;transcript_id=tr112
NC_037329.1	LoRTIA	exon	24121762	24121823	1	-	.	ID=id582;Parent=tr113;transcript_id=tr113
NC_037329.1	LoRTIA	exon	24122077	24122175	1	-	.	ID=id563;Parent=tr112;transcript_id=tr112
NC_037329.1	LoRTIA	exon	24122077	24122175	1	-	.	ID=id583;Parent=tr113;transcript_id=tr113
NC_037329.1	LoRTIA	exon	24127621	24127739	1	-	.	ID=id564;Parent=tr112;transcript_id=tr112
NC_037329.1	LoRTIA	exon	24127621	24127739	1	-	.	ID=id584;Parent=tr113;transcript_id=tr113
NC_037329.1	LoRTIA	exon	24128444	24128532	1	-	.	ID=id565;Parent=tr112;transcript_id=tr112
NC_037329.1	LoRTIA	exon	24128444	24128532	1	-	.	ID=id585;Parent=tr113;transcript_id=tr113
NC_037329.1	LoRTIA	exon	24128675	24128868	1	-	.	ID=id566;Parent=tr112;transcript_id=tr112
NC_037329.1	LoRTIA	exon	24128675	24128868	1	-	.	ID=id586;Parent=tr113;transcript_id=tr113
NC_037329.1	LoRTIA	exon	24129570	24129780	1	-	.	ID=id567;Parent=tr112;transcript_id=tr112
NC_037329.1	LoRTIA	exon	24129570	24129780	1	-	.	ID=id587;Parent=tr113;transcript_id=tr113
NC_037329.1	LoRTIA	exon	24132864	24132995	1	-	.	ID=id568;Parent=tr112;transcript_id=tr112
NC_037329.1	LoRTIA	exon	24132864	24132995	1	-	.	ID=id588;Parent=tr113;transcript_id=tr113
NC_037329.1	LoRTIA	exon	24134610	24134865	1	-	.	ID=id569;Parent=tr112;transcript_id=tr112
NC_037329.1	LoRTIA	exon	24134610	24134865	1	-	.	ID=id589;Parent=tr113;transcript_id=tr113
NC_037329.1	LoRTIA	exon	24136530	24136609	1	-	.	ID=id570;Parent=tr112;transcript_id=tr112
NC_037329.1	LoRTIA	exon	24136530	24136609	1	-	.	ID=id590;Parent=tr113;transcript_id=tr113
NC_037329.1	LoRTIA	exon	24137979	24138103	1	-	.	ID=id571;Parent=tr112;transcript_id=tr112
NC_037329.1	LoRTIA	exon	24137979	24138103	1	-	.	ID=id591;Parent=tr113;transcript_id=tr113
NC_037329.1	LoRTIA	exon	24178970	24179225	1	-	.	ID=id572;Parent=tr112;transcript_id=tr112
NC_037329.1	LoRTIA	exon	24178970	24179350	1	-	.	ID=id592;Parent=tr113;transcript_id=tr113
NC_037329.1	LoRTIA	mRNA	24844167	24844622	44	+	.	ID=tr114;transcript_id=tr114
NC_037329.1	LoRTIA	exon	24912418	24914575	1	-	.	ID=id593;Parent=tr115;transcript_id=tr115
NC_037329.1	LoRTIA	mRNA	24912418	24945714	1	-	.	ID=tr115;transcript_id=tr115
NC_037329.1	LoRTIA	exon	24915163	24915317	1	-	.	ID=id594;Parent=tr115;transcript_id=tr115
NC_037329.1	LoRTIA	exon	24928442	24928650	1	-	.	ID=id595;Parent=tr115;transcript_id=tr115
NC_037329.1	LoRTIA	exon	24945453	24945714	1	-	.	ID=id596;Parent=tr115;transcript_id=tr115
NC_037329.1	LoRTIA	exon	26544087	26545379	1	-	.	ID=id597;Parent=tr116;transcript_id=tr116
NC_037329.1	LoRTIA	mRNA	26544087	26550293	1	-	.	ID=tr116;transcript_id=tr116
NC_037329.1	LoRTIA	exon	26544992	26545379	1	-	.	ID=id607;Parent=tr117;transcript_id=tr117
NC_037329.1	LoRTIA	exon	26544992	26545379	1	-	.	ID=id612;Parent=tr118;transcript_id=tr118
NC_037329.1	LoRTIA	mRNA	26544992	26550293	1	-	.	ID=tr117;transcript_id=tr117
NC_037329.1	LoRTIA	mRNA	26544992	26550293	1	-	.	ID=tr118;transcript_id=tr118
NC_037329.1	LoRTIA	exon	26545676	26545807	1	-	.	ID=id598;Parent=tr116;transcript_id=tr116
NC_037329.1	LoRTIA	exon	26545676	26545807	1	-	.	ID=id608;Parent=tr117;transcript_id=tr117
NC_037329.1	LoRTIA	exon	26545676	26546250	1	-	.	ID=id613;Parent=tr118;transcript_id=tr118
NC_037329.1	LoRTIA	exon	26546064	26546250	1	-	.	ID=id599;Parent=tr116;transcript_id=tr116
NC_037329.1	LoRTIA	exon	26546064	26548296	1	-	.	ID=id609;Parent=tr117;transcript_id=tr117
NC_037329.1	LoRTIA	exon	26546506	26546646	1	-	.	ID=id600;Parent=tr116;transcript_id=tr116
NC_037329.1	LoRTIA	exon	26546506	26546646	1	-	.	ID=id614;Parent=tr118;transcript_id=tr118
NC_037329.1	LoRTIA	exon	26547851	26547893	1	-	.	ID=id601;Parent=tr116;transcript_id=tr116
NC_037329.1	LoRTIA	exon	26547851	26547893	1	-	.	ID=id615;Parent=tr118;transcript_id=tr118
NC_037329.1	LoRTIA	exon	26548225	26548296	1	-	.	ID=id602;Parent=tr116;transcript_id=tr116
NC_037329.1	LoRTIA	exon	26548225	26548296	1	-	.	ID=id616;Parent=tr118;transcript_id=tr118
NC_037329.1	LoRTIA	exon	26549074	26549174	1	-	.	ID=id603;Parent=tr116;transcript_id=tr116
NC_037329.1	LoRTIA	exon	26549074	26549174	1	-	.	ID=id617;Parent=tr118;transcript_id=tr118
NC_037329.1	LoRTIA	exon	26549074	26550173	1	-	.	ID=id610;Parent=tr117;transcript_id=tr117
NC_037329.1	LoRTIA	exon	26549259	26549366	1	-	.	ID=id604;Parent=tr116;transcript_id=tr116
NC_037329.1	LoRTIA	exon	26549259	26549366	1	-	.	ID=id618;Parent=tr118;transcript_id=tr118
NC_037329.1	LoRTIA	exon	26549999	26550173	1	-	.	ID=id605;Parent=tr116;transcript_id=tr116
NC_037329.1	LoRTIA	exon	26549999	26550173	1	-	.	ID=id619;Parent=tr118;transcript_id=tr118
NC_037329.1	LoRTIA	exon	26550261	26550293	1	-	.	ID=id606;Parent=tr116;transcript_id=tr116
NC_037329.1	LoRTIA	exon	26550261	26550293	1	-	.	ID=id611;Parent=tr117;transcript_id=tr117
NC_037329.1	LoRTIA	exon	26550261	26550293	1	-	.	ID=id620;Parent=tr118;transcript_id=tr118
NC_037329.1	LoRTIA	mRNA	36216713	36217168	52	+	.	ID=tr119;transcript_id=tr119
NC_037329.1	LoRTIA	mRNA	43416063	43416765	2	+	.	ID=tr120;transcript_id=tr120
NC_037329.1	LoRTIA	exon	43427950	43429379	1	-	.	ID=id621;Parent=tr121;transcript_id=tr121
NC_037329.1	LoRTIA	mRNA	43427950	43469175	1	-	.	ID=tr121;transcript_id=tr121
NC_037329.1	LoRTIA	exon	43455388	43455520	1	-	.	ID=id622;Parent=tr121;transcript_id=tr121
NC_037329.1	LoRTIA	exon	43467276	43467329	1	-	.	ID=id623;Parent=tr121;transcript_id=tr121
NC_037329.1	LoRTIA	exon	43468770	43469175	1	-	.	ID=id624;Parent=tr121;transcript_id=tr121
NC_037329.1	LoRTIA	mRNA	47896032	47896516	2	+	.	ID=tr124;transcript_id=tr124
NC_037329.1	LoRTIA	mRNA	47896032	47896553	7	+	.	ID=tr122;transcript_id=tr122
NC_037329.1	LoRTIA	mRNA	47896032	47897262	3	+	.	ID=tr123;transcript_id=tr123
NC_037329.1	LoRTIA	mRNA	54978978	54980113	1	-	.	ID=tr125;transcript_id=tr125
NC_037329.1	LoRTIA	exon	65522511	65522747	1	+	.	ID=id625;Parent=tr126;transcript_id=tr126
NC_037329.1	LoRTIA	mRNA	65522511	65569553	1	+	.	ID=tr126;transcript_id=tr126
NC_037329.1	LoRTIA	exon	65545431	65545486	1	+	.	ID=id626;Parent=tr126;transcript_id=tr126
NC_037329.1	LoRTIA	exon	65548846	65548970	1	+	.	ID=id627;Parent=tr126;transcript_id=tr126
NC_037329.1	LoRTIA	exon	65554360	65554470	1	+	.	ID=id628;Parent=tr126;transcript_id=tr126
NC_037329.1	LoRTIA	exon	65557376	65557471	1	+	.	ID=id629;Parent=tr126;transcript_id=tr126
NC_037329.1	LoRTIA	exon	65558913	65559020	1	+	.	ID=id630;Parent=tr126;transcript_id=tr126
NC_037329.1	LoRTIA	exon	65561869	65562012	1	+	.	ID=id631;Parent=tr126;transcript_id=tr126
NC_037329.1	LoRTIA	exon	65563555	65563728	1	+	.	ID=id632;Parent=tr126;transcript_id=tr126
NC_037329.1	LoRTIA	exon	65564170	65564262	1	+	.	ID=id633;Parent=tr126;transcript_id=tr126
NC_037329.1	LoRTIA	exon	65564410	65564535	1	+	.	ID=id634;Parent=tr126;transcript_id=tr126
NC_037329.1	LoRTIA	exon	65567309	65567392	1	+	.	ID=id635;Parent=tr126;transcript_id=tr126
NC_037329.1	LoRTIA	exon	65568767	65569553	1	+	.	ID=id636;Parent=tr126;transcript_id=tr126
NC_037329.1	LoRTIA	mRNA	67812770	67815490	1	+	.	ID=tr127;transcript_id=tr127
NC_037329.1	LoRTIA	exon	71192434	71192520	5	+	.	ID=id637;Parent=tr128;transcript_id=tr128
NC_037329.1	LoRTIA	mRNA	71192434	71197561	5	+	.	ID=tr128;transcript_id=tr128
NC_037329.1	LoRTIA	exon	71193558	71193675	5	+	.	ID=id638;Parent=tr128;transcript_id=tr128
NC_037329.1	LoRTIA	exon	71195892	71195954	5	+	.	ID=id639;Parent=tr128;transcript_id=tr128
NC_037329.1	LoRTIA	exon	71197275	71197561	5	+	.	ID=id640;Parent=tr128;transcript_id=tr128
NC_037329.1	LoRTIA	exon	73387734	73388291	1	-	.	ID=id641;Parent=tr129;transcript_id=tr129
NC_037329.1	LoRTIA	mRNA	73387734	73397882	1	-	.	ID=tr129;transcript_id=tr129
NC_037329.1	LoRTIA	exon	73388560	73388628	1	-	.	ID=id642;Parent=tr129;transcript_id=tr129
NC_037329.1	LoRTIA	exon	73388752	73388820	1	-	.	ID=id643;Parent=tr129;transcript_id=tr129
NC_037329.1	LoRTIA	exon	73389343	73389554	1	-	.	ID=id644;Parent=tr129;transcript_id=tr129
NC_037329.1	LoRTIA	exon	73391181	73391289	1	-	.	ID=id645;Parent=tr129;transcript_id=tr129
NC_037329.1	LoRTIA	exon	73396493	73396630	1	-	.	ID=id646;Parent=tr129;transcript_id=tr129
NC_037329.1	LoRTIA	exon	73397523	73397882	1	-	.	ID=id647;Parent=tr129;transcript_id=tr129
NC_037329.1	LoRTIA	mRNA	77047225	77048693	1	+	.	ID=tr130;transcript_id=tr130
NC_037329.1	LoRTIA	exon	86045980	86046069	1	+	.	ID=id648;Parent=tr131;transcript_id=tr131
NC_037329.1	LoRTIA	mRNA	86045980	86048055	1	+	.	ID=tr131;transcript_id=tr131
NC_037329.1	LoRTIA	exon	86046017	86046069	2	+	.	ID=id652;Parent=tr132;transcript_id=tr132
NC_037329.1	LoRTIA	mRNA	86046017	86048055	2	+	.	ID=tr132;transcript_id=tr132
NC_037329.1	LoRTIA	exon	86046633	86046797	1	+	.	ID=id649;Parent=tr131;transcript_id=tr131
NC_037329.1	LoRTIA	exon	86046633	86046797	2	+	.	ID=id653;Parent=tr132;transcript_id=tr132
NC_037329.1	LoRTIA	exon	86047718	86047807	1	+	.	ID=id650;Parent=tr131;transcript_id=tr131
NC_037329.1	LoRTIA	exon	86047718	86047807	2	+	.	ID=id654;Parent=tr132;transcript_id=tr132
NC_037329.1	LoRTIA	exon	86047887	86048055	1	+	.	ID=id651;Parent=tr131;transcript_id=tr131
NC_037329.1	LoRTIA	exon	86047887	86048055	2	+	.	ID=id655;Parent=tr132;transcript_id=tr132
NC_037329.1	LoRTIA	exon	89470566	89470652	1	+	.	ID=id656;Parent=tr133;transcript_id=tr133
NC_037329.1	LoRTIA	exon	89470566	89470652	1	+	.	ID=id668;Parent=tr134;transcript_id=tr134
NC_037329.1	LoRTIA	mRNA	89470566	89481935	1	+	.	ID=tr133;transcript_id=tr133
NC_037329.1	LoRTIA	mRNA	89470566	89481935	1	+	.	ID=tr134;transcript_id=tr134
NC_037329.1	LoRTIA	exon	89471828	89471901	1	+	.	ID=id657;Parent=tr133;transcript_id=tr133
NC_037329.1	LoRTIA	exon	89471828	89471901	1	+	.	ID=id669;Parent=tr134;transcript_id=tr134
NC_037329.1	LoRTIA	exon	89473887	89474063	1	+	.	ID=id658;Parent=tr133;transcript_id=tr133
NC_037329.1	LoRTIA	exon	89473887	89474063	1	+	.	ID=id670;Parent=tr134;transcript_id=tr134
NC_037329.1	LoRTIA	exon	89475705	89475799	1	+	.	ID=id659;Parent=tr133;transcript_id=tr133
NC_037329.1	LoRTIA	exon	89475705	89475799	1	+	.	ID=id671;Parent=tr134;transcript_id=tr134
NC_037329.1	LoRTIA	exon	89476564	89476629	1	+	.	ID=id660;Parent=tr133;transcript_id=tr133
NC_037329.1	LoRTIA	exon	89476564	89476629	1	+	.	ID=id672;Parent=tr134;transcript_id=tr134
NC_037329.1	LoRTIA	exon	89477229	89477364	1	+	.	ID=id661;Parent=tr133;transcript_id=tr133
NC_037329.1	LoRTIA	exon	89477229	89477364	1	+	.	ID=id673;Parent=tr134;transcript_id=tr134
NC_037329.1	LoRTIA	exon	89478100	89478209	1	+	.	ID=id662;Parent=tr133;transcript_id=tr133
NC_037329.1	LoRTIA	exon	89478100	89478209	1	+	.	ID=id674;Parent=tr134;transcript_id=tr134
NC_037329.1	LoRTIA	exon	89478355	89478525	1	+	.	ID=id663;Parent=tr133;transcript_id=tr133
NC_037329.1	LoRTIA	exon	89478355	89478525	1	+	.	ID=id675;Parent=tr134;transcript_id=tr134
NC_037329.1	LoRTIA	exon	89478912	89479058	1	+	.	ID=id664;Parent=tr133;transcript_id=tr133
NC_037329.1	LoRTIA	exon	89478912	89479743	1	+	.	ID=id676;Parent=tr134;transcript_id=tr134
NC_037329.1	LoRTIA	exon	89479605	89479743	1	+	.	ID=id665;Parent=tr133;transcript_id=tr133
NC_037329.1	LoRTIA	exon	89480754	89480876	1	+	.	ID=id666;Parent=tr133;transcript_id=tr133
NC_037329.1	LoRTIA	exon	89480754	89480876	1	+	.	ID=id677;Parent=tr134;transcript_id=tr134
NC_037329.1	LoRTIA	exon	89481487	89481935	1	+	.	ID=id667;Parent=tr133;transcript_id=tr133
NC_037329.1	LoRTIA	exon	89481487	89481935	1	+	.	ID=id678;Parent=tr134;transcript_id=tr134
NC_037329.1	LoRTIA	exon	89662445	89662481	1	+	.	ID=id679;Parent=tr135;transcript_id=tr135
NC_037329.1	LoRTIA	mRNA	89662445	89672934	1	+	.	ID=tr135;transcript_id=tr135
NC_037329.1	LoRTIA	exon	89669464	89669605	1	+	.	ID=id680;Parent=tr135;transcript_id=tr135
NC_037329.1	LoRTIA	exon	89672649	89672934	1	+	.	ID=id681;Parent=tr135;transcript_id=tr135
NC_037329.1	LoRTIA	mRNA	89896865	89897240	1	-	.	ID=tr136;transcript_id=tr136
NC_037329.1	LoRTIA	exon	90738589	90739417	1	-	.	ID=id682;Parent=tr137;transcript_id=tr137
NC_037329.1	LoRTIA	mRNA	90738589	90764611	1	-	.	ID=tr137;transcript_id=tr137
NC_037329.1	LoRTIA	exon	90745160	90745231	1	-	.	ID=id683;Parent=tr137;transcript_id=tr137
NC_037329.1	LoRTIA	exon	90748977	90749054	1	-	.	ID=id684;Parent=tr137;transcript_id=tr137
NC_037329.1	LoRTIA	exon	90753866	90753940	1	-	.	ID=id685;Parent=tr137;transcript_id=tr137
NC_037329.1	LoRTIA	exon	90764488	90764611	1	-	.	ID=id686;Parent=tr137;transcript_id=tr137
NC_037329.1	LoRTIA	mRNA	91269943	91270786	27	-	.	ID=tr138;transcript_id=tr138
NC_037329.1	LoRTIA	mRNA	92300847	92301290	1	-	.	ID=tr139;transcript_id=tr139
NC_037329.1	LoRTIA	mRNA	92575386	92576098	5	-	.	ID=tr140;transcript_id=tr140
NC_037329.1	LoRTIA	mRNA	92575398	92576098	8	-	.	ID=tr141;transcript_id=tr141
NC_037329.1	LoRTIA	exon	94490378	94490545	3	+	.	ID=id687;Parent=tr142;transcript_id=tr142
NC_037329.1	LoRTIA	exon	94490378	94490545	1	+	.	ID=id693;Parent=tr143;transcript_id=tr143
NC_037329.1	LoRTIA	mRNA	94490378	94493384	3	+	.	ID=tr142;transcript_id=tr142
NC_037329.1	LoRTIA	mRNA	94490378	94493384	1	+	.	ID=tr143;transcript_id=tr143
NC_037329.1	LoRTIA	exon	94490995	94491117	3	+	.	ID=id688;Parent=tr142;transcript_id=tr142
NC_037329.1	LoRTIA	exon	94490995	94492231	1	+	.	ID=id694;Parent=tr143;transcript_id=tr143
NC_037329.1	LoRTIA	exon	94492105	94492231	3	+	.	ID=id689;Parent=tr142;transcript_id=tr142
NC_037329.1	LoRTIA	exon	94492504	94492570	3	+	.	ID=id690;Parent=tr142;transcript_id=tr142
NC_037329.1	LoRTIA	exon	94492504	94492570	1	+	.	ID=id695;Parent=tr143;transcript_id=tr143
NC_037329.1	LoRTIA	exon	94492972	94493097	3	+	.	ID=id691;Parent=tr142;transcript_id=tr142
NC_037329.1	LoRTIA	exon	94492972	94493097	1	+	.	ID=id696;Parent=tr143;transcript_id=tr143
NC_037329.1	LoRTIA	exon	94493185	94493384	3	+	.	ID=id692;Parent=tr142;transcript_id=tr142
NC_037329.1	LoRTIA	exon	94493185	94493384	1	+	.	ID=id697;Parent=tr143;transcript_id=tr143
NC_037329.1	LoRTIA	mRNA	94738335	94739100	1	+	.	ID=tr144;transcript_id=tr144
NC_037329.1	LoRTIA	mRNA	96028886	96029601	1	+	.	ID=tr145;transcript_id=tr145
NC_037329.1	LoRTIA	mRNA	98069846	98070962	1	+	.	ID=tr146;transcript_id=tr146
NC_037329.1	LoRTIA	mRNA	103361569	103362200	2	-	.	ID=tr147;transcript_id=tr147
NC_037329.1	LoRTIA	exon	103361569	103362325	2	-	.	ID=id698;Parent=tr148;transcript_id=tr148
NC_037329.1	LoRTIA	exon	103361569	103362325	1	-	.	ID=id744;Parent=tr149;transcript_id=tr149
NC_037329.1	LoRTIA	exon	103361569	103362325	1	-	.	ID=id789;Parent=tr150;transcript_id=tr150
NC_037329.1	LoRTIA	exon	103361569	103362325	1	-	.	ID=id832;Parent=tr151;transcript_id=tr151
NC_037329.1	LoRTIA	exon	103361569	103362325	1	-	.	ID=id877;Parent=tr152;transcript_id=tr152
NC_037329.1	LoRTIA	mRNA	103361569	103430752	2	-	.	ID=tr148;transcript_id=tr148
NC_037329.1	LoRTIA	mRNA	103361569	103430752	1	-	.	ID=tr149;transcript_id=tr149
NC_037329.1	LoRTIA	mRNA	103361569	103430752	1	-	.	ID=tr150;transcript_id=tr150
NC_037329.1	LoRTIA	mRNA	103361569	103430752	1	-	.	ID=tr151;transcript_id=tr151
NC_037329.1	LoRTIA	mRNA	103361569	103430752	1	-	.	ID=tr152;transcript_id=tr152
NC_037329.1	LoRTIA	exon	103362679	103362789	2	-	.	ID=id699;Parent=tr148;transcript_id=tr148
NC_037329.1	LoRTIA	exon	103362679	103362789	1	-	.	ID=id745;Parent=tr149;transcript_id=tr149
NC_037329.1	LoRTIA	exon	103362679	103362789	1	-	.	ID=id790;Parent=tr150;transcript_id=tr150
NC_037329.1	LoRTIA	exon	103362679	103362789	1	-	.	ID=id833;Parent=tr151;transcript_id=tr151
NC_037329.1	LoRTIA	exon	103362679	103362789	1	-	.	ID=id878;Parent=tr152;transcript_id=tr152
NC_037329.1	LoRTIA	exon	103365414	103365520	2	-	.	ID=id700;Parent=tr148;transcript_id=tr148
NC_037329.1	LoRTIA	exon	103365414	103365520	1	-	.	ID=id746;Parent=tr149;transcript_id=tr149
NC_037329.1	LoRTIA	exon	103365414	103365520	1	-	.	ID=id791;Parent=tr150;transcript_id=tr150
NC_037329.1	LoRTIA	exon	103365414	103365520	1	-	.	ID=id834;Parent=tr151;transcript_id=tr151
NC_037329.1	LoRTIA	exon	103365414	103365520	1	-	.	ID=id879;Parent=tr152;transcript_id=tr152
NC_037329.1	LoRTIA	exon	103366043	103366168	2	-	.	ID=id701;Parent=tr148;transcript_id=tr148
NC_037329.1	LoRTIA	exon	103366043	103366168	1	-	.	ID=id747;Parent=tr149;transcript_id=tr149
NC_037329.1	LoRTIA	exon	103366043	103366168	1	-	.	ID=id792;Parent=tr150;transcript_id=tr150
NC_037329.1	LoRTIA	exon	103366043	103366168	1	-	.	ID=id835;Parent=tr151;transcript_id=tr151
NC_037329.1	LoRTIA	exon	103366043	103366168	1	-	.	ID=id880;Parent=tr152;transcript_id=tr152
NC_037329.1	LoRTIA	exon	103368008	103368172	2	-	.	ID=id702;Parent=tr148;transcript_id=tr148
NC_037329.1	LoRTIA	exon	103368008	103368172	1	-	.	ID=id748;Parent=tr149;transcript_id=tr149
NC_037329.1	LoRTIA	exon	103368008	103368172	1	-	.	ID=id793;Parent=tr150;transcript_id=tr150
NC_037329.1	LoRTIA	exon	103368008	103368172	1	-	.	ID=id836;Parent=tr151;transcript_id=tr151
NC_037329.1	LoRTIA	exon	103368008	103368172	1	-	.	ID=id881;Parent=tr152;transcript_id=tr152
NC_037329.1	LoRTIA	exon	103370893	103371031	2	-	.	ID=id703;Parent=tr148;transcript_id=tr148
NC_037329.1	LoRTIA	exon	103370893	103371031	1	-	.	ID=id749;Parent=tr149;transcript_id=tr149
NC_037329.1	LoRTIA	exon	103370893	103371031	1	-	.	ID=id794;Parent=tr150;transcript_id=tr150
NC_037329.1	LoRTIA	exon	103370893	103371031	1	-	.	ID=id837;Parent=tr151;transcript_id=tr151
NC_037329.1	LoRTIA	exon	103370893	103371031	1	-	.	ID=id882;Parent=tr152;transcript_id=tr152
NC_037329.1	LoRTIA	exon	103372128	103372594	2	-	.	ID=id704;Parent=tr148;transcript_id=tr148
NC_037329.1	LoRTIA	exon	103372128	103372594	1	-	.	ID=id750;Parent=tr149;transcript_id=tr149
NC_037329.1	LoRTIA	exon	103372128	103372594	1	-	.	ID=id795;Parent=tr150;transcript_id=tr150
NC_037329.1	LoRTIA	exon	103372128	103372594	1	-	.	ID=id838;Parent=tr151;transcript_id=tr151
NC_037329.1	LoRTIA	exon	103372128	103372594	1	-	.	ID=id883;Parent=tr152;transcript_id=tr152
NC_037329.1	LoRTIA	exon	103373549	103373638	2	-	.	ID=id705;Parent=tr148;transcript_id=tr148
NC_037329.1	LoRTIA	exon	103373549	103373638	1	-	.	ID=id751;Parent=tr149;transcript_id=tr149
NC_037329.1	LoRTIA	exon	103373549	103373638	1	-	.	ID=id796;Parent=tr150;transcript_id=tr150
NC_037329.1	LoRTIA	exon	103373549	103373638	1	-	.	ID=id839;Parent=tr151;transcript_id=tr151
NC_037329.1	LoRTIA	exon	103373549	103373638	1	-	.	ID=id884;Parent=tr152;transcript_id=tr152
NC_037329.1	LoRTIA	exon	103374738	103374917	2	-	.	ID=id706;Parent=tr148;transcript_id=tr148
NC_037329.1	LoRTIA	exon	103374738	103374917	1	-	.	ID=id752;Parent=tr149;transcript_id=tr149
NC_037329.1	LoRTIA	exon	103374738	103374917	1	-	.	ID=id797;Parent=tr150;transcript_id=tr150
NC_037329.1	LoRTIA	exon	103374738	103374917	1	-	.	ID=id840;Parent=tr151;transcript_id=tr151
NC_037329.1	LoRTIA	exon	103374738	103374917	1	-	.	ID=id885;Parent=tr152;transcript_id=tr152
NC_037329.1	LoRTIA	exon	103375134	103375223	2	-	.	ID=id707;Parent=tr148;transcript_id=tr148
NC_037329.1	LoRTIA	exon	103375134	103375223	1	-	.	ID=id753;Parent=tr149;transcript_id=tr149
NC_037329.1	LoRTIA	exon	103375134	103375223	1	-	.	ID=id798;Parent=tr150;transcript_id=tr150
NC_037329.1	LoRTIA	exon	103375134	103375223	1	-	.	ID=id841;Parent=tr151;transcript_id=tr151
NC_037329.1	LoRTIA	exon	103375134	103375223	1	-	.	ID=id886;Parent=tr152;transcript_id=tr152
NC_037329.1	LoRTIA	exon	103376011	103376187	2	-	.	ID=id708;Parent=tr148;transcript_id=tr148
NC_037329.1	LoRTIA	exon	103376011	103376187	1	-	.	ID=id754;Parent=tr149;transcript_id=tr149
NC_037329.1	LoRTIA	exon	103376011	103376187	1	-	.	ID=id799;Parent=tr150;transcript_id=tr150
NC_037329.1	LoRTIA	exon	103376011	103376187	1	-	.	ID=id842;Parent=tr151;transcript_id=tr151
NC_037329.1	LoRTIA	exon	103376011	103376187	1	-	.	ID=id887;Parent=tr152;transcript_id=tr152
NC_037329.1	LoRTIA	exon	103377063	103377150	2	-	.	ID=id709;Parent=tr148;transcript_id=tr148
NC_037329.1	LoRTIA	exon	103377063	103377150	1	-	.	ID=id755;Parent=tr149;transcript_id=tr149
NC_037329.1	LoRTIA	exon	103377063	103377150	1	-	.	ID=id800;Parent=tr150;transcript_id=tr150
NC_037329.1	LoRTIA	exon	103377063	103377150	1	-	.	ID=id843;Parent=tr151;transcript_id=tr151
NC_037329.1	LoRTIA	exon	103377063	103377150	1	-	.	ID=id888;Parent=tr152;transcript_id=tr152
NC_037329.1	LoRTIA	exon	103377973	103378160	2	-	.	ID=id710;Parent=tr148;transcript_id=tr148
NC_037329.1	LoRTIA	exon	103377973	103378160	1	-	.	ID=id756;Parent=tr149;transcript_id=tr149
NC_037329.1	LoRTIA	exon	103377973	103378160	1	-	.	ID=id801;Parent=tr150;transcript_id=tr150
NC_037329.1	LoRTIA	exon	103377973	103378160	1	-	.	ID=id844;Parent=tr151;transcript_id=tr151
NC_037329.1	LoRTIA	exon	103377973	103378160	1	-	.	ID=id889;Parent=tr152;transcript_id=tr152
NC_037329.1	LoRTIA	exon	103379341	103379610	2	-	.	ID=id711;Parent=tr148;transcript_id=tr148
NC_037329.1	LoRTIA	exon	103379341	103379610	1	-	.	ID=id757;Parent=tr149;transcript_id=tr149
NC_037329.1	LoRTIA	exon	103379341	103379610	1	-	.	ID=id845;Parent=tr151;transcript_id=tr151
NC_037329.1	LoRTIA	exon	103380374	103380487	2	-	.	ID=id712;Parent=tr148;transcript_id=tr148
NC_037329.1	LoRTIA	exon	103380374	103380487	1	-	.	ID=id758;Parent=tr149;transcript_id=tr149
NC_037329.1	LoRTIA	exon	103380374	103380487	1	-	.	ID=id802;Parent=tr150;transcript_id=tr150
NC_037329.1	LoRTIA	exon	103380374	103380487	1	-	.	ID=id846;Parent=tr151;transcript_id=tr151
NC_037329.1	LoRTIA	exon	103380374	103380487	1	-	.	ID=id890;Parent=tr152;transcript_id=tr152
NC_037329.1	LoRTIA	exon	103381168	103381323	2	-	.	ID=id713;Parent=tr148;transcript_id=tr148
NC_037329.1	LoRTIA	exon	103381168	103381323	1	-	.	ID=id759;Parent=tr149;transcript_id=tr149
NC_037329.1	LoRTIA	exon	103381168	103381323	1	-	.	ID=id803;Parent=tr150;transcript_id=tr150
NC_037329.1	LoRTIA	exon	103381168	103381323	1	-	.	ID=id847;Parent=tr151;transcript_id=tr151
NC_037329.1	LoRTIA	exon	103381168	103381323	1	-	.	ID=id891;Parent=tr152;transcript_id=tr152
NC_037329.1	LoRTIA	exon	103381850	103382014	2	-	.	ID=id714;Parent=tr148;transcript_id=tr148
NC_037329.1	LoRTIA	exon	103381850	103382014	1	-	.	ID=id760;Parent=tr149;transcript_id=tr149
NC_037329.1	LoRTIA	exon	103381850	103382014	1	-	.	ID=id804;Parent=tr150;transcript_id=tr150
NC_037329.1	LoRTIA	exon	103381850	103382014	1	-	.	ID=id848;Parent=tr151;transcript_id=tr151
NC_037329.1	LoRTIA	exon	103381850	103382014	1	-	.	ID=id892;Parent=tr152;transcript_id=tr152
NC_037329.1	LoRTIA	exon	103382966	103383082	2	-	.	ID=id715;Parent=tr148;transcript_id=tr148
NC_037329.1	LoRTIA	exon	103382966	103383082	1	-	.	ID=id761;Parent=tr149;transcript_id=tr149
NC_037329.1	LoRTIA	exon	103382966	103383082	1	-	.	ID=id805;Parent=tr150;transcript_id=tr150
NC_037329.1	LoRTIA	exon	103382966	103383082	1	-	.	ID=id849;Parent=tr151;transcript_id=tr151
NC_037329.1	LoRTIA	exon	103382966	103383082	1	-	.	ID=id893;Parent=tr152;transcript_id=tr152
NC_037329.1	LoRTIA	exon	103383789	103384058	2	-	.	ID=id716;Parent=tr148;transcript_id=tr148
NC_037329.1	LoRTIA	exon	103383789	103384058	1	-	.	ID=id762;Parent=tr149;transcript_id=tr149
NC_037329.1	LoRTIA	exon	103383789	103384058	1	-	.	ID=id806;Parent=tr150;transcript_id=tr150
NC_037329.1	LoRTIA	exon	103383789	103384058	1	-	.	ID=id850;Parent=tr151;transcript_id=tr151
NC_037329.1	LoRTIA	exon	103383789	103384058	1	-	.	ID=id894;Parent=tr152;transcript_id=tr152
NC_037329.1	LoRTIA	exon	103384595	103384684	2	-	.	ID=id717;Parent=tr148;transcript_id=tr148
NC_037329.1	LoRTIA	exon	103384595	103384684	1	-	.	ID=id763;Parent=tr149;transcript_id=tr149
NC_037329.1	LoRTIA	exon	103384595	103384684	1	-	.	ID=id807;Parent=tr150;transcript_id=tr150
NC_037329.1	LoRTIA	exon	103384595	103384684	1	-	.	ID=id851;Parent=tr151;transcript_id=tr151
NC_037329.1	LoRTIA	exon	103384595	103384684	1	-	.	ID=id895;Parent=tr152;transcript_id=tr152
NC_037329.1	LoRTIA	exon	103387024	103387206	2	-	.	ID=id718;Parent=tr148;transcript_id=tr148
NC_037329.1	LoRTIA	exon	103387024	103387206	1	-	.	ID=id764;Parent=tr149;transcript_id=tr149
NC_037329.1	LoRTIA	exon	103387024	103387206	1	-	.	ID=id808;Parent=tr150;transcript_id=tr150
NC_037329.1	LoRTIA	exon	103387024	103387206	1	-	.	ID=id852;Parent=tr151;transcript_id=tr151
NC_037329.1	LoRTIA	exon	103387024	103387206	1	-	.	ID=id896;Parent=tr152;transcript_id=tr152
NC_037329.1	LoRTIA	exon	103388301	103388573	2	-	.	ID=id719;Parent=tr148;transcript_id=tr148
NC_037329.1	LoRTIA	exon	103388301	103388573	1	-	.	ID=id853;Parent=tr151;transcript_id=tr151
NC_037329.1	LoRTIA	exon	103388301	103388573	1	-	.	ID=id897;Parent=tr152;transcript_id=tr152
NC_037329.1	LoRTIA	exon	103389842	103390033	2	-	.	ID=id720;Parent=tr148;transcript_id=tr148
NC_037329.1	LoRTIA	exon	103389842	103390033	1	-	.	ID=id765;Parent=tr149;transcript_id=tr149
NC_037329.1	LoRTIA	exon	103389842	103390033	1	-	.	ID=id809;Parent=tr150;transcript_id=tr150
NC_037329.1	LoRTIA	exon	103389842	103390033	1	-	.	ID=id854;Parent=tr151;transcript_id=tr151
NC_037329.1	LoRTIA	exon	103389842	103390033	1	-	.	ID=id898;Parent=tr152;transcript_id=tr152
NC_037329.1	LoRTIA	exon	103392412	103392498	2	-	.	ID=id721;Parent=tr148;transcript_id=tr148
NC_037329.1	LoRTIA	exon	103392412	103392498	1	-	.	ID=id766;Parent=tr149;transcript_id=tr149
NC_037329.1	LoRTIA	exon	103392412	103392498	1	-	.	ID=id810;Parent=tr150;transcript_id=tr150
NC_037329.1	LoRTIA	exon	103392412	103392498	1	-	.	ID=id855;Parent=tr151;transcript_id=tr151
NC_037329.1	LoRTIA	exon	103392412	103392498	1	-	.	ID=id899;Parent=tr152;transcript_id=tr152
NC_037329.1	LoRTIA	exon	103393195	103393363	2	-	.	ID=id722;Parent=tr148;transcript_id=tr148
NC_037329.1	LoRTIA	exon	103393195	103393363	1	-	.	ID=id767;Parent=tr149;transcript_id=tr149
NC_037329.1	LoRTIA	exon	103393195	103393363	1	-	.	ID=id811;Parent=tr150;transcript_id=tr150
NC_037329.1	LoRTIA	exon	103393195	103393363	1	-	.	ID=id856;Parent=tr151;transcript_id=tr151
NC_037329.1	LoRTIA	exon	103393195	103393363	1	-	.	ID=id900;Parent=tr152;transcript_id=tr152
NC_037329.1	LoRTIA	exon	103394790	103394884	2	-	.	ID=id723;Parent=tr148;transcript_id=tr148
NC_037329.1	LoRTIA	exon	103394790	103394884	1	-	.	ID=id768;Parent=tr149;transcript_id=tr149
NC_037329.1	LoRTIA	exon	103394790	103394884	1	-	.	ID=id812;Parent=tr150;transcript_id=tr150
NC_037329.1	LoRTIA	exon	103394790	103394884	1	-	.	ID=id857;Parent=tr151;transcript_id=tr151
NC_037329.1	LoRTIA	exon	103394790	103394884	1	-	.	ID=id901;Parent=tr152;transcript_id=tr152
NC_037329.1	LoRTIA	exon	103399906	103400172	2	-	.	ID=id724;Parent=tr148;transcript_id=tr148
NC_037329.1	LoRTIA	exon	103399906	103400172	1	-	.	ID=id769;Parent=tr149;transcript_id=tr149
NC_037329.1	LoRTIA	exon	103399906	103400172	1	-	.	ID=id813;Parent=tr150;transcript_id=tr150
NC_037329.1	LoRTIA	exon	103399906	103400172	1	-	.	ID=id858;Parent=tr151;transcript_id=tr151
NC_037329.1	LoRTIA	exon	103399906	103400172	1	-	.	ID=id902;Parent=tr152;transcript_id=tr152
NC_037329.1	LoRTIA	exon	103401422	103401694	2	-	.	ID=id725;Parent=tr148;transcript_id=tr148
NC_037329.1	LoRTIA	exon	103401422	103401694	1	-	.	ID=id770;Parent=tr149;transcript_id=tr149
NC_037329.1	LoRTIA	exon	103401422	103401694	1	-	.	ID=id814;Parent=tr150;transcript_id=tr150
NC_037329.1	LoRTIA	exon	103401422	103401694	1	-	.	ID=id859;Parent=tr151;transcript_id=tr151
NC_037329.1	LoRTIA	exon	103401422	103401694	1	-	.	ID=id903;Parent=tr152;transcript_id=tr152
NC_037329.1	LoRTIA	exon	103402431	103402625	2	-	.	ID=id726;Parent=tr148;transcript_id=tr148
NC_037329.1	LoRTIA	exon	103402431	103402625	1	-	.	ID=id771;Parent=tr149;transcript_id=tr149
NC_037329.1	LoRTIA	exon	103402431	103402625	1	-	.	ID=id860;Parent=tr151;transcript_id=tr151
NC_037329.1	LoRTIA	exon	103402431	103402625	1	-	.	ID=id904;Parent=tr152;transcript_id=tr152
NC_037329.1	LoRTIA	exon	103402431	103403485	1	-	.	ID=id815;Parent=tr150;transcript_id=tr150
NC_037329.1	LoRTIA	exon	103403396	103403485	2	-	.	ID=id727;Parent=tr148;transcript_id=tr148
NC_037329.1	LoRTIA	exon	103403396	103403485	1	-	.	ID=id772;Parent=tr149;transcript_id=tr149
NC_037329.1	LoRTIA	exon	103403396	103403485	1	-	.	ID=id861;Parent=tr151;transcript_id=tr151
NC_037329.1	LoRTIA	exon	103403396	103403485	1	-	.	ID=id905;Parent=tr152;transcript_id=tr152
NC_037329.1	LoRTIA	exon	103403578	103403706	2	-	.	ID=id728;Parent=tr148;transcript_id=tr148
NC_037329.1	LoRTIA	exon	103403578	103403706	1	-	.	ID=id773;Parent=tr149;transcript_id=tr149
NC_037329.1	LoRTIA	exon	103403578	103403706	1	-	.	ID=id816;Parent=tr150;transcript_id=tr150
NC_037329.1	LoRTIA	exon	103403578	103403706	1	-	.	ID=id862;Parent=tr151;transcript_id=tr151
NC_037329.1	LoRTIA	exon	103403578	103403706	1	-	.	ID=id906;Parent=tr152;transcript_id=tr152
NC_037329.1	LoRTIA	exon	103404489	103404665	2	-	.	ID=id729;Parent=tr148;transcript_id=tr148
NC_037329.1	LoRTIA	exon	103404489	103404665	1	-	.	ID=id774;Parent=tr149;transcript_id=tr149
NC_037329.1	LoRTIA	exon	103404489	103404665	1	-	.	ID=id817;Parent=tr150;transcript_id=tr150
NC_037329.1	LoRTIA	exon	103404489	103404665	1	-	.	ID=id863;Parent=tr151;transcript_id=tr151
NC_037329.1	LoRTIA	exon	103404489	103404665	1	-	.	ID=id907;Parent=tr152;transcript_id=tr152
NC_037329.1	LoRTIA	exon	103405143	103405323	2	-	.	ID=id730;Parent=tr148;transcript_id=tr148
NC_037329.1	LoRTIA	exon	103405143	103405323	1	-	.	ID=id775;Parent=tr149;transcript_id=tr149
NC_037329.1	LoRTIA	exon	103405143	103405323	1	-	.	ID=id818;Parent=tr150;transcript_id=tr150
NC_037329.1	LoRTIA	exon	103405143	103405323	1	-	.	ID=id864;Parent=tr151;transcript_id=tr151
NC_037329.1	LoRTIA	exon	103405143	103405323	1	-	.	ID=id908;Parent=tr152;transcript_id=tr152
NC_037329.1	LoRTIA	exon	103408150	103408271	2	-	.	ID=id731;Parent=tr148;transcript_id=tr148
NC_037329.1	LoRTIA	exon	103408150	103408271	1	-	.	ID=id776;Parent=tr149;transcript_id=tr149
NC_037329.1	LoRTIA	exon	103408150	103408271	1	-	.	ID=id819;Parent=tr150;transcript_id=tr150
NC_037329.1	LoRTIA	exon	103408150	103408271	1	-	.	ID=id865;Parent=tr151;transcript_id=tr151
NC_037329.1	LoRTIA	exon	103408150	103408271	1	-	.	ID=id909;Parent=tr152;transcript_id=tr152
NC_037329.1	LoRTIA	exon	103413423	103413566	2	-	.	ID=id732;Parent=tr148;transcript_id=tr148
NC_037329.1	LoRTIA	exon	103413423	103413566	1	-	.	ID=id777;Parent=tr149;transcript_id=tr149
NC_037329.1	LoRTIA	exon	103413423	103413566	1	-	.	ID=id820;Parent=tr150;transcript_id=tr150
NC_037329.1	LoRTIA	exon	103413423	103413566	1	-	.	ID=id866;Parent=tr151;transcript_id=tr151
NC_037329.1	LoRTIA	exon	103413423	103413566	1	-	.	ID=id910;Parent=tr152;transcript_id=tr152
NC_037329.1	LoRTIA	exon	103414589	103414717	2	-	.	ID=id733;Parent=tr148;transcript_id=tr148
NC_037329.1	LoRTIA	exon	103414589	103414717	1	-	.	ID=id778;Parent=tr149;transcript_id=tr149
NC_037329.1	LoRTIA	exon	103414589	103414717	1	-	.	ID=id821;Parent=tr150;transcript_id=tr150
NC_037329.1	LoRTIA	exon	103414589	103414717	1	-	.	ID=id867;Parent=tr151;transcript_id=tr151
NC_037329.1	LoRTIA	exon	103414589	103414717	1	-	.	ID=id911;Parent=tr152;transcript_id=tr152
NC_037329.1	LoRTIA	exon	103416081	103416233	2	-	.	ID=id734;Parent=tr148;transcript_id=tr148
NC_037329.1	LoRTIA	exon	103416081	103416233	1	-	.	ID=id779;Parent=tr149;transcript_id=tr149
NC_037329.1	LoRTIA	exon	103416081	103416233	1	-	.	ID=id822;Parent=tr150;transcript_id=tr150
NC_037329.1	LoRTIA	exon	103416081	103416233	1	-	.	ID=id868;Parent=tr151;transcript_id=tr151
NC_037329.1	LoRTIA	exon	103416081	103416233	1	-	.	ID=id912;Parent=tr152;transcript_id=tr152
NC_037329.1	LoRTIA	exon	103417784	103417960	2	-	.	ID=id735;Parent=tr148;transcript_id=tr148
NC_037329.1	LoRTIA	exon	103417784	103417960	1	-	.	ID=id780;Parent=tr149;transcript_id=tr149
NC_037329.1	LoRTIA	exon	103417784	103417960	1	-	.	ID=id823;Parent=tr150;transcript_id=tr150
NC_037329.1	LoRTIA	exon	103417784	103418759	1	-	.	ID=id869;Parent=tr151;transcript_id=tr151
NC_037329.1	LoRTIA	exon	103417784	103418759	1	-	.	ID=id913;Parent=tr152;transcript_id=tr152
NC_037329.1	LoRTIA	exon	103418580	103418759	2	-	.	ID=id736;Parent=tr148;transcript_id=tr148
NC_037329.1	LoRTIA	exon	103418580	103418759	1	-	.	ID=id781;Parent=tr149;transcript_id=tr149
NC_037329.1	LoRTIA	exon	103418580	103418759	1	-	.	ID=id824;Parent=tr150;transcript_id=tr150
NC_037329.1	LoRTIA	exon	103419636	103419827	2	-	.	ID=id737;Parent=tr148;transcript_id=tr148
NC_037329.1	LoRTIA	exon	103419636	103419827	1	-	.	ID=id782;Parent=tr149;transcript_id=tr149
NC_037329.1	LoRTIA	exon	103419636	103419827	1	-	.	ID=id825;Parent=tr150;transcript_id=tr150
NC_037329.1	LoRTIA	exon	103419636	103419827	1	-	.	ID=id870;Parent=tr151;transcript_id=tr151
NC_037329.1	LoRTIA	exon	103419636	103419827	1	-	.	ID=id914;Parent=tr152;transcript_id=tr152
NC_037329.1	LoRTIA	exon	103422094	103422252	2	-	.	ID=id738;Parent=tr148;transcript_id=tr148
NC_037329.1	LoRTIA	exon	103422094	103422252	1	-	.	ID=id783;Parent=tr149;transcript_id=tr149
NC_037329.1	LoRTIA	exon	103422094	103422252	1	-	.	ID=id826;Parent=tr150;transcript_id=tr150
NC_037329.1	LoRTIA	exon	103422094	103422252	1	-	.	ID=id871;Parent=tr151;transcript_id=tr151
NC_037329.1	LoRTIA	exon	103422094	103422252	1	-	.	ID=id915;Parent=tr152;transcript_id=tr152
NC_037329.1	LoRTIA	exon	103425258	103425395	2	-	.	ID=id739;Parent=tr148;transcript_id=tr148
NC_037329.1	LoRTIA	exon	103425258	103425395	1	-	.	ID=id784;Parent=tr149;transcript_id=tr149
NC_037329.1	LoRTIA	exon	103425258	103425395	1	-	.	ID=id827;Parent=tr150;transcript_id=tr150
NC_037329.1	LoRTIA	exon	103425258	103425395	1	-	.	ID=id872;Parent=tr151;transcript_id=tr151
NC_037329.1	LoRTIA	exon	103425258	103425395	1	-	.	ID=id916;Parent=tr152;transcript_id=tr152
NC_037329.1	LoRTIA	exon	103426596	103426727	2	-	.	ID=id740;Parent=tr148;transcript_id=tr148
NC_037329.1	LoRTIA	exon	103426596	103426727	1	-	.	ID=id785;Parent=tr149;transcript_id=tr149
NC_037329.1	LoRTIA	exon	103426596	103426727	1	-	.	ID=id828;Parent=tr150;transcript_id=tr150
NC_037329.1	LoRTIA	exon	103426596	103426727	1	-	.	ID=id873;Parent=tr151;transcript_id=tr151
NC_037329.1	LoRTIA	exon	103426596	103426727	1	-	.	ID=id917;Parent=tr152;transcript_id=tr152
NC_037329.1	LoRTIA	exon	103428202	103428339	2	-	.	ID=id741;Parent=tr148;transcript_id=tr148
NC_037329.1	LoRTIA	exon	103428202	103428339	1	-	.	ID=id786;Parent=tr149;transcript_id=tr149
NC_037329.1	LoRTIA	exon	103428202	103428339	1	-	.	ID=id829;Parent=tr150;transcript_id=tr150
NC_037329.1	LoRTIA	exon	103428202	103428339	1	-	.	ID=id874;Parent=tr151;transcript_id=tr151
NC_037329.1	LoRTIA	exon	103428202	103428339	1	-	.	ID=id918;Parent=tr152;transcript_id=tr152
NC_037329.1	LoRTIA	exon	103429321	103429449	2	-	.	ID=id742;Parent=tr148;transcript_id=tr148
NC_037329.1	LoRTIA	exon	103429321	103429449	1	-	.	ID=id787;Parent=tr149;transcript_id=tr149
NC_037329.1	LoRTIA	exon	103429321	103429449	1	-	.	ID=id830;Parent=tr150;transcript_id=tr150
NC_037329.1	LoRTIA	exon	103429321	103429449	1	-	.	ID=id875;Parent=tr151;transcript_id=tr151
NC_037329.1	LoRTIA	exon	103429321	103429449	1	-	.	ID=id919;Parent=tr152;transcript_id=tr152
NC_037329.1	LoRTIA	exon	103430372	103430752	2	-	.	ID=id743;Parent=tr148;transcript_id=tr148
NC_037329.1	LoRTIA	exon	103430372	103430752	1	-	.	ID=id788;Parent=tr149;transcript_id=tr149
NC_037329.1	LoRTIA	exon	103430372	103430752	1	-	.	ID=id831;Parent=tr150;transcript_id=tr150
NC_037329.1	LoRTIA	exon	103430372	103430752	1	-	.	ID=id876;Parent=tr151;transcript_id=tr151
NC_037329.1	LoRTIA	exon	103430372	103430752	1	-	.	ID=id920;Parent=tr152;transcript_id=tr152
NC_037329.1	LoRTIA	exon	104487411	104487443	35	+	.	ID=id921;Parent=tr153;transcript_id=tr153
NC_037329.1	LoRTIA	mRNA	104487411	104489739	35	+	.	ID=tr153;transcript_id=tr153
NC_037329.1	LoRTIA	exon	104487808	104487936	35	+	.	ID=id922;Parent=tr153;transcript_id=tr153
NC_037329.1	LoRTIA	exon	104488501	104488583	35	+	.	ID=id923;Parent=tr153;transcript_id=tr153
NC_037329.1	LoRTIA	exon	104489617	104489739	35	+	.	ID=id924;Parent=tr153;transcript_id=tr153
NC_037329.1	LoRTIA	exon	104619872	104620379	19	+	.	ID=id925;Parent=tr154;transcript_id=tr154
NC_037329.1	LoRTIA	exon	104619872	104620379	1	+	.	ID=id929;Parent=tr155;transcript_id=tr155
NC_037329.1	LoRTIA	mRNA	104619872	104648985	19	+	.	ID=tr154;transcript_id=tr154
NC_037329.1	LoRTIA	mRNA	104619872	104649004	1	+	.	ID=tr155;transcript_id=tr155
NC_037329.1	LoRTIA	exon	104619923	104620379	5	+	.	ID=id933;Parent=tr156;transcript_id=tr156
NC_037329.1	LoRTIA	mRNA	104619923	104648985	5	+	.	ID=tr156;transcript_id=tr156
NC_037329.1	LoRTIA	exon	104619946	104620379	20	+	.	ID=id937;Parent=tr157;transcript_id=tr157
NC_037329.1	LoRTIA	exon	104619946	104620379	1	+	.	ID=id941;Parent=tr158;transcript_id=tr158
NC_037329.1	LoRTIA	mRNA	104619946	104648985	20	+	.	ID=tr157;transcript_id=tr157
NC_037329.1	LoRTIA	mRNA	104619946	104649004	1	+	.	ID=tr158;transcript_id=tr158
NC_037329.1	LoRTIA	exon	104644884	104645113	19	+	.	ID=id926;Parent=tr154;transcript_id=tr154
NC_037329.1	LoRTIA	exon	104644884	104645113	1	+	.	ID=id930;Parent=tr155;transcript_id=tr155
NC_037329.1	LoRTIA	exon	104644884	104645113	5	+	.	ID=id934;Parent=tr156;transcript_id=tr156
NC_037329.1	LoRTIA	exon	104644884	104645113	20	+	.	ID=id938;Parent=tr157;transcript_id=tr157
NC_037329.1	LoRTIA	exon	104644884	104645113	1	+	.	ID=id942;Parent=tr158;transcript_id=tr158
NC_037329.1	LoRTIA	exon	104646131	104646271	19	+	.	ID=id927;Parent=tr154;transcript_id=tr154
NC_037329.1	LoRTIA	exon	104646131	104646271	1	+	.	ID=id931;Parent=tr155;transcript_id=tr155
NC_037329.1	LoRTIA	exon	104646131	104646271	5	+	.	ID=id935;Parent=tr156;transcript_id=tr156
NC_037329.1	LoRTIA	exon	104646131	104646271	20	+	.	ID=id939;Parent=tr157;transcript_id=tr157
NC_037329.1	LoRTIA	exon	104646131	104646271	1	+	.	ID=id943;Parent=tr158;transcript_id=tr158
NC_037329.1	LoRTIA	exon	104648468	104648985	19	+	.	ID=id928;Parent=tr154;transcript_id=tr154
NC_037329.1	LoRTIA	exon	104648468	104648985	5	+	.	ID=id936;Parent=tr156;transcript_id=tr156
NC_037329.1	LoRTIA	exon	104648468	104648985	20	+	.	ID=id940;Parent=tr157;transcript_id=tr157
NC_037329.1	LoRTIA	exon	104648468	104649004	1	+	.	ID=id932;Parent=tr155;transcript_id=tr155
NC_037329.1	LoRTIA	exon	104648468	104649004	1	+	.	ID=id944;Parent=tr158;transcript_id=tr158
NC_037329.1	LoRTIA	exon	106256729	106257102	1	+	.	ID=id945;Parent=tr159;transcript_id=tr159
NC_037329.1	LoRTIA	mRNA	106256729	106284180	1	+	.	ID=tr159;transcript_id=tr159
NC_037329.1	LoRTIA	exon	106265129	106265163	1	+	.	ID=id946;Parent=tr159;transcript_id=tr159
NC_037329.1	LoRTIA	exon	106266381	106266493	1	+	.	ID=id947;Parent=tr159;transcript_id=tr159
NC_037329.1	LoRTIA	exon	106270479	106270524	1	+	.	ID=id948;Parent=tr159;transcript_id=tr159
NC_037329.1	LoRTIA	exon	106272878	106273064	1	+	.	ID=id949;Parent=tr159;transcript_id=tr159
NC_037329.1	LoRTIA	exon	106273658	106273751	1	+	.	ID=id950;Parent=tr159;transcript_id=tr159
NC_037329.1	LoRTIA	exon	106279203	106279329	1	+	.	ID=id951;Parent=tr159;transcript_id=tr159
NC_037329.1	LoRTIA	exon	106280837	106280937	1	+	.	ID=id952;Parent=tr159;transcript_id=tr159
NC_037329.1	LoRTIA	exon	106281246	106281346	1	+	.	ID=id953;Parent=tr159;transcript_id=tr159
NC_037329.1	LoRTIA	exon	106283941	106284180	1	+	.	ID=id954;Parent=tr159;transcript_id=tr159
NC_037329.1	LoRTIA	exon	106298898	106298981	1	+	.	ID=id955;Parent=tr160;transcript_id=tr160
NC_037329.1	LoRTIA	mRNA	106298898	106301392	1	+	.	ID=tr160;transcript_id=tr160
NC_037329.1	LoRTIA	exon	106299733	106299901	1	+	.	ID=id956;Parent=tr160;transcript_id=tr160
NC_037329.1	LoRTIA	exon	106301018	106301392	1	+	.	ID=id957;Parent=tr160;transcript_id=tr160
NC_037329.1	LoRTIA	exon	106302072	106303435	1	-	.	ID=id958;Parent=tr161;transcript_id=tr161
NC_037329.1	LoRTIA	mRNA	106302072	106319632	1	-	.	ID=tr161;transcript_id=tr161
NC_037329.1	LoRTIA	exon	106303816	106303869	1	-	.	ID=id959;Parent=tr161;transcript_id=tr161
NC_037329.1	LoRTIA	exon	106304841	106304936	1	-	.	ID=id960;Parent=tr161;transcript_id=tr161
NC_037329.1	LoRTIA	exon	106305255	106305342	1	-	.	ID=id961;Parent=tr161;transcript_id=tr161
NC_037329.1	LoRTIA	exon	106305517	106305554	1	-	.	ID=id962;Parent=tr161;transcript_id=tr161
NC_037329.1	LoRTIA	exon	106306107	106306146	1	-	.	ID=id963;Parent=tr161;transcript_id=tr161
NC_037329.1	LoRTIA	exon	106306895	106306945	1	-	.	ID=id964;Parent=tr161;transcript_id=tr161
NC_037329.1	LoRTIA	exon	106307523	106307576	1	-	.	ID=id965;Parent=tr161;transcript_id=tr161
NC_037329.1	LoRTIA	exon	106307786	106307850	1	-	.	ID=id966;Parent=tr161;transcript_id=tr161
NC_037329.1	LoRTIA	exon	106309053	106309153	1	-	.	ID=id967;Parent=tr161;transcript_id=tr161
NC_037329.1	LoRTIA	exon	106310458	106310690	1	-	.	ID=id968;Parent=tr161;transcript_id=tr161
NC_037329.1	LoRTIA	exon	106319600	106319632	1	-	.	ID=id969;Parent=tr161;transcript_id=tr161
NC_037329.1	LoRTIA	exon	107159154	107159191	1	+	.	ID=id970;Parent=tr162;transcript_id=tr162
NC_037329.1	LoRTIA	mRNA	107159154	107162014	1	+	.	ID=tr162;transcript_id=tr162
NC_037329.1	LoRTIA	exon	107159317	107159390	1	+	.	ID=id971;Parent=tr162;transcript_id=tr162
NC_037329.1	LoRTIA	exon	107159641	107159735	1	+	.	ID=id972;Parent=tr162;transcript_id=tr162
NC_037329.1	LoRTIA	exon	107159976	107160107	1	+	.	ID=id973;Parent=tr162;transcript_id=tr162
NC_037329.1	LoRTIA	exon	107160237	107160388	1	+	.	ID=id974;Parent=tr162;transcript_id=tr162
NC_037329.1	LoRTIA	exon	107160617	107160712	1	+	.	ID=id975;Parent=tr162;transcript_id=tr162
NC_037329.1	LoRTIA	exon	107160788	107160848	1	+	.	ID=id976;Parent=tr162;transcript_id=tr162
NC_037329.1	LoRTIA	exon	107160934	107161001	1	+	.	ID=id977;Parent=tr162;transcript_id=tr162
NC_037329.1	LoRTIA	exon	107161316	107161388	1	+	.	ID=id978;Parent=tr162;transcript_id=tr162
NC_037329.1	LoRTIA	exon	107161623	107162014	1	+	.	ID=id979;Parent=tr162;transcript_id=tr162
NC_037329.1	LoRTIA	exon	107199682	107200722	3	-	.	ID=id980;Parent=tr163;transcript_id=tr163
NC_037329.1	LoRTIA	exon	107199682	107200722	1	-	.	ID=id984;Parent=tr164;transcript_id=tr164
NC_037329.1	LoRTIA	mRNA	107199682	107203483	3	-	.	ID=tr163;transcript_id=tr163
NC_037329.1	LoRTIA	mRNA	107199682	107203483	1	-	.	ID=tr164;transcript_id=tr164
NC_037329.1	LoRTIA	exon	107200967	107201115	3	-	.	ID=id981;Parent=tr163;transcript_id=tr163
NC_037329.1	LoRTIA	exon	107200967	107201115	1	-	.	ID=id985;Parent=tr164;transcript_id=tr164
NC_037329.1	LoRTIA	exon	107201429	107201651	3	-	.	ID=id982;Parent=tr163;transcript_id=tr163
NC_037329.1	LoRTIA	exon	107201436	107201651	1	-	.	ID=id986;Parent=tr164;transcript_id=tr164
NC_037329.1	LoRTIA	exon	107203423	107203483	3	-	.	ID=id983;Parent=tr163;transcript_id=tr163
NC_037329.1	LoRTIA	exon	107203423	107203483	1	-	.	ID=id987;Parent=tr164;transcript_id=tr164
NC_037329.1	LoRTIA	exon	107307882	107308019	1	-	.	ID=id988;Parent=tr165;transcript_id=tr165
NC_037329.1	LoRTIA	mRNA	107307882	107320759	1	-	.	ID=tr165;transcript_id=tr165
NC_037329.1	LoRTIA	exon	107308384	107308551	1	-	.	ID=id989;Parent=tr165;transcript_id=tr165
NC_037329.1	LoRTIA	exon	107314723	107314824	1	-	.	ID=id990;Parent=tr165;transcript_id=tr165
NC_037329.1	LoRTIA	exon	107314948	107316350	1	-	.	ID=id991;Parent=tr165;transcript_id=tr165
NC_037329.1	LoRTIA	exon	107317280	107317357	1	-	.	ID=id992;Parent=tr165;transcript_id=tr165
NC_037329.1	LoRTIA	exon	107318402	107318509	1	-	.	ID=id993;Parent=tr165;transcript_id=tr165
NC_037329.1	LoRTIA	exon	107318618	107319476	1	-	.	ID=id994;Parent=tr165;transcript_id=tr165
NC_037329.1	LoRTIA	exon	107319650	107319763	1	-	.	ID=id995;Parent=tr165;transcript_id=tr165
NC_037329.1	LoRTIA	exon	107319859	107319947	1	-	.	ID=id996;Parent=tr165;transcript_id=tr165
NC_037329.1	LoRTIA	exon	107320034	107320127	1	-	.	ID=id997;Parent=tr165;transcript_id=tr165
NC_037329.1	LoRTIA	exon	107320730	107320759	1	-	.	ID=id998;Parent=tr165;transcript_id=tr165
NC_037329.1	LoRTIA	exon	107466902	107468599	1	-	.	ID=id999;Parent=tr166;transcript_id=tr166
NC_037329.1	LoRTIA	mRNA	107466902	107472078	1	-	.	ID=tr166;transcript_id=tr166
NC_037329.1	LoRTIA	exon	107469011	107469190	1	-	.	ID=id1000;Parent=tr166;transcript_id=tr166
NC_037329.1	LoRTIA	exon	107469688	107470261	1	-	.	ID=id1001;Parent=tr166;transcript_id=tr166
NC_037329.1	LoRTIA	exon	107471720	107472078	1	-	.	ID=id1002;Parent=tr166;transcript_id=tr166
NC_037329.1	LoRTIA	mRNA	111044020	111044878	30	-	.	ID=tr167;transcript_id=tr167
NC_037329.1	LoRTIA	mRNA	111893288	111894605	2	+	.	ID=tr168;transcript_id=tr168
NC_037329.1	LoRTIA	mRNA	114685212	114685962	8	-	.	ID=tr169;transcript_id=tr169
NC_037329.1	LoRTIA	mRNA	117785379	117787197	3	+	.	ID=tr170;transcript_id=tr170
NC_037329.1	LoRTIA	mRNA	118178592	118179717	1	+	.	ID=tr171;transcript_id=tr171
NC_037329.1	LoRTIA	exon	118232949	118233006	1	+	.	ID=id1003;Parent=tr172;transcript_id=tr172
NC_037329.1	LoRTIA	exon	118232949	118233006	1	+	.	ID=id1016;Parent=tr173;transcript_id=tr173
NC_037329.1	LoRTIA	mRNA	118232949	118282419	1	+	.	ID=tr172;transcript_id=tr172
NC_037329.1	LoRTIA	mRNA	118232949	118282419	1	+	.	ID=tr173;transcript_id=tr173
NC_037329.1	LoRTIA	exon	118234652	118234775	1	+	.	ID=id1017;Parent=tr173;transcript_id=tr173
NC_037329.1	LoRTIA	exon	118237552	118237703	1	+	.	ID=id1004;Parent=tr172;transcript_id=tr172
NC_037329.1	LoRTIA	exon	118237552	118237703	1	+	.	ID=id1018;Parent=tr173;transcript_id=tr173
NC_037329.1	LoRTIA	exon	118248230	118248407	1	+	.	ID=id1005;Parent=tr172;transcript_id=tr172
NC_037329.1	LoRTIA	exon	118248230	118248407	1	+	.	ID=id1019;Parent=tr173;transcript_id=tr173
NC_037329.1	LoRTIA	exon	118249771	118249939	1	+	.	ID=id1006;Parent=tr172;transcript_id=tr172
NC_037329.1	LoRTIA	exon	118249771	118249939	1	+	.	ID=id1020;Parent=tr173;transcript_id=tr173
NC_037329.1	LoRTIA	exon	118252194	118252277	1	+	.	ID=id1007;Parent=tr172;transcript_id=tr172
NC_037329.1	LoRTIA	exon	118252194	118252277	1	+	.	ID=id1021;Parent=tr173;transcript_id=tr173
NC_037329.1	LoRTIA	exon	118254490	118254573	1	+	.	ID=id1008;Parent=tr172;transcript_id=tr172
NC_037329.1	LoRTIA	exon	118254490	118254573	1	+	.	ID=id1022;Parent=tr173;transcript_id=tr173
NC_037329.1	LoRTIA	exon	118254969	118255052	1	+	.	ID=id1023;Parent=tr173;transcript_id=tr173
NC_037329.1	LoRTIA	exon	118258083	118258151	1	+	.	ID=id1009;Parent=tr172;transcript_id=tr172
NC_037329.1	LoRTIA	exon	118258083	118258151	1	+	.	ID=id1024;Parent=tr173;transcript_id=tr173
NC_037329.1	LoRTIA	exon	118264139	118264222	1	+	.	ID=id1010;Parent=tr172;transcript_id=tr172
NC_037329.1	LoRTIA	exon	118264139	118264222	1	+	.	ID=id1025;Parent=tr173;transcript_id=tr173
NC_037329.1	LoRTIA	exon	118265198	118265278	1	+	.	ID=id1011;Parent=tr172;transcript_id=tr172
NC_037329.1	LoRTIA	exon	118265198	118265278	1	+	.	ID=id1026;Parent=tr173;transcript_id=tr173
NC_037329.1	LoRTIA	exon	118269669	118269752	1	+	.	ID=id1012;Parent=tr172;transcript_id=tr172
NC_037329.1	LoRTIA	exon	118273104	118273184	1	+	.	ID=id1013;Parent=tr172;transcript_id=tr172
NC_037329.1	LoRTIA	exon	118273104	118273184	1	+	.	ID=id1027;Parent=tr173;transcript_id=tr173
NC_037329.1	LoRTIA	exon	118273578	118273667	1	+	.	ID=id1028;Parent=tr173;transcript_id=tr173
NC_037329.1	LoRTIA	exon	118281279	118281392	1	+	.	ID=id1014;Parent=tr172;transcript_id=tr172
NC_037329.1	LoRTIA	exon	118281279	118281392	1	+	.	ID=id1029;Parent=tr173;transcript_id=tr173
NC_037329.1	LoRTIA	exon	118282377	118282419	1	+	.	ID=id1015;Parent=tr172;transcript_id=tr172
NC_037329.1	LoRTIA	exon	118282377	118282419	1	+	.	ID=id1030;Parent=tr173;transcript_id=tr173
NC_037329.1	LoRTIA	exon	118666214	118666439	1	+	.	ID=id1031;Parent=tr174;transcript_id=tr174
NC_037329.1	LoRTIA	mRNA	118666214	118680137	1	+	.	ID=tr174;transcript_id=tr174
NC_037329.1	LoRTIA	exon	118674506	118674646	1	+	.	ID=id1032;Parent=tr174;transcript_id=tr174
NC_037329.1	LoRTIA	exon	118676526	118676714	1	+	.	ID=id1033;Parent=tr174;transcript_id=tr174
NC_037329.1	LoRTIA	exon	118677404	118677514	1	+	.	ID=id1034;Parent=tr174;transcript_id=tr174
NC_037329.1	LoRTIA	exon	118678187	118678337	1	+	.	ID=id1035;Parent=tr174;transcript_id=tr174
NC_037329.1	LoRTIA	exon	118678856	118680137	1	+	.	ID=id1036;Parent=tr174;transcript_id=tr174
NC_037329.1	LoRTIA	exon	119227113	119227473	1	-	.	ID=id1037;Parent=tr175;transcript_id=tr175
NC_037329.1	LoRTIA	mRNA	119227113	119236899	1	-	.	ID=tr175;transcript_id=tr175
NC_037329.1	LoRTIA	exon	119227642	119227865	1	-	.	ID=id1038;Parent=tr175;transcript_id=tr175
NC_037329.1	LoRTIA	exon	119228171	119228297	1	-	.	ID=id1039;Parent=tr175;transcript_id=tr175
NC_037329.1	LoRTIA	exon	119228833	119228966	1	-	.	ID=id1040;Parent=tr175;transcript_id=tr175
NC_037329.1	LoRTIA	exon	119229149	119229272	1	-	.	ID=id1041;Parent=tr175;transcript_id=tr175
NC_037329.1	LoRTIA	exon	119230021	119230178	1	-	.	ID=id1042;Parent=tr175;transcript_id=tr175
NC_037329.1	LoRTIA	exon	119230591	119230714	1	-	.	ID=id1043;Parent=tr175;transcript_id=tr175
NC_037329.1	LoRTIA	exon	119231577	119232424	1	-	.	ID=id1044;Parent=tr175;transcript_id=tr175
NC_037329.1	LoRTIA	exon	119232608	119232694	1	-	.	ID=id1045;Parent=tr175;transcript_id=tr175
NC_037329.1	LoRTIA	exon	119232807	119233888	1	-	.	ID=id1046;Parent=tr175;transcript_id=tr175
NC_037329.1	LoRTIA	exon	119233470	119233888	1	-	.	ID=id1049;Parent=tr176;transcript_id=tr176
NC_037329.1	LoRTIA	mRNA	119233470	119236899	1	-	.	ID=tr176;transcript_id=tr176
NC_037329.1	LoRTIA	exon	119233556	119233888	2	-	.	ID=id1052;Parent=tr177;transcript_id=tr177
NC_037329.1	LoRTIA	mRNA	119233556	119236899	2	-	.	ID=tr177;transcript_id=tr177
NC_037329.1	LoRTIA	exon	119233602	119233888	5	-	.	ID=id1055;Parent=tr178;transcript_id=tr178
NC_037329.1	LoRTIA	mRNA	119233602	119236899	5	-	.	ID=tr178;transcript_id=tr178
NC_037329.1	LoRTIA	exon	119233629	119233888	1	-	.	ID=id1058;Parent=tr179;transcript_id=tr179
NC_037329.1	LoRTIA	mRNA	119233629	119236899	1	-	.	ID=tr179;transcript_id=tr179
NC_037329.1	LoRTIA	exon	119235326	119235442	1	-	.	ID=id1047;Parent=tr175;transcript_id=tr175
NC_037329.1	LoRTIA	exon	119235326	119235442	1	-	.	ID=id1050;Parent=tr176;transcript_id=tr176
NC_037329.1	LoRTIA	exon	119235326	119235442	2	-	.	ID=id1053;Parent=tr177;transcript_id=tr177
NC_037329.1	LoRTIA	exon	119235326	119235442	5	-	.	ID=id1056;Parent=tr178;transcript_id=tr178
NC_037329.1	LoRTIA	exon	119235326	119235442	1	-	.	ID=id1059;Parent=tr179;transcript_id=tr179
NC_037329.1	LoRTIA	exon	119235374	119235442	1	-	.	ID=id1061;Parent=tr180;transcript_id=tr180
NC_037329.1	LoRTIA	mRNA	119235374	119236899	1	-	.	ID=tr180;transcript_id=tr180
NC_037329.1	LoRTIA	exon	119236750	119236899	1	-	.	ID=id1048;Parent=tr175;transcript_id=tr175
NC_037329.1	LoRTIA	exon	119236750	119236899	1	-	.	ID=id1051;Parent=tr176;transcript_id=tr176
NC_037329.1	LoRTIA	exon	119236750	119236899	2	-	.	ID=id1054;Parent=tr177;transcript_id=tr177
NC_037329.1	LoRTIA	exon	119236750	119236899	5	-	.	ID=id1057;Parent=tr178;transcript_id=tr178
NC_037329.1	LoRTIA	exon	119236750	119236899	1	-	.	ID=id1060;Parent=tr179;transcript_id=tr179
NC_037329.1	LoRTIA	exon	119236750	119236899	1	-	.	ID=id1062;Parent=tr180;transcript_id=tr180
NC_037329.1	LoRTIA	exon	119414086	119414313	5	+	.	ID=id1063;Parent=tr181;transcript_id=tr181
NC_037329.1	LoRTIA	exon	119414086	119414313	3	+	.	ID=id1068;Parent=tr182;transcript_id=tr182
NC_037329.1	LoRTIA	mRNA	119414086	119418480	5	+	.	ID=tr181;transcript_id=tr181
NC_037329.1	LoRTIA	mRNA	119414086	119419168	3	+	.	ID=tr182;transcript_id=tr182
NC_037329.1	LoRTIA	exon	119417141	119417212	5	+	.	ID=id1064;Parent=tr181;transcript_id=tr181
NC_037329.1	LoRTIA	exon	119417141	119417212	3	+	.	ID=id1069;Parent=tr182;transcript_id=tr182
NC_037329.1	LoRTIA	exon	119417482	119417575	5	+	.	ID=id1065;Parent=tr181;transcript_id=tr181
NC_037329.1	LoRTIA	exon	119417482	119417575	3	+	.	ID=id1070;Parent=tr182;transcript_id=tr182
NC_037329.1	LoRTIA	exon	119418108	119418181	5	+	.	ID=id1066;Parent=tr181;transcript_id=tr181
NC_037329.1	LoRTIA	exon	119418108	119418181	3	+	.	ID=id1071;Parent=tr182;transcript_id=tr182
NC_037329.1	LoRTIA	exon	119418424	119418480	5	+	.	ID=id1067;Parent=tr181;transcript_id=tr181
NC_037329.1	LoRTIA	exon	119418424	119419168	3	+	.	ID=id1072;Parent=tr182;transcript_id=tr182
NC_037329.1	LoRTIA	exon	120187412	120187467	1	+	.	ID=id1073;Parent=tr183;transcript_id=tr183
NC_037329.1	LoRTIA	mRNA	120187412	120205834	1	+	.	ID=tr183;transcript_id=tr183
NC_037329.1	LoRTIA	exon	120195810	120195924	1	+	.	ID=id1074;Parent=tr183;transcript_id=tr183
NC_037329.1	LoRTIA	exon	120196952	120197086	1	+	.	ID=id1075;Parent=tr183;transcript_id=tr183
NC_037329.1	LoRTIA	exon	120201144	120201248	1	+	.	ID=id1076;Parent=tr183;transcript_id=tr183
NC_037329.1	LoRTIA	exon	120203447	120203599	1	+	.	ID=id1077;Parent=tr183;transcript_id=tr183
NC_037329.1	LoRTIA	exon	120203702	120203838	1	+	.	ID=id1078;Parent=tr183;transcript_id=tr183
NC_037329.1	LoRTIA	exon	120205571	120205834	1	+	.	ID=id1079;Parent=tr183;transcript_id=tr183
NC_037329.1	LoRTIA	exon	120653559	120653707	1	+	.	ID=id1080;Parent=tr184;transcript_id=tr184
NC_037329.1	LoRTIA	mRNA	120653559	120674222	1	+	.	ID=tr184;transcript_id=tr184
NC_037329.1	LoRTIA	exon	120653589	120653699	1	+	.	ID=id1093;Parent=tr186;transcript_id=tr186
NC_037329.1	LoRTIA	exon	120653589	120653707	2	+	.	ID=id1086;Parent=tr185;transcript_id=tr185
NC_037329.1	LoRTIA	exon	120653589	120653707	1	+	.	ID=id1100;Parent=tr187;transcript_id=tr187
NC_037329.1	LoRTIA	mRNA	120653589	120677181	2	+	.	ID=tr185;transcript_id=tr185
NC_037329.1	LoRTIA	mRNA	120653589	120677181	1	+	.	ID=tr186;transcript_id=tr186
NC_037329.1	LoRTIA	mRNA	120653589	120677181	1	+	.	ID=tr187;transcript_id=tr187
NC_037329.1	LoRTIA	exon	120665382	120665507	1	+	.	ID=id1081;Parent=tr184;transcript_id=tr184
NC_037329.1	LoRTIA	exon	120665382	120665507	2	+	.	ID=id1087;Parent=tr185;transcript_id=tr185
NC_037329.1	LoRTIA	exon	120665382	120665507	1	+	.	ID=id1094;Parent=tr186;transcript_id=tr186
NC_037329.1	LoRTIA	exon	120665382	120665507	1	+	.	ID=id1101;Parent=tr187;transcript_id=tr187
NC_037329.1	LoRTIA	exon	120667780	120667890	1	+	.	ID=id1082;Parent=tr184;transcript_id=tr184
NC_037329.1	LoRTIA	exon	120667780	120667890	2	+	.	ID=id1088;Parent=tr185;transcript_id=tr185
NC_037329.1	LoRTIA	exon	120667780	120667890	1	+	.	ID=id1095;Parent=tr186;transcript_id=tr186
NC_037329.1	LoRTIA	exon	120667780	120668114	1	+	.	ID=id1102;Parent=tr187;transcript_id=tr187
NC_037329.1	LoRTIA	exon	120668020	120668114	1	+	.	ID=id1083;Parent=tr184;transcript_id=tr184
NC_037329.1	LoRTIA	exon	120668020	120668114	2	+	.	ID=id1089;Parent=tr185;transcript_id=tr185
NC_037329.1	LoRTIA	exon	120668020	120668114	1	+	.	ID=id1096;Parent=tr186;transcript_id=tr186
NC_037329.1	LoRTIA	exon	120672626	120672698	1	+	.	ID=id1084;Parent=tr184;transcript_id=tr184
NC_037329.1	LoRTIA	exon	120672626	120672698	2	+	.	ID=id1090;Parent=tr185;transcript_id=tr185
NC_037329.1	LoRTIA	exon	120672626	120672698	1	+	.	ID=id1097;Parent=tr186;transcript_id=tr186
NC_037329.1	LoRTIA	exon	120672626	120672698	1	+	.	ID=id1103;Parent=tr187;transcript_id=tr187
NC_037329.1	LoRTIA	exon	120673856	120674051	2	+	.	ID=id1091;Parent=tr185;transcript_id=tr185
NC_037329.1	LoRTIA	exon	120673856	120674051	1	+	.	ID=id1098;Parent=tr186;transcript_id=tr186
NC_037329.1	LoRTIA	exon	120673856	120674051	1	+	.	ID=id1104;Parent=tr187;transcript_id=tr187
NC_037329.1	LoRTIA	exon	120673856	120674222	1	+	.	ID=id1085;Parent=tr184;transcript_id=tr184
NC_037329.1	LoRTIA	exon	120676303	120677181	2	+	.	ID=id1092;Parent=tr185;transcript_id=tr185
NC_037329.1	LoRTIA	exon	120676303	120677181	1	+	.	ID=id1099;Parent=tr186;transcript_id=tr186
NC_037329.1	LoRTIA	exon	120676303	120677181	1	+	.	ID=id1105;Parent=tr187;transcript_id=tr187
NC_037329.1	LoRTIA	exon	120849152	120849300	1	+	.	ID=id1106;Parent=tr188;transcript_id=tr188
NC_037329.1	LoRTIA	mRNA	120849152	120881266	1	+	.	ID=tr188;transcript_id=tr188
NC_037329.1	LoRTIA	exon	120853923	120854069	1	+	.	ID=id1107;Parent=tr188;transcript_id=tr188
NC_037329.1	LoRTIA	exon	120854197	120854372	1	+	.	ID=id1108;Parent=tr188;transcript_id=tr188
NC_037329.1	LoRTIA	exon	120861435	120861564	1	+	.	ID=id1109;Parent=tr188;transcript_id=tr188
NC_037329.1	LoRTIA	exon	120864955	120865035	1	+	.	ID=id1110;Parent=tr188;transcript_id=tr188
NC_037329.1	LoRTIA	exon	120870199	120870291	1	+	.	ID=id1111;Parent=tr188;transcript_id=tr188
NC_037329.1	LoRTIA	exon	120872464	120872599	1	+	.	ID=id1112;Parent=tr188;transcript_id=tr188
NC_037329.1	LoRTIA	exon	120873072	120873157	1	+	.	ID=id1113;Parent=tr188;transcript_id=tr188
NC_037329.1	LoRTIA	exon	120876293	120876428	1	+	.	ID=id1114;Parent=tr188;transcript_id=tr188
NC_037329.1	LoRTIA	exon	120877405	120877502	1	+	.	ID=id1115;Parent=tr188;transcript_id=tr188
NC_037329.1	LoRTIA	exon	120878376	120878569	1	+	.	ID=id1116;Parent=tr188;transcript_id=tr188
NC_037329.1	LoRTIA	exon	120879086	120879227	1	+	.	ID=id1117;Parent=tr188;transcript_id=tr188
NC_037329.1	LoRTIA	exon	120880424	120881266	1	+	.	ID=id1118;Parent=tr188;transcript_id=tr188
NC_037329.1	LoRTIA	exon	120969743	120970716	1	-	.	ID=id1119;Parent=tr189;transcript_id=tr189
NC_037329.1	LoRTIA	mRNA	120969743	120986306	1	-	.	ID=tr189;transcript_id=tr189
NC_037329.1	LoRTIA	exon	120972656	120972766	1	-	.	ID=id1120;Parent=tr189;transcript_id=tr189
NC_037329.1	LoRTIA	exon	120972856	120972913	1	-	.	ID=id1121;Parent=tr189;transcript_id=tr189
NC_037329.1	LoRTIA	exon	120973007	120973083	1	-	.	ID=id1122;Parent=tr189;transcript_id=tr189
NC_037329.1	LoRTIA	exon	120973656	120973733	1	-	.	ID=id1123;Parent=tr189;transcript_id=tr189
NC_037329.1	LoRTIA	exon	120973878	120974004	1	-	.	ID=id1124;Parent=tr189;transcript_id=tr189
NC_037329.1	LoRTIA	exon	120974110	120974504	1	-	.	ID=id1125;Parent=tr189;transcript_id=tr189
NC_037329.1	LoRTIA	exon	120974850	120975023	1	-	.	ID=id1126;Parent=tr189;transcript_id=tr189
NC_037329.1	LoRTIA	exon	120982008	120982153	1	-	.	ID=id1127;Parent=tr189;transcript_id=tr189
NC_037329.1	LoRTIA	exon	120985485	120985632	1	-	.	ID=id1128;Parent=tr189;transcript_id=tr189
NC_037329.1	LoRTIA	exon	120986191	120986306	1	-	.	ID=id1129;Parent=tr189;transcript_id=tr189
NC_037329.1	LoRTIA	mRNA	121574413	121575382	1	-	.	ID=tr197;transcript_id=tr197
NC_037329.1	LoRTIA	mRNA	121574413	121575455	1	-	.	ID=tr193;transcript_id=tr193
NC_037329.1	LoRTIA	mRNA	121574413	121575477	12	-	.	ID=tr192;transcript_id=tr192
NC_037329.1	LoRTIA	mRNA	121574413	121575628	1	-	.	ID=tr194;transcript_id=tr194
NC_037329.1	LoRTIA	mRNA	121574413	121575650	1	-	.	ID=tr198;transcript_id=tr198
NC_037329.1	LoRTIA	mRNA	121574413	121575788	1	-	.	ID=tr196;transcript_id=tr196
NC_037329.1	LoRTIA	mRNA	121574413	121575970	1	-	.	ID=tr190;transcript_id=tr190
NC_037329.1	LoRTIA	mRNA	121574413	121576063	1	-	.	ID=tr191;transcript_id=tr191
NC_037329.1	LoRTIA	mRNA	121574413	121576104	1	-	.	ID=tr195;transcript_id=tr195
NC_037329.1	LoRTIA	mRNA	121574429	121575346	1	-	.	ID=tr201;transcript_id=tr201
NC_037329.1	LoRTIA	mRNA	121574429	121575477	7	-	.	ID=tr200;transcript_id=tr200
NC_037329.1	LoRTIA	mRNA	121574429	121575604	1	-	.	ID=tr199;transcript_id=tr199
NC_037329.1	LoRTIA	mRNA	121574943	121575477	7	-	.	ID=tr202;transcript_id=tr202
NC_037329.1	LoRTIA	mRNA	121574956	121575477	1	-	.	ID=tr203;transcript_id=tr203
NC_037329.1	LoRTIA	mRNA	121575527	121575809	1	-	.	ID=tr204;transcript_id=tr204
NC_037329.1	LoRTIA	mRNA	121575693	121576032	1	-	.	ID=tr205;transcript_id=tr205
NC_037329.1	LoRTIA	exon	121791281	121791661	1	+	.	ID=id1130;Parent=tr206;transcript_id=tr206
NC_037329.1	LoRTIA	mRNA	121791281	121817320	1	+	.	ID=tr206;transcript_id=tr206
NC_037329.1	LoRTIA	mRNA	121800989	121802562	5	+	.	ID=tr207;transcript_id=tr207
NC_037329.1	LoRTIA	mRNA	121802411	121802562	1	+	.	ID=tr208;transcript_id=tr208
NC_037329.1	LoRTIA	exon	121807679	121808369	1	+	.	ID=id1131;Parent=tr206;transcript_id=tr206
NC_037329.1	LoRTIA	exon	121810564	121810656	1	+	.	ID=id1132;Parent=tr206;transcript_id=tr206
NC_037329.1	LoRTIA	exon	121814537	121814667	1	+	.	ID=id1133;Parent=tr206;transcript_id=tr206
NC_037329.1	LoRTIA	exon	121815992	121816066	1	+	.	ID=id1134;Parent=tr206;transcript_id=tr206
NC_037329.1	LoRTIA	exon	121817041	121817320	1	+	.	ID=id1135;Parent=tr206;transcript_id=tr206
NC_037329.1	LoRTIA	exon	122142701	122143207	1	-	.	ID=id1136;Parent=tr209;transcript_id=tr209
NC_037329.1	LoRTIA	mRNA	122142701	122153043	1	-	.	ID=tr209;transcript_id=tr209
NC_037329.1	LoRTIA	exon	122143316	122143361	1	-	.	ID=id1137;Parent=tr209;transcript_id=tr209
NC_037329.1	LoRTIA	exon	122144267	122144390	1	-	.	ID=id1138;Parent=tr209;transcript_id=tr209
NC_037329.1	LoRTIA	exon	122144660	122144705	1	-	.	ID=id1139;Parent=tr209;transcript_id=tr209
NC_037329.1	LoRTIA	exon	122144817	122145006	1	-	.	ID=id1140;Parent=tr209;transcript_id=tr209
NC_037329.1	LoRTIA	exon	122145139	122145289	1	-	.	ID=id1141;Parent=tr209;transcript_id=tr209
NC_037329.1	LoRTIA	exon	122145374	122145497	1	-	.	ID=id1142;Parent=tr209;transcript_id=tr209
NC_037329.1	LoRTIA	exon	122146619	122146733	1	-	.	ID=id1143;Parent=tr209;transcript_id=tr209
NC_037329.1	LoRTIA	exon	122146945	122147037	1	-	.	ID=id1144;Parent=tr209;transcript_id=tr209
NC_037329.1	LoRTIA	exon	122151119	122151182	1	-	.	ID=id1145;Parent=tr209;transcript_id=tr209
NC_037329.1	LoRTIA	exon	122152096	122152419	1	-	.	ID=id1146;Parent=tr209;transcript_id=tr209
NC_037329.1	LoRTIA	exon	122152955	122153043	1	-	.	ID=id1147;Parent=tr209;transcript_id=tr209
NC_037329.1	LoRTIA	exon	122287083	122287217	1	+	.	ID=id1148;Parent=tr210;transcript_id=tr210
NC_037329.1	LoRTIA	mRNA	122287083	122294636	1	+	.	ID=tr210;transcript_id=tr210
NC_037329.1	LoRTIA	exon	122290693	122290865	1	+	.	ID=id1149;Parent=tr210;transcript_id=tr210
NC_037329.1	LoRTIA	exon	122292757	122292858	1	+	.	ID=id1150;Parent=tr210;transcript_id=tr210
NC_037329.1	LoRTIA	exon	122294350	122294636	1	+	.	ID=id1151;Parent=tr210;transcript_id=tr210
NC_037329.1	LoRTIA	exon	122308808	122308954	1	-	.	ID=id1152;Parent=tr211;transcript_id=tr211
NC_037329.1	LoRTIA	mRNA	122308808	122346942	1	-	.	ID=tr211;transcript_id=tr211
NC_037329.1	LoRTIA	exon	122310929	122311029	1	-	.	ID=id1153;Parent=tr211;transcript_id=tr211
NC_037329.1	LoRTIA	exon	122318747	122318838	1	-	.	ID=id1154;Parent=tr211;transcript_id=tr211
NC_037329.1	LoRTIA	exon	122320272	122320372	1	-	.	ID=id1155;Parent=tr211;transcript_id=tr211
NC_037329.1	LoRTIA	exon	122329462	122329519	1	-	.	ID=id1156;Parent=tr211;transcript_id=tr211
NC_037329.1	LoRTIA	exon	122338260	122338380	1	-	.	ID=id1157;Parent=tr211;transcript_id=tr211
NC_037329.1	LoRTIA	exon	122338581	122338681	1	-	.	ID=id1158;Parent=tr211;transcript_id=tr211
NC_037329.1	LoRTIA	exon	122346889	122346942	1	-	.	ID=id1159;Parent=tr211;transcript_id=tr211
NC_037329.1	LoRTIA	exon	122347180	122347353	3	+	.	ID=id1160;Parent=tr212;transcript_id=tr212
NC_037329.1	LoRTIA	mRNA	122347180	122372987	3	+	.	ID=tr212;transcript_id=tr212
NC_037329.1	LoRTIA	exon	122350178	122350307	3	+	.	ID=id1161;Parent=tr212;transcript_id=tr212
NC_037329.1	LoRTIA	exon	122351956	122352049	3	+	.	ID=id1162;Parent=tr212;transcript_id=tr212
NC_037329.1	LoRTIA	exon	122353764	122353929	3	+	.	ID=id1163;Parent=tr212;transcript_id=tr212
NC_037329.1	LoRTIA	exon	122354975	122355097	3	+	.	ID=id1164;Parent=tr212;transcript_id=tr212
NC_037329.1	LoRTIA	exon	122363048	122363168	3	+	.	ID=id1165;Parent=tr212;transcript_id=tr212
NC_037329.1	LoRTIA	exon	122365376	122365458	3	+	.	ID=id1166;Parent=tr212;transcript_id=tr212
NC_037329.1	LoRTIA	exon	122366535	122366596	3	+	.	ID=id1167;Parent=tr212;transcript_id=tr212
NC_037329.1	LoRTIA	exon	122371849	122371952	3	+	.	ID=id1168;Parent=tr212;transcript_id=tr212
NC_037329.1	LoRTIA	exon	122372485	122372987	3	+	.	ID=id1169;Parent=tr212;transcript_id=tr212
NC_037329.1	LoRTIA	exon	124237184	124238369	1	-	.	ID=id1170;Parent=tr213;transcript_id=tr213
NC_037329.1	LoRTIA	mRNA	124237184	124325666	1	-	.	ID=tr213;transcript_id=tr213
NC_037329.1	LoRTIA	exon	124238582	124238717	1	-	.	ID=id1171;Parent=tr213;transcript_id=tr213
NC_037329.1	LoRTIA	exon	124239925	124240082	1	-	.	ID=id1172;Parent=tr213;transcript_id=tr213
NC_037329.1	LoRTIA	exon	124240206	124240331	1	-	.	ID=id1173;Parent=tr213;transcript_id=tr213
NC_037329.1	LoRTIA	exon	124242445	124242585	1	-	.	ID=id1174;Parent=tr213;transcript_id=tr213
NC_037329.1	LoRTIA	exon	124245095	124245268	1	-	.	ID=id1175;Parent=tr213;transcript_id=tr213
NC_037329.1	LoRTIA	exon	124246160	124246309	1	-	.	ID=id1176;Parent=tr213;transcript_id=tr213
NC_037329.1	LoRTIA	exon	124247563	124247698	1	-	.	ID=id1177;Parent=tr213;transcript_id=tr213
NC_037329.1	LoRTIA	exon	124249122	124249276	1	-	.	ID=id1178;Parent=tr213;transcript_id=tr213
NC_037329.1	LoRTIA	exon	124250033	124250149	1	-	.	ID=id1179;Parent=tr213;transcript_id=tr213
NC_037329.1	LoRTIA	exon	124250230	124250327	1	-	.	ID=id1180;Parent=tr213;transcript_id=tr213
NC_037329.1	LoRTIA	exon	124250915	124250951	1	-	.	ID=id1181;Parent=tr213;transcript_id=tr213
NC_037329.1	LoRTIA	exon	124256550	124257192	1	-	.	ID=id1182;Parent=tr213;transcript_id=tr213
NC_037329.1	LoRTIA	exon	124257893	124258083	1	-	.	ID=id1183;Parent=tr213;transcript_id=tr213
NC_037329.1	LoRTIA	exon	124268692	124268849	1	-	.	ID=id1184;Parent=tr213;transcript_id=tr213
NC_037329.1	LoRTIA	exon	124277184	124277322	1	-	.	ID=id1185;Parent=tr213;transcript_id=tr213
NC_037329.1	LoRTIA	exon	124278247	124278283	1	-	.	ID=id1186;Parent=tr213;transcript_id=tr213
NC_037329.1	LoRTIA	exon	124279248	124279521	1	-	.	ID=id1187;Parent=tr213;transcript_id=tr213
NC_037329.1	LoRTIA	exon	124281945	124282047	1	-	.	ID=id1188;Parent=tr213;transcript_id=tr213
NC_037329.1	LoRTIA	exon	124282382	124282583	1	-	.	ID=id1189;Parent=tr213;transcript_id=tr213
NC_037329.1	LoRTIA	exon	124282878	124282987	1	-	.	ID=id1190;Parent=tr213;transcript_id=tr213
NC_037329.1	LoRTIA	exon	124286885	124287193	1	-	.	ID=id1191;Parent=tr213;transcript_id=tr213
NC_037329.1	LoRTIA	exon	124302348	124302641	1	-	.	ID=id1192;Parent=tr213;transcript_id=tr213
NC_037329.1	LoRTIA	exon	124303251	124303425	1	-	.	ID=id1193;Parent=tr213;transcript_id=tr213
NC_037329.1	LoRTIA	exon	124303877	124303992	1	-	.	ID=id1194;Parent=tr213;transcript_id=tr213
NC_037329.1	LoRTIA	exon	124304098	124304179	1	-	.	ID=id1195;Parent=tr213;transcript_id=tr213
NC_037329.1	LoRTIA	exon	124304697	124304968	1	-	.	ID=id1196;Parent=tr213;transcript_id=tr213
NC_037329.1	LoRTIA	exon	124307947	124308078	1	-	.	ID=id1197;Parent=tr213;transcript_id=tr213
NC_037329.1	LoRTIA	exon	124325480	124325666	1	-	.	ID=id1198;Parent=tr213;transcript_id=tr213
NC_037329.1	LoRTIA	exon	125145437	125145708	4	-	.	ID=id1199;Parent=tr214;transcript_id=tr214
NC_037329.1	LoRTIA	exon	125145437	125145708	1	-	.	ID=id1202;Parent=tr215;transcript_id=tr215
NC_037329.1	LoRTIA	exon	125145437	125145708	3	-	.	ID=id1205;Parent=tr216;transcript_id=tr216
NC_037329.1	LoRTIA	mRNA	125145437	125147686	3	-	.	ID=tr216;transcript_id=tr216
NC_037329.1	LoRTIA	mRNA	125145437	125147710	4	-	.	ID=tr214;transcript_id=tr214
NC_037329.1	LoRTIA	mRNA	125145437	125147749	1	-	.	ID=tr215;transcript_id=tr215
NC_037329.1	LoRTIA	exon	125145593	125145708	1	-	.	ID=id1208;Parent=tr217;transcript_id=tr217
NC_037329.1	LoRTIA	mRNA	125145593	125147710	1	-	.	ID=tr217;transcript_id=tr217
NC_037329.1	LoRTIA	exon	125147399	125147490	4	-	.	ID=id1200;Parent=tr214;transcript_id=tr214
NC_037329.1	LoRTIA	exon	125147399	125147490	1	-	.	ID=id1203;Parent=tr215;transcript_id=tr215
NC_037329.1	LoRTIA	exon	125147399	125147490	3	-	.	ID=id1206;Parent=tr216;transcript_id=tr216
NC_037329.1	LoRTIA	exon	125147399	125147490	1	-	.	ID=id1209;Parent=tr217;transcript_id=tr217
NC_037329.1	LoRTIA	exon	125147593	125147686	3	-	.	ID=id1207;Parent=tr216;transcript_id=tr216
NC_037329.1	LoRTIA	exon	125147593	125147710	4	-	.	ID=id1201;Parent=tr214;transcript_id=tr214
NC_037329.1	LoRTIA	exon	125147593	125147710	1	-	.	ID=id1210;Parent=tr217;transcript_id=tr217
NC_037329.1	LoRTIA	exon	125147593	125147749	1	-	.	ID=id1204;Parent=tr215;transcript_id=tr215
NC_037329.1	LoRTIA	exon	125150799	125150903	1	+	.	ID=id1211;Parent=tr218;transcript_id=tr218
NC_037329.1	LoRTIA	mRNA	125150799	125175516	1	+	.	ID=tr218;transcript_id=tr218
NC_037329.1	LoRTIA	exon	125150823	125150903	1	+	.	ID=id1220;Parent=tr219;transcript_id=tr219
NC_037329.1	LoRTIA	mRNA	125150823	125175516	1	+	.	ID=tr219;transcript_id=tr219
NC_037329.1	LoRTIA	exon	125154034	125154135	1	+	.	ID=id1212;Parent=tr218;transcript_id=tr218
NC_037329.1	LoRTIA	exon	125154034	125154135	1	+	.	ID=id1221;Parent=tr219;transcript_id=tr219
NC_037329.1	LoRTIA	exon	125162188	125162244	1	+	.	ID=id1213;Parent=tr218;transcript_id=tr218
NC_037329.1	LoRTIA	exon	125162188	125162244	1	+	.	ID=id1222;Parent=tr219;transcript_id=tr219
NC_037329.1	LoRTIA	exon	125165732	125165798	1	+	.	ID=id1214;Parent=tr218;transcript_id=tr218
NC_037329.1	LoRTIA	exon	125165732	125165798	1	+	.	ID=id1223;Parent=tr219;transcript_id=tr219
NC_037329.1	LoRTIA	exon	125166317	125166411	1	+	.	ID=id1215;Parent=tr218;transcript_id=tr218
NC_037329.1	LoRTIA	exon	125166317	125166411	1	+	.	ID=id1224;Parent=tr219;transcript_id=tr219
NC_037329.1	LoRTIA	exon	125167949	125168020	1	+	.	ID=id1216;Parent=tr218;transcript_id=tr218
NC_037329.1	LoRTIA	exon	125167949	125168020	1	+	.	ID=id1225;Parent=tr219;transcript_id=tr219
NC_037329.1	LoRTIA	exon	125170714	125170805	1	+	.	ID=id1217;Parent=tr218;transcript_id=tr218
NC_037329.1	LoRTIA	exon	125170714	125170805	1	+	.	ID=id1226;Parent=tr219;transcript_id=tr219
NC_037329.1	LoRTIA	exon	125173129	125173204	1	+	.	ID=id1218;Parent=tr218;transcript_id=tr218
NC_037329.1	LoRTIA	exon	125173129	125173204	1	+	.	ID=id1227;Parent=tr219;transcript_id=tr219
NC_037329.1	LoRTIA	exon	125174706	125175516	1	+	.	ID=id1219;Parent=tr218;transcript_id=tr218
NC_037329.1	LoRTIA	exon	125174706	125175516	1	+	.	ID=id1228;Parent=tr219;transcript_id=tr219
NC_037329.1	LoRTIA	mRNA	125184034	125184909	64	-	.	ID=tr220;transcript_id=tr220
NC_037329.1	LoRTIA	mRNA	125243344	125243569	10	-	.	ID=tr221;transcript_id=tr221
NC_037329.1	LoRTIA	exon	125527083	125528526	1	-	.	ID=id1229;Parent=tr222;transcript_id=tr222
NC_037329.1	LoRTIA	mRNA	125527083	125545132	1	-	.	ID=tr222;transcript_id=tr222
NC_037329.1	LoRTIA	exon	125529757	125529821	1	-	.	ID=id1230;Parent=tr222;transcript_id=tr222
NC_037329.1	LoRTIA	exon	125534578	125534722	1	-	.	ID=id1231;Parent=tr222;transcript_id=tr222
NC_037329.1	LoRTIA	exon	125536257	125536477	1	-	.	ID=id1232;Parent=tr222;transcript_id=tr222
NC_037329.1	LoRTIA	exon	125537856	125538009	1	-	.	ID=id1233;Parent=tr222;transcript_id=tr222
NC_037329.1	LoRTIA	exon	125543068	125543128	1	-	.	ID=id1234;Parent=tr222;transcript_id=tr222
NC_037329.1	LoRTIA	exon	125545055	125545132	1	-	.	ID=id1235;Parent=tr222;transcript_id=tr222
NC_037329.1	LoRTIA	exon	125662180	125662246	2	+	.	ID=id1236;Parent=tr223;transcript_id=tr223
NC_037329.1	LoRTIA	mRNA	125662180	125665793	2	+	.	ID=tr223;transcript_id=tr223
NC_037329.1	LoRTIA	exon	125663652	125663755	2	+	.	ID=id1237;Parent=tr223;transcript_id=tr223
NC_037329.1	LoRTIA	exon	125664117	125664191	2	+	.	ID=id1238;Parent=tr223;transcript_id=tr223
NC_037329.1	LoRTIA	exon	125664278	125664427	2	+	.	ID=id1239;Parent=tr223;transcript_id=tr223
NC_037329.1	LoRTIA	exon	125665546	125665793	2	+	.	ID=id1240;Parent=tr223;transcript_id=tr223
NC_037329.1	LoRTIA	exon	126212814	126213248	2	+	.	ID=id1241;Parent=tr224;transcript_id=tr224
NC_037329.1	LoRTIA	mRNA	126212814	126220275	2	+	.	ID=tr224;transcript_id=tr224
NC_037329.1	LoRTIA	exon	126218383	126220275	2	+	.	ID=id1242;Parent=tr224;transcript_id=tr224
NC_037329.1	LoRTIA	mRNA	126229517	126230670	3	-	.	ID=tr225;transcript_id=tr225
NC_037329.1	LoRTIA	exon	126273269	126273538	1	-	.	ID=id1243;Parent=tr226;transcript_id=tr226
NC_037329.1	LoRTIA	exon	126273269	126273538	1	-	.	ID=id1252;Parent=tr227;transcript_id=tr227
NC_037329.1	LoRTIA	exon	126273269	126273538	1	-	.	ID=id1261;Parent=tr228;transcript_id=tr228
NC_037329.1	LoRTIA	exon	126273269	126273538	1	-	.	ID=id1269;Parent=tr229;transcript_id=tr229
NC_037329.1	LoRTIA	mRNA	126273269	126286681	1	-	.	ID=tr228;transcript_id=tr228
NC_037329.1	LoRTIA	mRNA	126273269	126286709	1	-	.	ID=tr226;transcript_id=tr226
NC_037329.1	LoRTIA	mRNA	126273269	126286709	1	-	.	ID=tr227;transcript_id=tr227
NC_037329.1	LoRTIA	mRNA	126273269	126286720	1	-	.	ID=tr229;transcript_id=tr229
NC_037329.1	LoRTIA	exon	126273961	126274079	1	-	.	ID=id1244;Parent=tr226;transcript_id=tr226
NC_037329.1	LoRTIA	exon	126273961	126274079	1	-	.	ID=id1253;Parent=tr227;transcript_id=tr227
NC_037329.1	LoRTIA	exon	126273961	126274079	1	-	.	ID=id1262;Parent=tr228;transcript_id=tr228
NC_037329.1	LoRTIA	exon	126273961	126274079	1	-	.	ID=id1270;Parent=tr229;transcript_id=tr229
NC_037329.1	LoRTIA	exon	126274173	126274256	1	-	.	ID=id1245;Parent=tr226;transcript_id=tr226
NC_037329.1	LoRTIA	exon	126274173	126274256	1	-	.	ID=id1254;Parent=tr227;transcript_id=tr227
NC_037329.1	LoRTIA	exon	126274173	126274256	1	-	.	ID=id1263;Parent=tr228;transcript_id=tr228
NC_037329.1	LoRTIA	exon	126274173	126274256	1	-	.	ID=id1271;Parent=tr229;transcript_id=tr229
NC_037329.1	LoRTIA	exon	126275506	126275700	1	-	.	ID=id1246;Parent=tr226;transcript_id=tr226
NC_037329.1	LoRTIA	exon	126275506	126275700	1	-	.	ID=id1255;Parent=tr227;transcript_id=tr227
NC_037329.1	LoRTIA	exon	126275506	126275700	1	-	.	ID=id1264;Parent=tr228;transcript_id=tr228
NC_037329.1	LoRTIA	exon	126275506	126275700	1	-	.	ID=id1272;Parent=tr229;transcript_id=tr229
NC_037329.1	LoRTIA	exon	126275774	126275893	1	-	.	ID=id1247;Parent=tr226;transcript_id=tr226
NC_037329.1	LoRTIA	exon	126275774	126275893	1	-	.	ID=id1265;Parent=tr228;transcript_id=tr228
NC_037329.1	LoRTIA	exon	126275774	126275893	1	-	.	ID=id1273;Parent=tr229;transcript_id=tr229
NC_037329.1	LoRTIA	exon	126275774	126275938	1	-	.	ID=id1256;Parent=tr227;transcript_id=tr227
NC_037329.1	LoRTIA	exon	126276621	126276686	1	-	.	ID=id1248;Parent=tr226;transcript_id=tr226
NC_037329.1	LoRTIA	exon	126276621	126276686	1	-	.	ID=id1257;Parent=tr227;transcript_id=tr227
NC_037329.1	LoRTIA	exon	126276621	126276686	1	-	.	ID=id1274;Parent=tr229;transcript_id=tr229
NC_037329.1	LoRTIA	exon	126276621	126276979	1	-	.	ID=id1266;Parent=tr228;transcript_id=tr228
NC_037329.1	LoRTIA	exon	126276776	126276979	1	-	.	ID=id1249;Parent=tr226;transcript_id=tr226
NC_037329.1	LoRTIA	exon	126276776	126276979	1	-	.	ID=id1258;Parent=tr227;transcript_id=tr227
NC_037329.1	LoRTIA	exon	126276776	126276979	1	-	.	ID=id1275;Parent=tr229;transcript_id=tr229
NC_037329.1	LoRTIA	exon	126284122	126284199	1	-	.	ID=id1250;Parent=tr226;transcript_id=tr226
NC_037329.1	LoRTIA	exon	126284122	126284199	1	-	.	ID=id1259;Parent=tr227;transcript_id=tr227
NC_037329.1	LoRTIA	exon	126284122	126284199	1	-	.	ID=id1267;Parent=tr228;transcript_id=tr228
NC_037329.1	LoRTIA	exon	126284122	126284199	1	-	.	ID=id1276;Parent=tr229;transcript_id=tr229
NC_037329.1	LoRTIA	exon	126286522	126286681	1	-	.	ID=id1268;Parent=tr228;transcript_id=tr228
NC_037329.1	LoRTIA	exon	126286522	126286709	1	-	.	ID=id1251;Parent=tr226;transcript_id=tr226
NC_037329.1	LoRTIA	exon	126286522	126286709	1	-	.	ID=id1260;Parent=tr227;transcript_id=tr227
NC_037329.1	LoRTIA	exon	126286522	126286720	1	-	.	ID=id1277;Parent=tr229;transcript_id=tr229
NC_037329.1	LoRTIA	exon	126660981	126661848	1	-	.	ID=id1278;Parent=tr230;transcript_id=tr230
NC_037329.1	LoRTIA	exon	126660981	126661848	2	-	.	ID=id1284;Parent=tr231;transcript_id=tr231
NC_037329.1	LoRTIA	mRNA	126660981	126664547	1	-	.	ID=tr230;transcript_id=tr230
NC_037329.1	LoRTIA	mRNA	126660981	126664547	2	-	.	ID=tr231;transcript_id=tr231
NC_037329.1	LoRTIA	exon	126661716	126661848	1	-	.	ID=id1288;Parent=tr232;transcript_id=tr232
NC_037329.1	LoRTIA	mRNA	126661716	126664547	1	-	.	ID=tr232;transcript_id=tr232
NC_037329.1	LoRTIA	exon	126662266	126662361	1	-	.	ID=id1279;Parent=tr230;transcript_id=tr230
NC_037329.1	LoRTIA	exon	126662266	126662361	2	-	.	ID=id1285;Parent=tr231;transcript_id=tr231
NC_037329.1	LoRTIA	exon	126662266	126662361	1	-	.	ID=id1289;Parent=tr232;transcript_id=tr232
NC_037329.1	LoRTIA	exon	126662753	126662803	1	-	.	ID=id1280;Parent=tr230;transcript_id=tr230
NC_037329.1	LoRTIA	exon	126662753	126662803	1	-	.	ID=id1290;Parent=tr232;transcript_id=tr232
NC_037329.1	LoRTIA	exon	126662753	126663403	2	-	.	ID=id1286;Parent=tr231;transcript_id=tr231
NC_037329.1	LoRTIA	exon	126663134	126663163	1	-	.	ID=id1281;Parent=tr230;transcript_id=tr230
NC_037329.1	LoRTIA	exon	126663134	126663163	1	-	.	ID=id1291;Parent=tr232;transcript_id=tr232
NC_037329.1	LoRTIA	exon	126663359	126663403	1	-	.	ID=id1282;Parent=tr230;transcript_id=tr230
NC_037329.1	LoRTIA	exon	126663359	126663403	1	-	.	ID=id1292;Parent=tr232;transcript_id=tr232
NC_037329.1	LoRTIA	exon	126664430	126664547	1	-	.	ID=id1283;Parent=tr230;transcript_id=tr230
NC_037329.1	LoRTIA	exon	126664430	126664547	2	-	.	ID=id1287;Parent=tr231;transcript_id=tr231
NC_037329.1	LoRTIA	exon	126664430	126664547	1	-	.	ID=id1293;Parent=tr232;transcript_id=tr232
NC_037329.1	LoRTIA	exon	126837551	126838001	1	-	.	ID=id1294;Parent=tr233;transcript_id=tr233
NC_037329.1	LoRTIA	mRNA	126837551	126839028	1	-	.	ID=tr233;transcript_id=tr233
NC_037329.1	LoRTIA	exon	126838113	126838280	1	-	.	ID=id1295;Parent=tr233;transcript_id=tr233
NC_037329.1	LoRTIA	exon	126838861	126839028	1	-	.	ID=id1296;Parent=tr233;transcript_id=tr233
NC_037329.1	LoRTIA	exon	127178295	127178325	1	+	.	ID=id1297;Parent=tr234;transcript_id=tr234
NC_037329.1	LoRTIA	mRNA	127178295	127183795	1	+	.	ID=tr234;transcript_id=tr234
NC_037329.1	LoRTIA	exon	127180014	127180086	1	+	.	ID=id1298;Parent=tr234;transcript_id=tr234
NC_037329.1	LoRTIA	exon	127180590	127180762	1	+	.	ID=id1299;Parent=tr234;transcript_id=tr234
NC_037329.1	LoRTIA	exon	127182685	127182876	1	+	.	ID=id1300;Parent=tr234;transcript_id=tr234
NC_037329.1	LoRTIA	exon	127183287	127183795	1	+	.	ID=id1301;Parent=tr234;transcript_id=tr234
NC_037329.1	LoRTIA	exon	127661907	127662427	1	-	.	ID=id1302;Parent=tr235;transcript_id=tr235
NC_037329.1	LoRTIA	mRNA	127661907	127677705	1	-	.	ID=tr235;transcript_id=tr235
NC_037329.1	LoRTIA	exon	127662072	127662427	1	-	.	ID=id1309;Parent=tr236;transcript_id=tr236
NC_037329.1	LoRTIA	mRNA	127662072	127677705	1	-	.	ID=tr236;transcript_id=tr236
NC_037329.1	LoRTIA	exon	127667162	127667222	1	-	.	ID=id1303;Parent=tr235;transcript_id=tr235
NC_037329.1	LoRTIA	exon	127667162	127667222	1	-	.	ID=id1310;Parent=tr236;transcript_id=tr236
NC_037329.1	LoRTIA	exon	127669729	127669821	1	-	.	ID=id1304;Parent=tr235;transcript_id=tr235
NC_037329.1	LoRTIA	exon	127669729	127669821	1	-	.	ID=id1311;Parent=tr236;transcript_id=tr236
NC_037329.1	LoRTIA	exon	127672214	127672281	1	-	.	ID=id1305;Parent=tr235;transcript_id=tr235
NC_037329.1	LoRTIA	exon	127672214	127672281	1	-	.	ID=id1312;Parent=tr236;transcript_id=tr236
NC_037329.1	LoRTIA	exon	127673635	127673747	1	-	.	ID=id1306;Parent=tr235;transcript_id=tr235
NC_037329.1	LoRTIA	exon	127673635	127673747	1	-	.	ID=id1313;Parent=tr236;transcript_id=tr236
NC_037329.1	LoRTIA	exon	127675448	127675552	1	-	.	ID=id1307;Parent=tr235;transcript_id=tr235
NC_037329.1	LoRTIA	exon	127675448	127675552	1	-	.	ID=id1314;Parent=tr236;transcript_id=tr236
NC_037329.1	LoRTIA	exon	127677634	127677705	1	-	.	ID=id1308;Parent=tr235;transcript_id=tr235
NC_037329.1	LoRTIA	exon	127677634	127677705	1	-	.	ID=id1315;Parent=tr236;transcript_id=tr236
NC_037329.1	LoRTIA	exon	128111791	128115324	1	-	.	ID=id1316;Parent=tr237;transcript_id=tr237
NC_037329.1	LoRTIA	mRNA	128111791	128188587	1	-	.	ID=tr237;transcript_id=tr237
NC_037329.1	LoRTIA	exon	128113878	128115324	1	-	.	ID=id1322;Parent=tr238;transcript_id=tr238
NC_037329.1	LoRTIA	mRNA	128113878	128188587	1	-	.	ID=tr238;transcript_id=tr238
NC_037329.1	LoRTIA	exon	128116504	128116685	1	-	.	ID=id1317;Parent=tr237;transcript_id=tr237
NC_037329.1	LoRTIA	exon	128116504	128116685	1	-	.	ID=id1323;Parent=tr238;transcript_id=tr238
NC_037329.1	LoRTIA	exon	128131842	128131948	1	-	.	ID=id1318;Parent=tr237;transcript_id=tr237
NC_037329.1	LoRTIA	exon	128131842	128131948	1	-	.	ID=id1324;Parent=tr238;transcript_id=tr238
NC_037329.1	LoRTIA	exon	128139302	128139431	1	-	.	ID=id1325;Parent=tr238;transcript_id=tr238
NC_037329.1	LoRTIA	exon	128139306	128139431	1	-	.	ID=id1319;Parent=tr237;transcript_id=tr237
NC_037329.1	LoRTIA	exon	128150886	128150995	1	-	.	ID=id1320;Parent=tr237;transcript_id=tr237
NC_037329.1	LoRTIA	exon	128150886	128150995	1	-	.	ID=id1326;Parent=tr238;transcript_id=tr238
NC_037329.1	LoRTIA	exon	128188362	128188587	1	-	.	ID=id1321;Parent=tr237;transcript_id=tr237
NC_037329.1	LoRTIA	exon	128188362	128188587	1	-	.	ID=id1327;Parent=tr238;transcript_id=tr238
NC_037329.1	LoRTIA	exon	128277183	128277324	1	-	.	ID=id1328;Parent=tr239;transcript_id=tr239
NC_037329.1	LoRTIA	mRNA	128277183	128282578	1	-	.	ID=tr239;transcript_id=tr239
NC_037329.1	LoRTIA	exon	128279426	128279548	1	-	.	ID=id1329;Parent=tr239;transcript_id=tr239
NC_037329.1	LoRTIA	exon	128279859	128279948	1	-	.	ID=id1330;Parent=tr239;transcript_id=tr239
NC_037329.1	LoRTIA	exon	128282524	128282578	1	-	.	ID=id1331;Parent=tr239;transcript_id=tr239
NC_037329.1	LoRTIA	exon	129056425	129056870	1	+	.	ID=id1332;Parent=tr240;transcript_id=tr240
NC_037329.1	LoRTIA	mRNA	129056425	129079504	1	+	.	ID=tr240;transcript_id=tr240
NC_037329.1	LoRTIA	exon	129067344	129067478	1	+	.	ID=id1333;Parent=tr240;transcript_id=tr240
NC_037329.1	LoRTIA	exon	129069325	129069462	1	+	.	ID=id1334;Parent=tr240;transcript_id=tr240
NC_037329.1	LoRTIA	exon	129072263	129072368	1	+	.	ID=id1335;Parent=tr240;transcript_id=tr240
NC_037329.1	LoRTIA	exon	129075225	129075425	1	+	.	ID=id1336;Parent=tr240;transcript_id=tr240
NC_037329.1	LoRTIA	exon	129076531	129076715	1	+	.	ID=id1337;Parent=tr240;transcript_id=tr240
NC_037329.1	LoRTIA	exon	129078421	129078520	1	+	.	ID=id1338;Parent=tr240;transcript_id=tr240
NC_037329.1	LoRTIA	exon	129078739	129079504	1	+	.	ID=id1339;Parent=tr240;transcript_id=tr240
NC_037329.1	LoRTIA	exon	129111334	129111387	1	+	.	ID=id1340;Parent=tr241;transcript_id=tr241
NC_037329.1	LoRTIA	mRNA	129111334	129115900	1	+	.	ID=tr241;transcript_id=tr241
NC_037329.1	LoRTIA	exon	129113043	129113257	1	+	.	ID=id1341;Parent=tr241;transcript_id=tr241
NC_037329.1	LoRTIA	exon	129113416	129113531	1	+	.	ID=id1342;Parent=tr241;transcript_id=tr241
NC_037329.1	LoRTIA	exon	129113620	129114119	1	+	.	ID=id1343;Parent=tr241;transcript_id=tr241
NC_037329.1	LoRTIA	exon	129114396	129114509	1	+	.	ID=id1344;Parent=tr241;transcript_id=tr241
NC_037329.1	LoRTIA	exon	129114587	129114653	1	+	.	ID=id1345;Parent=tr241;transcript_id=tr241
NC_037329.1	LoRTIA	exon	129114746	129114831	1	+	.	ID=id1346;Parent=tr241;transcript_id=tr241
NC_037329.1	LoRTIA	exon	129114942	129115019	1	+	.	ID=id1347;Parent=tr241;transcript_id=tr241
NC_037329.1	LoRTIA	exon	129115233	129115347	1	+	.	ID=id1348;Parent=tr241;transcript_id=tr241
NC_037329.1	LoRTIA	exon	129115518	129115900	1	+	.	ID=id1349;Parent=tr241;transcript_id=tr241
NC_037329.1	LoRTIA	exon	129194243	129194321	13	-	.	ID=id1350;Parent=tr242;transcript_id=tr242
NC_037329.1	LoRTIA	exon	129194243	129194321	1	-	.	ID=id1352;Parent=tr243;transcript_id=tr243
NC_037329.1	LoRTIA	exon	129194243	129194321	1	-	.	ID=id1357;Parent=tr244;transcript_id=tr244
NC_037329.1	LoRTIA	mRNA	129194243	129194847	13	-	.	ID=tr242;transcript_id=tr242
NC_037329.1	LoRTIA	exon	129194243	129194853	1	-	.	ID=id1362;Parent=tr245;transcript_id=tr245
NC_037329.1	LoRTIA	exon	129194243	129195994	1	-	.	ID=id1367;Parent=tr246;transcript_id=tr246
NC_037329.1	LoRTIA	mRNA	129194243	129197995	1	-	.	ID=tr243;transcript_id=tr243
NC_037329.1	LoRTIA	mRNA	129194243	129197995	1	-	.	ID=tr244;transcript_id=tr244
NC_037329.1	LoRTIA	mRNA	129194243	129197995	1	-	.	ID=tr245;transcript_id=tr245
NC_037329.1	LoRTIA	mRNA	129194243	129197995	1	-	.	ID=tr246;transcript_id=tr246
NC_037329.1	LoRTIA	exon	129194743	129194847	13	-	.	ID=id1351;Parent=tr242;transcript_id=tr242
NC_037329.1	LoRTIA	exon	129194743	129194853	1	-	.	ID=id1353;Parent=tr243;transcript_id=tr243
NC_037329.1	LoRTIA	exon	129194743	129194853	1	-	.	ID=id1358;Parent=tr244;transcript_id=tr244
NC_037329.1	LoRTIA	exon	129195863	129195994	1	-	.	ID=id1354;Parent=tr243;transcript_id=tr243
NC_037329.1	LoRTIA	exon	129195863	129195994	1	-	.	ID=id1359;Parent=tr244;transcript_id=tr244
NC_037329.1	LoRTIA	exon	129195863	129195994	1	-	.	ID=id1363;Parent=tr245;transcript_id=tr245
NC_037329.1	LoRTIA	exon	129196208	129196314	1	-	.	ID=id1355;Parent=tr243;transcript_id=tr243
NC_037329.1	LoRTIA	exon	129196208	129196314	1	-	.	ID=id1364;Parent=tr245;transcript_id=tr245
NC_037329.1	LoRTIA	exon	129196208	129197181	1	-	.	ID=id1360;Parent=tr244;transcript_id=tr244
NC_037329.1	LoRTIA	exon	129196208	129197995	1	-	.	ID=id1368;Parent=tr246;transcript_id=tr246
NC_037329.1	LoRTIA	exon	129197031	129197181	1	-	.	ID=id1365;Parent=tr245;transcript_id=tr245
NC_037329.1	LoRTIA	exon	129197031	129197995	1	-	.	ID=id1356;Parent=tr243;transcript_id=tr243
NC_037329.1	LoRTIA	exon	129197430	129197995	1	-	.	ID=id1361;Parent=tr244;transcript_id=tr244
NC_037329.1	LoRTIA	exon	129197430	129197995	1	-	.	ID=id1366;Parent=tr245;transcript_id=tr245
NC_037329.1	LoRTIA	exon	129296749	129297118	1	+	.	ID=id1369;Parent=tr247;transcript_id=tr247
NC_037329.1	LoRTIA	mRNA	129296749	129298372	1	+	.	ID=tr247;transcript_id=tr247
NC_037329.1	LoRTIA	exon	129297239	129297322	1	+	.	ID=id1370;Parent=tr247;transcript_id=tr247
NC_037329.1	LoRTIA	exon	129297875	129298372	1	+	.	ID=id1371;Parent=tr247;transcript_id=tr247
NC_037329.1	LoRTIA	mRNA	130140615	130140937	2	-	.	ID=tr248;transcript_id=tr248
NC_037329.1	LoRTIA	exon	130733638	130735148	1	-	.	ID=id1372;Parent=tr249;transcript_id=tr249
NC_037329.1	LoRTIA	mRNA	130733638	130787973	1	-	.	ID=tr249;transcript_id=tr249
NC_037329.1	LoRTIA	exon	130739803	130740000	1	-	.	ID=id1373;Parent=tr249;transcript_id=tr249
NC_037329.1	LoRTIA	exon	130740133	130740242	1	-	.	ID=id1374;Parent=tr249;transcript_id=tr249
NC_037329.1	LoRTIA	exon	130751902	130751974	1	-	.	ID=id1375;Parent=tr249;transcript_id=tr249
NC_037329.1	LoRTIA	exon	130754447	130754601	1	-	.	ID=id1376;Parent=tr249;transcript_id=tr249
NC_037329.1	LoRTIA	exon	130787948	130787973	1	-	.	ID=id1377;Parent=tr249;transcript_id=tr249
NC_037329.1	LoRTIA	exon	130801977	130802879	5	-	.	ID=id1378;Parent=tr250;transcript_id=tr250
NC_037329.1	LoRTIA	mRNA	130801977	130806130	5	-	.	ID=tr250;transcript_id=tr250
NC_037329.1	LoRTIA	exon	130806045	130806130	5	-	.	ID=id1379;Parent=tr250;transcript_id=tr250
NC_037329.1	LoRTIA	mRNA	130977270	130977472	2	+	.	ID=tr251;transcript_id=tr251
NC_037329.1	LoRTIA	mRNA	131317633	131318011	28	+	.	ID=tr252;transcript_id=tr252
NC_037329.1	LoRTIA	exon	131986296	131987725	1	-	.	ID=id1380;Parent=tr253;transcript_id=tr253
NC_037329.1	LoRTIA	mRNA	131986296	132006678	1	-	.	ID=tr253;transcript_id=tr253
NC_037329.1	LoRTIA	exon	131988690	131988926	1	-	.	ID=id1381;Parent=tr253;transcript_id=tr253
NC_037329.1	LoRTIA	exon	131989263	131989390	1	-	.	ID=id1382;Parent=tr253;transcript_id=tr253
NC_037329.1	LoRTIA	exon	131992876	131993039	1	-	.	ID=id1383;Parent=tr253;transcript_id=tr253
NC_037329.1	LoRTIA	exon	131993566	131993748	1	-	.	ID=id1384;Parent=tr253;transcript_id=tr253
NC_037329.1	LoRTIA	exon	131995788	131995888	1	-	.	ID=id1385;Parent=tr253;transcript_id=tr253
NC_037329.1	LoRTIA	exon	131997292	131997579	1	-	.	ID=id1386;Parent=tr253;transcript_id=tr253
NC_037329.1	LoRTIA	exon	132006263	132006678	1	-	.	ID=id1387;Parent=tr253;transcript_id=tr253
NC_037329.1	LoRTIA	mRNA	132947636	132947820	2	+	.	ID=tr254;transcript_id=tr254
NC_037329.1	LoRTIA	exon	133072141	133072377	1	-	.	ID=id1388;Parent=tr255;transcript_id=tr255
NC_037329.1	LoRTIA	exon	133072141	133072377	1	-	.	ID=id1392;Parent=tr256;transcript_id=tr256
NC_037329.1	LoRTIA	mRNA	133072141	133110102	1	-	.	ID=tr255;transcript_id=tr255
NC_037329.1	LoRTIA	mRNA	133072141	133110131	1	-	.	ID=tr256;transcript_id=tr256
NC_037329.1	LoRTIA	exon	133074313	133074422	1	-	.	ID=id1389;Parent=tr255;transcript_id=tr255
NC_037329.1	LoRTIA	exon	133074313	133074422	1	-	.	ID=id1393;Parent=tr256;transcript_id=tr256
NC_037329.1	LoRTIA	exon	133075435	133075482	1	-	.	ID=id1390;Parent=tr255;transcript_id=tr255
NC_037329.1	LoRTIA	exon	133075435	133075482	1	-	.	ID=id1394;Parent=tr256;transcript_id=tr256
NC_037329.1	LoRTIA	exon	133110013	133110102	1	-	.	ID=id1391;Parent=tr255;transcript_id=tr255
NC_037329.1	LoRTIA	exon	133110013	133110131	1	-	.	ID=id1395;Parent=tr256;transcript_id=tr256
NC_037329.1	LoRTIA	exon	133405830	133406637	1	-	.	ID=id1396;Parent=tr257;transcript_id=tr257
NC_037329.1	LoRTIA	mRNA	133405830	133411327	1	-	.	ID=tr257;transcript_id=tr257
NC_037329.1	LoRTIA	exon	133406339	133406637	1	-	.	ID=id1403;Parent=tr258;transcript_id=tr258
NC_037329.1	LoRTIA	mRNA	133406339	133411327	1	-	.	ID=tr258;transcript_id=tr258
NC_037329.1	LoRTIA	exon	133406756	133407372	1	-	.	ID=id1397;Parent=tr257;transcript_id=tr257
NC_037329.1	LoRTIA	exon	133406756	133407372	1	-	.	ID=id1404;Parent=tr258;transcript_id=tr258
NC_037329.1	LoRTIA	exon	133407974	133408041	1	-	.	ID=id1398;Parent=tr257;transcript_id=tr257
NC_037329.1	LoRTIA	exon	133407974	133408041	1	-	.	ID=id1405;Parent=tr258;transcript_id=tr258
NC_037329.1	LoRTIA	exon	133408250	133408331	1	-	.	ID=id1399;Parent=tr257;transcript_id=tr257
NC_037329.1	LoRTIA	exon	133408250	133408331	1	-	.	ID=id1406;Parent=tr258;transcript_id=tr258
NC_037329.1	LoRTIA	exon	133409003	133409106	1	-	.	ID=id1400;Parent=tr257;transcript_id=tr257
NC_037329.1	LoRTIA	exon	133409003	133411327	1	-	.	ID=id1407;Parent=tr258;transcript_id=tr258
NC_037329.1	LoRTIA	exon	133409320	133409378	1	-	.	ID=id1401;Parent=tr257;transcript_id=tr257
NC_037329.1	LoRTIA	exon	133411273	133411327	1	-	.	ID=id1402;Parent=tr257;transcript_id=tr257
NC_037329.1	LoRTIA	exon	135212662	135212960	1	+	.	ID=id1408;Parent=tr259;transcript_id=tr259
NC_037329.1	LoRTIA	mRNA	135212662	135235498	1	+	.	ID=tr259;transcript_id=tr259
NC_037329.1	LoRTIA	exon	135217770	135217863	1	+	.	ID=id1409;Parent=tr259;transcript_id=tr259
NC_037329.1	LoRTIA	exon	135222021	135222164	1	+	.	ID=id1410;Parent=tr259;transcript_id=tr259
NC_037329.1	LoRTIA	exon	135225020	135225151	1	+	.	ID=id1411;Parent=tr259;transcript_id=tr259
NC_037329.1	LoRTIA	exon	135225518	135225606	1	+	.	ID=id1412;Parent=tr259;transcript_id=tr259
NC_037329.1	LoRTIA	exon	135226928	135227042	1	+	.	ID=id1413;Parent=tr259;transcript_id=tr259
NC_037329.1	LoRTIA	exon	135228729	135228895	1	+	.	ID=id1414;Parent=tr259;transcript_id=tr259
NC_037329.1	LoRTIA	exon	135231193	135231369	1	+	.	ID=id1415;Parent=tr259;transcript_id=tr259
NC_037329.1	LoRTIA	exon	135232025	135232130	1	+	.	ID=id1416;Parent=tr259;transcript_id=tr259
NC_037329.1	LoRTIA	exon	135233015	135233087	1	+	.	ID=id1417;Parent=tr259;transcript_id=tr259
NC_037329.1	LoRTIA	exon	135234468	135234545	1	+	.	ID=id1418;Parent=tr259;transcript_id=tr259
NC_037329.1	LoRTIA	exon	135235161	135235498	1	+	.	ID=id1419;Parent=tr259;transcript_id=tr259
NC_037329.1	LoRTIA	exon	135549001	135549182	1	+	.	ID=id1420;Parent=tr260;transcript_id=tr260
NC_037329.1	LoRTIA	mRNA	135549001	135578116	1	+	.	ID=tr260;transcript_id=tr260
NC_037329.1	LoRTIA	exon	135560109	135560236	1	+	.	ID=id1421;Parent=tr260;transcript_id=tr260
NC_037329.1	LoRTIA	exon	135568753	135568838	1	+	.	ID=id1422;Parent=tr260;transcript_id=tr260
NC_037329.1	LoRTIA	exon	135571209	135571345	1	+	.	ID=id1423;Parent=tr260;transcript_id=tr260
NC_037329.1	LoRTIA	exon	135571908	135572024	1	+	.	ID=id1424;Parent=tr260;transcript_id=tr260
NC_037329.1	LoRTIA	exon	135574181	135574282	1	+	.	ID=id1425;Parent=tr260;transcript_id=tr260
NC_037329.1	LoRTIA	exon	135575555	135575677	1	+	.	ID=id1426;Parent=tr260;transcript_id=tr260
NC_037329.1	LoRTIA	exon	135577925	135578116	1	+	.	ID=id1427;Parent=tr260;transcript_id=tr260
NC_037329.1	LoRTIA	exon	135739550	135740079	1	-	.	ID=id1428;Parent=tr261;transcript_id=tr261
NC_037329.1	LoRTIA	mRNA	135739550	135759390	1	-	.	ID=tr261;transcript_id=tr261
NC_037329.1	LoRTIA	exon	135741055	135741306	1	-	.	ID=id1429;Parent=tr261;transcript_id=tr261
NC_037329.1	LoRTIA	exon	135759322	135759390	1	-	.	ID=id1430;Parent=tr261;transcript_id=tr261
NC_037329.1	LoRTIA	exon	135945107	135945301	1	+	.	ID=id1431;Parent=tr262;transcript_id=tr262
NC_037329.1	LoRTIA	mRNA	135945107	135972058	1	+	.	ID=tr262;transcript_id=tr262
NC_037329.1	LoRTIA	exon	135949525	135949592	1	+	.	ID=id1432;Parent=tr262;transcript_id=tr262
NC_037329.1	LoRTIA	exon	135951215	135951884	1	+	.	ID=id1433;Parent=tr262;transcript_id=tr262
NC_037329.1	LoRTIA	exon	135960102	135960257	1	+	.	ID=id1434;Parent=tr262;transcript_id=tr262
NC_037329.1	LoRTIA	exon	135960341	135960673	1	+	.	ID=id1435;Parent=tr262;transcript_id=tr262
NC_037329.1	LoRTIA	exon	135961377	135961492	1	+	.	ID=id1436;Parent=tr262;transcript_id=tr262
NC_037329.1	LoRTIA	exon	135961932	135962085	1	+	.	ID=id1437;Parent=tr262;transcript_id=tr262
NC_037329.1	LoRTIA	exon	135962503	135962602	1	+	.	ID=id1438;Parent=tr262;transcript_id=tr262
NC_037329.1	LoRTIA	exon	135963280	135963335	1	+	.	ID=id1439;Parent=tr262;transcript_id=tr262
NC_037329.1	LoRTIA	exon	135963502	135963627	1	+	.	ID=id1440;Parent=tr262;transcript_id=tr262
NC_037329.1	LoRTIA	exon	135963719	135963904	1	+	.	ID=id1441;Parent=tr262;transcript_id=tr262
NC_037329.1	LoRTIA	exon	135964032	135964093	1	+	.	ID=id1442;Parent=tr262;transcript_id=tr262
NC_037329.1	LoRTIA	exon	135964293	135964502	1	+	.	ID=id1443;Parent=tr262;transcript_id=tr262
NC_037329.1	LoRTIA	exon	135964640	135964789	1	+	.	ID=id1444;Parent=tr262;transcript_id=tr262
NC_037329.1	LoRTIA	exon	135965410	135965603	1	+	.	ID=id1445;Parent=tr262;transcript_id=tr262
NC_037329.1	LoRTIA	exon	135966146	135966301	1	+	.	ID=id1446;Parent=tr262;transcript_id=tr262
NC_037329.1	LoRTIA	exon	135971084	135972058	1	+	.	ID=id1447;Parent=tr262;transcript_id=tr262
NC_037330.1	LoRTIA	exon	752971	753237	4	+	.	ID=id1448;Parent=tr263;transcript_id=tr263
NC_037330.1	LoRTIA	mRNA	752971	783006	4	+	.	ID=tr263;transcript_id=tr263
NC_037330.1	LoRTIA	exon	752991	753237	1	+	.	ID=id1453;Parent=tr264;transcript_id=tr264
NC_037330.1	LoRTIA	mRNA	752991	783006	1	+	.	ID=tr264;transcript_id=tr264
NC_037330.1	LoRTIA	exon	770735	770775	4	+	.	ID=id1449;Parent=tr263;transcript_id=tr263
NC_037330.1	LoRTIA	exon	770735	770775	1	+	.	ID=id1454;Parent=tr264;transcript_id=tr264
NC_037330.1	LoRTIA	exon	779607	779691	4	+	.	ID=id1450;Parent=tr263;transcript_id=tr263
NC_037330.1	LoRTIA	exon	779607	779691	1	+	.	ID=id1455;Parent=tr264;transcript_id=tr264
NC_037330.1	LoRTIA	exon	780657	780768	4	+	.	ID=id1451;Parent=tr263;transcript_id=tr263
NC_037330.1	LoRTIA	exon	780657	780768	1	+	.	ID=id1456;Parent=tr264;transcript_id=tr264
NC_037330.1	LoRTIA	exon	782791	783006	4	+	.	ID=id1452;Parent=tr263;transcript_id=tr263
NC_037330.1	LoRTIA	exon	782791	783006	1	+	.	ID=id1457;Parent=tr264;transcript_id=tr264
NC_037330.1	LoRTIA	exon	3264986	3265228	1	-	.	ID=id1458;Parent=tr265;transcript_id=tr265
NC_037330.1	LoRTIA	mRNA	3264986	3288116	1	-	.	ID=tr265;transcript_id=tr265
NC_037330.1	LoRTIA	exon	3266007	3266079	1	-	.	ID=id1459;Parent=tr265;transcript_id=tr265
NC_037330.1	LoRTIA	exon	3268453	3268510	1	-	.	ID=id1460;Parent=tr265;transcript_id=tr265
NC_037330.1	LoRTIA	exon	3269319	3269392	1	-	.	ID=id1461;Parent=tr265;transcript_id=tr265
NC_037330.1	LoRTIA	exon	3270517	3270640	1	-	.	ID=id1462;Parent=tr265;transcript_id=tr265
NC_037330.1	LoRTIA	exon	3288079	3288116	1	-	.	ID=id1463;Parent=tr265;transcript_id=tr265
NC_037330.1	LoRTIA	exon	6906318	6906895	1	-	.	ID=id1464;Parent=tr266;transcript_id=tr266
NC_037330.1	LoRTIA	mRNA	6906318	6938080	1	-	.	ID=tr266;transcript_id=tr266
NC_037330.1	LoRTIA	exon	6907910	6907976	1	-	.	ID=id1465;Parent=tr266;transcript_id=tr266
NC_037330.1	LoRTIA	exon	6911585	6911632	1	-	.	ID=id1466;Parent=tr266;transcript_id=tr266
NC_037330.1	LoRTIA	exon	6912747	6913738	1	-	.	ID=id1467;Parent=tr266;transcript_id=tr266
NC_037330.1	LoRTIA	exon	6914817	6915010	1	-	.	ID=id1468;Parent=tr266;transcript_id=tr266
NC_037330.1	LoRTIA	exon	6920418	6920590	1	-	.	ID=id1469;Parent=tr266;transcript_id=tr266
NC_037330.1	LoRTIA	exon	6921886	6922061	1	-	.	ID=id1470;Parent=tr266;transcript_id=tr266
NC_037330.1	LoRTIA	exon	6924258	6924462	1	-	.	ID=id1471;Parent=tr266;transcript_id=tr266
NC_037330.1	LoRTIA	exon	6933024	6933360	1	-	.	ID=id1472;Parent=tr266;transcript_id=tr266
NC_037330.1	LoRTIA	exon	6938025	6938080	1	-	.	ID=id1473;Parent=tr266;transcript_id=tr266
NC_037330.1	LoRTIA	exon	8177616	8178480	1	-	.	ID=id1474;Parent=tr267;transcript_id=tr267
NC_037330.1	LoRTIA	exon	8177616	8178480	1	-	.	ID=id1480;Parent=tr268;transcript_id=tr268
NC_037330.1	LoRTIA	mRNA	8177616	8208041	1	-	.	ID=tr267;transcript_id=tr267
NC_037330.1	LoRTIA	mRNA	8177616	8208055	1	-	.	ID=tr268;transcript_id=tr268
NC_037330.1	LoRTIA	exon	8184677	8184840	1	-	.	ID=id1475;Parent=tr267;transcript_id=tr267
NC_037330.1	LoRTIA	exon	8184677	8184840	1	-	.	ID=id1481;Parent=tr268;transcript_id=tr268
NC_037330.1	LoRTIA	exon	8191278	8191923	1	-	.	ID=id1476;Parent=tr267;transcript_id=tr267
NC_037330.1	LoRTIA	exon	8191862	8191923	1	-	.	ID=id1482;Parent=tr268;transcript_id=tr268
NC_037330.1	LoRTIA	exon	8199246	8199347	1	-	.	ID=id1477;Parent=tr267;transcript_id=tr267
NC_037330.1	LoRTIA	exon	8199246	8199347	1	-	.	ID=id1483;Parent=tr268;transcript_id=tr268
NC_037330.1	LoRTIA	exon	8202501	8202557	1	-	.	ID=id1478;Parent=tr267;transcript_id=tr267
NC_037330.1	LoRTIA	exon	8202501	8202557	1	-	.	ID=id1484;Parent=tr268;transcript_id=tr268
NC_037330.1	LoRTIA	exon	8208012	8208041	1	-	.	ID=id1479;Parent=tr267;transcript_id=tr267
NC_037330.1	LoRTIA	exon	8208012	8208055	1	-	.	ID=id1485;Parent=tr268;transcript_id=tr268
NC_037330.1	LoRTIA	exon	8290742	8290954	2	-	.	ID=id1486;Parent=tr269;transcript_id=tr269
NC_037330.1	LoRTIA	mRNA	8290742	8300267	2	-	.	ID=tr269;transcript_id=tr269
NC_037330.1	LoRTIA	exon	8291144	8291201	2	-	.	ID=id1487;Parent=tr269;transcript_id=tr269
NC_037330.1	LoRTIA	exon	8291333	8291416	2	-	.	ID=id1488;Parent=tr269;transcript_id=tr269
NC_037330.1	LoRTIA	exon	8291587	8291682	2	-	.	ID=id1489;Parent=tr269;transcript_id=tr269
NC_037330.1	LoRTIA	exon	8292075	8292204	2	-	.	ID=id1490;Parent=tr269;transcript_id=tr269
NC_037330.1	LoRTIA	exon	8292886	8293005	2	-	.	ID=id1491;Parent=tr269;transcript_id=tr269
NC_037330.1	LoRTIA	exon	8293210	8293295	2	-	.	ID=id1492;Parent=tr269;transcript_id=tr269
NC_037330.1	LoRTIA	exon	8293437	8293514	2	-	.	ID=id1493;Parent=tr269;transcript_id=tr269
NC_037330.1	LoRTIA	exon	8293684	8293758	2	-	.	ID=id1494;Parent=tr269;transcript_id=tr269
NC_037330.1	LoRTIA	exon	8294180	8294292	2	-	.	ID=id1495;Parent=tr269;transcript_id=tr269
NC_037330.1	LoRTIA	exon	8294441	8294561	2	-	.	ID=id1496;Parent=tr269;transcript_id=tr269
NC_037330.1	LoRTIA	exon	8296089	8296279	2	-	.	ID=id1497;Parent=tr269;transcript_id=tr269
NC_037330.1	LoRTIA	exon	8299256	8299362	2	-	.	ID=id1498;Parent=tr269;transcript_id=tr269
NC_037330.1	LoRTIA	exon	8300156	8300267	2	-	.	ID=id1499;Parent=tr269;transcript_id=tr269
NC_037330.1	LoRTIA	exon	8376920	8377001	1	+	.	ID=id1500;Parent=tr270;transcript_id=tr270
NC_037330.1	LoRTIA	mRNA	8376920	8388867	1	+	.	ID=tr270;transcript_id=tr270
NC_037330.1	LoRTIA	exon	8387662	8387750	1	+	.	ID=id1501;Parent=tr270;transcript_id=tr270
NC_037330.1	LoRTIA	exon	8387852	8387975	1	+	.	ID=id1502;Parent=tr270;transcript_id=tr270
NC_037330.1	LoRTIA	exon	8388572	8388867	1	+	.	ID=id1503;Parent=tr270;transcript_id=tr270
NC_037330.1	LoRTIA	exon	8464415	8464556	1	+	.	ID=id1504;Parent=tr271;transcript_id=tr271
NC_037330.1	LoRTIA	exon	8464415	8464556	1	+	.	ID=id1511;Parent=tr272;transcript_id=tr272
NC_037330.1	LoRTIA	mRNA	8464415	8488978	1	+	.	ID=tr271;transcript_id=tr271
NC_037330.1	LoRTIA	mRNA	8464415	8488978	1	+	.	ID=tr272;transcript_id=tr272
NC_037330.1	LoRTIA	exon	8484599	8484667	1	+	.	ID=id1505;Parent=tr271;transcript_id=tr271
NC_037330.1	LoRTIA	exon	8484599	8484667	1	+	.	ID=id1512;Parent=tr272;transcript_id=tr272
NC_037330.1	LoRTIA	exon	8484818	8484925	1	+	.	ID=id1506;Parent=tr271;transcript_id=tr271
NC_037330.1	LoRTIA	exon	8484818	8484925	1	+	.	ID=id1513;Parent=tr272;transcript_id=tr272
NC_037330.1	LoRTIA	exon	8485142	8485288	1	+	.	ID=id1514;Parent=tr272;transcript_id=tr272
NC_037330.1	LoRTIA	exon	8485142	8485790	1	+	.	ID=id1507;Parent=tr271;transcript_id=tr271
NC_037330.1	LoRTIA	exon	8485588	8485790	1	+	.	ID=id1515;Parent=tr272;transcript_id=tr272
NC_037330.1	LoRTIA	exon	8486153	8486255	1	+	.	ID=id1508;Parent=tr271;transcript_id=tr271
NC_037330.1	LoRTIA	exon	8486153	8486255	1	+	.	ID=id1516;Parent=tr272;transcript_id=tr272
NC_037330.1	LoRTIA	exon	8486393	8486504	1	+	.	ID=id1517;Parent=tr272;transcript_id=tr272
NC_037330.1	LoRTIA	exon	8486393	8487097	1	+	.	ID=id1509;Parent=tr271;transcript_id=tr271
NC_037330.1	LoRTIA	exon	8487049	8487097	1	+	.	ID=id1518;Parent=tr272;transcript_id=tr272
NC_037330.1	LoRTIA	exon	8487238	8488978	1	+	.	ID=id1510;Parent=tr271;transcript_id=tr271
NC_037330.1	LoRTIA	exon	8487238	8488978	1	+	.	ID=id1519;Parent=tr272;transcript_id=tr272
NC_037330.1	LoRTIA	exon	9761180	9761232	12	+	.	ID=id1520;Parent=tr274;transcript_id=tr274
NC_037330.1	LoRTIA	exon	9761180	9761232	1	+	.	ID=id1525;Parent=tr275;transcript_id=tr275
NC_037330.1	LoRTIA	mRNA	9761180	9769001	1	+	.	ID=tr273;transcript_id=tr273
NC_037330.1	LoRTIA	mRNA	9761180	9769001	12	+	.	ID=tr274;transcript_id=tr274
NC_037330.1	LoRTIA	mRNA	9761180	9769001	1	+	.	ID=tr275;transcript_id=tr275
NC_037330.1	LoRTIA	exon	9766711	9766921	12	+	.	ID=id1521;Parent=tr274;transcript_id=tr274
NC_037330.1	LoRTIA	exon	9766711	9766921	1	+	.	ID=id1526;Parent=tr275;transcript_id=tr275
NC_037330.1	LoRTIA	exon	9767336	9767510	12	+	.	ID=id1522;Parent=tr274;transcript_id=tr274
NC_037330.1	LoRTIA	exon	9767336	9767510	1	+	.	ID=id1527;Parent=tr275;transcript_id=tr275
NC_037330.1	LoRTIA	exon	9767819	9767921	12	+	.	ID=id1523;Parent=tr274;transcript_id=tr274
NC_037330.1	LoRTIA	exon	9767819	9767921	1	+	.	ID=id1528;Parent=tr275;transcript_id=tr275
NC_037330.1	LoRTIA	exon	9768214	9768843	1	+	.	ID=id1529;Parent=tr275;transcript_id=tr275
NC_037330.1	LoRTIA	exon	9768214	9769001	12	+	.	ID=id1524;Parent=tr274;transcript_id=tr274
NC_037330.1	LoRTIA	exon	9768933	9769001	1	+	.	ID=id1530;Parent=tr275;transcript_id=tr275
NC_037330.1	LoRTIA	mRNA	11350410	11351398	2	-	.	ID=tr276;transcript_id=tr276
NC_037330.1	LoRTIA	mRNA	11350560	11351398	3	-	.	ID=tr277;transcript_id=tr277
NC_037330.1	LoRTIA	mRNA	11769253	11770995	1	-	.	ID=tr278;transcript_id=tr278
NC_037330.1	LoRTIA	exon	14093613	14093650	1	+	.	ID=id1531;Parent=tr279;transcript_id=tr279
NC_037330.1	LoRTIA	mRNA	14093613	14098644	1	+	.	ID=tr279;transcript_id=tr279
NC_037330.1	LoRTIA	exon	14097190	14097433	1	+	.	ID=id1532;Parent=tr279;transcript_id=tr279
NC_037330.1	LoRTIA	exon	14097514	14097609	1	+	.	ID=id1533;Parent=tr279;transcript_id=tr279
NC_037330.1	LoRTIA	exon	14097836	14097939	1	+	.	ID=id1534;Parent=tr279;transcript_id=tr279
NC_037330.1	LoRTIA	exon	14098181	14098311	1	+	.	ID=id1535;Parent=tr279;transcript_id=tr279
NC_037330.1	LoRTIA	exon	14098406	14098644	1	+	.	ID=id1536;Parent=tr279;transcript_id=tr279
NC_037330.1	LoRTIA	exon	14159751	14160675	1	+	.	ID=id1537;Parent=tr280;transcript_id=tr280
NC_037330.1	LoRTIA	exon	14159751	14160675	1	+	.	ID=id1541;Parent=tr281;transcript_id=tr281
NC_037330.1	LoRTIA	mRNA	14159751	14164788	1	+	.	ID=tr281;transcript_id=tr281
NC_037330.1	LoRTIA	mRNA	14159751	14164947	1	+	.	ID=tr280;transcript_id=tr280
NC_037330.1	LoRTIA	exon	14161734	14161858	1	+	.	ID=id1538;Parent=tr280;transcript_id=tr280
NC_037330.1	LoRTIA	exon	14161734	14161858	1	+	.	ID=id1542;Parent=tr281;transcript_id=tr281
NC_037330.1	LoRTIA	exon	14163644	14163717	1	+	.	ID=id1539;Parent=tr280;transcript_id=tr280
NC_037330.1	LoRTIA	exon	14163644	14163717	1	+	.	ID=id1543;Parent=tr281;transcript_id=tr281
NC_037330.1	LoRTIA	exon	14163953	14164788	1	+	.	ID=id1544;Parent=tr281;transcript_id=tr281
NC_037330.1	LoRTIA	exon	14163953	14164947	1	+	.	ID=id1540;Parent=tr280;transcript_id=tr280
NC_037330.1	LoRTIA	exon	14241352	14241607	1	-	.	ID=id1545;Parent=tr282;transcript_id=tr282
NC_037330.1	LoRTIA	mRNA	14241352	14243748	1	-	.	ID=tr282;transcript_id=tr282
NC_037330.1	LoRTIA	exon	14241935	14242082	1	-	.	ID=id1546;Parent=tr282;transcript_id=tr282
NC_037330.1	LoRTIA	exon	14242837	14242950	1	-	.	ID=id1547;Parent=tr282;transcript_id=tr282
NC_037330.1	LoRTIA	exon	14243029	14243139	1	-	.	ID=id1548;Parent=tr282;transcript_id=tr282
NC_037330.1	LoRTIA	exon	14243290	14243398	1	-	.	ID=id1549;Parent=tr282;transcript_id=tr282
NC_037330.1	LoRTIA	exon	14243533	14243748	1	-	.	ID=id1550;Parent=tr282;transcript_id=tr282
NC_037330.1	LoRTIA	mRNA	14304650	14305176	32	+	.	ID=tr283;transcript_id=tr283
NC_037330.1	LoRTIA	mRNA	14469918	14470198	4	-	.	ID=tr284;transcript_id=tr284
NC_037330.1	LoRTIA	exon	14486562	14486710	1	+	.	ID=id1551;Parent=tr285;transcript_id=tr285
NC_037330.1	LoRTIA	mRNA	14486562	14501165	1	+	.	ID=tr285;transcript_id=tr285
NC_037330.1	LoRTIA	exon	14486599	14486710	1	+	.	ID=id1563;Parent=tr286;transcript_id=tr286
NC_037330.1	LoRTIA	exon	14486599	14486710	1	+	.	ID=id1576;Parent=tr287;transcript_id=tr287
NC_037330.1	LoRTIA	exon	14486599	14486710	1	+	.	ID=id1589;Parent=tr288;transcript_id=tr288
NC_037330.1	LoRTIA	mRNA	14486599	14501165	1	+	.	ID=tr286;transcript_id=tr286
NC_037330.1	LoRTIA	mRNA	14486599	14501165	1	+	.	ID=tr287;transcript_id=tr287
NC_037330.1	LoRTIA	mRNA	14486599	14501165	1	+	.	ID=tr288;transcript_id=tr288
NC_037330.1	LoRTIA	exon	14486619	14486710	1	+	.	ID=id1603;Parent=tr289;transcript_id=tr289
NC_037330.1	LoRTIA	mRNA	14486619	14501165	1	+	.	ID=tr289;transcript_id=tr289
NC_037330.1	LoRTIA	exon	14488707	14488768	1	+	.	ID=id1564;Parent=tr286;transcript_id=tr286
NC_037330.1	LoRTIA	exon	14488707	14488768	1	+	.	ID=id1577;Parent=tr287;transcript_id=tr287
NC_037330.1	LoRTIA	exon	14488707	14488768	1	+	.	ID=id1590;Parent=tr288;transcript_id=tr288
NC_037330.1	LoRTIA	exon	14488707	14488768	1	+	.	ID=id1604;Parent=tr289;transcript_id=tr289
NC_037330.1	LoRTIA	exon	14488707	14489655	1	+	.	ID=id1552;Parent=tr285;transcript_id=tr285
NC_037330.1	LoRTIA	exon	14489453	14489503	1	+	.	ID=id1565;Parent=tr286;transcript_id=tr286
NC_037330.1	LoRTIA	exon	14489453	14489503	1	+	.	ID=id1578;Parent=tr287;transcript_id=tr287
NC_037330.1	LoRTIA	exon	14489453	14489503	1	+	.	ID=id1591;Parent=tr288;transcript_id=tr288
NC_037330.1	LoRTIA	exon	14489453	14489503	1	+	.	ID=id1605;Parent=tr289;transcript_id=tr289
NC_037330.1	LoRTIA	exon	14489593	14489655	1	+	.	ID=id1566;Parent=tr286;transcript_id=tr286
NC_037330.1	LoRTIA	exon	14489593	14489655	1	+	.	ID=id1579;Parent=tr287;transcript_id=tr287
NC_037330.1	LoRTIA	exon	14489593	14489655	1	+	.	ID=id1592;Parent=tr288;transcript_id=tr288
NC_037330.1	LoRTIA	exon	14489593	14489655	1	+	.	ID=id1606;Parent=tr289;transcript_id=tr289
NC_037330.1	LoRTIA	exon	14490698	14490794	1	+	.	ID=id1553;Parent=tr285;transcript_id=tr285
NC_037330.1	LoRTIA	exon	14490698	14490794	1	+	.	ID=id1567;Parent=tr286;transcript_id=tr286
NC_037330.1	LoRTIA	exon	14490698	14490794	1	+	.	ID=id1580;Parent=tr287;transcript_id=tr287
NC_037330.1	LoRTIA	exon	14490698	14490794	1	+	.	ID=id1593;Parent=tr288;transcript_id=tr288
NC_037330.1	LoRTIA	exon	14490698	14490794	1	+	.	ID=id1607;Parent=tr289;transcript_id=tr289
NC_037330.1	LoRTIA	exon	14493797	14493914	1	+	.	ID=id1554;Parent=tr285;transcript_id=tr285
NC_037330.1	LoRTIA	exon	14493797	14493914	1	+	.	ID=id1568;Parent=tr286;transcript_id=tr286
NC_037330.1	LoRTIA	exon	14493797	14493914	1	+	.	ID=id1581;Parent=tr287;transcript_id=tr287
NC_037330.1	LoRTIA	exon	14493797	14493914	1	+	.	ID=id1594;Parent=tr288;transcript_id=tr288
NC_037330.1	LoRTIA	exon	14493797	14493914	1	+	.	ID=id1608;Parent=tr289;transcript_id=tr289
NC_037330.1	LoRTIA	exon	14495366	14495552	1	+	.	ID=id1555;Parent=tr285;transcript_id=tr285
NC_037330.1	LoRTIA	exon	14495366	14495552	1	+	.	ID=id1569;Parent=tr286;transcript_id=tr286
NC_037330.1	LoRTIA	exon	14495366	14495552	1	+	.	ID=id1582;Parent=tr287;transcript_id=tr287
NC_037330.1	LoRTIA	exon	14495366	14495552	1	+	.	ID=id1595;Parent=tr288;transcript_id=tr288
NC_037330.1	LoRTIA	exon	14495366	14495552	1	+	.	ID=id1609;Parent=tr289;transcript_id=tr289
NC_037330.1	LoRTIA	exon	14496186	14496335	1	+	.	ID=id1556;Parent=tr285;transcript_id=tr285
NC_037330.1	LoRTIA	exon	14496186	14496335	1	+	.	ID=id1570;Parent=tr286;transcript_id=tr286
NC_037330.1	LoRTIA	exon	14496186	14496335	1	+	.	ID=id1583;Parent=tr287;transcript_id=tr287
[truncated: 20,775 more rows]
