# Supplementary material for: Time course profiling of host cell response to herpesvirus infection using nanopore and synthetic long-read transcriptome sequencing
Source: Sci Rep. 2021 Jul 9;11:14219. doi: 10.1038/s41598-021-93142-7 (PMC8270970; doi:10.1038/s41598-021-93142-7)
Supplement: Supplementary file 8 — Supplementary Data Item. [file 41598_2021_93142_MOESM8_ESM.zip › Supplementary Data Item S1/B_taurus_Mi_A_1h_bc1.gff3]

NC_006853.1	LoRTIA	mRNA	364	1074	4	+	.	ID=tr10777;transcript_id=tr10777
NC_006853.1	LoRTIA	mRNA	364	1384	1	+	.	ID=tr10776;transcript_id=tr10776
NC_006853.1	LoRTIA	mRNA	432	1052	1	+	.	ID=tr10779;transcript_id=tr10779
NC_006853.1	LoRTIA	mRNA	432	1074	41	+	.	ID=tr10778;transcript_id=tr10778
NC_006853.1	LoRTIA	mRNA	432	1193	1	+	.	ID=tr10780;transcript_id=tr10780
NC_006853.1	LoRTIA	mRNA	537	1074	21	+	.	ID=tr10781;transcript_id=tr10781
NC_006853.1	LoRTIA	mRNA	590	1074	2	+	.	ID=tr10782;transcript_id=tr10782
NC_006853.1	LoRTIA	mRNA	651	1074	6	+	.	ID=tr10783;transcript_id=tr10783
NC_006853.1	LoRTIA	mRNA	651	1193	1	+	.	ID=tr10784;transcript_id=tr10784
NC_006853.1	LoRTIA	mRNA	680	1074	2	+	.	ID=tr10785;transcript_id=tr10785
NC_006853.1	LoRTIA	mRNA	746	1074	1	+	.	ID=tr10787;transcript_id=tr10787
NC_006853.1	LoRTIA	mRNA	746	1123	1	+	.	ID=tr10786;transcript_id=tr10786
NC_006853.1	LoRTIA	mRNA	778	1052	1	+	.	ID=tr10789;transcript_id=tr10789
NC_006853.1	LoRTIA	mRNA	778	1074	21	+	.	ID=tr10788;transcript_id=tr10788
NC_006853.1	LoRTIA	mRNA	778	1193	4	+	.	ID=tr10790;transcript_id=tr10790
NC_006853.1	LoRTIA	mRNA	884	1074	2	+	.	ID=tr10791;transcript_id=tr10791
NC_006853.1	LoRTIA	mRNA	1453	1853	3	+	.	ID=tr10792;transcript_id=tr10792
NC_006853.1	LoRTIA	mRNA	1453	2057	1	+	.	ID=tr10797;transcript_id=tr10797
NC_006853.1	LoRTIA	mRNA	1453	2236	2	+	.	ID=tr10796;transcript_id=tr10796
NC_006853.1	LoRTIA	mRNA	1453	2277	1	+	.	ID=tr10795;transcript_id=tr10795
NC_006853.1	LoRTIA	mRNA	1453	2973	1	+	.	ID=tr10793;transcript_id=tr10793
NC_006853.1	LoRTIA	mRNA	1453	3023	2	+	.	ID=tr10794;transcript_id=tr10794
NC_006853.1	LoRTIA	mRNA	1464	1872	1	-	.	ID=tr10800;transcript_id=tr10800
NC_006853.1	LoRTIA	mRNA	1464	2045	1	-	.	ID=tr10803;transcript_id=tr10803
NC_006853.1	LoRTIA	mRNA	1464	2124	2	-	.	ID=tr10799;transcript_id=tr10799
NC_006853.1	LoRTIA	mRNA	1464	2343	1	-	.	ID=tr10802;transcript_id=tr10802
NC_006853.1	LoRTIA	mRNA	1464	2723	4	-	.	ID=tr10801;transcript_id=tr10801
NC_006853.1	LoRTIA	mRNA	1464	2913	9	-	.	ID=tr10798;transcript_id=tr10798
NC_006853.1	LoRTIA	mRNA	1493	1853	4	+	.	ID=tr10805;transcript_id=tr10805
NC_006853.1	LoRTIA	mRNA	1493	2009	1	+	.	ID=tr10804;transcript_id=tr10804
NC_006853.1	LoRTIA	mRNA	1536	1853	1	+	.	ID=tr10808;transcript_id=tr10808
NC_006853.1	LoRTIA	mRNA	1536	1922	1	+	.	ID=tr10807;transcript_id=tr10807
NC_006853.1	LoRTIA	mRNA	1536	2009	1	+	.	ID=tr10809;transcript_id=tr10809
NC_006853.1	LoRTIA	mRNA	1536	2236	1	+	.	ID=tr10806;transcript_id=tr10806
NC_006853.1	LoRTIA	mRNA	1556	1853	3	+	.	ID=tr10811;transcript_id=tr10811
NC_006853.1	LoRTIA	mRNA	1556	2009	1	+	.	ID=tr10813;transcript_id=tr10813
NC_006853.1	LoRTIA	mRNA	1556	2107	1	+	.	ID=tr10812;transcript_id=tr10812
NC_006853.1	LoRTIA	mRNA	1556	2236	2	+	.	ID=tr10810;transcript_id=tr10810
NC_006853.1	LoRTIA	mRNA	1586	1853	2	+	.	ID=tr10814;transcript_id=tr10814
NC_006853.1	LoRTIA	mRNA	1649	2009	1	+	.	ID=tr10816;transcript_id=tr10816
NC_006853.1	LoRTIA	mRNA	1649	2107	1	+	.	ID=tr10818;transcript_id=tr10818
NC_006853.1	LoRTIA	mRNA	1649	2236	1	+	.	ID=tr10817;transcript_id=tr10817
NC_006853.1	LoRTIA	mRNA	1649	2813	1	+	.	ID=tr10815;transcript_id=tr10815
NC_006853.1	LoRTIA	mRNA	1751	2107	1	+	.	ID=tr10821;transcript_id=tr10821
NC_006853.1	LoRTIA	mRNA	1751	2236	2	+	.	ID=tr10819;transcript_id=tr10819
NC_006853.1	LoRTIA	mRNA	1751	3023	1	+	.	ID=tr10820;transcript_id=tr10820
NC_006853.1	LoRTIA	mRNA	1781	2009	1	+	.	ID=tr10822;transcript_id=tr10822
NC_006853.1	LoRTIA	mRNA	1781	2236	2	+	.	ID=tr10823;transcript_id=tr10823
NC_006853.1	LoRTIA	mRNA	1781	2987	1	+	.	ID=tr10824;transcript_id=tr10824
NC_006853.1	LoRTIA	mRNA	1901	3023	1	+	.	ID=tr10825;transcript_id=tr10825
NC_006853.1	LoRTIA	mRNA	2023	3023	1	+	.	ID=tr10826;transcript_id=tr10826
NC_006853.1	LoRTIA	mRNA	2127	3023	1	+	.	ID=tr10827;transcript_id=tr10827
NC_006853.1	LoRTIA	mRNA	2197	3004	3	+	.	ID=tr10828;transcript_id=tr10828
NC_006853.1	LoRTIA	mRNA	2355	3004	1	+	.	ID=tr10829;transcript_id=tr10829
NC_006853.1	LoRTIA	mRNA	2355	3023	1	+	.	ID=tr10830;transcript_id=tr10830
NC_006853.1	LoRTIA	mRNA	2572	3023	2	+	.	ID=tr10831;transcript_id=tr10831
NC_006853.1	LoRTIA	mRNA	3101	4053	2	+	.	ID=tr10832;transcript_id=tr10832
NC_006853.1	LoRTIA	mRNA	3169	4053	1	+	.	ID=tr10833;transcript_id=tr10833
NC_006853.1	LoRTIA	mRNA	3206	4053	3	+	.	ID=tr10834;transcript_id=tr10834
NC_006853.1	LoRTIA	mRNA	3230	4053	1	+	.	ID=tr10835;transcript_id=tr10835
NC_006853.1	LoRTIA	mRNA	3707	4053	2	+	.	ID=tr10836;transcript_id=tr10836
NC_006853.1	LoRTIA	mRNA	4126	5308	3	+	.	ID=tr10837;transcript_id=tr10837
NC_006853.1	LoRTIA	mRNA	4197	5308	2	+	.	ID=tr10838;transcript_id=tr10838
NC_006853.1	LoRTIA	mRNA	4266	5308	12	+	.	ID=tr10839;transcript_id=tr10839
NC_006853.1	LoRTIA	mRNA	4425	5308	1	+	.	ID=tr10840;transcript_id=tr10840
NC_006853.1	LoRTIA	mRNA	4658	5308	1	+	.	ID=tr10841;transcript_id=tr10841
NC_006853.1	LoRTIA	mRNA	4770	5220	1	+	.	ID=tr10843;transcript_id=tr10843
NC_006853.1	LoRTIA	mRNA	4770	5308	10	+	.	ID=tr10842;transcript_id=tr10842
NC_006853.1	LoRTIA	mRNA	5684	6188	1	+	.	ID=tr10851;transcript_id=tr10851
NC_006853.1	LoRTIA	mRNA	5684	6202	17	-	.	ID=tr10844;transcript_id=tr10844
NC_006853.1	LoRTIA	mRNA	5684	6362	3	-	.	ID=tr10845;transcript_id=tr10845
NC_006853.1	LoRTIA	mRNA	5684	6453	1	+	.	ID=tr10849;transcript_id=tr10849
NC_006853.1	LoRTIA	mRNA	5684	6930	1	+	.	ID=tr10848;transcript_id=tr10848
NC_006853.1	LoRTIA	mRNA	5684	6965	3	-	.	ID=tr10846;transcript_id=tr10846
NC_006853.1	LoRTIA	mRNA	5684	7304	6	+	.	ID=tr10847;transcript_id=tr10847
NC_006853.1	LoRTIA	mRNA	5684	8060	1	+	.	ID=tr10850;transcript_id=tr10850
NC_006853.1	LoRTIA	mRNA	5760	6285	1	+	.	ID=tr10852;transcript_id=tr10852
NC_006853.1	LoRTIA	mRNA	5912	7304	1	+	.	ID=tr10853;transcript_id=tr10853
NC_006853.1	LoRTIA	mRNA	5967	6453	1	+	.	ID=tr10854;transcript_id=tr10854
NC_006853.1	LoRTIA	mRNA	6047	6404	1	+	.	ID=tr10856;transcript_id=tr10856
NC_006853.1	LoRTIA	mRNA	6047	7304	1	+	.	ID=tr10855;transcript_id=tr10855
NC_006853.1	LoRTIA	mRNA	6104	6903	1	+	.	ID=tr10859;transcript_id=tr10859
NC_006853.1	LoRTIA	mRNA	6104	6930	1	+	.	ID=tr10857;transcript_id=tr10857
NC_006853.1	LoRTIA	mRNA	6104	7304	3	+	.	ID=tr10858;transcript_id=tr10858
NC_006853.1	LoRTIA	mRNA	6164	6903	1	+	.	ID=tr10861;transcript_id=tr10861
NC_006853.1	LoRTIA	mRNA	6164	6930	2	+	.	ID=tr10860;transcript_id=tr10860
NC_006853.1	LoRTIA	mRNA	6164	7304	1	+	.	ID=tr10862;transcript_id=tr10862
NC_006853.1	LoRTIA	mRNA	6635	7304	2	+	.	ID=tr10863;transcript_id=tr10863
NC_006853.1	LoRTIA	mRNA	6749	7012	1	+	.	ID=tr10864;transcript_id=tr10864
NC_006853.1	LoRTIA	mRNA	6749	7304	1	+	.	ID=tr10865;transcript_id=tr10865
NC_006853.1	LoRTIA	mRNA	6836	7059	1	+	.	ID=tr10867;transcript_id=tr10867
NC_006853.1	LoRTIA	mRNA	6836	7304	2	+	.	ID=tr10866;transcript_id=tr10866
NC_006853.1	LoRTIA	mRNA	6857	7304	2	+	.	ID=tr10868;transcript_id=tr10868
NC_006853.1	LoRTIA	mRNA	6980	7109	1	+	.	ID=tr10869;transcript_id=tr10869
NC_006853.1	LoRTIA	mRNA	7305	8060	1	+	.	ID=tr10870;transcript_id=tr10870
NC_006853.1	LoRTIA	mRNA	7374	8060	46	+	.	ID=tr10871;transcript_id=tr10871
NC_006853.1	LoRTIA	mRNA	7512	8060	8	+	.	ID=tr10872;transcript_id=tr10872
NC_006853.1	LoRTIA	mRNA	7706	8060	6	+	.	ID=tr10873;transcript_id=tr10873
NC_006853.1	LoRTIA	mRNA	7782	8060	1	+	.	ID=tr10874;transcript_id=tr10874
NC_006853.1	LoRTIA	mRNA	8129	8970	29	+	.	ID=tr10875;transcript_id=tr10875
NC_006853.1	LoRTIA	mRNA	8129	9458	1	+	.	ID=tr10878;transcript_id=tr10878
NC_006853.1	LoRTIA	mRNA	8129	9691	1	+	.	ID=tr10877;transcript_id=tr10877
NC_006853.1	LoRTIA	mRNA	8129	9754	5	+	.	ID=tr10876;transcript_id=tr10876
NC_006853.1	LoRTIA	mRNA	8173	9184	1	-	.	ID=tr10879;transcript_id=tr10879
NC_006853.1	LoRTIA	mRNA	8282	8970	1	+	.	ID=tr10880;transcript_id=tr10880
NC_006853.1	LoRTIA	mRNA	8335	8970	2	+	.	ID=tr10881;transcript_id=tr10881
NC_006853.1	LoRTIA	mRNA	8482	8970	1	+	.	ID=tr10883;transcript_id=tr10883
NC_006853.1	LoRTIA	mRNA	8482	9754	1	+	.	ID=tr10882;transcript_id=tr10882
NC_006853.1	LoRTIA	mRNA	8683	8970	2	+	.	ID=tr10884;transcript_id=tr10884
NC_006853.1	LoRTIA	mRNA	8765	8970	2	+	.	ID=tr10885;transcript_id=tr10885
NC_006853.1	LoRTIA	mRNA	8812	8970	1	+	.	ID=tr10886;transcript_id=tr10886
NC_006853.1	LoRTIA	mRNA	8970	9458	1	+	.	ID=tr10888;transcript_id=tr10888
NC_006853.1	LoRTIA	mRNA	8970	9754	63	+	.	ID=tr10887;transcript_id=tr10887
NC_006853.1	LoRTIA	mRNA	9027	9754	2	+	.	ID=tr10889;transcript_id=tr10889
NC_006853.1	LoRTIA	mRNA	9157	9725	1	+	.	ID=tr10890;transcript_id=tr10890
NC_006853.1	LoRTIA	mRNA	9157	9754	1	+	.	ID=tr10891;transcript_id=tr10891
NC_006853.1	LoRTIA	mRNA	9313	9754	1	+	.	ID=tr10892;transcript_id=tr10892
NC_006853.1	LoRTIA	mRNA	9354	9754	9	+	.	ID=tr10893;transcript_id=tr10893
NC_006853.1	LoRTIA	mRNA	9429	9754	3	+	.	ID=tr10894;transcript_id=tr10894
NC_006853.1	LoRTIA	mRNA	9446	9754	3	+	.	ID=tr10895;transcript_id=tr10895
NC_006853.1	LoRTIA	mRNA	9823	10169	28	+	.	ID=tr10896;transcript_id=tr10896
NC_006853.1	LoRTIA	mRNA	9874	10169	6	+	.	ID=tr10897;transcript_id=tr10897
NC_006853.1	LoRTIA	mRNA	9874	11906	1	+	.	ID=tr10898;transcript_id=tr10898
NC_006853.1	LoRTIA	mRNA	9940	10169	1	+	.	ID=tr10899;transcript_id=tr10899
NC_006853.1	LoRTIA	mRNA	9955	10169	1	+	.	ID=tr10900;transcript_id=tr10900
NC_006853.1	LoRTIA	mRNA	10239	10861	1	+	.	ID=tr10902;transcript_id=tr10902
NC_006853.1	LoRTIA	mRNA	10239	11906	25	+	.	ID=tr10901;transcript_id=tr10901
NC_006853.1	LoRTIA	mRNA	10304	11906	7	+	.	ID=tr10903;transcript_id=tr10903
NC_006853.1	LoRTIA	mRNA	11368	11906	1	+	.	ID=tr10904;transcript_id=tr10904
NC_006853.1	LoRTIA	mRNA	11459	11906	1	+	.	ID=tr10905;transcript_id=tr10905
NC_006853.1	LoRTIA	mRNA	11657	11906	3	+	.	ID=tr10906;transcript_id=tr10906
NC_006853.1	LoRTIA	mRNA	11717	11906	2	+	.	ID=tr10907;transcript_id=tr10907
NC_006853.1	LoRTIA	mRNA	11717	12038	1	+	.	ID=tr10908;transcript_id=tr10908
NC_006853.1	LoRTIA	mRNA	12109	13744	1	+	.	ID=tr10911;transcript_id=tr10911
NC_006853.1	LoRTIA	mRNA	12109	14514	2	+	.	ID=tr10910;transcript_id=tr10910
NC_006853.1	LoRTIA	mRNA	12109	15656	2	+	.	ID=tr10909;transcript_id=tr10909
NC_006853.1	LoRTIA	mRNA	12280	14050	1	+	.	ID=tr10912;transcript_id=tr10912
NC_006853.1	LoRTIA	mRNA	13687	14514	2	+	.	ID=tr10913;transcript_id=tr10913
NC_006853.1	LoRTIA	mRNA	13687	15656	2	+	.	ID=tr10914;transcript_id=tr10914
NC_006853.1	LoRTIA	mRNA	14514	15656	14	+	.	ID=tr10915;transcript_id=tr10915
NC_006853.1	LoRTIA	mRNA	14624	15656	2	+	.	ID=tr10916;transcript_id=tr10916
NC_006853.1	LoRTIA	mRNA	14827	15656	2	+	.	ID=tr10917;transcript_id=tr10917
NC_006853.1	LoRTIA	mRNA	14919	15656	1	+	.	ID=tr10918;transcript_id=tr10918
NC_006853.1	LoRTIA	mRNA	15153	15656	2	+	.	ID=tr10919;transcript_id=tr10919
NC_006853.1	LoRTIA	mRNA	15194	15656	3	+	.	ID=tr10920;transcript_id=tr10920
NC_006853.1	LoRTIA	mRNA	15528	15656	2	+	.	ID=tr10921;transcript_id=tr10921
NC_037328.1	LoRTIA	exon	991023	991189	16	+	.	ID=id1;Parent=tr1;transcript_id=tr1
NC_037328.1	LoRTIA	mRNA	991023	1002224	16	+	.	ID=tr1;transcript_id=tr1
NC_037328.1	LoRTIA	exon	994379	994552	16	+	.	ID=id2;Parent=tr1;transcript_id=tr1
NC_037328.1	LoRTIA	exon	997109	997268	16	+	.	ID=id3;Parent=tr1;transcript_id=tr1
NC_037328.1	LoRTIA	exon	1000452	1002224	16	+	.	ID=id4;Parent=tr1;transcript_id=tr1
NC_037328.1	LoRTIA	exon	1102880	1103061	2	-	.	ID=id5;Parent=tr2;transcript_id=tr2
NC_037328.1	LoRTIA	mRNA	1102880	1118312	2	-	.	ID=tr2;transcript_id=tr2
NC_037328.1	LoRTIA	exon	1105543	1105720	2	-	.	ID=id6;Parent=tr2;transcript_id=tr2
NC_037328.1	LoRTIA	exon	1112103	1112201	2	-	.	ID=id7;Parent=tr2;transcript_id=tr2
NC_037328.1	LoRTIA	exon	1118251	1118312	2	-	.	ID=id8;Parent=tr2;transcript_id=tr2
NC_037328.1	LoRTIA	exon	1390798	1391377	8	-	.	ID=id9;Parent=tr3;transcript_id=tr3
NC_037328.1	LoRTIA	mRNA	1390798	1455164	8	-	.	ID=tr3;transcript_id=tr3
NC_037328.1	LoRTIA	exon	1390815	1391377	36	-	.	ID=id12;Parent=tr4;transcript_id=tr4
NC_037328.1	LoRTIA	mRNA	1390815	1455164	36	-	.	ID=tr4;transcript_id=tr4
NC_037328.1	LoRTIA	exon	1407057	1407196	8	-	.	ID=id10;Parent=tr3;transcript_id=tr3
NC_037328.1	LoRTIA	exon	1407057	1407196	36	-	.	ID=id13;Parent=tr4;transcript_id=tr4
NC_037328.1	LoRTIA	exon	1454981	1455164	8	-	.	ID=id11;Parent=tr3;transcript_id=tr3
NC_037328.1	LoRTIA	exon	1454981	1455164	36	-	.	ID=id14;Parent=tr4;transcript_id=tr4
NC_037328.1	LoRTIA	exon	1643682	1643745	6	+	.	ID=id15;Parent=tr5;transcript_id=tr5
NC_037328.1	LoRTIA	exon	1643682	1643745	1	+	.	ID=id22;Parent=tr6;transcript_id=tr6
NC_037328.1	LoRTIA	exon	1643682	1643745	1	+	.	ID=id28;Parent=tr7;transcript_id=tr7
NC_037328.1	LoRTIA	mRNA	1643682	1651036	6	+	.	ID=tr5;transcript_id=tr5
NC_037328.1	LoRTIA	mRNA	1643682	1651036	1	+	.	ID=tr6;transcript_id=tr6
NC_037328.1	LoRTIA	mRNA	1643682	1651036	1	+	.	ID=tr7;transcript_id=tr7
NC_037328.1	LoRTIA	exon	1645082	1645132	6	+	.	ID=id16;Parent=tr5;transcript_id=tr5
NC_037328.1	LoRTIA	exon	1645082	1645132	1	+	.	ID=id29;Parent=tr7;transcript_id=tr7
NC_037328.1	LoRTIA	exon	1645082	1646189	1	+	.	ID=id23;Parent=tr6;transcript_id=tr6
NC_037328.1	LoRTIA	exon	1646079	1646189	6	+	.	ID=id17;Parent=tr5;transcript_id=tr5
NC_037328.1	LoRTIA	exon	1646079	1646189	1	+	.	ID=id30;Parent=tr7;transcript_id=tr7
NC_037328.1	LoRTIA	exon	1648343	1648472	6	+	.	ID=id18;Parent=tr5;transcript_id=tr5
NC_037328.1	LoRTIA	exon	1648343	1648472	1	+	.	ID=id24;Parent=tr6;transcript_id=tr6
NC_037328.1	LoRTIA	exon	1648343	1649267	1	+	.	ID=id31;Parent=tr7;transcript_id=tr7
NC_037328.1	LoRTIA	exon	1649155	1649267	6	+	.	ID=id19;Parent=tr5;transcript_id=tr5
NC_037328.1	LoRTIA	exon	1649155	1649267	1	+	.	ID=id25;Parent=tr6;transcript_id=tr6
NC_037328.1	LoRTIA	exon	1650493	1650579	6	+	.	ID=id20;Parent=tr5;transcript_id=tr5
NC_037328.1	LoRTIA	exon	1650493	1650579	1	+	.	ID=id26;Parent=tr6;transcript_id=tr6
NC_037328.1	LoRTIA	exon	1650493	1650579	1	+	.	ID=id32;Parent=tr7;transcript_id=tr7
NC_037328.1	LoRTIA	exon	1650857	1651036	6	+	.	ID=id21;Parent=tr5;transcript_id=tr5
NC_037328.1	LoRTIA	exon	1650857	1651036	1	+	.	ID=id27;Parent=tr6;transcript_id=tr6
NC_037328.1	LoRTIA	exon	1650857	1651036	1	+	.	ID=id33;Parent=tr7;transcript_id=tr7
NC_037328.1	LoRTIA	exon	1909581	1909641	1	+	.	ID=id34;Parent=tr8;transcript_id=tr8
NC_037328.1	LoRTIA	mRNA	1909581	1943374	1	+	.	ID=tr8;transcript_id=tr8
NC_037328.1	LoRTIA	exon	1918309	1918380	1	+	.	ID=id35;Parent=tr8;transcript_id=tr8
NC_037328.1	LoRTIA	exon	1919951	1920028	1	+	.	ID=id36;Parent=tr8;transcript_id=tr8
NC_037328.1	LoRTIA	exon	1920757	1920829	1	+	.	ID=id37;Parent=tr8;transcript_id=tr8
NC_037328.1	LoRTIA	exon	1922870	1922914	1	+	.	ID=id38;Parent=tr8;transcript_id=tr8
NC_037328.1	LoRTIA	exon	1924593	1924661	1	+	.	ID=id39;Parent=tr8;transcript_id=tr8
NC_037328.1	LoRTIA	exon	1933205	1933338	1	+	.	ID=id40;Parent=tr8;transcript_id=tr8
NC_037328.1	LoRTIA	exon	1934465	1934576	1	+	.	ID=id41;Parent=tr8;transcript_id=tr8
NC_037328.1	LoRTIA	exon	1936833	1936931	1	+	.	ID=id42;Parent=tr8;transcript_id=tr8
NC_037328.1	LoRTIA	exon	1938587	1938708	1	+	.	ID=id43;Parent=tr8;transcript_id=tr8
NC_037328.1	LoRTIA	exon	1939737	1939842	1	+	.	ID=id44;Parent=tr8;transcript_id=tr8
NC_037328.1	LoRTIA	exon	1942229	1942274	1	+	.	ID=id45;Parent=tr8;transcript_id=tr8
NC_037328.1	LoRTIA	exon	1942815	1943374	1	+	.	ID=id46;Parent=tr8;transcript_id=tr8
NC_037328.1	LoRTIA	exon	1986084	1986148	1	+	.	ID=id47;Parent=tr9;transcript_id=tr9
NC_037328.1	LoRTIA	mRNA	1986084	2012387	1	+	.	ID=tr9;transcript_id=tr9
NC_037328.1	LoRTIA	exon	1988833	1989018	1	+	.	ID=id48;Parent=tr9;transcript_id=tr9
NC_037328.1	LoRTIA	exon	1990101	1990196	1	+	.	ID=id49;Parent=tr9;transcript_id=tr9
NC_037328.1	LoRTIA	exon	1990674	1990848	1	+	.	ID=id50;Parent=tr9;transcript_id=tr9
NC_037328.1	LoRTIA	exon	1994093	1994204	1	+	.	ID=id51;Parent=tr9;transcript_id=tr9
NC_037328.1	LoRTIA	exon	1995174	1995242	1	+	.	ID=id52;Parent=tr9;transcript_id=tr9
NC_037328.1	LoRTIA	exon	1995745	1995870	1	+	.	ID=id53;Parent=tr9;transcript_id=tr9
NC_037328.1	LoRTIA	exon	1996948	1997035	1	+	.	ID=id54;Parent=tr9;transcript_id=tr9
NC_037328.1	LoRTIA	exon	1997525	1997610	1	+	.	ID=id55;Parent=tr9;transcript_id=tr9
NC_037328.1	LoRTIA	exon	1997775	1997943	1	+	.	ID=id56;Parent=tr9;transcript_id=tr9
NC_037328.1	LoRTIA	exon	2000916	2001147	1	+	.	ID=id57;Parent=tr9;transcript_id=tr9
NC_037328.1	LoRTIA	exon	2003027	2003121	1	+	.	ID=id58;Parent=tr9;transcript_id=tr9
NC_037328.1	LoRTIA	exon	2003416	2003525	1	+	.	ID=id59;Parent=tr9;transcript_id=tr9
NC_037328.1	LoRTIA	exon	2003868	2004066	1	+	.	ID=id60;Parent=tr9;transcript_id=tr9
NC_037328.1	LoRTIA	exon	2005109	2005360	1	+	.	ID=id61;Parent=tr9;transcript_id=tr9
NC_037328.1	LoRTIA	exon	2005653	2005805	1	+	.	ID=id62;Parent=tr9;transcript_id=tr9
NC_037328.1	LoRTIA	exon	2007809	2008015	1	+	.	ID=id63;Parent=tr9;transcript_id=tr9
NC_037328.1	LoRTIA	exon	2009101	2009238	1	+	.	ID=id64;Parent=tr9;transcript_id=tr9
NC_037328.1	LoRTIA	exon	2010232	2010362	1	+	.	ID=id65;Parent=tr9;transcript_id=tr9
NC_037328.1	LoRTIA	exon	2010604	2010745	1	+	.	ID=id66;Parent=tr9;transcript_id=tr9
NC_037328.1	LoRTIA	exon	2011403	2011518	1	+	.	ID=id67;Parent=tr9;transcript_id=tr9
NC_037328.1	LoRTIA	exon	2011601	2012387	1	+	.	ID=id68;Parent=tr9;transcript_id=tr9
NC_037328.1	LoRTIA	exon	2098345	2099198	1	-	.	ID=id69;Parent=tr10;transcript_id=tr10
NC_037328.1	LoRTIA	mRNA	2098345	2129622	1	-	.	ID=tr10;transcript_id=tr10
NC_037328.1	LoRTIA	exon	2103084	2103241	1	-	.	ID=id70;Parent=tr10;transcript_id=tr10
NC_037328.1	LoRTIA	exon	2103945	2104104	1	-	.	ID=id71;Parent=tr10;transcript_id=tr10
NC_037328.1	LoRTIA	exon	2108137	2108282	1	-	.	ID=id72;Parent=tr10;transcript_id=tr10
NC_037328.1	LoRTIA	exon	2112555	2112763	1	-	.	ID=id73;Parent=tr10;transcript_id=tr10
NC_037328.1	LoRTIA	exon	2120075	2120207	1	-	.	ID=id74;Parent=tr10;transcript_id=tr10
NC_037328.1	LoRTIA	exon	2129362	2129622	1	-	.	ID=id75;Parent=tr10;transcript_id=tr10
NC_037328.1	LoRTIA	exon	2315589	2317147	1	-	.	ID=id76;Parent=tr11;transcript_id=tr11
NC_037328.1	LoRTIA	mRNA	2315589	2350089	1	-	.	ID=tr11;transcript_id=tr11
NC_037328.1	LoRTIA	exon	2321605	2321735	1	-	.	ID=id77;Parent=tr11;transcript_id=tr11
NC_037328.1	LoRTIA	exon	2328136	2328304	1	-	.	ID=id78;Parent=tr11;transcript_id=tr11
NC_037328.1	LoRTIA	exon	2329702	2329856	1	-	.	ID=id79;Parent=tr11;transcript_id=tr11
NC_037328.1	LoRTIA	exon	2331957	2332129	1	-	.	ID=id80;Parent=tr11;transcript_id=tr11
NC_037328.1	LoRTIA	exon	2333854	2333977	1	-	.	ID=id81;Parent=tr11;transcript_id=tr11
NC_037328.1	LoRTIA	exon	2335588	2335629	1	-	.	ID=id82;Parent=tr11;transcript_id=tr11
NC_037328.1	LoRTIA	exon	2339051	2339142	1	-	.	ID=id83;Parent=tr11;transcript_id=tr11
NC_037328.1	LoRTIA	exon	2349864	2350089	1	-	.	ID=id84;Parent=tr11;transcript_id=tr11
NC_037328.1	LoRTIA	exon	3210663	3211009	1	+	.	ID=id85;Parent=tr12;transcript_id=tr12
NC_037328.1	LoRTIA	mRNA	3210663	3222987	1	+	.	ID=tr12;transcript_id=tr12
NC_037328.1	LoRTIA	exon	3213826	3213892	1	+	.	ID=id86;Parent=tr12;transcript_id=tr12
NC_037328.1	LoRTIA	exon	3218816	3218938	1	+	.	ID=id87;Parent=tr12;transcript_id=tr12
NC_037328.1	LoRTIA	exon	3221627	3221723	1	+	.	ID=id88;Parent=tr12;transcript_id=tr12
NC_037328.1	LoRTIA	exon	3222452	3222987	1	+	.	ID=id89;Parent=tr12;transcript_id=tr12
NC_037328.1	LoRTIA	exon	3824614	3825038	19	-	.	ID=id90;Parent=tr13;transcript_id=tr13
NC_037328.1	LoRTIA	mRNA	3824614	3833294	19	-	.	ID=tr13;transcript_id=tr13
NC_037328.1	LoRTIA	exon	3824711	3825038	2	-	.	ID=id95;Parent=tr14;transcript_id=tr14
NC_037328.1	LoRTIA	mRNA	3824711	3833294	2	-	.	ID=tr14;transcript_id=tr14
NC_037328.1	LoRTIA	exon	3826640	3826757	19	-	.	ID=id91;Parent=tr13;transcript_id=tr13
NC_037328.1	LoRTIA	exon	3826640	3826757	2	-	.	ID=id96;Parent=tr14;transcript_id=tr14
NC_037328.1	LoRTIA	exon	3827585	3827654	19	-	.	ID=id92;Parent=tr13;transcript_id=tr13
NC_037328.1	LoRTIA	exon	3827585	3827654	2	-	.	ID=id97;Parent=tr14;transcript_id=tr14
NC_037328.1	LoRTIA	exon	3829441	3829531	19	-	.	ID=id93;Parent=tr13;transcript_id=tr13
NC_037328.1	LoRTIA	exon	3829441	3829531	2	-	.	ID=id98;Parent=tr14;transcript_id=tr14
NC_037328.1	LoRTIA	exon	3833130	3833294	19	-	.	ID=id94;Parent=tr13;transcript_id=tr13
NC_037328.1	LoRTIA	exon	3833130	3833294	2	-	.	ID=id99;Parent=tr14;transcript_id=tr14
NC_037328.1	LoRTIA	mRNA	6042702	6042995	1	+	.	ID=tr15;transcript_id=tr15
NC_037328.1	LoRTIA	mRNA	6042702	6043011	1	+	.	ID=tr16;transcript_id=tr16
NC_037328.1	LoRTIA	mRNA	6042727	6043011	1	+	.	ID=tr17;transcript_id=tr17
NC_037328.1	LoRTIA	exon	7114226	7114339	6	+	.	ID=id100;Parent=tr18;transcript_id=tr18
NC_037328.1	LoRTIA	exon	7114226	7114339	1	+	.	ID=id115;Parent=tr19;transcript_id=tr19
NC_037328.1	LoRTIA	exon	7114226	7114339	1	+	.	ID=id131;Parent=tr20;transcript_id=tr20
NC_037328.1	LoRTIA	exon	7114226	7114339	1	+	.	ID=id146;Parent=tr21;transcript_id=tr21
NC_037328.1	LoRTIA	exon	7114226	7114339	1	+	.	ID=id159;Parent=tr22;transcript_id=tr22
NC_037328.1	LoRTIA	exon	7114226	7114339	1	+	.	ID=id173;Parent=tr23;transcript_id=tr23
NC_037328.1	LoRTIA	exon	7114226	7114339	1	+	.	ID=id188;Parent=tr24;transcript_id=tr24
NC_037328.1	LoRTIA	mRNA	7114226	7127953	6	+	.	ID=tr18;transcript_id=tr18
NC_037328.1	LoRTIA	mRNA	7114226	7127953	1	+	.	ID=tr19;transcript_id=tr19
NC_037328.1	LoRTIA	mRNA	7114226	7127953	1	+	.	ID=tr20;transcript_id=tr20
NC_037328.1	LoRTIA	mRNA	7114226	7127953	1	+	.	ID=tr21;transcript_id=tr21
NC_037328.1	LoRTIA	mRNA	7114226	7127953	1	+	.	ID=tr22;transcript_id=tr22
NC_037328.1	LoRTIA	mRNA	7114226	7128096	1	+	.	ID=tr23;transcript_id=tr23
NC_037328.1	LoRTIA	mRNA	7114226	7128096	1	+	.	ID=tr24;transcript_id=tr24
NC_037328.1	LoRTIA	exon	7116707	7116797	6	+	.	ID=id101;Parent=tr18;transcript_id=tr18
NC_037328.1	LoRTIA	exon	7116707	7116797	1	+	.	ID=id116;Parent=tr19;transcript_id=tr19
NC_037328.1	LoRTIA	exon	7116707	7116797	1	+	.	ID=id132;Parent=tr20;transcript_id=tr20
NC_037328.1	LoRTIA	exon	7116707	7116797	1	+	.	ID=id147;Parent=tr21;transcript_id=tr21
NC_037328.1	LoRTIA	exon	7116707	7116797	1	+	.	ID=id160;Parent=tr22;transcript_id=tr22
NC_037328.1	LoRTIA	exon	7116707	7116797	1	+	.	ID=id174;Parent=tr23;transcript_id=tr23
NC_037328.1	LoRTIA	exon	7116707	7116797	1	+	.	ID=id189;Parent=tr24;transcript_id=tr24
NC_037328.1	LoRTIA	exon	7117478	7117557	6	+	.	ID=id102;Parent=tr18;transcript_id=tr18
NC_037328.1	LoRTIA	exon	7117478	7117557	1	+	.	ID=id117;Parent=tr19;transcript_id=tr19
NC_037328.1	LoRTIA	exon	7117478	7117557	1	+	.	ID=id133;Parent=tr20;transcript_id=tr20
NC_037328.1	LoRTIA	exon	7117478	7117557	1	+	.	ID=id148;Parent=tr21;transcript_id=tr21
NC_037328.1	LoRTIA	exon	7117478	7117557	1	+	.	ID=id161;Parent=tr22;transcript_id=tr22
NC_037328.1	LoRTIA	exon	7117478	7117557	1	+	.	ID=id175;Parent=tr23;transcript_id=tr23
NC_037328.1	LoRTIA	exon	7117478	7117557	1	+	.	ID=id190;Parent=tr24;transcript_id=tr24
NC_037328.1	LoRTIA	exon	7119110	7119259	6	+	.	ID=id103;Parent=tr18;transcript_id=tr18
NC_037328.1	LoRTIA	exon	7119110	7119259	1	+	.	ID=id118;Parent=tr19;transcript_id=tr19
NC_037328.1	LoRTIA	exon	7119110	7119259	1	+	.	ID=id134;Parent=tr20;transcript_id=tr20
NC_037328.1	LoRTIA	exon	7119110	7119259	1	+	.	ID=id162;Parent=tr22;transcript_id=tr22
NC_037328.1	LoRTIA	exon	7119110	7119259	1	+	.	ID=id176;Parent=tr23;transcript_id=tr23
NC_037328.1	LoRTIA	exon	7119110	7119259	1	+	.	ID=id191;Parent=tr24;transcript_id=tr24
NC_037328.1	LoRTIA	exon	7119110	7119909	1	+	.	ID=id149;Parent=tr21;transcript_id=tr21
NC_037328.1	LoRTIA	exon	7119729	7119906	1	+	.	ID=id119;Parent=tr19;transcript_id=tr19
NC_037328.1	LoRTIA	exon	7119729	7119906	1	+	.	ID=id135;Parent=tr20;transcript_id=tr20
NC_037328.1	LoRTIA	exon	7119729	7119906	1	+	.	ID=id177;Parent=tr23;transcript_id=tr23
NC_037328.1	LoRTIA	exon	7119729	7119909	6	+	.	ID=id104;Parent=tr18;transcript_id=tr18
NC_037328.1	LoRTIA	exon	7119729	7119909	1	+	.	ID=id163;Parent=tr22;transcript_id=tr22
NC_037328.1	LoRTIA	exon	7119729	7119909	1	+	.	ID=id192;Parent=tr24;transcript_id=tr24
NC_037328.1	LoRTIA	exon	7120023	7120084	6	+	.	ID=id105;Parent=tr18;transcript_id=tr18
NC_037328.1	LoRTIA	exon	7120023	7120084	1	+	.	ID=id120;Parent=tr19;transcript_id=tr19
NC_037328.1	LoRTIA	exon	7120023	7120084	1	+	.	ID=id136;Parent=tr20;transcript_id=tr20
NC_037328.1	LoRTIA	exon	7120023	7120084	1	+	.	ID=id150;Parent=tr21;transcript_id=tr21
NC_037328.1	LoRTIA	exon	7120023	7120084	1	+	.	ID=id164;Parent=tr22;transcript_id=tr22
NC_037328.1	LoRTIA	exon	7120023	7120084	1	+	.	ID=id178;Parent=tr23;transcript_id=tr23
NC_037328.1	LoRTIA	exon	7120023	7120084	1	+	.	ID=id193;Parent=tr24;transcript_id=tr24
NC_037328.1	LoRTIA	exon	7120973	7121110	6	+	.	ID=id106;Parent=tr18;transcript_id=tr18
NC_037328.1	LoRTIA	exon	7120973	7121110	1	+	.	ID=id121;Parent=tr19;transcript_id=tr19
NC_037328.1	LoRTIA	exon	7120973	7121110	1	+	.	ID=id137;Parent=tr20;transcript_id=tr20
NC_037328.1	LoRTIA	exon	7120973	7121110	1	+	.	ID=id151;Parent=tr21;transcript_id=tr21
NC_037328.1	LoRTIA	exon	7120973	7121110	1	+	.	ID=id165;Parent=tr22;transcript_id=tr22
NC_037328.1	LoRTIA	exon	7120973	7121110	1	+	.	ID=id179;Parent=tr23;transcript_id=tr23
NC_037328.1	LoRTIA	exon	7120973	7121110	1	+	.	ID=id194;Parent=tr24;transcript_id=tr24
NC_037328.1	LoRTIA	exon	7121823	7122001	6	+	.	ID=id107;Parent=tr18;transcript_id=tr18
NC_037328.1	LoRTIA	exon	7121823	7122001	1	+	.	ID=id122;Parent=tr19;transcript_id=tr19
NC_037328.1	LoRTIA	exon	7121823	7122001	1	+	.	ID=id138;Parent=tr20;transcript_id=tr20
NC_037328.1	LoRTIA	exon	7121823	7122001	1	+	.	ID=id152;Parent=tr21;transcript_id=tr21
NC_037328.1	LoRTIA	exon	7121823	7122001	1	+	.	ID=id180;Parent=tr23;transcript_id=tr23
NC_037328.1	LoRTIA	exon	7121823	7122001	1	+	.	ID=id195;Parent=tr24;transcript_id=tr24
NC_037328.1	LoRTIA	exon	7121823	7122782	1	+	.	ID=id166;Parent=tr22;transcript_id=tr22
NC_037328.1	LoRTIA	exon	7122716	7122782	6	+	.	ID=id108;Parent=tr18;transcript_id=tr18
NC_037328.1	LoRTIA	exon	7122716	7122782	1	+	.	ID=id123;Parent=tr19;transcript_id=tr19
NC_037328.1	LoRTIA	exon	7122716	7122782	1	+	.	ID=id139;Parent=tr20;transcript_id=tr20
NC_037328.1	LoRTIA	exon	7122716	7122782	1	+	.	ID=id153;Parent=tr21;transcript_id=tr21
NC_037328.1	LoRTIA	exon	7122716	7122782	1	+	.	ID=id181;Parent=tr23;transcript_id=tr23
NC_037328.1	LoRTIA	exon	7122716	7122782	1	+	.	ID=id196;Parent=tr24;transcript_id=tr24
NC_037328.1	LoRTIA	exon	7122854	7122941	6	+	.	ID=id109;Parent=tr18;transcript_id=tr18
NC_037328.1	LoRTIA	exon	7122854	7122941	1	+	.	ID=id124;Parent=tr19;transcript_id=tr19
NC_037328.1	LoRTIA	exon	7122854	7122941	1	+	.	ID=id140;Parent=tr20;transcript_id=tr20
NC_037328.1	LoRTIA	exon	7122854	7122941	1	+	.	ID=id167;Parent=tr22;transcript_id=tr22
NC_037328.1	LoRTIA	exon	7122854	7122941	1	+	.	ID=id197;Parent=tr24;transcript_id=tr24
NC_037328.1	LoRTIA	exon	7122854	7123148	1	+	.	ID=id154;Parent=tr21;transcript_id=tr21
NC_037328.1	LoRTIA	exon	7122854	7123148	1	+	.	ID=id182;Parent=tr23;transcript_id=tr23
NC_037328.1	LoRTIA	exon	7123033	7123148	6	+	.	ID=id110;Parent=tr18;transcript_id=tr18
NC_037328.1	LoRTIA	exon	7123033	7123148	1	+	.	ID=id125;Parent=tr19;transcript_id=tr19
NC_037328.1	LoRTIA	exon	7123033	7123148	1	+	.	ID=id141;Parent=tr20;transcript_id=tr20
NC_037328.1	LoRTIA	exon	7123033	7123148	1	+	.	ID=id168;Parent=tr22;transcript_id=tr22
NC_037328.1	LoRTIA	exon	7123033	7123148	1	+	.	ID=id198;Parent=tr24;transcript_id=tr24
NC_037328.1	LoRTIA	exon	7123722	7123793	6	+	.	ID=id111;Parent=tr18;transcript_id=tr18
NC_037328.1	LoRTIA	exon	7123722	7123793	1	+	.	ID=id126;Parent=tr19;transcript_id=tr19
NC_037328.1	LoRTIA	exon	7123722	7123793	1	+	.	ID=id142;Parent=tr20;transcript_id=tr20
NC_037328.1	LoRTIA	exon	7123722	7123793	1	+	.	ID=id155;Parent=tr21;transcript_id=tr21
NC_037328.1	LoRTIA	exon	7123722	7123793	1	+	.	ID=id169;Parent=tr22;transcript_id=tr22
NC_037328.1	LoRTIA	exon	7123722	7123793	1	+	.	ID=id183;Parent=tr23;transcript_id=tr23
NC_037328.1	LoRTIA	exon	7123722	7123793	1	+	.	ID=id199;Parent=tr24;transcript_id=tr24
NC_037328.1	LoRTIA	exon	7123874	7124038	6	+	.	ID=id112;Parent=tr18;transcript_id=tr18
NC_037328.1	LoRTIA	exon	7123874	7124038	1	+	.	ID=id127;Parent=tr19;transcript_id=tr19
NC_037328.1	LoRTIA	exon	7123874	7124038	1	+	.	ID=id143;Parent=tr20;transcript_id=tr20
NC_037328.1	LoRTIA	exon	7123874	7124038	1	+	.	ID=id156;Parent=tr21;transcript_id=tr21
NC_037328.1	LoRTIA	exon	7123874	7124038	1	+	.	ID=id170;Parent=tr22;transcript_id=tr22
NC_037328.1	LoRTIA	exon	7123874	7124038	1	+	.	ID=id184;Parent=tr23;transcript_id=tr23
NC_037328.1	LoRTIA	exon	7123874	7124038	1	+	.	ID=id200;Parent=tr24;transcript_id=tr24
NC_037328.1	LoRTIA	exon	7124333	7124453	1	+	.	ID=id204;Parent=tr25;transcript_id=tr25
NC_037328.1	LoRTIA	exon	7124333	7124453	11	+	.	ID=id206;Parent=tr26;transcript_id=tr26
NC_037328.1	LoRTIA	mRNA	7124333	7127953	11	+	.	ID=tr26;transcript_id=tr26
NC_037328.1	LoRTIA	mRNA	7124333	7127978	1	+	.	ID=tr25;transcript_id=tr25
NC_037328.1	LoRTIA	exon	7124334	7124453	6	+	.	ID=id113;Parent=tr18;transcript_id=tr18
NC_037328.1	LoRTIA	exon	7124334	7124453	1	+	.	ID=id128;Parent=tr19;transcript_id=tr19
NC_037328.1	LoRTIA	exon	7124334	7124453	1	+	.	ID=id144;Parent=tr20;transcript_id=tr20
NC_037328.1	LoRTIA	exon	7124334	7124453	1	+	.	ID=id157;Parent=tr21;transcript_id=tr21
NC_037328.1	LoRTIA	exon	7124334	7124453	1	+	.	ID=id171;Parent=tr22;transcript_id=tr22
NC_037328.1	LoRTIA	exon	7124334	7124453	1	+	.	ID=id185;Parent=tr23;transcript_id=tr23
NC_037328.1	LoRTIA	exon	7124334	7124453	1	+	.	ID=id201;Parent=tr24;transcript_id=tr24
NC_037328.1	LoRTIA	exon	7127310	7127414	1	+	.	ID=id129;Parent=tr19;transcript_id=tr19
NC_037328.1	LoRTIA	exon	7127725	7127818	1	+	.	ID=id186;Parent=tr23;transcript_id=tr23
NC_037328.1	LoRTIA	exon	7127725	7127818	1	+	.	ID=id202;Parent=tr24;transcript_id=tr24
NC_037328.1	LoRTIA	exon	7127725	7127953	6	+	.	ID=id114;Parent=tr18;transcript_id=tr18
NC_037328.1	LoRTIA	exon	7127725	7127953	1	+	.	ID=id130;Parent=tr19;transcript_id=tr19
NC_037328.1	LoRTIA	exon	7127725	7127953	1	+	.	ID=id145;Parent=tr20;transcript_id=tr20
NC_037328.1	LoRTIA	exon	7127725	7127953	1	+	.	ID=id158;Parent=tr21;transcript_id=tr21
NC_037328.1	LoRTIA	exon	7127725	7127953	1	+	.	ID=id172;Parent=tr22;transcript_id=tr22
NC_037328.1	LoRTIA	exon	7127725	7127953	11	+	.	ID=id207;Parent=tr26;transcript_id=tr26
NC_037328.1	LoRTIA	exon	7127725	7127978	1	+	.	ID=id205;Parent=tr25;transcript_id=tr25
NC_037328.1	LoRTIA	exon	7127922	7128096	1	+	.	ID=id187;Parent=tr23;transcript_id=tr23
NC_037328.1	LoRTIA	exon	7127922	7128096	1	+	.	ID=id203;Parent=tr24;transcript_id=tr24
NC_037328.1	LoRTIA	exon	10231769	10231977	1	+	.	ID=id208;Parent=tr27;transcript_id=tr27
NC_037328.1	LoRTIA	exon	10231769	10231977	2	+	.	ID=id225;Parent=tr28;transcript_id=tr28
NC_037328.1	LoRTIA	mRNA	10231769	10543975	1	+	.	ID=tr27;transcript_id=tr27
NC_037328.1	LoRTIA	mRNA	10231769	10543975	2	+	.	ID=tr28;transcript_id=tr28
NC_037328.1	LoRTIA	exon	10300390	10300557	1	+	.	ID=id209;Parent=tr27;transcript_id=tr27
NC_037328.1	LoRTIA	exon	10300390	10300557	2	+	.	ID=id226;Parent=tr28;transcript_id=tr28
NC_037328.1	LoRTIA	exon	10326795	10326924	1	+	.	ID=id210;Parent=tr27;transcript_id=tr27
NC_037328.1	LoRTIA	exon	10326795	10326924	2	+	.	ID=id227;Parent=tr28;transcript_id=tr28
NC_037328.1	LoRTIA	exon	10360228	10360340	1	+	.	ID=id211;Parent=tr27;transcript_id=tr27
NC_037328.1	LoRTIA	exon	10360228	10360340	2	+	.	ID=id228;Parent=tr28;transcript_id=tr28
NC_037328.1	LoRTIA	exon	10362750	10362943	1	+	.	ID=id212;Parent=tr27;transcript_id=tr27
NC_037328.1	LoRTIA	exon	10362750	10362943	2	+	.	ID=id229;Parent=tr28;transcript_id=tr28
NC_037328.1	LoRTIA	exon	10400541	10400743	1	+	.	ID=id213;Parent=tr27;transcript_id=tr27
NC_037328.1	LoRTIA	exon	10400541	10400743	2	+	.	ID=id230;Parent=tr28;transcript_id=tr28
NC_037328.1	LoRTIA	exon	10418538	10418705	1	+	.	ID=id214;Parent=tr27;transcript_id=tr27
NC_037328.1	LoRTIA	exon	10418538	10418705	2	+	.	ID=id231;Parent=tr28;transcript_id=tr28
NC_037328.1	LoRTIA	exon	10421280	10421336	2	+	.	ID=id232;Parent=tr28;transcript_id=tr28
NC_037328.1	LoRTIA	exon	10434729	10434862	1	+	.	ID=id215;Parent=tr27;transcript_id=tr27
NC_037328.1	LoRTIA	exon	10434729	10434862	2	+	.	ID=id233;Parent=tr28;transcript_id=tr28
NC_037328.1	LoRTIA	exon	10444444	10444518	1	+	.	ID=id216;Parent=tr27;transcript_id=tr27
NC_037328.1	LoRTIA	exon	10444444	10444518	2	+	.	ID=id234;Parent=tr28;transcript_id=tr28
NC_037328.1	LoRTIA	exon	10445909	10446067	1	+	.	ID=id217;Parent=tr27;transcript_id=tr27
NC_037328.1	LoRTIA	exon	10445909	10446067	2	+	.	ID=id235;Parent=tr28;transcript_id=tr28
NC_037328.1	LoRTIA	exon	10469111	10469239	1	+	.	ID=id218;Parent=tr27;transcript_id=tr27
NC_037328.1	LoRTIA	exon	10469111	10469239	2	+	.	ID=id236;Parent=tr28;transcript_id=tr28
NC_037328.1	LoRTIA	exon	10473331	10473430	1	+	.	ID=id219;Parent=tr27;transcript_id=tr27
NC_037328.1	LoRTIA	exon	10473331	10473430	2	+	.	ID=id237;Parent=tr28;transcript_id=tr28
NC_037328.1	LoRTIA	exon	10512127	10512348	1	+	.	ID=id220;Parent=tr27;transcript_id=tr27
NC_037328.1	LoRTIA	exon	10512127	10512348	2	+	.	ID=id238;Parent=tr28;transcript_id=tr28
NC_037328.1	LoRTIA	exon	10520949	10521002	1	+	.	ID=id221;Parent=tr27;transcript_id=tr27
NC_037328.1	LoRTIA	exon	10520949	10521002	2	+	.	ID=id239;Parent=tr28;transcript_id=tr28
NC_037328.1	LoRTIA	exon	10527698	10527798	1	+	.	ID=id222;Parent=tr27;transcript_id=tr27
NC_037328.1	LoRTIA	exon	10527698	10527798	2	+	.	ID=id240;Parent=tr28;transcript_id=tr28
NC_037328.1	LoRTIA	exon	10531005	10531151	1	+	.	ID=id223;Parent=tr27;transcript_id=tr27
NC_037328.1	LoRTIA	exon	10531005	10531151	2	+	.	ID=id241;Parent=tr28;transcript_id=tr28
NC_037328.1	LoRTIA	exon	10543005	10543975	1	+	.	ID=id224;Parent=tr27;transcript_id=tr27
NC_037328.1	LoRTIA	exon	10543005	10543975	2	+	.	ID=id242;Parent=tr28;transcript_id=tr28
NC_037328.1	LoRTIA	exon	10690999	10691168	2	+	.	ID=id243;Parent=tr29;transcript_id=tr29
NC_037328.1	LoRTIA	exon	10690999	10691688	1	+	.	ID=id248;Parent=tr30;transcript_id=tr30
NC_037328.1	LoRTIA	mRNA	10690999	10698961	2	+	.	ID=tr29;transcript_id=tr29
NC_037328.1	LoRTIA	mRNA	10690999	10698961	1	+	.	ID=tr30;transcript_id=tr30
NC_037328.1	LoRTIA	exon	10691010	10691168	1	+	.	ID=id252;Parent=tr31;transcript_id=tr31
NC_037328.1	LoRTIA	mRNA	10691010	10698961	1	+	.	ID=tr31;transcript_id=tr31
NC_037328.1	LoRTIA	exon	10691649	10691688	2	+	.	ID=id244;Parent=tr29;transcript_id=tr29
NC_037328.1	LoRTIA	exon	10691649	10691688	1	+	.	ID=id253;Parent=tr31;transcript_id=tr31
NC_037328.1	LoRTIA	exon	10691773	10691810	4	+	.	ID=id265;Parent=tr34;transcript_id=tr34
NC_037328.1	LoRTIA	exon	10691773	10691810	1	+	.	ID=id273;Parent=tr37;transcript_id=tr37
NC_037328.1	LoRTIA	exon	10691773	10691821	3	+	.	ID=id257;Parent=tr32;transcript_id=tr32
NC_037328.1	LoRTIA	exon	10691773	10691821	28	+	.	ID=id261;Parent=tr33;transcript_id=tr33
NC_037328.1	LoRTIA	exon	10691773	10691821	1	+	.	ID=id269;Parent=tr36;transcript_id=tr36
NC_037328.1	LoRTIA	mRNA	10691773	10698819	1	+	.	ID=tr36;transcript_id=tr36
NC_037328.1	LoRTIA	mRNA	10691773	10698910	3	+	.	ID=tr32;transcript_id=tr32
NC_037328.1	LoRTIA	mRNA	10691773	10698910	1	+	.	ID=tr37;transcript_id=tr37
NC_037328.1	LoRTIA	mRNA	10691773	10698961	28	+	.	ID=tr33;transcript_id=tr33
NC_037328.1	LoRTIA	mRNA	10691773	10698961	4	+	.	ID=tr34;transcript_id=tr34
NC_037328.1	LoRTIA	mRNA	10691773	10698961	1	+	.	ID=tr35;transcript_id=tr35
NC_037328.1	LoRTIA	exon	10695170	10695340	2	+	.	ID=id245;Parent=tr29;transcript_id=tr29
NC_037328.1	LoRTIA	exon	10695170	10695340	1	+	.	ID=id249;Parent=tr30;transcript_id=tr30
NC_037328.1	LoRTIA	exon	10695170	10695340	1	+	.	ID=id254;Parent=tr31;transcript_id=tr31
NC_037328.1	LoRTIA	exon	10695170	10695340	3	+	.	ID=id258;Parent=tr32;transcript_id=tr32
NC_037328.1	LoRTIA	exon	10695170	10695340	28	+	.	ID=id262;Parent=tr33;transcript_id=tr33
NC_037328.1	LoRTIA	exon	10695170	10695340	4	+	.	ID=id266;Parent=tr34;transcript_id=tr34
NC_037328.1	LoRTIA	exon	10695170	10695340	1	+	.	ID=id270;Parent=tr36;transcript_id=tr36
NC_037328.1	LoRTIA	exon	10695170	10695340	1	+	.	ID=id274;Parent=tr37;transcript_id=tr37
NC_037328.1	LoRTIA	exon	10698056	10698180	2	+	.	ID=id246;Parent=tr29;transcript_id=tr29
NC_037328.1	LoRTIA	exon	10698056	10698180	1	+	.	ID=id250;Parent=tr30;transcript_id=tr30
NC_037328.1	LoRTIA	exon	10698056	10698180	1	+	.	ID=id255;Parent=tr31;transcript_id=tr31
NC_037328.1	LoRTIA	exon	10698056	10698180	3	+	.	ID=id259;Parent=tr32;transcript_id=tr32
NC_037328.1	LoRTIA	exon	10698056	10698180	28	+	.	ID=id263;Parent=tr33;transcript_id=tr33
NC_037328.1	LoRTIA	exon	10698056	10698180	4	+	.	ID=id267;Parent=tr34;transcript_id=tr34
NC_037328.1	LoRTIA	exon	10698056	10698180	1	+	.	ID=id271;Parent=tr36;transcript_id=tr36
NC_037328.1	LoRTIA	exon	10698056	10698180	1	+	.	ID=id275;Parent=tr37;transcript_id=tr37
NC_037328.1	LoRTIA	exon	10698067	10698180	14	+	.	ID=id277;Parent=tr38;transcript_id=tr38
NC_037328.1	LoRTIA	mRNA	10698067	10698961	14	+	.	ID=tr38;transcript_id=tr38
NC_037328.1	LoRTIA	exon	10698785	10698819	1	+	.	ID=id272;Parent=tr36;transcript_id=tr36
NC_037328.1	LoRTIA	exon	10698785	10698910	3	+	.	ID=id260;Parent=tr32;transcript_id=tr32
NC_037328.1	LoRTIA	exon	10698785	10698910	1	+	.	ID=id276;Parent=tr37;transcript_id=tr37
NC_037328.1	LoRTIA	exon	10698785	10698961	2	+	.	ID=id247;Parent=tr29;transcript_id=tr29
NC_037328.1	LoRTIA	exon	10698785	10698961	1	+	.	ID=id251;Parent=tr30;transcript_id=tr30
NC_037328.1	LoRTIA	exon	10698785	10698961	1	+	.	ID=id256;Parent=tr31;transcript_id=tr31
NC_037328.1	LoRTIA	exon	10698785	10698961	28	+	.	ID=id264;Parent=tr33;transcript_id=tr33
NC_037328.1	LoRTIA	exon	10698785	10698961	4	+	.	ID=id268;Parent=tr34;transcript_id=tr34
NC_037328.1	LoRTIA	exon	10698785	10698961	14	+	.	ID=id278;Parent=tr38;transcript_id=tr38
NC_037328.1	LoRTIA	exon	10823318	10823415	1	+	.	ID=id279;Parent=tr39;transcript_id=tr39
NC_037328.1	LoRTIA	mRNA	10823318	10839082	1	+	.	ID=tr39;transcript_id=tr39
NC_037328.1	LoRTIA	exon	10823337	10823415	1	+	.	ID=id289;Parent=tr40;transcript_id=tr40
NC_037328.1	LoRTIA	mRNA	10823337	10839082	1	+	.	ID=tr40;transcript_id=tr40
NC_037328.1	LoRTIA	exon	10824185	10824391	1	+	.	ID=id280;Parent=tr39;transcript_id=tr39
NC_037328.1	LoRTIA	exon	10824185	10824391	1	+	.	ID=id290;Parent=tr40;transcript_id=tr40
NC_037328.1	LoRTIA	exon	10826170	10826309	1	+	.	ID=id281;Parent=tr39;transcript_id=tr39
NC_037328.1	LoRTIA	exon	10826170	10826309	1	+	.	ID=id291;Parent=tr40;transcript_id=tr40
NC_037328.1	LoRTIA	exon	10828000	10828099	1	+	.	ID=id282;Parent=tr39;transcript_id=tr39
NC_037328.1	LoRTIA	exon	10828000	10828099	1	+	.	ID=id292;Parent=tr40;transcript_id=tr40
NC_037328.1	LoRTIA	exon	10829491	10829558	1	+	.	ID=id283;Parent=tr39;transcript_id=tr39
NC_037328.1	LoRTIA	exon	10829491	10829558	1	+	.	ID=id293;Parent=tr40;transcript_id=tr40
NC_037328.1	LoRTIA	exon	10832352	10832464	1	+	.	ID=id284;Parent=tr39;transcript_id=tr39
NC_037328.1	LoRTIA	exon	10832352	10832464	1	+	.	ID=id294;Parent=tr40;transcript_id=tr40
NC_037328.1	LoRTIA	exon	10833737	10833802	1	+	.	ID=id285;Parent=tr39;transcript_id=tr39
NC_037328.1	LoRTIA	exon	10833737	10833802	1	+	.	ID=id295;Parent=tr40;transcript_id=tr40
NC_037328.1	LoRTIA	exon	10834721	10834874	1	+	.	ID=id286;Parent=tr39;transcript_id=tr39
NC_037328.1	LoRTIA	exon	10834721	10834874	1	+	.	ID=id296;Parent=tr40;transcript_id=tr40
NC_037328.1	LoRTIA	exon	10836800	10836847	1	+	.	ID=id287;Parent=tr39;transcript_id=tr39
NC_037328.1	LoRTIA	exon	10836800	10836847	1	+	.	ID=id297;Parent=tr40;transcript_id=tr40
NC_037328.1	LoRTIA	exon	10838980	10839082	1	+	.	ID=id288;Parent=tr39;transcript_id=tr39
NC_037328.1	LoRTIA	exon	10838980	10839082	1	+	.	ID=id298;Parent=tr40;transcript_id=tr40
NC_037328.1	LoRTIA	mRNA	11580798	11581237	4	+	.	ID=tr41;transcript_id=tr41
NC_037328.1	LoRTIA	exon	19418198	19418330	2	+	.	ID=id299;Parent=tr42;transcript_id=tr42
NC_037328.1	LoRTIA	exon	19418198	19418401	1	+	.	ID=id304;Parent=tr43;transcript_id=tr43
NC_037328.1	LoRTIA	mRNA	19418198	19437165	2	+	.	ID=tr42;transcript_id=tr42
NC_037328.1	LoRTIA	mRNA	19418198	19437165	1	+	.	ID=tr43;transcript_id=tr43
NC_037328.1	LoRTIA	exon	19418216	19418330	1	+	.	ID=id309;Parent=tr44;transcript_id=tr44
NC_037328.1	LoRTIA	mRNA	19418216	19437165	1	+	.	ID=tr44;transcript_id=tr44
NC_037328.1	LoRTIA	exon	19418238	19418330	1	+	.	ID=id314;Parent=tr45;transcript_id=tr45
NC_037328.1	LoRTIA	mRNA	19418238	19437165	1	+	.	ID=tr45;transcript_id=tr45
NC_037328.1	LoRTIA	exon	19421761	19421939	2	+	.	ID=id300;Parent=tr42;transcript_id=tr42
NC_037328.1	LoRTIA	exon	19421761	19421939	1	+	.	ID=id305;Parent=tr43;transcript_id=tr43
NC_037328.1	LoRTIA	exon	19421761	19421939	1	+	.	ID=id310;Parent=tr44;transcript_id=tr44
NC_037328.1	LoRTIA	exon	19421761	19421939	1	+	.	ID=id315;Parent=tr45;transcript_id=tr45
NC_037328.1	LoRTIA	exon	19426374	19426511	2	+	.	ID=id301;Parent=tr42;transcript_id=tr42
NC_037328.1	LoRTIA	exon	19426374	19426511	1	+	.	ID=id306;Parent=tr43;transcript_id=tr43
NC_037328.1	LoRTIA	exon	19426374	19426511	1	+	.	ID=id311;Parent=tr44;transcript_id=tr44
NC_037328.1	LoRTIA	exon	19426374	19426511	1	+	.	ID=id316;Parent=tr45;transcript_id=tr45
NC_037328.1	LoRTIA	exon	19431423	19431630	2	+	.	ID=id302;Parent=tr42;transcript_id=tr42
NC_037328.1	LoRTIA	exon	19431423	19431630	1	+	.	ID=id307;Parent=tr43;transcript_id=tr43
NC_037328.1	LoRTIA	exon	19431423	19431630	1	+	.	ID=id312;Parent=tr44;transcript_id=tr44
NC_037328.1	LoRTIA	exon	19431423	19431630	1	+	.	ID=id317;Parent=tr45;transcript_id=tr45
NC_037328.1	LoRTIA	exon	19436503	19437165	2	+	.	ID=id303;Parent=tr42;transcript_id=tr42
NC_037328.1	LoRTIA	exon	19436503	19437165	1	+	.	ID=id308;Parent=tr43;transcript_id=tr43
NC_037328.1	LoRTIA	exon	19436503	19437165	1	+	.	ID=id313;Parent=tr44;transcript_id=tr44
NC_037328.1	LoRTIA	exon	19436503	19437165	1	+	.	ID=id318;Parent=tr45;transcript_id=tr45
NC_037328.1	LoRTIA	mRNA	23043352	23044226	1	+	.	ID=tr47;transcript_id=tr47
NC_037328.1	LoRTIA	mRNA	23043352	23044249	184	+	.	ID=tr46;transcript_id=tr46
NC_037328.1	LoRTIA	exon	35381284	35381530	1	+	.	ID=id319;Parent=tr48;transcript_id=tr48
NC_037328.1	LoRTIA	mRNA	35381284	35413989	1	+	.	ID=tr48;transcript_id=tr48
NC_037328.1	LoRTIA	exon	35398925	35399016	1	+	.	ID=id320;Parent=tr48;transcript_id=tr48
NC_037328.1	LoRTIA	exon	35403016	35403210	1	+	.	ID=id321;Parent=tr48;transcript_id=tr48
NC_037328.1	LoRTIA	exon	35406908	35407010	1	+	.	ID=id322;Parent=tr48;transcript_id=tr48
NC_037328.1	LoRTIA	exon	35413192	35413298	1	+	.	ID=id323;Parent=tr48;transcript_id=tr48
NC_037328.1	LoRTIA	exon	35413500	35413989	1	+	.	ID=id324;Parent=tr48;transcript_id=tr48
NC_037328.1	LoRTIA	exon	36060168	36060855	1	-	.	ID=id325;Parent=tr49;transcript_id=tr49
NC_037328.1	LoRTIA	exon	36060168	36060855	1	-	.	ID=id328;Parent=tr50;transcript_id=tr50
NC_037328.1	LoRTIA	mRNA	36060168	36063697	1	-	.	ID=tr49;transcript_id=tr49
NC_037328.1	LoRTIA	mRNA	36060168	36063697	1	-	.	ID=tr50;transcript_id=tr50
NC_037328.1	LoRTIA	exon	36062735	36062939	1	-	.	ID=id326;Parent=tr49;transcript_id=tr49
NC_037328.1	LoRTIA	exon	36062768	36062939	1	-	.	ID=id329;Parent=tr50;transcript_id=tr50
NC_037328.1	LoRTIA	exon	36063525	36063697	1	-	.	ID=id327;Parent=tr49;transcript_id=tr49
NC_037328.1	LoRTIA	exon	36063525	36063697	1	-	.	ID=id330;Parent=tr50;transcript_id=tr50
NC_037328.1	LoRTIA	mRNA	40948887	40950564	16	+	.	ID=tr51;transcript_id=tr51
NC_037328.1	LoRTIA	mRNA	40950372	40950564	5	+	.	ID=tr52;transcript_id=tr52
NC_037328.1	LoRTIA	exon	42822730	42824126	1	-	.	ID=id331;Parent=tr53;transcript_id=tr53
NC_037328.1	LoRTIA	mRNA	42822730	42830042	1	-	.	ID=tr53;transcript_id=tr53
NC_037328.1	LoRTIA	exon	42824247	42824384	1	-	.	ID=id332;Parent=tr53;transcript_id=tr53
NC_037328.1	LoRTIA	exon	42825765	42825875	1	-	.	ID=id333;Parent=tr53;transcript_id=tr53
NC_037328.1	LoRTIA	exon	42828254	42828563	1	-	.	ID=id334;Parent=tr53;transcript_id=tr53
NC_037328.1	LoRTIA	exon	42829966	42830042	1	-	.	ID=id335;Parent=tr53;transcript_id=tr53
NC_037328.1	LoRTIA	mRNA	43110012	43111525	1	-	.	ID=tr55;transcript_id=tr55
NC_037328.1	LoRTIA	exon	43110012	43113767	1	-	.	ID=id367;Parent=tr57;transcript_id=tr57
NC_037328.1	LoRTIA	exon	43110012	43113769	1	-	.	ID=id336;Parent=tr54;transcript_id=tr54
NC_037328.1	LoRTIA	exon	43110012	43113769	1	-	.	ID=id351;Parent=tr56;transcript_id=tr56
NC_037328.1	LoRTIA	exon	43110012	43113769	1	-	.	ID=id382;Parent=tr58;transcript_id=tr58
NC_037328.1	LoRTIA	exon	43110012	43113769	1	-	.	ID=id397;Parent=tr59;transcript_id=tr59
NC_037328.1	LoRTIA	mRNA	43110012	43194601	1	-	.	ID=tr58;transcript_id=tr58
NC_037328.1	LoRTIA	mRNA	43110012	43195091	1	-	.	ID=tr54;transcript_id=tr54
NC_037328.1	LoRTIA	mRNA	43110012	43195091	1	-	.	ID=tr56;transcript_id=tr56
NC_037328.1	LoRTIA	mRNA	43110012	43195091	1	-	.	ID=tr57;transcript_id=tr57
NC_037328.1	LoRTIA	mRNA	43110012	43195102	1	-	.	ID=tr59;transcript_id=tr59
NC_037328.1	LoRTIA	exon	43112808	43113769	1	-	.	ID=id413;Parent=tr60;transcript_id=tr60
NC_037328.1	LoRTIA	mRNA	43112808	43195091	1	-	.	ID=tr60;transcript_id=tr60
NC_037328.1	LoRTIA	exon	43113705	43113769	1	-	.	ID=id429;Parent=tr61;transcript_id=tr61
NC_037328.1	LoRTIA	mRNA	43113705	43195091	1	-	.	ID=tr61;transcript_id=tr61
NC_037328.1	LoRTIA	exon	43114430	43114567	1	-	.	ID=id337;Parent=tr54;transcript_id=tr54
NC_037328.1	LoRTIA	exon	43114430	43114567	1	-	.	ID=id352;Parent=tr56;transcript_id=tr56
NC_037328.1	LoRTIA	exon	43114430	43114567	1	-	.	ID=id368;Parent=tr57;transcript_id=tr57
NC_037328.1	LoRTIA	exon	43114430	43114567	1	-	.	ID=id383;Parent=tr58;transcript_id=tr58
NC_037328.1	LoRTIA	exon	43114430	43114567	1	-	.	ID=id398;Parent=tr59;transcript_id=tr59
NC_037328.1	LoRTIA	exon	43114430	43114567	1	-	.	ID=id414;Parent=tr60;transcript_id=tr60
NC_037328.1	LoRTIA	exon	43114430	43114567	1	-	.	ID=id430;Parent=tr61;transcript_id=tr61
NC_037328.1	LoRTIA	exon	43116615	43116664	1	-	.	ID=id338;Parent=tr54;transcript_id=tr54
NC_037328.1	LoRTIA	exon	43116615	43116664	1	-	.	ID=id353;Parent=tr56;transcript_id=tr56
NC_037328.1	LoRTIA	exon	43116615	43116664	1	-	.	ID=id369;Parent=tr57;transcript_id=tr57
NC_037328.1	LoRTIA	exon	43116615	43116664	1	-	.	ID=id384;Parent=tr58;transcript_id=tr58
NC_037328.1	LoRTIA	exon	43116615	43116664	1	-	.	ID=id399;Parent=tr59;transcript_id=tr59
NC_037328.1	LoRTIA	exon	43116615	43116664	1	-	.	ID=id415;Parent=tr60;transcript_id=tr60
NC_037328.1	LoRTIA	exon	43116615	43116664	1	-	.	ID=id431;Parent=tr61;transcript_id=tr61
NC_037328.1	LoRTIA	exon	43120523	43120616	1	-	.	ID=id339;Parent=tr54;transcript_id=tr54
NC_037328.1	LoRTIA	exon	43120523	43120616	1	-	.	ID=id354;Parent=tr56;transcript_id=tr56
NC_037328.1	LoRTIA	exon	43120523	43120616	1	-	.	ID=id370;Parent=tr57;transcript_id=tr57
NC_037328.1	LoRTIA	exon	43120523	43120616	1	-	.	ID=id385;Parent=tr58;transcript_id=tr58
NC_037328.1	LoRTIA	exon	43120523	43120616	1	-	.	ID=id400;Parent=tr59;transcript_id=tr59
NC_037328.1	LoRTIA	exon	43120523	43120616	1	-	.	ID=id416;Parent=tr60;transcript_id=tr60
NC_037328.1	LoRTIA	exon	43120523	43120616	1	-	.	ID=id432;Parent=tr61;transcript_id=tr61
NC_037328.1	LoRTIA	exon	43120524	43120616	1	-	.	ID=id445;Parent=tr62;transcript_id=tr62
NC_037328.1	LoRTIA	exon	43120524	43120616	1	-	.	ID=id456;Parent=tr63;transcript_id=tr63
NC_037328.1	LoRTIA	mRNA	43120524	43195091	1	-	.	ID=tr63;transcript_id=tr63
NC_037328.1	LoRTIA	mRNA	43120524	43195102	1	-	.	ID=tr62;transcript_id=tr62
NC_037328.1	LoRTIA	exon	43127916	43128041	1	-	.	ID=id340;Parent=tr54;transcript_id=tr54
NC_037328.1	LoRTIA	exon	43127916	43128041	1	-	.	ID=id355;Parent=tr56;transcript_id=tr56
NC_037328.1	LoRTIA	exon	43127916	43128041	1	-	.	ID=id371;Parent=tr57;transcript_id=tr57
NC_037328.1	LoRTIA	exon	43127916	43128041	1	-	.	ID=id386;Parent=tr58;transcript_id=tr58
NC_037328.1	LoRTIA	exon	43127916	43128041	1	-	.	ID=id401;Parent=tr59;transcript_id=tr59
NC_037328.1	LoRTIA	exon	43127916	43128041	1	-	.	ID=id417;Parent=tr60;transcript_id=tr60
NC_037328.1	LoRTIA	exon	43127916	43128041	1	-	.	ID=id433;Parent=tr61;transcript_id=tr61
NC_037328.1	LoRTIA	exon	43127916	43128041	1	-	.	ID=id457;Parent=tr63;transcript_id=tr63
NC_037328.1	LoRTIA	exon	43127916	43129241	1	-	.	ID=id446;Parent=tr62;transcript_id=tr62
NC_037328.1	LoRTIA	exon	43128187	43128273	1	-	.	ID=id341;Parent=tr54;transcript_id=tr54
NC_037328.1	LoRTIA	exon	43128187	43128273	1	-	.	ID=id356;Parent=tr56;transcript_id=tr56
NC_037328.1	LoRTIA	exon	43128187	43128273	1	-	.	ID=id372;Parent=tr57;transcript_id=tr57
NC_037328.1	LoRTIA	exon	43128187	43128273	1	-	.	ID=id402;Parent=tr59;transcript_id=tr59
NC_037328.1	LoRTIA	exon	43128187	43128273	1	-	.	ID=id418;Parent=tr60;transcript_id=tr60
NC_037328.1	LoRTIA	exon	43128187	43128273	1	-	.	ID=id434;Parent=tr61;transcript_id=tr61
NC_037328.1	LoRTIA	exon	43128187	43128273	1	-	.	ID=id458;Parent=tr63;transcript_id=tr63
NC_037328.1	LoRTIA	exon	43128187	43129241	1	-	.	ID=id387;Parent=tr58;transcript_id=tr58
NC_037328.1	LoRTIA	exon	43129091	43129241	1	-	.	ID=id342;Parent=tr54;transcript_id=tr54
NC_037328.1	LoRTIA	exon	43129091	43129241	1	-	.	ID=id357;Parent=tr56;transcript_id=tr56
NC_037328.1	LoRTIA	exon	43129091	43129241	1	-	.	ID=id373;Parent=tr57;transcript_id=tr57
NC_037328.1	LoRTIA	exon	43129091	43129241	1	-	.	ID=id403;Parent=tr59;transcript_id=tr59
NC_037328.1	LoRTIA	exon	43129091	43129241	1	-	.	ID=id419;Parent=tr60;transcript_id=tr60
NC_037328.1	LoRTIA	exon	43129091	43129241	1	-	.	ID=id435;Parent=tr61;transcript_id=tr61
NC_037328.1	LoRTIA	exon	43129091	43129241	1	-	.	ID=id459;Parent=tr63;transcript_id=tr63
NC_037328.1	LoRTIA	exon	43131666	43131790	1	-	.	ID=id343;Parent=tr54;transcript_id=tr54
NC_037328.1	LoRTIA	exon	43131666	43131790	1	-	.	ID=id358;Parent=tr56;transcript_id=tr56
NC_037328.1	LoRTIA	exon	43131666	43131790	1	-	.	ID=id374;Parent=tr57;transcript_id=tr57
NC_037328.1	LoRTIA	exon	43131666	43131790	1	-	.	ID=id388;Parent=tr58;transcript_id=tr58
NC_037328.1	LoRTIA	exon	43131666	43131790	1	-	.	ID=id404;Parent=tr59;transcript_id=tr59
NC_037328.1	LoRTIA	exon	43131666	43131790	1	-	.	ID=id420;Parent=tr60;transcript_id=tr60
NC_037328.1	LoRTIA	exon	43131666	43131790	1	-	.	ID=id436;Parent=tr61;transcript_id=tr61
NC_037328.1	LoRTIA	exon	43131666	43131790	1	-	.	ID=id447;Parent=tr62;transcript_id=tr62
NC_037328.1	LoRTIA	exon	43131666	43131790	1	-	.	ID=id460;Parent=tr63;transcript_id=tr63
NC_037328.1	LoRTIA	exon	43133177	43133392	1	-	.	ID=id344;Parent=tr54;transcript_id=tr54
NC_037328.1	LoRTIA	exon	43133177	43133392	1	-	.	ID=id359;Parent=tr56;transcript_id=tr56
NC_037328.1	LoRTIA	exon	43133177	43133392	1	-	.	ID=id375;Parent=tr57;transcript_id=tr57
NC_037328.1	LoRTIA	exon	43133177	43133392	1	-	.	ID=id389;Parent=tr58;transcript_id=tr58
NC_037328.1	LoRTIA	exon	43133177	43133392	1	-	.	ID=id405;Parent=tr59;transcript_id=tr59
NC_037328.1	LoRTIA	exon	43133177	43133392	1	-	.	ID=id421;Parent=tr60;transcript_id=tr60
NC_037328.1	LoRTIA	exon	43133177	43133392	1	-	.	ID=id437;Parent=tr61;transcript_id=tr61
NC_037328.1	LoRTIA	exon	43133177	43133392	1	-	.	ID=id448;Parent=tr62;transcript_id=tr62
NC_037328.1	LoRTIA	exon	43133177	43133392	1	-	.	ID=id461;Parent=tr63;transcript_id=tr63
NC_037328.1	LoRTIA	exon	43133205	43133392	1	-	.	ID=id469;Parent=tr64;transcript_id=tr64
NC_037328.1	LoRTIA	mRNA	43133205	43195091	1	-	.	ID=tr64;transcript_id=tr64
NC_037328.1	LoRTIA	exon	43134788	43134828	1	-	.	ID=id345;Parent=tr54;transcript_id=tr54
NC_037328.1	LoRTIA	exon	43134788	43134828	1	-	.	ID=id360;Parent=tr56;transcript_id=tr56
NC_037328.1	LoRTIA	exon	43134788	43134828	1	-	.	ID=id390;Parent=tr58;transcript_id=tr58
NC_037328.1	LoRTIA	exon	43134788	43134828	1	-	.	ID=id406;Parent=tr59;transcript_id=tr59
NC_037328.1	LoRTIA	exon	43134788	43134828	1	-	.	ID=id422;Parent=tr60;transcript_id=tr60
NC_037328.1	LoRTIA	exon	43134788	43134828	1	-	.	ID=id438;Parent=tr61;transcript_id=tr61
NC_037328.1	LoRTIA	exon	43134788	43134828	1	-	.	ID=id449;Parent=tr62;transcript_id=tr62
NC_037328.1	LoRTIA	exon	43134788	43134828	1	-	.	ID=id462;Parent=tr63;transcript_id=tr63
NC_037328.1	LoRTIA	exon	43134788	43134828	1	-	.	ID=id470;Parent=tr64;transcript_id=tr64
NC_037328.1	LoRTIA	exon	43134791	43134828	1	-	.	ID=id376;Parent=tr57;transcript_id=tr57
NC_037328.1	LoRTIA	exon	43136451	43136584	1	-	.	ID=id377;Parent=tr57;transcript_id=tr57
NC_037328.1	LoRTIA	exon	43136451	43136584	1	-	.	ID=id391;Parent=tr58;transcript_id=tr58
NC_037328.1	LoRTIA	exon	43136451	43136584	1	-	.	ID=id407;Parent=tr59;transcript_id=tr59
NC_037328.1	LoRTIA	exon	43136451	43136584	1	-	.	ID=id423;Parent=tr60;transcript_id=tr60
NC_037328.1	LoRTIA	exon	43136451	43136584	1	-	.	ID=id439;Parent=tr61;transcript_id=tr61
NC_037328.1	LoRTIA	exon	43136451	43136584	1	-	.	ID=id450;Parent=tr62;transcript_id=tr62
NC_037328.1	LoRTIA	exon	43136451	43136584	1	-	.	ID=id463;Parent=tr63;transcript_id=tr63
NC_037328.1	LoRTIA	exon	43136451	43136584	1	-	.	ID=id471;Parent=tr64;transcript_id=tr64
NC_037328.1	LoRTIA	exon	43136451	43136951	1	-	.	ID=id346;Parent=tr54;transcript_id=tr54
NC_037328.1	LoRTIA	exon	43136453	43136584	1	-	.	ID=id361;Parent=tr56;transcript_id=tr56
NC_037328.1	LoRTIA	exon	43136879	43136951	1	-	.	ID=id362;Parent=tr56;transcript_id=tr56
NC_037328.1	LoRTIA	exon	43136879	43136951	1	-	.	ID=id378;Parent=tr57;transcript_id=tr57
NC_037328.1	LoRTIA	exon	43136879	43136951	1	-	.	ID=id392;Parent=tr58;transcript_id=tr58
NC_037328.1	LoRTIA	exon	43136879	43136951	1	-	.	ID=id408;Parent=tr59;transcript_id=tr59
NC_037328.1	LoRTIA	exon	43136879	43136951	1	-	.	ID=id424;Parent=tr60;transcript_id=tr60
NC_037328.1	LoRTIA	exon	43136879	43136951	1	-	.	ID=id440;Parent=tr61;transcript_id=tr61
NC_037328.1	LoRTIA	exon	43136879	43136951	1	-	.	ID=id451;Parent=tr62;transcript_id=tr62
NC_037328.1	LoRTIA	exon	43136879	43136951	1	-	.	ID=id464;Parent=tr63;transcript_id=tr63
NC_037328.1	LoRTIA	exon	43136879	43136951	1	-	.	ID=id472;Parent=tr64;transcript_id=tr64
NC_037328.1	LoRTIA	exon	43139093	43139289	1	-	.	ID=id477;Parent=tr65;transcript_id=tr65
NC_037328.1	LoRTIA	mRNA	43139093	43195102	1	-	.	ID=tr65;transcript_id=tr65
NC_037328.1	LoRTIA	exon	43139238	43139289	1	-	.	ID=id347;Parent=tr54;transcript_id=tr54
NC_037328.1	LoRTIA	exon	43139238	43139289	1	-	.	ID=id363;Parent=tr56;transcript_id=tr56
NC_037328.1	LoRTIA	exon	43139238	43139289	1	-	.	ID=id379;Parent=tr57;transcript_id=tr57
NC_037328.1	LoRTIA	exon	43139238	43139289	1	-	.	ID=id393;Parent=tr58;transcript_id=tr58
NC_037328.1	LoRTIA	exon	43139238	43139289	1	-	.	ID=id409;Parent=tr59;transcript_id=tr59
NC_037328.1	LoRTIA	exon	43139238	43139289	1	-	.	ID=id425;Parent=tr60;transcript_id=tr60
NC_037328.1	LoRTIA	exon	43139238	43139289	1	-	.	ID=id441;Parent=tr61;transcript_id=tr61
NC_037328.1	LoRTIA	exon	43139238	43139289	1	-	.	ID=id452;Parent=tr62;transcript_id=tr62
NC_037328.1	LoRTIA	exon	43139238	43139289	1	-	.	ID=id465;Parent=tr63;transcript_id=tr63
NC_037328.1	LoRTIA	exon	43139238	43139289	1	-	.	ID=id473;Parent=tr64;transcript_id=tr64
NC_037328.1	LoRTIA	exon	43153442	43153579	1	-	.	ID=id348;Parent=tr54;transcript_id=tr54
NC_037328.1	LoRTIA	exon	43153442	43153579	1	-	.	ID=id364;Parent=tr56;transcript_id=tr56
NC_037328.1	LoRTIA	exon	43153442	43153579	1	-	.	ID=id380;Parent=tr57;transcript_id=tr57
NC_037328.1	LoRTIA	exon	43153442	43153579	1	-	.	ID=id394;Parent=tr58;transcript_id=tr58
NC_037328.1	LoRTIA	exon	43153442	43153579	1	-	.	ID=id410;Parent=tr59;transcript_id=tr59
NC_037328.1	LoRTIA	exon	43153442	43153579	1	-	.	ID=id426;Parent=tr60;transcript_id=tr60
NC_037328.1	LoRTIA	exon	43153442	43153579	1	-	.	ID=id442;Parent=tr61;transcript_id=tr61
NC_037328.1	LoRTIA	exon	43153442	43153579	1	-	.	ID=id453;Parent=tr62;transcript_id=tr62
NC_037328.1	LoRTIA	exon	43153442	43153579	1	-	.	ID=id466;Parent=tr63;transcript_id=tr63
NC_037328.1	LoRTIA	exon	43153442	43153579	1	-	.	ID=id474;Parent=tr64;transcript_id=tr64
NC_037328.1	LoRTIA	exon	43153442	43153579	1	-	.	ID=id478;Parent=tr65;transcript_id=tr65
NC_037328.1	LoRTIA	exon	43171696	43171923	1	-	.	ID=id349;Parent=tr54;transcript_id=tr54
NC_037328.1	LoRTIA	exon	43171696	43171923	1	-	.	ID=id365;Parent=tr56;transcript_id=tr56
NC_037328.1	LoRTIA	exon	43171696	43171923	1	-	.	ID=id395;Parent=tr58;transcript_id=tr58
NC_037328.1	LoRTIA	exon	43171696	43171923	1	-	.	ID=id411;Parent=tr59;transcript_id=tr59
NC_037328.1	LoRTIA	exon	43171696	43171923	1	-	.	ID=id427;Parent=tr60;transcript_id=tr60
NC_037328.1	LoRTIA	exon	43171696	43171923	1	-	.	ID=id443;Parent=tr61;transcript_id=tr61
NC_037328.1	LoRTIA	exon	43171696	43171923	1	-	.	ID=id454;Parent=tr62;transcript_id=tr62
NC_037328.1	LoRTIA	exon	43171696	43171923	1	-	.	ID=id467;Parent=tr63;transcript_id=tr63
NC_037328.1	LoRTIA	exon	43171696	43171923	1	-	.	ID=id475;Parent=tr64;transcript_id=tr64
NC_037328.1	LoRTIA	exon	43171696	43171923	1	-	.	ID=id479;Parent=tr65;transcript_id=tr65
NC_037328.1	LoRTIA	exon	43194558	43194601	1	-	.	ID=id396;Parent=tr58;transcript_id=tr58
NC_037328.1	LoRTIA	exon	43194558	43195091	1	-	.	ID=id350;Parent=tr54;transcript_id=tr54
NC_037328.1	LoRTIA	exon	43194558	43195091	1	-	.	ID=id366;Parent=tr56;transcript_id=tr56
NC_037328.1	LoRTIA	exon	43194558	43195091	1	-	.	ID=id381;Parent=tr57;transcript_id=tr57
NC_037328.1	LoRTIA	exon	43194558	43195091	1	-	.	ID=id428;Parent=tr60;transcript_id=tr60
NC_037328.1	LoRTIA	exon	43194558	43195091	1	-	.	ID=id444;Parent=tr61;transcript_id=tr61
NC_037328.1	LoRTIA	exon	43194558	43195091	1	-	.	ID=id468;Parent=tr63;transcript_id=tr63
NC_037328.1	LoRTIA	exon	43194558	43195091	1	-	.	ID=id476;Parent=tr64;transcript_id=tr64
NC_037328.1	LoRTIA	exon	43194558	43195102	1	-	.	ID=id412;Parent=tr59;transcript_id=tr59
NC_037328.1	LoRTIA	exon	43194558	43195102	1	-	.	ID=id455;Parent=tr62;transcript_id=tr62
NC_037328.1	LoRTIA	exon	43194558	43195102	1	-	.	ID=id480;Parent=tr65;transcript_id=tr65
NC_037328.1	LoRTIA	exon	44115646	44116119	3	-	.	ID=id481;Parent=tr66;transcript_id=tr66
NC_037328.1	LoRTIA	mRNA	44115646	44142771	3	-	.	ID=tr66;transcript_id=tr66
NC_037328.1	LoRTIA	exon	44142670	44142771	3	-	.	ID=id482;Parent=tr66;transcript_id=tr66
NC_037328.1	LoRTIA	exon	45156157	45156313	3	+	.	ID=id483;Parent=tr67;transcript_id=tr67
NC_037328.1	LoRTIA	mRNA	45156157	45188355	3	+	.	ID=tr67;transcript_id=tr67
NC_037328.1	LoRTIA	exon	45156196	45156313	1	+	.	ID=id491;Parent=tr68;transcript_id=tr68
NC_037328.1	LoRTIA	mRNA	45156196	45188355	1	+	.	ID=tr68;transcript_id=tr68
NC_037328.1	LoRTIA	exon	45161565	45161791	3	+	.	ID=id484;Parent=tr67;transcript_id=tr67
NC_037328.1	LoRTIA	exon	45161565	45161791	1	+	.	ID=id492;Parent=tr68;transcript_id=tr68
NC_037328.1	LoRTIA	exon	45165550	45165633	3	+	.	ID=id485;Parent=tr67;transcript_id=tr67
NC_037328.1	LoRTIA	exon	45165550	45165633	1	+	.	ID=id493;Parent=tr68;transcript_id=tr68
NC_037328.1	LoRTIA	exon	45170033	45170179	3	+	.	ID=id486;Parent=tr67;transcript_id=tr67
NC_037328.1	LoRTIA	exon	45170033	45170179	1	+	.	ID=id494;Parent=tr68;transcript_id=tr68
NC_037328.1	LoRTIA	exon	45174039	45174206	3	+	.	ID=id487;Parent=tr67;transcript_id=tr67
NC_037328.1	LoRTIA	exon	45174039	45174206	1	+	.	ID=id495;Parent=tr68;transcript_id=tr68
NC_037328.1	LoRTIA	exon	45177959	45178093	1	+	.	ID=id496;Parent=tr68;transcript_id=tr68
NC_037328.1	LoRTIA	exon	45177959	45178099	3	+	.	ID=id488;Parent=tr67;transcript_id=tr67
NC_037328.1	LoRTIA	exon	45183906	45184004	3	+	.	ID=id489;Parent=tr67;transcript_id=tr67
NC_037328.1	LoRTIA	exon	45183911	45184004	1	+	.	ID=id497;Parent=tr68;transcript_id=tr68
NC_037328.1	LoRTIA	exon	45187541	45188355	3	+	.	ID=id490;Parent=tr67;transcript_id=tr67
NC_037328.1	LoRTIA	exon	45187541	45188355	1	+	.	ID=id498;Parent=tr68;transcript_id=tr68
NC_037328.1	LoRTIA	exon	46001995	46002091	1	+	.	ID=id499;Parent=tr69;transcript_id=tr69
NC_037328.1	LoRTIA	exon	46001995	46002091	1	+	.	ID=id504;Parent=tr70;transcript_id=tr70
NC_037328.1	LoRTIA	mRNA	46001995	46015299	1	+	.	ID=tr69;transcript_id=tr69
NC_037328.1	LoRTIA	mRNA	46001995	46016855	1	+	.	ID=tr70;transcript_id=tr70
NC_037328.1	LoRTIA	exon	46002012	46002091	2	+	.	ID=id509;Parent=tr71;transcript_id=tr71
NC_037328.1	LoRTIA	exon	46002012	46002091	3	+	.	ID=id514;Parent=tr72;transcript_id=tr72
NC_037328.1	LoRTIA	exon	46002012	46002091	1	+	.	ID=id519;Parent=tr73;transcript_id=tr73
NC_037328.1	LoRTIA	mRNA	46002012	46015299	2	+	.	ID=tr71;transcript_id=tr71
NC_037328.1	LoRTIA	mRNA	46002012	46015299	1	+	.	ID=tr73;transcript_id=tr73
NC_037328.1	LoRTIA	mRNA	46002012	46016855	3	+	.	ID=tr72;transcript_id=tr72
NC_037328.1	LoRTIA	exon	46007109	46007323	1	+	.	ID=id500;Parent=tr69;transcript_id=tr69
NC_037328.1	LoRTIA	exon	46007109	46007323	3	+	.	ID=id515;Parent=tr72;transcript_id=tr72
NC_037328.1	LoRTIA	exon	46007109	46007323	1	+	.	ID=id520;Parent=tr73;transcript_id=tr73
NC_037328.1	LoRTIA	exon	46007161	46007323	1	+	.	ID=id505;Parent=tr70;transcript_id=tr70
NC_037328.1	LoRTIA	exon	46007161	46007323	2	+	.	ID=id510;Parent=tr71;transcript_id=tr71
NC_037328.1	LoRTIA	exon	46010003	46010077	1	+	.	ID=id501;Parent=tr69;transcript_id=tr69
NC_037328.1	LoRTIA	exon	46010003	46010077	1	+	.	ID=id506;Parent=tr70;transcript_id=tr70
NC_037328.1	LoRTIA	exon	46010003	46010077	2	+	.	ID=id511;Parent=tr71;transcript_id=tr71
NC_037328.1	LoRTIA	exon	46010003	46010077	3	+	.	ID=id516;Parent=tr72;transcript_id=tr72
NC_037328.1	LoRTIA	exon	46010003	46010077	1	+	.	ID=id521;Parent=tr73;transcript_id=tr73
NC_037328.1	LoRTIA	exon	46013671	46013726	1	+	.	ID=id502;Parent=tr69;transcript_id=tr69
NC_037328.1	LoRTIA	exon	46013671	46013726	1	+	.	ID=id507;Parent=tr70;transcript_id=tr70
NC_037328.1	LoRTIA	exon	46013671	46013726	2	+	.	ID=id512;Parent=tr71;transcript_id=tr71
NC_037328.1	LoRTIA	exon	46013671	46013726	3	+	.	ID=id517;Parent=tr72;transcript_id=tr72
NC_037328.1	LoRTIA	exon	46013671	46013726	1	+	.	ID=id522;Parent=tr73;transcript_id=tr73
NC_037328.1	LoRTIA	exon	46015012	46015299	1	+	.	ID=id503;Parent=tr69;transcript_id=tr69
NC_037328.1	LoRTIA	exon	46015012	46015299	2	+	.	ID=id513;Parent=tr71;transcript_id=tr71
NC_037328.1	LoRTIA	exon	46015012	46015299	1	+	.	ID=id523;Parent=tr73;transcript_id=tr73
NC_037328.1	LoRTIA	exon	46015012	46016855	1	+	.	ID=id508;Parent=tr70;transcript_id=tr70
NC_037328.1	LoRTIA	exon	46015012	46016855	3	+	.	ID=id518;Parent=tr72;transcript_id=tr72
NC_037328.1	LoRTIA	exon	46061449	46061552	1	-	.	ID=id540;Parent=tr77;transcript_id=tr77
NC_037328.1	LoRTIA	exon	46061449	46061568	65	-	.	ID=id524;Parent=tr74;transcript_id=tr74
NC_037328.1	LoRTIA	exon	46061449	46061568	3	-	.	ID=id535;Parent=tr76;transcript_id=tr76
NC_037328.1	LoRTIA	exon	46061449	46061568	1	-	.	ID=id546;Parent=tr78;transcript_id=tr78
NC_037328.1	LoRTIA	exon	46061449	46062251	2	-	.	ID=id530;Parent=tr75;transcript_id=tr75
NC_037328.1	LoRTIA	mRNA	46061449	46066949	65	-	.	ID=tr74;transcript_id=tr74
NC_037328.1	LoRTIA	mRNA	46061449	46066949	2	-	.	ID=tr75;transcript_id=tr75
NC_037328.1	LoRTIA	mRNA	46061449	46066949	3	-	.	ID=tr76;transcript_id=tr76
NC_037328.1	LoRTIA	mRNA	46061449	46066949	1	-	.	ID=tr77;transcript_id=tr77
NC_037328.1	LoRTIA	mRNA	46061449	46066949	1	-	.	ID=tr78;transcript_id=tr78
NC_037328.1	LoRTIA	mRNA	46061449	46066949	1	-	.	ID=tr79;transcript_id=tr79
NC_037328.1	LoRTIA	exon	46062188	46062251	65	-	.	ID=id525;Parent=tr74;transcript_id=tr74
NC_037328.1	LoRTIA	exon	46062188	46062251	3	-	.	ID=id536;Parent=tr76;transcript_id=tr76
NC_037328.1	LoRTIA	exon	46062188	46062251	1	-	.	ID=id541;Parent=tr77;transcript_id=tr77
NC_037328.1	LoRTIA	exon	46062188	46062251	1	-	.	ID=id547;Parent=tr78;transcript_id=tr78
NC_037328.1	LoRTIA	exon	46063302	46063438	65	-	.	ID=id526;Parent=tr74;transcript_id=tr74
NC_037328.1	LoRTIA	exon	46063302	46063438	2	-	.	ID=id531;Parent=tr75;transcript_id=tr75
NC_037328.1	LoRTIA	exon	46063302	46063438	3	-	.	ID=id537;Parent=tr76;transcript_id=tr76
NC_037328.1	LoRTIA	exon	46063302	46063438	1	-	.	ID=id542;Parent=tr77;transcript_id=tr77
NC_037328.1	LoRTIA	exon	46063302	46063438	1	-	.	ID=id548;Parent=tr78;transcript_id=tr78
NC_037328.1	LoRTIA	exon	46066071	46066185	1	-	.	ID=id549;Parent=tr78;transcript_id=tr78
NC_037328.1	LoRTIA	exon	46066074	46066185	2	-	.	ID=id552;Parent=tr80;transcript_id=tr80
NC_037328.1	LoRTIA	mRNA	46066074	46066949	2	-	.	ID=tr80;transcript_id=tr80
NC_037328.1	LoRTIA	exon	46066075	46066185	65	-	.	ID=id527;Parent=tr74;transcript_id=tr74
NC_037328.1	LoRTIA	exon	46066075	46066185	2	-	.	ID=id532;Parent=tr75;transcript_id=tr75
NC_037328.1	LoRTIA	exon	46066075	46066185	1	-	.	ID=id543;Parent=tr77;transcript_id=tr77
NC_037328.1	LoRTIA	exon	46066075	46066775	3	-	.	ID=id538;Parent=tr76;transcript_id=tr76
NC_037328.1	LoRTIA	exon	46066700	46066775	65	-	.	ID=id528;Parent=tr74;transcript_id=tr74
NC_037328.1	LoRTIA	exon	46066700	46066775	2	-	.	ID=id533;Parent=tr75;transcript_id=tr75
NC_037328.1	LoRTIA	exon	46066700	46066775	1	-	.	ID=id544;Parent=tr77;transcript_id=tr77
NC_037328.1	LoRTIA	exon	46066700	46066775	1	-	.	ID=id550;Parent=tr78;transcript_id=tr78
NC_037328.1	LoRTIA	exon	46066700	46066775	2	-	.	ID=id553;Parent=tr80;transcript_id=tr80
NC_037328.1	LoRTIA	exon	46066907	46066949	65	-	.	ID=id529;Parent=tr74;transcript_id=tr74
NC_037328.1	LoRTIA	exon	46066907	46066949	2	-	.	ID=id534;Parent=tr75;transcript_id=tr75
NC_037328.1	LoRTIA	exon	46066907	46066949	3	-	.	ID=id539;Parent=tr76;transcript_id=tr76
NC_037328.1	LoRTIA	exon	46066907	46066949	1	-	.	ID=id545;Parent=tr77;transcript_id=tr77
NC_037328.1	LoRTIA	exon	46066907	46066949	1	-	.	ID=id551;Parent=tr78;transcript_id=tr78
NC_037328.1	LoRTIA	exon	46066907	46066949	2	-	.	ID=id554;Parent=tr80;transcript_id=tr80
NC_037328.1	LoRTIA	exon	52710243	52714107	1	-	.	ID=id555;Parent=tr81;transcript_id=tr81
NC_037328.1	LoRTIA	mRNA	52710243	52777180	1	-	.	ID=tr81;transcript_id=tr81
NC_037328.1	LoRTIA	exon	52712123	52714107	1	-	.	ID=id564;Parent=tr82;transcript_id=tr82
NC_037328.1	LoRTIA	mRNA	52712123	52777180	1	-	.	ID=tr82;transcript_id=tr82
NC_037328.1	LoRTIA	exon	52718247	52718278	1	-	.	ID=id556;Parent=tr81;transcript_id=tr81
NC_037328.1	LoRTIA	exon	52718247	52718278	1	-	.	ID=id565;Parent=tr82;transcript_id=tr82
NC_037328.1	LoRTIA	exon	52722640	52722732	1	-	.	ID=id557;Parent=tr81;transcript_id=tr81
NC_037328.1	LoRTIA	exon	52722640	52722732	1	-	.	ID=id566;Parent=tr82;transcript_id=tr82
NC_037328.1	LoRTIA	exon	52724009	52724101	1	-	.	ID=id558;Parent=tr81;transcript_id=tr81
NC_037328.1	LoRTIA	exon	52724009	52724101	1	-	.	ID=id567;Parent=tr82;transcript_id=tr82
NC_037328.1	LoRTIA	exon	52724812	52724904	1	-	.	ID=id559;Parent=tr81;transcript_id=tr81
NC_037328.1	LoRTIA	exon	52724812	52724904	1	-	.	ID=id568;Parent=tr82;transcript_id=tr82
NC_037328.1	LoRTIA	exon	52729857	52729964	1	-	.	ID=id560;Parent=tr81;transcript_id=tr81
NC_037328.1	LoRTIA	exon	52729857	52729964	1	-	.	ID=id569;Parent=tr82;transcript_id=tr82
NC_037328.1	LoRTIA	exon	52752231	52752320	1	-	.	ID=id561;Parent=tr81;transcript_id=tr81
NC_037328.1	LoRTIA	exon	52752231	52752320	1	-	.	ID=id570;Parent=tr82;transcript_id=tr82
NC_037328.1	LoRTIA	exon	52764144	52764491	1	-	.	ID=id562;Parent=tr81;transcript_id=tr81
NC_037328.1	LoRTIA	exon	52764144	52764491	1	-	.	ID=id571;Parent=tr82;transcript_id=tr82
NC_037328.1	LoRTIA	exon	52777013	52777180	1	-	.	ID=id563;Parent=tr81;transcript_id=tr81
NC_037328.1	LoRTIA	exon	52777013	52777180	1	-	.	ID=id572;Parent=tr82;transcript_id=tr82
NC_037328.1	LoRTIA	mRNA	53562569	53563083	4	+	.	ID=tr83;transcript_id=tr83
NC_037328.1	LoRTIA	mRNA	53562569	53563297	5	+	.	ID=tr84;transcript_id=tr84
NC_037328.1	LoRTIA	mRNA	54226920	54227691	113	-	.	ID=tr85;transcript_id=tr85
NC_037328.1	LoRTIA	mRNA	54226955	54227691	4	-	.	ID=tr86;transcript_id=tr86
NC_037328.1	LoRTIA	exon	56737575	56737731	2	+	.	ID=id573;Parent=tr87;transcript_id=tr87
NC_037328.1	LoRTIA	mRNA	56737575	56750567	2	+	.	ID=tr87;transcript_id=tr87
NC_037328.1	LoRTIA	exon	56740208	56740391	2	+	.	ID=id574;Parent=tr87;transcript_id=tr87
NC_037328.1	LoRTIA	exon	56744126	56744237	2	+	.	ID=id575;Parent=tr87;transcript_id=tr87
NC_037328.1	LoRTIA	exon	56744637	56744774	2	+	.	ID=id576;Parent=tr87;transcript_id=tr87
NC_037328.1	LoRTIA	exon	56749894	56750567	2	+	.	ID=id577;Parent=tr87;transcript_id=tr87
NC_037328.1	LoRTIA	exon	57309098	57309364	1	-	.	ID=id578;Parent=tr88;transcript_id=tr88
NC_037328.1	LoRTIA	mRNA	57309098	57343669	1	-	.	ID=tr88;transcript_id=tr88
NC_037328.1	LoRTIA	exon	57310876	57310944	1	-	.	ID=id579;Parent=tr88;transcript_id=tr88
NC_037328.1	LoRTIA	exon	57312656	57312783	1	-	.	ID=id580;Parent=tr88;transcript_id=tr88
NC_037328.1	LoRTIA	exon	57313431	57313586	1	-	.	ID=id581;Parent=tr88;transcript_id=tr88
NC_037328.1	LoRTIA	exon	57313824	57313858	1	-	.	ID=id582;Parent=tr88;transcript_id=tr88
NC_037328.1	LoRTIA	exon	57317853	57317934	1	-	.	ID=id583;Parent=tr88;transcript_id=tr88
NC_037328.1	LoRTIA	exon	57320011	57320060	1	-	.	ID=id584;Parent=tr88;transcript_id=tr88
NC_037328.1	LoRTIA	exon	57322740	57322847	1	-	.	ID=id585;Parent=tr88;transcript_id=tr88
NC_037328.1	LoRTIA	exon	57333464	57333534	1	-	.	ID=id586;Parent=tr88;transcript_id=tr88
NC_037328.1	LoRTIA	exon	57336410	57336459	1	-	.	ID=id587;Parent=tr88;transcript_id=tr88
NC_037328.1	LoRTIA	exon	57340306	57340347	1	-	.	ID=id588;Parent=tr88;transcript_id=tr88
NC_037328.1	LoRTIA	exon	57343219	57343669	1	-	.	ID=id589;Parent=tr88;transcript_id=tr88
NC_037328.1	LoRTIA	exon	57409657	57411367	1	-	.	ID=id590;Parent=tr89;transcript_id=tr89
NC_037328.1	LoRTIA	mRNA	57409657	57412494	1	-	.	ID=tr89;transcript_id=tr89
NC_037328.1	LoRTIA	exon	57411782	57412494	1	-	.	ID=id591;Parent=tr89;transcript_id=tr89
NC_037328.1	LoRTIA	mRNA	57412001	57412433	4	-	.	ID=tr90;transcript_id=tr90
NC_037328.1	LoRTIA	mRNA	57798440	57799337	31	-	.	ID=tr91;transcript_id=tr91
NC_037328.1	LoRTIA	exon	58401443	58404622	1	-	.	ID=id592;Parent=tr92;transcript_id=tr92
NC_037328.1	LoRTIA	exon	58401443	58404622	1	-	.	ID=id597;Parent=tr93;transcript_id=tr93
NC_037328.1	LoRTIA	mRNA	58401443	58433776	1	-	.	ID=tr92;transcript_id=tr92
NC_037328.1	LoRTIA	mRNA	58401443	58433776	1	-	.	ID=tr93;transcript_id=tr93
NC_037328.1	LoRTIA	exon	58401607	58404622	1	-	.	ID=id602;Parent=tr94;transcript_id=tr94
NC_037328.1	LoRTIA	exon	58401607	58404622	2	-	.	ID=id607;Parent=tr95;transcript_id=tr95
NC_037328.1	LoRTIA	exon	58401607	58404622	1	-	.	ID=id612;Parent=tr96;transcript_id=tr96
NC_037328.1	LoRTIA	mRNA	58401607	58433757	2	-	.	ID=tr95;transcript_id=tr95
NC_037328.1	LoRTIA	mRNA	58401607	58433776	1	-	.	ID=tr94;transcript_id=tr94
NC_037328.1	LoRTIA	mRNA	58401607	58433776	1	-	.	ID=tr96;transcript_id=tr96
NC_037328.1	LoRTIA	exon	58402734	58404622	1	-	.	ID=id617;Parent=tr97;transcript_id=tr97
NC_037328.1	LoRTIA	mRNA	58402734	58433776	1	-	.	ID=tr97;transcript_id=tr97
NC_037328.1	LoRTIA	exon	58404265	58404622	1	-	.	ID=id622;Parent=tr98;transcript_id=tr98
NC_037328.1	LoRTIA	mRNA	58404265	58433757	1	-	.	ID=tr98;transcript_id=tr98
NC_037328.1	LoRTIA	exon	58405323	58405389	1	-	.	ID=id593;Parent=tr92;transcript_id=tr92
NC_037328.1	LoRTIA	exon	58405323	58405389	1	-	.	ID=id598;Parent=tr93;transcript_id=tr93
NC_037328.1	LoRTIA	exon	58405323	58405389	1	-	.	ID=id603;Parent=tr94;transcript_id=tr94
NC_037328.1	LoRTIA	exon	58405323	58405389	2	-	.	ID=id608;Parent=tr95;transcript_id=tr95
NC_037328.1	LoRTIA	exon	58405323	58405389	1	-	.	ID=id613;Parent=tr96;transcript_id=tr96
NC_037328.1	LoRTIA	exon	58405323	58405389	1	-	.	ID=id618;Parent=tr97;transcript_id=tr97
NC_037328.1	LoRTIA	exon	58405323	58405389	1	-	.	ID=id623;Parent=tr98;transcript_id=tr98
NC_037328.1	LoRTIA	exon	58405696	58405815	1	-	.	ID=id594;Parent=tr92;transcript_id=tr92
NC_037328.1	LoRTIA	exon	58405696	58405815	1	-	.	ID=id599;Parent=tr93;transcript_id=tr93
NC_037328.1	LoRTIA	exon	58405696	58405815	1	-	.	ID=id604;Parent=tr94;transcript_id=tr94
NC_037328.1	LoRTIA	exon	58405696	58405815	2	-	.	ID=id609;Parent=tr95;transcript_id=tr95
NC_037328.1	LoRTIA	exon	58405696	58405815	1	-	.	ID=id614;Parent=tr96;transcript_id=tr96
NC_037328.1	LoRTIA	exon	58405696	58405815	1	-	.	ID=id619;Parent=tr97;transcript_id=tr97
NC_037328.1	LoRTIA	exon	58405696	58405815	1	-	.	ID=id624;Parent=tr98;transcript_id=tr98
NC_037328.1	LoRTIA	exon	58406232	58406365	1	-	.	ID=id595;Parent=tr92;transcript_id=tr92
NC_037328.1	LoRTIA	exon	58406232	58406365	1	-	.	ID=id605;Parent=tr94;transcript_id=tr94
NC_037328.1	LoRTIA	exon	58406232	58406368	1	-	.	ID=id600;Parent=tr93;transcript_id=tr93
NC_037328.1	LoRTIA	exon	58406232	58406368	2	-	.	ID=id610;Parent=tr95;transcript_id=tr95
NC_037328.1	LoRTIA	exon	58406232	58406368	1	-	.	ID=id615;Parent=tr96;transcript_id=tr96
NC_037328.1	LoRTIA	exon	58406232	58406368	1	-	.	ID=id620;Parent=tr97;transcript_id=tr97
NC_037328.1	LoRTIA	exon	58406232	58406368	1	-	.	ID=id625;Parent=tr98;transcript_id=tr98
NC_037328.1	LoRTIA	exon	58433484	58433757	2	-	.	ID=id611;Parent=tr95;transcript_id=tr95
NC_037328.1	LoRTIA	exon	58433484	58433757	1	-	.	ID=id626;Parent=tr98;transcript_id=tr98
NC_037328.1	LoRTIA	exon	58433484	58433776	1	-	.	ID=id596;Parent=tr92;transcript_id=tr92
NC_037328.1	LoRTIA	exon	58433484	58433776	1	-	.	ID=id601;Parent=tr93;transcript_id=tr93
NC_037328.1	LoRTIA	exon	58433484	58433776	1	-	.	ID=id606;Parent=tr94;transcript_id=tr94
NC_037328.1	LoRTIA	exon	58433484	58433776	1	-	.	ID=id616;Parent=tr96;transcript_id=tr96
NC_037328.1	LoRTIA	exon	58433484	58433776	1	-	.	ID=id621;Parent=tr97;transcript_id=tr97
NC_037328.1	LoRTIA	exon	58434605	58434651	1	+	.	ID=id627;Parent=tr99;transcript_id=tr99
NC_037328.1	LoRTIA	mRNA	58434605	58495207	1	+	.	ID=tr99;transcript_id=tr99
NC_037328.1	LoRTIA	exon	58464785	58464879	1	+	.	ID=id628;Parent=tr99;transcript_id=tr99
NC_037328.1	LoRTIA	exon	58468619	58468747	1	+	.	ID=id629;Parent=tr99;transcript_id=tr99
NC_037328.1	LoRTIA	exon	58470533	58470747	1	+	.	ID=id630;Parent=tr99;transcript_id=tr99
NC_037328.1	LoRTIA	exon	58471034	58471171	1	+	.	ID=id631;Parent=tr99;transcript_id=tr99
NC_037328.1	LoRTIA	exon	58472591	58472742	1	+	.	ID=id632;Parent=tr99;transcript_id=tr99
NC_037328.1	LoRTIA	exon	58476486	58476648	1	+	.	ID=id633;Parent=tr99;transcript_id=tr99
NC_037328.1	LoRTIA	exon	58477194	58477302	1	+	.	ID=id634;Parent=tr99;transcript_id=tr99
NC_037328.1	LoRTIA	exon	58482195	58482317	1	+	.	ID=id635;Parent=tr99;transcript_id=tr99
NC_037328.1	LoRTIA	exon	58482412	58482526	1	+	.	ID=id636;Parent=tr99;transcript_id=tr99
NC_037328.1	LoRTIA	exon	58483126	58483189	1	+	.	ID=id637;Parent=tr99;transcript_id=tr99
NC_037328.1	LoRTIA	exon	58487855	58488058	1	+	.	ID=id638;Parent=tr99;transcript_id=tr99
NC_037328.1	LoRTIA	exon	58489337	58489431	1	+	.	ID=id639;Parent=tr99;transcript_id=tr99
NC_037328.1	LoRTIA	exon	58490937	58491108	1	+	.	ID=id640;Parent=tr99;transcript_id=tr99
NC_037328.1	LoRTIA	exon	58492859	58495207	1	+	.	ID=id641;Parent=tr99;transcript_id=tr99
NC_037328.1	LoRTIA	mRNA	61183743	61184328	10	+	.	ID=tr100;transcript_id=tr100
NC_037328.1	LoRTIA	exon	64425088	64425218	1	-	.	ID=id642;Parent=tr101;transcript_id=tr101
NC_037328.1	LoRTIA	exon	64425088	64425218	1	-	.	ID=id645;Parent=tr102;transcript_id=tr102
NC_037328.1	LoRTIA	exon	64425088	64425218	2	-	.	ID=id648;Parent=tr103;transcript_id=tr103
NC_037328.1	LoRTIA	mRNA	64425088	64432900	1	-	.	ID=tr101;transcript_id=tr101
NC_037328.1	LoRTIA	mRNA	64425088	64432900	1	-	.	ID=tr102;transcript_id=tr102
NC_037328.1	LoRTIA	mRNA	64425088	64432900	2	-	.	ID=tr103;transcript_id=tr103
NC_037328.1	LoRTIA	exon	64430841	64430938	1	-	.	ID=id643;Parent=tr101;transcript_id=tr101
NC_037328.1	LoRTIA	exon	64430850	64430938	1	-	.	ID=id646;Parent=tr102;transcript_id=tr102
NC_037328.1	LoRTIA	exon	64430850	64430938	2	-	.	ID=id649;Parent=tr103;transcript_id=tr103
NC_037328.1	LoRTIA	exon	64432732	64432900	1	-	.	ID=id644;Parent=tr101;transcript_id=tr101
NC_037328.1	LoRTIA	exon	64432732	64432900	2	-	.	ID=id650;Parent=tr103;transcript_id=tr103
NC_037328.1	LoRTIA	exon	64432735	64432900	1	-	.	ID=id647;Parent=tr102;transcript_id=tr102
NC_037328.1	LoRTIA	exon	65138522	65141150	2	-	.	ID=id651;Parent=tr105;transcript_id=tr105
NC_037328.1	LoRTIA	mRNA	65138522	65198327	1	-	.	ID=tr104;transcript_id=tr104
NC_037328.1	LoRTIA	mRNA	65138522	65198327	2	-	.	ID=tr105;transcript_id=tr105
NC_037328.1	LoRTIA	exon	65144727	65144803	2	-	.	ID=id652;Parent=tr105;transcript_id=tr105
NC_037328.1	LoRTIA	exon	65145827	65145937	2	-	.	ID=id653;Parent=tr105;transcript_id=tr105
NC_037328.1	LoRTIA	exon	65146257	65146369	2	-	.	ID=id654;Parent=tr105;transcript_id=tr105
NC_037328.1	LoRTIA	exon	65148203	65148321	2	-	.	ID=id655;Parent=tr105;transcript_id=tr105
NC_037328.1	LoRTIA	exon	65151721	65151851	2	-	.	ID=id656;Parent=tr105;transcript_id=tr105
NC_037328.1	LoRTIA	exon	65153144	65153176	2	-	.	ID=id657;Parent=tr105;transcript_id=tr105
NC_037328.1	LoRTIA	exon	65154008	65154137	2	-	.	ID=id658;Parent=tr105;transcript_id=tr105
NC_037328.1	LoRTIA	exon	65156300	65156404	2	-	.	ID=id659;Parent=tr105;transcript_id=tr105
NC_037328.1	LoRTIA	exon	65198016	65198072	2	-	.	ID=id660;Parent=tr105;transcript_id=tr105
NC_037328.1	LoRTIA	exon	65198234	65198327	2	-	.	ID=id661;Parent=tr105;transcript_id=tr105
NC_037328.1	LoRTIA	exon	65318388	65318578	9	+	.	ID=id662;Parent=tr106;transcript_id=tr106
NC_037328.1	LoRTIA	mRNA	65318388	65324504	9	+	.	ID=tr106;transcript_id=tr106
NC_037328.1	LoRTIA	exon	65322761	65322907	9	+	.	ID=id663;Parent=tr106;transcript_id=tr106
NC_037328.1	LoRTIA	exon	65324391	65324504	9	+	.	ID=id664;Parent=tr106;transcript_id=tr106
NC_037328.1	LoRTIA	exon	66798342	66798643	7	-	.	ID=id665;Parent=tr107;transcript_id=tr107
NC_037328.1	LoRTIA	mRNA	66798342	66819094	7	-	.	ID=tr107;transcript_id=tr107
NC_037328.1	LoRTIA	exon	66802291	66802350	7	-	.	ID=id666;Parent=tr107;transcript_id=tr107
NC_037328.1	LoRTIA	exon	66806937	66807083	7	-	.	ID=id667;Parent=tr107;transcript_id=tr107
NC_037328.1	LoRTIA	exon	66809952	66810077	7	-	.	ID=id668;Parent=tr107;transcript_id=tr107
NC_037328.1	LoRTIA	exon	66819037	66819094	7	-	.	ID=id669;Parent=tr107;transcript_id=tr107
NC_037328.1	LoRTIA	exon	66820345	66820411	2	+	.	ID=id670;Parent=tr108;transcript_id=tr108
NC_037328.1	LoRTIA	mRNA	66820345	66861493	2	+	.	ID=tr108;transcript_id=tr108
NC_037328.1	LoRTIA	exon	66840937	66841062	2	+	.	ID=id671;Parent=tr108;transcript_id=tr108
NC_037328.1	LoRTIA	exon	66845099	66845207	2	+	.	ID=id672;Parent=tr108;transcript_id=tr108
NC_037328.1	LoRTIA	exon	66847172	66847334	1	+	.	ID=id675;Parent=tr109;transcript_id=tr109
NC_037328.1	LoRTIA	mRNA	66847172	66847646	1	+	.	ID=tr109;transcript_id=tr109
NC_037328.1	LoRTIA	mRNA	66847172	66847646	76	+	.	ID=tr110;transcript_id=tr110
NC_037328.1	LoRTIA	mRNA	66847377	66847646	3	+	.	ID=tr111;transcript_id=tr111
NC_037328.1	LoRTIA	exon	66847415	66847646	1	+	.	ID=id676;Parent=tr109;transcript_id=tr109
NC_037328.1	LoRTIA	exon	66858691	66858799	2	+	.	ID=id673;Parent=tr108;transcript_id=tr108
NC_037328.1	LoRTIA	exon	66861280	66861493	2	+	.	ID=id674;Parent=tr108;transcript_id=tr108
NC_037328.1	LoRTIA	exon	69127832	69128018	3	+	.	ID=id677;Parent=tr112;transcript_id=tr112
NC_037328.1	LoRTIA	mRNA	69127832	69177876	3	+	.	ID=tr112;transcript_id=tr112
NC_037328.1	LoRTIA	exon	69145867	69146020	3	+	.	ID=id678;Parent=tr112;transcript_id=tr112
NC_037328.1	LoRTIA	exon	69147856	69148527	3	+	.	ID=id679;Parent=tr112;transcript_id=tr112
NC_037328.1	LoRTIA	exon	69149916	69150091	3	+	.	ID=id680;Parent=tr112;transcript_id=tr112
NC_037328.1	LoRTIA	exon	69151877	69151991	3	+	.	ID=id681;Parent=tr112;transcript_id=tr112
NC_037328.1	LoRTIA	exon	69177352	69177876	3	+	.	ID=id682;Parent=tr112;transcript_id=tr112
NC_037328.1	LoRTIA	exon	70176689	70176762	3	-	.	ID=id683;Parent=tr113;transcript_id=tr113
NC_037328.1	LoRTIA	exon	70176689	70176762	1	-	.	ID=id688;Parent=tr114;transcript_id=tr114
NC_037328.1	LoRTIA	exon	70176689	70176762	1	-	.	ID=id692;Parent=tr116;transcript_id=tr116
NC_037328.1	LoRTIA	exon	70176689	70176762	1	-	.	ID=id696;Parent=tr117;transcript_id=tr117
NC_037328.1	LoRTIA	exon	70176689	70176762	1	-	.	ID=id701;Parent=tr118;transcript_id=tr118
NC_037328.1	LoRTIA	exon	70176689	70176762	1	-	.	ID=id706;Parent=tr119;transcript_id=tr119
NC_037328.1	LoRTIA	mRNA	70176689	70179461	1	-	.	ID=tr114;transcript_id=tr114
NC_037328.1	LoRTIA	mRNA	70176689	70180133	3	-	.	ID=tr113;transcript_id=tr113
NC_037328.1	LoRTIA	mRNA	70176689	70180133	9	-	.	ID=tr115;transcript_id=tr115
NC_037328.1	LoRTIA	mRNA	70176689	70180133	1	-	.	ID=tr116;transcript_id=tr116
NC_037328.1	LoRTIA	mRNA	70176689	70180133	1	-	.	ID=tr117;transcript_id=tr117
NC_037328.1	LoRTIA	mRNA	70176689	70180133	1	-	.	ID=tr118;transcript_id=tr118
NC_037328.1	LoRTIA	mRNA	70176689	70180133	1	-	.	ID=tr119;transcript_id=tr119
NC_037328.1	LoRTIA	exon	70176706	70176762	4	-	.	ID=id711;Parent=tr120;transcript_id=tr120
NC_037328.1	LoRTIA	exon	70176706	70176762	13	-	.	ID=id715;Parent=tr121;transcript_id=tr121
NC_037328.1	LoRTIA	exon	70176706	70176762	1	-	.	ID=id720;Parent=tr123;transcript_id=tr123
NC_037328.1	LoRTIA	exon	70176706	70176762	3	-	.	ID=id724;Parent=tr124;transcript_id=tr124
NC_037328.1	LoRTIA	exon	70176706	70176762	1	-	.	ID=id729;Parent=tr125;transcript_id=tr125
NC_037328.1	LoRTIA	exon	70176706	70176762	1	-	.	ID=id734;Parent=tr126;transcript_id=tr126
NC_037328.1	LoRTIA	mRNA	70176706	70179461	4	-	.	ID=tr120;transcript_id=tr120
NC_037328.1	LoRTIA	mRNA	70176706	70180133	13	-	.	ID=tr121;transcript_id=tr121
NC_037328.1	LoRTIA	mRNA	70176706	70180133	12	-	.	ID=tr122;transcript_id=tr122
NC_037328.1	LoRTIA	mRNA	70176706	70180133	1	-	.	ID=tr123;transcript_id=tr123
NC_037328.1	LoRTIA	mRNA	70176706	70180133	3	-	.	ID=tr124;transcript_id=tr124
NC_037328.1	LoRTIA	mRNA	70176706	70180133	1	-	.	ID=tr125;transcript_id=tr125
NC_037328.1	LoRTIA	mRNA	70176706	70180133	1	-	.	ID=tr126;transcript_id=tr126
NC_037328.1	LoRTIA	exon	70177970	70178114	3	-	.	ID=id684;Parent=tr113;transcript_id=tr113
NC_037328.1	LoRTIA	exon	70177970	70178114	1	-	.	ID=id689;Parent=tr114;transcript_id=tr114
NC_037328.1	LoRTIA	exon	70177970	70178114	1	-	.	ID=id693;Parent=tr116;transcript_id=tr116
NC_037328.1	LoRTIA	exon	70177970	70178114	1	-	.	ID=id697;Parent=tr117;transcript_id=tr117
NC_037328.1	LoRTIA	exon	70177970	70178114	1	-	.	ID=id702;Parent=tr118;transcript_id=tr118
NC_037328.1	LoRTIA	exon	70177970	70178114	1	-	.	ID=id707;Parent=tr119;transcript_id=tr119
NC_037328.1	LoRTIA	exon	70177970	70178114	4	-	.	ID=id712;Parent=tr120;transcript_id=tr120
NC_037328.1	LoRTIA	exon	70177970	70178114	13	-	.	ID=id716;Parent=tr121;transcript_id=tr121
NC_037328.1	LoRTIA	exon	70177970	70178114	1	-	.	ID=id721;Parent=tr123;transcript_id=tr123
NC_037328.1	LoRTIA	exon	70177970	70178114	3	-	.	ID=id725;Parent=tr124;transcript_id=tr124
NC_037328.1	LoRTIA	exon	70177970	70178114	1	-	.	ID=id730;Parent=tr125;transcript_id=tr125
NC_037328.1	LoRTIA	exon	70177970	70178114	1	-	.	ID=id735;Parent=tr126;transcript_id=tr126
NC_037328.1	LoRTIA	exon	70179046	70179202	1	-	.	ID=id731;Parent=tr125;transcript_id=tr125
NC_037328.1	LoRTIA	exon	70179050	70179202	3	-	.	ID=id685;Parent=tr113;transcript_id=tr113
NC_037328.1	LoRTIA	exon	70179050	70179202	1	-	.	ID=id690;Parent=tr114;transcript_id=tr114
NC_037328.1	LoRTIA	exon	70179050	70179202	1	-	.	ID=id694;Parent=tr116;transcript_id=tr116
NC_037328.1	LoRTIA	exon	70179050	70179202	1	-	.	ID=id698;Parent=tr117;transcript_id=tr117
NC_037328.1	LoRTIA	exon	70179050	70179202	1	-	.	ID=id703;Parent=tr118;transcript_id=tr118
NC_037328.1	LoRTIA	exon	70179050	70179202	1	-	.	ID=id708;Parent=tr119;transcript_id=tr119
NC_037328.1	LoRTIA	exon	70179050	70179202	4	-	.	ID=id713;Parent=tr120;transcript_id=tr120
NC_037328.1	LoRTIA	exon	70179050	70179202	13	-	.	ID=id717;Parent=tr121;transcript_id=tr121
NC_037328.1	LoRTIA	exon	70179050	70179202	3	-	.	ID=id726;Parent=tr124;transcript_id=tr124
NC_037328.1	LoRTIA	exon	70179050	70179226	1	-	.	ID=id736;Parent=tr126;transcript_id=tr126
NC_037328.1	LoRTIA	exon	70179050	70179468	1	-	.	ID=id722;Parent=tr123;transcript_id=tr123
NC_037328.1	LoRTIA	exon	70179424	70179461	1	-	.	ID=id691;Parent=tr114;transcript_id=tr114
NC_037328.1	LoRTIA	exon	70179424	70179461	4	-	.	ID=id714;Parent=tr120;transcript_id=tr120
NC_037328.1	LoRTIA	exon	70179424	70179468	3	-	.	ID=id686;Parent=tr113;transcript_id=tr113
NC_037328.1	LoRTIA	exon	70179424	70179468	1	-	.	ID=id699;Parent=tr117;transcript_id=tr117
NC_037328.1	LoRTIA	exon	70179424	70179468	1	-	.	ID=id704;Parent=tr118;transcript_id=tr118
NC_037328.1	LoRTIA	exon	70179424	70179468	1	-	.	ID=id709;Parent=tr119;transcript_id=tr119
NC_037328.1	LoRTIA	exon	70179424	70179468	13	-	.	ID=id718;Parent=tr121;transcript_id=tr121
NC_037328.1	LoRTIA	exon	70179424	70179468	3	-	.	ID=id727;Parent=tr124;transcript_id=tr124
NC_037328.1	LoRTIA	exon	70179424	70179468	1	-	.	ID=id732;Parent=tr125;transcript_id=tr125
NC_037328.1	LoRTIA	exon	70180060	70180133	3	-	.	ID=id687;Parent=tr113;transcript_id=tr113
NC_037328.1	LoRTIA	exon	70180060	70180133	1	-	.	ID=id695;Parent=tr116;transcript_id=tr116
NC_037328.1	LoRTIA	exon	70180060	70180133	1	-	.	ID=id737;Parent=tr126;transcript_id=tr126
NC_037328.1	LoRTIA	exon	70180065	70180133	1	-	.	ID=id710;Parent=tr119;transcript_id=tr119
NC_037328.1	LoRTIA	exon	70180065	70180133	3	-	.	ID=id728;Parent=tr124;transcript_id=tr124
NC_037328.1	LoRTIA	exon	70180103	70180133	1	-	.	ID=id700;Parent=tr117;transcript_id=tr117
NC_037328.1	LoRTIA	exon	70180105	70180133	1	-	.	ID=id705;Parent=tr118;transcript_id=tr118
NC_037328.1	LoRTIA	exon	70180105	70180133	13	-	.	ID=id719;Parent=tr121;transcript_id=tr121
NC_037328.1	LoRTIA	exon	70180105	70180133	1	-	.	ID=id723;Parent=tr123;transcript_id=tr123
NC_037328.1	LoRTIA	exon	70180105	70180133	1	-	.	ID=id733;Parent=tr125;transcript_id=tr125
NC_037328.1	LoRTIA	exon	70227686	70230568	1	-	.	ID=id738;Parent=tr127;transcript_id=tr127
NC_037328.1	LoRTIA	mRNA	70227686	70335505	1	-	.	ID=tr127;transcript_id=tr127
NC_037328.1	LoRTIA	exon	70227751	70230568	1	-	.	ID=id759;Parent=tr128;transcript_id=tr128
NC_037328.1	LoRTIA	mRNA	70227751	70335505	1	-	.	ID=tr128;transcript_id=tr128
NC_037328.1	LoRTIA	exon	70237311	70237388	1	-	.	ID=id739;Parent=tr127;transcript_id=tr127
NC_037328.1	LoRTIA	exon	70237311	70237388	1	-	.	ID=id760;Parent=tr128;transcript_id=tr128
NC_037328.1	LoRTIA	exon	70241373	70241510	1	-	.	ID=id740;Parent=tr127;transcript_id=tr127
NC_037328.1	LoRTIA	exon	70241373	70241510	1	-	.	ID=id761;Parent=tr128;transcript_id=tr128
NC_037328.1	LoRTIA	exon	70242050	70242168	1	-	.	ID=id741;Parent=tr127;transcript_id=tr127
NC_037328.1	LoRTIA	exon	70242050	70242168	1	-	.	ID=id762;Parent=tr128;transcript_id=tr128
NC_037328.1	LoRTIA	exon	70243765	70243872	1	-	.	ID=id742;Parent=tr127;transcript_id=tr127
NC_037328.1	LoRTIA	exon	70243765	70243872	1	-	.	ID=id763;Parent=tr128;transcript_id=tr128
NC_037328.1	LoRTIA	exon	70244646	70244694	1	-	.	ID=id743;Parent=tr127;transcript_id=tr127
NC_037328.1	LoRTIA	exon	70244646	70244694	1	-	.	ID=id764;Parent=tr128;transcript_id=tr128
NC_037328.1	LoRTIA	exon	70248625	70248696	1	-	.	ID=id744;Parent=tr127;transcript_id=tr127
NC_037328.1	LoRTIA	exon	70252872	70252925	1	-	.	ID=id745;Parent=tr127;transcript_id=tr127
NC_037328.1	LoRTIA	exon	70254433	70254483	1	-	.	ID=id746;Parent=tr127;transcript_id=tr127
NC_037328.1	LoRTIA	exon	70258272	70258412	1	-	.	ID=id747;Parent=tr127;transcript_id=tr127
NC_037328.1	LoRTIA	exon	70258272	70258412	1	-	.	ID=id765;Parent=tr128;transcript_id=tr128
NC_037328.1	LoRTIA	exon	70258808	70258859	1	-	.	ID=id748;Parent=tr127;transcript_id=tr127
NC_037328.1	LoRTIA	exon	70258808	70258859	1	-	.	ID=id766;Parent=tr128;transcript_id=tr128
NC_037328.1	LoRTIA	exon	70266632	70266708	1	-	.	ID=id749;Parent=tr127;transcript_id=tr127
NC_037328.1	LoRTIA	exon	70266632	70266708	1	-	.	ID=id767;Parent=tr128;transcript_id=tr128
NC_037328.1	LoRTIA	exon	70271139	70271287	1	-	.	ID=id750;Parent=tr127;transcript_id=tr127
NC_037328.1	LoRTIA	exon	70271139	70271287	1	-	.	ID=id768;Parent=tr128;transcript_id=tr128
NC_037328.1	LoRTIA	exon	70272789	70272909	1	-	.	ID=id751;Parent=tr127;transcript_id=tr127
NC_037328.1	LoRTIA	exon	70272789	70272909	1	-	.	ID=id769;Parent=tr128;transcript_id=tr128
NC_037328.1	LoRTIA	exon	70274122	70274215	1	-	.	ID=id752;Parent=tr127;transcript_id=tr127
NC_037328.1	LoRTIA	exon	70274122	70274215	1	-	.	ID=id770;Parent=tr128;transcript_id=tr128
NC_037328.1	LoRTIA	exon	70282480	70282589	1	-	.	ID=id753;Parent=tr127;transcript_id=tr127
NC_037328.1	LoRTIA	exon	70282480	70282589	1	-	.	ID=id771;Parent=tr128;transcript_id=tr128
NC_037328.1	LoRTIA	exon	70283809	70283945	1	-	.	ID=id754;Parent=tr127;transcript_id=tr127
NC_037328.1	LoRTIA	exon	70283809	70283945	1	-	.	ID=id772;Parent=tr128;transcript_id=tr128
NC_037328.1	LoRTIA	exon	70287250	70287355	1	-	.	ID=id755;Parent=tr127;transcript_id=tr127
NC_037328.1	LoRTIA	exon	70287250	70287355	1	-	.	ID=id773;Parent=tr128;transcript_id=tr128
NC_037328.1	LoRTIA	exon	70287810	70287936	1	-	.	ID=id756;Parent=tr127;transcript_id=tr127
NC_037328.1	LoRTIA	exon	70287810	70287936	1	-	.	ID=id774;Parent=tr128;transcript_id=tr128
NC_037328.1	LoRTIA	exon	70289522	70289666	1	-	.	ID=id757;Parent=tr127;transcript_id=tr127
NC_037328.1	LoRTIA	exon	70289522	70289666	1	-	.	ID=id775;Parent=tr128;transcript_id=tr128
NC_037328.1	LoRTIA	exon	70335219	70335505	1	-	.	ID=id758;Parent=tr127;transcript_id=tr127
NC_037328.1	LoRTIA	exon	70335219	70335505	1	-	.	ID=id776;Parent=tr128;transcript_id=tr128
NC_037328.1	LoRTIA	exon	70881956	70882105	2	-	.	ID=id777;Parent=tr129;transcript_id=tr129
NC_037328.1	LoRTIA	mRNA	70881956	70909417	2	-	.	ID=tr129;transcript_id=tr129
NC_037328.1	LoRTIA	exon	70891547	70891610	2	-	.	ID=id778;Parent=tr129;transcript_id=tr129
NC_037328.1	LoRTIA	exon	70900944	70901013	2	-	.	ID=id779;Parent=tr129;transcript_id=tr129
NC_037328.1	LoRTIA	exon	70909199	70909417	2	-	.	ID=id780;Parent=tr129;transcript_id=tr129
NC_037328.1	LoRTIA	exon	71405102	71405352	1	-	.	ID=id781;Parent=tr130;transcript_id=tr130
NC_037328.1	LoRTIA	exon	71405102	71405352	1	-	.	ID=id785;Parent=tr131;transcript_id=tr131
NC_037328.1	LoRTIA	mRNA	71405102	71410587	1	-	.	ID=tr131;transcript_id=tr131
NC_037328.1	LoRTIA	mRNA	71405102	71410602	1	-	.	ID=tr130;transcript_id=tr130
NC_037328.1	LoRTIA	exon	71405898	71406036	1	-	.	ID=id782;Parent=tr130;transcript_id=tr130
NC_037328.1	LoRTIA	exon	71405898	71406036	1	-	.	ID=id786;Parent=tr131;transcript_id=tr131
NC_037328.1	LoRTIA	exon	71408241	71408422	1	-	.	ID=id783;Parent=tr130;transcript_id=tr130
NC_037328.1	LoRTIA	exon	71408241	71408422	1	-	.	ID=id787;Parent=tr131;transcript_id=tr131
NC_037328.1	LoRTIA	exon	71410455	71410587	1	-	.	ID=id788;Parent=tr131;transcript_id=tr131
NC_037328.1	LoRTIA	exon	71410455	71410602	1	-	.	ID=id784;Parent=tr130;transcript_id=tr130
NC_037328.1	LoRTIA	mRNA	71868302	71869009	42	+	.	ID=tr132;transcript_id=tr132
NC_037328.1	LoRTIA	exon	72100148	72100540	1	+	.	ID=id789;Parent=tr133;transcript_id=tr133
NC_037328.1	LoRTIA	mRNA	72100148	72120330	1	+	.	ID=tr133;transcript_id=tr133
NC_037328.1	LoRTIA	exon	72108989	72109096	1	+	.	ID=id790;Parent=tr133;transcript_id=tr133
NC_037328.1	LoRTIA	exon	72111115	72111192	1	+	.	ID=id791;Parent=tr133;transcript_id=tr133
NC_037328.1	LoRTIA	exon	72111738	72111838	1	+	.	ID=id792;Parent=tr133;transcript_id=tr133
NC_037328.1	LoRTIA	exon	72116153	72116320	1	+	.	ID=id793;Parent=tr133;transcript_id=tr133
NC_037328.1	LoRTIA	exon	72117896	72120330	1	+	.	ID=id794;Parent=tr133;transcript_id=tr133
NC_037328.1	LoRTIA	exon	73048146	73048639	1	+	.	ID=id795;Parent=tr134;transcript_id=tr134
NC_037328.1	LoRTIA	mRNA	73048146	73127591	1	+	.	ID=tr134;transcript_id=tr134
NC_037328.1	LoRTIA	exon	73049748	73049791	1	+	.	ID=id796;Parent=tr134;transcript_id=tr134
NC_037328.1	LoRTIA	exon	73069819	73069917	1	+	.	ID=id797;Parent=tr134;transcript_id=tr134
NC_037328.1	LoRTIA	exon	73070381	73070554	1	+	.	ID=id798;Parent=tr134;transcript_id=tr134
NC_037328.1	LoRTIA	exon	73071422	73071604	1	+	.	ID=id799;Parent=tr134;transcript_id=tr134
NC_037328.1	LoRTIA	exon	73071897	73071967	1	+	.	ID=id800;Parent=tr134;transcript_id=tr134
NC_037328.1	LoRTIA	exon	73074978	73075047	1	+	.	ID=id801;Parent=tr134;transcript_id=tr134
NC_037328.1	LoRTIA	exon	73077778	73077912	1	+	.	ID=id802;Parent=tr134;transcript_id=tr134
NC_037328.1	LoRTIA	exon	73078591	73078663	1	+	.	ID=id803;Parent=tr134;transcript_id=tr134
NC_037328.1	LoRTIA	exon	73081530	73081661	1	+	.	ID=id804;Parent=tr134;transcript_id=tr134
NC_037328.1	LoRTIA	exon	73082791	73082970	1	+	.	ID=id805;Parent=tr134;transcript_id=tr134
NC_037328.1	LoRTIA	exon	73083121	73083278	1	+	.	ID=id806;Parent=tr134;transcript_id=tr134
NC_037328.1	LoRTIA	exon	73083959	73084147	1	+	.	ID=id807;Parent=tr134;transcript_id=tr134
NC_037328.1	LoRTIA	exon	73085685	73085746	1	+	.	ID=id808;Parent=tr134;transcript_id=tr134
NC_037328.1	LoRTIA	exon	73089459	73089609	1	+	.	ID=id809;Parent=tr134;transcript_id=tr134
NC_037328.1	LoRTIA	exon	73092090	73093133	1	+	.	ID=id810;Parent=tr134;transcript_id=tr134
NC_037328.1	LoRTIA	exon	73093230	73093350	1	+	.	ID=id811;Parent=tr134;transcript_id=tr134
NC_037328.1	LoRTIA	exon	73096783	73096907	1	+	.	ID=id812;Parent=tr134;transcript_id=tr134
NC_037328.1	LoRTIA	exon	73098573	73098748	1	+	.	ID=id813;Parent=tr134;transcript_id=tr134
NC_037328.1	LoRTIA	exon	73099284	73099406	1	+	.	ID=id814;Parent=tr134;transcript_id=tr134
NC_037328.1	LoRTIA	exon	73099484	73099563	1	+	.	ID=id815;Parent=tr134;transcript_id=tr134
NC_037328.1	LoRTIA	exon	73100486	73100528	1	+	.	ID=id816;Parent=tr134;transcript_id=tr134
NC_037328.1	LoRTIA	exon	73100617	73100726	1	+	.	ID=id817;Parent=tr134;transcript_id=tr134
NC_037328.1	LoRTIA	exon	73101008	73101104	1	+	.	ID=id818;Parent=tr134;transcript_id=tr134
NC_037328.1	LoRTIA	exon	73102020	73102092	1	+	.	ID=id819;Parent=tr134;transcript_id=tr134
NC_037328.1	LoRTIA	exon	73103745	73103922	1	+	.	ID=id820;Parent=tr134;transcript_id=tr134
NC_037328.1	LoRTIA	exon	73104844	73105031	1	+	.	ID=id821;Parent=tr134;transcript_id=tr134
NC_037328.1	LoRTIA	exon	73110965	73111053	1	+	.	ID=id822;Parent=tr134;transcript_id=tr134
NC_037328.1	LoRTIA	exon	73116062	73116142	1	+	.	ID=id823;Parent=tr134;transcript_id=tr134
NC_037328.1	LoRTIA	exon	73117965	73118054	1	+	.	ID=id824;Parent=tr134;transcript_id=tr134
NC_037328.1	LoRTIA	exon	73124182	73127591	1	+	.	ID=id825;Parent=tr134;transcript_id=tr134
NC_037328.1	LoRTIA	exon	73362774	73363696	5	-	.	ID=id826;Parent=tr135;transcript_id=tr135
NC_037328.1	LoRTIA	mRNA	73362774	73365269	5	-	.	ID=tr135;transcript_id=tr135
NC_037328.1	LoRTIA	exon	73364364	73364451	5	-	.	ID=id827;Parent=tr135;transcript_id=tr135
NC_037328.1	LoRTIA	exon	73364689	73364784	5	-	.	ID=id828;Parent=tr135;transcript_id=tr135
NC_037328.1	LoRTIA	exon	73364925	73365269	5	-	.	ID=id829;Parent=tr135;transcript_id=tr135
NC_037328.1	LoRTIA	exon	73772762	73772894	1	-	.	ID=id830;Parent=tr136;transcript_id=tr136
NC_037328.1	LoRTIA	mRNA	73772762	73856394	1	-	.	ID=tr136;transcript_id=tr136
NC_037328.1	LoRTIA	exon	73775068	73775139	1	-	.	ID=id831;Parent=tr136;transcript_id=tr136
NC_037328.1	LoRTIA	exon	73797997	73798107	1	-	.	ID=id832;Parent=tr136;transcript_id=tr136
NC_037328.1	LoRTIA	exon	73798585	73798678	1	-	.	ID=id833;Parent=tr136;transcript_id=tr136
NC_037328.1	LoRTIA	exon	73800887	73801003	1	-	.	ID=id834;Parent=tr136;transcript_id=tr136
NC_037328.1	LoRTIA	exon	73802784	73802924	1	-	.	ID=id835;Parent=tr136;transcript_id=tr136
NC_037328.1	LoRTIA	exon	73806706	73806785	1	-	.	ID=id836;Parent=tr136;transcript_id=tr136
NC_037328.1	LoRTIA	exon	73807251	73807359	1	-	.	ID=id837;Parent=tr136;transcript_id=tr136
NC_037328.1	LoRTIA	exon	73808640	73808792	1	-	.	ID=id838;Parent=tr136;transcript_id=tr136
NC_037328.1	LoRTIA	exon	73810733	73810898	1	-	.	ID=id839;Parent=tr136;transcript_id=tr136
NC_037328.1	LoRTIA	exon	73819422	73819498	1	-	.	ID=id840;Parent=tr136;transcript_id=tr136
NC_037328.1	LoRTIA	exon	73820257	73820321	1	-	.	ID=id841;Parent=tr136;transcript_id=tr136
NC_037328.1	LoRTIA	exon	73821479	73821594	1	-	.	ID=id842;Parent=tr136;transcript_id=tr136
NC_037328.1	LoRTIA	exon	73822768	73822840	1	-	.	ID=id843;Parent=tr136;transcript_id=tr136
NC_037328.1	LoRTIA	exon	73822927	73822999	1	-	.	ID=id844;Parent=tr136;transcript_id=tr136
NC_037328.1	LoRTIA	exon	73825878	73826008	1	-	.	ID=id845;Parent=tr136;transcript_id=tr136
NC_037328.1	LoRTIA	exon	73826561	73826660	1	-	.	ID=id846;Parent=tr136;transcript_id=tr136
NC_037328.1	LoRTIA	exon	73826743	73826814	1	-	.	ID=id847;Parent=tr136;transcript_id=tr136
NC_037328.1	LoRTIA	exon	73827146	73827220	1	-	.	ID=id848;Parent=tr136;transcript_id=tr136
NC_037328.1	LoRTIA	exon	73827347	73827427	1	-	.	ID=id849;Parent=tr136;transcript_id=tr136
NC_037328.1	LoRTIA	exon	73828130	73828243	1	-	.	ID=id850;Parent=tr136;transcript_id=tr136
NC_037328.1	LoRTIA	exon	73828865	73828951	1	-	.	ID=id851;Parent=tr136;transcript_id=tr136
NC_037328.1	LoRTIA	exon	73830983	73831087	1	-	.	ID=id852;Parent=tr136;transcript_id=tr136
NC_037328.1	LoRTIA	exon	73833953	73834006	1	-	.	ID=id853;Parent=tr136;transcript_id=tr136
NC_037328.1	LoRTIA	exon	73847675	73847742	1	-	.	ID=id854;Parent=tr136;transcript_id=tr136
NC_037328.1	LoRTIA	exon	73849094	73849201	1	-	.	ID=id855;Parent=tr136;transcript_id=tr136
NC_037328.1	LoRTIA	exon	73850827	73850923	1	-	.	ID=id856;Parent=tr136;transcript_id=tr136
NC_037328.1	LoRTIA	exon	73851583	73851901	1	-	.	ID=id857;Parent=tr136;transcript_id=tr136
NC_037328.1	LoRTIA	exon	73856211	73856394	1	-	.	ID=id858;Parent=tr136;transcript_id=tr136
NC_037328.1	LoRTIA	exon	75926836	75927258	2	-	.	ID=id859;Parent=tr137;transcript_id=tr137
NC_037328.1	LoRTIA	exon	75926836	75927258	1	-	.	ID=id870;Parent=tr138;transcript_id=tr138
NC_037328.1	LoRTIA	mRNA	75926836	76006003	2	-	.	ID=tr137;transcript_id=tr137
NC_037328.1	LoRTIA	mRNA	75926836	76006021	1	-	.	ID=tr138;transcript_id=tr138
NC_037328.1	LoRTIA	exon	75929761	75929867	2	-	.	ID=id860;Parent=tr137;transcript_id=tr137
NC_037328.1	LoRTIA	exon	75929761	75929867	1	-	.	ID=id871;Parent=tr138;transcript_id=tr138
NC_037328.1	LoRTIA	exon	75934045	75934124	2	-	.	ID=id861;Parent=tr137;transcript_id=tr137
NC_037328.1	LoRTIA	exon	75934045	75934124	1	-	.	ID=id872;Parent=tr138;transcript_id=tr138
NC_037328.1	LoRTIA	exon	75936748	75936852	2	-	.	ID=id862;Parent=tr137;transcript_id=tr137
NC_037328.1	LoRTIA	exon	75936748	75936852	1	-	.	ID=id873;Parent=tr138;transcript_id=tr138
NC_037328.1	LoRTIA	exon	75936938	75936982	2	-	.	ID=id863;Parent=tr137;transcript_id=tr137
NC_037328.1	LoRTIA	exon	75936938	75936982	1	-	.	ID=id874;Parent=tr138;transcript_id=tr138
NC_037328.1	LoRTIA	exon	75942404	75942519	2	-	.	ID=id864;Parent=tr137;transcript_id=tr137
NC_037328.1	LoRTIA	exon	75942404	75942519	1	-	.	ID=id875;Parent=tr138;transcript_id=tr138
NC_037328.1	LoRTIA	exon	75956109	75956226	2	-	.	ID=id865;Parent=tr137;transcript_id=tr137
NC_037328.1	LoRTIA	exon	75956109	75956226	1	-	.	ID=id876;Parent=tr138;transcript_id=tr138
NC_037328.1	LoRTIA	exon	75967007	75967097	2	-	.	ID=id866;Parent=tr137;transcript_id=tr137
NC_037328.1	LoRTIA	exon	75967007	75967097	1	-	.	ID=id877;Parent=tr138;transcript_id=tr138
NC_037328.1	LoRTIA	exon	75970302	75970428	2	-	.	ID=id867;Parent=tr137;transcript_id=tr137
NC_037328.1	LoRTIA	exon	75970302	75970428	1	-	.	ID=id878;Parent=tr138;transcript_id=tr138
NC_037328.1	LoRTIA	exon	75971266	75971328	2	-	.	ID=id868;Parent=tr137;transcript_id=tr137
NC_037328.1	LoRTIA	exon	75971266	75971328	1	-	.	ID=id879;Parent=tr138;transcript_id=tr138
NC_037328.1	LoRTIA	exon	76005732	76006003	2	-	.	ID=id869;Parent=tr137;transcript_id=tr137
NC_037328.1	LoRTIA	exon	76005732	76006021	1	-	.	ID=id880;Parent=tr138;transcript_id=tr138
NC_037328.1	LoRTIA	mRNA	76416077	76416623	5	-	.	ID=tr144;transcript_id=tr144
NC_037328.1	LoRTIA	mRNA	76416077	76416645	2	-	.	ID=tr141;transcript_id=tr141
NC_037328.1	LoRTIA	mRNA	76416077	76417100	1	-	.	ID=tr146;transcript_id=tr146
NC_037328.1	LoRTIA	mRNA	76416077	76417137	1	-	.	ID=tr145;transcript_id=tr145
NC_037328.1	LoRTIA	mRNA	76416077	76417382	1	-	.	ID=tr142;transcript_id=tr142
NC_037328.1	LoRTIA	mRNA	76416077	76417593	1	-	.	ID=tr140;transcript_id=tr140
NC_037328.1	LoRTIA	mRNA	76416077	76417770	1	-	.	ID=tr143;transcript_id=tr143
NC_037328.1	LoRTIA	mRNA	76416077	76417842	185	-	.	ID=tr139;transcript_id=tr139
NC_037328.1	LoRTIA	mRNA	76416121	76417842	6	-	.	ID=tr147;transcript_id=tr147
NC_037328.1	LoRTIA	exon	77130195	77130830	1	+	.	ID=id881;Parent=tr148;transcript_id=tr148
NC_037328.1	LoRTIA	exon	77130195	77130830	1	+	.	ID=id896;Parent=tr149;transcript_id=tr149
NC_037328.1	LoRTIA	exon	77130195	77130830	1	+	.	ID=id911;Parent=tr150;transcript_id=tr150
NC_037328.1	LoRTIA	mRNA	77130195	77308694	1	+	.	ID=tr149;transcript_id=tr149
NC_037328.1	LoRTIA	mRNA	77130195	77308694	1	+	.	ID=tr150;transcript_id=tr150
NC_037328.1	LoRTIA	mRNA	77130195	77309567	1	+	.	ID=tr148;transcript_id=tr148
NC_037328.1	LoRTIA	exon	77262554	77262706	1	+	.	ID=id882;Parent=tr148;transcript_id=tr148
NC_037328.1	LoRTIA	exon	77262554	77262706	1	+	.	ID=id897;Parent=tr149;transcript_id=tr149
NC_037328.1	LoRTIA	exon	77262554	77262706	1	+	.	ID=id912;Parent=tr150;transcript_id=tr150
NC_037328.1	LoRTIA	exon	77264902	77265091	1	+	.	ID=id883;Parent=tr148;transcript_id=tr148
NC_037328.1	LoRTIA	exon	77264902	77265091	1	+	.	ID=id898;Parent=tr149;transcript_id=tr149
NC_037328.1	LoRTIA	exon	77264902	77265091	1	+	.	ID=id913;Parent=tr150;transcript_id=tr150
NC_037328.1	LoRTIA	exon	77275199	77275330	1	+	.	ID=id884;Parent=tr148;transcript_id=tr148
NC_037328.1	LoRTIA	exon	77275199	77275330	1	+	.	ID=id899;Parent=tr149;transcript_id=tr149
NC_037328.1	LoRTIA	exon	77275199	77275330	1	+	.	ID=id914;Parent=tr150;transcript_id=tr150
NC_037328.1	LoRTIA	exon	77277135	77277277	1	+	.	ID=id885;Parent=tr148;transcript_id=tr148
NC_037328.1	LoRTIA	exon	77277135	77277277	1	+	.	ID=id900;Parent=tr149;transcript_id=tr149
NC_037328.1	LoRTIA	exon	77277135	77277277	1	+	.	ID=id915;Parent=tr150;transcript_id=tr150
NC_037328.1	LoRTIA	exon	77278130	77278219	1	+	.	ID=id886;Parent=tr148;transcript_id=tr148
NC_037328.1	LoRTIA	exon	77278130	77278219	1	+	.	ID=id901;Parent=tr149;transcript_id=tr149
NC_037328.1	LoRTIA	exon	77278130	77278219	1	+	.	ID=id916;Parent=tr150;transcript_id=tr150
NC_037328.1	LoRTIA	exon	77280057	77280097	1	+	.	ID=id887;Parent=tr148;transcript_id=tr148
NC_037328.1	LoRTIA	exon	77280057	77280097	1	+	.	ID=id902;Parent=tr149;transcript_id=tr149
NC_037328.1	LoRTIA	exon	77280057	77280097	1	+	.	ID=id917;Parent=tr150;transcript_id=tr150
NC_037328.1	LoRTIA	exon	77282405	77282499	1	+	.	ID=id888;Parent=tr148;transcript_id=tr148
NC_037328.1	LoRTIA	exon	77282405	77282499	1	+	.	ID=id903;Parent=tr149;transcript_id=tr149
NC_037328.1	LoRTIA	exon	77282405	77282499	1	+	.	ID=id918;Parent=tr150;transcript_id=tr150
NC_037328.1	LoRTIA	exon	77289015	77289140	1	+	.	ID=id904;Parent=tr149;transcript_id=tr149
NC_037328.1	LoRTIA	exon	77289015	77289142	1	+	.	ID=id889;Parent=tr148;transcript_id=tr148
NC_037328.1	LoRTIA	exon	77289015	77289142	1	+	.	ID=id919;Parent=tr150;transcript_id=tr150
NC_037328.1	LoRTIA	exon	77289933	77290028	1	+	.	ID=id890;Parent=tr148;transcript_id=tr148
NC_037328.1	LoRTIA	exon	77289933	77290028	1	+	.	ID=id905;Parent=tr149;transcript_id=tr149
NC_037328.1	LoRTIA	exon	77289933	77290028	1	+	.	ID=id920;Parent=tr150;transcript_id=tr150
NC_037328.1	LoRTIA	exon	77290592	77290742	1	+	.	ID=id891;Parent=tr148;transcript_id=tr148
NC_037328.1	LoRTIA	exon	77290592	77290742	1	+	.	ID=id906;Parent=tr149;transcript_id=tr149
NC_037328.1	LoRTIA	exon	77290592	77290742	1	+	.	ID=id921;Parent=tr150;transcript_id=tr150
NC_037328.1	LoRTIA	exon	77291621	77291738	1	+	.	ID=id892;Parent=tr148;transcript_id=tr148
NC_037328.1	LoRTIA	exon	77291621	77291738	1	+	.	ID=id907;Parent=tr149;transcript_id=tr149
NC_037328.1	LoRTIA	exon	77291621	77291738	1	+	.	ID=id922;Parent=tr150;transcript_id=tr150
NC_037328.1	LoRTIA	exon	77292915	77292990	1	+	.	ID=id893;Parent=tr148;transcript_id=tr148
NC_037328.1	LoRTIA	exon	77292915	77292990	1	+	.	ID=id908;Parent=tr149;transcript_id=tr149
NC_037328.1	LoRTIA	exon	77292915	77292990	1	+	.	ID=id923;Parent=tr150;transcript_id=tr150
NC_037328.1	LoRTIA	exon	77300381	77300521	1	+	.	ID=id894;Parent=tr148;transcript_id=tr148
NC_037328.1	LoRTIA	exon	77300381	77300521	1	+	.	ID=id909;Parent=tr149;transcript_id=tr149
NC_037328.1	LoRTIA	exon	77300381	77300521	1	+	.	ID=id924;Parent=tr150;transcript_id=tr150
NC_037328.1	LoRTIA	exon	77308495	77308694	1	+	.	ID=id910;Parent=tr149;transcript_id=tr149
NC_037328.1	LoRTIA	exon	77308495	77308694	1	+	.	ID=id925;Parent=tr150;transcript_id=tr150
NC_037328.1	LoRTIA	exon	77308495	77309567	1	+	.	ID=id895;Parent=tr148;transcript_id=tr148
NC_037328.1	LoRTIA	exon	80452916	80453151	2	+	.	ID=id926;Parent=tr151;transcript_id=tr151
NC_037328.1	LoRTIA	mRNA	80452916	80467442	2	+	.	ID=tr151;transcript_id=tr151
NC_037328.1	LoRTIA	exon	80454227	80454379	2	+	.	ID=id927;Parent=tr151;transcript_id=tr151
NC_037328.1	LoRTIA	exon	80457303	80457381	2	+	.	ID=id928;Parent=tr151;transcript_id=tr151
NC_037328.1	LoRTIA	exon	80461106	80461185	2	+	.	ID=id929;Parent=tr151;transcript_id=tr151
NC_037328.1	LoRTIA	exon	80462808	80462927	2	+	.	ID=id930;Parent=tr151;transcript_id=tr151
NC_037328.1	LoRTIA	exon	80465159	80465302	2	+	.	ID=id931;Parent=tr151;transcript_id=tr151
NC_037328.1	LoRTIA	exon	80465474	80465594	2	+	.	ID=id932;Parent=tr151;transcript_id=tr151
NC_037328.1	LoRTIA	exon	80466079	80466204	2	+	.	ID=id933;Parent=tr151;transcript_id=tr151
NC_037328.1	LoRTIA	exon	80466926	80467007	4	+	.	ID=id937;Parent=tr152;transcript_id=tr152
NC_037328.1	LoRTIA	mRNA	80466926	80467442	4	+	.	ID=tr152;transcript_id=tr152
NC_037328.1	LoRTIA	exon	80466927	80467007	2	+	.	ID=id934;Parent=tr151;transcript_id=tr151
NC_037328.1	LoRTIA	exon	80467081	80467197	2	+	.	ID=id935;Parent=tr151;transcript_id=tr151
NC_037328.1	LoRTIA	exon	80467081	80467197	4	+	.	ID=id938;Parent=tr152;transcript_id=tr152
NC_037328.1	LoRTIA	exon	80467287	80467442	2	+	.	ID=id936;Parent=tr151;transcript_id=tr151
NC_037328.1	LoRTIA	exon	80467287	80467442	4	+	.	ID=id939;Parent=tr152;transcript_id=tr152
NC_037328.1	LoRTIA	exon	80467440	80468220	1	-	.	ID=id948;Parent=tr154;transcript_id=tr154
NC_037328.1	LoRTIA	exon	80467440	80468220	1	-	.	ID=id958;Parent=tr155;transcript_id=tr155
NC_037328.1	LoRTIA	exon	80467440	80468220	1	-	.	ID=id968;Parent=tr156;transcript_id=tr156
NC_037328.1	LoRTIA	exon	80467440	80468220	2	-	.	ID=id977;Parent=tr157;transcript_id=tr157
NC_037328.1	LoRTIA	exon	80467440	80468220	1	-	.	ID=id989;Parent=tr158;transcript_id=tr158
NC_037328.1	LoRTIA	exon	80467440	80468220	1	-	.	ID=id1000;Parent=tr159;transcript_id=tr159
NC_037328.1	LoRTIA	exon	80467440	80468220	1	-	.	ID=id1010;Parent=tr160;transcript_id=tr160
NC_037328.1	LoRTIA	exon	80467440	80468220	1	-	.	ID=id1019;Parent=tr161;transcript_id=tr161
NC_037328.1	LoRTIA	exon	80467440	80468220	1	-	.	ID=id1030;Parent=tr162;transcript_id=tr162
NC_037328.1	LoRTIA	exon	80467440	80468220	1	-	.	ID=id1042;Parent=tr163;transcript_id=tr163
NC_037328.1	LoRTIA	exon	80467440	80469041	1	-	.	ID=id940;Parent=tr153;transcript_id=tr153
NC_037328.1	LoRTIA	mRNA	80467440	80473755	1	-	.	ID=tr153;transcript_id=tr153
NC_037328.1	LoRTIA	mRNA	80467440	80473755	1	-	.	ID=tr154;transcript_id=tr154
NC_037328.1	LoRTIA	mRNA	80467440	80473755	1	-	.	ID=tr155;transcript_id=tr155
NC_037328.1	LoRTIA	mRNA	80467440	80473755	1	-	.	ID=tr156;transcript_id=tr156
NC_037328.1	LoRTIA	mRNA	80467440	80473755	2	-	.	ID=tr157;transcript_id=tr157
NC_037328.1	LoRTIA	mRNA	80467440	80473755	1	-	.	ID=tr158;transcript_id=tr158
NC_037328.1	LoRTIA	mRNA	80467440	80473755	1	-	.	ID=tr159;transcript_id=tr159
NC_037328.1	LoRTIA	mRNA	80467440	80473755	1	-	.	ID=tr160;transcript_id=tr160
NC_037328.1	LoRTIA	mRNA	80467440	80473755	1	-	.	ID=tr161;transcript_id=tr161
NC_037328.1	LoRTIA	mRNA	80467440	80473755	1	-	.	ID=tr162;transcript_id=tr162
NC_037328.1	LoRTIA	mRNA	80467440	80473755	1	-	.	ID=tr163;transcript_id=tr163
NC_037328.1	LoRTIA	exon	80468931	80469038	1	-	.	ID=id969;Parent=tr156;transcript_id=tr156
NC_037328.1	LoRTIA	exon	80468931	80469041	1	-	.	ID=id990;Parent=tr158;transcript_id=tr158
NC_037328.1	LoRTIA	exon	80468931	80469041	1	-	.	ID=id1001;Parent=tr159;transcript_id=tr159
NC_037328.1	LoRTIA	exon	80468931	80469041	1	-	.	ID=id1031;Parent=tr162;transcript_id=tr162
NC_037328.1	LoRTIA	exon	80468935	80469041	1	-	.	ID=id959;Parent=tr155;transcript_id=tr155
NC_037328.1	LoRTIA	exon	80468935	80469041	2	-	.	ID=id978;Parent=tr157;transcript_id=tr157
NC_037328.1	LoRTIA	exon	80468935	80469041	1	-	.	ID=id1043;Parent=tr163;transcript_id=tr163
NC_037328.1	LoRTIA	exon	80469476	80469555	1	-	.	ID=id941;Parent=tr153;transcript_id=tr153
NC_037328.1	LoRTIA	exon	80469476	80469555	1	-	.	ID=id949;Parent=tr154;transcript_id=tr154
NC_037328.1	LoRTIA	exon	80469476	80469555	1	-	.	ID=id960;Parent=tr155;transcript_id=tr155
NC_037328.1	LoRTIA	exon	80469476	80469555	1	-	.	ID=id970;Parent=tr156;transcript_id=tr156
NC_037328.1	LoRTIA	exon	80469476	80469555	2	-	.	ID=id979;Parent=tr157;transcript_id=tr157
NC_037328.1	LoRTIA	exon	80469476	80469555	1	-	.	ID=id991;Parent=tr158;transcript_id=tr158
NC_037328.1	LoRTIA	exon	80469476	80469555	1	-	.	ID=id1002;Parent=tr159;transcript_id=tr159
NC_037328.1	LoRTIA	exon	80469476	80469555	1	-	.	ID=id1011;Parent=tr160;transcript_id=tr160
NC_037328.1	LoRTIA	exon	80469476	80469555	1	-	.	ID=id1020;Parent=tr161;transcript_id=tr161
NC_037328.1	LoRTIA	exon	80469476	80469555	1	-	.	ID=id1032;Parent=tr162;transcript_id=tr162
NC_037328.1	LoRTIA	exon	80469476	80469555	1	-	.	ID=id1044;Parent=tr163;transcript_id=tr163
NC_037328.1	LoRTIA	exon	80469928	80470017	1	-	.	ID=id942;Parent=tr153;transcript_id=tr153
NC_037328.1	LoRTIA	exon	80469928	80470017	1	-	.	ID=id950;Parent=tr154;transcript_id=tr154
NC_037328.1	LoRTIA	exon	80469928	80470017	1	-	.	ID=id961;Parent=tr155;transcript_id=tr155
NC_037328.1	LoRTIA	exon	80469928	80470017	1	-	.	ID=id971;Parent=tr156;transcript_id=tr156
NC_037328.1	LoRTIA	exon	80469928	80470017	2	-	.	ID=id980;Parent=tr157;transcript_id=tr157
NC_037328.1	LoRTIA	exon	80469928	80470017	1	-	.	ID=id992;Parent=tr158;transcript_id=tr158
NC_037328.1	LoRTIA	exon	80469928	80470017	1	-	.	ID=id1003;Parent=tr159;transcript_id=tr159
NC_037328.1	LoRTIA	exon	80469928	80470017	1	-	.	ID=id1012;Parent=tr160;transcript_id=tr160
NC_037328.1	LoRTIA	exon	80469928	80470017	1	-	.	ID=id1021;Parent=tr161;transcript_id=tr161
NC_037328.1	LoRTIA	exon	80469928	80470017	1	-	.	ID=id1033;Parent=tr162;transcript_id=tr162
NC_037328.1	LoRTIA	exon	80469928	80470399	1	-	.	ID=id1045;Parent=tr163;transcript_id=tr163
NC_037328.1	LoRTIA	exon	80470262	80470399	1	-	.	ID=id943;Parent=tr153;transcript_id=tr153
NC_037328.1	LoRTIA	exon	80470262	80470399	1	-	.	ID=id951;Parent=tr154;transcript_id=tr154
NC_037328.1	LoRTIA	exon	80470262	80470399	1	-	.	ID=id962;Parent=tr155;transcript_id=tr155
NC_037328.1	LoRTIA	exon	80470262	80470399	1	-	.	ID=id972;Parent=tr156;transcript_id=tr156
NC_037328.1	LoRTIA	exon	80470262	80470399	2	-	.	ID=id981;Parent=tr157;transcript_id=tr157
NC_037328.1	LoRTIA	exon	80470262	80470399	1	-	.	ID=id993;Parent=tr158;transcript_id=tr158
NC_037328.1	LoRTIA	exon	80470262	80470399	1	-	.	ID=id1004;Parent=tr159;transcript_id=tr159
NC_037328.1	LoRTIA	exon	80470262	80470399	1	-	.	ID=id1013;Parent=tr160;transcript_id=tr160
NC_037328.1	LoRTIA	exon	80470262	80470399	1	-	.	ID=id1022;Parent=tr161;transcript_id=tr161
NC_037328.1	LoRTIA	exon	80470262	80470399	1	-	.	ID=id1034;Parent=tr162;transcript_id=tr162
NC_037328.1	LoRTIA	exon	80470700	80470843	1	-	.	ID=id952;Parent=tr154;transcript_id=tr154
NC_037328.1	LoRTIA	exon	80470700	80470843	2	-	.	ID=id982;Parent=tr157;transcript_id=tr157
NC_037328.1	LoRTIA	exon	80470700	80470843	1	-	.	ID=id1023;Parent=tr161;transcript_id=tr161
NC_037328.1	LoRTIA	exon	80470700	80470843	1	-	.	ID=id1035;Parent=tr162;transcript_id=tr162
NC_037328.1	LoRTIA	exon	80470700	80470843	1	-	.	ID=id1046;Parent=tr163;transcript_id=tr163
NC_037328.1	LoRTIA	exon	80470700	80471168	1	-	.	ID=id963;Parent=tr155;transcript_id=tr155
NC_037328.1	LoRTIA	exon	80470700	80471168	1	-	.	ID=id994;Parent=tr158;transcript_id=tr158
NC_037328.1	LoRTIA	exon	80470700	80471168	1	-	.	ID=id1005;Parent=tr159;transcript_id=tr159
NC_037328.1	LoRTIA	exon	80470700	80471168	1	-	.	ID=id1014;Parent=tr160;transcript_id=tr160
NC_037328.1	LoRTIA	exon	80470700	80471431	1	-	.	ID=id944;Parent=tr153;transcript_id=tr153
NC_037328.1	LoRTIA	exon	80470700	80471431	1	-	.	ID=id973;Parent=tr156;transcript_id=tr156
NC_037328.1	LoRTIA	exon	80471059	80471168	2	-	.	ID=id983;Parent=tr157;transcript_id=tr157
NC_037328.1	LoRTIA	exon	80471059	80471168	1	-	.	ID=id1024;Parent=tr161;transcript_id=tr161
NC_037328.1	LoRTIA	exon	80471059	80471168	1	-	.	ID=id1036;Parent=tr162;transcript_id=tr162
NC_037328.1	LoRTIA	exon	80471059	80471168	1	-	.	ID=id1047;Parent=tr163;transcript_id=tr163
NC_037328.1	LoRTIA	exon	80471059	80471431	1	-	.	ID=id953;Parent=tr154;transcript_id=tr154
NC_037328.1	LoRTIA	exon	80471263	80471431	1	-	.	ID=id964;Parent=tr155;transcript_id=tr155
NC_037328.1	LoRTIA	exon	80471263	80471431	2	-	.	ID=id984;Parent=tr157;transcript_id=tr157
NC_037328.1	LoRTIA	exon	80471263	80471431	1	-	.	ID=id995;Parent=tr158;transcript_id=tr158
NC_037328.1	LoRTIA	exon	80471263	80471431	1	-	.	ID=id1006;Parent=tr159;transcript_id=tr159
NC_037328.1	LoRTIA	exon	80471263	80471431	1	-	.	ID=id1025;Parent=tr161;transcript_id=tr161
NC_037328.1	LoRTIA	exon	80471263	80471431	1	-	.	ID=id1037;Parent=tr162;transcript_id=tr162
NC_037328.1	LoRTIA	exon	80471263	80471431	1	-	.	ID=id1048;Parent=tr163;transcript_id=tr163
NC_037328.1	LoRTIA	exon	80471263	80472329	1	-	.	ID=id1015;Parent=tr160;transcript_id=tr160
NC_037328.1	LoRTIA	exon	80472190	80472329	1	-	.	ID=id954;Parent=tr154;transcript_id=tr154
NC_037328.1	LoRTIA	exon	80472190	80472329	2	-	.	ID=id985;Parent=tr157;transcript_id=tr157
NC_037328.1	LoRTIA	exon	80472190	80472329	1	-	.	ID=id996;Parent=tr158;transcript_id=tr158
NC_037328.1	LoRTIA	exon	80472190	80472329	1	-	.	ID=id1026;Parent=tr161;transcript_id=tr161
NC_037328.1	LoRTIA	exon	80472190	80472329	1	-	.	ID=id1038;Parent=tr162;transcript_id=tr162
NC_037328.1	LoRTIA	exon	80472190	80472329	1	-	.	ID=id1049;Parent=tr163;transcript_id=tr163
NC_037328.1	LoRTIA	exon	80472622	80472752	1	-	.	ID=id945;Parent=tr153;transcript_id=tr153
NC_037328.1	LoRTIA	exon	80472622	80472752	1	-	.	ID=id974;Parent=tr156;transcript_id=tr156
NC_037328.1	LoRTIA	exon	80472622	80472754	1	-	.	ID=id955;Parent=tr154;transcript_id=tr154
NC_037328.1	LoRTIA	exon	80472622	80472754	1	-	.	ID=id965;Parent=tr155;transcript_id=tr155
NC_037328.1	LoRTIA	exon	80472622	80472754	2	-	.	ID=id986;Parent=tr157;transcript_id=tr157
NC_037328.1	LoRTIA	exon	80472622	80472754	1	-	.	ID=id997;Parent=tr158;transcript_id=tr158
NC_037328.1	LoRTIA	exon	80472622	80472754	1	-	.	ID=id1007;Parent=tr159;transcript_id=tr159
NC_037328.1	LoRTIA	exon	80472622	80472754	1	-	.	ID=id1016;Parent=tr160;transcript_id=tr160
NC_037328.1	LoRTIA	exon	80472622	80472754	1	-	.	ID=id1027;Parent=tr161;transcript_id=tr161
NC_037328.1	LoRTIA	exon	80472622	80472754	1	-	.	ID=id1039;Parent=tr162;transcript_id=tr162
NC_037328.1	LoRTIA	exon	80472622	80472754	1	-	.	ID=id1050;Parent=tr163;transcript_id=tr163
NC_037328.1	LoRTIA	exon	80472844	80472889	1	-	.	ID=id946;Parent=tr153;transcript_id=tr153
NC_037328.1	LoRTIA	exon	80472844	80472889	1	-	.	ID=id966;Parent=tr155;transcript_id=tr155
NC_037328.1	LoRTIA	exon	80472844	80472889	1	-	.	ID=id975;Parent=tr156;transcript_id=tr156
NC_037328.1	LoRTIA	exon	80472844	80472889	2	-	.	ID=id987;Parent=tr157;transcript_id=tr157
NC_037328.1	LoRTIA	exon	80472844	80472889	1	-	.	ID=id998;Parent=tr158;transcript_id=tr158
NC_037328.1	LoRTIA	exon	80472844	80472889	1	-	.	ID=id1008;Parent=tr159;transcript_id=tr159
NC_037328.1	LoRTIA	exon	80472844	80472889	1	-	.	ID=id1028;Parent=tr161;transcript_id=tr161
NC_037328.1	LoRTIA	exon	80472844	80472889	1	-	.	ID=id1040;Parent=tr162;transcript_id=tr162
NC_037328.1	LoRTIA	exon	80472844	80472889	1	-	.	ID=id1051;Parent=tr163;transcript_id=tr163
NC_037328.1	LoRTIA	exon	80472844	80472892	1	-	.	ID=id956;Parent=tr154;transcript_id=tr154
NC_037328.1	LoRTIA	exon	80472844	80472892	1	-	.	ID=id1017;Parent=tr160;transcript_id=tr160
NC_037328.1	LoRTIA	exon	80473693	80473755	1	-	.	ID=id947;Parent=tr153;transcript_id=tr153
NC_037328.1	LoRTIA	exon	80473693	80473755	1	-	.	ID=id957;Parent=tr154;transcript_id=tr154
NC_037328.1	LoRTIA	exon	80473693	80473755	1	-	.	ID=id967;Parent=tr155;transcript_id=tr155
NC_037328.1	LoRTIA	exon	80473693	80473755	1	-	.	ID=id976;Parent=tr156;transcript_id=tr156
NC_037328.1	LoRTIA	exon	80473693	80473755	2	-	.	ID=id988;Parent=tr157;transcript_id=tr157
NC_037328.1	LoRTIA	exon	80473693	80473755	1	-	.	ID=id999;Parent=tr158;transcript_id=tr158
NC_037328.1	LoRTIA	exon	80473693	80473755	1	-	.	ID=id1009;Parent=tr159;transcript_id=tr159
NC_037328.1	LoRTIA	exon	80473693	80473755	1	-	.	ID=id1018;Parent=tr160;transcript_id=tr160
NC_037328.1	LoRTIA	exon	80473693	80473755	1	-	.	ID=id1029;Parent=tr161;transcript_id=tr161
NC_037328.1	LoRTIA	exon	80473693	80473755	1	-	.	ID=id1041;Parent=tr162;transcript_id=tr162
NC_037328.1	LoRTIA	exon	80473693	80473755	1	-	.	ID=id1052;Parent=tr163;transcript_id=tr163
NC_037328.1	LoRTIA	exon	80643740	80644183	1	-	.	ID=id1053;Parent=tr164;transcript_id=tr164
NC_037328.1	LoRTIA	mRNA	80643740	80661912	1	-	.	ID=tr164;transcript_id=tr164
NC_037328.1	LoRTIA	exon	80644086	80644183	1	-	.	ID=id1063;Parent=tr165;transcript_id=tr165
NC_037328.1	LoRTIA	mRNA	80644086	80661912	1	-	.	ID=tr165;transcript_id=tr165
NC_037328.1	LoRTIA	exon	80644640	80644799	1	-	.	ID=id1054;Parent=tr164;transcript_id=tr164
NC_037328.1	LoRTIA	exon	80644640	80644799	1	-	.	ID=id1064;Parent=tr165;transcript_id=tr165
NC_037328.1	LoRTIA	exon	80645023	80645134	1	-	.	ID=id1055;Parent=tr164;transcript_id=tr164
NC_037328.1	LoRTIA	exon	80645023	80645134	1	-	.	ID=id1065;Parent=tr165;transcript_id=tr165
NC_037328.1	LoRTIA	exon	80646112	80646169	1	-	.	ID=id1056;Parent=tr164;transcript_id=tr164
NC_037328.1	LoRTIA	exon	80646112	80646169	1	-	.	ID=id1066;Parent=tr165;transcript_id=tr165
NC_037328.1	LoRTIA	exon	80647027	80647109	1	-	.	ID=id1057;Parent=tr164;transcript_id=tr164
NC_037328.1	LoRTIA	exon	80647027	80647109	1	-	.	ID=id1067;Parent=tr165;transcript_id=tr165
NC_037328.1	LoRTIA	exon	80647862	80648004	1	-	.	ID=id1058;Parent=tr164;transcript_id=tr164
NC_037328.1	LoRTIA	exon	80647862	80648004	1	-	.	ID=id1068;Parent=tr165;transcript_id=tr165
NC_037328.1	LoRTIA	exon	80649675	80649807	1	-	.	ID=id1059;Parent=tr164;transcript_id=tr164
NC_037328.1	LoRTIA	exon	80649675	80649807	1	-	.	ID=id1069;Parent=tr165;transcript_id=tr165
NC_037328.1	LoRTIA	exon	80652115	80652212	1	-	.	ID=id1060;Parent=tr164;transcript_id=tr164
NC_037328.1	LoRTIA	exon	80652115	80652212	1	-	.	ID=id1070;Parent=tr165;transcript_id=tr165
NC_037328.1	LoRTIA	exon	80657749	80657905	1	-	.	ID=id1061;Parent=tr164;transcript_id=tr164
NC_037328.1	LoRTIA	exon	80657749	80657905	1	-	.	ID=id1071;Parent=tr165;transcript_id=tr165
NC_037328.1	LoRTIA	exon	80661692	80661912	1	-	.	ID=id1062;Parent=tr164;transcript_id=tr164
NC_037328.1	LoRTIA	exon	80661692	80661912	1	-	.	ID=id1072;Parent=tr165;transcript_id=tr165
NC_037328.1	LoRTIA	exon	81288263	81288451	1	+	.	ID=id1073;Parent=tr166;transcript_id=tr166
NC_037328.1	LoRTIA	mRNA	81288263	81308817	1	+	.	ID=tr166;transcript_id=tr166
NC_037328.1	LoRTIA	exon	81288290	81288451	1	+	.	ID=id1081;Parent=tr167;transcript_id=tr167
NC_037328.1	LoRTIA	exon	81288290	81288451	1	+	.	ID=id1090;Parent=tr168;transcript_id=tr168
NC_037328.1	LoRTIA	mRNA	81288290	81308567	1	+	.	ID=tr168;transcript_id=tr168
NC_037328.1	LoRTIA	mRNA	81288290	81308817	1	+	.	ID=tr167;transcript_id=tr167
NC_037328.1	LoRTIA	exon	81299736	81299869	1	+	.	ID=id1082;Parent=tr167;transcript_id=tr167
NC_037328.1	LoRTIA	exon	81299736	81299869	1	+	.	ID=id1091;Parent=tr168;transcript_id=tr168
NC_037328.1	LoRTIA	exon	81300924	81301086	1	+	.	ID=id1074;Parent=tr166;transcript_id=tr166
NC_037328.1	LoRTIA	exon	81300924	81301086	1	+	.	ID=id1083;Parent=tr167;transcript_id=tr167
NC_037328.1	LoRTIA	exon	81300924	81301086	1	+	.	ID=id1092;Parent=tr168;transcript_id=tr168
NC_037328.1	LoRTIA	exon	81302409	81302597	1	+	.	ID=id1075;Parent=tr166;transcript_id=tr166
NC_037328.1	LoRTIA	exon	81302409	81302597	1	+	.	ID=id1084;Parent=tr167;transcript_id=tr167
NC_037328.1	LoRTIA	exon	81302409	81302597	1	+	.	ID=id1093;Parent=tr168;transcript_id=tr168
NC_037328.1	LoRTIA	exon	81304467	81304582	1	+	.	ID=id1076;Parent=tr166;transcript_id=tr166
NC_037328.1	LoRTIA	exon	81304467	81304582	1	+	.	ID=id1085;Parent=tr167;transcript_id=tr167
NC_037328.1	LoRTIA	exon	81304467	81304972	1	+	.	ID=id1094;Parent=tr168;transcript_id=tr168
NC_037328.1	LoRTIA	exon	81304889	81304972	1	+	.	ID=id1077;Parent=tr166;transcript_id=tr166
NC_037328.1	LoRTIA	exon	81304889	81304972	1	+	.	ID=id1086;Parent=tr167;transcript_id=tr167
NC_037328.1	LoRTIA	exon	81306180	81306240	1	+	.	ID=id1098;Parent=tr169;transcript_id=tr169
NC_037328.1	LoRTIA	mRNA	81306180	81308567	1	+	.	ID=tr169;transcript_id=tr169
NC_037328.1	LoRTIA	exon	81306181	81306240	1	+	.	ID=id1078;Parent=tr166;transcript_id=tr166
NC_037328.1	LoRTIA	exon	81306181	81306240	1	+	.	ID=id1087;Parent=tr167;transcript_id=tr167
NC_037328.1	LoRTIA	exon	81306181	81306240	1	+	.	ID=id1095;Parent=tr168;transcript_id=tr168
NC_037328.1	LoRTIA	exon	81307010	81307083	1	+	.	ID=id1079;Parent=tr166;transcript_id=tr166
NC_037328.1	LoRTIA	exon	81307010	81307083	1	+	.	ID=id1088;Parent=tr167;transcript_id=tr167
NC_037328.1	LoRTIA	exon	81307010	81307083	1	+	.	ID=id1096;Parent=tr168;transcript_id=tr168
NC_037328.1	LoRTIA	exon	81307013	81307083	1	+	.	ID=id1099;Parent=tr169;transcript_id=tr169
NC_037328.1	LoRTIA	exon	81307561	81308567	1	+	.	ID=id1097;Parent=tr168;transcript_id=tr168
NC_037328.1	LoRTIA	exon	81307561	81308567	1	+	.	ID=id1100;Parent=tr169;transcript_id=tr169
NC_037328.1	LoRTIA	exon	81307561	81308817	1	+	.	ID=id1080;Parent=tr166;transcript_id=tr166
NC_037328.1	LoRTIA	exon	81307561	81308817	1	+	.	ID=id1089;Parent=tr167;transcript_id=tr167
NC_037328.1	LoRTIA	mRNA	82853762	82854316	4	-	.	ID=tr170;transcript_id=tr170
NC_037328.1	LoRTIA	mRNA	82854050	82854316	2	-	.	ID=tr171;transcript_id=tr171
NC_037328.1	LoRTIA	exon	82878896	82879231	1	-	.	ID=id1101;Parent=tr173;transcript_id=tr173
NC_037328.1	LoRTIA	exon	82878896	82879231	1	-	.	ID=id1121;Parent=tr174;transcript_id=tr174
NC_037328.1	LoRTIA	exon	82878896	82879231	1	-	.	ID=id1141;Parent=tr175;transcript_id=tr175
NC_037328.1	LoRTIA	exon	82878896	82879231	1	-	.	ID=id1161;Parent=tr176;transcript_id=tr176
NC_037328.1	LoRTIA	mRNA	82878896	82888214	1	-	.	ID=tr172;transcript_id=tr172
NC_037328.1	LoRTIA	mRNA	82878896	82888214	1	-	.	ID=tr173;transcript_id=tr173
NC_037328.1	LoRTIA	mRNA	82878896	82888214	1	-	.	ID=tr174;transcript_id=tr174
NC_037328.1	LoRTIA	mRNA	82878896	82888214	1	-	.	ID=tr175;transcript_id=tr175
NC_037328.1	LoRTIA	mRNA	82878896	82888214	1	-	.	ID=tr176;transcript_id=tr176
NC_037328.1	LoRTIA	exon	82879379	82879497	1	-	.	ID=id1102;Parent=tr173;transcript_id=tr173
NC_037328.1	LoRTIA	exon	82879379	82879497	1	-	.	ID=id1122;Parent=tr174;transcript_id=tr174
NC_037328.1	LoRTIA	exon	82879379	82879497	1	-	.	ID=id1142;Parent=tr175;transcript_id=tr175
NC_037328.1	LoRTIA	exon	82879379	82879497	1	-	.	ID=id1162;Parent=tr176;transcript_id=tr176
NC_037328.1	LoRTIA	exon	82879919	82880045	1	-	.	ID=id1103;Parent=tr173;transcript_id=tr173
NC_037328.1	LoRTIA	exon	82879919	82880045	1	-	.	ID=id1123;Parent=tr174;transcript_id=tr174
NC_037328.1	LoRTIA	exon	82879919	82880045	1	-	.	ID=id1143;Parent=tr175;transcript_id=tr175
NC_037328.1	LoRTIA	exon	82879919	82880045	1	-	.	ID=id1163;Parent=tr176;transcript_id=tr176
NC_037328.1	LoRTIA	exon	82880261	82880355	1	-	.	ID=id1104;Parent=tr173;transcript_id=tr173
NC_037328.1	LoRTIA	exon	82880261	82880355	1	-	.	ID=id1124;Parent=tr174;transcript_id=tr174
NC_037328.1	LoRTIA	exon	82880261	82880355	1	-	.	ID=id1144;Parent=tr175;transcript_id=tr175
NC_037328.1	LoRTIA	exon	82880261	82880355	1	-	.	ID=id1164;Parent=tr176;transcript_id=tr176
NC_037328.1	LoRTIA	exon	82880445	82880613	1	-	.	ID=id1125;Parent=tr174;transcript_id=tr174
NC_037328.1	LoRTIA	exon	82880445	82880613	1	-	.	ID=id1145;Parent=tr175;transcript_id=tr175
NC_037328.1	LoRTIA	exon	82880445	82880613	1	-	.	ID=id1165;Parent=tr176;transcript_id=tr176
NC_037328.1	LoRTIA	exon	82880448	82880613	1	-	.	ID=id1105;Parent=tr173;transcript_id=tr173
NC_037328.1	LoRTIA	exon	82880821	82880904	1	-	.	ID=id1106;Parent=tr173;transcript_id=tr173
NC_037328.1	LoRTIA	exon	82880821	82880904	1	-	.	ID=id1146;Parent=tr175;transcript_id=tr175
NC_037328.1	LoRTIA	exon	82880821	82880904	1	-	.	ID=id1166;Parent=tr176;transcript_id=tr176
NC_037328.1	LoRTIA	exon	82880821	82881286	1	-	.	ID=id1126;Parent=tr174;transcript_id=tr174
NC_037328.1	LoRTIA	exon	82881141	82881286	1	-	.	ID=id1107;Parent=tr173;transcript_id=tr173
NC_037328.1	LoRTIA	exon	82881141	82881286	1	-	.	ID=id1147;Parent=tr175;transcript_id=tr175
NC_037328.1	LoRTIA	exon	82881141	82881286	1	-	.	ID=id1167;Parent=tr176;transcript_id=tr176
NC_037328.1	LoRTIA	exon	82881199	82881286	1	-	.	ID=id1182;Parent=tr177;transcript_id=tr177
NC_037328.1	LoRTIA	mRNA	82881199	82888214	1	-	.	ID=tr177;transcript_id=tr177
NC_037328.1	LoRTIA	exon	82881451	82881552	1	-	.	ID=id1108;Parent=tr173;transcript_id=tr173
NC_037328.1	LoRTIA	exon	82881451	82881552	1	-	.	ID=id1127;Parent=tr174;transcript_id=tr174
NC_037328.1	LoRTIA	exon	82881451	82881552	1	-	.	ID=id1148;Parent=tr175;transcript_id=tr175
NC_037328.1	LoRTIA	exon	82881451	82881552	1	-	.	ID=id1168;Parent=tr176;transcript_id=tr176
NC_037328.1	LoRTIA	exon	82881451	82881552	1	-	.	ID=id1183;Parent=tr177;transcript_id=tr177
NC_037328.1	LoRTIA	exon	82881678	82881840	1	-	.	ID=id1109;Parent=tr173;transcript_id=tr173
NC_037328.1	LoRTIA	exon	82881678	82881840	1	-	.	ID=id1128;Parent=tr174;transcript_id=tr174
NC_037328.1	LoRTIA	exon	82881678	82881840	1	-	.	ID=id1149;Parent=tr175;transcript_id=tr175
NC_037328.1	LoRTIA	exon	82881678	82881840	1	-	.	ID=id1169;Parent=tr176;transcript_id=tr176
NC_037328.1	LoRTIA	exon	82881678	82881840	1	-	.	ID=id1184;Parent=tr177;transcript_id=tr177
NC_037328.1	LoRTIA	exon	82883159	82883246	1	-	.	ID=id1110;Parent=tr173;transcript_id=tr173
NC_037328.1	LoRTIA	exon	82883159	82883246	1	-	.	ID=id1129;Parent=tr174;transcript_id=tr174
NC_037328.1	LoRTIA	exon	82883159	82883246	1	-	.	ID=id1150;Parent=tr175;transcript_id=tr175
NC_037328.1	LoRTIA	exon	82883159	82883246	1	-	.	ID=id1170;Parent=tr176;transcript_id=tr176
NC_037328.1	LoRTIA	exon	82883159	82883246	1	-	.	ID=id1185;Parent=tr177;transcript_id=tr177
NC_037328.1	LoRTIA	exon	82883455	82883582	1	-	.	ID=id1111;Parent=tr173;transcript_id=tr173
NC_037328.1	LoRTIA	exon	82883455	82883582	1	-	.	ID=id1130;Parent=tr174;transcript_id=tr174
NC_037328.1	LoRTIA	exon	82883455	82883582	1	-	.	ID=id1151;Parent=tr175;transcript_id=tr175
NC_037328.1	LoRTIA	exon	82883455	82883582	1	-	.	ID=id1171;Parent=tr176;transcript_id=tr176
NC_037328.1	LoRTIA	exon	82883455	82883582	1	-	.	ID=id1186;Parent=tr177;transcript_id=tr177
NC_037328.1	LoRTIA	exon	82883780	82883886	1	-	.	ID=id1112;Parent=tr173;transcript_id=tr173
NC_037328.1	LoRTIA	exon	82883780	82883886	1	-	.	ID=id1131;Parent=tr174;transcript_id=tr174
NC_037328.1	LoRTIA	exon	82883780	82883886	1	-	.	ID=id1152;Parent=tr175;transcript_id=tr175
NC_037328.1	LoRTIA	exon	82883780	82883886	1	-	.	ID=id1172;Parent=tr176;transcript_id=tr176
NC_037328.1	LoRTIA	exon	82883780	82883886	1	-	.	ID=id1187;Parent=tr177;transcript_id=tr177
NC_037328.1	LoRTIA	exon	82884034	82884180	1	-	.	ID=id1113;Parent=tr173;transcript_id=tr173
NC_037328.1	LoRTIA	exon	82884034	82884180	1	-	.	ID=id1132;Parent=tr174;transcript_id=tr174
NC_037328.1	LoRTIA	exon	82884034	82884180	1	-	.	ID=id1153;Parent=tr175;transcript_id=tr175
NC_037328.1	LoRTIA	exon	82884034	82884180	1	-	.	ID=id1173;Parent=tr176;transcript_id=tr176
NC_037328.1	LoRTIA	exon	82884034	82884180	1	-	.	ID=id1188;Parent=tr177;transcript_id=tr177
NC_037328.1	LoRTIA	exon	82884423	82884483	1	-	.	ID=id1114;Parent=tr173;transcript_id=tr173
NC_037328.1	LoRTIA	exon	82884423	82884483	1	-	.	ID=id1133;Parent=tr174;transcript_id=tr174
NC_037328.1	LoRTIA	exon	82884423	82884483	1	-	.	ID=id1154;Parent=tr175;transcript_id=tr175
NC_037328.1	LoRTIA	exon	82884423	82884483	1	-	.	ID=id1174;Parent=tr176;transcript_id=tr176
NC_037328.1	LoRTIA	exon	82884423	82884483	1	-	.	ID=id1189;Parent=tr177;transcript_id=tr177
NC_037328.1	LoRTIA	exon	82884662	82884806	1	-	.	ID=id1115;Parent=tr173;transcript_id=tr173
NC_037328.1	LoRTIA	exon	82884662	82884806	1	-	.	ID=id1134;Parent=tr174;transcript_id=tr174
NC_037328.1	LoRTIA	exon	82884662	82884806	1	-	.	ID=id1175;Parent=tr176;transcript_id=tr176
NC_037328.1	LoRTIA	exon	82884662	82884806	1	-	.	ID=id1190;Parent=tr177;transcript_id=tr177
NC_037328.1	LoRTIA	exon	82884662	82885107	1	-	.	ID=id1155;Parent=tr175;transcript_id=tr175
NC_037328.1	LoRTIA	exon	82884949	82885107	1	-	.	ID=id1116;Parent=tr173;transcript_id=tr173
NC_037328.1	LoRTIA	exon	82884949	82885107	1	-	.	ID=id1135;Parent=tr174;transcript_id=tr174
NC_037328.1	LoRTIA	exon	82884949	82885107	1	-	.	ID=id1176;Parent=tr176;transcript_id=tr176
NC_037328.1	LoRTIA	exon	82884949	82885107	1	-	.	ID=id1191;Parent=tr177;transcript_id=tr177
NC_037328.1	LoRTIA	exon	82885644	82885868	1	-	.	ID=id1136;Parent=tr174;transcript_id=tr174
NC_037328.1	LoRTIA	exon	82885644	82885868	1	-	.	ID=id1156;Parent=tr175;transcript_id=tr175
NC_037328.1	LoRTIA	exon	82885644	82885868	1	-	.	ID=id1177;Parent=tr176;transcript_id=tr176
NC_037328.1	LoRTIA	exon	82885644	82885868	1	-	.	ID=id1192;Parent=tr177;transcript_id=tr177
NC_037328.1	LoRTIA	exon	82885644	82886155	1	-	.	ID=id1117;Parent=tr173;transcript_id=tr173
NC_037328.1	LoRTIA	exon	82886034	82886155	1	-	.	ID=id1137;Parent=tr174;transcript_id=tr174
NC_037328.1	LoRTIA	exon	82886034	82886155	1	-	.	ID=id1157;Parent=tr175;transcript_id=tr175
NC_037328.1	LoRTIA	exon	82886034	82886155	1	-	.	ID=id1178;Parent=tr176;transcript_id=tr176
NC_037328.1	LoRTIA	exon	82886034	82886155	1	-	.	ID=id1193;Parent=tr177;transcript_id=tr177
NC_037328.1	LoRTIA	exon	82886952	82887116	1	-	.	ID=id1118;Parent=tr173;transcript_id=tr173
NC_037328.1	LoRTIA	exon	82886952	82887116	1	-	.	ID=id1138;Parent=tr174;transcript_id=tr174
NC_037328.1	LoRTIA	exon	82886952	82887116	1	-	.	ID=id1158;Parent=tr175;transcript_id=tr175
NC_037328.1	LoRTIA	exon	82886952	82887116	1	-	.	ID=id1179;Parent=tr176;transcript_id=tr176
NC_037328.1	LoRTIA	exon	82886952	82887116	1	-	.	ID=id1194;Parent=tr177;transcript_id=tr177
NC_037328.1	LoRTIA	exon	82887533	82887589	1	-	.	ID=id1119;Parent=tr173;transcript_id=tr173
NC_037328.1	LoRTIA	exon	82887533	82887589	1	-	.	ID=id1139;Parent=tr174;transcript_id=tr174
NC_037328.1	LoRTIA	exon	82887533	82887589	1	-	.	ID=id1159;Parent=tr175;transcript_id=tr175
NC_037328.1	LoRTIA	exon	82887533	82887589	1	-	.	ID=id1180;Parent=tr176;transcript_id=tr176
NC_037328.1	LoRTIA	exon	82887533	82887589	1	-	.	ID=id1195;Parent=tr177;transcript_id=tr177
NC_037328.1	LoRTIA	exon	82888054	82888214	1	-	.	ID=id1120;Parent=tr173;transcript_id=tr173
NC_037328.1	LoRTIA	exon	82888054	82888214	1	-	.	ID=id1140;Parent=tr174;transcript_id=tr174
NC_037328.1	LoRTIA	exon	82888054	82888214	1	-	.	ID=id1160;Parent=tr175;transcript_id=tr175
NC_037328.1	LoRTIA	exon	82888054	82888214	1	-	.	ID=id1181;Parent=tr176;transcript_id=tr176
NC_037328.1	LoRTIA	exon	82888054	82888214	1	-	.	ID=id1196;Parent=tr177;transcript_id=tr177
NC_037328.1	LoRTIA	exon	82927908	82928117	1	+	.	ID=id1197;Parent=tr178;transcript_id=tr178
NC_037328.1	LoRTIA	mRNA	82927908	82933234	1	+	.	ID=tr178;transcript_id=tr178
NC_037328.1	LoRTIA	exon	82929975	82930074	1	+	.	ID=id1198;Parent=tr178;transcript_id=tr178
NC_037328.1	LoRTIA	exon	82930168	82930315	1	+	.	ID=id1199;Parent=tr178;transcript_id=tr178
NC_037328.1	LoRTIA	exon	82930425	82930585	1	+	.	ID=id1200;Parent=tr178;transcript_id=tr178
NC_037328.1	LoRTIA	exon	82931068	82931188	1	+	.	ID=id1201;Parent=tr178;transcript_id=tr178
NC_037328.1	LoRTIA	exon	82931620	82931825	1	+	.	ID=id1202;Parent=tr178;transcript_id=tr178
NC_037328.1	LoRTIA	exon	82931967	82932771	1	+	.	ID=id1203;Parent=tr178;transcript_id=tr178
NC_037328.1	LoRTIA	exon	82932915	82933234	1	+	.	ID=id1204;Parent=tr178;transcript_id=tr178
NC_037328.1	LoRTIA	exon	82970227	82970836	2	-	.	ID=id1215;Parent=tr180;transcript_id=tr180
NC_037328.1	LoRTIA	exon	82970227	82970836	1	-	.	ID=id1224;Parent=tr181;transcript_id=tr181
NC_037328.1	LoRTIA	exon	82970227	82970836	1	-	.	ID=id1235;Parent=tr182;transcript_id=tr182
NC_037328.1	LoRTIA	exon	82970227	82970836	4	-	.	ID=id1243;Parent=tr183;transcript_id=tr183
NC_037328.1	LoRTIA	exon	82970227	82970836	1	-	.	ID=id1253;Parent=tr184;transcript_id=tr184
NC_037328.1	LoRTIA	exon	82970227	82970836	1	-	.	ID=id1263;Parent=tr185;transcript_id=tr185
NC_037328.1	LoRTIA	exon	82970227	82970836	3	-	.	ID=id1273;Parent=tr186;transcript_id=tr186
NC_037328.1	LoRTIA	exon	82970227	82970836	1	-	.	ID=id1283;Parent=tr187;transcript_id=tr187
NC_037328.1	LoRTIA	exon	82970227	82970836	1	-	.	ID=id1293;Parent=tr188;transcript_id=tr188
NC_037328.1	LoRTIA	exon	82970227	82971601	1	-	.	ID=id1205;Parent=tr179;transcript_id=tr179
NC_037328.1	LoRTIA	mRNA	82970227	82979101	1	-	.	ID=tr181;transcript_id=tr181
NC_037328.1	LoRTIA	mRNA	82970227	82979101	1	-	.	ID=tr184;transcript_id=tr184
NC_037328.1	LoRTIA	mRNA	82970227	82979121	2	-	.	ID=tr180;transcript_id=tr180
NC_037328.1	LoRTIA	mRNA	82970227	82979121	1	-	.	ID=tr182;transcript_id=tr182
NC_037328.1	LoRTIA	mRNA	82970227	82979121	4	-	.	ID=tr183;transcript_id=tr183
NC_037328.1	LoRTIA	mRNA	82970227	82979121	1	-	.	ID=tr185;transcript_id=tr185
NC_037328.1	LoRTIA	mRNA	82970227	82979121	1	-	.	ID=tr187;transcript_id=tr187
NC_037328.1	LoRTIA	mRNA	82970227	82979155	1	-	.	ID=tr179;transcript_id=tr179
NC_037328.1	LoRTIA	mRNA	82970227	82979155	3	-	.	ID=tr186;transcript_id=tr186
NC_037328.1	LoRTIA	mRNA	82970227	82979155	1	-	.	ID=tr188;transcript_id=tr188
NC_037328.1	LoRTIA	exon	82971490	82971601	2	-	.	ID=id1216;Parent=tr180;transcript_id=tr180
NC_037328.1	LoRTIA	exon	82971490	82971601	1	-	.	ID=id1225;Parent=tr181;transcript_id=tr181
NC_037328.1	LoRTIA	exon	82971490	82971601	1	-	.	ID=id1236;Parent=tr182;transcript_id=tr182
NC_037328.1	LoRTIA	exon	82971490	82971601	4	-	.	ID=id1244;Parent=tr183;transcript_id=tr183
NC_037328.1	LoRTIA	exon	82971490	82971601	1	-	.	ID=id1254;Parent=tr184;transcript_id=tr184
NC_037328.1	LoRTIA	exon	82971490	82971601	1	-	.	ID=id1264;Parent=tr185;transcript_id=tr185
NC_037328.1	LoRTIA	exon	82971490	82971601	3	-	.	ID=id1274;Parent=tr186;transcript_id=tr186
NC_037328.1	LoRTIA	exon	82971490	82971601	1	-	.	ID=id1284;Parent=tr187;transcript_id=tr187
NC_037328.1	LoRTIA	exon	82971490	82971601	1	-	.	ID=id1294;Parent=tr188;transcript_id=tr188
NC_037328.1	LoRTIA	exon	82972122	82972219	1	-	.	ID=id1206;Parent=tr179;transcript_id=tr179
NC_037328.1	LoRTIA	exon	82972122	82972219	1	-	.	ID=id1226;Parent=tr181;transcript_id=tr181
NC_037328.1	LoRTIA	exon	82972122	82972219	1	-	.	ID=id1237;Parent=tr182;transcript_id=tr182
NC_037328.1	LoRTIA	exon	82972122	82972219	4	-	.	ID=id1245;Parent=tr183;transcript_id=tr183
NC_037328.1	LoRTIA	exon	82972122	82972219	1	-	.	ID=id1255;Parent=tr184;transcript_id=tr184
NC_037328.1	LoRTIA	exon	82972122	82972219	1	-	.	ID=id1265;Parent=tr185;transcript_id=tr185
NC_037328.1	LoRTIA	exon	82972122	82972219	3	-	.	ID=id1275;Parent=tr186;transcript_id=tr186
NC_037328.1	LoRTIA	exon	82972122	82972219	1	-	.	ID=id1285;Parent=tr187;transcript_id=tr187
NC_037328.1	LoRTIA	exon	82972122	82972219	1	-	.	ID=id1295;Parent=tr188;transcript_id=tr188
NC_037328.1	LoRTIA	exon	82972122	82972458	2	-	.	ID=id1217;Parent=tr180;transcript_id=tr180
NC_037328.1	LoRTIA	exon	82972323	82972458	1	-	.	ID=id1207;Parent=tr179;transcript_id=tr179
NC_037328.1	LoRTIA	exon	82972323	82972458	1	-	.	ID=id1227;Parent=tr181;transcript_id=tr181
NC_037328.1	LoRTIA	exon	82972323	82972458	4	-	.	ID=id1246;Parent=tr183;transcript_id=tr183
NC_037328.1	LoRTIA	exon	82972323	82972458	1	-	.	ID=id1256;Parent=tr184;transcript_id=tr184
NC_037328.1	LoRTIA	exon	82972323	82972458	1	-	.	ID=id1266;Parent=tr185;transcript_id=tr185
NC_037328.1	LoRTIA	exon	82972323	82972458	3	-	.	ID=id1276;Parent=tr186;transcript_id=tr186
NC_037328.1	LoRTIA	exon	82972323	82972458	1	-	.	ID=id1296;Parent=tr188;transcript_id=tr188
NC_037328.1	LoRTIA	exon	82972323	82972682	1	-	.	ID=id1238;Parent=tr182;transcript_id=tr182
NC_037328.1	LoRTIA	exon	82972323	82972682	1	-	.	ID=id1286;Parent=tr187;transcript_id=tr187
NC_037328.1	LoRTIA	exon	82972563	82972682	1	-	.	ID=id1208;Parent=tr179;transcript_id=tr179
NC_037328.1	LoRTIA	exon	82972563	82972682	2	-	.	ID=id1218;Parent=tr180;transcript_id=tr180
NC_037328.1	LoRTIA	exon	82972563	82972682	1	-	.	ID=id1228;Parent=tr181;transcript_id=tr181
NC_037328.1	LoRTIA	exon	82972563	82972682	4	-	.	ID=id1247;Parent=tr183;transcript_id=tr183
NC_037328.1	LoRTIA	exon	82972563	82972682	1	-	.	ID=id1257;Parent=tr184;transcript_id=tr184
NC_037328.1	LoRTIA	exon	82972563	82972682	1	-	.	ID=id1267;Parent=tr185;transcript_id=tr185
NC_037328.1	LoRTIA	exon	82972563	82972682	3	-	.	ID=id1277;Parent=tr186;transcript_id=tr186
NC_037328.1	LoRTIA	exon	82972563	82972682	1	-	.	ID=id1297;Parent=tr188;transcript_id=tr188
NC_037328.1	LoRTIA	exon	82973186	82973327	1	-	.	ID=id1209;Parent=tr179;transcript_id=tr179
NC_037328.1	LoRTIA	exon	82973186	82973327	2	-	.	ID=id1219;Parent=tr180;transcript_id=tr180
NC_037328.1	LoRTIA	exon	82973186	82973327	1	-	.	ID=id1229;Parent=tr181;transcript_id=tr181
NC_037328.1	LoRTIA	exon	82973186	82973327	4	-	.	ID=id1248;Parent=tr183;transcript_id=tr183
NC_037328.1	LoRTIA	exon	82973186	82973327	1	-	.	ID=id1258;Parent=tr184;transcript_id=tr184
NC_037328.1	LoRTIA	exon	82973186	82973327	1	-	.	ID=id1268;Parent=tr185;transcript_id=tr185
NC_037328.1	LoRTIA	exon	82973186	82973327	3	-	.	ID=id1278;Parent=tr186;transcript_id=tr186
NC_037328.1	LoRTIA	exon	82973186	82973327	1	-	.	ID=id1287;Parent=tr187;transcript_id=tr187
NC_037328.1	LoRTIA	exon	82973186	82973327	1	-	.	ID=id1298;Parent=tr188;transcript_id=tr188
NC_037328.1	LoRTIA	exon	82973186	82974247	1	-	.	ID=id1239;Parent=tr182;transcript_id=tr182
NC_037328.1	LoRTIA	exon	82973418	82973553	1	-	.	ID=id1210;Parent=tr179;transcript_id=tr179
NC_037328.1	LoRTIA	exon	82973418	82973553	1	-	.	ID=id1230;Parent=tr181;transcript_id=tr181
NC_037328.1	LoRTIA	exon	82973418	82973553	1	-	.	ID=id1288;Parent=tr187;transcript_id=tr187
NC_037328.1	LoRTIA	exon	82973418	82973553	1	-	.	ID=id1299;Parent=tr188;transcript_id=tr188
NC_037328.1	LoRTIA	exon	82973418	82974247	2	-	.	ID=id1220;Parent=tr180;transcript_id=tr180
NC_037328.1	LoRTIA	exon	82973418	82974247	4	-	.	ID=id1249;Parent=tr183;transcript_id=tr183
NC_037328.1	LoRTIA	exon	82973418	82974247	1	-	.	ID=id1259;Parent=tr184;transcript_id=tr184
NC_037328.1	LoRTIA	exon	82973418	82974247	1	-	.	ID=id1269;Parent=tr185;transcript_id=tr185
NC_037328.1	LoRTIA	exon	82973418	82974247	3	-	.	ID=id1279;Parent=tr186;transcript_id=tr186
NC_037328.1	LoRTIA	exon	82974165	82974247	1	-	.	ID=id1211;Parent=tr179;transcript_id=tr179
NC_037328.1	LoRTIA	exon	82974165	82974247	1	-	.	ID=id1231;Parent=tr181;transcript_id=tr181
NC_037328.1	LoRTIA	exon	82974165	82974247	1	-	.	ID=id1289;Parent=tr187;transcript_id=tr187
NC_037328.1	LoRTIA	exon	82974165	82974247	1	-	.	ID=id1300;Parent=tr188;transcript_id=tr188
NC_037328.1	LoRTIA	exon	82974965	82975227	1	-	.	ID=id1270;Parent=tr185;transcript_id=tr185
NC_037328.1	LoRTIA	exon	82974965	82975230	1	-	.	ID=id1212;Parent=tr179;transcript_id=tr179
NC_037328.1	LoRTIA	exon	82974965	82975230	2	-	.	ID=id1221;Parent=tr180;transcript_id=tr180
NC_037328.1	LoRTIA	exon	82974965	82975230	1	-	.	ID=id1232;Parent=tr181;transcript_id=tr181
NC_037328.1	LoRTIA	exon	82974965	82975230	1	-	.	ID=id1240;Parent=tr182;transcript_id=tr182
NC_037328.1	LoRTIA	exon	82974965	82975230	4	-	.	ID=id1250;Parent=tr183;transcript_id=tr183
NC_037328.1	LoRTIA	exon	82974965	82975230	1	-	.	ID=id1260;Parent=tr184;transcript_id=tr184
NC_037328.1	LoRTIA	exon	82974965	82975230	3	-	.	ID=id1280;Parent=tr186;transcript_id=tr186
NC_037328.1	LoRTIA	exon	82974965	82975230	1	-	.	ID=id1290;Parent=tr187;transcript_id=tr187
NC_037328.1	LoRTIA	exon	82974965	82975230	1	-	.	ID=id1301;Parent=tr188;transcript_id=tr188
NC_037328.1	LoRTIA	exon	82977042	82977158	1	-	.	ID=id1213;Parent=tr179;transcript_id=tr179
NC_037328.1	LoRTIA	exon	82977042	82977158	2	-	.	ID=id1222;Parent=tr180;transcript_id=tr180
NC_037328.1	LoRTIA	exon	82977042	82977158	1	-	.	ID=id1233;Parent=tr181;transcript_id=tr181
NC_037328.1	LoRTIA	exon	82977042	82977158	1	-	.	ID=id1241;Parent=tr182;transcript_id=tr182
NC_037328.1	LoRTIA	exon	82977042	82977158	4	-	.	ID=id1251;Parent=tr183;transcript_id=tr183
NC_037328.1	LoRTIA	exon	82977042	82977158	1	-	.	ID=id1261;Parent=tr184;transcript_id=tr184
NC_037328.1	LoRTIA	exon	82977042	82977158	1	-	.	ID=id1271;Parent=tr185;transcript_id=tr185
NC_037328.1	LoRTIA	exon	82977042	82977158	3	-	.	ID=id1281;Parent=tr186;transcript_id=tr186
NC_037328.1	LoRTIA	exon	82977042	82977158	1	-	.	ID=id1291;Parent=tr187;transcript_id=tr187
NC_037328.1	LoRTIA	exon	82977042	82977158	1	-	.	ID=id1302;Parent=tr188;transcript_id=tr188
NC_037328.1	LoRTIA	exon	82979059	82979101	1	-	.	ID=id1234;Parent=tr181;transcript_id=tr181
NC_037328.1	LoRTIA	exon	82979059	82979101	1	-	.	ID=id1262;Parent=tr184;transcript_id=tr184
NC_037328.1	LoRTIA	exon	82979059	82979121	2	-	.	ID=id1223;Parent=tr180;transcript_id=tr180
NC_037328.1	LoRTIA	exon	82979059	82979121	1	-	.	ID=id1242;Parent=tr182;transcript_id=tr182
NC_037328.1	LoRTIA	exon	82979059	82979121	4	-	.	ID=id1252;Parent=tr183;transcript_id=tr183
NC_037328.1	LoRTIA	exon	82979059	82979121	1	-	.	ID=id1272;Parent=tr185;transcript_id=tr185
NC_037328.1	LoRTIA	exon	82979059	82979121	1	-	.	ID=id1292;Parent=tr187;transcript_id=tr187
NC_037328.1	LoRTIA	exon	82979059	82979155	1	-	.	ID=id1214;Parent=tr179;transcript_id=tr179
NC_037328.1	LoRTIA	exon	82979059	82979155	3	-	.	ID=id1282;Parent=tr186;transcript_id=tr186
NC_037328.1	LoRTIA	exon	82979059	82979155	1	-	.	ID=id1303;Parent=tr188;transcript_id=tr188
NC_037328.1	LoRTIA	mRNA	83232820	83233355	81	+	.	ID=tr189;transcript_id=tr189
NC_037328.1	LoRTIA	mRNA	83419537	83420367	18	+	.	ID=tr190;transcript_id=tr190
NC_037328.1	LoRTIA	mRNA	83419571	83420367	1	+	.	ID=tr191;transcript_id=tr191
NC_037328.1	LoRTIA	mRNA	83709815	83711110	10	-	.	ID=tr192;transcript_id=tr192
NC_037328.1	LoRTIA	mRNA	83710367	83711110	1	-	.	ID=tr193;transcript_id=tr193
NC_037328.1	LoRTIA	exon	86035443	86035581	1	+	.	ID=id1304;Parent=tr194;transcript_id=tr194
NC_037328.1	LoRTIA	mRNA	86035443	86040734	1	+	.	ID=tr194;transcript_id=tr194
NC_037328.1	LoRTIA	exon	86036346	86036397	1	+	.	ID=id1305;Parent=tr194;transcript_id=tr194
NC_037328.1	LoRTIA	exon	86036477	86036550	1	+	.	ID=id1306;Parent=tr194;transcript_id=tr194
NC_037328.1	LoRTIA	exon	86038461	86038540	1	+	.	ID=id1307;Parent=tr194;transcript_id=tr194
NC_037328.1	LoRTIA	exon	86039194	86039264	1	+	.	ID=id1308;Parent=tr194;transcript_id=tr194
NC_037328.1	LoRTIA	exon	86040592	86040734	1	+	.	ID=id1309;Parent=tr194;transcript_id=tr194
NC_037328.1	LoRTIA	exon	86047795	86048212	1	-	.	ID=id1310;Parent=tr195;transcript_id=tr195
NC_037328.1	LoRTIA	mRNA	86047795	86120962	1	-	.	ID=tr195;transcript_id=tr195
NC_037328.1	LoRTIA	exon	86053305	86053505	1	-	.	ID=id1311;Parent=tr195;transcript_id=tr195
NC_037328.1	LoRTIA	exon	86055213	86055416	1	-	.	ID=id1312;Parent=tr195;transcript_id=tr195
NC_037328.1	LoRTIA	exon	86060199	86060261	1	-	.	ID=id1313;Parent=tr195;transcript_id=tr195
NC_037328.1	LoRTIA	exon	86060349	86060406	1	-	.	ID=id1314;Parent=tr195;transcript_id=tr195
NC_037328.1	LoRTIA	exon	86061663	86061749	1	-	.	ID=id1315;Parent=tr195;transcript_id=tr195
NC_037328.1	LoRTIA	exon	86068055	86068164	1	-	.	ID=id1316;Parent=tr195;transcript_id=tr195
NC_037328.1	LoRTIA	exon	86071809	86071887	1	-	.	ID=id1317;Parent=tr195;transcript_id=tr195
NC_037328.1	LoRTIA	exon	86073351	86073521	1	-	.	ID=id1318;Parent=tr195;transcript_id=tr195
NC_037328.1	LoRTIA	exon	86074817	86074933	1	-	.	ID=id1319;Parent=tr195;transcript_id=tr195
NC_037328.1	LoRTIA	exon	86075607	86075700	1	-	.	ID=id1320;Parent=tr195;transcript_id=tr195
NC_037328.1	LoRTIA	exon	86075933	86076081	1	-	.	ID=id1321;Parent=tr195;transcript_id=tr195
NC_037328.1	LoRTIA	exon	86076509	86076580	1	-	.	ID=id1322;Parent=tr195;transcript_id=tr195
NC_037328.1	LoRTIA	exon	86096952	86097045	1	-	.	ID=id1323;Parent=tr195;transcript_id=tr195
NC_037328.1	LoRTIA	exon	86098564	86098616	1	-	.	ID=id1324;Parent=tr195;transcript_id=tr195
NC_037328.1	LoRTIA	exon	86120894	86120962	1	-	.	ID=id1325;Parent=tr195;transcript_id=tr195
NC_037328.1	LoRTIA	exon	87503558	87504220	1	-	.	ID=id1326;Parent=tr196;transcript_id=tr196
NC_037328.1	LoRTIA	exon	87503558	87504220	1	-	.	ID=id1332;Parent=tr197;transcript_id=tr197
NC_037328.1	LoRTIA	mRNA	87503558	87518676	1	-	.	ID=tr196;transcript_id=tr196
NC_037328.1	LoRTIA	mRNA	87503558	87518676	1	-	.	ID=tr197;transcript_id=tr197
NC_037328.1	LoRTIA	exon	87504039	87504220	3	-	.	ID=id1338;Parent=tr198;transcript_id=tr198
NC_037328.1	LoRTIA	mRNA	87504039	87518676	3	-	.	ID=tr198;transcript_id=tr198
NC_037328.1	LoRTIA	exon	87507949	87508055	1	-	.	ID=id1327;Parent=tr196;transcript_id=tr196
NC_037328.1	LoRTIA	exon	87507949	87508055	1	-	.	ID=id1333;Parent=tr197;transcript_id=tr197
NC_037328.1	LoRTIA	exon	87507949	87508055	3	-	.	ID=id1339;Parent=tr198;transcript_id=tr198
NC_037328.1	LoRTIA	exon	87509081	87509146	1	-	.	ID=id1328;Parent=tr196;transcript_id=tr196
NC_037328.1	LoRTIA	exon	87509085	87509146	1	-	.	ID=id1334;Parent=tr197;transcript_id=tr197
NC_037328.1	LoRTIA	exon	87509085	87509146	3	-	.	ID=id1340;Parent=tr198;transcript_id=tr198
NC_037328.1	LoRTIA	exon	87509910	87509976	1	-	.	ID=id1329;Parent=tr196;transcript_id=tr196
NC_037328.1	LoRTIA	exon	87509910	87509976	1	-	.	ID=id1335;Parent=tr197;transcript_id=tr197
NC_037328.1	LoRTIA	exon	87509910	87509976	3	-	.	ID=id1341;Parent=tr198;transcript_id=tr198
NC_037328.1	LoRTIA	exon	87511225	87511313	1	-	.	ID=id1330;Parent=tr196;transcript_id=tr196
NC_037328.1	LoRTIA	exon	87511225	87511313	1	-	.	ID=id1336;Parent=tr197;transcript_id=tr197
NC_037328.1	LoRTIA	exon	87511225	87511313	3	-	.	ID=id1342;Parent=tr198;transcript_id=tr198
NC_037328.1	LoRTIA	exon	87518532	87518676	1	-	.	ID=id1331;Parent=tr196;transcript_id=tr196
NC_037328.1	LoRTIA	exon	87518532	87518676	1	-	.	ID=id1337;Parent=tr197;transcript_id=tr197
NC_037328.1	LoRTIA	exon	87518532	87518676	3	-	.	ID=id1343;Parent=tr198;transcript_id=tr198
NC_037328.1	LoRTIA	exon	87518821	87518949	1	+	.	ID=id1344;Parent=tr199;transcript_id=tr199
NC_037328.1	LoRTIA	mRNA	87518821	87536140	1	+	.	ID=tr199;transcript_id=tr199
NC_037328.1	LoRTIA	exon	87518841	87518949	1	+	.	ID=id1351;Parent=tr200;transcript_id=tr200
NC_037328.1	LoRTIA	mRNA	87518841	87536140	1	+	.	ID=tr200;transcript_id=tr200
NC_037328.1	LoRTIA	exon	87521634	87521785	1	+	.	ID=id1345;Parent=tr199;transcript_id=tr199
NC_037328.1	LoRTIA	exon	87521634	87521785	1	+	.	ID=id1352;Parent=tr200;transcript_id=tr200
NC_037328.1	LoRTIA	exon	87522314	87522374	1	+	.	ID=id1346;Parent=tr199;transcript_id=tr199
NC_037328.1	LoRTIA	exon	87522314	87522374	1	+	.	ID=id1353;Parent=tr200;transcript_id=tr200
NC_037328.1	LoRTIA	exon	87525483	87525579	1	+	.	ID=id1347;Parent=tr199;transcript_id=tr199
NC_037328.1	LoRTIA	exon	87525483	87525579	1	+	.	ID=id1354;Parent=tr200;transcript_id=tr200
NC_037328.1	LoRTIA	exon	87531446	87531576	1	+	.	ID=id1348;Parent=tr199;transcript_id=tr199
NC_037328.1	LoRTIA	exon	87531446	87531576	1	+	.	ID=id1355;Parent=tr200;transcript_id=tr200
NC_037328.1	LoRTIA	exon	87533700	87533795	1	+	.	ID=id1349;Parent=tr199;transcript_id=tr199
NC_037328.1	LoRTIA	exon	87533700	87533795	1	+	.	ID=id1356;Parent=tr200;transcript_id=tr200
NC_037328.1	LoRTIA	exon	87535835	87536140	1	+	.	ID=id1350;Parent=tr199;transcript_id=tr199
NC_037328.1	LoRTIA	exon	87535835	87536140	1	+	.	ID=id1357;Parent=tr200;transcript_id=tr200
NC_037328.1	LoRTIA	exon	90030158	90030259	1	+	.	ID=id1358;Parent=tr201;transcript_id=tr201
NC_037328.1	LoRTIA	mRNA	90030158	90208442	1	+	.	ID=tr201;transcript_id=tr201
NC_037328.1	LoRTIA	exon	90118706	90118780	1	+	.	ID=id1359;Parent=tr201;transcript_id=tr201
NC_037328.1	LoRTIA	exon	90165298	90165400	1	+	.	ID=id1360;Parent=tr201;transcript_id=tr201
NC_037328.1	LoRTIA	exon	90174606	90174751	1	+	.	ID=id1361;Parent=tr201;transcript_id=tr201
NC_037328.1	LoRTIA	exon	90176968	90177190	1	+	.	ID=id1362;Parent=tr201;transcript_id=tr201
NC_037328.1	LoRTIA	exon	90177910	90178042	1	+	.	ID=id1363;Parent=tr201;transcript_id=tr201
NC_037328.1	LoRTIA	exon	90178396	90178537	1	+	.	ID=id1364;Parent=tr201;transcript_id=tr201
NC_037328.1	LoRTIA	exon	90181212	90181275	1	+	.	ID=id1365;Parent=tr201;transcript_id=tr201
NC_037328.1	LoRTIA	exon	90181370	90181467	1	+	.	ID=id1366;Parent=tr201;transcript_id=tr201
NC_037328.1	LoRTIA	exon	90182637	90182697	1	+	.	ID=id1367;Parent=tr201;transcript_id=tr201
NC_037328.1	LoRTIA	exon	90193222	90193343	1	+	.	ID=id1368;Parent=tr201;transcript_id=tr201
NC_037328.1	LoRTIA	exon	90193490	90193564	1	+	.	ID=id1369;Parent=tr201;transcript_id=tr201
NC_037328.1	LoRTIA	exon	90199190	90199317	1	+	.	ID=id1370;Parent=tr201;transcript_id=tr201
NC_037328.1	LoRTIA	exon	90199862	90200027	1	+	.	ID=id1371;Parent=tr201;transcript_id=tr201
NC_037328.1	LoRTIA	exon	90202612	90202713	1	+	.	ID=id1372;Parent=tr201;transcript_id=tr201
NC_037328.1	LoRTIA	exon	90203588	90208442	1	+	.	ID=id1373;Parent=tr201;transcript_id=tr201
NC_037328.1	LoRTIA	mRNA	92661136	92661673	1	+	.	ID=tr202;transcript_id=tr202
NC_037328.1	LoRTIA	exon	95820499	95820679	1	+	.	ID=id1374;Parent=tr204;transcript_id=tr204
NC_037328.1	LoRTIA	mRNA	95820499	95821342	89	+	.	ID=tr203;transcript_id=tr203
NC_037328.1	LoRTIA	mRNA	95820499	95821342	1	+	.	ID=tr204;transcript_id=tr204
NC_037328.1	LoRTIA	mRNA	95820532	95821342	2	+	.	ID=tr205;transcript_id=tr205
NC_037328.1	LoRTIA	exon	95820795	95821342	1	+	.	ID=id1375;Parent=tr204;transcript_id=tr204
NC_037328.1	LoRTIA	mRNA	96158138	96158336	13	-	.	ID=tr208;transcript_id=tr208
NC_037328.1	LoRTIA	mRNA	96158138	96158689	3	-	.	ID=tr207;transcript_id=tr207
NC_037328.1	LoRTIA	mRNA	96158138	96158786	342	-	.	ID=tr206;transcript_id=tr206
NC_037328.1	LoRTIA	mRNA	96158167	96158336	16	-	.	ID=tr210;transcript_id=tr210
NC_037328.1	LoRTIA	mRNA	96158167	96158689	4	-	.	ID=tr211;transcript_id=tr211
NC_037328.1	LoRTIA	mRNA	96158167	96158786	611	-	.	ID=tr209;transcript_id=tr209
NC_037328.1	LoRTIA	exon	96572447	96572481	4	+	.	ID=id1376;Parent=tr212;transcript_id=tr212
NC_037328.1	LoRTIA	exon	96572447	96572481	3	+	.	ID=id1380;Parent=tr213;transcript_id=tr213
NC_037328.1	LoRTIA	exon	96572447	96572481	2	+	.	ID=id1384;Parent=tr214;transcript_id=tr214
NC_037328.1	LoRTIA	exon	96572447	96572481	1	+	.	ID=id1388;Parent=tr215;transcript_id=tr215
NC_037328.1	LoRTIA	exon	96572447	96572481	1	+	.	ID=id1392;Parent=tr216;transcript_id=tr216
NC_037328.1	LoRTIA	mRNA	96572447	96576170	2	+	.	ID=tr214;transcript_id=tr214
NC_037328.1	LoRTIA	mRNA	96572447	96576170	1	+	.	ID=tr215;transcript_id=tr215
NC_037328.1	LoRTIA	mRNA	96572447	96576818	4	+	.	ID=tr212;transcript_id=tr212
NC_037328.1	LoRTIA	mRNA	96572447	96576818	3	+	.	ID=tr213;transcript_id=tr213
NC_037328.1	LoRTIA	mRNA	96572447	96576818	1	+	.	ID=tr216;transcript_id=tr216
NC_037328.1	LoRTIA	exon	96574271	96574363	4	+	.	ID=id1377;Parent=tr212;transcript_id=tr212
NC_037328.1	LoRTIA	exon	96574271	96574363	3	+	.	ID=id1381;Parent=tr213;transcript_id=tr213
NC_037328.1	LoRTIA	exon	96574271	96574363	2	+	.	ID=id1385;Parent=tr214;transcript_id=tr214
NC_037328.1	LoRTIA	exon	96574271	96574363	1	+	.	ID=id1389;Parent=tr215;transcript_id=tr215
NC_037328.1	LoRTIA	exon	96574271	96574363	1	+	.	ID=id1393;Parent=tr216;transcript_id=tr216
NC_037328.1	LoRTIA	exon	96574461	96574649	3	+	.	ID=id1382;Parent=tr213;transcript_id=tr213
NC_037328.1	LoRTIA	exon	96574461	96574649	1	+	.	ID=id1390;Parent=tr215;transcript_id=tr215
NC_037328.1	LoRTIA	exon	96574528	96574649	4	+	.	ID=id1378;Parent=tr212;transcript_id=tr212
NC_037328.1	LoRTIA	exon	96574528	96574649	2	+	.	ID=id1386;Parent=tr214;transcript_id=tr214
NC_037328.1	LoRTIA	exon	96574528	96574653	1	+	.	ID=id1394;Parent=tr216;transcript_id=tr216
NC_037328.1	LoRTIA	exon	96575911	96576170	2	+	.	ID=id1387;Parent=tr214;transcript_id=tr214
NC_037328.1	LoRTIA	exon	96575911	96576170	1	+	.	ID=id1391;Parent=tr215;transcript_id=tr215
NC_037328.1	LoRTIA	exon	96575911	96576818	4	+	.	ID=id1379;Parent=tr212;transcript_id=tr212
NC_037328.1	LoRTIA	exon	96575911	96576818	3	+	.	ID=id1383;Parent=tr213;transcript_id=tr213
NC_037328.1	LoRTIA	exon	96575911	96576818	1	+	.	ID=id1395;Parent=tr216;transcript_id=tr216
NC_037328.1	LoRTIA	mRNA	97337501	97337890	7	+	.	ID=tr218;transcript_id=tr218
NC_037328.1	LoRTIA	mRNA	97337501	97337911	32	+	.	ID=tr217;transcript_id=tr217
NC_037328.1	LoRTIA	exon	97388368	97391255	1	-	.	ID=id1396;Parent=tr219;transcript_id=tr219
NC_037328.1	LoRTIA	mRNA	97388368	97421652	1	-	.	ID=tr219;transcript_id=tr219
NC_037328.1	LoRTIA	exon	97389687	97391255	1	-	.	ID=id1404;Parent=tr220;transcript_id=tr220
NC_037328.1	LoRTIA	mRNA	97389687	97421652	1	-	.	ID=tr220;transcript_id=tr220
NC_037328.1	LoRTIA	exon	97395489	97395608	1	-	.	ID=id1397;Parent=tr219;transcript_id=tr219
NC_037328.1	LoRTIA	exon	97395489	97395608	1	-	.	ID=id1405;Parent=tr220;transcript_id=tr220
NC_037328.1	LoRTIA	exon	97397443	97397503	1	-	.	ID=id1398;Parent=tr219;transcript_id=tr219
NC_037328.1	LoRTIA	exon	97397443	97397503	1	-	.	ID=id1406;Parent=tr220;transcript_id=tr220
NC_037328.1	LoRTIA	exon	97405429	97405521	1	-	.	ID=id1399;Parent=tr219;transcript_id=tr219
NC_037328.1	LoRTIA	exon	97405429	97405521	1	-	.	ID=id1407;Parent=tr220;transcript_id=tr220
NC_037328.1	LoRTIA	exon	97405767	97405971	1	-	.	ID=id1400;Parent=tr219;transcript_id=tr219
NC_037328.1	LoRTIA	exon	97405767	97405971	1	-	.	ID=id1408;Parent=tr220;transcript_id=tr220
NC_037328.1	LoRTIA	exon	97405871	97405971	1	-	.	ID=id1412;Parent=tr221;transcript_id=tr221
NC_037328.1	LoRTIA	mRNA	97405871	97421652	1	-	.	ID=tr221;transcript_id=tr221
NC_037328.1	LoRTIA	exon	97411522	97411627	1	-	.	ID=id1401;Parent=tr219;transcript_id=tr219
NC_037328.1	LoRTIA	exon	97411522	97411627	1	-	.	ID=id1409;Parent=tr220;transcript_id=tr220
NC_037328.1	LoRTIA	exon	97411522	97411627	1	-	.	ID=id1413;Parent=tr221;transcript_id=tr221
NC_037328.1	LoRTIA	exon	97412631	97412739	1	-	.	ID=id1402;Parent=tr219;transcript_id=tr219
NC_037328.1	LoRTIA	exon	97412631	97412739	1	-	.	ID=id1410;Parent=tr220;transcript_id=tr220
NC_037328.1	LoRTIA	exon	97412631	97412739	1	-	.	ID=id1414;Parent=tr221;transcript_id=tr221
NC_037328.1	LoRTIA	exon	97421605	97421652	1	-	.	ID=id1403;Parent=tr219;transcript_id=tr219
NC_037328.1	LoRTIA	exon	97421605	97421652	1	-	.	ID=id1411;Parent=tr220;transcript_id=tr220
NC_037328.1	LoRTIA	exon	97421605	97421652	1	-	.	ID=id1415;Parent=tr221;transcript_id=tr221
NC_037328.1	LoRTIA	exon	99744378	99744465	1	+	.	ID=id1416;Parent=tr222;transcript_id=tr222
NC_037328.1	LoRTIA	exon	99744378	99744465	2	+	.	ID=id1424;Parent=tr223;transcript_id=tr223
NC_037328.1	LoRTIA	mRNA	99744378	99792130	2	+	.	ID=tr223;transcript_id=tr223
NC_037328.1	LoRTIA	mRNA	99744378	99792278	1	+	.	ID=tr222;transcript_id=tr222
NC_037328.1	LoRTIA	exon	99744397	99744465	1	+	.	ID=id1432;Parent=tr224;transcript_id=tr224
NC_037328.1	LoRTIA	exon	99744397	99744465	2	+	.	ID=id1440;Parent=tr225;transcript_id=tr225
NC_037328.1	LoRTIA	mRNA	99744397	99792130	2	+	.	ID=tr225;transcript_id=tr225
NC_037328.1	LoRTIA	mRNA	99744397	99792716	1	+	.	ID=tr224;transcript_id=tr224
NC_037328.1	LoRTIA	exon	99760958	99761168	1	+	.	ID=id1417;Parent=tr222;transcript_id=tr222
NC_037328.1	LoRTIA	exon	99760958	99761168	2	+	.	ID=id1425;Parent=tr223;transcript_id=tr223
NC_037328.1	LoRTIA	exon	99760958	99761168	1	+	.	ID=id1433;Parent=tr224;transcript_id=tr224
NC_037328.1	LoRTIA	exon	99760958	99761168	2	+	.	ID=id1441;Parent=tr225;transcript_id=tr225
NC_037328.1	LoRTIA	exon	99773916	99773969	1	+	.	ID=id1418;Parent=tr222;transcript_id=tr222
NC_037328.1	LoRTIA	exon	99773916	99773969	2	+	.	ID=id1426;Parent=tr223;transcript_id=tr223
NC_037328.1	LoRTIA	exon	99773916	99773969	1	+	.	ID=id1434;Parent=tr224;transcript_id=tr224
NC_037328.1	LoRTIA	exon	99773916	99773969	2	+	.	ID=id1442;Parent=tr225;transcript_id=tr225
NC_037328.1	LoRTIA	exon	99780762	99780879	1	+	.	ID=id1419;Parent=tr222;transcript_id=tr222
NC_037328.1	LoRTIA	exon	99780762	99780879	2	+	.	ID=id1427;Parent=tr223;transcript_id=tr223
NC_037328.1	LoRTIA	exon	99780762	99780879	1	+	.	ID=id1435;Parent=tr224;transcript_id=tr224
NC_037328.1	LoRTIA	exon	99780762	99780879	2	+	.	ID=id1443;Parent=tr225;transcript_id=tr225
NC_037328.1	LoRTIA	exon	99782550	99782676	1	+	.	ID=id1420;Parent=tr222;transcript_id=tr222
NC_037328.1	LoRTIA	exon	99782550	99782676	2	+	.	ID=id1428;Parent=tr223;transcript_id=tr223
NC_037328.1	LoRTIA	exon	99782550	99782676	1	+	.	ID=id1436;Parent=tr224;transcript_id=tr224
NC_037328.1	LoRTIA	exon	99782550	99782676	2	+	.	ID=id1444;Parent=tr225;transcript_id=tr225
NC_037328.1	LoRTIA	exon	99787984	99788062	1	+	.	ID=id1421;Parent=tr222;transcript_id=tr222
NC_037328.1	LoRTIA	exon	99787984	99788062	2	+	.	ID=id1429;Parent=tr223;transcript_id=tr223
NC_037328.1	LoRTIA	exon	99787984	99788062	1	+	.	ID=id1437;Parent=tr224;transcript_id=tr224
NC_037328.1	LoRTIA	exon	99787984	99788062	2	+	.	ID=id1445;Parent=tr225;transcript_id=tr225
NC_037328.1	LoRTIA	exon	99788370	99788452	1	+	.	ID=id1422;Parent=tr222;transcript_id=tr222
NC_037328.1	LoRTIA	exon	99788370	99788452	2	+	.	ID=id1430;Parent=tr223;transcript_id=tr223
NC_037328.1	LoRTIA	exon	99788370	99788452	1	+	.	ID=id1438;Parent=tr224;transcript_id=tr224
NC_037328.1	LoRTIA	exon	99788370	99788452	2	+	.	ID=id1446;Parent=tr225;transcript_id=tr225
NC_037328.1	LoRTIA	exon	99791655	99792130	2	+	.	ID=id1431;Parent=tr223;transcript_id=tr223
NC_037328.1	LoRTIA	exon	99791655	99792130	2	+	.	ID=id1447;Parent=tr225;transcript_id=tr225
NC_037328.1	LoRTIA	exon	99791655	99792278	1	+	.	ID=id1423;Parent=tr222;transcript_id=tr222
NC_037328.1	LoRTIA	exon	99791655	99792716	1	+	.	ID=id1439;Parent=tr224;transcript_id=tr224
NC_037328.1	LoRTIA	mRNA	104351125	104351843	120	+	.	ID=tr226;transcript_id=tr226
NC_037328.1	LoRTIA	mRNA	106795833	106797362	2	-	.	ID=tr227;transcript_id=tr227
NC_037328.1	LoRTIA	mRNA	106797038	106797362	1	-	.	ID=tr228;transcript_id=tr228
NC_037328.1	LoRTIA	exon	107552330	107552966	1	-	.	ID=id1448;Parent=tr229;transcript_id=tr229
NC_037328.1	LoRTIA	mRNA	107552330	107699331	1	-	.	ID=tr229;transcript_id=tr229
NC_037328.1	LoRTIA	exon	107557766	107557859	1	-	.	ID=id1449;Parent=tr229;transcript_id=tr229
NC_037328.1	LoRTIA	exon	107560356	107560479	1	-	.	ID=id1450;Parent=tr229;transcript_id=tr229
NC_037328.1	LoRTIA	exon	107561405	107561602	1	-	.	ID=id1451;Parent=tr229;transcript_id=tr229
NC_037328.1	LoRTIA	exon	107564152	107564269	1	-	.	ID=id1452;Parent=tr229;transcript_id=tr229
NC_037328.1	LoRTIA	exon	107586243	107586361	1	-	.	ID=id1453;Parent=tr229;transcript_id=tr229
NC_037328.1	LoRTIA	exon	107698293	107698985	1	-	.	ID=id1454;Parent=tr229;transcript_id=tr229
NC_037328.1	LoRTIA	exon	107699200	107699331	1	-	.	ID=id1455;Parent=tr229;transcript_id=tr229
NC_037328.1	LoRTIA	exon	108966479	108967135	1	-	.	ID=id1456;Parent=tr230;transcript_id=tr230
NC_037328.1	LoRTIA	mRNA	108966479	109413779	1	-	.	ID=tr230;transcript_id=tr230
NC_037328.1	LoRTIA	exon	108967783	108967935	1	-	.	ID=id1457;Parent=tr230;transcript_id=tr230
NC_037328.1	LoRTIA	exon	108974908	108975014	1	-	.	ID=id1458;Parent=tr230;transcript_id=tr230
NC_037328.1	LoRTIA	exon	109057933	109058001	1	-	.	ID=id1459;Parent=tr230;transcript_id=tr230
NC_037328.1	LoRTIA	exon	109170661	109170712	1	-	.	ID=id1460;Parent=tr230;transcript_id=tr230
NC_037328.1	LoRTIA	exon	109304896	109305096	1	-	.	ID=id1461;Parent=tr230;transcript_id=tr230
NC_037328.1	LoRTIA	exon	109400361	109400486	1	-	.	ID=id1462;Parent=tr230;transcript_id=tr230
NC_037328.1	LoRTIA	exon	109400779	109400974	1	-	.	ID=id1463;Parent=tr230;transcript_id=tr230
NC_037328.1	LoRTIA	exon	109413652	109413779	1	-	.	ID=id1464;Parent=tr230;transcript_id=tr230
NC_037328.1	LoRTIA	exon	111095759	111095978	2	+	.	ID=id1465;Parent=tr231;transcript_id=tr231
NC_037328.1	LoRTIA	mRNA	111095759	111107050	2	+	.	ID=tr231;transcript_id=tr231
NC_037328.1	LoRTIA	exon	111095789	111095978	10	+	.	ID=id1470;Parent=tr232;transcript_id=tr232
NC_037328.1	LoRTIA	mRNA	111095789	111107050	10	+	.	ID=tr232;transcript_id=tr232
NC_037328.1	LoRTIA	exon	111095801	111095978	3	+	.	ID=id1475;Parent=tr233;transcript_id=tr233
NC_037328.1	LoRTIA	exon	111095801	111095978	1	+	.	ID=id1480;Parent=tr234;transcript_id=tr234
NC_037328.1	LoRTIA	mRNA	111095801	111106991	1	+	.	ID=tr234;transcript_id=tr234
NC_037328.1	LoRTIA	mRNA	111095801	111107050	3	+	.	ID=tr233;transcript_id=tr233
NC_037328.1	LoRTIA	exon	111095831	111095978	4	+	.	ID=id1485;Parent=tr235;transcript_id=tr235
NC_037328.1	LoRTIA	exon	111095831	111095978	1	+	.	ID=id1490;Parent=tr236;transcript_id=tr236
NC_037328.1	LoRTIA	mRNA	111095831	111106991	1	+	.	ID=tr236;transcript_id=tr236
NC_037328.1	LoRTIA	mRNA	111095831	111107050	4	+	.	ID=tr235;transcript_id=tr235
NC_037328.1	LoRTIA	exon	111097171	111097297	2	+	.	ID=id1466;Parent=tr231;transcript_id=tr231
NC_037328.1	LoRTIA	exon	111097171	111097297	10	+	.	ID=id1471;Parent=tr232;transcript_id=tr232
NC_037328.1	LoRTIA	exon	111097171	111097297	3	+	.	ID=id1476;Parent=tr233;transcript_id=tr233
NC_037328.1	LoRTIA	exon	111097171	111097297	1	+	.	ID=id1481;Parent=tr234;transcript_id=tr234
NC_037328.1	LoRTIA	exon	111097171	111097297	4	+	.	ID=id1486;Parent=tr235;transcript_id=tr235
NC_037328.1	LoRTIA	exon	111097171	111097297	1	+	.	ID=id1491;Parent=tr236;transcript_id=tr236
NC_037328.1	LoRTIA	exon	111101400	111101498	2	+	.	ID=id1467;Parent=tr231;transcript_id=tr231
NC_037328.1	LoRTIA	exon	111101400	111101498	10	+	.	ID=id1472;Parent=tr232;transcript_id=tr232
NC_037328.1	LoRTIA	exon	111101400	111101498	3	+	.	ID=id1477;Parent=tr233;transcript_id=tr233
NC_037328.1	LoRTIA	exon	111101400	111101498	1	+	.	ID=id1482;Parent=tr234;transcript_id=tr234
NC_037328.1	LoRTIA	exon	111101400	111101498	4	+	.	ID=id1487;Parent=tr235;transcript_id=tr235
NC_037328.1	LoRTIA	exon	111101400	111101498	1	+	.	ID=id1492;Parent=tr236;transcript_id=tr236
NC_037328.1	LoRTIA	exon	111105573	111105704	2	+	.	ID=id1468;Parent=tr231;transcript_id=tr231
NC_037328.1	LoRTIA	exon	111105573	111105704	10	+	.	ID=id1473;Parent=tr232;transcript_id=tr232
NC_037328.1	LoRTIA	exon	111105573	111105704	3	+	.	ID=id1478;Parent=tr233;transcript_id=tr233
NC_037328.1	LoRTIA	exon	111105573	111105704	1	+	.	ID=id1483;Parent=tr234;transcript_id=tr234
NC_037328.1	LoRTIA	exon	111105573	111105704	4	+	.	ID=id1488;Parent=tr235;transcript_id=tr235
NC_037328.1	LoRTIA	exon	111105573	111105704	1	+	.	ID=id1493;Parent=tr236;transcript_id=tr236
NC_037328.1	LoRTIA	exon	111106758	111106991	1	+	.	ID=id1484;Parent=tr234;transcript_id=tr234
NC_037328.1	LoRTIA	exon	111106758	111106991	1	+	.	ID=id1494;Parent=tr236;transcript_id=tr236
NC_037328.1	LoRTIA	exon	111106758	111107050	2	+	.	ID=id1469;Parent=tr231;transcript_id=tr231
NC_037328.1	LoRTIA	exon	111106758	111107050	10	+	.	ID=id1474;Parent=tr232;transcript_id=tr232
NC_037328.1	LoRTIA	exon	111106758	111107050	3	+	.	ID=id1479;Parent=tr233;transcript_id=tr233
NC_037328.1	LoRTIA	exon	111106758	111107050	4	+	.	ID=id1489;Parent=tr235;transcript_id=tr235
NC_037328.1	LoRTIA	exon	111829274	111830474	1	+	.	ID=id1495;Parent=tr237;transcript_id=tr237
NC_037328.1	LoRTIA	mRNA	111829274	111850039	1	+	.	ID=tr237;transcript_id=tr237
NC_037328.1	LoRTIA	exon	111840672	111840862	1	+	.	ID=id1496;Parent=tr237;transcript_id=tr237
NC_037328.1	LoRTIA	exon	111846197	111846381	1	+	.	ID=id1497;Parent=tr237;transcript_id=tr237
NC_037328.1	LoRTIA	exon	111846655	111846772	1	+	.	ID=id1498;Parent=tr237;transcript_id=tr237
NC_037328.1	LoRTIA	exon	111847761	111847976	1	+	.	ID=id1499;Parent=tr237;transcript_id=tr237
NC_037328.1	LoRTIA	exon	111848992	111850039	1	+	.	ID=id1500;Parent=tr237;transcript_id=tr237
NC_037328.1	LoRTIA	exon	113326599	113326899	1	+	.	ID=id1501;Parent=tr238;transcript_id=tr238
NC_037328.1	LoRTIA	mRNA	113326599	113371551	1	+	.	ID=tr238;transcript_id=tr238
NC_037328.1	LoRTIA	exon	113331917	113332041	1	+	.	ID=id1502;Parent=tr238;transcript_id=tr238
NC_037328.1	LoRTIA	exon	113332795	113333026	1	+	.	ID=id1503;Parent=tr238;transcript_id=tr238
NC_037328.1	LoRTIA	exon	113334474	113334512	1	+	.	ID=id1504;Parent=tr238;transcript_id=tr238
NC_037328.1	LoRTIA	exon	113335701	113335871	1	+	.	ID=id1505;Parent=tr238;transcript_id=tr238
NC_037328.1	LoRTIA	exon	113337607	113337686	1	+	.	ID=id1506;Parent=tr238;transcript_id=tr238
NC_037328.1	LoRTIA	exon	113338714	113338788	1	+	.	ID=id1507;Parent=tr238;transcript_id=tr238
NC_037328.1	LoRTIA	exon	113338931	113339097	1	+	.	ID=id1508;Parent=tr238;transcript_id=tr238
NC_037328.1	LoRTIA	exon	113341852	113341933	1	+	.	ID=id1509;Parent=tr238;transcript_id=tr238
NC_037328.1	LoRTIA	exon	113345864	113346004	1	+	.	ID=id1510;Parent=tr238;transcript_id=tr238
NC_037328.1	LoRTIA	exon	113346454	113346556	1	+	.	ID=id1511;Parent=tr238;transcript_id=tr238
NC_037328.1	LoRTIA	exon	113346923	113347010	1	+	.	ID=id1512;Parent=tr238;transcript_id=tr238
NC_037328.1	LoRTIA	exon	113349790	113349845	1	+	.	ID=id1513;Parent=tr238;transcript_id=tr238
NC_037328.1	LoRTIA	exon	113351543	113351607	1	+	.	ID=id1514;Parent=tr238;transcript_id=tr238
NC_037328.1	LoRTIA	exon	113352284	113352427	1	+	.	ID=id1515;Parent=tr238;transcript_id=tr238
NC_037328.1	LoRTIA	exon	113354627	113354744	1	+	.	ID=id1516;Parent=tr238;transcript_id=tr238
NC_037328.1	LoRTIA	exon	113355686	113355784	1	+	.	ID=id1517;Parent=tr238;transcript_id=tr238
NC_037328.1	LoRTIA	exon	113360900	113361073	1	+	.	ID=id1518;Parent=tr238;transcript_id=tr238
NC_037328.1	LoRTIA	exon	113361225	113361311	1	+	.	ID=id1519;Parent=tr238;transcript_id=tr238
NC_037328.1	LoRTIA	exon	113362884	113362967	1	+	.	ID=id1520;Parent=tr238;transcript_id=tr238
NC_037328.1	LoRTIA	exon	113365772	113365871	1	+	.	ID=id1521;Parent=tr238;transcript_id=tr238
NC_037328.1	LoRTIA	exon	113365966	113366056	1	+	.	ID=id1522;Parent=tr238;transcript_id=tr238
NC_037328.1	LoRTIA	exon	113368961	113369081	1	+	.	ID=id1523;Parent=tr238;transcript_id=tr238
NC_037328.1	LoRTIA	exon	113370432	113370584	1	+	.	ID=id1524;Parent=tr238;transcript_id=tr238
NC_037328.1	LoRTIA	exon	113370881	113371551	1	+	.	ID=id1525;Parent=tr238;transcript_id=tr238
NC_037328.1	LoRTIA	exon	117509082	117509826	1	-	.	ID=id1526;Parent=tr239;transcript_id=tr239
NC_037328.1	LoRTIA	mRNA	117509082	117537599	1	-	.	ID=tr239;transcript_id=tr239
NC_037328.1	LoRTIA	exon	117510375	117510528	1	-	.	ID=id1527;Parent=tr239;transcript_id=tr239
NC_037328.1	LoRTIA	exon	117512705	117512792	1	-	.	ID=id1528;Parent=tr239;transcript_id=tr239
NC_037328.1	LoRTIA	exon	117514974	117515100	1	-	.	ID=id1529;Parent=tr239;transcript_id=tr239
NC_037328.1	LoRTIA	exon	117515725	117515835	1	-	.	ID=id1530;Parent=tr239;transcript_id=tr239
NC_037328.1	LoRTIA	exon	117537352	117537599	1	-	.	ID=id1531;Parent=tr239;transcript_id=tr239
NC_037328.1	LoRTIA	exon	117598273	117598727	2	+	.	ID=id1532;Parent=tr240;transcript_id=tr240
NC_037328.1	LoRTIA	exon	117598273	117598727	1	+	.	ID=id1535;Parent=tr241;transcript_id=tr241
NC_037328.1	LoRTIA	exon	117598273	117598727	1	+	.	ID=id1538;Parent=tr242;transcript_id=tr242
NC_037328.1	LoRTIA	exon	117598273	117598727	1	+	.	ID=id1541;Parent=tr243;transcript_id=tr243
NC_037328.1	LoRTIA	exon	117598273	117598727	1	+	.	ID=id1544;Parent=tr244;transcript_id=tr244
NC_037328.1	LoRTIA	mRNA	117598273	117600415	1	+	.	ID=tr243;transcript_id=tr243
NC_037328.1	LoRTIA	mRNA	117598273	117600552	2	+	.	ID=tr240;transcript_id=tr240
NC_037328.1	LoRTIA	mRNA	117598273	117600552	1	+	.	ID=tr242;transcript_id=tr242
NC_037328.1	LoRTIA	mRNA	117598273	117602266	1	+	.	ID=tr244;transcript_id=tr244
NC_037328.1	LoRTIA	mRNA	117598273	117602810	1	+	.	ID=tr241;transcript_id=tr241
NC_037328.1	LoRTIA	exon	117599007	117599082	1	+	.	ID=id1536;Parent=tr241;transcript_id=tr241
NC_037328.1	LoRTIA	exon	117599007	117599082	1	+	.	ID=id1539;Parent=tr242;transcript_id=tr242
NC_037328.1	LoRTIA	exon	117599007	117599082	1	+	.	ID=id1542;Parent=tr243;transcript_id=tr243
NC_037328.1	LoRTIA	exon	117599007	117599082	1	+	.	ID=id1545;Parent=tr244;transcript_id=tr244
NC_037328.1	LoRTIA	exon	117599009	117599082	2	+	.	ID=id1533;Parent=tr240;transcript_id=tr240
NC_037328.1	LoRTIA	exon	117600268	117600415	1	+	.	ID=id1543;Parent=tr243;transcript_id=tr243
NC_037328.1	LoRTIA	exon	117600268	117600552	2	+	.	ID=id1534;Parent=tr240;transcript_id=tr240
NC_037328.1	LoRTIA	exon	117600268	117600552	1	+	.	ID=id1540;Parent=tr242;transcript_id=tr242
NC_037328.1	LoRTIA	exon	117600268	117602266	1	+	.	ID=id1546;Parent=tr244;transcript_id=tr244
NC_037328.1	LoRTIA	exon	117600268	117602810	1	+	.	ID=id1537;Parent=tr241;transcript_id=tr241
NC_037328.1	LoRTIA	exon	118403850	118404115	1	+	.	ID=id1547;Parent=tr245;transcript_id=tr245
NC_037328.1	LoRTIA	mRNA	118403850	118415093	1	+	.	ID=tr245;transcript_id=tr245
NC_037328.1	LoRTIA	exon	118404729	118404811	1	+	.	ID=id1548;Parent=tr245;transcript_id=tr245
NC_037328.1	LoRTIA	exon	118410311	118410484	1	+	.	ID=id1549;Parent=tr245;transcript_id=tr245
NC_037328.1	LoRTIA	exon	118413185	118415093	1	+	.	ID=id1550;Parent=tr245;transcript_id=tr245
NC_037328.1	LoRTIA	exon	118809487	118809766	116	+	.	ID=id1551;Parent=tr246;transcript_id=tr246
NC_037328.1	LoRTIA	exon	118809487	118809766	19	+	.	ID=id1556;Parent=tr247;transcript_id=tr247
NC_037328.1	LoRTIA	exon	118809487	118809766	4	+	.	ID=id1561;Parent=tr248;transcript_id=tr248
NC_037328.1	LoRTIA	exon	118809487	118809766	2	+	.	ID=id1565;Parent=tr249;transcript_id=tr249
NC_037328.1	LoRTIA	exon	118809487	118809766	1	+	.	ID=id1569;Parent=tr250;transcript_id=tr250
NC_037328.1	LoRTIA	exon	118809487	118809766	6	+	.	ID=id1574;Parent=tr251;transcript_id=tr251
NC_037328.1	LoRTIA	exon	118809487	118809766	3	+	.	ID=id1579;Parent=tr252;transcript_id=tr252
NC_037328.1	LoRTIA	exon	118809487	118809766	1	+	.	ID=id1583;Parent=tr253;transcript_id=tr253
NC_037328.1	LoRTIA	mRNA	118809487	118814857	3	+	.	ID=tr252;transcript_id=tr252
NC_037328.1	LoRTIA	mRNA	118809487	118817358	6	+	.	ID=tr251;transcript_id=tr251
NC_037328.1	LoRTIA	mRNA	118809487	118817524	1	+	.	ID=tr250;transcript_id=tr250
NC_037328.1	LoRTIA	mRNA	118809487	118817546	19	+	.	ID=tr247;transcript_id=tr247
NC_037328.1	LoRTIA	mRNA	118809487	118817546	2	+	.	ID=tr249;transcript_id=tr249
NC_037328.1	LoRTIA	mRNA	118809487	118817969	116	+	.	ID=tr246;transcript_id=tr246
NC_037328.1	LoRTIA	mRNA	118809487	118817969	4	+	.	ID=tr248;transcript_id=tr248
NC_037328.1	LoRTIA	mRNA	118809487	118817969	1	+	.	ID=tr253;transcript_id=tr253
NC_037328.1	LoRTIA	exon	118809620	118809766	1	+	.	ID=id1587;Parent=tr254;transcript_id=tr254
NC_037328.1	LoRTIA	exon	118809620	118809766	1	+	.	ID=id1592;Parent=tr255;transcript_id=tr255
NC_037328.1	LoRTIA	mRNA	118809620	118817546	1	+	.	ID=tr254;transcript_id=tr254
NC_037328.1	LoRTIA	mRNA	118809620	118817969	1	+	.	ID=tr255;transcript_id=tr255
NC_037328.1	LoRTIA	exon	118811237	118811327	3	+	.	ID=id1597;Parent=tr256;transcript_id=tr256
NC_037328.1	LoRTIA	mRNA	118811237	118817969	3	+	.	ID=tr256;transcript_id=tr256
NC_037328.1	LoRTIA	exon	118811238	118811327	116	+	.	ID=id1552;Parent=tr246;transcript_id=tr246
NC_037328.1	LoRTIA	exon	118811238	118811327	19	+	.	ID=id1557;Parent=tr247;transcript_id=tr247
NC_037328.1	LoRTIA	exon	118811238	118811327	1	+	.	ID=id1570;Parent=tr250;transcript_id=tr250
NC_037328.1	LoRTIA	exon	118811238	118811327	6	+	.	ID=id1575;Parent=tr251;transcript_id=tr251
NC_037328.1	LoRTIA	exon	118811238	118811327	3	+	.	ID=id1580;Parent=tr252;transcript_id=tr252
NC_037328.1	LoRTIA	exon	118811238	118811327	1	+	.	ID=id1584;Parent=tr253;transcript_id=tr253
NC_037328.1	LoRTIA	exon	118811238	118811327	1	+	.	ID=id1588;Parent=tr254;transcript_id=tr254
NC_037328.1	LoRTIA	exon	118811238	118811327	1	+	.	ID=id1593;Parent=tr255;transcript_id=tr255
NC_037328.1	LoRTIA	exon	118811238	118811562	4	+	.	ID=id1562;Parent=tr248;transcript_id=tr248
NC_037328.1	LoRTIA	exon	118811238	118811562	2	+	.	ID=id1566;Parent=tr249;transcript_id=tr249
NC_037328.1	LoRTIA	exon	118811265	118811327	4	+	.	ID=id1601;Parent=tr257;transcript_id=tr257
NC_037328.1	LoRTIA	mRNA	118811265	118817969	4	+	.	ID=tr257;transcript_id=tr257
NC_037328.1	LoRTIA	exon	118811417	118811562	116	+	.	ID=id1553;Parent=tr246;transcript_id=tr246
NC_037328.1	LoRTIA	exon	118811417	118811562	19	+	.	ID=id1558;Parent=tr247;transcript_id=tr247
NC_037328.1	LoRTIA	exon	118811417	118811562	1	+	.	ID=id1571;Parent=tr250;transcript_id=tr250
NC_037328.1	LoRTIA	exon	118811417	118811562	6	+	.	ID=id1576;Parent=tr251;transcript_id=tr251
NC_037328.1	LoRTIA	exon	118811417	118811562	3	+	.	ID=id1581;Parent=tr252;transcript_id=tr252
NC_037328.1	LoRTIA	exon	118811417	118811562	1	+	.	ID=id1589;Parent=tr254;transcript_id=tr254
NC_037328.1	LoRTIA	exon	118811417	118811562	1	+	.	ID=id1594;Parent=tr255;transcript_id=tr255
NC_037328.1	LoRTIA	exon	118811417	118811562	3	+	.	ID=id1598;Parent=tr256;transcript_id=tr256
NC_037328.1	LoRTIA	exon	118811417	118811562	4	+	.	ID=id1602;Parent=tr257;transcript_id=tr257
NC_037328.1	LoRTIA	exon	118814706	118814857	3	+	.	ID=id1582;Parent=tr252;transcript_id=tr252
NC_037328.1	LoRTIA	exon	118814706	118814886	116	+	.	ID=id1554;Parent=tr246;transcript_id=tr246
NC_037328.1	LoRTIA	exon	118814706	118814886	19	+	.	ID=id1559;Parent=tr247;transcript_id=tr247
NC_037328.1	LoRTIA	exon	118814706	118814886	4	+	.	ID=id1563;Parent=tr248;transcript_id=tr248
NC_037328.1	LoRTIA	exon	118814706	118814886	2	+	.	ID=id1567;Parent=tr249;transcript_id=tr249
NC_037328.1	LoRTIA	exon	118814706	118814886	1	+	.	ID=id1572;Parent=tr250;transcript_id=tr250
NC_037328.1	LoRTIA	exon	118814706	118814886	6	+	.	ID=id1577;Parent=tr251;transcript_id=tr251
NC_037328.1	LoRTIA	exon	118814706	118814886	1	+	.	ID=id1585;Parent=tr253;transcript_id=tr253
NC_037328.1	LoRTIA	exon	118814706	118814886	1	+	.	ID=id1590;Parent=tr254;transcript_id=tr254
NC_037328.1	LoRTIA	exon	118814706	118814886	1	+	.	ID=id1595;Parent=tr255;transcript_id=tr255
NC_037328.1	LoRTIA	exon	118814706	118814886	3	+	.	ID=id1599;Parent=tr256;transcript_id=tr256
NC_037328.1	LoRTIA	exon	118814706	118814886	4	+	.	ID=id1603;Parent=tr257;transcript_id=tr257
NC_037328.1	LoRTIA	exon	118814760	118814886	1	+	.	ID=id1605;Parent=tr258;transcript_id=tr258
NC_037328.1	LoRTIA	mRNA	118814760	118817546	1	+	.	ID=tr258;transcript_id=tr258
NC_037328.1	LoRTIA	exon	118817116	118817358	6	+	.	ID=id1578;Parent=tr251;transcript_id=tr251
NC_037328.1	LoRTIA	exon	118817116	118817524	1	+	.	ID=id1573;Parent=tr250;transcript_id=tr250
[truncated: 76,248 more rows]
