# Supplementary material for: Time course profiling of host cell response to herpesvirus infection using nanopore and synthetic long-read transcriptome sequencing
Source: Sci Rep. 2021 Jul 9;11:14219. doi: 10.1038/s41598-021-93142-7 (PMC8270970; doi:10.1038/s41598-021-93142-7)
Supplement: Supplementary file 8 — Supplementary Data Item. [file 41598_2021_93142_MOESM8_ESM.zip › Supplementary Data Item S1/B_taurus_Mi_A_4h_bc3.gff3]

NC_006853.1	LoRTIA	mRNA	364	706	1	+	.	ID=tr6513;transcript_id=tr6513
NC_006853.1	LoRTIA	mRNA	364	1074	1	+	.	ID=tr6512;transcript_id=tr6512
NC_006853.1	LoRTIA	mRNA	432	1074	23	+	.	ID=tr6514;transcript_id=tr6514
NC_006853.1	LoRTIA	mRNA	432	1172	1	+	.	ID=tr6515;transcript_id=tr6515
NC_006853.1	LoRTIA	mRNA	537	1052	1	+	.	ID=tr6517;transcript_id=tr6517
NC_006853.1	LoRTIA	mRNA	537	1074	2	+	.	ID=tr6516;transcript_id=tr6516
NC_006853.1	LoRTIA	mRNA	590	1074	1	+	.	ID=tr6518;transcript_id=tr6518
NC_006853.1	LoRTIA	mRNA	651	1052	1	+	.	ID=tr6519;transcript_id=tr6519
NC_006853.1	LoRTIA	mRNA	746	1074	1	+	.	ID=tr6520;transcript_id=tr6520
NC_006853.1	LoRTIA	mRNA	778	1052	1	+	.	ID=tr6522;transcript_id=tr6522
NC_006853.1	LoRTIA	mRNA	778	1074	21	+	.	ID=tr6521;transcript_id=tr6521
NC_006853.1	LoRTIA	mRNA	778	1193	3	+	.	ID=tr6523;transcript_id=tr6523
NC_006853.1	LoRTIA	mRNA	1453	2107	4	+	.	ID=tr6524;transcript_id=tr6524
NC_006853.1	LoRTIA	mRNA	1453	2236	1	+	.	ID=tr6525;transcript_id=tr6525
NC_006853.1	LoRTIA	mRNA	1464	1872	1	-	.	ID=tr6529;transcript_id=tr6529
NC_006853.1	LoRTIA	mRNA	1464	2045	2	-	.	ID=tr6526;transcript_id=tr6526
NC_006853.1	LoRTIA	mRNA	1464	2124	3	-	.	ID=tr6528;transcript_id=tr6528
NC_006853.1	LoRTIA	mRNA	1464	2309	3	-	.	ID=tr6531;transcript_id=tr6531
NC_006853.1	LoRTIA	mRNA	1464	2723	2	-	.	ID=tr6527;transcript_id=tr6527
NC_006853.1	LoRTIA	mRNA	1464	2913	2	-	.	ID=tr6530;transcript_id=tr6530
NC_006853.1	LoRTIA	mRNA	1493	1853	1	+	.	ID=tr6532;transcript_id=tr6532
NC_006853.1	LoRTIA	mRNA	1493	1873	1	+	.	ID=tr6534;transcript_id=tr6534
NC_006853.1	LoRTIA	mRNA	1493	2107	1	+	.	ID=tr6533;transcript_id=tr6533
NC_006853.1	LoRTIA	mRNA	1536	2009	1	+	.	ID=tr6535;transcript_id=tr6535
NC_006853.1	LoRTIA	mRNA	1556	1853	2	+	.	ID=tr6538;transcript_id=tr6538
NC_006853.1	LoRTIA	mRNA	1556	1873	1	+	.	ID=tr6536;transcript_id=tr6536
NC_006853.1	LoRTIA	mRNA	1556	2085	1	+	.	ID=tr6537;transcript_id=tr6537
NC_006853.1	LoRTIA	mRNA	1586	1853	1	+	.	ID=tr6540;transcript_id=tr6540
NC_006853.1	LoRTIA	mRNA	1586	2107	1	+	.	ID=tr6541;transcript_id=tr6541
NC_006853.1	LoRTIA	mRNA	1586	2236	1	+	.	ID=tr6539;transcript_id=tr6539
NC_006853.1	LoRTIA	mRNA	1649	2987	1	+	.	ID=tr6542;transcript_id=tr6542
NC_006853.1	LoRTIA	mRNA	1781	2107	1	+	.	ID=tr6543;transcript_id=tr6543
NC_006853.1	LoRTIA	mRNA	2023	2575	1	+	.	ID=tr6544;transcript_id=tr6544
NC_006853.1	LoRTIA	mRNA	2197	2915	1	+	.	ID=tr6545;transcript_id=tr6545
NC_006853.1	LoRTIA	mRNA	2572	3023	1	+	.	ID=tr6546;transcript_id=tr6546
NC_006853.1	LoRTIA	mRNA	3101	4053	1	+	.	ID=tr6547;transcript_id=tr6547
NC_006853.1	LoRTIA	mRNA	3707	4053	2	+	.	ID=tr6548;transcript_id=tr6548
NC_006853.1	LoRTIA	mRNA	4126	5308	2	+	.	ID=tr6549;transcript_id=tr6549
NC_006853.1	LoRTIA	mRNA	4266	5220	1	+	.	ID=tr6551;transcript_id=tr6551
NC_006853.1	LoRTIA	mRNA	4266	5308	9	+	.	ID=tr6550;transcript_id=tr6550
NC_006853.1	LoRTIA	mRNA	4425	5308	1	+	.	ID=tr6552;transcript_id=tr6552
NC_006853.1	LoRTIA	mRNA	4770	5220	1	+	.	ID=tr6554;transcript_id=tr6554
NC_006853.1	LoRTIA	mRNA	4770	5308	9	+	.	ID=tr6553;transcript_id=tr6553
NC_006853.1	LoRTIA	mRNA	5040	5308	1	+	.	ID=tr6555;transcript_id=tr6555
NC_006853.1	LoRTIA	mRNA	5684	6202	5	-	.	ID=tr6556;transcript_id=tr6556
NC_006853.1	LoRTIA	mRNA	5684	6965	1	-	.	ID=tr6558;transcript_id=tr6558
NC_006853.1	LoRTIA	mRNA	5684	7304	4	+	.	ID=tr6557;transcript_id=tr6557
NC_006853.1	LoRTIA	mRNA	5760	7304	1	+	.	ID=tr6559;transcript_id=tr6559
NC_006853.1	LoRTIA	mRNA	5774	7304	1	+	.	ID=tr6560;transcript_id=tr6560
NC_006853.1	LoRTIA	mRNA	5912	6801	1	+	.	ID=tr6561;transcript_id=tr6561
NC_006853.1	LoRTIA	mRNA	6104	6453	1	+	.	ID=tr6566;transcript_id=tr6566
NC_006853.1	LoRTIA	mRNA	6104	6773	1	+	.	ID=tr6564;transcript_id=tr6564
NC_006853.1	LoRTIA	mRNA	6104	6903	1	+	.	ID=tr6567;transcript_id=tr6567
NC_006853.1	LoRTIA	mRNA	6104	6930	2	+	.	ID=tr6563;transcript_id=tr6563
NC_006853.1	LoRTIA	mRNA	6104	7031	1	+	.	ID=tr6565;transcript_id=tr6565
NC_006853.1	LoRTIA	mRNA	6104	7210	1	+	.	ID=tr6568;transcript_id=tr6568
NC_006853.1	LoRTIA	mRNA	6104	7304	3	+	.	ID=tr6562;transcript_id=tr6562
NC_006853.1	LoRTIA	mRNA	6164	7304	2	+	.	ID=tr6569;transcript_id=tr6569
NC_006853.1	LoRTIA	mRNA	6499	6930	1	+	.	ID=tr6570;transcript_id=tr6570
NC_006853.1	LoRTIA	mRNA	6499	7304	1	+	.	ID=tr6571;transcript_id=tr6571
NC_006853.1	LoRTIA	mRNA	6510	7304	1	+	.	ID=tr6572;transcript_id=tr6572
NC_006853.1	LoRTIA	mRNA	6635	7304	1	+	.	ID=tr6573;transcript_id=tr6573
NC_006853.1	LoRTIA	mRNA	6836	7210	1	+	.	ID=tr6575;transcript_id=tr6575
NC_006853.1	LoRTIA	mRNA	6836	7304	1	+	.	ID=tr6574;transcript_id=tr6574
NC_006853.1	LoRTIA	mRNA	6857	7304	1	+	.	ID=tr6576;transcript_id=tr6576
NC_006853.1	LoRTIA	mRNA	7305	8060	1	+	.	ID=tr6577;transcript_id=tr6577
NC_006853.1	LoRTIA	mRNA	7374	8060	21	+	.	ID=tr6578;transcript_id=tr6578
NC_006853.1	LoRTIA	mRNA	7422	8060	1	+	.	ID=tr6579;transcript_id=tr6579
NC_006853.1	LoRTIA	mRNA	7545	8060	1	+	.	ID=tr6580;transcript_id=tr6580
NC_006853.1	LoRTIA	mRNA	7635	8060	3	+	.	ID=tr6581;transcript_id=tr6581
NC_006853.1	LoRTIA	mRNA	7706	8060	3	+	.	ID=tr6582;transcript_id=tr6582
NC_006853.1	LoRTIA	mRNA	7878	8060	1	+	.	ID=tr6583;transcript_id=tr6583
NC_006853.1	LoRTIA	mRNA	8129	8970	12	+	.	ID=tr6584;transcript_id=tr6584
NC_006853.1	LoRTIA	mRNA	8129	9458	1	+	.	ID=tr6585;transcript_id=tr6585
NC_006853.1	LoRTIA	mRNA	8129	9754	3	+	.	ID=tr6586;transcript_id=tr6586
NC_006853.1	LoRTIA	mRNA	8282	8970	2	+	.	ID=tr6587;transcript_id=tr6587
NC_006853.1	LoRTIA	mRNA	8335	8970	2	+	.	ID=tr6588;transcript_id=tr6588
NC_006853.1	LoRTIA	mRNA	8482	8970	1	+	.	ID=tr6589;transcript_id=tr6589
NC_006853.1	LoRTIA	mRNA	8765	9754	1	+	.	ID=tr6590;transcript_id=tr6590
NC_006853.1	LoRTIA	mRNA	8812	8970	1	+	.	ID=tr6592;transcript_id=tr6592
NC_006853.1	LoRTIA	mRNA	8812	9754	1	+	.	ID=tr6591;transcript_id=tr6591
NC_006853.1	LoRTIA	mRNA	8970	9458	2	+	.	ID=tr6594;transcript_id=tr6594
NC_006853.1	LoRTIA	mRNA	8970	9754	14	+	.	ID=tr6593;transcript_id=tr6593
NC_006853.1	LoRTIA	mRNA	9027	9754	5	+	.	ID=tr6595;transcript_id=tr6595
NC_006853.1	LoRTIA	mRNA	9105	9725	1	+	.	ID=tr6597;transcript_id=tr6597
NC_006853.1	LoRTIA	mRNA	9105	9754	1	+	.	ID=tr6596;transcript_id=tr6596
NC_006853.1	LoRTIA	mRNA	9354	9754	2	+	.	ID=tr6598;transcript_id=tr6598
NC_006853.1	LoRTIA	mRNA	9446	9754	1	+	.	ID=tr6599;transcript_id=tr6599
NC_006853.1	LoRTIA	mRNA	9540	9754	1	+	.	ID=tr6600;transcript_id=tr6600
NC_006853.1	LoRTIA	mRNA	9823	10169	15	+	.	ID=tr6601;transcript_id=tr6601
NC_006853.1	LoRTIA	mRNA	9823	11906	2	+	.	ID=tr6602;transcript_id=tr6602
NC_006853.1	LoRTIA	mRNA	10239	11906	12	+	.	ID=tr6603;transcript_id=tr6603
NC_006853.1	LoRTIA	mRNA	10304	11906	3	+	.	ID=tr6604;transcript_id=tr6604
NC_006853.1	LoRTIA	mRNA	10867	11906	2	+	.	ID=tr6605;transcript_id=tr6605
NC_006853.1	LoRTIA	mRNA	11368	11906	1	+	.	ID=tr6606;transcript_id=tr6606
NC_006853.1	LoRTIA	mRNA	11459	11906	1	+	.	ID=tr6607;transcript_id=tr6607
NC_006853.1	LoRTIA	mRNA	11657	11906	1	+	.	ID=tr6608;transcript_id=tr6608
NC_006853.1	LoRTIA	mRNA	12109	14113	1	+	.	ID=tr6609;transcript_id=tr6609
NC_006853.1	LoRTIA	mRNA	12109	14299	1	+	.	ID=tr6610;transcript_id=tr6610
NC_006853.1	LoRTIA	mRNA	12586	15656	1	+	.	ID=tr6611;transcript_id=tr6611
NC_006853.1	LoRTIA	mRNA	13687	14299	1	+	.	ID=tr6612;transcript_id=tr6612
NC_006853.1	LoRTIA	mRNA	14514	14915	1	+	.	ID=tr6613;transcript_id=tr6613
NC_006853.1	LoRTIA	mRNA	14514	15656	7	+	.	ID=tr6614;transcript_id=tr6614
NC_006853.1	LoRTIA	mRNA	14624	15656	1	+	.	ID=tr6615;transcript_id=tr6615
NC_006853.1	LoRTIA	mRNA	14827	15286	1	+	.	ID=tr6616;transcript_id=tr6616
NC_006853.1	LoRTIA	mRNA	14827	15656	4	+	.	ID=tr6617;transcript_id=tr6617
NC_006853.1	LoRTIA	mRNA	15194	15656	1	+	.	ID=tr6618;transcript_id=tr6618
NC_006853.1	LoRTIA	mRNA	15528	15656	2	+	.	ID=tr6619;transcript_id=tr6619
NC_006853.1	LoRTIA	mRNA	15728	15957	1	+	.	ID=tr6620;transcript_id=tr6620
NC_037328.1	LoRTIA	exon	991023	991189	3	+	.	ID=id1;Parent=tr1;transcript_id=tr1
NC_037328.1	LoRTIA	exon	991023	991189	1	+	.	ID=id5;Parent=tr2;transcript_id=tr2
NC_037328.1	LoRTIA	mRNA	991023	1001168	1	+	.	ID=tr2;transcript_id=tr2
NC_037328.1	LoRTIA	mRNA	991023	1002224	3	+	.	ID=tr1;transcript_id=tr1
NC_037328.1	LoRTIA	exon	994379	994552	3	+	.	ID=id2;Parent=tr1;transcript_id=tr1
NC_037328.1	LoRTIA	exon	994379	994552	1	+	.	ID=id6;Parent=tr2;transcript_id=tr2
NC_037328.1	LoRTIA	exon	997109	997268	3	+	.	ID=id3;Parent=tr1;transcript_id=tr1
NC_037328.1	LoRTIA	exon	997109	997268	1	+	.	ID=id7;Parent=tr2;transcript_id=tr2
NC_037328.1	LoRTIA	exon	1000452	1001168	1	+	.	ID=id8;Parent=tr2;transcript_id=tr2
NC_037328.1	LoRTIA	exon	1000452	1002224	3	+	.	ID=id4;Parent=tr1;transcript_id=tr1
NC_037328.1	LoRTIA	exon	1102880	1103061	1	-	.	ID=id9;Parent=tr3;transcript_id=tr3
NC_037328.1	LoRTIA	mRNA	1102880	1118312	1	-	.	ID=tr3;transcript_id=tr3
NC_037328.1	LoRTIA	exon	1105543	1105720	1	-	.	ID=id10;Parent=tr3;transcript_id=tr3
NC_037328.1	LoRTIA	exon	1112103	1112201	1	-	.	ID=id11;Parent=tr3;transcript_id=tr3
NC_037328.1	LoRTIA	exon	1118251	1118312	1	-	.	ID=id12;Parent=tr3;transcript_id=tr3
NC_037328.1	LoRTIA	exon	1390815	1391377	1	-	.	ID=id13;Parent=tr4;transcript_id=tr4
NC_037328.1	LoRTIA	exon	1390815	1391377	9	-	.	ID=id15;Parent=tr5;transcript_id=tr5
NC_037328.1	LoRTIA	mRNA	1390815	1455164	1	-	.	ID=tr4;transcript_id=tr4
NC_037328.1	LoRTIA	mRNA	1390815	1455164	9	-	.	ID=tr5;transcript_id=tr5
NC_037328.1	LoRTIA	exon	1407057	1407196	9	-	.	ID=id16;Parent=tr5;transcript_id=tr5
NC_037328.1	LoRTIA	exon	1454981	1455164	1	-	.	ID=id14;Parent=tr4;transcript_id=tr4
NC_037328.1	LoRTIA	exon	1454981	1455164	9	-	.	ID=id17;Parent=tr5;transcript_id=tr5
NC_037328.1	LoRTIA	exon	1643682	1643745	1	+	.	ID=id18;Parent=tr6;transcript_id=tr6
NC_037328.1	LoRTIA	exon	1643682	1643745	3	+	.	ID=id24;Parent=tr7;transcript_id=tr7
NC_037328.1	LoRTIA	mRNA	1643682	1651036	1	+	.	ID=tr6;transcript_id=tr6
NC_037328.1	LoRTIA	mRNA	1643682	1651036	3	+	.	ID=tr7;transcript_id=tr7
NC_037328.1	LoRTIA	exon	1645082	1645132	3	+	.	ID=id25;Parent=tr7;transcript_id=tr7
NC_037328.1	LoRTIA	exon	1645082	1646189	1	+	.	ID=id19;Parent=tr6;transcript_id=tr6
NC_037328.1	LoRTIA	exon	1646079	1646189	3	+	.	ID=id26;Parent=tr7;transcript_id=tr7
NC_037328.1	LoRTIA	exon	1648343	1648472	1	+	.	ID=id20;Parent=tr6;transcript_id=tr6
NC_037328.1	LoRTIA	exon	1648343	1648472	3	+	.	ID=id27;Parent=tr7;transcript_id=tr7
NC_037328.1	LoRTIA	exon	1649155	1649267	1	+	.	ID=id21;Parent=tr6;transcript_id=tr6
NC_037328.1	LoRTIA	exon	1649155	1649267	3	+	.	ID=id28;Parent=tr7;transcript_id=tr7
NC_037328.1	LoRTIA	exon	1650493	1650579	1	+	.	ID=id22;Parent=tr6;transcript_id=tr6
NC_037328.1	LoRTIA	exon	1650493	1650579	3	+	.	ID=id29;Parent=tr7;transcript_id=tr7
NC_037328.1	LoRTIA	exon	1650857	1651036	1	+	.	ID=id23;Parent=tr6;transcript_id=tr6
NC_037328.1	LoRTIA	exon	1650857	1651036	3	+	.	ID=id30;Parent=tr7;transcript_id=tr7
NC_037328.1	LoRTIA	exon	2098345	2099198	1	-	.	ID=id31;Parent=tr8;transcript_id=tr8
NC_037328.1	LoRTIA	mRNA	2098345	2129622	1	-	.	ID=tr8;transcript_id=tr8
NC_037328.1	LoRTIA	exon	2103084	2103241	1	-	.	ID=id32;Parent=tr8;transcript_id=tr8
NC_037328.1	LoRTIA	exon	2103945	2104104	1	-	.	ID=id33;Parent=tr8;transcript_id=tr8
NC_037328.1	LoRTIA	exon	2108137	2108282	1	-	.	ID=id34;Parent=tr8;transcript_id=tr8
NC_037328.1	LoRTIA	exon	2112555	2112763	1	-	.	ID=id35;Parent=tr8;transcript_id=tr8
NC_037328.1	LoRTIA	exon	2120075	2120207	1	-	.	ID=id36;Parent=tr8;transcript_id=tr8
NC_037328.1	LoRTIA	exon	2129362	2129622	1	-	.	ID=id37;Parent=tr8;transcript_id=tr8
NC_037328.1	LoRTIA	exon	3210663	3211009	1	+	.	ID=id38;Parent=tr9;transcript_id=tr9
NC_037328.1	LoRTIA	mRNA	3210663	3222987	1	+	.	ID=tr9;transcript_id=tr9
NC_037328.1	LoRTIA	exon	3213826	3213892	1	+	.	ID=id39;Parent=tr9;transcript_id=tr9
NC_037328.1	LoRTIA	exon	3218816	3218938	1	+	.	ID=id40;Parent=tr9;transcript_id=tr9
NC_037328.1	LoRTIA	exon	3221627	3221723	1	+	.	ID=id41;Parent=tr9;transcript_id=tr9
NC_037328.1	LoRTIA	exon	3222452	3222987	1	+	.	ID=id42;Parent=tr9;transcript_id=tr9
NC_037328.1	LoRTIA	exon	3824614	3825038	9	-	.	ID=id43;Parent=tr10;transcript_id=tr10
NC_037328.1	LoRTIA	mRNA	3824614	3833294	9	-	.	ID=tr10;transcript_id=tr10
NC_037328.1	LoRTIA	exon	3824711	3825038	4	-	.	ID=id48;Parent=tr11;transcript_id=tr11
NC_037328.1	LoRTIA	mRNA	3824711	3833294	4	-	.	ID=tr11;transcript_id=tr11
NC_037328.1	LoRTIA	exon	3826640	3826757	9	-	.	ID=id44;Parent=tr10;transcript_id=tr10
NC_037328.1	LoRTIA	exon	3826640	3826757	4	-	.	ID=id49;Parent=tr11;transcript_id=tr11
NC_037328.1	LoRTIA	exon	3827585	3827654	9	-	.	ID=id45;Parent=tr10;transcript_id=tr10
NC_037328.1	LoRTIA	exon	3827585	3827654	4	-	.	ID=id50;Parent=tr11;transcript_id=tr11
NC_037328.1	LoRTIA	exon	3829441	3829531	9	-	.	ID=id46;Parent=tr10;transcript_id=tr10
NC_037328.1	LoRTIA	exon	3829441	3829531	4	-	.	ID=id51;Parent=tr11;transcript_id=tr11
NC_037328.1	LoRTIA	exon	3833130	3833294	9	-	.	ID=id47;Parent=tr10;transcript_id=tr10
NC_037328.1	LoRTIA	exon	3833130	3833294	4	-	.	ID=id52;Parent=tr11;transcript_id=tr11
NC_037328.1	LoRTIA	exon	7114226	7114339	1	+	.	ID=id53;Parent=tr12;transcript_id=tr12
NC_037328.1	LoRTIA	exon	7114226	7114339	3	+	.	ID=id66;Parent=tr13;transcript_id=tr13
NC_037328.1	LoRTIA	mRNA	7114226	7124001	1	+	.	ID=tr12;transcript_id=tr12
NC_037328.1	LoRTIA	mRNA	7114226	7127953	3	+	.	ID=tr13;transcript_id=tr13
NC_037328.1	LoRTIA	exon	7116707	7116797	1	+	.	ID=id54;Parent=tr12;transcript_id=tr12
NC_037328.1	LoRTIA	exon	7116707	7116797	3	+	.	ID=id67;Parent=tr13;transcript_id=tr13
NC_037328.1	LoRTIA	exon	7117478	7117557	1	+	.	ID=id55;Parent=tr12;transcript_id=tr12
NC_037328.1	LoRTIA	exon	7117478	7117557	3	+	.	ID=id68;Parent=tr13;transcript_id=tr13
NC_037328.1	LoRTIA	exon	7119110	7119259	1	+	.	ID=id56;Parent=tr12;transcript_id=tr12
NC_037328.1	LoRTIA	exon	7119110	7119259	3	+	.	ID=id69;Parent=tr13;transcript_id=tr13
NC_037328.1	LoRTIA	exon	7119729	7119909	1	+	.	ID=id57;Parent=tr12;transcript_id=tr12
NC_037328.1	LoRTIA	exon	7119729	7119909	3	+	.	ID=id70;Parent=tr13;transcript_id=tr13
NC_037328.1	LoRTIA	exon	7120023	7120084	1	+	.	ID=id58;Parent=tr12;transcript_id=tr12
NC_037328.1	LoRTIA	exon	7120023	7120084	3	+	.	ID=id71;Parent=tr13;transcript_id=tr13
NC_037328.1	LoRTIA	exon	7120973	7121110	1	+	.	ID=id59;Parent=tr12;transcript_id=tr12
NC_037328.1	LoRTIA	exon	7120973	7121110	3	+	.	ID=id72;Parent=tr13;transcript_id=tr13
NC_037328.1	LoRTIA	exon	7121823	7122001	1	+	.	ID=id60;Parent=tr12;transcript_id=tr12
NC_037328.1	LoRTIA	exon	7121823	7122001	3	+	.	ID=id73;Parent=tr13;transcript_id=tr13
NC_037328.1	LoRTIA	exon	7122716	7122782	1	+	.	ID=id61;Parent=tr12;transcript_id=tr12
NC_037328.1	LoRTIA	exon	7122716	7122782	3	+	.	ID=id74;Parent=tr13;transcript_id=tr13
NC_037328.1	LoRTIA	exon	7122854	7122941	1	+	.	ID=id62;Parent=tr12;transcript_id=tr12
NC_037328.1	LoRTIA	exon	7122854	7122941	3	+	.	ID=id75;Parent=tr13;transcript_id=tr13
NC_037328.1	LoRTIA	exon	7123033	7123148	1	+	.	ID=id63;Parent=tr12;transcript_id=tr12
NC_037328.1	LoRTIA	exon	7123033	7123148	3	+	.	ID=id76;Parent=tr13;transcript_id=tr13
NC_037328.1	LoRTIA	exon	7123722	7123793	1	+	.	ID=id64;Parent=tr12;transcript_id=tr12
NC_037328.1	LoRTIA	exon	7123722	7123793	3	+	.	ID=id77;Parent=tr13;transcript_id=tr13
NC_037328.1	LoRTIA	exon	7123874	7124001	1	+	.	ID=id65;Parent=tr12;transcript_id=tr12
NC_037328.1	LoRTIA	exon	7123874	7124038	3	+	.	ID=id78;Parent=tr13;transcript_id=tr13
NC_037328.1	LoRTIA	exon	7124333	7124453	10	+	.	ID=id81;Parent=tr14;transcript_id=tr14
NC_037328.1	LoRTIA	mRNA	7124333	7127953	10	+	.	ID=tr14;transcript_id=tr14
NC_037328.1	LoRTIA	exon	7124334	7124453	3	+	.	ID=id79;Parent=tr13;transcript_id=tr13
NC_037328.1	LoRTIA	exon	7127725	7127953	3	+	.	ID=id80;Parent=tr13;transcript_id=tr13
NC_037328.1	LoRTIA	exon	7127725	7127953	10	+	.	ID=id82;Parent=tr14;transcript_id=tr14
NC_037328.1	LoRTIA	exon	10231769	10231977	1	+	.	ID=id83;Parent=tr15;transcript_id=tr15
NC_037328.1	LoRTIA	exon	10231769	10231977	1	+	.	ID=id100;Parent=tr16;transcript_id=tr16
NC_037328.1	LoRTIA	mRNA	10231769	10543999	1	+	.	ID=tr15;transcript_id=tr15
NC_037328.1	LoRTIA	mRNA	10231769	10544228	1	+	.	ID=tr16;transcript_id=tr16
NC_037328.1	LoRTIA	exon	10300390	10300557	1	+	.	ID=id84;Parent=tr15;transcript_id=tr15
NC_037328.1	LoRTIA	exon	10300390	10300557	1	+	.	ID=id101;Parent=tr16;transcript_id=tr16
NC_037328.1	LoRTIA	exon	10326795	10326924	1	+	.	ID=id85;Parent=tr15;transcript_id=tr15
NC_037328.1	LoRTIA	exon	10326795	10326924	1	+	.	ID=id102;Parent=tr16;transcript_id=tr16
NC_037328.1	LoRTIA	exon	10360228	10360340	1	+	.	ID=id86;Parent=tr15;transcript_id=tr15
NC_037328.1	LoRTIA	exon	10360228	10360340	1	+	.	ID=id103;Parent=tr16;transcript_id=tr16
NC_037328.1	LoRTIA	exon	10362750	10362943	1	+	.	ID=id87;Parent=tr15;transcript_id=tr15
NC_037328.1	LoRTIA	exon	10362750	10362943	1	+	.	ID=id104;Parent=tr16;transcript_id=tr16
NC_037328.1	LoRTIA	exon	10400541	10400743	1	+	.	ID=id88;Parent=tr15;transcript_id=tr15
NC_037328.1	LoRTIA	exon	10400541	10400743	1	+	.	ID=id105;Parent=tr16;transcript_id=tr16
NC_037328.1	LoRTIA	exon	10418538	10418705	1	+	.	ID=id106;Parent=tr16;transcript_id=tr16
NC_037328.1	LoRTIA	exon	10421280	10421336	1	+	.	ID=id89;Parent=tr15;transcript_id=tr15
NC_037328.1	LoRTIA	exon	10421280	10421336	1	+	.	ID=id107;Parent=tr16;transcript_id=tr16
NC_037328.1	LoRTIA	exon	10434729	10434862	1	+	.	ID=id90;Parent=tr15;transcript_id=tr15
NC_037328.1	LoRTIA	exon	10434729	10434862	1	+	.	ID=id108;Parent=tr16;transcript_id=tr16
NC_037328.1	LoRTIA	exon	10444444	10444518	1	+	.	ID=id91;Parent=tr15;transcript_id=tr15
NC_037328.1	LoRTIA	exon	10444444	10444518	1	+	.	ID=id109;Parent=tr16;transcript_id=tr16
NC_037328.1	LoRTIA	exon	10445909	10446067	1	+	.	ID=id92;Parent=tr15;transcript_id=tr15
NC_037328.1	LoRTIA	exon	10445909	10446067	1	+	.	ID=id110;Parent=tr16;transcript_id=tr16
NC_037328.1	LoRTIA	exon	10469111	10469239	1	+	.	ID=id93;Parent=tr15;transcript_id=tr15
NC_037328.1	LoRTIA	exon	10469111	10469239	1	+	.	ID=id111;Parent=tr16;transcript_id=tr16
NC_037328.1	LoRTIA	exon	10473331	10473430	1	+	.	ID=id94;Parent=tr15;transcript_id=tr15
NC_037328.1	LoRTIA	exon	10473331	10473430	1	+	.	ID=id112;Parent=tr16;transcript_id=tr16
NC_037328.1	LoRTIA	exon	10512127	10512348	1	+	.	ID=id95;Parent=tr15;transcript_id=tr15
NC_037328.1	LoRTIA	exon	10512127	10512348	1	+	.	ID=id113;Parent=tr16;transcript_id=tr16
NC_037328.1	LoRTIA	exon	10520949	10521002	1	+	.	ID=id96;Parent=tr15;transcript_id=tr15
NC_037328.1	LoRTIA	exon	10520949	10521002	1	+	.	ID=id114;Parent=tr16;transcript_id=tr16
NC_037328.1	LoRTIA	exon	10527698	10527798	1	+	.	ID=id97;Parent=tr15;transcript_id=tr15
NC_037328.1	LoRTIA	exon	10527698	10527798	1	+	.	ID=id115;Parent=tr16;transcript_id=tr16
NC_037328.1	LoRTIA	exon	10531005	10531151	1	+	.	ID=id98;Parent=tr15;transcript_id=tr15
NC_037328.1	LoRTIA	exon	10531005	10531151	1	+	.	ID=id116;Parent=tr16;transcript_id=tr16
NC_037328.1	LoRTIA	exon	10543005	10543999	1	+	.	ID=id99;Parent=tr15;transcript_id=tr15
NC_037328.1	LoRTIA	exon	10543005	10544228	1	+	.	ID=id117;Parent=tr16;transcript_id=tr16
NC_037328.1	LoRTIA	exon	10691773	10691810	1	+	.	ID=id126;Parent=tr19;transcript_id=tr19
NC_037328.1	LoRTIA	exon	10691773	10691821	2	+	.	ID=id118;Parent=tr17;transcript_id=tr17
NC_037328.1	LoRTIA	exon	10691773	10691821	7	+	.	ID=id122;Parent=tr18;transcript_id=tr18
NC_037328.1	LoRTIA	mRNA	10691773	10698910	2	+	.	ID=tr17;transcript_id=tr17
NC_037328.1	LoRTIA	mRNA	10691773	10698961	7	+	.	ID=tr18;transcript_id=tr18
NC_037328.1	LoRTIA	mRNA	10691773	10698961	1	+	.	ID=tr19;transcript_id=tr19
NC_037328.1	LoRTIA	exon	10695170	10695340	2	+	.	ID=id119;Parent=tr17;transcript_id=tr17
NC_037328.1	LoRTIA	exon	10695170	10695340	7	+	.	ID=id123;Parent=tr18;transcript_id=tr18
NC_037328.1	LoRTIA	exon	10695170	10695340	1	+	.	ID=id127;Parent=tr19;transcript_id=tr19
NC_037328.1	LoRTIA	exon	10698056	10698180	2	+	.	ID=id120;Parent=tr17;transcript_id=tr17
NC_037328.1	LoRTIA	exon	10698056	10698180	7	+	.	ID=id124;Parent=tr18;transcript_id=tr18
NC_037328.1	LoRTIA	exon	10698056	10698180	1	+	.	ID=id128;Parent=tr19;transcript_id=tr19
NC_037328.1	LoRTIA	exon	10698067	10698180	2	+	.	ID=id130;Parent=tr20;transcript_id=tr20
NC_037328.1	LoRTIA	mRNA	10698067	10698961	2	+	.	ID=tr20;transcript_id=tr20
NC_037328.1	LoRTIA	exon	10698785	10698910	2	+	.	ID=id121;Parent=tr17;transcript_id=tr17
NC_037328.1	LoRTIA	exon	10698785	10698961	7	+	.	ID=id125;Parent=tr18;transcript_id=tr18
NC_037328.1	LoRTIA	exon	10698785	10698961	1	+	.	ID=id129;Parent=tr19;transcript_id=tr19
NC_037328.1	LoRTIA	exon	10698785	10698961	2	+	.	ID=id131;Parent=tr20;transcript_id=tr20
NC_037328.1	LoRTIA	exon	10823337	10823415	1	+	.	ID=id132;Parent=tr21;transcript_id=tr21
NC_037328.1	LoRTIA	mRNA	10823337	10839082	1	+	.	ID=tr21;transcript_id=tr21
NC_037328.1	LoRTIA	exon	10824185	10824391	1	+	.	ID=id133;Parent=tr21;transcript_id=tr21
NC_037328.1	LoRTIA	exon	10826170	10826309	1	+	.	ID=id134;Parent=tr21;transcript_id=tr21
NC_037328.1	LoRTIA	exon	10828000	10828099	1	+	.	ID=id135;Parent=tr21;transcript_id=tr21
NC_037328.1	LoRTIA	exon	10829491	10829558	1	+	.	ID=id136;Parent=tr21;transcript_id=tr21
NC_037328.1	LoRTIA	exon	10832352	10832464	1	+	.	ID=id137;Parent=tr21;transcript_id=tr21
NC_037328.1	LoRTIA	exon	10833737	10833802	1	+	.	ID=id138;Parent=tr21;transcript_id=tr21
NC_037328.1	LoRTIA	exon	10834721	10834874	1	+	.	ID=id139;Parent=tr21;transcript_id=tr21
NC_037328.1	LoRTIA	exon	10836800	10836847	1	+	.	ID=id140;Parent=tr21;transcript_id=tr21
NC_037328.1	LoRTIA	exon	10838980	10839082	1	+	.	ID=id141;Parent=tr21;transcript_id=tr21
NC_037328.1	LoRTIA	mRNA	11580798	11581237	1	+	.	ID=tr22;transcript_id=tr22
NC_037328.1	LoRTIA	exon	19418198	19418330	1	+	.	ID=id142;Parent=tr23;transcript_id=tr23
NC_037328.1	LoRTIA	mRNA	19418198	19437165	1	+	.	ID=tr23;transcript_id=tr23
NC_037328.1	LoRTIA	exon	19418216	19418330	3	+	.	ID=id147;Parent=tr24;transcript_id=tr24
NC_037328.1	LoRTIA	mRNA	19418216	19437165	3	+	.	ID=tr24;transcript_id=tr24
NC_037328.1	LoRTIA	exon	19421761	19421939	1	+	.	ID=id143;Parent=tr23;transcript_id=tr23
NC_037328.1	LoRTIA	exon	19421761	19421939	3	+	.	ID=id148;Parent=tr24;transcript_id=tr24
NC_037328.1	LoRTIA	exon	19426374	19426511	1	+	.	ID=id144;Parent=tr23;transcript_id=tr23
NC_037328.1	LoRTIA	exon	19426374	19426511	3	+	.	ID=id149;Parent=tr24;transcript_id=tr24
NC_037328.1	LoRTIA	exon	19431423	19431630	1	+	.	ID=id145;Parent=tr23;transcript_id=tr23
NC_037328.1	LoRTIA	exon	19431423	19431630	3	+	.	ID=id150;Parent=tr24;transcript_id=tr24
NC_037328.1	LoRTIA	exon	19436503	19437165	1	+	.	ID=id146;Parent=tr23;transcript_id=tr23
NC_037328.1	LoRTIA	exon	19436503	19437165	3	+	.	ID=id151;Parent=tr24;transcript_id=tr24
NC_037328.1	LoRTIA	exon	22783943	22783976	1	+	.	ID=id152;Parent=tr25;transcript_id=tr25
NC_037328.1	LoRTIA	mRNA	22783943	22796096	1	+	.	ID=tr25;transcript_id=tr25
NC_037328.1	LoRTIA	exon	22786491	22786831	1	+	.	ID=id153;Parent=tr25;transcript_id=tr25
NC_037328.1	LoRTIA	exon	22789570	22789783	1	+	.	ID=id154;Parent=tr25;transcript_id=tr25
NC_037328.1	LoRTIA	exon	22791639	22791806	1	+	.	ID=id155;Parent=tr25;transcript_id=tr25
NC_037328.1	LoRTIA	exon	22792745	22796096	1	+	.	ID=id156;Parent=tr25;transcript_id=tr25
NC_037328.1	LoRTIA	mRNA	23043352	23044249	67	+	.	ID=tr26;transcript_id=tr26
NC_037328.1	LoRTIA	mRNA	40948887	40950564	4	+	.	ID=tr27;transcript_id=tr27
NC_037328.1	LoRTIA	exon	42822730	42824126	1	-	.	ID=id157;Parent=tr28;transcript_id=tr28
NC_037328.1	LoRTIA	mRNA	42822730	42830042	1	-	.	ID=tr28;transcript_id=tr28
NC_037328.1	LoRTIA	exon	42824247	42824384	1	-	.	ID=id158;Parent=tr28;transcript_id=tr28
NC_037328.1	LoRTIA	exon	42825765	42825875	1	-	.	ID=id159;Parent=tr28;transcript_id=tr28
NC_037328.1	LoRTIA	exon	42828254	42828563	1	-	.	ID=id160;Parent=tr28;transcript_id=tr28
NC_037328.1	LoRTIA	exon	42829966	42830042	1	-	.	ID=id161;Parent=tr28;transcript_id=tr28
NC_037328.1	LoRTIA	exon	43110012	43113769	1	-	.	ID=id162;Parent=tr29;transcript_id=tr29
NC_037328.1	LoRTIA	mRNA	43110012	43195091	1	-	.	ID=tr29;transcript_id=tr29
NC_037328.1	LoRTIA	exon	43112493	43113767	1	-	.	ID=id178;Parent=tr30;transcript_id=tr30
NC_037328.1	LoRTIA	mRNA	43112493	43195102	1	-	.	ID=tr30;transcript_id=tr30
NC_037328.1	LoRTIA	exon	43113705	43113767	1	-	.	ID=id195;Parent=tr31;transcript_id=tr31
NC_037328.1	LoRTIA	exon	43113705	43113769	3	-	.	ID=id211;Parent=tr32;transcript_id=tr32
NC_037328.1	LoRTIA	mRNA	43113705	43195091	1	-	.	ID=tr31;transcript_id=tr31
NC_037328.1	LoRTIA	mRNA	43113705	43195102	3	-	.	ID=tr32;transcript_id=tr32
NC_037328.1	LoRTIA	exon	43114430	43114567	1	-	.	ID=id163;Parent=tr29;transcript_id=tr29
NC_037328.1	LoRTIA	exon	43114430	43114567	1	-	.	ID=id179;Parent=tr30;transcript_id=tr30
NC_037328.1	LoRTIA	exon	43114430	43114567	1	-	.	ID=id196;Parent=tr31;transcript_id=tr31
NC_037328.1	LoRTIA	exon	43114430	43114567	3	-	.	ID=id212;Parent=tr32;transcript_id=tr32
NC_037328.1	LoRTIA	exon	43116615	43116664	1	-	.	ID=id164;Parent=tr29;transcript_id=tr29
NC_037328.1	LoRTIA	exon	43116615	43116664	1	-	.	ID=id180;Parent=tr30;transcript_id=tr30
NC_037328.1	LoRTIA	exon	43116615	43116664	1	-	.	ID=id197;Parent=tr31;transcript_id=tr31
NC_037328.1	LoRTIA	exon	43116615	43116664	3	-	.	ID=id213;Parent=tr32;transcript_id=tr32
NC_037328.1	LoRTIA	exon	43120523	43120616	1	-	.	ID=id165;Parent=tr29;transcript_id=tr29
NC_037328.1	LoRTIA	exon	43120523	43120616	1	-	.	ID=id181;Parent=tr30;transcript_id=tr30
NC_037328.1	LoRTIA	exon	43120523	43120616	1	-	.	ID=id198;Parent=tr31;transcript_id=tr31
NC_037328.1	LoRTIA	exon	43120523	43120616	3	-	.	ID=id214;Parent=tr32;transcript_id=tr32
NC_037328.1	LoRTIA	exon	43120524	43120616	1	-	.	ID=id227;Parent=tr33;transcript_id=tr33
NC_037328.1	LoRTIA	exon	43120524	43120616	1	-	.	ID=id241;Parent=tr34;transcript_id=tr34
NC_037328.1	LoRTIA	exon	43120524	43120616	1	-	.	ID=id254;Parent=tr35;transcript_id=tr35
NC_037328.1	LoRTIA	mRNA	43120524	43195091	1	-	.	ID=tr33;transcript_id=tr33
NC_037328.1	LoRTIA	mRNA	43120524	43195091	1	-	.	ID=tr35;transcript_id=tr35
NC_037328.1	LoRTIA	mRNA	43120524	43195102	1	-	.	ID=tr34;transcript_id=tr34
NC_037328.1	LoRTIA	exon	43127916	43128041	1	-	.	ID=id166;Parent=tr29;transcript_id=tr29
NC_037328.1	LoRTIA	exon	43127916	43128041	1	-	.	ID=id182;Parent=tr30;transcript_id=tr30
NC_037328.1	LoRTIA	exon	43127916	43128041	1	-	.	ID=id199;Parent=tr31;transcript_id=tr31
NC_037328.1	LoRTIA	exon	43127916	43128041	3	-	.	ID=id215;Parent=tr32;transcript_id=tr32
NC_037328.1	LoRTIA	exon	43127916	43128041	1	-	.	ID=id228;Parent=tr33;transcript_id=tr33
NC_037328.1	LoRTIA	exon	43127916	43128041	1	-	.	ID=id242;Parent=tr34;transcript_id=tr34
NC_037328.1	LoRTIA	exon	43127916	43128041	1	-	.	ID=id255;Parent=tr35;transcript_id=tr35
NC_037328.1	LoRTIA	exon	43128187	43128273	1	-	.	ID=id167;Parent=tr29;transcript_id=tr29
NC_037328.1	LoRTIA	exon	43128187	43128273	1	-	.	ID=id183;Parent=tr30;transcript_id=tr30
NC_037328.1	LoRTIA	exon	43128187	43128273	1	-	.	ID=id200;Parent=tr31;transcript_id=tr31
NC_037328.1	LoRTIA	exon	43128187	43128273	3	-	.	ID=id216;Parent=tr32;transcript_id=tr32
NC_037328.1	LoRTIA	exon	43128187	43128273	1	-	.	ID=id229;Parent=tr33;transcript_id=tr33
NC_037328.1	LoRTIA	exon	43128187	43128273	1	-	.	ID=id243;Parent=tr34;transcript_id=tr34
NC_037328.1	LoRTIA	exon	43128187	43128273	1	-	.	ID=id256;Parent=tr35;transcript_id=tr35
NC_037328.1	LoRTIA	exon	43129091	43129241	1	-	.	ID=id168;Parent=tr29;transcript_id=tr29
NC_037328.1	LoRTIA	exon	43129091	43129241	1	-	.	ID=id184;Parent=tr30;transcript_id=tr30
NC_037328.1	LoRTIA	exon	43129091	43129241	1	-	.	ID=id201;Parent=tr31;transcript_id=tr31
NC_037328.1	LoRTIA	exon	43129091	43129241	3	-	.	ID=id217;Parent=tr32;transcript_id=tr32
NC_037328.1	LoRTIA	exon	43129091	43129241	1	-	.	ID=id230;Parent=tr33;transcript_id=tr33
NC_037328.1	LoRTIA	exon	43129091	43129241	1	-	.	ID=id244;Parent=tr34;transcript_id=tr34
NC_037328.1	LoRTIA	exon	43129091	43129241	1	-	.	ID=id257;Parent=tr35;transcript_id=tr35
NC_037328.1	LoRTIA	exon	43131666	43131790	1	-	.	ID=id169;Parent=tr29;transcript_id=tr29
NC_037328.1	LoRTIA	exon	43131666	43131790	1	-	.	ID=id185;Parent=tr30;transcript_id=tr30
NC_037328.1	LoRTIA	exon	43131666	43131790	1	-	.	ID=id202;Parent=tr31;transcript_id=tr31
NC_037328.1	LoRTIA	exon	43131666	43131790	3	-	.	ID=id218;Parent=tr32;transcript_id=tr32
NC_037328.1	LoRTIA	exon	43131666	43131790	1	-	.	ID=id231;Parent=tr33;transcript_id=tr33
NC_037328.1	LoRTIA	exon	43131666	43131790	1	-	.	ID=id245;Parent=tr34;transcript_id=tr34
NC_037328.1	LoRTIA	exon	43131666	43131790	1	-	.	ID=id258;Parent=tr35;transcript_id=tr35
NC_037328.1	LoRTIA	exon	43133177	43133392	1	-	.	ID=id170;Parent=tr29;transcript_id=tr29
NC_037328.1	LoRTIA	exon	43133177	43133392	1	-	.	ID=id186;Parent=tr30;transcript_id=tr30
NC_037328.1	LoRTIA	exon	43133177	43133392	1	-	.	ID=id203;Parent=tr31;transcript_id=tr31
NC_037328.1	LoRTIA	exon	43133177	43133392	3	-	.	ID=id219;Parent=tr32;transcript_id=tr32
NC_037328.1	LoRTIA	exon	43133177	43133392	1	-	.	ID=id232;Parent=tr33;transcript_id=tr33
NC_037328.1	LoRTIA	exon	43133177	43133392	1	-	.	ID=id246;Parent=tr34;transcript_id=tr34
NC_037328.1	LoRTIA	exon	43133177	43133392	1	-	.	ID=id259;Parent=tr35;transcript_id=tr35
NC_037328.1	LoRTIA	exon	43134788	43134828	1	-	.	ID=id171;Parent=tr29;transcript_id=tr29
NC_037328.1	LoRTIA	exon	43134788	43134828	1	-	.	ID=id187;Parent=tr30;transcript_id=tr30
NC_037328.1	LoRTIA	exon	43134788	43134828	1	-	.	ID=id204;Parent=tr31;transcript_id=tr31
NC_037328.1	LoRTIA	exon	43134788	43134828	3	-	.	ID=id220;Parent=tr32;transcript_id=tr32
NC_037328.1	LoRTIA	exon	43134788	43134828	1	-	.	ID=id233;Parent=tr33;transcript_id=tr33
NC_037328.1	LoRTIA	exon	43134788	43134828	1	-	.	ID=id247;Parent=tr34;transcript_id=tr34
NC_037328.1	LoRTIA	exon	43134788	43134828	1	-	.	ID=id260;Parent=tr35;transcript_id=tr35
NC_037328.1	LoRTIA	exon	43136451	43136584	1	-	.	ID=id172;Parent=tr29;transcript_id=tr29
NC_037328.1	LoRTIA	exon	43136451	43136584	1	-	.	ID=id188;Parent=tr30;transcript_id=tr30
NC_037328.1	LoRTIA	exon	43136451	43136584	1	-	.	ID=id205;Parent=tr31;transcript_id=tr31
NC_037328.1	LoRTIA	exon	43136451	43136584	3	-	.	ID=id221;Parent=tr32;transcript_id=tr32
NC_037328.1	LoRTIA	exon	43136451	43136584	1	-	.	ID=id234;Parent=tr33;transcript_id=tr33
NC_037328.1	LoRTIA	exon	43136451	43136584	1	-	.	ID=id248;Parent=tr34;transcript_id=tr34
NC_037328.1	LoRTIA	exon	43136451	43136584	1	-	.	ID=id261;Parent=tr35;transcript_id=tr35
NC_037328.1	LoRTIA	exon	43136879	43136951	1	-	.	ID=id173;Parent=tr29;transcript_id=tr29
NC_037328.1	LoRTIA	exon	43136879	43136951	1	-	.	ID=id189;Parent=tr30;transcript_id=tr30
NC_037328.1	LoRTIA	exon	43136879	43136951	1	-	.	ID=id206;Parent=tr31;transcript_id=tr31
NC_037328.1	LoRTIA	exon	43136879	43136951	3	-	.	ID=id222;Parent=tr32;transcript_id=tr32
NC_037328.1	LoRTIA	exon	43136879	43136951	1	-	.	ID=id235;Parent=tr33;transcript_id=tr33
NC_037328.1	LoRTIA	exon	43136879	43136951	1	-	.	ID=id249;Parent=tr34;transcript_id=tr34
NC_037328.1	LoRTIA	exon	43136879	43136951	1	-	.	ID=id262;Parent=tr35;transcript_id=tr35
NC_037328.1	LoRTIA	exon	43139093	43139289	2	-	.	ID=id267;Parent=tr36;transcript_id=tr36
NC_037328.1	LoRTIA	mRNA	43139093	43195091	2	-	.	ID=tr36;transcript_id=tr36
NC_037328.1	LoRTIA	exon	43139238	43139289	1	-	.	ID=id174;Parent=tr29;transcript_id=tr29
NC_037328.1	LoRTIA	exon	43139238	43139289	1	-	.	ID=id190;Parent=tr30;transcript_id=tr30
NC_037328.1	LoRTIA	exon	43139238	43139289	1	-	.	ID=id207;Parent=tr31;transcript_id=tr31
NC_037328.1	LoRTIA	exon	43139238	43139289	3	-	.	ID=id223;Parent=tr32;transcript_id=tr32
NC_037328.1	LoRTIA	exon	43139238	43139289	1	-	.	ID=id236;Parent=tr33;transcript_id=tr33
NC_037328.1	LoRTIA	exon	43139238	43139289	1	-	.	ID=id250;Parent=tr34;transcript_id=tr34
NC_037328.1	LoRTIA	exon	43139238	43139289	1	-	.	ID=id263;Parent=tr35;transcript_id=tr35
NC_037328.1	LoRTIA	exon	43153442	43153579	1	-	.	ID=id175;Parent=tr29;transcript_id=tr29
NC_037328.1	LoRTIA	exon	43153442	43153579	1	-	.	ID=id191;Parent=tr30;transcript_id=tr30
NC_037328.1	LoRTIA	exon	43153442	43153579	1	-	.	ID=id208;Parent=tr31;transcript_id=tr31
NC_037328.1	LoRTIA	exon	43153442	43153579	3	-	.	ID=id224;Parent=tr32;transcript_id=tr32
NC_037328.1	LoRTIA	exon	43153442	43153579	1	-	.	ID=id237;Parent=tr33;transcript_id=tr33
NC_037328.1	LoRTIA	exon	43153442	43153579	1	-	.	ID=id251;Parent=tr34;transcript_id=tr34
NC_037328.1	LoRTIA	exon	43153442	43153579	1	-	.	ID=id264;Parent=tr35;transcript_id=tr35
NC_037328.1	LoRTIA	exon	43153442	43153579	2	-	.	ID=id268;Parent=tr36;transcript_id=tr36
NC_037328.1	LoRTIA	exon	43171696	43171923	1	-	.	ID=id176;Parent=tr29;transcript_id=tr29
NC_037328.1	LoRTIA	exon	43171696	43171923	1	-	.	ID=id192;Parent=tr30;transcript_id=tr30
NC_037328.1	LoRTIA	exon	43171696	43171923	1	-	.	ID=id209;Parent=tr31;transcript_id=tr31
NC_037328.1	LoRTIA	exon	43171696	43171923	3	-	.	ID=id225;Parent=tr32;transcript_id=tr32
NC_037328.1	LoRTIA	exon	43171696	43171923	1	-	.	ID=id238;Parent=tr33;transcript_id=tr33
NC_037328.1	LoRTIA	exon	43171696	43171923	1	-	.	ID=id252;Parent=tr34;transcript_id=tr34
NC_037328.1	LoRTIA	exon	43171696	43171923	1	-	.	ID=id265;Parent=tr35;transcript_id=tr35
NC_037328.1	LoRTIA	exon	43171696	43171923	2	-	.	ID=id269;Parent=tr36;transcript_id=tr36
NC_037328.1	LoRTIA	exon	43194558	43194622	1	-	.	ID=id193;Parent=tr30;transcript_id=tr30
NC_037328.1	LoRTIA	exon	43194558	43194622	1	-	.	ID=id239;Parent=tr33;transcript_id=tr33
NC_037328.1	LoRTIA	exon	43194558	43195091	1	-	.	ID=id177;Parent=tr29;transcript_id=tr29
NC_037328.1	LoRTIA	exon	43194558	43195091	1	-	.	ID=id210;Parent=tr31;transcript_id=tr31
NC_037328.1	LoRTIA	exon	43194558	43195091	1	-	.	ID=id266;Parent=tr35;transcript_id=tr35
NC_037328.1	LoRTIA	exon	43194558	43195091	2	-	.	ID=id270;Parent=tr36;transcript_id=tr36
NC_037328.1	LoRTIA	exon	43194558	43195102	3	-	.	ID=id226;Parent=tr32;transcript_id=tr32
NC_037328.1	LoRTIA	exon	43194558	43195102	1	-	.	ID=id253;Parent=tr34;transcript_id=tr34
NC_037328.1	LoRTIA	exon	43194757	43195091	1	-	.	ID=id240;Parent=tr33;transcript_id=tr33
NC_037328.1	LoRTIA	exon	43194757	43195102	1	-	.	ID=id194;Parent=tr30;transcript_id=tr30
NC_037328.1	LoRTIA	exon	46001995	46002091	1	+	.	ID=id271;Parent=tr37;transcript_id=tr37
NC_037328.1	LoRTIA	exon	46001995	46002091	1	+	.	ID=id276;Parent=tr38;transcript_id=tr38
NC_037328.1	LoRTIA	mRNA	46001995	46016855	1	+	.	ID=tr37;transcript_id=tr37
NC_037328.1	LoRTIA	mRNA	46001995	46016855	1	+	.	ID=tr38;transcript_id=tr38
NC_037328.1	LoRTIA	exon	46002012	46002091	1	+	.	ID=id281;Parent=tr39;transcript_id=tr39
NC_037328.1	LoRTIA	exon	46002012	46002091	1	+	.	ID=id286;Parent=tr40;transcript_id=tr40
NC_037328.1	LoRTIA	mRNA	46002012	46015299	1	+	.	ID=tr40;transcript_id=tr40
NC_037328.1	LoRTIA	mRNA	46002012	46016855	1	+	.	ID=tr39;transcript_id=tr39
NC_037328.1	LoRTIA	exon	46007109	46007323	1	+	.	ID=id272;Parent=tr37;transcript_id=tr37
NC_037328.1	LoRTIA	exon	46007109	46007323	1	+	.	ID=id282;Parent=tr39;transcript_id=tr39
NC_037328.1	LoRTIA	exon	46007109	46007323	1	+	.	ID=id287;Parent=tr40;transcript_id=tr40
NC_037328.1	LoRTIA	exon	46007161	46007323	1	+	.	ID=id277;Parent=tr38;transcript_id=tr38
NC_037328.1	LoRTIA	exon	46010003	46010077	1	+	.	ID=id273;Parent=tr37;transcript_id=tr37
NC_037328.1	LoRTIA	exon	46010003	46010077	1	+	.	ID=id278;Parent=tr38;transcript_id=tr38
NC_037328.1	LoRTIA	exon	46010003	46010077	1	+	.	ID=id283;Parent=tr39;transcript_id=tr39
NC_037328.1	LoRTIA	exon	46010003	46010077	1	+	.	ID=id288;Parent=tr40;transcript_id=tr40
NC_037328.1	LoRTIA	exon	46013671	46013726	1	+	.	ID=id274;Parent=tr37;transcript_id=tr37
NC_037328.1	LoRTIA	exon	46013671	46013726	1	+	.	ID=id279;Parent=tr38;transcript_id=tr38
NC_037328.1	LoRTIA	exon	46013671	46013726	1	+	.	ID=id284;Parent=tr39;transcript_id=tr39
NC_037328.1	LoRTIA	exon	46013671	46013726	1	+	.	ID=id289;Parent=tr40;transcript_id=tr40
NC_037328.1	LoRTIA	exon	46015012	46015299	1	+	.	ID=id290;Parent=tr40;transcript_id=tr40
NC_037328.1	LoRTIA	exon	46015012	46016855	1	+	.	ID=id275;Parent=tr37;transcript_id=tr37
NC_037328.1	LoRTIA	exon	46015012	46016855	1	+	.	ID=id280;Parent=tr38;transcript_id=tr38
NC_037328.1	LoRTIA	exon	46015012	46016855	1	+	.	ID=id285;Parent=tr39;transcript_id=tr39
NC_037328.1	LoRTIA	exon	46061449	46061568	24	-	.	ID=id296;Parent=tr42;transcript_id=tr42
NC_037328.1	LoRTIA	exon	46061449	46062251	2	-	.	ID=id291;Parent=tr41;transcript_id=tr41
NC_037328.1	LoRTIA	mRNA	46061449	46066949	2	-	.	ID=tr41;transcript_id=tr41
NC_037328.1	LoRTIA	mRNA	46061449	46066949	24	-	.	ID=tr42;transcript_id=tr42
NC_037328.1	LoRTIA	exon	46062188	46062251	24	-	.	ID=id297;Parent=tr42;transcript_id=tr42
NC_037328.1	LoRTIA	exon	46063302	46063438	2	-	.	ID=id292;Parent=tr41;transcript_id=tr41
NC_037328.1	LoRTIA	exon	46063302	46063438	24	-	.	ID=id298;Parent=tr42;transcript_id=tr42
NC_037328.1	LoRTIA	exon	46066075	46066185	2	-	.	ID=id293;Parent=tr41;transcript_id=tr41
NC_037328.1	LoRTIA	exon	46066075	46066185	24	-	.	ID=id299;Parent=tr42;transcript_id=tr42
NC_037328.1	LoRTIA	exon	46066700	46066775	2	-	.	ID=id294;Parent=tr41;transcript_id=tr41
NC_037328.1	LoRTIA	exon	46066700	46066775	24	-	.	ID=id300;Parent=tr42;transcript_id=tr42
NC_037328.1	LoRTIA	exon	46066907	46066949	2	-	.	ID=id295;Parent=tr41;transcript_id=tr41
NC_037328.1	LoRTIA	exon	46066907	46066949	24	-	.	ID=id301;Parent=tr42;transcript_id=tr42
NC_037328.1	LoRTIA	exon	52712123	52714107	1	-	.	ID=id302;Parent=tr43;transcript_id=tr43
NC_037328.1	LoRTIA	mRNA	52712123	52777180	1	-	.	ID=tr43;transcript_id=tr43
NC_037328.1	LoRTIA	exon	52718247	52718278	1	-	.	ID=id303;Parent=tr43;transcript_id=tr43
NC_037328.1	LoRTIA	exon	52722640	52722732	1	-	.	ID=id304;Parent=tr43;transcript_id=tr43
NC_037328.1	LoRTIA	exon	52724009	52724101	1	-	.	ID=id305;Parent=tr43;transcript_id=tr43
NC_037328.1	LoRTIA	exon	52724812	52724904	1	-	.	ID=id306;Parent=tr43;transcript_id=tr43
NC_037328.1	LoRTIA	exon	52729857	52729964	1	-	.	ID=id307;Parent=tr43;transcript_id=tr43
NC_037328.1	LoRTIA	exon	52752231	52752320	1	-	.	ID=id308;Parent=tr43;transcript_id=tr43
NC_037328.1	LoRTIA	exon	52764144	52764491	1	-	.	ID=id309;Parent=tr43;transcript_id=tr43
NC_037328.1	LoRTIA	exon	52777013	52777180	1	-	.	ID=id310;Parent=tr43;transcript_id=tr43
NC_037328.1	LoRTIA	mRNA	53562569	53563297	1	+	.	ID=tr44;transcript_id=tr44
NC_037328.1	LoRTIA	mRNA	54226920	54227691	41	-	.	ID=tr45;transcript_id=tr45
NC_037328.1	LoRTIA	mRNA	54226955	54227691	2	-	.	ID=tr46;transcript_id=tr46
NC_037328.1	LoRTIA	exon	55893427	55893794	1	+	.	ID=id311;Parent=tr47;transcript_id=tr47
NC_037328.1	LoRTIA	mRNA	55893427	55964448	1	+	.	ID=tr47;transcript_id=tr47
NC_037328.1	LoRTIA	exon	55939376	55939717	1	+	.	ID=id312;Parent=tr47;transcript_id=tr47
NC_037328.1	LoRTIA	exon	55946375	55946671	1	+	.	ID=id313;Parent=tr47;transcript_id=tr47
NC_037328.1	LoRTIA	exon	55950068	55950185	1	+	.	ID=id314;Parent=tr47;transcript_id=tr47
NC_037328.1	LoRTIA	exon	55956342	55956493	1	+	.	ID=id315;Parent=tr47;transcript_id=tr47
NC_037328.1	LoRTIA	exon	55963113	55964448	1	+	.	ID=id316;Parent=tr47;transcript_id=tr47
NC_037328.1	LoRTIA	exon	56737575	56737731	1	+	.	ID=id317;Parent=tr48;transcript_id=tr48
NC_037328.1	LoRTIA	mRNA	56737575	56750567	1	+	.	ID=tr48;transcript_id=tr48
NC_037328.1	LoRTIA	exon	56740208	56740391	1	+	.	ID=id318;Parent=tr48;transcript_id=tr48
NC_037328.1	LoRTIA	exon	56744126	56744237	1	+	.	ID=id319;Parent=tr48;transcript_id=tr48
NC_037328.1	LoRTIA	exon	56744637	56744774	1	+	.	ID=id320;Parent=tr48;transcript_id=tr48
NC_037328.1	LoRTIA	exon	56749894	56750567	1	+	.	ID=id321;Parent=tr48;transcript_id=tr48
NC_037328.1	LoRTIA	exon	57376832	57377337	1	-	.	ID=id322;Parent=tr49;transcript_id=tr49
NC_037328.1	LoRTIA	mRNA	57376832	57381075	1	-	.	ID=tr49;transcript_id=tr49
NC_037328.1	LoRTIA	exon	57378056	57378136	1	-	.	ID=id323;Parent=tr49;transcript_id=tr49
NC_037328.1	LoRTIA	exon	57380575	57380678	1	-	.	ID=id324;Parent=tr49;transcript_id=tr49
NC_037328.1	LoRTIA	exon	57380845	57381075	1	-	.	ID=id325;Parent=tr49;transcript_id=tr49
NC_037328.1	LoRTIA	mRNA	57412001	57412433	2	-	.	ID=tr51;transcript_id=tr51
NC_037328.1	LoRTIA	mRNA	57412001	57412494	1	-	.	ID=tr50;transcript_id=tr50
NC_037328.1	LoRTIA	mRNA	57798440	57799337	13	-	.	ID=tr52;transcript_id=tr52
NC_037328.1	LoRTIA	mRNA	57798546	57799337	1	-	.	ID=tr53;transcript_id=tr53
NC_037328.1	LoRTIA	exon	58401443	58404622	1	-	.	ID=id326;Parent=tr54;transcript_id=tr54
NC_037328.1	LoRTIA	mRNA	58401443	58433776	1	-	.	ID=tr54;transcript_id=tr54
NC_037328.1	LoRTIA	exon	58401607	58404622	1	-	.	ID=id331;Parent=tr55;transcript_id=tr55
NC_037328.1	LoRTIA	exon	58401607	58404622	1	-	.	ID=id336;Parent=tr56;transcript_id=tr56
NC_037328.1	LoRTIA	exon	58401607	58404622	1	-	.	ID=id341;Parent=tr57;transcript_id=tr57
NC_037328.1	LoRTIA	mRNA	58401607	58433757	1	-	.	ID=tr55;transcript_id=tr55
NC_037328.1	LoRTIA	mRNA	58401607	58433776	1	-	.	ID=tr56;transcript_id=tr56
NC_037328.1	LoRTIA	mRNA	58401607	58433776	1	-	.	ID=tr57;transcript_id=tr57
NC_037328.1	LoRTIA	exon	58405323	58405389	1	-	.	ID=id327;Parent=tr54;transcript_id=tr54
NC_037328.1	LoRTIA	exon	58405323	58405389	1	-	.	ID=id332;Parent=tr55;transcript_id=tr55
NC_037328.1	LoRTIA	exon	58405323	58405389	1	-	.	ID=id337;Parent=tr56;transcript_id=tr56
NC_037328.1	LoRTIA	exon	58405323	58405389	1	-	.	ID=id342;Parent=tr57;transcript_id=tr57
NC_037328.1	LoRTIA	exon	58405696	58405815	1	-	.	ID=id328;Parent=tr54;transcript_id=tr54
NC_037328.1	LoRTIA	exon	58405696	58405815	1	-	.	ID=id333;Parent=tr55;transcript_id=tr55
NC_037328.1	LoRTIA	exon	58405696	58405815	1	-	.	ID=id338;Parent=tr56;transcript_id=tr56
NC_037328.1	LoRTIA	exon	58405696	58405815	1	-	.	ID=id343;Parent=tr57;transcript_id=tr57
NC_037328.1	LoRTIA	exon	58406232	58406365	1	-	.	ID=id339;Parent=tr56;transcript_id=tr56
NC_037328.1	LoRTIA	exon	58406232	58406368	1	-	.	ID=id329;Parent=tr54;transcript_id=tr54
NC_037328.1	LoRTIA	exon	58406232	58406368	1	-	.	ID=id334;Parent=tr55;transcript_id=tr55
NC_037328.1	LoRTIA	exon	58406232	58406368	1	-	.	ID=id344;Parent=tr57;transcript_id=tr57
NC_037328.1	LoRTIA	exon	58433484	58433757	1	-	.	ID=id335;Parent=tr55;transcript_id=tr55
NC_037328.1	LoRTIA	exon	58433484	58433776	1	-	.	ID=id330;Parent=tr54;transcript_id=tr54
NC_037328.1	LoRTIA	exon	58433484	58433776	1	-	.	ID=id340;Parent=tr56;transcript_id=tr56
NC_037328.1	LoRTIA	exon	58433484	58433776	1	-	.	ID=id345;Parent=tr57;transcript_id=tr57
NC_037328.1	LoRTIA	mRNA	61183743	61184328	1	+	.	ID=tr58;transcript_id=tr58
NC_037328.1	LoRTIA	exon	64646730	64646896	3	-	.	ID=id346;Parent=tr59;transcript_id=tr59
NC_037328.1	LoRTIA	mRNA	64646730	64861864	3	-	.	ID=tr59;transcript_id=tr59
NC_037328.1	LoRTIA	exon	64663517	64663615	3	-	.	ID=id347;Parent=tr59;transcript_id=tr59
NC_037328.1	LoRTIA	exon	64677725	64677911	3	-	.	ID=id348;Parent=tr59;transcript_id=tr59
NC_037328.1	LoRTIA	exon	64689635	64689730	3	-	.	ID=id349;Parent=tr59;transcript_id=tr59
NC_037328.1	LoRTIA	exon	64712003	64712100	3	-	.	ID=id350;Parent=tr59;transcript_id=tr59
NC_037328.1	LoRTIA	exon	64715681	64715787	3	-	.	ID=id351;Parent=tr59;transcript_id=tr59
NC_037328.1	LoRTIA	exon	64720288	64720418	3	-	.	ID=id352;Parent=tr59;transcript_id=tr59
NC_037328.1	LoRTIA	exon	64723656	64723766	3	-	.	ID=id353;Parent=tr59;transcript_id=tr59
NC_037328.1	LoRTIA	exon	64744546	64744629	3	-	.	ID=id354;Parent=tr59;transcript_id=tr59
NC_037328.1	LoRTIA	exon	64788175	64788368	3	-	.	ID=id355;Parent=tr59;transcript_id=tr59
NC_037328.1	LoRTIA	exon	64860754	64861864	3	-	.	ID=id356;Parent=tr59;transcript_id=tr59
NC_037328.1	LoRTIA	exon	65318388	65318578	1	+	.	ID=id357;Parent=tr60;transcript_id=tr60
NC_037328.1	LoRTIA	exon	65318388	65318578	1	+	.	ID=id360;Parent=tr61;transcript_id=tr61
NC_037328.1	LoRTIA	mRNA	65318388	65324504	1	+	.	ID=tr60;transcript_id=tr60
NC_037328.1	LoRTIA	mRNA	65318388	65324534	1	+	.	ID=tr61;transcript_id=tr61
NC_037328.1	LoRTIA	exon	65322761	65322907	1	+	.	ID=id358;Parent=tr60;transcript_id=tr60
NC_037328.1	LoRTIA	exon	65322761	65322907	1	+	.	ID=id361;Parent=tr61;transcript_id=tr61
NC_037328.1	LoRTIA	exon	65324391	65324504	1	+	.	ID=id359;Parent=tr60;transcript_id=tr60
NC_037328.1	LoRTIA	exon	65324391	65324534	1	+	.	ID=id362;Parent=tr61;transcript_id=tr61
NC_037328.1	LoRTIA	exon	66820318	66820411	1	+	.	ID=id363;Parent=tr62;transcript_id=tr62
NC_037328.1	LoRTIA	mRNA	66820318	66861493	1	+	.	ID=tr62;transcript_id=tr62
NC_037328.1	LoRTIA	exon	66840937	66841062	1	+	.	ID=id364;Parent=tr62;transcript_id=tr62
NC_037328.1	LoRTIA	exon	66845099	66845207	1	+	.	ID=id365;Parent=tr62;transcript_id=tr62
NC_037328.1	LoRTIA	mRNA	66847172	66847646	19	+	.	ID=tr63;transcript_id=tr63
NC_037328.1	LoRTIA	mRNA	66847377	66847646	1	+	.	ID=tr64;transcript_id=tr64
NC_037328.1	LoRTIA	exon	66858691	66858799	1	+	.	ID=id366;Parent=tr62;transcript_id=tr62
NC_037328.1	LoRTIA	exon	66861280	66861493	1	+	.	ID=id367;Parent=tr62;transcript_id=tr62
NC_037328.1	LoRTIA	exon	69196890	69197386	1	-	.	ID=id368;Parent=tr65;transcript_id=tr65
NC_037328.1	LoRTIA	mRNA	69196890	69312458	1	-	.	ID=tr65;transcript_id=tr65
NC_037328.1	LoRTIA	exon	69198016	69198182	1	-	.	ID=id369;Parent=tr65;transcript_id=tr65
NC_037328.1	LoRTIA	exon	69199488	69199607	1	-	.	ID=id370;Parent=tr65;transcript_id=tr65
NC_037328.1	LoRTIA	exon	69201884	69201987	1	-	.	ID=id371;Parent=tr65;transcript_id=tr65
NC_037328.1	LoRTIA	exon	69205785	69206007	1	-	.	ID=id372;Parent=tr65;transcript_id=tr65
NC_037328.1	LoRTIA	exon	69227337	69227766	1	-	.	ID=id373;Parent=tr65;transcript_id=tr65
NC_037328.1	LoRTIA	exon	69236977	69237111	1	-	.	ID=id374;Parent=tr65;transcript_id=tr65
NC_037328.1	LoRTIA	exon	69243760	69243849	1	-	.	ID=id375;Parent=tr65;transcript_id=tr65
NC_037328.1	LoRTIA	exon	69245812	69245907	1	-	.	ID=id376;Parent=tr65;transcript_id=tr65
NC_037328.1	LoRTIA	exon	69247693	69247854	1	-	.	ID=id377;Parent=tr65;transcript_id=tr65
NC_037328.1	LoRTIA	exon	69271497	69271665	1	-	.	ID=id378;Parent=tr65;transcript_id=tr65
NC_037328.1	LoRTIA	exon	69283388	69283637	1	-	.	ID=id379;Parent=tr65;transcript_id=tr65
NC_037328.1	LoRTIA	exon	69293600	69293804	1	-	.	ID=id380;Parent=tr65;transcript_id=tr65
NC_037328.1	LoRTIA	exon	69301640	69301725	1	-	.	ID=id381;Parent=tr65;transcript_id=tr65
NC_037328.1	LoRTIA	exon	69312013	69312458	1	-	.	ID=id382;Parent=tr65;transcript_id=tr65
NC_037328.1	LoRTIA	exon	69893690	69894845	2	-	.	ID=id383;Parent=tr66;transcript_id=tr66
NC_037328.1	LoRTIA	mRNA	69893690	69946593	2	-	.	ID=tr66;transcript_id=tr66
NC_037328.1	LoRTIA	exon	69896498	69896612	2	-	.	ID=id384;Parent=tr66;transcript_id=tr66
NC_037328.1	LoRTIA	exon	69897685	69897830	2	-	.	ID=id385;Parent=tr66;transcript_id=tr66
NC_037328.1	LoRTIA	exon	69899536	69899635	2	-	.	ID=id386;Parent=tr66;transcript_id=tr66
NC_037328.1	LoRTIA	exon	69901154	69901243	2	-	.	ID=id387;Parent=tr66;transcript_id=tr66
NC_037328.1	LoRTIA	exon	69904440	69904505	2	-	.	ID=id388;Parent=tr66;transcript_id=tr66
NC_037328.1	LoRTIA	exon	69908099	69908160	2	-	.	ID=id389;Parent=tr66;transcript_id=tr66
NC_037328.1	LoRTIA	exon	69915655	69915727	2	-	.	ID=id390;Parent=tr66;transcript_id=tr66
NC_037328.1	LoRTIA	exon	69919257	69919312	2	-	.	ID=id391;Parent=tr66;transcript_id=tr66
NC_037328.1	LoRTIA	exon	69927441	69927488	2	-	.	ID=id392;Parent=tr66;transcript_id=tr66
NC_037328.1	LoRTIA	exon	69927921	69928070	2	-	.	ID=id393;Parent=tr66;transcript_id=tr66
NC_037328.1	LoRTIA	exon	69928148	69928283	2	-	.	ID=id394;Parent=tr66;transcript_id=tr66
NC_037328.1	LoRTIA	exon	69934492	69934613	2	-	.	ID=id395;Parent=tr66;transcript_id=tr66
NC_037328.1	LoRTIA	exon	69946437	69946593	2	-	.	ID=id396;Parent=tr66;transcript_id=tr66
NC_037328.1	LoRTIA	exon	70176689	70176762	3	-	.	ID=id397;Parent=tr67;transcript_id=tr67
NC_037328.1	LoRTIA	exon	70176689	70176762	1	-	.	ID=id402;Parent=tr68;transcript_id=tr68
NC_037328.1	LoRTIA	exon	70176689	70176762	1	-	.	ID=id407;Parent=tr70;transcript_id=tr70
NC_037328.1	LoRTIA	mRNA	70176689	70179461	1	-	.	ID=tr70;transcript_id=tr70
NC_037328.1	LoRTIA	mRNA	70176689	70180133	3	-	.	ID=tr67;transcript_id=tr67
NC_037328.1	LoRTIA	mRNA	70176689	70180133	1	-	.	ID=tr68;transcript_id=tr68
NC_037328.1	LoRTIA	mRNA	70176689	70180133	2	-	.	ID=tr69;transcript_id=tr69
NC_037328.1	LoRTIA	exon	70176706	70176762	3	-	.	ID=id411;Parent=tr72;transcript_id=tr72
NC_037328.1	LoRTIA	mRNA	70176706	70179461	3	-	.	ID=tr72;transcript_id=tr72
NC_037328.1	LoRTIA	mRNA	70176706	70180133	3	-	.	ID=tr71;transcript_id=tr71
NC_037328.1	LoRTIA	exon	70177970	70178114	3	-	.	ID=id398;Parent=tr67;transcript_id=tr67
NC_037328.1	LoRTIA	exon	70177970	70178114	1	-	.	ID=id403;Parent=tr68;transcript_id=tr68
NC_037328.1	LoRTIA	exon	70177970	70178114	1	-	.	ID=id408;Parent=tr70;transcript_id=tr70
NC_037328.1	LoRTIA	exon	70177970	70178114	3	-	.	ID=id412;Parent=tr72;transcript_id=tr72
NC_037328.1	LoRTIA	exon	70179050	70179202	3	-	.	ID=id399;Parent=tr67;transcript_id=tr67
NC_037328.1	LoRTIA	exon	70179050	70179202	1	-	.	ID=id404;Parent=tr68;transcript_id=tr68
NC_037328.1	LoRTIA	exon	70179050	70179202	1	-	.	ID=id409;Parent=tr70;transcript_id=tr70
NC_037328.1	LoRTIA	exon	70179050	70179202	3	-	.	ID=id413;Parent=tr72;transcript_id=tr72
NC_037328.1	LoRTIA	exon	70179424	70179461	1	-	.	ID=id410;Parent=tr70;transcript_id=tr70
NC_037328.1	LoRTIA	exon	70179424	70179461	3	-	.	ID=id414;Parent=tr72;transcript_id=tr72
NC_037328.1	LoRTIA	exon	70179424	70179468	3	-	.	ID=id400;Parent=tr67;transcript_id=tr67
NC_037328.1	LoRTIA	exon	70179424	70179468	1	-	.	ID=id405;Parent=tr68;transcript_id=tr68
NC_037328.1	LoRTIA	exon	70180060	70180133	1	-	.	ID=id406;Parent=tr68;transcript_id=tr68
NC_037328.1	LoRTIA	exon	70180105	70180133	3	-	.	ID=id401;Parent=tr67;transcript_id=tr67
NC_037328.1	LoRTIA	mRNA	70345635	70346053	1	-	.	ID=tr73;transcript_id=tr73
NC_037328.1	LoRTIA	mRNA	71868302	71869009	13	+	.	ID=tr74;transcript_id=tr74
NC_037328.1	LoRTIA	exon	72100115	72100540	1	+	.	ID=id415;Parent=tr75;transcript_id=tr75
NC_037328.1	LoRTIA	mRNA	72100115	72120330	1	+	.	ID=tr75;transcript_id=tr75
NC_037328.1	LoRTIA	exon	72108989	72109096	1	+	.	ID=id416;Parent=tr75;transcript_id=tr75
NC_037328.1	LoRTIA	exon	72111115	72111192	1	+	.	ID=id417;Parent=tr75;transcript_id=tr75
NC_037328.1	LoRTIA	exon	72111738	72111838	1	+	.	ID=id418;Parent=tr75;transcript_id=tr75
NC_037328.1	LoRTIA	exon	72116153	72116320	1	+	.	ID=id419;Parent=tr75;transcript_id=tr75
NC_037328.1	LoRTIA	exon	72117896	72120330	1	+	.	ID=id420;Parent=tr75;transcript_id=tr75
NC_037328.1	LoRTIA	exon	73048146	73048639	1	+	.	ID=id421;Parent=tr76;transcript_id=tr76
NC_037328.1	LoRTIA	mRNA	73048146	73126803	1	+	.	ID=tr76;transcript_id=tr76
NC_037328.1	LoRTIA	exon	73069819	73069917	1	+	.	ID=id422;Parent=tr76;transcript_id=tr76
NC_037328.1	LoRTIA	exon	73070381	73071604	1	+	.	ID=id423;Parent=tr76;transcript_id=tr76
NC_037328.1	LoRTIA	exon	73071897	73071967	1	+	.	ID=id424;Parent=tr76;transcript_id=tr76
NC_037328.1	LoRTIA	exon	73073728	73073808	1	+	.	ID=id425;Parent=tr76;transcript_id=tr76
NC_037328.1	LoRTIA	exon	73074978	73075047	1	+	.	ID=id426;Parent=tr76;transcript_id=tr76
NC_037328.1	LoRTIA	exon	73077778	73077912	1	+	.	ID=id427;Parent=tr76;transcript_id=tr76
NC_037328.1	LoRTIA	exon	73078591	73078663	1	+	.	ID=id428;Parent=tr76;transcript_id=tr76
NC_037328.1	LoRTIA	exon	73081530	73081661	1	+	.	ID=id429;Parent=tr76;transcript_id=tr76
NC_037328.1	LoRTIA	exon	73082791	73082970	1	+	.	ID=id430;Parent=tr76;transcript_id=tr76
NC_037328.1	LoRTIA	exon	73083121	73083278	1	+	.	ID=id431;Parent=tr76;transcript_id=tr76
NC_037328.1	LoRTIA	exon	73083959	73084147	1	+	.	ID=id432;Parent=tr76;transcript_id=tr76
NC_037328.1	LoRTIA	exon	73085685	73085746	1	+	.	ID=id433;Parent=tr76;transcript_id=tr76
NC_037328.1	LoRTIA	exon	73089459	73089609	1	+	.	ID=id434;Parent=tr76;transcript_id=tr76
NC_037328.1	LoRTIA	exon	73092090	73093133	1	+	.	ID=id435;Parent=tr76;transcript_id=tr76
NC_037328.1	LoRTIA	exon	73093230	73093350	1	+	.	ID=id436;Parent=tr76;transcript_id=tr76
NC_037328.1	LoRTIA	exon	73096783	73096907	1	+	.	ID=id437;Parent=tr76;transcript_id=tr76
NC_037328.1	LoRTIA	exon	73098573	73098748	1	+	.	ID=id438;Parent=tr76;transcript_id=tr76
NC_037328.1	LoRTIA	exon	73099284	73099406	1	+	.	ID=id439;Parent=tr76;transcript_id=tr76
NC_037328.1	LoRTIA	exon	73099484	73099563	1	+	.	ID=id440;Parent=tr76;transcript_id=tr76
NC_037328.1	LoRTIA	exon	73100486	73100528	1	+	.	ID=id441;Parent=tr76;transcript_id=tr76
NC_037328.1	LoRTIA	exon	73100617	73100726	1	+	.	ID=id442;Parent=tr76;transcript_id=tr76
NC_037328.1	LoRTIA	exon	73101008	73101104	1	+	.	ID=id443;Parent=tr76;transcript_id=tr76
NC_037328.1	LoRTIA	exon	73102020	73102092	1	+	.	ID=id444;Parent=tr76;transcript_id=tr76
NC_037328.1	LoRTIA	exon	73103745	73103922	1	+	.	ID=id445;Parent=tr76;transcript_id=tr76
NC_037328.1	LoRTIA	exon	73104844	73105031	1	+	.	ID=id446;Parent=tr76;transcript_id=tr76
NC_037328.1	LoRTIA	exon	73110965	73111053	1	+	.	ID=id447;Parent=tr76;transcript_id=tr76
NC_037328.1	LoRTIA	exon	73116062	73116142	1	+	.	ID=id448;Parent=tr76;transcript_id=tr76
NC_037328.1	LoRTIA	exon	73117965	73118054	1	+	.	ID=id449;Parent=tr76;transcript_id=tr76
NC_037328.1	LoRTIA	exon	73124182	73126803	1	+	.	ID=id450;Parent=tr76;transcript_id=tr76
NC_037328.1	LoRTIA	exon	73362774	73363696	1	-	.	ID=id451;Parent=tr77;transcript_id=tr77
NC_037328.1	LoRTIA	mRNA	73362774	73365269	1	-	.	ID=tr77;transcript_id=tr77
NC_037328.1	LoRTIA	exon	73364364	73364451	1	-	.	ID=id452;Parent=tr77;transcript_id=tr77
NC_037328.1	LoRTIA	exon	73364689	73364784	1	-	.	ID=id453;Parent=tr77;transcript_id=tr77
NC_037328.1	LoRTIA	exon	73364925	73365269	1	-	.	ID=id454;Parent=tr77;transcript_id=tr77
NC_037328.1	LoRTIA	exon	75956192	75956226	1	-	.	ID=id455;Parent=tr78;transcript_id=tr78
NC_037328.1	LoRTIA	mRNA	75956192	76006021	1	-	.	ID=tr78;transcript_id=tr78
NC_037328.1	LoRTIA	exon	75967007	75967097	1	-	.	ID=id456;Parent=tr78;transcript_id=tr78
NC_037328.1	LoRTIA	exon	75970302	75970428	1	-	.	ID=id457;Parent=tr78;transcript_id=tr78
NC_037328.1	LoRTIA	exon	75971266	75971328	1	-	.	ID=id458;Parent=tr78;transcript_id=tr78
NC_037328.1	LoRTIA	exon	76005732	76006021	1	-	.	ID=id459;Parent=tr78;transcript_id=tr78
NC_037328.1	LoRTIA	mRNA	76416077	76417593	1	-	.	ID=tr80;transcript_id=tr80
NC_037328.1	LoRTIA	mRNA	76416077	76417842	89	-	.	ID=tr79;transcript_id=tr79
NC_037328.1	LoRTIA	mRNA	76416121	76417842	2	-	.	ID=tr81;transcript_id=tr81
NC_037328.1	LoRTIA	mRNA	76416835	76417842	1	-	.	ID=tr82;transcript_id=tr82
NC_037328.1	LoRTIA	exon	77130195	77130830	1	+	.	ID=id460;Parent=tr83;transcript_id=tr83
NC_037328.1	LoRTIA	mRNA	77130195	77308707	1	+	.	ID=tr83;transcript_id=tr83
NC_037328.1	LoRTIA	exon	77262554	77262706	1	+	.	ID=id461;Parent=tr83;transcript_id=tr83
NC_037328.1	LoRTIA	exon	77264902	77265091	1	+	.	ID=id462;Parent=tr83;transcript_id=tr83
NC_037328.1	LoRTIA	exon	77275199	77275330	1	+	.	ID=id463;Parent=tr83;transcript_id=tr83
NC_037328.1	LoRTIA	exon	77277135	77277277	1	+	.	ID=id464;Parent=tr83;transcript_id=tr83
NC_037328.1	LoRTIA	exon	77278130	77278219	1	+	.	ID=id465;Parent=tr83;transcript_id=tr83
NC_037328.1	LoRTIA	exon	77280057	77280097	1	+	.	ID=id466;Parent=tr83;transcript_id=tr83
NC_037328.1	LoRTIA	exon	77282405	77282499	1	+	.	ID=id467;Parent=tr83;transcript_id=tr83
NC_037328.1	LoRTIA	exon	77289015	77289142	1	+	.	ID=id468;Parent=tr83;transcript_id=tr83
NC_037328.1	LoRTIA	exon	77289933	77290028	1	+	.	ID=id469;Parent=tr83;transcript_id=tr83
NC_037328.1	LoRTIA	exon	77290592	77290742	1	+	.	ID=id470;Parent=tr83;transcript_id=tr83
NC_037328.1	LoRTIA	exon	77291621	77291738	1	+	.	ID=id471;Parent=tr83;transcript_id=tr83
NC_037328.1	LoRTIA	exon	77292915	77292990	1	+	.	ID=id472;Parent=tr83;transcript_id=tr83
NC_037328.1	LoRTIA	exon	77300381	77300521	1	+	.	ID=id473;Parent=tr83;transcript_id=tr83
NC_037328.1	LoRTIA	exon	77308495	77308707	1	+	.	ID=id474;Parent=tr83;transcript_id=tr83
NC_037328.1	LoRTIA	mRNA	77656318	77656558	1	+	.	ID=tr84;transcript_id=tr84
NC_037328.1	LoRTIA	exon	80467440	80469041	1	-	.	ID=id475;Parent=tr85;transcript_id=tr85
NC_037328.1	LoRTIA	exon	80467440	80469041	1	-	.	ID=id479;Parent=tr86;transcript_id=tr86
NC_037328.1	LoRTIA	mRNA	80467440	80473755	1	-	.	ID=tr85;transcript_id=tr85
NC_037328.1	LoRTIA	mRNA	80467440	80473755	1	-	.	ID=tr86;transcript_id=tr86
NC_037328.1	LoRTIA	exon	80469476	80470017	1	-	.	ID=id476;Parent=tr85;transcript_id=tr85
NC_037328.1	LoRTIA	exon	80469476	80470017	1	-	.	ID=id480;Parent=tr86;transcript_id=tr86
NC_037328.1	LoRTIA	exon	80470262	80470399	1	-	.	ID=id481;Parent=tr86;transcript_id=tr86
NC_037328.1	LoRTIA	exon	80470262	80472889	1	-	.	ID=id477;Parent=tr85;transcript_id=tr85
NC_037328.1	LoRTIA	exon	80470700	80472889	1	-	.	ID=id482;Parent=tr86;transcript_id=tr86
NC_037328.1	LoRTIA	exon	80473693	80473755	1	-	.	ID=id478;Parent=tr85;transcript_id=tr85
NC_037328.1	LoRTIA	exon	80473693	80473755	1	-	.	ID=id483;Parent=tr86;transcript_id=tr86
NC_037328.1	LoRTIA	exon	80643740	80644183	1	-	.	ID=id484;Parent=tr87;transcript_id=tr87
NC_037328.1	LoRTIA	mRNA	80643740	80661912	1	-	.	ID=tr87;transcript_id=tr87
NC_037328.1	LoRTIA	exon	80644640	80644799	1	-	.	ID=id485;Parent=tr87;transcript_id=tr87
NC_037328.1	LoRTIA	exon	80645023	80645134	1	-	.	ID=id486;Parent=tr87;transcript_id=tr87
NC_037328.1	LoRTIA	exon	80646112	80646169	1	-	.	ID=id487;Parent=tr87;transcript_id=tr87
NC_037328.1	LoRTIA	exon	80647027	80647109	1	-	.	ID=id488;Parent=tr87;transcript_id=tr87
NC_037328.1	LoRTIA	exon	80647862	80648004	1	-	.	ID=id489;Parent=tr87;transcript_id=tr87
NC_037328.1	LoRTIA	exon	80649675	80649807	1	-	.	ID=id490;Parent=tr87;transcript_id=tr87
NC_037328.1	LoRTIA	exon	80652115	80652212	1	-	.	ID=id491;Parent=tr87;transcript_id=tr87
NC_037328.1	LoRTIA	exon	80657749	80657905	1	-	.	ID=id492;Parent=tr87;transcript_id=tr87
NC_037328.1	LoRTIA	exon	80661692	80661912	1	-	.	ID=id493;Parent=tr87;transcript_id=tr87
NC_037328.1	LoRTIA	exon	81288263	81288451	1	+	.	ID=id494;Parent=tr88;transcript_id=tr88
NC_037328.1	LoRTIA	mRNA	81288263	81308567	1	+	.	ID=tr88;transcript_id=tr88
NC_037328.1	LoRTIA	exon	81299736	81299869	1	+	.	ID=id495;Parent=tr88;transcript_id=tr88
NC_037328.1	LoRTIA	exon	81300924	81301086	1	+	.	ID=id496;Parent=tr88;transcript_id=tr88
NC_037328.1	LoRTIA	exon	81302409	81302597	1	+	.	ID=id497;Parent=tr88;transcript_id=tr88
NC_037328.1	LoRTIA	exon	81304467	81304582	1	+	.	ID=id498;Parent=tr88;transcript_id=tr88
NC_037328.1	LoRTIA	exon	81304889	81304972	1	+	.	ID=id499;Parent=tr88;transcript_id=tr88
NC_037328.1	LoRTIA	exon	81306181	81306240	1	+	.	ID=id500;Parent=tr88;transcript_id=tr88
NC_037328.1	LoRTIA	exon	81307010	81307083	1	+	.	ID=id501;Parent=tr88;transcript_id=tr88
NC_037328.1	LoRTIA	exon	81307561	81308567	1	+	.	ID=id502;Parent=tr88;transcript_id=tr88
NC_037328.1	LoRTIA	mRNA	82854050	82854316	1	-	.	ID=tr89;transcript_id=tr89
NC_037328.1	LoRTIA	exon	82878896	82879231	1	-	.	ID=id520;Parent=tr91;transcript_id=tr91
NC_037328.1	LoRTIA	exon	82878896	82880045	1	-	.	ID=id503;Parent=tr90;transcript_id=tr90
NC_037328.1	LoRTIA	mRNA	82878896	82888214	1	-	.	ID=tr90;transcript_id=tr90
NC_037328.1	LoRTIA	mRNA	82878896	82888214	1	-	.	ID=tr91;transcript_id=tr91
NC_037328.1	LoRTIA	exon	82879379	82879497	1	-	.	ID=id521;Parent=tr91;transcript_id=tr91
NC_037328.1	LoRTIA	exon	82879919	82880045	1	-	.	ID=id522;Parent=tr91;transcript_id=tr91
NC_037328.1	LoRTIA	exon	82880261	82880355	1	-	.	ID=id504;Parent=tr90;transcript_id=tr90
NC_037328.1	LoRTIA	exon	82880261	82880355	1	-	.	ID=id523;Parent=tr91;transcript_id=tr91
NC_037328.1	LoRTIA	exon	82880445	82880613	1	-	.	ID=id505;Parent=tr90;transcript_id=tr90
NC_037328.1	LoRTIA	exon	82880445	82880613	1	-	.	ID=id524;Parent=tr91;transcript_id=tr91
NC_037328.1	LoRTIA	exon	82880821	82880904	1	-	.	ID=id506;Parent=tr90;transcript_id=tr90
NC_037328.1	LoRTIA	exon	82880821	82880904	1	-	.	ID=id525;Parent=tr91;transcript_id=tr91
NC_037328.1	LoRTIA	exon	82881141	82881286	1	-	.	ID=id507;Parent=tr90;transcript_id=tr90
NC_037328.1	LoRTIA	exon	82881141	82881286	1	-	.	ID=id526;Parent=tr91;transcript_id=tr91
NC_037328.1	LoRTIA	exon	82881451	82881552	1	-	.	ID=id508;Parent=tr90;transcript_id=tr90
NC_037328.1	LoRTIA	exon	82881451	82881840	1	-	.	ID=id527;Parent=tr91;transcript_id=tr91
NC_037328.1	LoRTIA	exon	82881678	82881840	1	-	.	ID=id509;Parent=tr90;transcript_id=tr90
NC_037328.1	LoRTIA	exon	82883159	82883246	1	-	.	ID=id510;Parent=tr90;transcript_id=tr90
NC_037328.1	LoRTIA	exon	82883159	82883246	1	-	.	ID=id528;Parent=tr91;transcript_id=tr91
NC_037328.1	LoRTIA	exon	82883455	82883582	1	-	.	ID=id511;Parent=tr90;transcript_id=tr90
NC_037328.1	LoRTIA	exon	82883455	82883582	1	-	.	ID=id529;Parent=tr91;transcript_id=tr91
NC_037328.1	LoRTIA	exon	82883780	82883886	1	-	.	ID=id512;Parent=tr90;transcript_id=tr90
NC_037328.1	LoRTIA	exon	82883780	82883886	1	-	.	ID=id530;Parent=tr91;transcript_id=tr91
NC_037328.1	LoRTIA	exon	82884034	82884180	1	-	.	ID=id513;Parent=tr90;transcript_id=tr90
NC_037328.1	LoRTIA	exon	82884034	82884180	1	-	.	ID=id531;Parent=tr91;transcript_id=tr91
NC_037328.1	LoRTIA	exon	82884423	82884483	1	-	.	ID=id514;Parent=tr90;transcript_id=tr90
NC_037328.1	LoRTIA	exon	82884423	82884483	1	-	.	ID=id532;Parent=tr91;transcript_id=tr91
NC_037328.1	LoRTIA	exon	82884662	82884806	1	-	.	ID=id515;Parent=tr90;transcript_id=tr90
NC_037328.1	LoRTIA	exon	82884662	82884806	1	-	.	ID=id533;Parent=tr91;transcript_id=tr91
NC_037328.1	LoRTIA	exon	82884949	82885107	1	-	.	ID=id516;Parent=tr90;transcript_id=tr90
NC_037328.1	LoRTIA	exon	82884949	82885107	1	-	.	ID=id534;Parent=tr91;transcript_id=tr91
NC_037328.1	LoRTIA	exon	82885644	82885868	1	-	.	ID=id535;Parent=tr91;transcript_id=tr91
NC_037328.1	LoRTIA	exon	82885644	82886155	1	-	.	ID=id517;Parent=tr90;transcript_id=tr90
NC_037328.1	LoRTIA	exon	82886034	82886155	1	-	.	ID=id536;Parent=tr91;transcript_id=tr91
NC_037328.1	LoRTIA	exon	82886952	82887116	1	-	.	ID=id537;Parent=tr91;transcript_id=tr91
NC_037328.1	LoRTIA	exon	82886952	82887589	1	-	.	ID=id518;Parent=tr90;transcript_id=tr90
NC_037328.1	LoRTIA	exon	82887533	82887589	1	-	.	ID=id538;Parent=tr91;transcript_id=tr91
NC_037328.1	LoRTIA	exon	82888054	82888214	1	-	.	ID=id519;Parent=tr90;transcript_id=tr90
NC_037328.1	LoRTIA	exon	82888054	82888214	1	-	.	ID=id539;Parent=tr91;transcript_id=tr91
NC_037328.1	LoRTIA	exon	82921032	82921346	1	-	.	ID=id540;Parent=tr92;transcript_id=tr92
NC_037328.1	LoRTIA	mRNA	82921032	82927120	1	-	.	ID=tr92;transcript_id=tr92
NC_037328.1	LoRTIA	exon	82922017	82922300	1	-	.	ID=id541;Parent=tr92;transcript_id=tr92
NC_037328.1	LoRTIA	exon	82926918	82927120	1	-	.	ID=id542;Parent=tr92;transcript_id=tr92
NC_037328.1	LoRTIA	exon	82927908	82928117	1	+	.	ID=id543;Parent=tr93;transcript_id=tr93
NC_037328.1	LoRTIA	exon	82927908	82928117	1	+	.	ID=id551;Parent=tr94;transcript_id=tr94
NC_037328.1	LoRTIA	mRNA	82927908	82933234	1	+	.	ID=tr93;transcript_id=tr93
NC_037328.1	LoRTIA	mRNA	82927908	82933234	1	+	.	ID=tr94;transcript_id=tr94
NC_037328.1	LoRTIA	exon	82929975	82930074	1	+	.	ID=id544;Parent=tr93;transcript_id=tr93
NC_037328.1	LoRTIA	exon	82929975	82930074	1	+	.	ID=id552;Parent=tr94;transcript_id=tr94
NC_037328.1	LoRTIA	exon	82930168	82930315	1	+	.	ID=id545;Parent=tr93;transcript_id=tr93
NC_037328.1	LoRTIA	exon	82930168	82930315	1	+	.	ID=id553;Parent=tr94;transcript_id=tr94
NC_037328.1	LoRTIA	exon	82930425	82930585	1	+	.	ID=id546;Parent=tr93;transcript_id=tr93
NC_037328.1	LoRTIA	exon	82930425	82930585	1	+	.	ID=id554;Parent=tr94;transcript_id=tr94
NC_037328.1	LoRTIA	exon	82931068	82931188	1	+	.	ID=id547;Parent=tr93;transcript_id=tr93
NC_037328.1	LoRTIA	exon	82931068	82931825	1	+	.	ID=id555;Parent=tr94;transcript_id=tr94
NC_037328.1	LoRTIA	exon	82931620	82931825	1	+	.	ID=id548;Parent=tr93;transcript_id=tr93
NC_037328.1	LoRTIA	exon	82931967	82932771	1	+	.	ID=id549;Parent=tr93;transcript_id=tr93
NC_037328.1	LoRTIA	exon	82931967	82932771	1	+	.	ID=id556;Parent=tr94;transcript_id=tr94
NC_037328.1	LoRTIA	exon	82932915	82933234	1	+	.	ID=id550;Parent=tr93;transcript_id=tr93
NC_037328.1	LoRTIA	exon	82932915	82933234	1	+	.	ID=id557;Parent=tr94;transcript_id=tr94
NC_037328.1	LoRTIA	exon	82968891	82970836	1	-	.	ID=id558;Parent=tr95;transcript_id=tr95
NC_037328.1	LoRTIA	mRNA	82968891	82979155	1	-	.	ID=tr95;transcript_id=tr95
NC_037328.1	LoRTIA	exon	82970227	82970836	1	-	.	ID=id568;Parent=tr96;transcript_id=tr96
NC_037328.1	LoRTIA	exon	82970227	82970836	1	-	.	ID=id577;Parent=tr97;transcript_id=tr97
NC_037328.1	LoRTIA	exon	82970227	82970836	1	-	.	ID=id586;Parent=tr98;transcript_id=tr98
NC_037328.1	LoRTIA	exon	82970227	82970836	4	-	.	ID=id596;Parent=tr99;transcript_id=tr99
NC_037328.1	LoRTIA	exon	82970227	82970836	2	-	.	ID=id606;Parent=tr100;transcript_id=tr100
NC_037328.1	LoRTIA	exon	82970227	82970836	1	-	.	ID=id617;Parent=tr101;transcript_id=tr101
NC_037328.1	LoRTIA	mRNA	82970227	82979121	1	-	.	ID=tr96;transcript_id=tr96
NC_037328.1	LoRTIA	mRNA	82970227	82979121	4	-	.	ID=tr99;transcript_id=tr99
NC_037328.1	LoRTIA	mRNA	82970227	82979121	2	-	.	ID=tr100;transcript_id=tr100
NC_037328.1	LoRTIA	mRNA	82970227	82979121	1	-	.	ID=tr101;transcript_id=tr101
NC_037328.1	LoRTIA	mRNA	82970227	82979155	1	-	.	ID=tr97;transcript_id=tr97
NC_037328.1	LoRTIA	mRNA	82970227	82979155	1	-	.	ID=tr98;transcript_id=tr98
NC_037328.1	LoRTIA	exon	82971490	82971601	1	-	.	ID=id559;Parent=tr95;transcript_id=tr95
NC_037328.1	LoRTIA	exon	82971490	82971601	1	-	.	ID=id578;Parent=tr97;transcript_id=tr97
NC_037328.1	LoRTIA	exon	82971490	82971601	1	-	.	ID=id587;Parent=tr98;transcript_id=tr98
NC_037328.1	LoRTIA	exon	82971490	82971601	4	-	.	ID=id597;Parent=tr99;transcript_id=tr99
NC_037328.1	LoRTIA	exon	82971490	82971601	2	-	.	ID=id607;Parent=tr100;transcript_id=tr100
NC_037328.1	LoRTIA	exon	82971490	82971601	1	-	.	ID=id618;Parent=tr101;transcript_id=tr101
NC_037328.1	LoRTIA	exon	82971490	82972219	1	-	.	ID=id569;Parent=tr96;transcript_id=tr96
NC_037328.1	LoRTIA	exon	82972122	82972219	1	-	.	ID=id560;Parent=tr95;transcript_id=tr95
NC_037328.1	LoRTIA	exon	82972122	82972219	1	-	.	ID=id579;Parent=tr97;transcript_id=tr97
NC_037328.1	LoRTIA	exon	82972122	82972219	1	-	.	ID=id588;Parent=tr98;transcript_id=tr98
NC_037328.1	LoRTIA	exon	82972122	82972219	4	-	.	ID=id598;Parent=tr99;transcript_id=tr99
NC_037328.1	LoRTIA	exon	82972122	82972219	2	-	.	ID=id608;Parent=tr100;transcript_id=tr100
NC_037328.1	LoRTIA	exon	82972122	82972219	1	-	.	ID=id619;Parent=tr101;transcript_id=tr101
NC_037328.1	LoRTIA	exon	82972323	82972458	1	-	.	ID=id561;Parent=tr95;transcript_id=tr95
NC_037328.1	LoRTIA	exon	82972323	82972458	1	-	.	ID=id570;Parent=tr96;transcript_id=tr96
NC_037328.1	LoRTIA	exon	82972323	82972458	1	-	.	ID=id589;Parent=tr98;transcript_id=tr98
NC_037328.1	LoRTIA	exon	82972323	82972458	4	-	.	ID=id599;Parent=tr99;transcript_id=tr99
NC_037328.1	LoRTIA	exon	82972323	82972458	2	-	.	ID=id609;Parent=tr100;transcript_id=tr100
NC_037328.1	LoRTIA	exon	82972323	82972458	1	-	.	ID=id620;Parent=tr101;transcript_id=tr101
NC_037328.1	LoRTIA	exon	82972323	82972682	1	-	.	ID=id580;Parent=tr97;transcript_id=tr97
NC_037328.1	LoRTIA	exon	82972563	82972682	1	-	.	ID=id562;Parent=tr95;transcript_id=tr95
NC_037328.1	LoRTIA	exon	82972563	82972682	1	-	.	ID=id571;Parent=tr96;transcript_id=tr96
NC_037328.1	LoRTIA	exon	82972563	82972682	1	-	.	ID=id590;Parent=tr98;transcript_id=tr98
NC_037328.1	LoRTIA	exon	82972563	82972682	4	-	.	ID=id600;Parent=tr99;transcript_id=tr99
NC_037328.1	LoRTIA	exon	82972563	82972682	2	-	.	ID=id610;Parent=tr100;transcript_id=tr100
NC_037328.1	LoRTIA	exon	82972563	82972682	1	-	.	ID=id621;Parent=tr101;transcript_id=tr101
NC_037328.1	LoRTIA	exon	82973186	82973327	1	-	.	ID=id563;Parent=tr95;transcript_id=tr95
NC_037328.1	LoRTIA	exon	82973186	82973327	1	-	.	ID=id581;Parent=tr97;transcript_id=tr97
NC_037328.1	LoRTIA	exon	82973186	82973327	1	-	.	ID=id591;Parent=tr98;transcript_id=tr98
NC_037328.1	LoRTIA	exon	82973186	82973327	4	-	.	ID=id601;Parent=tr99;transcript_id=tr99
NC_037328.1	LoRTIA	exon	82973186	82973327	2	-	.	ID=id611;Parent=tr100;transcript_id=tr100
NC_037328.1	LoRTIA	exon	82973186	82973553	1	-	.	ID=id572;Parent=tr96;transcript_id=tr96
NC_037328.1	LoRTIA	exon	82973186	82973553	1	-	.	ID=id622;Parent=tr101;transcript_id=tr101
NC_037328.1	LoRTIA	exon	82973418	82973553	2	-	.	ID=id612;Parent=tr100;transcript_id=tr100
NC_037328.1	LoRTIA	exon	82973418	82974247	1	-	.	ID=id564;Parent=tr95;transcript_id=tr95
NC_037328.1	LoRTIA	exon	82973418	82974247	1	-	.	ID=id582;Parent=tr97;transcript_id=tr97
NC_037328.1	LoRTIA	exon	82973418	82974247	1	-	.	ID=id592;Parent=tr98;transcript_id=tr98
NC_037328.1	LoRTIA	exon	82973418	82974247	4	-	.	ID=id602;Parent=tr99;transcript_id=tr99
NC_037328.1	LoRTIA	exon	82974165	82974247	1	-	.	ID=id573;Parent=tr96;transcript_id=tr96
NC_037328.1	LoRTIA	exon	82974165	82974247	2	-	.	ID=id613;Parent=tr100;transcript_id=tr100
NC_037328.1	LoRTIA	exon	82974165	82974247	1	-	.	ID=id623;Parent=tr101;transcript_id=tr101
NC_037328.1	LoRTIA	exon	82974965	82975230	1	-	.	ID=id565;Parent=tr95;transcript_id=tr95
NC_037328.1	LoRTIA	exon	82974965	82975230	1	-	.	ID=id574;Parent=tr96;transcript_id=tr96
NC_037328.1	LoRTIA	exon	82974965	82975230	1	-	.	ID=id583;Parent=tr97;transcript_id=tr97
NC_037328.1	LoRTIA	exon	82974965	82975230	1	-	.	ID=id593;Parent=tr98;transcript_id=tr98
NC_037328.1	LoRTIA	exon	82974965	82975230	4	-	.	ID=id603;Parent=tr99;transcript_id=tr99
NC_037328.1	LoRTIA	exon	82974965	82975230	2	-	.	ID=id614;Parent=tr100;transcript_id=tr100
NC_037328.1	LoRTIA	exon	82974965	82975230	1	-	.	ID=id624;Parent=tr101;transcript_id=tr101
NC_037328.1	LoRTIA	exon	82977042	82977158	1	-	.	ID=id566;Parent=tr95;transcript_id=tr95
NC_037328.1	LoRTIA	exon	82977042	82977158	1	-	.	ID=id575;Parent=tr96;transcript_id=tr96
NC_037328.1	LoRTIA	exon	82977042	82977158	1	-	.	ID=id584;Parent=tr97;transcript_id=tr97
NC_037328.1	LoRTIA	exon	82977042	82977158	1	-	.	ID=id594;Parent=tr98;transcript_id=tr98
NC_037328.1	LoRTIA	exon	82977042	82977158	4	-	.	ID=id604;Parent=tr99;transcript_id=tr99
NC_037328.1	LoRTIA	exon	82977042	82977158	2	-	.	ID=id615;Parent=tr100;transcript_id=tr100
NC_037328.1	LoRTIA	exon	82977042	82977158	1	-	.	ID=id625;Parent=tr101;transcript_id=tr101
NC_037328.1	LoRTIA	exon	82979059	82979121	1	-	.	ID=id576;Parent=tr96;transcript_id=tr96
NC_037328.1	LoRTIA	exon	82979059	82979121	4	-	.	ID=id605;Parent=tr99;transcript_id=tr99
NC_037328.1	LoRTIA	exon	82979059	82979121	2	-	.	ID=id616;Parent=tr100;transcript_id=tr100
NC_037328.1	LoRTIA	exon	82979059	82979121	1	-	.	ID=id626;Parent=tr101;transcript_id=tr101
NC_037328.1	LoRTIA	exon	82979059	82979155	1	-	.	ID=id567;Parent=tr95;transcript_id=tr95
NC_037328.1	LoRTIA	exon	82979059	82979155	1	-	.	ID=id585;Parent=tr97;transcript_id=tr97
NC_037328.1	LoRTIA	exon	82979059	82979155	1	-	.	ID=id595;Parent=tr98;transcript_id=tr98
NC_037328.1	LoRTIA	mRNA	83232820	83233355	35	+	.	ID=tr102;transcript_id=tr102
NC_037328.1	LoRTIA	exon	83246925	83247083	1	+	.	ID=id627;Parent=tr103;transcript_id=tr103
NC_037328.1	LoRTIA	mRNA	83246925	83301286	1	+	.	ID=tr103;transcript_id=tr103
NC_037328.1	LoRTIA	exon	83257871	83258060	1	+	.	ID=id628;Parent=tr103;transcript_id=tr103
NC_037328.1	LoRTIA	exon	83258520	83258660	1	+	.	ID=id629;Parent=tr103;transcript_id=tr103
NC_037328.1	LoRTIA	exon	83261562	83261610	1	+	.	ID=id630;Parent=tr103;transcript_id=tr103
NC_037328.1	LoRTIA	exon	83281285	83281380	1	+	.	ID=id631;Parent=tr103;transcript_id=tr103
NC_037328.1	LoRTIA	exon	83281949	83282098	1	+	.	ID=id632;Parent=tr103;transcript_id=tr103
NC_037328.1	LoRTIA	exon	83284730	83284800	1	+	.	ID=id633;Parent=tr103;transcript_id=tr103
NC_037328.1	LoRTIA	exon	83298362	83298463	1	+	.	ID=id634;Parent=tr103;transcript_id=tr103
NC_037328.1	LoRTIA	exon	83298601	83298698	1	+	.	ID=id635;Parent=tr103;transcript_id=tr103
NC_037328.1	LoRTIA	exon	83300974	83301286	1	+	.	ID=id636;Parent=tr103;transcript_id=tr103
NC_037328.1	LoRTIA	mRNA	83419537	83420367	15	+	.	ID=tr104;transcript_id=tr104
NC_037328.1	LoRTIA	mRNA	83709815	83711110	5	-	.	ID=tr105;transcript_id=tr105
NC_037328.1	LoRTIA	mRNA	83710367	83711110	1	-	.	ID=tr106;transcript_id=tr106
NC_037328.1	LoRTIA	exon	86035443	86035581	3	+	.	ID=id637;Parent=tr107;transcript_id=tr107
NC_037328.1	LoRTIA	mRNA	86035443	86040734	3	+	.	ID=tr107;transcript_id=tr107
NC_037328.1	LoRTIA	exon	86036346	86036397	3	+	.	ID=id638;Parent=tr107;transcript_id=tr107
NC_037328.1	LoRTIA	exon	86036477	86036550	3	+	.	ID=id639;Parent=tr107;transcript_id=tr107
NC_037328.1	LoRTIA	exon	86038461	86038540	3	+	.	ID=id640;Parent=tr107;transcript_id=tr107
NC_037328.1	LoRTIA	exon	86039194	86039264	3	+	.	ID=id641;Parent=tr107;transcript_id=tr107
NC_037328.1	LoRTIA	exon	86040592	86040734	3	+	.	ID=id642;Parent=tr107;transcript_id=tr107
NC_037328.1	LoRTIA	exon	86048109	86048212	1	-	.	ID=id643;Parent=tr108;transcript_id=tr108
NC_037328.1	LoRTIA	exon	86048109	86048212	1	-	.	ID=id658;Parent=tr109;transcript_id=tr109
NC_037328.1	LoRTIA	mRNA	86048109	86120962	1	-	.	ID=tr108;transcript_id=tr108
NC_037328.1	LoRTIA	mRNA	86048109	86120962	1	-	.	ID=tr109;transcript_id=tr109
NC_037328.1	LoRTIA	exon	86048952	86049043	1	-	.	ID=id659;Parent=tr109;transcript_id=tr109
NC_037328.1	LoRTIA	exon	86053305	86053505	1	-	.	ID=id644;Parent=tr108;transcript_id=tr108
NC_037328.1	LoRTIA	exon	86053305	86053505	1	-	.	ID=id660;Parent=tr109;transcript_id=tr109
NC_037328.1	LoRTIA	exon	86055213	86055416	1	-	.	ID=id645;Parent=tr108;transcript_id=tr108
NC_037328.1	LoRTIA	exon	86055213	86055416	1	-	.	ID=id661;Parent=tr109;transcript_id=tr109
NC_037328.1	LoRTIA	exon	86060199	86060261	1	-	.	ID=id662;Parent=tr109;transcript_id=tr109
NC_037328.1	LoRTIA	exon	86060199	86060406	1	-	.	ID=id646;Parent=tr108;transcript_id=tr108
NC_037328.1	LoRTIA	exon	86060349	86060406	1	-	.	ID=id663;Parent=tr109;transcript_id=tr109
NC_037328.1	LoRTIA	exon	86061663	86061749	1	-	.	ID=id647;Parent=tr108;transcript_id=tr108
NC_037328.1	LoRTIA	exon	86061663	86061749	1	-	.	ID=id664;Parent=tr109;transcript_id=tr109
NC_037328.1	LoRTIA	exon	86068055	86068164	1	-	.	ID=id648;Parent=tr108;transcript_id=tr108
NC_037328.1	LoRTIA	exon	86068055	86068164	1	-	.	ID=id665;Parent=tr109;transcript_id=tr109
NC_037328.1	LoRTIA	exon	86071809	86071885	1	-	.	ID=id666;Parent=tr109;transcript_id=tr109
NC_037328.1	LoRTIA	exon	86071809	86071887	1	-	.	ID=id649;Parent=tr108;transcript_id=tr108
NC_037328.1	LoRTIA	exon	86073351	86073521	1	-	.	ID=id650;Parent=tr108;transcript_id=tr108
NC_037328.1	LoRTIA	exon	86073351	86073521	1	-	.	ID=id667;Parent=tr109;transcript_id=tr109
NC_037328.1	LoRTIA	exon	86074817	86074933	1	-	.	ID=id651;Parent=tr108;transcript_id=tr108
NC_037328.1	LoRTIA	exon	86074817	86074933	1	-	.	ID=id668;Parent=tr109;transcript_id=tr109
NC_037328.1	LoRTIA	exon	86075607	86075700	1	-	.	ID=id652;Parent=tr108;transcript_id=tr108
NC_037328.1	LoRTIA	exon	86075607	86076081	1	-	.	ID=id669;Parent=tr109;transcript_id=tr109
NC_037328.1	LoRTIA	exon	86075933	86076081	1	-	.	ID=id653;Parent=tr108;transcript_id=tr108
NC_037328.1	LoRTIA	exon	86076509	86076580	1	-	.	ID=id654;Parent=tr108;transcript_id=tr108
NC_037328.1	LoRTIA	exon	86076509	86076580	1	-	.	ID=id670;Parent=tr109;transcript_id=tr109
NC_037328.1	LoRTIA	exon	86096952	86097045	1	-	.	ID=id655;Parent=tr108;transcript_id=tr108
NC_037328.1	LoRTIA	exon	86096952	86097045	1	-	.	ID=id671;Parent=tr109;transcript_id=tr109
NC_037328.1	LoRTIA	exon	86098564	86098616	1	-	.	ID=id656;Parent=tr108;transcript_id=tr108
NC_037328.1	LoRTIA	exon	86098564	86098616	1	-	.	ID=id672;Parent=tr109;transcript_id=tr109
NC_037328.1	LoRTIA	exon	86120894	86120962	1	-	.	ID=id657;Parent=tr108;transcript_id=tr108
NC_037328.1	LoRTIA	exon	86120894	86120962	1	-	.	ID=id673;Parent=tr109;transcript_id=tr109
NC_037328.1	LoRTIA	exon	87503558	87504220	4	-	.	ID=id674;Parent=tr110;transcript_id=tr110
NC_037328.1	LoRTIA	mRNA	87503558	87518676	4	-	.	ID=tr110;transcript_id=tr110
NC_037328.1	LoRTIA	exon	87504039	87504220	1	-	.	ID=id680;Parent=tr111;transcript_id=tr111
NC_037328.1	LoRTIA	mRNA	87504039	87518676	1	-	.	ID=tr111;transcript_id=tr111
NC_037328.1	LoRTIA	exon	87507949	87508055	4	-	.	ID=id675;Parent=tr110;transcript_id=tr110
NC_037328.1	LoRTIA	exon	87507949	87508055	1	-	.	ID=id681;Parent=tr111;transcript_id=tr111
NC_037328.1	LoRTIA	exon	87509085	87509146	4	-	.	ID=id676;Parent=tr110;transcript_id=tr110
NC_037328.1	LoRTIA	exon	87509085	87509146	1	-	.	ID=id682;Parent=tr111;transcript_id=tr111
NC_037328.1	LoRTIA	exon	87509910	87509976	4	-	.	ID=id677;Parent=tr110;transcript_id=tr110
NC_037328.1	LoRTIA	exon	87509910	87509976	1	-	.	ID=id683;Parent=tr111;transcript_id=tr111
NC_037328.1	LoRTIA	exon	87511225	87511313	4	-	.	ID=id678;Parent=tr110;transcript_id=tr110
NC_037328.1	LoRTIA	exon	87511225	87511313	1	-	.	ID=id684;Parent=tr111;transcript_id=tr111
NC_037328.1	LoRTIA	exon	87518532	87518676	4	-	.	ID=id679;Parent=tr110;transcript_id=tr110
NC_037328.1	LoRTIA	exon	87518532	87518676	1	-	.	ID=id685;Parent=tr111;transcript_id=tr111
NC_037328.1	LoRTIA	exon	87518821	87518949	1	+	.	ID=id686;Parent=tr112;transcript_id=tr112
NC_037328.1	LoRTIA	mRNA	87518821	87536140	1	+	.	ID=tr112;transcript_id=tr112
NC_037328.1	LoRTIA	exon	87521634	87521785	1	+	.	ID=id687;Parent=tr112;transcript_id=tr112
NC_037328.1	LoRTIA	exon	87522314	87522374	1	+	.	ID=id688;Parent=tr112;transcript_id=tr112
NC_037328.1	LoRTIA	exon	87525483	87525579	1	+	.	ID=id689;Parent=tr112;transcript_id=tr112
NC_037328.1	LoRTIA	exon	87531446	87531576	1	+	.	ID=id690;Parent=tr112;transcript_id=tr112
NC_037328.1	LoRTIA	exon	87533700	87533795	1	+	.	ID=id691;Parent=tr112;transcript_id=tr112
NC_037328.1	LoRTIA	exon	87535835	87536140	1	+	.	ID=id692;Parent=tr112;transcript_id=tr112
NC_037328.1	LoRTIA	exon	87536383	87536848	1	-	.	ID=id693;Parent=tr113;transcript_id=tr113
NC_037328.1	LoRTIA	mRNA	87536383	87567833	1	-	.	ID=tr113;transcript_id=tr113
NC_037328.1	LoRTIA	exon	87538084	87538170	1	-	.	ID=id694;Parent=tr113;transcript_id=tr113
NC_037328.1	LoRTIA	exon	87540424	87540519	1	-	.	ID=id695;Parent=tr113;transcript_id=tr113
NC_037328.1	LoRTIA	exon	87542303	87542383	1	-	.	ID=id696;Parent=tr113;transcript_id=tr113
NC_037328.1	LoRTIA	exon	87542532	87542646	1	-	.	ID=id697;Parent=tr113;transcript_id=tr113
NC_037328.1	LoRTIA	exon	87543019	87543080	1	-	.	ID=id698;Parent=tr113;transcript_id=tr113
NC_037328.1	LoRTIA	exon	87544502	87544591	1	-	.	ID=id699;Parent=tr113;transcript_id=tr113
NC_037328.1	LoRTIA	exon	87544687	87544793	1	-	.	ID=id700;Parent=tr113;transcript_id=tr113
NC_037328.1	LoRTIA	exon	87545065	87545159	1	-	.	ID=id701;Parent=tr113;transcript_id=tr113
NC_037328.1	LoRTIA	exon	87550318	87550415	1	-	.	ID=id702;Parent=tr113;transcript_id=tr113
NC_037328.1	LoRTIA	exon	87551031	87551131	1	-	.	ID=id703;Parent=tr113;transcript_id=tr113
NC_037328.1	LoRTIA	exon	87555309	87555483	1	-	.	ID=id704;Parent=tr113;transcript_id=tr113
NC_037328.1	LoRTIA	exon	87555647	87555723	1	-	.	ID=id705;Parent=tr113;transcript_id=tr113
NC_037328.1	LoRTIA	exon	87567665	87567833	1	-	.	ID=id706;Parent=tr113;transcript_id=tr113
NC_037328.1	LoRTIA	exon	95820499	95820679	1	+	.	ID=id707;Parent=tr115;transcript_id=tr115
NC_037328.1	LoRTIA	mRNA	95820499	95821342	54	+	.	ID=tr114;transcript_id=tr114
NC_037328.1	LoRTIA	mRNA	95820499	95821342	1	+	.	ID=tr115;transcript_id=tr115
NC_037328.1	LoRTIA	mRNA	95820532	95821342	2	+	.	ID=tr116;transcript_id=tr116
NC_037328.1	LoRTIA	exon	95820795	95821342	1	+	.	ID=id708;Parent=tr115;transcript_id=tr115
NC_037328.1	LoRTIA	mRNA	96158138	96158336	11	-	.	ID=tr118;transcript_id=tr118
NC_037328.1	LoRTIA	mRNA	96158138	96158689	3	-	.	ID=tr119;transcript_id=tr119
NC_037328.1	LoRTIA	mRNA	96158138	96158786	137	-	.	ID=tr117;transcript_id=tr117
NC_037328.1	LoRTIA	mRNA	96158167	96158336	9	-	.	ID=tr121;transcript_id=tr121
NC_037328.1	LoRTIA	mRNA	96158167	96158689	3	-	.	ID=tr122;transcript_id=tr122
NC_037328.1	LoRTIA	mRNA	96158167	96158786	216	-	.	ID=tr120;transcript_id=tr120
NC_037328.1	LoRTIA	exon	96572447	96572481	2	+	.	ID=id709;Parent=tr123;transcript_id=tr123
NC_037328.1	LoRTIA	exon	96572447	96572481	3	+	.	ID=id713;Parent=tr124;transcript_id=tr124
NC_037328.1	LoRTIA	mRNA	96572447	96576170	2	+	.	ID=tr123;transcript_id=tr123
NC_037328.1	LoRTIA	mRNA	96572447	96576818	3	+	.	ID=tr124;transcript_id=tr124
NC_037328.1	LoRTIA	exon	96574271	96574363	2	+	.	ID=id710;Parent=tr123;transcript_id=tr123
NC_037328.1	LoRTIA	exon	96574271	96574363	3	+	.	ID=id714;Parent=tr124;transcript_id=tr124
NC_037328.1	LoRTIA	exon	96574528	96574649	2	+	.	ID=id711;Parent=tr123;transcript_id=tr123
NC_037328.1	LoRTIA	exon	96574528	96574649	3	+	.	ID=id715;Parent=tr124;transcript_id=tr124
NC_037328.1	LoRTIA	exon	96575911	96576170	2	+	.	ID=id712;Parent=tr123;transcript_id=tr123
NC_037328.1	LoRTIA	exon	96575911	96576818	3	+	.	ID=id716;Parent=tr124;transcript_id=tr124
NC_037328.1	LoRTIA	exon	97094638	97095130	1	-	.	ID=id717;Parent=tr125;transcript_id=tr125
NC_037328.1	LoRTIA	mRNA	97094638	97163220	1	-	.	ID=tr125;transcript_id=tr125
NC_037328.1	LoRTIA	exon	97099111	97099226	1	-	.	ID=id718;Parent=tr125;transcript_id=tr125
NC_037328.1	LoRTIA	exon	97099967	97100056	1	-	.	ID=id719;Parent=tr125;transcript_id=tr125
NC_037328.1	LoRTIA	exon	97101729	97101808	1	-	.	ID=id720;Parent=tr125;transcript_id=tr125
NC_037328.1	LoRTIA	exon	97103183	97103308	1	-	.	ID=id721;Parent=tr125;transcript_id=tr125
NC_037328.1	LoRTIA	exon	97104437	97104524	1	-	.	ID=id722;Parent=tr125;transcript_id=tr125
NC_037328.1	LoRTIA	exon	97109947	97110082	1	-	.	ID=id723;Parent=tr125;transcript_id=tr125
NC_037328.1	LoRTIA	exon	97112013	97112099	1	-	.	ID=id724;Parent=tr125;transcript_id=tr125
NC_037328.1	LoRTIA	exon	97113016	97113113	1	-	.	ID=id725;Parent=tr125;transcript_id=tr125
NC_037328.1	LoRTIA	exon	97113551	97113727	1	-	.	ID=id726;Parent=tr125;transcript_id=tr125
NC_037328.1	LoRTIA	exon	97116742	97116800	1	-	.	ID=id727;Parent=tr125;transcript_id=tr125
NC_037328.1	LoRTIA	exon	97117943	97117997	1	-	.	ID=id728;Parent=tr125;transcript_id=tr125
NC_037328.1	LoRTIA	exon	97121941	97122081	1	-	.	ID=id729;Parent=tr125;transcript_id=tr125
NC_037328.1	LoRTIA	exon	97123450	97123535	1	-	.	ID=id730;Parent=tr125;transcript_id=tr125
NC_037328.1	LoRTIA	exon	97127483	97127533	1	-	.	ID=id731;Parent=tr125;transcript_id=tr125
NC_037328.1	LoRTIA	exon	97129040	97129129	1	-	.	ID=id732;Parent=tr125;transcript_id=tr125
NC_037328.1	LoRTIA	exon	97148746	97148867	1	-	.	ID=id733;Parent=tr125;transcript_id=tr125
NC_037328.1	LoRTIA	exon	97162988	97163220	1	-	.	ID=id734;Parent=tr125;transcript_id=tr125
NC_037328.1	LoRTIA	mRNA	97337501	97337890	1	+	.	ID=tr127;transcript_id=tr127
NC_037328.1	LoRTIA	mRNA	97337501	97337911	8	+	.	ID=tr126;transcript_id=tr126
NC_037328.1	LoRTIA	exon	97388368	97391255	1	-	.	ID=id735;Parent=tr128;transcript_id=tr128
NC_037328.1	LoRTIA	mRNA	97388368	97421652	1	-	.	ID=tr128;transcript_id=tr128
NC_037328.1	LoRTIA	exon	97395489	97395608	1	-	.	ID=id736;Parent=tr128;transcript_id=tr128
NC_037328.1	LoRTIA	exon	97397443	97397503	1	-	.	ID=id737;Parent=tr128;transcript_id=tr128
NC_037328.1	LoRTIA	exon	97405429	97405521	1	-	.	ID=id738;Parent=tr128;transcript_id=tr128
NC_037328.1	LoRTIA	exon	97405767	97405971	1	-	.	ID=id739;Parent=tr128;transcript_id=tr128
NC_037328.1	LoRTIA	exon	97405871	97405971	2	-	.	ID=id743;Parent=tr129;transcript_id=tr129
NC_037328.1	LoRTIA	mRNA	97405871	97421652	2	-	.	ID=tr129;transcript_id=tr129
NC_037328.1	LoRTIA	exon	97411522	97411627	1	-	.	ID=id740;Parent=tr128;transcript_id=tr128
NC_037328.1	LoRTIA	exon	97411522	97411627	2	-	.	ID=id744;Parent=tr129;transcript_id=tr129
NC_037328.1	LoRTIA	exon	97412631	97412739	1	-	.	ID=id741;Parent=tr128;transcript_id=tr128
NC_037328.1	LoRTIA	exon	97412631	97412739	2	-	.	ID=id745;Parent=tr129;transcript_id=tr129
NC_037328.1	LoRTIA	exon	97421605	97421652	1	-	.	ID=id742;Parent=tr128;transcript_id=tr128
NC_037328.1	LoRTIA	exon	97421605	97421652	2	-	.	ID=id746;Parent=tr129;transcript_id=tr129
NC_037328.1	LoRTIA	exon	99744378	99744465	1	+	.	ID=id747;Parent=tr130;transcript_id=tr130
NC_037328.1	LoRTIA	exon	99744378	99744465	2	+	.	ID=id756;Parent=tr131;transcript_id=tr131
NC_037328.1	LoRTIA	mRNA	99744378	99792278	2	+	.	ID=tr131;transcript_id=tr131
NC_037328.1	LoRTIA	mRNA	99744378	99792716	1	+	.	ID=tr130;transcript_id=tr130
NC_037328.1	LoRTIA	exon	99744397	99744465	2	+	.	ID=id765;Parent=tr132;transcript_id=tr132
NC_037328.1	LoRTIA	mRNA	99744397	99792130	2	+	.	ID=tr132;transcript_id=tr132
NC_037328.1	LoRTIA	exon	99745606	99745666	1	+	.	ID=id748;Parent=tr130;transcript_id=tr130
NC_037328.1	LoRTIA	exon	99760958	99761168	1	+	.	ID=id749;Parent=tr130;transcript_id=tr130
NC_037328.1	LoRTIA	exon	99760958	99761168	2	+	.	ID=id757;Parent=tr131;transcript_id=tr131
NC_037328.1	LoRTIA	exon	99760958	99761168	2	+	.	ID=id766;Parent=tr132;transcript_id=tr132
NC_037328.1	LoRTIA	exon	99773916	99773969	1	+	.	ID=id750;Parent=tr130;transcript_id=tr130
NC_037328.1	LoRTIA	exon	99773916	99773969	2	+	.	ID=id758;Parent=tr131;transcript_id=tr131
NC_037328.1	LoRTIA	exon	99773916	99773969	2	+	.	ID=id767;Parent=tr132;transcript_id=tr132
NC_037328.1	LoRTIA	exon	99780487	99780651	2	+	.	ID=id759;Parent=tr131;transcript_id=tr131
NC_037328.1	LoRTIA	exon	99780762	99780879	1	+	.	ID=id751;Parent=tr130;transcript_id=tr130
NC_037328.1	LoRTIA	exon	99780762	99780879	2	+	.	ID=id760;Parent=tr131;transcript_id=tr131
NC_037328.1	LoRTIA	exon	99780762	99780879	2	+	.	ID=id768;Parent=tr132;transcript_id=tr132
NC_037328.1	LoRTIA	exon	99782550	99782676	1	+	.	ID=id752;Parent=tr130;transcript_id=tr130
NC_037328.1	LoRTIA	exon	99782550	99782676	2	+	.	ID=id761;Parent=tr131;transcript_id=tr131
NC_037328.1	LoRTIA	exon	99782550	99782676	2	+	.	ID=id769;Parent=tr132;transcript_id=tr132
NC_037328.1	LoRTIA	exon	99787984	99788062	1	+	.	ID=id753;Parent=tr130;transcript_id=tr130
NC_037328.1	LoRTIA	exon	99787984	99788062	2	+	.	ID=id762;Parent=tr131;transcript_id=tr131
NC_037328.1	LoRTIA	exon	99787984	99788062	2	+	.	ID=id770;Parent=tr132;transcript_id=tr132
NC_037328.1	LoRTIA	exon	99788370	99788452	1	+	.	ID=id754;Parent=tr130;transcript_id=tr130
NC_037328.1	LoRTIA	exon	99788370	99788452	2	+	.	ID=id763;Parent=tr131;transcript_id=tr131
NC_037328.1	LoRTIA	exon	99788370	99788452	2	+	.	ID=id771;Parent=tr132;transcript_id=tr132
NC_037328.1	LoRTIA	exon	99791655	99792130	2	+	.	ID=id772;Parent=tr132;transcript_id=tr132
NC_037328.1	LoRTIA	exon	99791655	99792278	2	+	.	ID=id764;Parent=tr131;transcript_id=tr131
NC_037328.1	LoRTIA	exon	99791655	99792716	1	+	.	ID=id755;Parent=tr130;transcript_id=tr130
NC_037328.1	LoRTIA	mRNA	104351125	104351843	50	+	.	ID=tr133;transcript_id=tr133
NC_037328.1	LoRTIA	exon	107045520	107045852	1	-	.	ID=id773;Parent=tr134;transcript_id=tr134
NC_037328.1	LoRTIA	mRNA	107045520	107078587	1	-	.	ID=tr134;transcript_id=tr134
NC_037328.1	LoRTIA	exon	107046307	107046490	1	-	.	ID=id774;Parent=tr134;transcript_id=tr134
NC_037328.1	LoRTIA	exon	107047008	107047240	1	-	.	ID=id775;Parent=tr134;transcript_id=tr134
NC_037328.1	LoRTIA	exon	107047379	107047561	1	-	.	ID=id776;Parent=tr134;transcript_id=tr134
NC_037328.1	LoRTIA	exon	107048160	107048333	1	-	.	ID=id777;Parent=tr134;transcript_id=tr134
NC_037328.1	LoRTIA	exon	107048605	107048749	1	-	.	ID=id778;Parent=tr134;transcript_id=tr134
NC_037328.1	LoRTIA	exon	107049792	107049981	1	-	.	ID=id779;Parent=tr134;transcript_id=tr134
NC_037328.1	LoRTIA	exon	107053642	107053768	1	-	.	ID=id780;Parent=tr134;transcript_id=tr134
NC_037328.1	LoRTIA	exon	107054846	107055985	1	-	.	ID=id781;Parent=tr134;transcript_id=tr134
NC_037328.1	LoRTIA	exon	107056072	107056297	1	-	.	ID=id782;Parent=tr134;transcript_id=tr134
NC_037328.1	LoRTIA	exon	107058141	107058302	1	-	.	ID=id783;Parent=tr134;transcript_id=tr134
NC_037328.1	LoRTIA	exon	107060507	107060692	1	-	.	ID=id784;Parent=tr134;transcript_id=tr134
NC_037328.1	LoRTIA	exon	107062312	107062545	1	-	.	ID=id785;Parent=tr134;transcript_id=tr134
NC_037328.1	LoRTIA	exon	107063863	107064027	1	-	.	ID=id786;Parent=tr134;transcript_id=tr134
NC_037328.1	LoRTIA	exon	107065677	107065827	1	-	.	ID=id787;Parent=tr134;transcript_id=tr134
NC_037328.1	LoRTIA	exon	107066506	107066646	1	-	.	ID=id788;Parent=tr134;transcript_id=tr134
NC_037328.1	LoRTIA	exon	107067120	107067247	1	-	.	ID=id789;Parent=tr134;transcript_id=tr134
NC_037328.1	LoRTIA	exon	107067494	107067658	1	-	.	ID=id790;Parent=tr134;transcript_id=tr134
NC_037328.1	LoRTIA	exon	107073954	107074130	1	-	.	ID=id791;Parent=tr134;transcript_id=tr134
NC_037328.1	LoRTIA	exon	107075604	107075795	1	-	.	ID=id792;Parent=tr134;transcript_id=tr134
NC_037328.1	LoRTIA	exon	107076250	107076428	1	-	.	ID=id793;Parent=tr134;transcript_id=tr134
NC_037328.1	LoRTIA	exon	107077257	107077400	1	-	.	ID=id794;Parent=tr134;transcript_id=tr134
NC_037328.1	LoRTIA	exon	107078512	107078587	1	-	.	ID=id795;Parent=tr134;transcript_id=tr134
NC_037328.1	LoRTIA	mRNA	107308604	107308949	1	-	.	ID=tr135;transcript_id=tr135
NC_037328.1	LoRTIA	exon	111095759	111095978	1	+	.	ID=id796;Parent=tr136;transcript_id=tr136
NC_037328.1	LoRTIA	exon	111095759	111095978	1	+	.	ID=id801;Parent=tr137;transcript_id=tr137
NC_037328.1	LoRTIA	mRNA	111095759	111101483	1	+	.	ID=tr137;transcript_id=tr137
NC_037328.1	LoRTIA	mRNA	111095759	111107050	1	+	.	ID=tr136;transcript_id=tr136
NC_037328.1	LoRTIA	exon	111095789	111095978	1	+	.	ID=id804;Parent=tr138;transcript_id=tr138
NC_037328.1	LoRTIA	mRNA	111095789	111107050	1	+	.	ID=tr138;transcript_id=tr138
NC_037328.1	LoRTIA	exon	111095801	111095978	3	+	.	ID=id809;Parent=tr139;transcript_id=tr139
NC_037328.1	LoRTIA	exon	111095801	111095978	1	+	.	ID=id814;Parent=tr140;transcript_id=tr140
NC_037328.1	LoRTIA	mRNA	111095801	111107050	3	+	.	ID=tr139;transcript_id=tr139
NC_037328.1	LoRTIA	mRNA	111095801	111107399	1	+	.	ID=tr140;transcript_id=tr140
NC_037328.1	LoRTIA	exon	111095831	111095978	2	+	.	ID=id819;Parent=tr141;transcript_id=tr141
NC_037328.1	LoRTIA	exon	111095831	111095978	1	+	.	ID=id824;Parent=tr142;transcript_id=tr142
NC_037328.1	LoRTIA	exon	111095831	111095978	1	+	.	ID=id829;Parent=tr143;transcript_id=tr143
NC_037328.1	LoRTIA	mRNA	111095831	111107050	2	+	.	ID=tr141;transcript_id=tr141
NC_037328.1	LoRTIA	mRNA	111095831	111110432	1	+	.	ID=tr143;transcript_id=tr143
NC_037328.1	LoRTIA	mRNA	111095831	111111071	1	+	.	ID=tr142;transcript_id=tr142
NC_037328.1	LoRTIA	exon	111097171	111097297	1	+	.	ID=id797;Parent=tr136;transcript_id=tr136
NC_037328.1	LoRTIA	exon	111097171	111097297	1	+	.	ID=id802;Parent=tr137;transcript_id=tr137
NC_037328.1	LoRTIA	exon	111097171	111097297	1	+	.	ID=id805;Parent=tr138;transcript_id=tr138
NC_037328.1	LoRTIA	exon	111097171	111097297	3	+	.	ID=id810;Parent=tr139;transcript_id=tr139
NC_037328.1	LoRTIA	exon	111097171	111097297	1	+	.	ID=id815;Parent=tr140;transcript_id=tr140
NC_037328.1	LoRTIA	exon	111097171	111097297	2	+	.	ID=id820;Parent=tr141;transcript_id=tr141
NC_037328.1	LoRTIA	exon	111097171	111097297	1	+	.	ID=id825;Parent=tr142;transcript_id=tr142
NC_037328.1	LoRTIA	exon	111097171	111097297	1	+	.	ID=id830;Parent=tr143;transcript_id=tr143
NC_037328.1	LoRTIA	exon	111101400	111101483	1	+	.	ID=id803;Parent=tr137;transcript_id=tr137
NC_037328.1	LoRTIA	exon	111101400	111101498	1	+	.	ID=id798;Parent=tr136;transcript_id=tr136
NC_037328.1	LoRTIA	exon	111101400	111101498	1	+	.	ID=id806;Parent=tr138;transcript_id=tr138
NC_037328.1	LoRTIA	exon	111101400	111101498	3	+	.	ID=id811;Parent=tr139;transcript_id=tr139
NC_037328.1	LoRTIA	exon	111101400	111101498	1	+	.	ID=id816;Parent=tr140;transcript_id=tr140
NC_037328.1	LoRTIA	exon	111101400	111101498	2	+	.	ID=id821;Parent=tr141;transcript_id=tr141
NC_037328.1	LoRTIA	exon	111101400	111101498	1	+	.	ID=id826;Parent=tr142;transcript_id=tr142
NC_037328.1	LoRTIA	exon	111101400	111101498	1	+	.	ID=id831;Parent=tr143;transcript_id=tr143
NC_037328.1	LoRTIA	exon	111105573	111105704	1	+	.	ID=id799;Parent=tr136;transcript_id=tr136
NC_037328.1	LoRTIA	exon	111105573	111105704	1	+	.	ID=id807;Parent=tr138;transcript_id=tr138
NC_037328.1	LoRTIA	exon	111105573	111105704	3	+	.	ID=id812;Parent=tr139;transcript_id=tr139
NC_037328.1	LoRTIA	exon	111105573	111105704	1	+	.	ID=id817;Parent=tr140;transcript_id=tr140
NC_037328.1	LoRTIA	exon	111105573	111105704	2	+	.	ID=id822;Parent=tr141;transcript_id=tr141
NC_037328.1	LoRTIA	exon	111105573	111105704	1	+	.	ID=id827;Parent=tr142;transcript_id=tr142
NC_037328.1	LoRTIA	exon	111105573	111105704	1	+	.	ID=id832;Parent=tr143;transcript_id=tr143
NC_037328.1	LoRTIA	exon	111106758	111107050	1	+	.	ID=id800;Parent=tr136;transcript_id=tr136
NC_037328.1	LoRTIA	exon	111106758	111107050	1	+	.	ID=id808;Parent=tr138;transcript_id=tr138
NC_037328.1	LoRTIA	exon	111106758	111107050	3	+	.	ID=id813;Parent=tr139;transcript_id=tr139
NC_037328.1	LoRTIA	exon	111106758	111107050	2	+	.	ID=id823;Parent=tr141;transcript_id=tr141
NC_037328.1	LoRTIA	exon	111106758	111107399	1	+	.	ID=id818;Parent=tr140;transcript_id=tr140
NC_037328.1	LoRTIA	exon	111106758	111110432	1	+	.	ID=id833;Parent=tr143;transcript_id=tr143
NC_037328.1	LoRTIA	exon	111106758	111111071	1	+	.	ID=id828;Parent=tr142;transcript_id=tr142
NC_037328.1	LoRTIA	exon	111731574	111733019	1	-	.	ID=id834;Parent=tr144;transcript_id=tr144
NC_037328.1	LoRTIA	mRNA	111731574	111803416	1	-	.	ID=tr144;transcript_id=tr144
NC_037328.1	LoRTIA	exon	111734417	111734589	1	-	.	ID=id835;Parent=tr144;transcript_id=tr144
NC_037328.1	LoRTIA	exon	111735528	111735658	1	-	.	ID=id836;Parent=tr144;transcript_id=tr144
NC_037328.1	LoRTIA	exon	111740377	111740492	1	-	.	ID=id837;Parent=tr144;transcript_id=tr144
NC_037328.1	LoRTIA	exon	111743149	111743274	1	-	.	ID=id838;Parent=tr144;transcript_id=tr144
NC_037328.1	LoRTIA	exon	111746164	111746279	1	-	.	ID=id839;Parent=tr144;transcript_id=tr144
NC_037328.1	LoRTIA	exon	111748522	111748627	1	-	.	ID=id840;Parent=tr144;transcript_id=tr144
NC_037328.1	LoRTIA	exon	111749978	111750151	1	-	.	ID=id841;Parent=tr144;transcript_id=tr144
NC_037328.1	LoRTIA	exon	111751666	111751817	1	-	.	ID=id842;Parent=tr144;transcript_id=tr144
NC_037328.1	LoRTIA	exon	111753767	111753932	1	-	.	ID=id843;Parent=tr144;transcript_id=tr144
NC_037328.1	LoRTIA	exon	111754248	111754441	1	-	.	ID=id844;Parent=tr144;transcript_id=tr144
NC_037328.1	LoRTIA	exon	111764129	111764232	1	-	.	ID=id845;Parent=tr144;transcript_id=tr144
NC_037328.1	LoRTIA	exon	111766746	111766843	1	-	.	ID=id846;Parent=tr144;transcript_id=tr144
NC_037328.1	LoRTIA	exon	111772503	111772617	1	-	.	ID=id847;Parent=tr144;transcript_id=tr144
NC_037328.1	LoRTIA	exon	111776021	111776202	1	-	.	ID=id848;Parent=tr144;transcript_id=tr144
NC_037328.1	LoRTIA	exon	111803212	111803416	1	-	.	ID=id849;Parent=tr144;transcript_id=tr144
NC_037328.1	LoRTIA	exon	117509569	117509826	1	-	.	ID=id850;Parent=tr145;transcript_id=tr145
NC_037328.1	LoRTIA	mRNA	117509569	117537546	1	-	.	ID=tr145;transcript_id=tr145
NC_037328.1	LoRTIA	exon	117510375	117510528	1	-	.	ID=id851;Parent=tr145;transcript_id=tr145
NC_037328.1	LoRTIA	exon	117512705	117512792	1	-	.	ID=id852;Parent=tr145;transcript_id=tr145
NC_037328.1	LoRTIA	exon	117514974	117515100	1	-	.	ID=id853;Parent=tr145;transcript_id=tr145
NC_037328.1	LoRTIA	exon	117515725	117515835	1	-	.	ID=id854;Parent=tr145;transcript_id=tr145
NC_037328.1	LoRTIA	exon	117537352	117537546	1	-	.	ID=id855;Parent=tr145;transcript_id=tr145
NC_037328.1	LoRTIA	exon	117598273	117598727	1	+	.	ID=id856;Parent=tr146;transcript_id=tr146
NC_037328.1	LoRTIA	mRNA	117598273	117600552	1	+	.	ID=tr147;transcript_id=tr147
NC_037328.1	LoRTIA	mRNA	117598273	117602266	1	+	.	ID=tr146;transcript_id=tr146
NC_037328.1	LoRTIA	exon	117599007	117599082	1	+	.	ID=id857;Parent=tr146;transcript_id=tr146
NC_037328.1	LoRTIA	exon	117600268	117602266	1	+	.	ID=id858;Parent=tr146;transcript_id=tr146
NC_037328.1	LoRTIA	exon	118809487	118809766	13	+	.	ID=id859;Parent=tr148;transcript_id=tr148
NC_037328.1	LoRTIA	exon	118809487	118809766	2	+	.	ID=id864;Parent=tr149;transcript_id=tr149
NC_037328.1	LoRTIA	exon	118809487	118809766	67	+	.	ID=id868;Parent=tr150;transcript_id=tr150
NC_037328.1	LoRTIA	exon	118809487	118809766	2	+	.	ID=id873;Parent=tr151;transcript_id=tr151
NC_037328.1	LoRTIA	exon	118809487	118809766	1	+	.	ID=id877;Parent=tr152;transcript_id=tr152
NC_037328.1	LoRTIA	exon	118809487	118809766	3	+	.	ID=id882;Parent=tr153;transcript_id=tr153
NC_037328.1	LoRTIA	mRNA	118809487	118814857	2	+	.	ID=tr151;transcript_id=tr151
NC_037328.1	LoRTIA	mRNA	118809487	118817358	1	+	.	ID=tr152;transcript_id=tr152
NC_037328.1	LoRTIA	mRNA	118809487	118817524	3	+	.	ID=tr153;transcript_id=tr153
NC_037328.1	LoRTIA	mRNA	118809487	118817546	13	+	.	ID=tr148;transcript_id=tr148
NC_037328.1	LoRTIA	mRNA	118809487	118817969	2	+	.	ID=tr149;transcript_id=tr149
NC_037328.1	LoRTIA	mRNA	118809487	118817969	67	+	.	ID=tr150;transcript_id=tr150
NC_037328.1	LoRTIA	exon	118811238	118811327	13	+	.	ID=id860;Parent=tr148;transcript_id=tr148
NC_037328.1	LoRTIA	exon	118811238	118811327	67	+	.	ID=id869;Parent=tr150;transcript_id=tr150
NC_037328.1	LoRTIA	exon	118811238	118811327	2	+	.	ID=id874;Parent=tr151;transcript_id=tr151
NC_037328.1	LoRTIA	exon	118811238	118811327	1	+	.	ID=id878;Parent=tr152;transcript_id=tr152
NC_037328.1	LoRTIA	exon	118811238	118811327	3	+	.	ID=id883;Parent=tr153;transcript_id=tr153
NC_037328.1	LoRTIA	exon	118811238	118811562	2	+	.	ID=id865;Parent=tr149;transcript_id=tr149
NC_037328.1	LoRTIA	exon	118811265	118811327	2	+	.	ID=id887;Parent=tr154;transcript_id=tr154
NC_037328.1	LoRTIA	mRNA	118811265	118817969	2	+	.	ID=tr154;transcript_id=tr154
NC_037328.1	LoRTIA	exon	118811417	118811562	13	+	.	ID=id861;Parent=tr148;transcript_id=tr148
NC_037328.1	LoRTIA	exon	118811417	118811562	67	+	.	ID=id870;Parent=tr150;transcript_id=tr150
NC_037328.1	LoRTIA	exon	118811417	118811562	2	+	.	ID=id875;Parent=tr151;transcript_id=tr151
NC_037328.1	LoRTIA	exon	118811417	118811562	1	+	.	ID=id879;Parent=tr152;transcript_id=tr152
NC_037328.1	LoRTIA	exon	118811417	118811562	3	+	.	ID=id884;Parent=tr153;transcript_id=tr153
NC_037328.1	LoRTIA	exon	118811417	118811562	2	+	.	ID=id888;Parent=tr154;transcript_id=tr154
NC_037328.1	LoRTIA	exon	118814706	118814857	2	+	.	ID=id876;Parent=tr151;transcript_id=tr151
NC_037328.1	LoRTIA	exon	118814706	118814886	13	+	.	ID=id862;Parent=tr148;transcript_id=tr148
NC_037328.1	LoRTIA	exon	118814706	118814886	2	+	.	ID=id866;Parent=tr149;transcript_id=tr149
NC_037328.1	LoRTIA	exon	118814706	118814886	67	+	.	ID=id871;Parent=tr150;transcript_id=tr150
NC_037328.1	LoRTIA	exon	118814706	118814886	1	+	.	ID=id880;Parent=tr152;transcript_id=tr152
NC_037328.1	LoRTIA	exon	118814706	118814886	3	+	.	ID=id885;Parent=tr153;transcript_id=tr153
NC_037328.1	LoRTIA	exon	118814706	118814886	2	+	.	ID=id889;Parent=tr154;transcript_id=tr154
NC_037328.1	LoRTIA	exon	118817116	118817358	1	+	.	ID=id881;Parent=tr152;transcript_id=tr152
NC_037328.1	LoRTIA	exon	118817116	118817524	3	+	.	ID=id886;Parent=tr153;transcript_id=tr153
NC_037328.1	LoRTIA	exon	118817116	118817546	13	+	.	ID=id863;Parent=tr148;transcript_id=tr148
NC_037328.1	LoRTIA	exon	118817116	118817969	2	+	.	ID=id867;Parent=tr149;transcript_id=tr149
NC_037328.1	LoRTIA	exon	118817116	118817969	67	+	.	ID=id872;Parent=tr150;transcript_id=tr150
NC_037328.1	LoRTIA	exon	118817116	118817969	2	+	.	ID=id890;Parent=tr154;transcript_id=tr154
NC_037328.1	LoRTIA	exon	125973583	125973663	1	-	.	ID=id891;Parent=tr155;transcript_id=tr155
NC_037328.1	LoRTIA	mRNA	125973583	125986609	1	-	.	ID=tr155;transcript_id=tr155
NC_037328.1	LoRTIA	exon	125975638	125975769	1	-	.	ID=id892;Parent=tr155;transcript_id=tr155
NC_037328.1	LoRTIA	exon	125977112	125977156	1	-	.	ID=id893;Parent=tr155;transcript_id=tr155
NC_037328.1	LoRTIA	exon	125986541	125986609	1	-	.	ID=id894;Parent=tr155;transcript_id=tr155
NC_037328.1	LoRTIA	exon	127050090	127050763	3	-	.	ID=id895;Parent=tr156;transcript_id=tr156
NC_037328.1	LoRTIA	exon	127050090	127050763	2	-	.	ID=id902;Parent=tr157;transcript_id=tr157
NC_037328.1	LoRTIA	mRNA	127050090	127086252	3	-	.	ID=tr156;transcript_id=tr156
NC_037328.1	LoRTIA	mRNA	127050090	127086252	2	-	.	ID=tr157;transcript_id=tr157
NC_037328.1	LoRTIA	exon	127052670	127052756	3	-	.	ID=id896;Parent=tr156;transcript_id=tr156
NC_037328.1	LoRTIA	exon	127052670	127052756	2	-	.	ID=id903;Parent=tr157;transcript_id=tr157
NC_037328.1	LoRTIA	exon	127056846	127056896	3	-	.	ID=id897;Parent=tr156;transcript_id=tr156
NC_037328.1	LoRTIA	exon	127056846	127056896	2	-	.	ID=id904;Parent=tr157;transcript_id=tr157
NC_037328.1	LoRTIA	exon	127059705	127059889	3	-	.	ID=id898;Parent=tr156;transcript_id=tr156
NC_037328.1	LoRTIA	exon	127065765	127065872	3	-	.	ID=id899;Parent=tr156;transcript_id=tr156
NC_037328.1	LoRTIA	exon	127065765	127065872	2	-	.	ID=id905;Parent=tr157;transcript_id=tr157
NC_037328.1	LoRTIA	exon	127069208	127069336	3	-	.	ID=id900;Parent=tr156;transcript_id=tr156
NC_037328.1	LoRTIA	exon	127069208	127069336	2	-	.	ID=id906;Parent=tr157;transcript_id=tr157
NC_037328.1	LoRTIA	exon	127085983	127086252	3	-	.	ID=id901;Parent=tr156;transcript_id=tr156
NC_037328.1	LoRTIA	exon	127085983	127086252	2	-	.	ID=id907;Parent=tr157;transcript_id=tr157
NC_037328.1	LoRTIA	exon	127215202	127215750	1	-	.	ID=id908;Parent=tr158;transcript_id=tr158
NC_037328.1	LoRTIA	exon	127215202	127215750	1	-	.	ID=id911;Parent=tr159;transcript_id=tr159
NC_037328.1	LoRTIA	mRNA	127215202	127222146	1	-	.	ID=tr158;transcript_id=tr158
NC_037328.1	LoRTIA	mRNA	127215202	127222214	1	-	.	ID=tr159;transcript_id=tr159
NC_037328.1	LoRTIA	exon	127218420	127218467	1	-	.	ID=id909;Parent=tr158;transcript_id=tr158
NC_037328.1	LoRTIA	exon	127218420	127218467	1	-	.	ID=id912;Parent=tr159;transcript_id=tr159
NC_037328.1	LoRTIA	exon	127221943	127222214	1	-	.	ID=id913;Parent=tr159;transcript_id=tr159
NC_037328.1	LoRTIA	exon	127221950	127222146	1	-	.	ID=id910;Parent=tr158;transcript_id=tr158
NC_037328.1	LoRTIA	exon	129741109	129741234	2	-	.	ID=id914;Parent=tr160;transcript_id=tr160
NC_037328.1	LoRTIA	mRNA	129741109	129754516	2	-	.	ID=tr160;transcript_id=tr160
NC_037328.1	LoRTIA	exon	129742196	129742304	2	-	.	ID=id915;Parent=tr160;transcript_id=tr160
NC_037328.1	LoRTIA	exon	129744712	129744857	2	-	.	ID=id916;Parent=tr160;transcript_id=tr160
NC_037328.1	LoRTIA	exon	129746071	129746154	2	-	.	ID=id917;Parent=tr160;transcript_id=tr160
NC_037328.1	LoRTIA	exon	129746458	129746601	2	-	.	ID=id918;Parent=tr160;transcript_id=tr160
NC_037328.1	LoRTIA	exon	129748892	129749056	2	-	.	ID=id919;Parent=tr160;transcript_id=tr160
NC_037328.1	LoRTIA	exon	129750126	129750289	2	-	.	ID=id920;Parent=tr160;transcript_id=tr160
NC_037328.1	LoRTIA	exon	129754337	129754516	2	-	.	ID=id921;Parent=tr160;transcript_id=tr160
NC_037328.1	LoRTIA	mRNA	130073624	130074272	3	-	.	ID=tr161;transcript_id=tr161
NC_037328.1	LoRTIA	mRNA	130117053	130117415	3	-	.	ID=tr162;transcript_id=tr162
NC_037328.1	LoRTIA	exon	130293135	130293348	1	+	.	ID=id922;Parent=tr163;transcript_id=tr163
NC_037328.1	LoRTIA	mRNA	130293135	130472291	1	+	.	ID=tr163;transcript_id=tr163
NC_037328.1	LoRTIA	exon	130343017	130343122	1	+	.	ID=id923;Parent=tr163;transcript_id=tr163
NC_037328.1	LoRTIA	exon	130370029	130370215	1	+	.	ID=id924;Parent=tr163;transcript_id=tr163
NC_037328.1	LoRTIA	exon	130373341	130373566	1	+	.	ID=id925;Parent=tr163;transcript_id=tr163
NC_037328.1	LoRTIA	exon	130382012	130382235	1	+	.	ID=id926;Parent=tr163;transcript_id=tr163
NC_037328.1	LoRTIA	exon	130384453	130384632	1	+	.	ID=id927;Parent=tr163;transcript_id=tr163
NC_037328.1	LoRTIA	exon	130387365	130387535	1	+	.	ID=id928;Parent=tr163;transcript_id=tr163
NC_037328.1	LoRTIA	exon	130388459	130388536	1	+	.	ID=id929;Parent=tr163;transcript_id=tr163
NC_037328.1	LoRTIA	exon	130400401	130400652	1	+	.	ID=id930;Parent=tr163;transcript_id=tr163
NC_037328.1	LoRTIA	exon	130402321	130402417	1	+	.	ID=id931;Parent=tr163;transcript_id=tr163
NC_037328.1	LoRTIA	exon	130405238	130405368	1	+	.	ID=id932;Parent=tr163;transcript_id=tr163
NC_037328.1	LoRTIA	exon	130407705	130407755	1	+	.	ID=id933;Parent=tr163;transcript_id=tr163
NC_037328.1	LoRTIA	exon	130424045	130424233	1	+	.	ID=id934;Parent=tr163;transcript_id=tr163
NC_037328.1	LoRTIA	exon	130430674	130430795	1	+	.	ID=id935;Parent=tr163;transcript_id=tr163
NC_037328.1	LoRTIA	exon	130433662	130433805	1	+	.	ID=id936;Parent=tr163;transcript_id=tr163
NC_037328.1	LoRTIA	exon	130435968	130436067	1	+	.	ID=id937;Parent=tr163;transcript_id=tr163
NC_037328.1	LoRTIA	exon	130446129	130446307	1	+	.	ID=id938;Parent=tr163;transcript_id=tr163
NC_037328.1	LoRTIA	exon	130447130	130447239	1	+	.	ID=id939;Parent=tr163;transcript_id=tr163
NC_037328.1	LoRTIA	exon	130447986	130448064	1	+	.	ID=id940;Parent=tr163;transcript_id=tr163
NC_037328.1	LoRTIA	exon	130460865	130461032	1	+	.	ID=id941;Parent=tr163;transcript_id=tr163
NC_037328.1	LoRTIA	exon	130462203	130462326	1	+	.	ID=id942;Parent=tr163;transcript_id=tr163
NC_037328.1	LoRTIA	exon	130469233	130469378	1	+	.	ID=id943;Parent=tr163;transcript_id=tr163
NC_037328.1	LoRTIA	exon	130470326	130470458	1	+	.	ID=id944;Parent=tr163;transcript_id=tr163
NC_037328.1	LoRTIA	exon	130470815	130472291	1	+	.	ID=id945;Parent=tr163;transcript_id=tr163
NC_037328.1	LoRTIA	exon	135532280	135533343	1	-	.	ID=id946;Parent=tr164;transcript_id=tr164
NC_037328.1	LoRTIA	mRNA	135532280	135572577	1	-	.	ID=tr164;transcript_id=tr164
NC_037328.1	LoRTIA	exon	135540965	135541019	1	-	.	ID=id947;Parent=tr164;transcript_id=tr164
NC_037328.1	LoRTIA	exon	135551897	135552033	1	-	.	ID=id948;Parent=tr164;transcript_id=tr164
NC_037328.1	LoRTIA	exon	135566594	135566676	1	-	.	ID=id949;Parent=tr164;transcript_id=tr164
NC_037328.1	LoRTIA	exon	135570761	135570838	1	-	.	ID=id950;Parent=tr164;transcript_id=tr164
NC_037328.1	LoRTIA	exon	135571674	135571768	1	-	.	ID=id951;Parent=tr164;transcript_id=tr164
NC_037328.1	LoRTIA	exon	135572391	135572577	1	-	.	ID=id952;Parent=tr164;transcript_id=tr164
NC_037328.1	LoRTIA	exon	135880376	135880452	1	-	.	ID=id953;Parent=tr165;transcript_id=tr165
NC_037328.1	LoRTIA	mRNA	135880376	135881501	1	-	.	ID=tr165;transcript_id=tr165
NC_037328.1	LoRTIA	exon	135881145	135881501	1	-	.	ID=id954;Parent=tr165;transcript_id=tr165
NC_037328.1	LoRTIA	exon	138384492	138384735	1	+	.	ID=id955;Parent=tr166;transcript_id=tr166
NC_037328.1	LoRTIA	mRNA	138384492	138441532	1	+	.	ID=tr166;transcript_id=tr166
NC_037328.1	LoRTIA	exon	138386312	138386496	1	+	.	ID=id956;Parent=tr166;transcript_id=tr166
NC_037328.1	LoRTIA	exon	138387506	138387597	1	+	.	ID=id957;Parent=tr166;transcript_id=tr166
NC_037328.1	LoRTIA	exon	138389492	138389590	1	+	.	ID=id958;Parent=tr166;transcript_id=tr166
NC_037328.1	LoRTIA	exon	138406263	138406362	1	+	.	ID=id959;Parent=tr166;transcript_id=tr166
NC_037328.1	LoRTIA	exon	138407930	138407990	1	+	.	ID=id960;Parent=tr166;transcript_id=tr166
NC_037328.1	LoRTIA	exon	138424357	138424465	1	+	.	ID=id961;Parent=tr166;transcript_id=tr166
NC_037328.1	LoRTIA	exon	138426459	138426536	1	+	.	ID=id962;Parent=tr166;transcript_id=tr166
NC_037328.1	LoRTIA	exon	138428724	138428801	1	+	.	ID=id963;Parent=tr166;transcript_id=tr166
NC_037328.1	LoRTIA	exon	138441203	138441532	1	+	.	ID=id964;Parent=tr166;transcript_id=tr166
NC_037328.1	LoRTIA	exon	139225713	139225919	1	-	.	ID=id965;Parent=tr167;transcript_id=tr167
NC_037328.1	LoRTIA	exon	139225713	139225919	1	-	.	ID=id972;Parent=tr168;transcript_id=tr168
NC_037328.1	LoRTIA	mRNA	139225713	139238322	1	-	.	ID=tr167;transcript_id=tr167
NC_037328.1	LoRTIA	mRNA	139225713	139238322	1	-	.	ID=tr168;transcript_id=tr168
NC_037328.1	LoRTIA	exon	139229258	139229394	1	-	.	ID=id966;Parent=tr167;transcript_id=tr167
NC_037328.1	LoRTIA	exon	139229258	139229394	1	-	.	ID=id973;Parent=tr168;transcript_id=tr168
NC_037328.1	LoRTIA	exon	139230449	139230647	1	-	.	ID=id967;Parent=tr167;transcript_id=tr167
NC_037328.1	LoRTIA	exon	139230449	139230647	1	-	.	ID=id974;Parent=tr168;transcript_id=tr168
NC_037328.1	LoRTIA	exon	139233242	139233304	1	-	.	ID=id968;Parent=tr167;transcript_id=tr167
NC_037328.1	LoRTIA	exon	139233242	139233304	1	-	.	ID=id975;Parent=tr168;transcript_id=tr168
NC_037328.1	LoRTIA	exon	139235494	139235645	1	-	.	ID=id969;Parent=tr167;transcript_id=tr167
NC_037328.1	LoRTIA	exon	139235494	139235645	1	-	.	ID=id976;Parent=tr168;transcript_id=tr168
NC_037328.1	LoRTIA	exon	139236715	139236821	1	-	.	ID=id970;Parent=tr167;transcript_id=tr167
NC_037328.1	LoRTIA	exon	139236719	139236821	1	-	.	ID=id977;Parent=tr168;transcript_id=tr168
NC_037328.1	LoRTIA	exon	139238160	139238322	1	-	.	ID=id971;Parent=tr167;transcript_id=tr167
NC_037328.1	LoRTIA	exon	139238160	139238322	1	-	.	ID=id978;Parent=tr168;transcript_id=tr168
NC_037328.1	LoRTIA	mRNA	139308074	139308805	9	+	.	ID=tr169;transcript_id=tr169
NC_037328.1	LoRTIA	exon	139405740	139406888	1	-	.	ID=id979;Parent=tr170;transcript_id=tr170
NC_037328.1	LoRTIA	mRNA	139405740	139412459	1	-	.	ID=tr170;transcript_id=tr170
NC_037328.1	LoRTIA	mRNA	139406022	139412426	1	-	.	ID=tr171;transcript_id=tr171
NC_037328.1	LoRTIA	exon	139406036	139406881	1	-	.	ID=id1006;Parent=tr176;transcript_id=tr176
NC_037328.1	LoRTIA	exon	139406036	139406888	1	-	.	ID=id985;Parent=tr172;transcript_id=tr172
NC_037328.1	LoRTIA	exon	139406036	139406888	1	-	.	ID=id991;Parent=tr173;transcript_id=tr173
NC_037328.1	LoRTIA	exon	139406036	139406888	1	-	.	ID=id997;Parent=tr174;transcript_id=tr174
NC_037328.1	LoRTIA	exon	139406036	139406888	1	-	.	ID=id1002;Parent=tr175;transcript_id=tr175
NC_037328.1	LoRTIA	exon	139406036	139406888	1	-	.	ID=id1011;Parent=tr177;transcript_id=tr177
NC_037328.1	LoRTIA	exon	139406036	139406888	1	-	.	ID=id1015;Parent=tr178;transcript_id=tr178
NC_037328.1	LoRTIA	mRNA	139406036	139412426	1	-	.	ID=tr173;transcript_id=tr173
NC_037328.1	LoRTIA	mRNA	139406036	139412426	1	-	.	ID=tr174;transcript_id=tr174
NC_037328.1	LoRTIA	mRNA	139406036	139412426	1	-	.	ID=tr175;transcript_id=tr175
NC_037328.1	LoRTIA	mRNA	139406036	139412426	1	-	.	ID=tr176;transcript_id=tr176
NC_037328.1	LoRTIA	mRNA	139406036	139412426	1	-	.	ID=tr178;transcript_id=tr178
NC_037328.1	LoRTIA	mRNA	139406036	139412459	1	-	.	ID=tr172;transcript_id=tr172
NC_037328.1	LoRTIA	mRNA	139406036	139412459	1	-	.	ID=tr177;transcript_id=tr177
NC_037328.1	LoRTIA	exon	139408589	139408724	1	-	.	ID=id1007;Parent=tr176;transcript_id=tr176
NC_037328.1	LoRTIA	exon	139408596	139408724	1	-	.	ID=id980;Parent=tr170;transcript_id=tr170
NC_037328.1	LoRTIA	exon	139408596	139408724	1	-	.	ID=id986;Parent=tr172;transcript_id=tr172
NC_037328.1	LoRTIA	exon	139408596	139408724	1	-	.	ID=id992;Parent=tr173;transcript_id=tr173
NC_037328.1	LoRTIA	exon	139408596	139408724	1	-	.	ID=id998;Parent=tr174;transcript_id=tr174
NC_037328.1	LoRTIA	exon	139408596	139408724	1	-	.	ID=id1003;Parent=tr175;transcript_id=tr175
NC_037328.1	LoRTIA	exon	139408596	139408724	1	-	.	ID=id1012;Parent=tr177;transcript_id=tr177
NC_037328.1	LoRTIA	exon	139408596	139408724	1	-	.	ID=id1016;Parent=tr178;transcript_id=tr178
NC_037328.1	LoRTIA	exon	139411693	139411743	1	-	.	ID=id981;Parent=tr170;transcript_id=tr170
NC_037328.1	LoRTIA	exon	139411693	139411743	1	-	.	ID=id987;Parent=tr172;transcript_id=tr172
NC_037328.1	LoRTIA	exon	139411693	139411743	1	-	.	ID=id993;Parent=tr173;transcript_id=tr173
NC_037328.1	LoRTIA	exon	139411693	139411743	1	-	.	ID=id1017;Parent=tr178;transcript_id=tr178
NC_037328.1	LoRTIA	exon	139411693	139411775	1	-	.	ID=id999;Parent=tr174;transcript_id=tr174
NC_037328.1	LoRTIA	exon	139411693	139411775	1	-	.	ID=id1008;Parent=tr176;transcript_id=tr176
NC_037328.1	LoRTIA	exon	139411693	139411973	1	-	.	ID=id1004;Parent=tr175;transcript_id=tr175
NC_037328.1	LoRTIA	exon	139411693	139411973	1	-	.	ID=id1013;Parent=tr177;transcript_id=tr177
NC_037328.1	LoRTIA	exon	139411826	139411849	1	-	.	ID=id1018;Parent=tr178;transcript_id=tr178
NC_037328.1	LoRTIA	exon	139411826	139411855	1	-	.	ID=id982;Parent=tr170;transcript_id=tr170
NC_037328.1	LoRTIA	exon	139411826	139411855	1	-	.	ID=id988;Parent=tr172;transcript_id=tr172
NC_037328.1	LoRTIA	exon	139411826	139411855	1	-	.	ID=id994;Parent=tr173;transcript_id=tr173
NC_037328.1	LoRTIA	exon	139411941	139411973	1	-	.	ID=id983;Parent=tr170;transcript_id=tr170
NC_037328.1	LoRTIA	exon	139411941	139411973	1	-	.	ID=id989;Parent=tr172;transcript_id=tr172
NC_037328.1	LoRTIA	exon	139411941	139411973	1	-	.	ID=id995;Parent=tr173;transcript_id=tr173
NC_037328.1	LoRTIA	exon	139411941	139411973	1	-	.	ID=id1000;Parent=tr174;transcript_id=tr174
NC_037328.1	LoRTIA	exon	139411941	139411973	1	-	.	ID=id1009;Parent=tr176;transcript_id=tr176
NC_037328.1	LoRTIA	exon	139411941	139411973	1	-	.	ID=id1019;Parent=tr178;transcript_id=tr178
NC_037328.1	LoRTIA	exon	139412304	139412426	1	-	.	ID=id996;Parent=tr173;transcript_id=tr173
NC_037328.1	LoRTIA	exon	139412304	139412426	1	-	.	ID=id1001;Parent=tr174;transcript_id=tr174
NC_037328.1	LoRTIA	exon	139412304	139412426	1	-	.	ID=id1005;Parent=tr175;transcript_id=tr175
NC_037328.1	LoRTIA	exon	139412304	139412426	1	-	.	ID=id1010;Parent=tr176;transcript_id=tr176
NC_037328.1	LoRTIA	exon	139412304	139412426	1	-	.	ID=id1020;Parent=tr178;transcript_id=tr178
NC_037328.1	LoRTIA	exon	139412304	139412459	1	-	.	ID=id984;Parent=tr170;transcript_id=tr170
NC_037328.1	LoRTIA	exon	139412304	139412459	1	-	.	ID=id990;Parent=tr172;transcript_id=tr172
NC_037328.1	LoRTIA	exon	139412304	139412459	1	-	.	ID=id1014;Parent=tr177;transcript_id=tr177
NC_037328.1	LoRTIA	exon	139443100	139443204	1	+	.	ID=id1021;Parent=tr179;transcript_id=tr179
NC_037328.1	LoRTIA	mRNA	139443100	139458043	1	+	.	ID=tr179;transcript_id=tr179
NC_037328.1	LoRTIA	exon	139451065	139451230	1	+	.	ID=id1022;Parent=tr179;transcript_id=tr179
NC_037328.1	LoRTIA	exon	139452240	139452307	1	+	.	ID=id1023;Parent=tr179;transcript_id=tr179
NC_037328.1	LoRTIA	exon	139455317	139455431	1	+	.	ID=id1024;Parent=tr179;transcript_id=tr179
NC_037328.1	LoRTIA	exon	139457148	139458043	1	+	.	ID=id1025;Parent=tr179;transcript_id=tr179
NC_037328.1	LoRTIA	exon	139827427	139827559	1	+	.	ID=id1026;Parent=tr180;transcript_id=tr180
NC_037328.1	LoRTIA	mRNA	139827427	139843867	1	+	.	ID=tr180;transcript_id=tr180
NC_037328.1	LoRTIA	exon	139831351	139831430	1	+	.	ID=id1027;Parent=tr180;transcript_id=tr180
NC_037328.1	LoRTIA	exon	139840585	139840902	1	+	.	ID=id1028;Parent=tr180;transcript_id=tr180
NC_037328.1	LoRTIA	exon	139843669	139843867	1	+	.	ID=id1029;Parent=tr180;transcript_id=tr180
NC_037328.1	LoRTIA	exon	141381509	141381896	1	+	.	ID=id1030;Parent=tr181;transcript_id=tr181
NC_037328.1	LoRTIA	mRNA	141381509	141487151	1	+	.	ID=tr181;transcript_id=tr181
NC_037328.1	LoRTIA	exon	141426038	141426126	1	+	.	ID=id1031;Parent=tr181;transcript_id=tr181
NC_037328.1	LoRTIA	exon	141440581	141440797	1	+	.	ID=id1032;Parent=tr181;transcript_id=tr181
NC_037328.1	LoRTIA	exon	141444312	141444440	1	+	.	ID=id1033;Parent=tr181;transcript_id=tr181
NC_037328.1	LoRTIA	exon	141448151	141448285	1	+	.	ID=id1034;Parent=tr181;transcript_id=tr181
NC_037328.1	LoRTIA	exon	141450246	141450347	1	+	.	ID=id1035;Parent=tr181;transcript_id=tr181
NC_037328.1	LoRTIA	exon	141455453	141455602	1	+	.	ID=id1036;Parent=tr181;transcript_id=tr181
NC_037328.1	LoRTIA	exon	141459685	141459853	1	+	.	ID=id1037;Parent=tr181;transcript_id=tr181
NC_037328.1	LoRTIA	exon	141486668	141487151	1	+	.	ID=id1038;Parent=tr181;transcript_id=tr181
NC_037328.1	LoRTIA	exon	143120369	143120500	1	+	.	ID=id1039;Parent=tr182;transcript_id=tr182
NC_037328.1	LoRTIA	mRNA	143120369	143131757	1	+	.	ID=tr182;transcript_id=tr182
NC_037328.1	LoRTIA	exon	143120399	143120500	2	+	.	ID=id1042;Parent=tr183;transcript_id=tr183
NC_037328.1	LoRTIA	mRNA	143120399	143131757	2	+	.	ID=tr183;transcript_id=tr183
NC_037328.1	LoRTIA	exon	143122330	143122450	1	+	.	ID=id1040;Parent=tr182;transcript_id=tr182
NC_037328.1	LoRTIA	exon	143122330	143122450	2	+	.	ID=id1043;Parent=tr183;transcript_id=tr183
NC_037328.1	LoRTIA	exon	143131174	143131757	1	+	.	ID=id1041;Parent=tr182;transcript_id=tr182
NC_037328.1	LoRTIA	exon	143131174	143131757	2	+	.	ID=id1044;Parent=tr183;transcript_id=tr183
NC_037328.1	LoRTIA	exon	143261991	143262266	3	-	.	ID=id1045;Parent=tr184;transcript_id=tr184
NC_037328.1	LoRTIA	exon	143261991	143262266	2	-	.	ID=id1053;Parent=tr185;transcript_id=tr185
NC_037328.1	LoRTIA	exon	143261991	143262266	1	-	.	ID=id1061;Parent=tr186;transcript_id=tr186
NC_037328.1	LoRTIA	mRNA	143261991	143274932	1	-	.	ID=tr186;transcript_id=tr186
NC_037328.1	LoRTIA	mRNA	143261991	143274944	2	-	.	ID=tr185;transcript_id=tr185
NC_037328.1	LoRTIA	mRNA	143261991	143274973	3	-	.	ID=tr184;transcript_id=tr184
NC_037328.1	LoRTIA	exon	143263428	143263520	3	-	.	ID=id1046;Parent=tr184;transcript_id=tr184
NC_037328.1	LoRTIA	exon	143263428	143263520	2	-	.	ID=id1054;Parent=tr185;transcript_id=tr185
NC_037328.1	LoRTIA	exon	143263428	143263520	1	-	.	ID=id1062;Parent=tr186;transcript_id=tr186
NC_037328.1	LoRTIA	exon	143263602	143263735	3	-	.	ID=id1047;Parent=tr184;transcript_id=tr184
NC_037328.1	LoRTIA	exon	143263602	143263735	2	-	.	ID=id1055;Parent=tr185;transcript_id=tr185
NC_037328.1	LoRTIA	exon	143263602	143263735	1	-	.	ID=id1063;Parent=tr186;transcript_id=tr186
NC_037328.1	LoRTIA	exon	143264233	143264331	3	-	.	ID=id1048;Parent=tr184;transcript_id=tr184
NC_037328.1	LoRTIA	exon	143264233	143264331	2	-	.	ID=id1056;Parent=tr185;transcript_id=tr185
NC_037328.1	LoRTIA	exon	143264233	143264331	1	-	.	ID=id1064;Parent=tr186;transcript_id=tr186
NC_037328.1	LoRTIA	exon	143264480	143264529	3	-	.	ID=id1049;Parent=tr184;transcript_id=tr184
NC_037328.1	LoRTIA	exon	143264480	143264529	2	-	.	ID=id1057;Parent=tr185;transcript_id=tr185
NC_037328.1	LoRTIA	exon	143264480	143264529	1	-	.	ID=id1065;Parent=tr186;transcript_id=tr186
NC_037328.1	LoRTIA	exon	143267745	143267811	3	-	.	ID=id1050;Parent=tr184;transcript_id=tr184
NC_037328.1	LoRTIA	exon	143267745	143267811	2	-	.	ID=id1058;Parent=tr185;transcript_id=tr185
NC_037328.1	LoRTIA	exon	143267745	143267811	1	-	.	ID=id1066;Parent=tr186;transcript_id=tr186
NC_037328.1	LoRTIA	exon	143271018	143271105	3	-	.	ID=id1051;Parent=tr184;transcript_id=tr184
NC_037328.1	LoRTIA	exon	143271018	143271105	2	-	.	ID=id1059;Parent=tr185;transcript_id=tr185
NC_037328.1	LoRTIA	exon	143271018	143271105	1	-	.	ID=id1067;Parent=tr186;transcript_id=tr186
NC_037328.1	LoRTIA	exon	143274859	143274932	1	-	.	ID=id1068;Parent=tr186;transcript_id=tr186
NC_037328.1	LoRTIA	exon	143274859	143274944	2	-	.	ID=id1060;Parent=tr185;transcript_id=tr185
NC_037328.1	LoRTIA	exon	143274859	143274973	3	-	.	ID=id1052;Parent=tr184;transcript_id=tr184
NC_037328.1	LoRTIA	exon	143512575	143514918	1	-	.	ID=id1069;Parent=tr187;transcript_id=tr187
NC_037328.1	LoRTIA	mRNA	143512575	143523982	1	-	.	ID=tr187;transcript_id=tr187
NC_037328.1	LoRTIA	exon	143515322	143515556	1	-	.	ID=id1070;Parent=tr187;transcript_id=tr187
NC_037328.1	LoRTIA	exon	143516237	143516512	1	-	.	ID=id1071;Parent=tr187;transcript_id=tr187
NC_037328.1	LoRTIA	exon	143517020	143517236	1	-	.	ID=id1072;Parent=tr187;transcript_id=tr187
NC_037328.1	LoRTIA	exon	143517341	143517463	1	-	.	ID=id1073;Parent=tr187;transcript_id=tr187
NC_037328.1	LoRTIA	exon	143517935	143518081	1	-	.	ID=id1074;Parent=tr187;transcript_id=tr187
NC_037328.1	LoRTIA	exon	143518334	143518557	1	-	.	ID=id1075;Parent=tr187;transcript_id=tr187
NC_037328.1	LoRTIA	exon	143519141	143519264	1	-	.	ID=id1076;Parent=tr187;transcript_id=tr187
NC_037328.1	LoRTIA	exon	143519491	143519615	1	-	.	ID=id1077;Parent=tr187;transcript_id=tr187
NC_037328.1	LoRTIA	exon	143519792	143519953	1	-	.	ID=id1078;Parent=tr187;transcript_id=tr187
NC_037328.1	LoRTIA	exon	143520116	143520179	1	-	.	ID=id1079;Parent=tr187;transcript_id=tr187
NC_037328.1	LoRTIA	exon	143522729	143522845	1	-	.	ID=id1080;Parent=tr187;transcript_id=tr187
NC_037328.1	LoRTIA	exon	143523291	143523461	1	-	.	ID=id1081;Parent=tr187;transcript_id=tr187
NC_037328.1	LoRTIA	exon	143523849	143523982	1	-	.	ID=id1082;Parent=tr187;transcript_id=tr187
NC_037328.1	LoRTIA	exon	143782430	143782660	1	+	.	ID=id1083;Parent=tr188;transcript_id=tr188
NC_037328.1	LoRTIA	mRNA	143782430	143808078	1	+	.	ID=tr188;transcript_id=tr188
NC_037328.1	LoRTIA	exon	143795877	143795931	1	+	.	ID=id1084;Parent=tr188;transcript_id=tr188
NC_037328.1	LoRTIA	exon	143799476	143799580	1	+	.	ID=id1085;Parent=tr188;transcript_id=tr188
NC_037328.1	LoRTIA	exon	143800132	143800215	1	+	.	ID=id1086;Parent=tr188;transcript_id=tr188
NC_037328.1	LoRTIA	exon	143800952	143800998	1	+	.	ID=id1087;Parent=tr188;transcript_id=tr188
NC_037328.1	LoRTIA	exon	143802182	143802267	1	+	.	ID=id1088;Parent=tr188;transcript_id=tr188
NC_037328.1	LoRTIA	exon	143803334	143803379	1	+	.	ID=id1089;Parent=tr188;transcript_id=tr188
NC_037328.1	LoRTIA	exon	143805359	143805470	1	+	.	ID=id1090;Parent=tr188;transcript_id=tr188
NC_037328.1	LoRTIA	exon	143806361	143806497	1	+	.	ID=id1091;Parent=tr188;transcript_id=tr188
NC_037328.1	LoRTIA	exon	143807552	143807618	1	+	.	ID=id1092;Parent=tr188;transcript_id=tr188
NC_037328.1	LoRTIA	exon	143807877	143808078	1	+	.	ID=id1093;Parent=tr188;transcript_id=tr188
NC_037328.1	LoRTIA	exon	143819490	143819823	1	-	.	ID=id1094;Parent=tr189;transcript_id=tr189
NC_037328.1	LoRTIA	exon	143819490	143819823	1	-	.	ID=id1097;Parent=tr190;transcript_id=tr190
NC_037328.1	LoRTIA	mRNA	143819490	143823718	1	-	.	ID=tr189;transcript_id=tr189
NC_037328.1	LoRTIA	mRNA	143819490	143823718	1	-	.	ID=tr190;transcript_id=tr190
NC_037328.1	LoRTIA	exon	143820270	143820371	1	-	.	ID=id1095;Parent=tr189;transcript_id=tr189
NC_037328.1	LoRTIA	exon	143820300	143820371	1	-	.	ID=id1098;Parent=tr190;transcript_id=tr190
NC_037328.1	LoRTIA	exon	143823578	143823718	1	-	.	ID=id1096;Parent=tr189;transcript_id=tr189
NC_037328.1	LoRTIA	exon	143823578	143823718	1	-	.	ID=id1099;Parent=tr190;transcript_id=tr190
NC_037328.1	LoRTIA	exon	143846934	143847270	6	-	.	ID=id1100;Parent=tr191;transcript_id=tr191
NC_037328.1	LoRTIA	exon	143846934	143847270	3	-	.	ID=id1103;Parent=tr192;transcript_id=tr192
NC_037328.1	LoRTIA	mRNA	143846934	143850386	6	-	.	ID=tr191;transcript_id=tr191
NC_037328.1	LoRTIA	mRNA	143846934	143850400	3	-	.	ID=tr192;transcript_id=tr192
NC_037328.1	LoRTIA	exon	143847694	143847795	6	-	.	ID=id1101;Parent=tr191;transcript_id=tr191
NC_037328.1	LoRTIA	exon	143847694	143847795	3	-	.	ID=id1104;Parent=tr192;transcript_id=tr192
NC_037328.1	LoRTIA	exon	143850210	143850386	6	-	.	ID=id1102;Parent=tr191;transcript_id=tr191
NC_037328.1	LoRTIA	exon	143850210	143850400	3	-	.	ID=id1105;Parent=tr192;transcript_id=tr192
NC_037328.1	LoRTIA	exon	144308781	144308885	1	+	.	ID=id1106;Parent=tr193;transcript_id=tr193
NC_037328.1	LoRTIA	mRNA	144308781	144335967	1	+	.	ID=tr193;transcript_id=tr193
NC_037328.1	LoRTIA	exon	144314171	144314244	1	+	.	ID=id1107;Parent=tr193;transcript_id=tr193
NC_037328.1	LoRTIA	exon	144316301	144316378	1	+	.	ID=id1108;Parent=tr193;transcript_id=tr193
NC_037328.1	LoRTIA	exon	144319013	144319202	1	+	.	ID=id1109;Parent=tr193;transcript_id=tr193
NC_037328.1	LoRTIA	exon	144319856	144320021	1	+	.	ID=id1110;Parent=tr193;transcript_id=tr193
NC_037328.1	LoRTIA	exon	144320616	144320660	1	+	.	ID=id1111;Parent=tr193;transcript_id=tr193
NC_037328.1	LoRTIA	exon	144320918	144321026	1	+	.	ID=id1112;Parent=tr193;transcript_id=tr193
NC_037328.1	LoRTIA	exon	144322705	144322800	1	+	.	ID=id1113;Parent=tr193;transcript_id=tr193
NC_037328.1	LoRTIA	exon	144324890	144324982	1	+	.	ID=id1114;Parent=tr193;transcript_id=tr193
NC_037328.1	LoRTIA	exon	144326190	144326315	1	+	.	ID=id1115;Parent=tr193;transcript_id=tr193
NC_037328.1	LoRTIA	exon	144327303	144327367	1	+	.	ID=id1116;Parent=tr193;transcript_id=tr193
NC_037328.1	LoRTIA	exon	144327989	144328052	1	+	.	ID=id1117;Parent=tr193;transcript_id=tr193
NC_037328.1	LoRTIA	exon	144329853	144329999	1	+	.	ID=id1118;Parent=tr193;transcript_id=tr193
NC_037328.1	LoRTIA	exon	144330358	144330428	1	+	.	ID=id1119;Parent=tr193;transcript_id=tr193
NC_037328.1	LoRTIA	exon	144330875	144330962	1	+	.	ID=id1120;Parent=tr193;transcript_id=tr193
NC_037328.1	LoRTIA	exon	144331410	144331562	1	+	.	ID=id1121;Parent=tr193;transcript_id=tr193
NC_037328.1	LoRTIA	exon	144333066	144333230	1	+	.	ID=id1122;Parent=tr193;transcript_id=tr193
NC_037328.1	LoRTIA	exon	144333727	144333788	1	+	.	ID=id1123;Parent=tr193;transcript_id=tr193
NC_037328.1	LoRTIA	exon	144333998	144334109	1	+	.	ID=id1124;Parent=tr193;transcript_id=tr193
NC_037328.1	LoRTIA	exon	144334721	144334820	1	+	.	ID=id1125;Parent=tr193;transcript_id=tr193
NC_037328.1	LoRTIA	exon	144334908	144335013	1	+	.	ID=id1126;Parent=tr193;transcript_id=tr193
NC_037328.1	LoRTIA	exon	144335391	144335967	1	+	.	ID=id1127;Parent=tr193;transcript_id=tr193
NC_037328.1	LoRTIA	exon	144658021	144659754	1	-	.	ID=id1128;Parent=tr194;transcript_id=tr194
NC_037328.1	LoRTIA	mRNA	144658021	144684345	1	-	.	ID=tr194;transcript_id=tr194
NC_037328.1	LoRTIA	exon	144659514	144659754	1	-	.	ID=id1134;Parent=tr195;transcript_id=tr195
NC_037328.1	LoRTIA	mRNA	144659514	144684345	1	-	.	ID=tr195;transcript_id=tr195
NC_037328.1	LoRTIA	exon	144662920	144663060	1	-	.	ID=id1129;Parent=tr194;transcript_id=tr194
NC_037328.1	LoRTIA	exon	144662920	144663060	1	-	.	ID=id1135;Parent=tr195;transcript_id=tr195
NC_037328.1	LoRTIA	exon	144665207	144665325	1	-	.	ID=id1130;Parent=tr194;transcript_id=tr194
NC_037328.1	LoRTIA	exon	144665207	144665325	1	-	.	ID=id1136;Parent=tr195;transcript_id=tr195
NC_037328.1	LoRTIA	exon	144675731	144675776	1	-	.	ID=id1131;Parent=tr194;transcript_id=tr194
NC_037328.1	LoRTIA	exon	144675731	144675776	1	-	.	ID=id1137;Parent=tr195;transcript_id=tr195
NC_037328.1	LoRTIA	exon	144675871	144675906	1	-	.	ID=id1132;Parent=tr194;transcript_id=tr194
NC_037328.1	LoRTIA	exon	144675871	144675906	1	-	.	ID=id1138;Parent=tr195;transcript_id=tr195
NC_037328.1	LoRTIA	exon	144684233	144684345	1	-	.	ID=id1133;Parent=tr194;transcript_id=tr194
NC_037328.1	LoRTIA	exon	144684233	144684345	1	-	.	ID=id1139;Parent=tr195;transcript_id=tr195
NC_037328.1	LoRTIA	exon	144713170	144714885	2	-	.	ID=id1140;Parent=tr196;transcript_id=tr196
NC_037328.1	LoRTIA	exon	144713170	144714885	4	-	.	ID=id1146;Parent=tr197;transcript_id=tr197
NC_037328.1	LoRTIA	exon	144713170	144714885	1	-	.	ID=id1152;Parent=tr198;transcript_id=tr198
NC_037328.1	LoRTIA	exon	144713170	144714885	1	-	.	ID=id1157;Parent=tr199;transcript_id=tr199
NC_037328.1	LoRTIA	exon	144713170	144714885	3	-	.	ID=id1163;Parent=tr200;transcript_id=tr200
NC_037328.1	LoRTIA	mRNA	144713170	144730554	1	-	.	ID=tr198;transcript_id=tr198
NC_037328.1	LoRTIA	mRNA	144713170	144730554	3	-	.	ID=tr200;transcript_id=tr200
NC_037328.1	LoRTIA	mRNA	144713170	144730570	2	-	.	ID=tr196;transcript_id=tr196
NC_037328.1	LoRTIA	mRNA	144713170	144730570	1	-	.	ID=tr199;transcript_id=tr199
NC_037328.1	LoRTIA	mRNA	144713170	144730603	4	-	.	ID=tr197;transcript_id=tr197
NC_037328.1	LoRTIA	exon	144716698	144716741	1	-	.	ID=id1158;Parent=tr199;transcript_id=tr199
NC_037328.1	LoRTIA	exon	144716698	144716744	2	-	.	ID=id1141;Parent=tr196;transcript_id=tr196
NC_037328.1	LoRTIA	exon	144716698	144716744	4	-	.	ID=id1147;Parent=tr197;transcript_id=tr197
NC_037328.1	LoRTIA	exon	144716698	144716744	1	-	.	ID=id1153;Parent=tr198;transcript_id=tr198
NC_037328.1	LoRTIA	exon	144716698	144716744	3	-	.	ID=id1164;Parent=tr200;transcript_id=tr200
NC_037328.1	LoRTIA	exon	144717419	144717590	2	-	.	ID=id1142;Parent=tr196;transcript_id=tr196
NC_037328.1	LoRTIA	exon	144717419	144717590	4	-	.	ID=id1148;Parent=tr197;transcript_id=tr197
NC_037328.1	LoRTIA	exon	144717419	144717590	1	-	.	ID=id1154;Parent=tr198;transcript_id=tr198
NC_037328.1	LoRTIA	exon	144717419	144717590	1	-	.	ID=id1159;Parent=tr199;transcript_id=tr199
NC_037328.1	LoRTIA	exon	144717419	144717590	3	-	.	ID=id1165;Parent=tr200;transcript_id=tr200
NC_037328.1	LoRTIA	exon	144720816	144720924	2	-	.	ID=id1143;Parent=tr196;transcript_id=tr196
NC_037328.1	LoRTIA	exon	144720816	144720924	4	-	.	ID=id1149;Parent=tr197;transcript_id=tr197
NC_037328.1	LoRTIA	exon	144720816	144720924	1	-	.	ID=id1160;Parent=tr199;transcript_id=tr199
NC_037328.1	LoRTIA	exon	144720816	144720924	3	-	.	ID=id1166;Parent=tr200;transcript_id=tr200
NC_037328.1	LoRTIA	exon	144720824	144720965	1	-	.	ID=id1155;Parent=tr198;transcript_id=tr198
NC_037328.1	LoRTIA	exon	144722811	144722863	2	-	.	ID=id1144;Parent=tr196;transcript_id=tr196
NC_037328.1	LoRTIA	exon	144722811	144722863	4	-	.	ID=id1150;Parent=tr197;transcript_id=tr197
NC_037328.1	LoRTIA	exon	144722811	144722863	1	-	.	ID=id1161;Parent=tr199;transcript_id=tr199
NC_037328.1	LoRTIA	exon	144722811	144722863	3	-	.	ID=id1167;Parent=tr200;transcript_id=tr200
NC_037328.1	LoRTIA	exon	144730410	144730554	1	-	.	ID=id1156;Parent=tr198;transcript_id=tr198
NC_037328.1	LoRTIA	exon	144730410	144730554	3	-	.	ID=id1168;Parent=tr200;transcript_id=tr200
NC_037328.1	LoRTIA	exon	144730410	144730570	2	-	.	ID=id1145;Parent=tr196;transcript_id=tr196
NC_037328.1	LoRTIA	exon	144730410	144730570	1	-	.	ID=id1162;Parent=tr199;transcript_id=tr199
NC_037328.1	LoRTIA	exon	144730410	144730603	4	-	.	ID=id1151;Parent=tr197;transcript_id=tr197
NC_037328.1	LoRTIA	exon	145295203	145295295	1	+	.	ID=id1169;Parent=tr201;transcript_id=tr201
NC_037328.1	LoRTIA	mRNA	145295203	145296579	1	+	.	ID=tr201;transcript_id=tr201
NC_037328.1	LoRTIA	exon	145296166	145296579	1	+	.	ID=id1170;Parent=tr201;transcript_id=tr201
NC_037328.1	LoRTIA	exon	145668833	145669045	1	+	.	ID=id1199;Parent=tr203;transcript_id=tr203
NC_037328.1	LoRTIA	exon	145668833	145669049	1	+	.	ID=id1171;Parent=tr202;transcript_id=tr202
NC_037328.1	LoRTIA	mRNA	145668833	145671895	1	+	.	ID=tr203;transcript_id=tr203
NC_037328.1	LoRTIA	mRNA	145668833	145687968	1	+	.	ID=tr202;transcript_id=tr202
NC_037328.1	LoRTIA	exon	145668856	145669045	1	+	.	ID=id1202;Parent=tr204;transcript_id=tr204
NC_037328.1	LoRTIA	mRNA	145668856	145687968	1	+	.	ID=tr204;transcript_id=tr204
NC_037328.1	LoRTIA	exon	145669539	145669668	1	+	.	ID=id1172;Parent=tr202;transcript_id=tr202
NC_037328.1	LoRTIA	exon	145669539	145669668	1	+	.	ID=id1200;Parent=tr203;transcript_id=tr203
NC_037328.1	LoRTIA	exon	145669539	145669668	1	+	.	ID=id1203;Parent=tr204;transcript_id=tr204
NC_037328.1	LoRTIA	exon	145671099	145671299	1	+	.	ID=id1173;Parent=tr202;transcript_id=tr202
NC_037328.1	LoRTIA	exon	145671099	145671299	1	+	.	ID=id1204;Parent=tr204;transcript_id=tr204
NC_037328.1	LoRTIA	exon	145671099	145671895	1	+	.	ID=id1201;Parent=tr203;transcript_id=tr203
NC_037328.1	LoRTIA	exon	145672242	145672401	1	+	.	ID=id1174;Parent=tr202;transcript_id=tr202
NC_037328.1	LoRTIA	exon	145672242	145672401	1	+	.	ID=id1205;Parent=tr204;transcript_id=tr204
NC_037328.1	LoRTIA	exon	145672574	145672702	1	+	.	ID=id1206;Parent=tr204;transcript_id=tr204
NC_037328.1	LoRTIA	exon	145672574	145673113	1	+	.	ID=id1175;Parent=tr202;transcript_id=tr202
NC_037328.1	LoRTIA	exon	145672809	145673113	1	+	.	ID=id1207;Parent=tr204;transcript_id=tr204
NC_037328.1	LoRTIA	exon	145673900	145673953	1	+	.	ID=id1176;Parent=tr202;transcript_id=tr202
NC_037328.1	LoRTIA	exon	145673900	145673953	1	+	.	ID=id1208;Parent=tr204;transcript_id=tr204
NC_037328.1	LoRTIA	exon	145674480	145674524	1	+	.	ID=id1177;Parent=tr202;transcript_id=tr202
NC_037328.1	LoRTIA	exon	145674480	145674650	1	+	.	ID=id1209;Parent=tr204;transcript_id=tr204
NC_037328.1	LoRTIA	exon	145674624	145674650	1	+	.	ID=id1178;Parent=tr202;transcript_id=tr202
NC_037328.1	LoRTIA	exon	145674820	145674846	1	+	.	ID=id1179;Parent=tr202;transcript_id=tr202
NC_037328.1	LoRTIA	exon	145674820	145674846	1	+	.	ID=id1210;Parent=tr204;transcript_id=tr204
NC_037328.1	LoRTIA	exon	145674939	145674983	1	+	.	ID=id1211;Parent=tr204;transcript_id=tr204
NC_037328.1	LoRTIA	exon	145674939	145675357	1	+	.	ID=id1180;Parent=tr202;transcript_id=tr202
NC_037328.1	LoRTIA	exon	145675304	145675623	1	+	.	ID=id1212;Parent=tr204;transcript_id=tr204
NC_037328.1	LoRTIA	exon	145675557	145675619	1	+	.	ID=id1181;Parent=tr202;transcript_id=tr202
NC_037328.1	LoRTIA	exon	145676382	145676444	1	+	.	ID=id1182;Parent=tr202;transcript_id=tr202
NC_037328.1	LoRTIA	exon	145676382	145676444	1	+	.	ID=id1213;Parent=tr204;transcript_id=tr204
NC_037328.1	LoRTIA	exon	145676534	145676587	1	+	.	ID=id1183;Parent=tr202;transcript_id=tr202
NC_037328.1	LoRTIA	exon	145676534	145676587	1	+	.	ID=id1214;Parent=tr204;transcript_id=tr204
NC_037328.1	LoRTIA	exon	145676671	145676706	1	+	.	ID=id1184;Parent=tr202;transcript_id=tr202
NC_037328.1	LoRTIA	exon	145676671	145676706	1	+	.	ID=id1215;Parent=tr204;transcript_id=tr204
NC_037328.1	LoRTIA	exon	145676896	145676958	1	+	.	ID=id1185;Parent=tr202;transcript_id=tr202
NC_037328.1	LoRTIA	exon	145676896	145676958	1	+	.	ID=id1216;Parent=tr204;transcript_id=tr204
NC_037328.1	LoRTIA	exon	145677569	145677631	1	+	.	ID=id1186;Parent=tr202;transcript_id=tr202
NC_037328.1	LoRTIA	exon	145677569	145677631	1	+	.	ID=id1217;Parent=tr204;transcript_id=tr204
NC_037328.1	LoRTIA	exon	145681214	145681276	1	+	.	ID=id1187;Parent=tr202;transcript_id=tr202
NC_037328.1	LoRTIA	exon	145681214	145681276	1	+	.	ID=id1218;Parent=tr204;transcript_id=tr204
NC_037328.1	LoRTIA	exon	145681989	145682051	1	+	.	ID=id1188;Parent=tr202;transcript_id=tr202
NC_037328.1	LoRTIA	exon	145681989	145682051	1	+	.	ID=id1219;Parent=tr204;transcript_id=tr204
NC_037328.1	LoRTIA	exon	145682173	145682223	1	+	.	ID=id1189;Parent=tr202;transcript_id=tr202
NC_037328.1	LoRTIA	exon	145682173	145682223	1	+	.	ID=id1220;Parent=tr204;transcript_id=tr204
NC_037328.1	LoRTIA	exon	145682344	145682379	1	+	.	ID=id1190;Parent=tr202;transcript_id=tr202
NC_037328.1	LoRTIA	exon	145682344	145682379	1	+	.	ID=id1221;Parent=tr204;transcript_id=tr204
NC_037328.1	LoRTIA	exon	145682684	145682746	1	+	.	ID=id1191;Parent=tr202;transcript_id=tr202
NC_037328.1	LoRTIA	exon	145682684	145682746	1	+	.	ID=id1222;Parent=tr204;transcript_id=tr204
NC_037328.1	LoRTIA	exon	145682944	145683009	1	+	.	ID=id1192;Parent=tr202;transcript_id=tr202
NC_037328.1	LoRTIA	exon	145682944	145683009	1	+	.	ID=id1223;Parent=tr204;transcript_id=tr204
NC_037328.1	LoRTIA	exon	145683518	145683553	1	+	.	ID=id1193;Parent=tr202;transcript_id=tr202
NC_037328.1	LoRTIA	exon	145683518	145683553	1	+	.	ID=id1224;Parent=tr204;transcript_id=tr204
NC_037328.1	LoRTIA	exon	145684059	145684715	1	+	.	ID=id1194;Parent=tr202;transcript_id=tr202
NC_037328.1	LoRTIA	exon	145684059	145684715	1	+	.	ID=id1225;Parent=tr204;transcript_id=tr204
NC_037328.1	LoRTIA	exon	145685004	145685113	1	+	.	ID=id1195;Parent=tr202;transcript_id=tr202
NC_037328.1	LoRTIA	exon	145685004	145685113	1	+	.	ID=id1226;Parent=tr204;transcript_id=tr204
NC_037328.1	LoRTIA	exon	145685263	145685446	1	+	.	ID=id1227;Parent=tr204;transcript_id=tr204
NC_037328.1	LoRTIA	exon	145685263	145685723	1	+	.	ID=id1196;Parent=tr202;transcript_id=tr202
NC_037328.1	LoRTIA	exon	145685543	145685723	1	+	.	ID=id1228;Parent=tr204;transcript_id=tr204
NC_037328.1	LoRTIA	exon	145686435	145686464	1	+	.	ID=id1197;Parent=tr202;transcript_id=tr202
NC_037328.1	LoRTIA	exon	145686435	145686464	1	+	.	ID=id1229;Parent=tr204;transcript_id=tr204
NC_037328.1	LoRTIA	exon	145686588	145687968	1	+	.	ID=id1198;Parent=tr202;transcript_id=tr202
NC_037328.1	LoRTIA	exon	145686588	145687968	1	+	.	ID=id1230;Parent=tr204;transcript_id=tr204
NC_037328.1	LoRTIA	exon	145807107	145807184	1	+	.	ID=id1231;Parent=tr205;transcript_id=tr205
NC_037328.1	LoRTIA	mRNA	145807107	145838160	1	+	.	ID=tr205;transcript_id=tr205
NC_037328.1	LoRTIA	exon	145820716	145820855	1	+	.	ID=id1232;Parent=tr205;transcript_id=tr205
NC_037328.1	LoRTIA	exon	145821027	145821625	1	+	.	ID=id1233;Parent=tr205;transcript_id=tr205
NC_037328.1	LoRTIA	exon	145821825	145821845	1	+	.	ID=id1234;Parent=tr205;transcript_id=tr205
NC_037328.1	LoRTIA	exon	145822559	145822624	1	+	.	ID=id1235;Parent=tr205;transcript_id=tr205
NC_037328.1	LoRTIA	exon	145823884	145823937	1	+	.	ID=id1236;Parent=tr205;transcript_id=tr205
NC_037328.1	LoRTIA	exon	145824023	145824067	1	+	.	ID=id1237;Parent=tr205;transcript_id=tr205
NC_037328.1	LoRTIA	exon	145824360	145824386	1	+	.	ID=id1238;Parent=tr205;transcript_id=tr205
NC_037328.1	LoRTIA	exon	145824616	145824642	1	+	.	ID=id1239;Parent=tr205;transcript_id=tr205
NC_037328.1	LoRTIA	exon	145824741	145824785	1	+	.	ID=id1240;Parent=tr205;transcript_id=tr205
NC_037328.1	LoRTIA	exon	145825345	145825398	1	+	.	ID=id1241;Parent=tr205;transcript_id=tr205
NC_037328.1	LoRTIA	exon	145825799	145825861	1	+	.	ID=id1242;Parent=tr205;transcript_id=tr205
NC_037328.1	LoRTIA	exon	145826278	145826714	1	+	.	ID=id1243;Parent=tr205;transcript_id=tr205
NC_037328.1	LoRTIA	exon	145827322	145827384	1	+	.	ID=id1244;Parent=tr205;transcript_id=tr205
NC_037328.1	LoRTIA	exon	145827972	145828034	1	+	.	ID=id1245;Parent=tr205;transcript_id=tr205
NC_037328.1	LoRTIA	exon	145828245	145828307	1	+	.	ID=id1246;Parent=tr205;transcript_id=tr205
NC_037328.1	LoRTIA	exon	145828674	145828736	1	+	.	ID=id1247;Parent=tr205;transcript_id=tr205
NC_037328.1	LoRTIA	exon	145829010	145829060	1	+	.	ID=id1248;Parent=tr205;transcript_id=tr205
NC_037328.1	LoRTIA	exon	145829305	145829340	1	+	.	ID=id1249;Parent=tr205;transcript_id=tr205
NC_037328.1	LoRTIA	exon	145829565	145829627	1	+	.	ID=id1250;Parent=tr205;transcript_id=tr205
NC_037328.1	LoRTIA	exon	145829713	145829775	1	+	.	ID=id1251;Parent=tr205;transcript_id=tr205
NC_037328.1	LoRTIA	exon	145829919	145829954	1	+	.	ID=id1252;Parent=tr205;transcript_id=tr205
NC_037328.1	LoRTIA	exon	145830142	145830187	1	+	.	ID=id1253;Parent=tr205;transcript_id=tr205
NC_037328.1	LoRTIA	exon	145830449	145830601	1	+	.	ID=id1254;Parent=tr205;transcript_id=tr205
NC_037328.1	LoRTIA	exon	145830767	145831219	1	+	.	ID=id1255;Parent=tr205;transcript_id=tr205
NC_037328.1	LoRTIA	exon	145831435	145831473	1	+	.	ID=id1256;Parent=tr205;transcript_id=tr205
NC_037328.1	LoRTIA	exon	145837051	145838160	1	+	.	ID=id1257;Parent=tr205;transcript_id=tr205
NC_037328.1	LoRTIA	exon	145973479	145973712	2	+	.	ID=id1258;Parent=tr206;transcript_id=tr206
NC_037328.1	LoRTIA	mRNA	145973479	145977561	2	+	.	ID=tr206;transcript_id=tr206
NC_037328.1	LoRTIA	exon	145973494	145973712	1	+	.	ID=id1262;Parent=tr207;transcript_id=tr207
NC_037328.1	LoRTIA	mRNA	145973494	145977561	1	+	.	ID=tr207;transcript_id=tr207
NC_037328.1	LoRTIA	exon	145974876	145975004	2	+	.	ID=id1259;Parent=tr206;transcript_id=tr206
NC_037328.1	LoRTIA	exon	145974876	145975004	1	+	.	ID=id1263;Parent=tr207;transcript_id=tr207
NC_037328.1	LoRTIA	exon	145976212	145976280	2	+	.	ID=id1260;Parent=tr206;transcript_id=tr206
NC_037328.1	LoRTIA	exon	145976212	145976280	1	+	.	ID=id1264;Parent=tr207;transcript_id=tr207
NC_037328.1	LoRTIA	exon	145977297	145977561	2	+	.	ID=id1261;Parent=tr206;transcript_id=tr206
NC_037328.1	LoRTIA	exon	145977297	145977561	1	+	.	ID=id1265;Parent=tr207;transcript_id=tr207
NC_037328.1	LoRTIA	mRNA	148474959	148475506	3	+	.	ID=tr208;transcript_id=tr208
NC_037328.1	LoRTIA	mRNA	149051341	149051681	1	+	.	ID=tr209;transcript_id=tr209
NC_037328.1	LoRTIA	exon	151161888	151162173	1	+	.	ID=id1266;Parent=tr210;transcript_id=tr210
NC_037328.1	LoRTIA	mRNA	151161888	151180492	1	+	.	ID=tr210;transcript_id=tr210
NC_037328.1	LoRTIA	exon	151166633	151166704	1	+	.	ID=id1267;Parent=tr210;transcript_id=tr210
NC_037328.1	LoRTIA	exon	151169987	151170098	1	+	.	ID=id1268;Parent=tr210;transcript_id=tr210
NC_037328.1	LoRTIA	exon	151171337	151171456	1	+	.	ID=id1269;Parent=tr210;transcript_id=tr210
NC_037328.1	LoRTIA	exon	151171754	151171954	1	+	.	ID=id1270;Parent=tr210;transcript_id=tr210
NC_037328.1	LoRTIA	exon	151173780	151173863	1	+	.	ID=id1271;Parent=tr210;transcript_id=tr210
NC_037328.1	LoRTIA	exon	151175059	151175283	1	+	.	ID=id1272;Parent=tr210;transcript_id=tr210
NC_037328.1	LoRTIA	exon	151176327	151176590	1	+	.	ID=id1273;Parent=tr210;transcript_id=tr210
NC_037328.1	LoRTIA	exon	151178151	151178269	1	+	.	ID=id1274;Parent=tr210;transcript_id=tr210
NC_037328.1	LoRTIA	exon	151179414	151180492	1	+	.	ID=id1275;Parent=tr210;transcript_id=tr210
NC_037328.1	LoRTIA	mRNA	152412902	152413301	3	+	.	ID=tr211;transcript_id=tr211
NC_037328.1	LoRTIA	exon	157198801	157198906	2	+	.	ID=id1276;Parent=tr212;transcript_id=tr212
NC_037328.1	LoRTIA	exon	157198801	157198927	2	+	.	ID=id1282;Parent=tr213;transcript_id=tr213
NC_037328.1	LoRTIA	mRNA	157198801	157232078	2	+	.	ID=tr212;transcript_id=tr212
NC_037328.1	LoRTIA	mRNA	157198801	157232078	2	+	.	ID=tr213;transcript_id=tr213
NC_037328.1	LoRTIA	exon	157201899	157202154	2	+	.	ID=id1277;Parent=tr212;transcript_id=tr212
NC_037328.1	LoRTIA	exon	157201899	157202154	2	+	.	ID=id1283;Parent=tr213;transcript_id=tr213
NC_037328.1	LoRTIA	exon	157224311	157224462	2	+	.	ID=id1278;Parent=tr212;transcript_id=tr212
NC_037328.1	LoRTIA	exon	157224311	157224462	2	+	.	ID=id1284;Parent=tr213;transcript_id=tr213
NC_037328.1	LoRTIA	exon	157224770	157224892	2	+	.	ID=id1279;Parent=tr212;transcript_id=tr212
NC_037328.1	LoRTIA	exon	157224770	157224892	2	+	.	ID=id1285;Parent=tr213;transcript_id=tr213
NC_037328.1	LoRTIA	exon	157226856	157226949	2	+	.	ID=id1280;Parent=tr212;transcript_id=tr212
NC_037328.1	LoRTIA	exon	157226856	157226949	2	+	.	ID=id1286;Parent=tr213;transcript_id=tr213
NC_037328.1	LoRTIA	exon	157230703	157232078	2	+	.	ID=id1281;Parent=tr212;transcript_id=tr212
NC_037328.1	LoRTIA	exon	157230703	157232078	2	+	.	ID=id1287;Parent=tr213;transcript_id=tr213
NC_037328.1	LoRTIA	exon	157393394	157393976	1	-	.	ID=id1288;Parent=tr214;transcript_id=tr214
NC_037328.1	LoRTIA	mRNA	157393394	157410869	1	-	.	ID=tr214;transcript_id=tr214
NC_037328.1	LoRTIA	exon	157394199	157394391	1	-	.	ID=id1289;Parent=tr214;transcript_id=tr214
NC_037328.1	LoRTIA	exon	157401900	157402661	1	-	.	ID=id1290;Parent=tr214;transcript_id=tr214
NC_037328.1	LoRTIA	exon	157403167	157403222	1	-	.	ID=id1291;Parent=tr214;transcript_id=tr214
NC_037328.1	LoRTIA	exon	157404853	157404947	1	-	.	ID=id1292;Parent=tr214;transcript_id=tr214
NC_037328.1	LoRTIA	exon	157408890	157409083	1	-	.	ID=id1293;Parent=tr214;transcript_id=tr214
NC_037328.1	LoRTIA	exon	157409166	157409318	1	-	.	ID=id1294;Parent=tr214;transcript_id=tr214
NC_037328.1	LoRTIA	exon	157410721	157410869	1	-	.	ID=id1295;Parent=tr214;transcript_id=tr214
NC_037328.1	LoRTIA	mRNA	158271641	158272362	48	-	.	ID=tr215;transcript_id=tr215
NC_037328.1	LoRTIA	exon	158335548	158336883	2	-	.	ID=id1296;Parent=tr216;transcript_id=tr216
NC_037328.1	LoRTIA	mRNA	158335548	158359804	2	-	.	ID=tr216;transcript_id=tr216
NC_037328.1	LoRTIA	exon	158336502	158336883	1	-	.	ID=id1305;Parent=tr217;transcript_id=tr217
NC_037328.1	LoRTIA	mRNA	158336502	158359804	1	-	.	ID=tr217;transcript_id=tr217
NC_037328.1	LoRTIA	exon	158339132	158339190	2	-	.	ID=id1297;Parent=tr216;transcript_id=tr216
NC_037328.1	LoRTIA	exon	158339132	158339190	1	-	.	ID=id1306;Parent=tr217;transcript_id=tr217
NC_037328.1	LoRTIA	exon	158339992	158340059	2	-	.	ID=id1298;Parent=tr216;transcript_id=tr216
NC_037328.1	LoRTIA	exon	158339992	158340059	1	-	.	ID=id1307;Parent=tr217;transcript_id=tr217
NC_037328.1	LoRTIA	exon	158340549	158340750	2	-	.	ID=id1299;Parent=tr216;transcript_id=tr216
NC_037328.1	LoRTIA	exon	158340549	158340750	1	-	.	ID=id1308;Parent=tr217;transcript_id=tr217
NC_037328.1	LoRTIA	exon	158341543	158341676	2	-	.	ID=id1300;Parent=tr216;transcript_id=tr216
NC_037328.1	LoRTIA	exon	158341543	158341676	1	-	.	ID=id1309;Parent=tr217;transcript_id=tr217
NC_037328.1	LoRTIA	exon	158344335	158344481	2	-	.	ID=id1301;Parent=tr216;transcript_id=tr216
NC_037328.1	LoRTIA	exon	158344335	158344481	1	-	.	ID=id1310;Parent=tr217;transcript_id=tr217
NC_037328.1	LoRTIA	exon	158345700	158345816	2	-	.	ID=id1302;Parent=tr216;transcript_id=tr216
NC_037328.1	LoRTIA	exon	158345700	158345816	1	-	.	ID=id1311;Parent=tr217;transcript_id=tr217
NC_037328.1	LoRTIA	exon	158346982	158347106	2	-	.	ID=id1303;Parent=tr216;transcript_id=tr216
NC_037328.1	LoRTIA	exon	158346982	158347106	1	-	.	ID=id1312;Parent=tr217;transcript_id=tr217
NC_037328.1	LoRTIA	exon	158359278	158359804	2	-	.	ID=id1304;Parent=tr216;transcript_id=tr216
NC_037328.1	LoRTIA	exon	158359278	158359804	1	-	.	ID=id1313;Parent=tr217;transcript_id=tr217
NC_037329.1	LoRTIA	exon	1318930	1319012	3	+	.	ID=id1314;Parent=tr218;transcript_id=tr218
NC_037329.1	LoRTIA	mRNA	1318930	1323394	3	+	.	ID=tr218;transcript_id=tr218
NC_037329.1	LoRTIA	exon	1319159	1319267	3	+	.	ID=id1315;Parent=tr218;transcript_id=tr218
NC_037329.1	LoRTIA	exon	1321074	1321157	3	+	.	ID=id1316;Parent=tr218;transcript_id=tr218
NC_037329.1	LoRTIA	exon	1321852	1321961	3	+	.	ID=id1317;Parent=tr218;transcript_id=tr218
NC_037329.1	LoRTIA	exon	1322037	1322169	3	+	.	ID=id1318;Parent=tr218;transcript_id=tr218
NC_037329.1	LoRTIA	exon	1322255	1322409	3	+	.	ID=id1319;Parent=tr218;transcript_id=tr218
NC_037329.1	LoRTIA	exon	1322500	1322594	3	+	.	ID=id1320;Parent=tr218;transcript_id=tr218
NC_037329.1	LoRTIA	exon	1322714	1322787	3	+	.	ID=id1321;Parent=tr218;transcript_id=tr218
NC_037329.1	LoRTIA	exon	1322869	1323394	3	+	.	ID=id1322;Parent=tr218;transcript_id=tr218
NC_037329.1	LoRTIA	exon	1869363	1869836	1	-	.	ID=id1323;Parent=tr219;transcript_id=tr219
NC_037329.1	LoRTIA	mRNA	1869363	1906533	1	-	.	ID=tr219;transcript_id=tr219
NC_037329.1	LoRTIA	exon	1870285	1870410	1	-	.	ID=id1324;Parent=tr219;transcript_id=tr219
NC_037329.1	LoRTIA	exon	1872143	1872320	1	-	.	ID=id1325;Parent=tr219;transcript_id=tr219
NC_037329.1	LoRTIA	exon	1872448	1872590	1	-	.	ID=id1326;Parent=tr219;transcript_id=tr219
NC_037329.1	LoRTIA	exon	1877620	1877717	1	-	.	ID=id1327;Parent=tr219;transcript_id=tr219
NC_037329.1	LoRTIA	exon	1888263	1888346	1	-	.	ID=id1328;Parent=tr219;transcript_id=tr219
NC_037329.1	LoRTIA	exon	1896424	1896504	1	-	.	ID=id1329;Parent=tr219;transcript_id=tr219
NC_037329.1	LoRTIA	exon	1906294	1906533	1	-	.	ID=id1330;Parent=tr219;transcript_id=tr219
NC_037329.1	LoRTIA	exon	4623457	4623545	1	+	.	ID=id1331;Parent=tr220;transcript_id=tr220
NC_037329.1	LoRTIA	mRNA	4623457	4635167	1	+	.	ID=tr220;transcript_id=tr220
NC_037329.1	LoRTIA	exon	4625295	4625475	1	+	.	ID=id1332;Parent=tr220;transcript_id=tr220
NC_037329.1	LoRTIA	exon	4631673	4631768	1	+	.	ID=id1333;Parent=tr220;transcript_id=tr220
NC_037329.1	LoRTIA	exon	4634730	4635167	1	+	.	ID=id1334;Parent=tr220;transcript_id=tr220
NC_037329.1	LoRTIA	exon	5248745	5248825	1	+	.	ID=id1335;Parent=tr221;transcript_id=tr221
NC_037329.1	LoRTIA	mRNA	5248745	5279068	1	+	.	ID=tr221;transcript_id=tr221
NC_037329.1	LoRTIA	exon	5249177	5249382	1	+	.	ID=id1336;Parent=tr221;transcript_id=tr221
NC_037329.1	LoRTIA	exon	5250021	5250257	1	+	.	ID=id1337;Parent=tr221;transcript_id=tr221
NC_037329.1	LoRTIA	exon	5252613	5252662	1	+	.	ID=id1338;Parent=tr221;transcript_id=tr221
NC_037329.1	LoRTIA	exon	5253083	5253564	1	+	.	ID=id1339;Parent=tr221;transcript_id=tr221
NC_037329.1	LoRTIA	exon	5253982	5254186	1	+	.	ID=id1340;Parent=tr221;transcript_id=tr221
NC_037329.1	LoRTIA	exon	5255016	5255330	1	+	.	ID=id1341;Parent=tr221;transcript_id=tr221
NC_037329.1	LoRTIA	exon	5260187	5260371	1	+	.	ID=id1342;Parent=tr221;transcript_id=tr221
NC_037329.1	LoRTIA	exon	5262514	5262716	1	+	.	ID=id1343;Parent=tr221;transcript_id=tr221
NC_037329.1	LoRTIA	exon	5267777	5267873	1	+	.	ID=id1344;Parent=tr221;transcript_id=tr221
NC_037329.1	LoRTIA	exon	5268986	5269103	1	+	.	ID=id1345;Parent=tr221;transcript_id=tr221
NC_037329.1	LoRTIA	exon	5274854	5274972	1	+	.	ID=id1346;Parent=tr221;transcript_id=tr221
NC_037329.1	LoRTIA	exon	5276888	5277040	1	+	.	ID=id1347;Parent=tr221;transcript_id=tr221
NC_037329.1	LoRTIA	exon	5278580	5279068	1	+	.	ID=id1348;Parent=tr221;transcript_id=tr221
NC_037329.1	LoRTIA	mRNA	5402894	5403823	5	+	.	ID=tr222;transcript_id=tr222
NC_037329.1	LoRTIA	exon	13426064	13426708	2	-	.	ID=id1349;Parent=tr223;transcript_id=tr223
NC_037329.1	LoRTIA	mRNA	13426064	13458064	2	-	.	ID=tr223;transcript_id=tr223
NC_037329.1	LoRTIA	exon	13427677	13427841	2	-	.	ID=id1350;Parent=tr223;transcript_id=tr223
NC_037329.1	LoRTIA	exon	13430372	13430500	2	-	.	ID=id1351;Parent=tr223;transcript_id=tr223
NC_037329.1	LoRTIA	exon	13431246	13431315	2	-	.	ID=id1352;Parent=tr223;transcript_id=tr223
NC_037329.1	LoRTIA	exon	13434071	13434212	2	-	.	ID=id1353;Parent=tr223;transcript_id=tr223
NC_037329.1	LoRTIA	exon	13448653	13448713	2	-	.	ID=id1354;Parent=tr223;transcript_id=tr223
NC_037329.1	LoRTIA	exon	13452257	13452384	2	-	.	ID=id1355;Parent=tr223;transcript_id=tr223
NC_037329.1	LoRTIA	exon	13454553	13454723	2	-	.	ID=id1356;Parent=tr223;transcript_id=tr223
NC_037329.1	LoRTIA	exon	13457990	13458064	2	-	.	ID=id1357;Parent=tr223;transcript_id=tr223
NC_037329.1	LoRTIA	exon	19660942	19661088	3	-	.	ID=id1358;Parent=tr224;transcript_id=tr224
NC_037329.1	LoRTIA	exon	19660942	19661088	3	-	.	ID=id1362;Parent=tr225;transcript_id=tr225
NC_037329.1	LoRTIA	mRNA	19660942	19663616	3	-	.	ID=tr225;transcript_id=tr225
NC_037329.1	LoRTIA	mRNA	19660942	19663638	3	-	.	ID=tr224;transcript_id=tr224
NC_037329.1	LoRTIA	exon	19660968	19661088	2	-	.	ID=id1366;Parent=tr226;transcript_id=tr226
NC_037329.1	LoRTIA	exon	19660968	19661088	1	-	.	ID=id1370;Parent=tr227;transcript_id=tr227
NC_037329.1	LoRTIA	exon	19660968	19661088	1	-	.	ID=id1374;Parent=tr228;transcript_id=tr228
NC_037329.1	LoRTIA	mRNA	19660968	19663616	2	-	.	ID=tr226;transcript_id=tr226
NC_037329.1	LoRTIA	mRNA	19660968	19663616	1	-	.	ID=tr227;transcript_id=tr227
NC_037329.1	LoRTIA	mRNA	19660968	19663638	1	-	.	ID=tr228;transcript_id=tr228
NC_037329.1	LoRTIA	exon	19660979	19661088	1	-	.	ID=id1378;Parent=tr229;transcript_id=tr229
NC_037329.1	LoRTIA	exon	19660979	19661088	1	-	.	ID=id1382;Parent=tr230;transcript_id=tr230
NC_037329.1	LoRTIA	mRNA	19660979	19663616	1	-	.	ID=tr229;transcript_id=tr229
NC_037329.1	LoRTIA	mRNA	19660979	19663638	1	-	.	ID=tr230;transcript_id=tr230
NC_037329.1	LoRTIA	exon	19661169	19661315	3	-	.	ID=id1359;Parent=tr224;transcript_id=tr224
NC_037329.1	LoRTIA	exon	19661169	19661315	3	-	.	ID=id1363;Parent=tr225;transcript_id=tr225
NC_037329.1	LoRTIA	exon	19661169	19661315	2	-	.	ID=id1367;Parent=tr226;transcript_id=tr226
NC_037329.1	LoRTIA	exon	19661169	19661315	1	-	.	ID=id1371;Parent=tr227;transcript_id=tr227
NC_037329.1	LoRTIA	exon	19661169	19661315	1	-	.	ID=id1375;Parent=tr228;transcript_id=tr228
NC_037329.1	LoRTIA	exon	19661169	19661315	1	-	.	ID=id1379;Parent=tr229;transcript_id=tr229
NC_037329.1	LoRTIA	exon	19661169	19661315	1	-	.	ID=id1383;Parent=tr230;transcript_id=tr230
NC_037329.1	LoRTIA	exon	19661404	19661526	3	-	.	ID=id1360;Parent=tr224;transcript_id=tr224
NC_037329.1	LoRTIA	exon	19661404	19661526	3	-	.	ID=id1364;Parent=tr225;transcript_id=tr225
NC_037329.1	LoRTIA	exon	19661404	19661526	2	-	.	ID=id1368;Parent=tr226;transcript_id=tr226
NC_037329.1	LoRTIA	exon	19661404	19661526	1	-	.	ID=id1372;Parent=tr227;transcript_id=tr227
NC_037329.1	LoRTIA	exon	19661404	19661526	1	-	.	ID=id1376;Parent=tr228;transcript_id=tr228
NC_037329.1	LoRTIA	exon	19661404	19661526	1	-	.	ID=id1384;Parent=tr230;transcript_id=tr230
NC_037329.1	LoRTIA	exon	19661407	19661526	1	-	.	ID=id1380;Parent=tr229;transcript_id=tr229
NC_037329.1	LoRTIA	exon	19663510	19663616	1	-	.	ID=id1373;Parent=tr227;transcript_id=tr227
NC_037329.1	LoRTIA	exon	19663510	19663616	1	-	.	ID=id1381;Parent=tr229;transcript_id=tr229
NC_037329.1	LoRTIA	exon	19663510	19663638	3	-	.	ID=id1361;Parent=tr224;transcript_id=tr224
NC_037329.1	LoRTIA	exon	19663576	19663616	3	-	.	ID=id1365;Parent=tr225;transcript_id=tr225
NC_037329.1	LoRTIA	exon	19663576	19663616	2	-	.	ID=id1369;Parent=tr226;transcript_id=tr226
NC_037329.1	LoRTIA	exon	19663576	19663638	1	-	.	ID=id1377;Parent=tr228;transcript_id=tr228
NC_037329.1	LoRTIA	exon	19663576	19663638	1	-	.	ID=id1385;Parent=tr230;transcript_id=tr230
NC_037329.1	LoRTIA	exon	20568470	20568927	1	-	.	ID=id1386;Parent=tr231;transcript_id=tr231
NC_037329.1	LoRTIA	exon	20568470	20568927	1	-	.	ID=id1396;Parent=tr232;transcript_id=tr232
NC_037329.1	LoRTIA	exon	20568470	20568927	1	-	.	ID=id1407;Parent=tr233;transcript_id=tr233
NC_037329.1	LoRTIA	exon	20568470	20568927	1	-	.	ID=id1417;Parent=tr234;transcript_id=tr234
NC_037329.1	LoRTIA	mRNA	20568470	20643977	1	-	.	ID=tr231;transcript_id=tr231
NC_037329.1	LoRTIA	mRNA	20568470	20643977	1	-	.	ID=tr232;transcript_id=tr232
NC_037329.1	LoRTIA	mRNA	20568470	20644002	1	-	.	ID=tr233;transcript_id=tr233
NC_037329.1	LoRTIA	mRNA	20568470	20644021	1	-	.	ID=tr234;transcript_id=tr234
NC_037329.1	LoRTIA	exon	20577273	20577349	1	-	.	ID=id1387;Parent=tr231;transcript_id=tr231
NC_037329.1	LoRTIA	exon	20577273	20577349	1	-	.	ID=id1397;Parent=tr232;transcript_id=tr232
NC_037329.1	LoRTIA	exon	20577273	20577349	1	-	.	ID=id1408;Parent=tr233;transcript_id=tr233
NC_037329.1	LoRTIA	exon	20577273	20577349	1	-	.	ID=id1418;Parent=tr234;transcript_id=tr234
NC_037329.1	LoRTIA	exon	20578342	20578467	1	-	.	ID=id1388;Parent=tr231;transcript_id=tr231
NC_037329.1	LoRTIA	exon	20578342	20578467	1	-	.	ID=id1398;Parent=tr232;transcript_id=tr232
NC_037329.1	LoRTIA	exon	20578342	20578467	1	-	.	ID=id1409;Parent=tr233;transcript_id=tr233
NC_037329.1	LoRTIA	exon	20578342	20578467	1	-	.	ID=id1419;Parent=tr234;transcript_id=tr234
NC_037329.1	LoRTIA	exon	20578821	20578859	1	-	.	ID=id1389;Parent=tr231;transcript_id=tr231
NC_037329.1	LoRTIA	exon	20578821	20578859	1	-	.	ID=id1399;Parent=tr232;transcript_id=tr232
NC_037329.1	LoRTIA	exon	20578821	20578859	1	-	.	ID=id1410;Parent=tr233;transcript_id=tr233
NC_037329.1	LoRTIA	exon	20578821	20578859	1	-	.	ID=id1420;Parent=tr234;transcript_id=tr234
NC_037329.1	LoRTIA	exon	20579345	20579437	1	-	.	ID=id1390;Parent=tr231;transcript_id=tr231
NC_037329.1	LoRTIA	exon	20579345	20579437	1	-	.	ID=id1400;Parent=tr232;transcript_id=tr232
NC_037329.1	LoRTIA	exon	20579345	20579437	1	-	.	ID=id1411;Parent=tr233;transcript_id=tr233
NC_037329.1	LoRTIA	exon	20579345	20579437	1	-	.	ID=id1421;Parent=tr234;transcript_id=tr234
NC_037329.1	LoRTIA	exon	20581292	20581368	1	-	.	ID=id1391;Parent=tr231;transcript_id=tr231
NC_037329.1	LoRTIA	exon	20581292	20581368	1	-	.	ID=id1401;Parent=tr232;transcript_id=tr232
NC_037329.1	LoRTIA	exon	20581292	20581368	1	-	.	ID=id1412;Parent=tr233;transcript_id=tr233
NC_037329.1	LoRTIA	exon	20581292	20581368	1	-	.	ID=id1422;Parent=tr234;transcript_id=tr234
NC_037329.1	LoRTIA	exon	20584073	20584145	1	-	.	ID=id1402;Parent=tr232;transcript_id=tr232
NC_037329.1	LoRTIA	exon	20584073	20584145	1	-	.	ID=id1413;Parent=tr233;transcript_id=tr233
NC_037329.1	LoRTIA	exon	20584073	20584145	1	-	.	ID=id1423;Parent=tr234;transcript_id=tr234
NC_037329.1	LoRTIA	exon	20584073	20584163	1	-	.	ID=id1392;Parent=tr231;transcript_id=tr231
NC_037329.1	LoRTIA	exon	20586995	20587072	1	-	.	ID=id1403;Parent=tr232;transcript_id=tr232
NC_037329.1	LoRTIA	exon	20609624	20609670	1	-	.	ID=id1393;Parent=tr231;transcript_id=tr231
NC_037329.1	LoRTIA	exon	20609624	20609670	1	-	.	ID=id1404;Parent=tr232;transcript_id=tr232
NC_037329.1	LoRTIA	exon	20609624	20609670	1	-	.	ID=id1414;Parent=tr233;transcript_id=tr233
NC_037329.1	LoRTIA	exon	20609624	20609670	1	-	.	ID=id1424;Parent=tr234;transcript_id=tr234
NC_037329.1	LoRTIA	exon	20610872	20610919	1	-	.	ID=id1394;Parent=tr231;transcript_id=tr231
NC_037329.1	LoRTIA	exon	20610872	20610919	1	-	.	ID=id1405;Parent=tr232;transcript_id=tr232
NC_037329.1	LoRTIA	exon	20610872	20610919	1	-	.	ID=id1415;Parent=tr233;transcript_id=tr233
NC_037329.1	LoRTIA	exon	20610872	20610919	1	-	.	ID=id1425;Parent=tr234;transcript_id=tr234
NC_037329.1	LoRTIA	exon	20643774	20643977	1	-	.	ID=id1395;Parent=tr231;transcript_id=tr231
NC_037329.1	LoRTIA	exon	20643774	20643977	1	-	.	ID=id1406;Parent=tr232;transcript_id=tr232
NC_037329.1	LoRTIA	exon	20643774	20644002	1	-	.	ID=id1416;Parent=tr233;transcript_id=tr233
NC_037329.1	LoRTIA	exon	20643774	20644021	1	-	.	ID=id1426;Parent=tr234;transcript_id=tr234
NC_037329.1	LoRTIA	mRNA	21025062	21025537	1	-	.	ID=tr235;transcript_id=tr235
NC_037329.1	LoRTIA	exon	21688206	21688257	7	+	.	ID=id1427;Parent=tr236;transcript_id=tr236
NC_037329.1	LoRTIA	exon	21688206	21688257	1	+	.	ID=id1432;Parent=tr237;transcript_id=tr237
NC_037329.1	LoRTIA	mRNA	21688206	21691318	7	+	.	ID=tr236;transcript_id=tr236
NC_037329.1	LoRTIA	mRNA	21688206	21691318	1	+	.	ID=tr237;transcript_id=tr237
NC_037329.1	LoRTIA	exon	21688445	21688556	7	+	.	ID=id1428;Parent=tr236;transcript_id=tr236
NC_037329.1	LoRTIA	exon	21688447	21688556	1	+	.	ID=id1433;Parent=tr237;transcript_id=tr237
NC_037329.1	LoRTIA	exon	21689711	21689788	7	+	.	ID=id1429;Parent=tr236;transcript_id=tr236
NC_037329.1	LoRTIA	exon	21689711	21689788	1	+	.	ID=id1434;Parent=tr237;transcript_id=tr237
NC_037329.1	LoRTIA	exon	21690301	21690494	7	+	.	ID=id1430;Parent=tr236;transcript_id=tr236
NC_037329.1	LoRTIA	exon	21690301	21690494	1	+	.	ID=id1435;Parent=tr237;transcript_id=tr237
NC_037329.1	LoRTIA	exon	21691060	21691318	7	+	.	ID=id1431;Parent=tr236;transcript_id=tr236
NC_037329.1	LoRTIA	exon	21691060	21691318	1	+	.	ID=id1436;Parent=tr237;transcript_id=tr237
NC_037329.1	LoRTIA	exon	22528163	22528291	1	+	.	ID=id1437;Parent=tr238;transcript_id=tr238
NC_037329.1	LoRTIA	mRNA	22528163	22693133	1	+	.	ID=tr238;transcript_id=tr238
NC_037329.1	LoRTIA	exon	22528210	22528291	1	+	.	ID=id1448;Parent=tr239;transcript_id=tr239
NC_037329.1	LoRTIA	mRNA	22528210	22693133	1	+	.	ID=tr239;transcript_id=tr239
NC_037329.1	LoRTIA	exon	22529905	22530005	1	+	.	ID=id1438;Parent=tr238;transcript_id=tr238
NC_037329.1	LoRTIA	exon	22529905	22530005	1	+	.	ID=id1449;Parent=tr239;transcript_id=tr239
NC_037329.1	LoRTIA	exon	22547446	22547589	1	+	.	ID=id1439;Parent=tr238;transcript_id=tr238
NC_037329.1	LoRTIA	exon	22547446	22547589	1	+	.	ID=id1450;Parent=tr239;transcript_id=tr239
NC_037329.1	LoRTIA	exon	22552720	22552847	1	+	.	ID=id1440;Parent=tr238;transcript_id=tr238
NC_037329.1	LoRTIA	exon	22552720	22552847	1	+	.	ID=id1451;Parent=tr239;transcript_id=tr239
NC_037329.1	LoRTIA	exon	22622283	22622458	1	+	.	ID=id1441;Parent=tr238;transcript_id=tr238
NC_037329.1	LoRTIA	exon	22622283	22622458	1	+	.	ID=id1452;Parent=tr239;transcript_id=tr239
NC_037329.1	LoRTIA	exon	22645777	22645857	1	+	.	ID=id1442;Parent=tr238;transcript_id=tr238
NC_037329.1	LoRTIA	exon	22645777	22645857	1	+	.	ID=id1453;Parent=tr239;transcript_id=tr239
NC_037329.1	LoRTIA	exon	22646167	22646264	1	+	.	ID=id1443;Parent=tr238;transcript_id=tr238
NC_037329.1	LoRTIA	exon	22646167	22646264	1	+	.	ID=id1454;Parent=tr239;transcript_id=tr239
NC_037329.1	LoRTIA	exon	22686207	22686347	1	+	.	ID=id1444;Parent=tr238;transcript_id=tr238
NC_037329.1	LoRTIA	exon	22686207	22686347	1	+	.	ID=id1455;Parent=tr239;transcript_id=tr239
NC_037329.1	LoRTIA	exon	22687036	22687132	1	+	.	ID=id1445;Parent=tr238;transcript_id=tr238
NC_037329.1	LoRTIA	exon	22687036	22687132	1	+	.	ID=id1456;Parent=tr239;transcript_id=tr239
NC_037329.1	LoRTIA	exon	22689174	22689296	1	+	.	ID=id1446;Parent=tr238;transcript_id=tr238
NC_037329.1	LoRTIA	exon	22689174	22689296	1	+	.	ID=id1457;Parent=tr239;transcript_id=tr239
NC_037329.1	LoRTIA	exon	22692617	22693133	1	+	.	ID=id1447;Parent=tr238;transcript_id=tr238
NC_037329.1	LoRTIA	exon	22692617	22693133	1	+	.	ID=id1458;Parent=tr239;transcript_id=tr239
NC_037329.1	LoRTIA	mRNA	22695108	22695782	5	+	.	ID=tr240;transcript_id=tr240
NC_037329.1	LoRTIA	exon	24092068	24093753	1	-	.	ID=id1459;Parent=tr241;transcript_id=tr241
NC_037329.1	LoRTIA	exon	24092068	24093753	1	-	.	ID=id1462;Parent=tr242;transcript_id=tr242
NC_037329.1	LoRTIA	mRNA	24092068	24098521	1	-	.	ID=tr241;transcript_id=tr241
NC_037329.1	LoRTIA	mRNA	24092068	24179350	1	-	.	ID=tr242;transcript_id=tr242
NC_037329.1	LoRTIA	exon	24093083	24093753	4	-	.	ID=id1488;Parent=tr243;transcript_id=tr243
NC_037329.1	LoRTIA	mRNA	24093083	24098521	4	-	.	ID=tr243;transcript_id=tr243
NC_037329.1	LoRTIA	exon	24095943	24096072	1	-	.	ID=id1460;Parent=tr241;transcript_id=tr241
NC_037329.1	LoRTIA	exon	24095943	24096072	1	-	.	ID=id1463;Parent=tr242;transcript_id=tr242
NC_037329.1	LoRTIA	exon	24095943	24096072	4	-	.	ID=id1489;Parent=tr243;transcript_id=tr243
NC_037329.1	LoRTIA	exon	24098485	24098521	1	-	.	ID=id1461;Parent=tr241;transcript_id=tr241
NC_037329.1	LoRTIA	exon	24098485	24098521	4	-	.	ID=id1490;Parent=tr243;transcript_id=tr243
NC_037329.1	LoRTIA	exon	24098485	24098610	1	-	.	ID=id1464;Parent=tr242;transcript_id=tr242
NC_037329.1	LoRTIA	exon	24108277	24108375	1	-	.	ID=id1465;Parent=tr242;transcript_id=tr242
NC_037329.1	LoRTIA	exon	24108475	24108585	1	-	.	ID=id1466;Parent=tr242;transcript_id=tr242
NC_037329.1	LoRTIA	exon	24108683	24108781	1	-	.	ID=id1467;Parent=tr242;transcript_id=tr242
NC_037329.1	LoRTIA	exon	24110400	24110573	1	-	.	ID=id1468;Parent=tr242;transcript_id=tr242
NC_037329.1	LoRTIA	exon	24110454	24110573	1	-	.	ID=id1491;Parent=tr244;transcript_id=tr244
NC_037329.1	LoRTIA	exon	24110454	24110573	1	-	.	ID=id1510;Parent=tr245;transcript_id=tr245
NC_037329.1	LoRTIA	exon	24110454	24110573	1	-	.	ID=id1530;Parent=tr246;transcript_id=tr246
NC_037329.1	LoRTIA	exon	24110454	24110573	1	-	.	ID=id1550;Parent=tr247;transcript_id=tr247
NC_037329.1	LoRTIA	exon	24110454	24110573	1	-	.	ID=id1570;Parent=tr248;transcript_id=tr248
NC_037329.1	LoRTIA	mRNA	24110454	24179225	1	-	.	ID=tr247;transcript_id=tr247
NC_037329.1	LoRTIA	mRNA	24110454	24179350	1	-	.	ID=tr244;transcript_id=tr244
NC_037329.1	LoRTIA	mRNA	24110454	24179350	1	-	.	ID=tr245;transcript_id=tr245
NC_037329.1	LoRTIA	mRNA	24110454	24179350	1	-	.	ID=tr246;transcript_id=tr246
NC_037329.1	LoRTIA	mRNA	24110454	24179350	1	-	.	ID=tr248;transcript_id=tr248
NC_037329.1	LoRTIA	exon	24111964	24112066	1	-	.	ID=id1469;Parent=tr242;transcript_id=tr242
NC_037329.1	LoRTIA	exon	24111964	24112066	1	-	.	ID=id1511;Parent=tr245;transcript_id=tr245
NC_037329.1	LoRTIA	exon	24111964	24112066	1	-	.	ID=id1531;Parent=tr246;transcript_id=tr246
NC_037329.1	LoRTIA	exon	24111964	24112066	1	-	.	ID=id1551;Parent=tr247;transcript_id=tr247
NC_037329.1	LoRTIA	exon	24111964	24112066	1	-	.	ID=id1571;Parent=tr248;transcript_id=tr248
NC_037329.1	LoRTIA	exon	24111964	24112231	1	-	.	ID=id1492;Parent=tr244;transcript_id=tr244
NC_037329.1	LoRTIA	exon	24112154	24112231	1	-	.	ID=id1470;Parent=tr242;transcript_id=tr242
NC_037329.1	LoRTIA	exon	24112154	24112231	1	-	.	ID=id1512;Parent=tr245;transcript_id=tr245
NC_037329.1	LoRTIA	exon	24112154	24112231	1	-	.	ID=id1532;Parent=tr246;transcript_id=tr246
NC_037329.1	LoRTIA	exon	24112154	24112231	1	-	.	ID=id1552;Parent=tr247;transcript_id=tr247
NC_037329.1	LoRTIA	exon	24112154	24112231	1	-	.	ID=id1572;Parent=tr248;transcript_id=tr248
NC_037329.1	LoRTIA	exon	24112386	24112465	1	-	.	ID=id1471;Parent=tr242;transcript_id=tr242
NC_037329.1	LoRTIA	exon	24112386	24112465	1	-	.	ID=id1493;Parent=tr244;transcript_id=tr244
NC_037329.1	LoRTIA	exon	24112386	24112465	1	-	.	ID=id1513;Parent=tr245;transcript_id=tr245
NC_037329.1	LoRTIA	exon	24112386	24112465	1	-	.	ID=id1533;Parent=tr246;transcript_id=tr246
NC_037329.1	LoRTIA	exon	24112386	24112465	1	-	.	ID=id1553;Parent=tr247;transcript_id=tr247
NC_037329.1	LoRTIA	exon	24112386	24112465	1	-	.	ID=id1573;Parent=tr248;transcript_id=tr248
NC_037329.1	LoRTIA	exon	24112562	24112645	1	-	.	ID=id1472;Parent=tr242;transcript_id=tr242
NC_037329.1	LoRTIA	exon	24112562	24112645	1	-	.	ID=id1494;Parent=tr244;transcript_id=tr244
NC_037329.1	LoRTIA	exon	24112562	24112645	1	-	.	ID=id1534;Parent=tr246;transcript_id=tr246
NC_037329.1	LoRTIA	exon	24112562	24112645	1	-	.	ID=id1554;Parent=tr247;transcript_id=tr247
NC_037329.1	LoRTIA	exon	24112562	24112645	1	-	.	ID=id1574;Parent=tr248;transcript_id=tr248
NC_037329.1	LoRTIA	exon	24112564	24112645	1	-	.	ID=id1514;Parent=tr245;transcript_id=tr245
NC_037329.1	LoRTIA	exon	24112741	24112930	1	-	.	ID=id1473;Parent=tr242;transcript_id=tr242
NC_037329.1	LoRTIA	exon	24112741	24112930	1	-	.	ID=id1495;Parent=tr244;transcript_id=tr244
NC_037329.1	LoRTIA	exon	24112741	24112930	1	-	.	ID=id1515;Parent=tr245;transcript_id=tr245
NC_037329.1	LoRTIA	exon	24112741	24112930	1	-	.	ID=id1535;Parent=tr246;transcript_id=tr246
NC_037329.1	LoRTIA	exon	24112741	24112930	1	-	.	ID=id1555;Parent=tr247;transcript_id=tr247
NC_037329.1	LoRTIA	exon	24112741	24112930	1	-	.	ID=id1575;Parent=tr248;transcript_id=tr248
NC_037329.1	LoRTIA	exon	24113058	24113173	1	-	.	ID=id1474;Parent=tr242;transcript_id=tr242
NC_037329.1	LoRTIA	exon	24113058	24113173	1	-	.	ID=id1496;Parent=tr244;transcript_id=tr244
NC_037329.1	LoRTIA	exon	24113058	24113173	1	-	.	ID=id1516;Parent=tr245;transcript_id=tr245
NC_037329.1	LoRTIA	exon	24113058	24113173	1	-	.	ID=id1536;Parent=tr246;transcript_id=tr246
NC_037329.1	LoRTIA	exon	24113058	24113173	1	-	.	ID=id1556;Parent=tr247;transcript_id=tr247
NC_037329.1	LoRTIA	exon	24113058	24113173	1	-	.	ID=id1576;Parent=tr248;transcript_id=tr248
NC_037329.1	LoRTIA	exon	24115565	24115708	1	-	.	ID=id1475;Parent=tr242;transcript_id=tr242
NC_037329.1	LoRTIA	exon	24115565	24115708	1	-	.	ID=id1497;Parent=tr244;transcript_id=tr244
NC_037329.1	LoRTIA	exon	24115565	24115708	1	-	.	ID=id1517;Parent=tr245;transcript_id=tr245
NC_037329.1	LoRTIA	exon	24115565	24115708	1	-	.	ID=id1537;Parent=tr246;transcript_id=tr246
NC_037329.1	LoRTIA	exon	24115565	24115708	1	-	.	ID=id1557;Parent=tr247;transcript_id=tr247
NC_037329.1	LoRTIA	exon	24115565	24115708	1	-	.	ID=id1577;Parent=tr248;transcript_id=tr248
NC_037329.1	LoRTIA	exon	24115882	24116042	1	-	.	ID=id1476;Parent=tr242;transcript_id=tr242
NC_037329.1	LoRTIA	exon	24115882	24116042	1	-	.	ID=id1498;Parent=tr244;transcript_id=tr244
NC_037329.1	LoRTIA	exon	24115882	24116042	1	-	.	ID=id1518;Parent=tr245;transcript_id=tr245
NC_037329.1	LoRTIA	exon	24115882	24116042	1	-	.	ID=id1538;Parent=tr246;transcript_id=tr246
NC_037329.1	LoRTIA	exon	24115882	24116042	1	-	.	ID=id1558;Parent=tr247;transcript_id=tr247
NC_037329.1	LoRTIA	exon	24115882	24116042	1	-	.	ID=id1578;Parent=tr248;transcript_id=tr248
NC_037329.1	LoRTIA	exon	24115906	24116042	1	-	.	ID=id1590;Parent=tr249;transcript_id=tr249
NC_037329.1	LoRTIA	mRNA	24115906	24179350	1	-	.	ID=tr249;transcript_id=tr249
NC_037329.1	LoRTIA	exon	24121762	24121823	1	-	.	ID=id1477;Parent=tr242;transcript_id=tr242
NC_037329.1	LoRTIA	exon	24121762	24121823	1	-	.	ID=id1499;Parent=tr244;transcript_id=tr244
NC_037329.1	LoRTIA	exon	24121762	24121823	1	-	.	ID=id1519;Parent=tr245;transcript_id=tr245
NC_037329.1	LoRTIA	exon	24121762	24121823	1	-	.	ID=id1539;Parent=tr246;transcript_id=tr246
NC_037329.1	LoRTIA	exon	24121762	24121823	1	-	.	ID=id1559;Parent=tr247;transcript_id=tr247
NC_037329.1	LoRTIA	exon	24121762	24121823	1	-	.	ID=id1579;Parent=tr248;transcript_id=tr248
NC_037329.1	LoRTIA	exon	24121762	24121823	1	-	.	ID=id1591;Parent=tr249;transcript_id=tr249
NC_037329.1	LoRTIA	exon	24122077	24122175	1	-	.	ID=id1478;Parent=tr242;transcript_id=tr242
NC_037329.1	LoRTIA	exon	24122077	24122175	1	-	.	ID=id1500;Parent=tr244;transcript_id=tr244
NC_037329.1	LoRTIA	exon	24122077	24122175	1	-	.	ID=id1520;Parent=tr245;transcript_id=tr245
NC_037329.1	LoRTIA	exon	24122077	24122175	1	-	.	ID=id1540;Parent=tr246;transcript_id=tr246
NC_037329.1	LoRTIA	exon	24122077	24122175	1	-	.	ID=id1560;Parent=tr247;transcript_id=tr247
NC_037329.1	LoRTIA	exon	24122077	24122175	1	-	.	ID=id1580;Parent=tr248;transcript_id=tr248
NC_037329.1	LoRTIA	exon	24122077	24122175	1	-	.	ID=id1592;Parent=tr249;transcript_id=tr249
NC_037329.1	LoRTIA	exon	24127621	24127739	1	-	.	ID=id1479;Parent=tr242;transcript_id=tr242
NC_037329.1	LoRTIA	exon	24127621	24127739	1	-	.	ID=id1501;Parent=tr244;transcript_id=tr244
NC_037329.1	LoRTIA	exon	24127621	24127739	1	-	.	ID=id1521;Parent=tr245;transcript_id=tr245
NC_037329.1	LoRTIA	exon	24127621	24127739	1	-	.	ID=id1541;Parent=tr246;transcript_id=tr246
NC_037329.1	LoRTIA	exon	24127621	24127739	1	-	.	ID=id1561;Parent=tr247;transcript_id=tr247
NC_037329.1	LoRTIA	exon	24127621	24127739	1	-	.	ID=id1581;Parent=tr248;transcript_id=tr248
NC_037329.1	LoRTIA	exon	24127621	24127739	1	-	.	ID=id1593;Parent=tr249;transcript_id=tr249
NC_037329.1	LoRTIA	exon	24128444	24128532	1	-	.	ID=id1480;Parent=tr242;transcript_id=tr242
NC_037329.1	LoRTIA	exon	24128444	24128532	1	-	.	ID=id1502;Parent=tr244;transcript_id=tr244
NC_037329.1	LoRTIA	exon	24128444	24128532	1	-	.	ID=id1522;Parent=tr245;transcript_id=tr245
NC_037329.1	LoRTIA	exon	24128444	24128532	1	-	.	ID=id1542;Parent=tr246;transcript_id=tr246
NC_037329.1	LoRTIA	exon	24128444	24128532	1	-	.	ID=id1562;Parent=tr247;transcript_id=tr247
NC_037329.1	LoRTIA	exon	24128444	24128532	1	-	.	ID=id1582;Parent=tr248;transcript_id=tr248
NC_037329.1	LoRTIA	exon	24128444	24128532	1	-	.	ID=id1594;Parent=tr249;transcript_id=tr249
NC_037329.1	LoRTIA	exon	24128675	24128868	1	-	.	ID=id1481;Parent=tr242;transcript_id=tr242
NC_037329.1	LoRTIA	exon	24128675	24128868	1	-	.	ID=id1503;Parent=tr244;transcript_id=tr244
NC_037329.1	LoRTIA	exon	24128675	24128868	1	-	.	ID=id1523;Parent=tr245;transcript_id=tr245
NC_037329.1	LoRTIA	exon	24128675	24128868	1	-	.	ID=id1543;Parent=tr246;transcript_id=tr246
NC_037329.1	LoRTIA	exon	24128675	24128868	1	-	.	ID=id1563;Parent=tr247;transcript_id=tr247
NC_037329.1	LoRTIA	exon	24128675	24128868	1	-	.	ID=id1583;Parent=tr248;transcript_id=tr248
NC_037329.1	LoRTIA	exon	24128675	24128868	1	-	.	ID=id1595;Parent=tr249;transcript_id=tr249
NC_037329.1	LoRTIA	exon	24129570	24129780	1	-	.	ID=id1482;Parent=tr242;transcript_id=tr242
NC_037329.1	LoRTIA	exon	24129570	24129780	1	-	.	ID=id1504;Parent=tr244;transcript_id=tr244
NC_037329.1	LoRTIA	exon	24129570	24129780	1	-	.	ID=id1524;Parent=tr245;transcript_id=tr245
NC_037329.1	LoRTIA	exon	24129570	24129780	1	-	.	ID=id1544;Parent=tr246;transcript_id=tr246
NC_037329.1	LoRTIA	exon	24129570	24129780	1	-	.	ID=id1564;Parent=tr247;transcript_id=tr247
NC_037329.1	LoRTIA	exon	24129570	24129780	1	-	.	ID=id1584;Parent=tr248;transcript_id=tr248
NC_037329.1	LoRTIA	exon	24129570	24129780	1	-	.	ID=id1596;Parent=tr249;transcript_id=tr249
NC_037329.1	LoRTIA	exon	24132864	24132995	1	-	.	ID=id1483;Parent=tr242;transcript_id=tr242
NC_037329.1	LoRTIA	exon	24132864	24132995	1	-	.	ID=id1505;Parent=tr244;transcript_id=tr244
NC_037329.1	LoRTIA	exon	24132864	24132995	1	-	.	ID=id1525;Parent=tr245;transcript_id=tr245
NC_037329.1	LoRTIA	exon	24132864	24132995	1	-	.	ID=id1545;Parent=tr246;transcript_id=tr246
NC_037329.1	LoRTIA	exon	24132864	24132995	1	-	.	ID=id1565;Parent=tr247;transcript_id=tr247
NC_037329.1	LoRTIA	exon	24132864	24132995	1	-	.	ID=id1585;Parent=tr248;transcript_id=tr248
NC_037329.1	LoRTIA	exon	24132864	24132995	1	-	.	ID=id1597;Parent=tr249;transcript_id=tr249
NC_037329.1	LoRTIA	exon	24134610	24134865	1	-	.	ID=id1484;Parent=tr242;transcript_id=tr242
NC_037329.1	LoRTIA	exon	24134610	24134865	1	-	.	ID=id1506;Parent=tr244;transcript_id=tr244
NC_037329.1	LoRTIA	exon	24134610	24134865	1	-	.	ID=id1526;Parent=tr245;transcript_id=tr245
NC_037329.1	LoRTIA	exon	24134610	24134865	1	-	.	ID=id1546;Parent=tr246;transcript_id=tr246
NC_037329.1	LoRTIA	exon	24134610	24134865	1	-	.	ID=id1566;Parent=tr247;transcript_id=tr247
NC_037329.1	LoRTIA	exon	24134610	24134865	1	-	.	ID=id1586;Parent=tr248;transcript_id=tr248
NC_037329.1	LoRTIA	exon	24134610	24134865	1	-	.	ID=id1598;Parent=tr249;transcript_id=tr249
NC_037329.1	LoRTIA	exon	24136530	24136609	1	-	.	ID=id1485;Parent=tr242;transcript_id=tr242
NC_037329.1	LoRTIA	exon	24136530	24136609	1	-	.	ID=id1507;Parent=tr244;transcript_id=tr244
NC_037329.1	LoRTIA	exon	24136530	24136609	1	-	.	ID=id1527;Parent=tr245;transcript_id=tr245
NC_037329.1	LoRTIA	exon	24136530	24136609	1	-	.	ID=id1567;Parent=tr247;transcript_id=tr247
NC_037329.1	LoRTIA	exon	24136530	24136609	1	-	.	ID=id1587;Parent=tr248;transcript_id=tr248
NC_037329.1	LoRTIA	exon	24136530	24136609	1	-	.	ID=id1599;Parent=tr249;transcript_id=tr249
NC_037329.1	LoRTIA	exon	24136533	24136609	1	-	.	ID=id1547;Parent=tr246;transcript_id=tr246
NC_037329.1	LoRTIA	exon	24137979	24138103	1	-	.	ID=id1486;Parent=tr242;transcript_id=tr242
NC_037329.1	LoRTIA	exon	24137979	24138103	1	-	.	ID=id1508;Parent=tr244;transcript_id=tr244
NC_037329.1	LoRTIA	exon	24137979	24138103	1	-	.	ID=id1528;Parent=tr245;transcript_id=tr245
NC_037329.1	LoRTIA	exon	24137979	24138103	1	-	.	ID=id1548;Parent=tr246;transcript_id=tr246
NC_037329.1	LoRTIA	exon	24137979	24138103	1	-	.	ID=id1568;Parent=tr247;transcript_id=tr247
NC_037329.1	LoRTIA	exon	24137979	24138103	1	-	.	ID=id1588;Parent=tr248;transcript_id=tr248
NC_037329.1	LoRTIA	exon	24137979	24138103	1	-	.	ID=id1600;Parent=tr249;transcript_id=tr249
NC_037329.1	LoRTIA	exon	24178970	24179225	1	-	.	ID=id1569;Parent=tr247;transcript_id=tr247
NC_037329.1	LoRTIA	exon	24178970	24179350	1	-	.	ID=id1487;Parent=tr242;transcript_id=tr242
NC_037329.1	LoRTIA	exon	24178970	24179350	1	-	.	ID=id1509;Parent=tr244;transcript_id=tr244
NC_037329.1	LoRTIA	exon	24178970	24179350	1	-	.	ID=id1529;Parent=tr245;transcript_id=tr245
NC_037329.1	LoRTIA	exon	24178970	24179350	1	-	.	ID=id1549;Parent=tr246;transcript_id=tr246
NC_037329.1	LoRTIA	exon	24178970	24179350	1	-	.	ID=id1589;Parent=tr248;transcript_id=tr248
NC_037329.1	LoRTIA	exon	24178970	24179350	1	-	.	ID=id1601;Parent=tr249;transcript_id=tr249
NC_037329.1	LoRTIA	exon	24564100	24564542	2	-	.	ID=id1602;Parent=tr250;transcript_id=tr250
NC_037329.1	LoRTIA	mRNA	24564100	24604697	2	-	.	ID=tr250;transcript_id=tr250
NC_037329.1	LoRTIA	exon	24572310	24572426	2	-	.	ID=id1603;Parent=tr250;transcript_id=tr250
NC_037329.1	LoRTIA	exon	24574877	24575028	2	-	.	ID=id1604;Parent=tr250;transcript_id=tr250
NC_037329.1	LoRTIA	exon	24581838	24581944	2	-	.	ID=id1605;Parent=tr250;transcript_id=tr250
NC_037329.1	LoRTIA	exon	24582268	24582372	2	-	.	ID=id1606;Parent=tr250;transcript_id=tr250
NC_037329.1	LoRTIA	exon	24582873	24582994	2	-	.	ID=id1607;Parent=tr250;transcript_id=tr250
NC_037329.1	LoRTIA	exon	24583258	24583437	2	-	.	ID=id1608;Parent=tr250;transcript_id=tr250
NC_037329.1	LoRTIA	exon	24592006	24592126	2	-	.	ID=id1609;Parent=tr250;transcript_id=tr250
NC_037329.1	LoRTIA	exon	24595461	24595536	2	-	.	ID=id1610;Parent=tr250;transcript_id=tr250
NC_037329.1	LoRTIA	exon	24602264	24602368	2	-	.	ID=id1611;Parent=tr250;transcript_id=tr250
NC_037329.1	LoRTIA	exon	24604651	24604697	2	-	.	ID=id1612;Parent=tr250;transcript_id=tr250
NC_037329.1	LoRTIA	mRNA	24844167	24844622	83	+	.	ID=tr251;transcript_id=tr251
NC_037329.1	LoRTIA	exon	25523759	25524910	1	-	.	ID=id1613;Parent=tr252;transcript_id=tr252
NC_037329.1	LoRTIA	mRNA	25523759	25556650	1	-	.	ID=tr252;transcript_id=tr252
NC_037329.1	LoRTIA	exon	25526475	25526585	1	-	.	ID=id1614;Parent=tr252;transcript_id=tr252
NC_037329.1	LoRTIA	exon	25529679	25529765	1	-	.	ID=id1615;Parent=tr252;transcript_id=tr252
NC_037329.1	LoRTIA	exon	25533114	25533237	1	-	.	ID=id1616;Parent=tr252;transcript_id=tr252
NC_037329.1	LoRTIA	exon	25534910	25535042	1	-	.	ID=id1617;Parent=tr252;transcript_id=tr252
NC_037329.1	LoRTIA	exon	25539428	25539558	1	-	.	ID=id1618;Parent=tr252;transcript_id=tr252
NC_037329.1	LoRTIA	exon	25540222	25540308	1	-	.	ID=id1619;Parent=tr252;transcript_id=tr252
NC_037329.1	LoRTIA	exon	25540995	25541198	1	-	.	ID=id1620;Parent=tr252;transcript_id=tr252
NC_037329.1	LoRTIA	exon	25542678	25542758	1	-	.	ID=id1621;Parent=tr252;transcript_id=tr252
NC_037329.1	LoRTIA	exon	25556513	25556650	1	-	.	ID=id1622;Parent=tr252;transcript_id=tr252
NC_037329.1	LoRTIA	exon	26548225	26548296	1	-	.	ID=id1623;Parent=tr253;transcript_id=tr253
NC_037329.1	LoRTIA	mRNA	26548225	26554215	1	-	.	ID=tr253;transcript_id=tr253
NC_037329.1	LoRTIA	exon	26549074	26549174	1	-	.	ID=id1624;Parent=tr253;transcript_id=tr253
NC_037329.1	LoRTIA	exon	26549259	26549366	1	-	.	ID=id1625;Parent=tr253;transcript_id=tr253
NC_037329.1	LoRTIA	exon	26549999	26550173	1	-	.	ID=id1626;Parent=tr253;transcript_id=tr253
NC_037329.1	LoRTIA	exon	26550261	26550364	1	-	.	ID=id1627;Parent=tr253;transcript_id=tr253
NC_037329.1	LoRTIA	exon	26551998	26552070	1	-	.	ID=id1628;Parent=tr253;transcript_id=tr253
NC_037329.1	LoRTIA	exon	26554128	26554215	1	-	.	ID=id1629;Parent=tr253;transcript_id=tr253
NC_037329.1	LoRTIA	exon	26613244	26614003	1	-	.	ID=id1630;Parent=tr254;transcript_id=tr254
NC_037329.1	LoRTIA	mRNA	26613244	26618723	1	-	.	ID=tr254;transcript_id=tr254
NC_037329.1	LoRTIA	exon	26616257	26616391	1	-	.	ID=id1631;Parent=tr254;transcript_id=tr254
NC_037329.1	LoRTIA	exon	26616772	26616942	1	-	.	ID=id1632;Parent=tr254;transcript_id=tr254
NC_037329.1	LoRTIA	exon	26617981	26618014	1	-	.	ID=id1633;Parent=tr254;transcript_id=tr254
NC_037329.1	LoRTIA	exon	26618518	26618723	1	-	.	ID=id1634;Parent=tr254;transcript_id=tr254
NC_037329.1	LoRTIA	exon	27248581	27248691	1	+	.	ID=id1635;Parent=tr255;transcript_id=tr255
NC_037329.1	LoRTIA	mRNA	27248581	27260966	1	+	.	ID=tr255;transcript_id=tr255
NC_037329.1	LoRTIA	exon	27249706	27249858	1	+	.	ID=id1636;Parent=tr255;transcript_id=tr255
[truncated: 45,126 more rows]
