# Supplementary material for: Time course profiling of host cell response to herpesvirus infection using nanopore and synthetic long-read transcriptome sequencing
Source: Sci Rep. 2021 Jul 9;11:14219. doi: 10.1038/s41598-021-93142-7 (PMC8270970; doi:10.1038/s41598-021-93142-7)
Supplement: Supplementary file 8 — Supplementary Data Item. [file 41598_2021_93142_MOESM8_ESM.zip › Supplementary Data Item S1/B_taurus_Mi_A_8h_bc5.gff3]

NC_006853.1	LoRTIA	mRNA	432	1074	3	+	.	ID=tr5728;transcript_id=tr5728
NC_006853.1	LoRTIA	mRNA	432	1172	1	+	.	ID=tr5729;transcript_id=tr5729
NC_006853.1	LoRTIA	mRNA	432	1193	1	+	.	ID=tr5730;transcript_id=tr5730
NC_006853.1	LoRTIA	mRNA	537	706	1	+	.	ID=tr5732;transcript_id=tr5732
NC_006853.1	LoRTIA	mRNA	537	1074	3	+	.	ID=tr5731;transcript_id=tr5731
NC_006853.1	LoRTIA	mRNA	651	1074	2	+	.	ID=tr5733;transcript_id=tr5733
NC_006853.1	LoRTIA	mRNA	746	1074	4	+	.	ID=tr5734;transcript_id=tr5734
NC_006853.1	LoRTIA	mRNA	778	1074	6	+	.	ID=tr5735;transcript_id=tr5735
NC_006853.1	LoRTIA	mRNA	1453	1853	1	+	.	ID=tr5738;transcript_id=tr5738
NC_006853.1	LoRTIA	mRNA	1453	2057	1	+	.	ID=tr5737;transcript_id=tr5737
NC_006853.1	LoRTIA	mRNA	1453	2184	1	+	.	ID=tr5739;transcript_id=tr5739
NC_006853.1	LoRTIA	mRNA	1453	2236	3	+	.	ID=tr5736;transcript_id=tr5736
NC_006853.1	LoRTIA	mRNA	1464	2913	1	-	.	ID=tr5740;transcript_id=tr5740
NC_006853.1	LoRTIA	mRNA	1493	2085	1	+	.	ID=tr5741;transcript_id=tr5741
NC_006853.1	LoRTIA	mRNA	1493	2236	1	+	.	ID=tr5742;transcript_id=tr5742
NC_006853.1	LoRTIA	mRNA	1536	2236	1	+	.	ID=tr5743;transcript_id=tr5743
NC_006853.1	LoRTIA	mRNA	1556	2085	1	+	.	ID=tr5744;transcript_id=tr5744
NC_006853.1	LoRTIA	mRNA	1556	2107	1	+	.	ID=tr5745;transcript_id=tr5745
NC_006853.1	LoRTIA	mRNA	1586	3023	1	+	.	ID=tr5746;transcript_id=tr5746
NC_006853.1	LoRTIA	mRNA	1781	2009	1	+	.	ID=tr5747;transcript_id=tr5747
NC_006853.1	LoRTIA	mRNA	2092	2512	2	+	.	ID=tr5749;transcript_id=tr5749
NC_006853.1	LoRTIA	mRNA	2092	3004	1	+	.	ID=tr5748;transcript_id=tr5748
NC_006853.1	LoRTIA	mRNA	3017	4053	1	+	.	ID=tr5750;transcript_id=tr5750
NC_006853.1	LoRTIA	mRNA	3101	4053	22	+	.	ID=tr5751;transcript_id=tr5751
NC_006853.1	LoRTIA	mRNA	3230	4053	2	+	.	ID=tr5752;transcript_id=tr5752
NC_006853.1	LoRTIA	mRNA	3707	4053	3	+	.	ID=tr5753;transcript_id=tr5753
NC_006853.1	LoRTIA	mRNA	3830	4053	1	+	.	ID=tr5754;transcript_id=tr5754
NC_006853.1	LoRTIA	mRNA	4266	5308	6	+	.	ID=tr5755;transcript_id=tr5755
NC_006853.1	LoRTIA	mRNA	4658	5308	1	+	.	ID=tr5756;transcript_id=tr5756
NC_006853.1	LoRTIA	mRNA	4770	5308	9	+	.	ID=tr5757;transcript_id=tr5757
NC_006853.1	LoRTIA	mRNA	4792	5308	1	+	.	ID=tr5758;transcript_id=tr5758
NC_006853.1	LoRTIA	mRNA	4917	5308	2	+	.	ID=tr5759;transcript_id=tr5759
NC_006853.1	LoRTIA	mRNA	5040	5308	3	+	.	ID=tr5760;transcript_id=tr5760
NC_006853.1	LoRTIA	mRNA	5684	6202	9	-	.	ID=tr5761;transcript_id=tr5761
NC_006853.1	LoRTIA	mRNA	5684	6362	1	-	.	ID=tr5762;transcript_id=tr5762
NC_006853.1	LoRTIA	mRNA	5760	7304	2	+	.	ID=tr5763;transcript_id=tr5763
NC_006853.1	LoRTIA	mRNA	5804	7304	1	+	.	ID=tr5764;transcript_id=tr5764
NC_006853.1	LoRTIA	mRNA	5831	7210	1	+	.	ID=tr5765;transcript_id=tr5765
NC_006853.1	LoRTIA	mRNA	5831	7304	1	+	.	ID=tr5766;transcript_id=tr5766
NC_006853.1	LoRTIA	mRNA	5912	6258	1	+	.	ID=tr5767;transcript_id=tr5767
NC_006853.1	LoRTIA	mRNA	5967	6231	2	+	.	ID=tr5769;transcript_id=tr5769
NC_006853.1	LoRTIA	mRNA	5967	6285	1	+	.	ID=tr5768;transcript_id=tr5768
NC_006853.1	LoRTIA	mRNA	5967	6930	1	+	.	ID=tr5771;transcript_id=tr5771
NC_006853.1	LoRTIA	mRNA	5967	7210	1	+	.	ID=tr5770;transcript_id=tr5770
NC_006853.1	LoRTIA	mRNA	6047	6903	1	+	.	ID=tr5772;transcript_id=tr5772
NC_006853.1	LoRTIA	mRNA	6104	6285	1	+	.	ID=tr5773;transcript_id=tr5773
NC_006853.1	LoRTIA	mRNA	6104	6930	2	+	.	ID=tr5774;transcript_id=tr5774
NC_006853.1	LoRTIA	mRNA	6104	7152	1	+	.	ID=tr5777;transcript_id=tr5777
NC_006853.1	LoRTIA	mRNA	6104	7165	1	+	.	ID=tr5776;transcript_id=tr5776
NC_006853.1	LoRTIA	mRNA	6104	7304	3	+	.	ID=tr5775;transcript_id=tr5775
NC_006853.1	LoRTIA	mRNA	6499	7304	3	+	.	ID=tr5778;transcript_id=tr5778
NC_006853.1	LoRTIA	mRNA	6510	6930	1	+	.	ID=tr5779;transcript_id=tr5779
NC_006853.1	LoRTIA	mRNA	6635	7304	1	+	.	ID=tr5780;transcript_id=tr5780
NC_006853.1	LoRTIA	mRNA	6749	6965	1	+	.	ID=tr5782;transcript_id=tr5782
NC_006853.1	LoRTIA	mRNA	6749	7012	1	+	.	ID=tr5781;transcript_id=tr5781
NC_006853.1	LoRTIA	mRNA	6836	7304	4	+	.	ID=tr5783;transcript_id=tr5783
NC_006853.1	LoRTIA	mRNA	6890	7304	2	+	.	ID=tr5784;transcript_id=tr5784
NC_006853.1	LoRTIA	mRNA	7305	8060	1	+	.	ID=tr5785;transcript_id=tr5785
NC_006853.1	LoRTIA	mRNA	7374	8060	55	+	.	ID=tr5786;transcript_id=tr5786
NC_006853.1	LoRTIA	mRNA	7422	8060	8	+	.	ID=tr5787;transcript_id=tr5787
NC_006853.1	LoRTIA	mRNA	7512	8060	3	+	.	ID=tr5788;transcript_id=tr5788
NC_006853.1	LoRTIA	mRNA	7545	8060	2	+	.	ID=tr5789;transcript_id=tr5789
NC_006853.1	LoRTIA	mRNA	7706	8060	11	+	.	ID=tr5790;transcript_id=tr5790
NC_006853.1	LoRTIA	mRNA	7782	8060	1	+	.	ID=tr5791;transcript_id=tr5791
NC_006853.1	LoRTIA	mRNA	7878	8060	2	+	.	ID=tr5792;transcript_id=tr5792
NC_006853.1	LoRTIA	mRNA	8129	8970	12	+	.	ID=tr5794;transcript_id=tr5794
NC_006853.1	LoRTIA	mRNA	8129	9458	1	+	.	ID=tr5793;transcript_id=tr5793
NC_006853.1	LoRTIA	mRNA	8129	9754	2	+	.	ID=tr5795;transcript_id=tr5795
NC_006853.1	LoRTIA	mRNA	8282	8707	1	+	.	ID=tr5796;transcript_id=tr5796
NC_006853.1	LoRTIA	mRNA	8282	8970	3	+	.	ID=tr5797;transcript_id=tr5797
NC_006853.1	LoRTIA	mRNA	8335	8970	1	+	.	ID=tr5798;transcript_id=tr5798
NC_006853.1	LoRTIA	mRNA	8482	8970	2	+	.	ID=tr5799;transcript_id=tr5799
NC_006853.1	LoRTIA	mRNA	8683	8970	2	+	.	ID=tr5800;transcript_id=tr5800
NC_006853.1	LoRTIA	mRNA	8765	8970	1	+	.	ID=tr5801;transcript_id=tr5801
NC_006853.1	LoRTIA	mRNA	8812	8970	1	+	.	ID=tr5802;transcript_id=tr5802
NC_006853.1	LoRTIA	mRNA	8970	9458	1	+	.	ID=tr5804;transcript_id=tr5804
NC_006853.1	LoRTIA	mRNA	8970	9754	24	+	.	ID=tr5803;transcript_id=tr5803
NC_006853.1	LoRTIA	mRNA	9027	9754	5	+	.	ID=tr5805;transcript_id=tr5805
NC_006853.1	LoRTIA	mRNA	9105	9754	1	+	.	ID=tr5806;transcript_id=tr5806
NC_006853.1	LoRTIA	mRNA	9213	9754	1	+	.	ID=tr5807;transcript_id=tr5807
NC_006853.1	LoRTIA	mRNA	9313	9754	2	+	.	ID=tr5808;transcript_id=tr5808
NC_006853.1	LoRTIA	mRNA	9326	9754	2	+	.	ID=tr5809;transcript_id=tr5809
NC_006853.1	LoRTIA	mRNA	9354	9754	1	+	.	ID=tr5810;transcript_id=tr5810
NC_006853.1	LoRTIA	mRNA	9390	9754	3	+	.	ID=tr5811;transcript_id=tr5811
NC_006853.1	LoRTIA	mRNA	9429	9754	2	+	.	ID=tr5812;transcript_id=tr5812
NC_006853.1	LoRTIA	mRNA	9446	9754	1	+	.	ID=tr5813;transcript_id=tr5813
NC_006853.1	LoRTIA	mRNA	9823	10169	10	+	.	ID=tr5814;transcript_id=tr5814
NC_006853.1	LoRTIA	mRNA	9874	10169	3	+	.	ID=tr5815;transcript_id=tr5815
NC_006853.1	LoRTIA	mRNA	9955	10169	1	+	.	ID=tr5816;transcript_id=tr5816
NC_006853.1	LoRTIA	mRNA	10239	11906	19	+	.	ID=tr5817;transcript_id=tr5817
NC_006853.1	LoRTIA	mRNA	10304	11906	3	+	.	ID=tr5818;transcript_id=tr5818
NC_006853.1	LoRTIA	mRNA	10867	12038	1	+	.	ID=tr5819;transcript_id=tr5819
NC_006853.1	LoRTIA	mRNA	11368	11906	2	+	.	ID=tr5820;transcript_id=tr5820
NC_006853.1	LoRTIA	mRNA	11459	11906	1	+	.	ID=tr5821;transcript_id=tr5821
NC_006853.1	LoRTIA	mRNA	12109	14514	2	+	.	ID=tr5822;transcript_id=tr5822
NC_006853.1	LoRTIA	mRNA	13687	15656	1	+	.	ID=tr5823;transcript_id=tr5823
NC_006853.1	LoRTIA	mRNA	14514	15443	1	+	.	ID=tr5825;transcript_id=tr5825
NC_006853.1	LoRTIA	mRNA	14514	15656	14	+	.	ID=tr5824;transcript_id=tr5824
NC_006853.1	LoRTIA	mRNA	14827	15656	1	+	.	ID=tr5827;transcript_id=tr5827
NC_006853.1	LoRTIA	mRNA	14827	15703	1	+	.	ID=tr5826;transcript_id=tr5826
NC_006853.1	LoRTIA	mRNA	14919	15656	1	+	.	ID=tr5828;transcript_id=tr5828
NC_006853.1	LoRTIA	mRNA	15012	15656	1	+	.	ID=tr5829;transcript_id=tr5829
NC_006853.1	LoRTIA	mRNA	15153	15656	1	+	.	ID=tr5830;transcript_id=tr5830
NC_006853.1	LoRTIA	mRNA	15358	15656	2	+	.	ID=tr5831;transcript_id=tr5831
NC_006853.1	LoRTIA	mRNA	15528	15656	1	+	.	ID=tr5832;transcript_id=tr5832
NC_006853.1	LoRTIA	mRNA	15728	15957	1	+	.	ID=tr5833;transcript_id=tr5833
NC_006853.1	LoRTIA	mRNA	15728	15979	1	+	.	ID=tr5834;transcript_id=tr5834
NC_037328.1	LoRTIA	exon	991023	991189	2	+	.	ID=id1;Parent=tr1;transcript_id=tr1
NC_037328.1	LoRTIA	mRNA	991023	1002224	2	+	.	ID=tr1;transcript_id=tr1
NC_037328.1	LoRTIA	exon	994379	994552	2	+	.	ID=id2;Parent=tr1;transcript_id=tr1
NC_037328.1	LoRTIA	exon	997109	997268	2	+	.	ID=id3;Parent=tr1;transcript_id=tr1
NC_037328.1	LoRTIA	exon	1000452	1002224	2	+	.	ID=id4;Parent=tr1;transcript_id=tr1
NC_037328.1	LoRTIA	exon	1390815	1391377	5	-	.	ID=id5;Parent=tr2;transcript_id=tr2
NC_037328.1	LoRTIA	exon	1390815	1391377	1	-	.	ID=id8;Parent=tr3;transcript_id=tr3
NC_037328.1	LoRTIA	mRNA	1390815	1455164	5	-	.	ID=tr2;transcript_id=tr2
NC_037328.1	LoRTIA	mRNA	1390815	1455164	1	-	.	ID=tr3;transcript_id=tr3
NC_037328.1	LoRTIA	exon	1407057	1407196	5	-	.	ID=id6;Parent=tr2;transcript_id=tr2
NC_037328.1	LoRTIA	exon	1454981	1455164	5	-	.	ID=id7;Parent=tr2;transcript_id=tr2
NC_037328.1	LoRTIA	exon	1454981	1455164	1	-	.	ID=id9;Parent=tr3;transcript_id=tr3
NC_037328.1	LoRTIA	exon	2046697	2046833	1	+	.	ID=id10;Parent=tr4;transcript_id=tr4
NC_037328.1	LoRTIA	mRNA	2046697	2083568	1	+	.	ID=tr4;transcript_id=tr4
NC_037328.1	LoRTIA	exon	2065163	2065302	1	+	.	ID=id11;Parent=tr4;transcript_id=tr4
NC_037328.1	LoRTIA	exon	2067275	2067387	1	+	.	ID=id12;Parent=tr4;transcript_id=tr4
NC_037328.1	LoRTIA	exon	2068672	2068739	1	+	.	ID=id13;Parent=tr4;transcript_id=tr4
NC_037328.1	LoRTIA	exon	2075724	2075816	1	+	.	ID=id14;Parent=tr4;transcript_id=tr4
NC_037328.1	LoRTIA	exon	2078592	2078649	1	+	.	ID=id15;Parent=tr4;transcript_id=tr4
NC_037328.1	LoRTIA	exon	2082091	2083568	1	+	.	ID=id16;Parent=tr4;transcript_id=tr4
NC_037328.1	LoRTIA	exon	2098345	2099198	1	-	.	ID=id17;Parent=tr5;transcript_id=tr5
NC_037328.1	LoRTIA	mRNA	2098345	2129622	1	-	.	ID=tr5;transcript_id=tr5
NC_037328.1	LoRTIA	exon	2103084	2103241	1	-	.	ID=id18;Parent=tr5;transcript_id=tr5
NC_037328.1	LoRTIA	exon	2103945	2104104	1	-	.	ID=id19;Parent=tr5;transcript_id=tr5
NC_037328.1	LoRTIA	exon	2108137	2108282	1	-	.	ID=id20;Parent=tr5;transcript_id=tr5
NC_037328.1	LoRTIA	exon	2112555	2112763	1	-	.	ID=id21;Parent=tr5;transcript_id=tr5
NC_037328.1	LoRTIA	exon	2120075	2120207	1	-	.	ID=id22;Parent=tr5;transcript_id=tr5
NC_037328.1	LoRTIA	exon	2129362	2129622	1	-	.	ID=id23;Parent=tr5;transcript_id=tr5
NC_037328.1	LoRTIA	exon	2285474	2286479	1	-	.	ID=id24;Parent=tr6;transcript_id=tr6
NC_037328.1	LoRTIA	mRNA	2285474	2314124	1	-	.	ID=tr6;transcript_id=tr6
NC_037328.1	LoRTIA	exon	2292416	2292573	1	-	.	ID=id25;Parent=tr6;transcript_id=tr6
NC_037328.1	LoRTIA	exon	2300005	2300152	1	-	.	ID=id26;Parent=tr6;transcript_id=tr6
NC_037328.1	LoRTIA	exon	2305169	2305335	1	-	.	ID=id27;Parent=tr6;transcript_id=tr6
NC_037328.1	LoRTIA	exon	2306832	2306989	1	-	.	ID=id28;Parent=tr6;transcript_id=tr6
NC_037328.1	LoRTIA	exon	2311468	2311591	1	-	.	ID=id29;Parent=tr6;transcript_id=tr6
NC_037328.1	LoRTIA	exon	2313951	2314124	1	-	.	ID=id30;Parent=tr6;transcript_id=tr6
NC_037328.1	LoRTIA	exon	2924716	2925022	1	+	.	ID=id31;Parent=tr7;transcript_id=tr7
NC_037328.1	LoRTIA	mRNA	2924716	2936283	1	+	.	ID=tr7;transcript_id=tr7
NC_037328.1	LoRTIA	exon	2927300	2927467	1	+	.	ID=id32;Parent=tr7;transcript_id=tr7
NC_037328.1	LoRTIA	exon	2929167	2929234	1	+	.	ID=id33;Parent=tr7;transcript_id=tr7
NC_037328.1	LoRTIA	exon	2932472	2932630	1	+	.	ID=id34;Parent=tr7;transcript_id=tr7
NC_037328.1	LoRTIA	exon	2933938	2934069	1	+	.	ID=id35;Parent=tr7;transcript_id=tr7
NC_037328.1	LoRTIA	exon	2935593	2935688	1	+	.	ID=id36;Parent=tr7;transcript_id=tr7
NC_037328.1	LoRTIA	exon	2935978	2936283	1	+	.	ID=id37;Parent=tr7;transcript_id=tr7
NC_037328.1	LoRTIA	exon	3210663	3211009	1	+	.	ID=id38;Parent=tr8;transcript_id=tr8
NC_037328.1	LoRTIA	mRNA	3210663	3222987	1	+	.	ID=tr8;transcript_id=tr8
NC_037328.1	LoRTIA	exon	3213826	3213892	1	+	.	ID=id39;Parent=tr8;transcript_id=tr8
NC_037328.1	LoRTIA	exon	3218816	3218938	1	+	.	ID=id40;Parent=tr8;transcript_id=tr8
NC_037328.1	LoRTIA	exon	3221627	3221723	1	+	.	ID=id41;Parent=tr8;transcript_id=tr8
NC_037328.1	LoRTIA	exon	3222452	3222987	1	+	.	ID=id42;Parent=tr8;transcript_id=tr8
NC_037328.1	LoRTIA	exon	3824614	3825038	10	-	.	ID=id43;Parent=tr9;transcript_id=tr9
NC_037328.1	LoRTIA	exon	3824614	3825038	2	-	.	ID=id48;Parent=tr10;transcript_id=tr10
NC_037328.1	LoRTIA	mRNA	3824614	3833294	10	-	.	ID=tr9;transcript_id=tr9
NC_037328.1	LoRTIA	mRNA	3824614	3833294	2	-	.	ID=tr10;transcript_id=tr10
NC_037328.1	LoRTIA	exon	3824727	3825038	2	-	.	ID=id53;Parent=tr11;transcript_id=tr11
NC_037328.1	LoRTIA	mRNA	3824727	3833294	2	-	.	ID=tr11;transcript_id=tr11
NC_037328.1	LoRTIA	exon	3826640	3826757	10	-	.	ID=id44;Parent=tr9;transcript_id=tr9
NC_037328.1	LoRTIA	exon	3826640	3826757	2	-	.	ID=id54;Parent=tr11;transcript_id=tr11
NC_037328.1	LoRTIA	exon	3826643	3826757	2	-	.	ID=id49;Parent=tr10;transcript_id=tr10
NC_037328.1	LoRTIA	exon	3827585	3827654	10	-	.	ID=id45;Parent=tr9;transcript_id=tr9
NC_037328.1	LoRTIA	exon	3827585	3827654	2	-	.	ID=id50;Parent=tr10;transcript_id=tr10
NC_037328.1	LoRTIA	exon	3827585	3827654	2	-	.	ID=id55;Parent=tr11;transcript_id=tr11
NC_037328.1	LoRTIA	exon	3829441	3829531	10	-	.	ID=id46;Parent=tr9;transcript_id=tr9
NC_037328.1	LoRTIA	exon	3829441	3829531	2	-	.	ID=id51;Parent=tr10;transcript_id=tr10
NC_037328.1	LoRTIA	exon	3829441	3829531	2	-	.	ID=id56;Parent=tr11;transcript_id=tr11
NC_037328.1	LoRTIA	exon	3833130	3833294	10	-	.	ID=id47;Parent=tr9;transcript_id=tr9
NC_037328.1	LoRTIA	exon	3833130	3833294	2	-	.	ID=id52;Parent=tr10;transcript_id=tr10
NC_037328.1	LoRTIA	exon	3833130	3833294	2	-	.	ID=id57;Parent=tr11;transcript_id=tr11
NC_037328.1	LoRTIA	exon	7114226	7114339	2	+	.	ID=id58;Parent=tr12;transcript_id=tr12
NC_037328.1	LoRTIA	exon	7114226	7114339	1	+	.	ID=id68;Parent=tr13;transcript_id=tr13
NC_037328.1	LoRTIA	exon	7114226	7114339	3	+	.	ID=id82;Parent=tr14;transcript_id=tr14
NC_037328.1	LoRTIA	exon	7114226	7114339	1	+	.	ID=id95;Parent=tr15;transcript_id=tr15
NC_037328.1	LoRTIA	exon	7114226	7114339	3	+	.	ID=id106;Parent=tr16;transcript_id=tr16
NC_037328.1	LoRTIA	exon	7114226	7114339	1	+	.	ID=id121;Parent=tr17;transcript_id=tr17
NC_037328.1	LoRTIA	exon	7114226	7114339	1	+	.	ID=id133;Parent=tr18;transcript_id=tr18
NC_037328.1	LoRTIA	mRNA	7114226	7124001	2	+	.	ID=tr12;transcript_id=tr12
NC_037328.1	LoRTIA	mRNA	7114226	7124001	1	+	.	ID=tr17;transcript_id=tr17
NC_037328.1	LoRTIA	mRNA	7114226	7127953	1	+	.	ID=tr13;transcript_id=tr13
NC_037328.1	LoRTIA	mRNA	7114226	7127953	3	+	.	ID=tr14;transcript_id=tr14
NC_037328.1	LoRTIA	mRNA	7114226	7127953	1	+	.	ID=tr15;transcript_id=tr15
NC_037328.1	LoRTIA	mRNA	7114226	7127953	3	+	.	ID=tr16;transcript_id=tr16
NC_037328.1	LoRTIA	mRNA	7114226	7127953	1	+	.	ID=tr18;transcript_id=tr18
NC_037328.1	LoRTIA	exon	7116707	7116797	1	+	.	ID=id69;Parent=tr13;transcript_id=tr13
NC_037328.1	LoRTIA	exon	7116707	7116797	3	+	.	ID=id83;Parent=tr14;transcript_id=tr14
NC_037328.1	LoRTIA	exon	7116707	7116797	1	+	.	ID=id96;Parent=tr15;transcript_id=tr15
NC_037328.1	LoRTIA	exon	7116707	7116797	3	+	.	ID=id107;Parent=tr16;transcript_id=tr16
NC_037328.1	LoRTIA	exon	7116707	7116797	1	+	.	ID=id122;Parent=tr17;transcript_id=tr17
NC_037328.1	LoRTIA	exon	7116707	7116797	1	+	.	ID=id134;Parent=tr18;transcript_id=tr18
NC_037328.1	LoRTIA	exon	7116707	7117557	2	+	.	ID=id59;Parent=tr12;transcript_id=tr12
NC_037328.1	LoRTIA	exon	7117478	7117557	1	+	.	ID=id70;Parent=tr13;transcript_id=tr13
NC_037328.1	LoRTIA	exon	7117478	7117557	3	+	.	ID=id84;Parent=tr14;transcript_id=tr14
NC_037328.1	LoRTIA	exon	7117478	7117557	1	+	.	ID=id97;Parent=tr15;transcript_id=tr15
NC_037328.1	LoRTIA	exon	7117478	7117557	3	+	.	ID=id108;Parent=tr16;transcript_id=tr16
NC_037328.1	LoRTIA	exon	7117478	7117557	1	+	.	ID=id123;Parent=tr17;transcript_id=tr17
NC_037328.1	LoRTIA	exon	7117478	7117557	1	+	.	ID=id135;Parent=tr18;transcript_id=tr18
NC_037328.1	LoRTIA	exon	7119110	7119259	2	+	.	ID=id60;Parent=tr12;transcript_id=tr12
NC_037328.1	LoRTIA	exon	7119110	7119259	1	+	.	ID=id71;Parent=tr13;transcript_id=tr13
NC_037328.1	LoRTIA	exon	7119110	7119259	3	+	.	ID=id85;Parent=tr14;transcript_id=tr14
NC_037328.1	LoRTIA	exon	7119110	7119259	3	+	.	ID=id109;Parent=tr16;transcript_id=tr16
NC_037328.1	LoRTIA	exon	7119110	7119259	1	+	.	ID=id124;Parent=tr17;transcript_id=tr17
NC_037328.1	LoRTIA	exon	7119110	7119259	1	+	.	ID=id136;Parent=tr18;transcript_id=tr18
NC_037328.1	LoRTIA	exon	7119110	7120084	1	+	.	ID=id98;Parent=tr15;transcript_id=tr15
NC_037328.1	LoRTIA	exon	7119729	7119909	2	+	.	ID=id61;Parent=tr12;transcript_id=tr12
NC_037328.1	LoRTIA	exon	7119729	7119909	1	+	.	ID=id72;Parent=tr13;transcript_id=tr13
NC_037328.1	LoRTIA	exon	7119729	7119909	3	+	.	ID=id86;Parent=tr14;transcript_id=tr14
NC_037328.1	LoRTIA	exon	7119729	7119909	3	+	.	ID=id110;Parent=tr16;transcript_id=tr16
NC_037328.1	LoRTIA	exon	7119729	7119909	1	+	.	ID=id125;Parent=tr17;transcript_id=tr17
NC_037328.1	LoRTIA	exon	7119729	7119909	1	+	.	ID=id137;Parent=tr18;transcript_id=tr18
NC_037328.1	LoRTIA	exon	7120023	7120084	2	+	.	ID=id62;Parent=tr12;transcript_id=tr12
NC_037328.1	LoRTIA	exon	7120023	7120084	1	+	.	ID=id73;Parent=tr13;transcript_id=tr13
NC_037328.1	LoRTIA	exon	7120023	7120084	3	+	.	ID=id87;Parent=tr14;transcript_id=tr14
NC_037328.1	LoRTIA	exon	7120023	7120084	3	+	.	ID=id111;Parent=tr16;transcript_id=tr16
NC_037328.1	LoRTIA	exon	7120023	7120084	1	+	.	ID=id126;Parent=tr17;transcript_id=tr17
NC_037328.1	LoRTIA	exon	7120023	7120084	1	+	.	ID=id138;Parent=tr18;transcript_id=tr18
NC_037328.1	LoRTIA	exon	7120973	7121110	2	+	.	ID=id63;Parent=tr12;transcript_id=tr12
NC_037328.1	LoRTIA	exon	7120973	7121110	1	+	.	ID=id74;Parent=tr13;transcript_id=tr13
NC_037328.1	LoRTIA	exon	7120973	7121110	3	+	.	ID=id88;Parent=tr14;transcript_id=tr14
NC_037328.1	LoRTIA	exon	7120973	7121110	1	+	.	ID=id99;Parent=tr15;transcript_id=tr15
NC_037328.1	LoRTIA	exon	7120973	7121110	3	+	.	ID=id112;Parent=tr16;transcript_id=tr16
NC_037328.1	LoRTIA	exon	7120973	7121110	1	+	.	ID=id127;Parent=tr17;transcript_id=tr17
NC_037328.1	LoRTIA	exon	7120973	7121110	1	+	.	ID=id139;Parent=tr18;transcript_id=tr18
NC_037328.1	LoRTIA	exon	7121823	7122001	2	+	.	ID=id64;Parent=tr12;transcript_id=tr12
NC_037328.1	LoRTIA	exon	7121823	7122001	1	+	.	ID=id75;Parent=tr13;transcript_id=tr13
NC_037328.1	LoRTIA	exon	7121823	7122001	3	+	.	ID=id89;Parent=tr14;transcript_id=tr14
NC_037328.1	LoRTIA	exon	7121823	7122001	1	+	.	ID=id100;Parent=tr15;transcript_id=tr15
NC_037328.1	LoRTIA	exon	7121823	7122001	3	+	.	ID=id113;Parent=tr16;transcript_id=tr16
NC_037328.1	LoRTIA	exon	7121823	7122001	1	+	.	ID=id140;Parent=tr18;transcript_id=tr18
NC_037328.1	LoRTIA	exon	7121823	7122782	1	+	.	ID=id128;Parent=tr17;transcript_id=tr17
NC_037328.1	LoRTIA	exon	7122716	7122782	3	+	.	ID=id114;Parent=tr16;transcript_id=tr16
NC_037328.1	LoRTIA	exon	7122716	7122782	1	+	.	ID=id141;Parent=tr18;transcript_id=tr18
NC_037328.1	LoRTIA	exon	7122716	7122941	1	+	.	ID=id76;Parent=tr13;transcript_id=tr13
NC_037328.1	LoRTIA	exon	7122716	7123148	2	+	.	ID=id65;Parent=tr12;transcript_id=tr12
NC_037328.1	LoRTIA	exon	7122716	7123148	3	+	.	ID=id90;Parent=tr14;transcript_id=tr14
NC_037328.1	LoRTIA	exon	7122716	7123148	1	+	.	ID=id101;Parent=tr15;transcript_id=tr15
NC_037328.1	LoRTIA	exon	7122854	7122941	3	+	.	ID=id115;Parent=tr16;transcript_id=tr16
NC_037328.1	LoRTIA	exon	7122854	7122941	1	+	.	ID=id129;Parent=tr17;transcript_id=tr17
NC_037328.1	LoRTIA	exon	7122854	7122941	1	+	.	ID=id142;Parent=tr18;transcript_id=tr18
NC_037328.1	LoRTIA	exon	7123033	7123148	1	+	.	ID=id77;Parent=tr13;transcript_id=tr13
NC_037328.1	LoRTIA	exon	7123033	7123148	3	+	.	ID=id116;Parent=tr16;transcript_id=tr16
NC_037328.1	LoRTIA	exon	7123033	7123148	1	+	.	ID=id130;Parent=tr17;transcript_id=tr17
NC_037328.1	LoRTIA	exon	7123033	7123793	1	+	.	ID=id143;Parent=tr18;transcript_id=tr18
NC_037328.1	LoRTIA	exon	7123722	7123793	2	+	.	ID=id66;Parent=tr12;transcript_id=tr12
NC_037328.1	LoRTIA	exon	7123722	7123793	1	+	.	ID=id78;Parent=tr13;transcript_id=tr13
NC_037328.1	LoRTIA	exon	7123722	7123793	3	+	.	ID=id91;Parent=tr14;transcript_id=tr14
NC_037328.1	LoRTIA	exon	7123722	7123793	1	+	.	ID=id102;Parent=tr15;transcript_id=tr15
NC_037328.1	LoRTIA	exon	7123722	7123793	3	+	.	ID=id117;Parent=tr16;transcript_id=tr16
NC_037328.1	LoRTIA	exon	7123722	7123793	1	+	.	ID=id131;Parent=tr17;transcript_id=tr17
NC_037328.1	LoRTIA	exon	7123874	7124001	2	+	.	ID=id67;Parent=tr12;transcript_id=tr12
NC_037328.1	LoRTIA	exon	7123874	7124001	1	+	.	ID=id132;Parent=tr17;transcript_id=tr17
NC_037328.1	LoRTIA	exon	7123874	7124038	1	+	.	ID=id79;Parent=tr13;transcript_id=tr13
NC_037328.1	LoRTIA	exon	7123874	7124038	3	+	.	ID=id92;Parent=tr14;transcript_id=tr14
NC_037328.1	LoRTIA	exon	7123874	7124038	1	+	.	ID=id103;Parent=tr15;transcript_id=tr15
NC_037328.1	LoRTIA	exon	7123874	7124038	3	+	.	ID=id118;Parent=tr16;transcript_id=tr16
NC_037328.1	LoRTIA	exon	7123874	7124038	1	+	.	ID=id144;Parent=tr18;transcript_id=tr18
NC_037328.1	LoRTIA	exon	7124333	7124453	5	+	.	ID=id147;Parent=tr19;transcript_id=tr19
NC_037328.1	LoRTIA	mRNA	7124333	7127953	5	+	.	ID=tr19;transcript_id=tr19
NC_037328.1	LoRTIA	exon	7124334	7124453	1	+	.	ID=id80;Parent=tr13;transcript_id=tr13
NC_037328.1	LoRTIA	exon	7124334	7124453	3	+	.	ID=id93;Parent=tr14;transcript_id=tr14
NC_037328.1	LoRTIA	exon	7124334	7124453	1	+	.	ID=id104;Parent=tr15;transcript_id=tr15
NC_037328.1	LoRTIA	exon	7124334	7124453	3	+	.	ID=id119;Parent=tr16;transcript_id=tr16
NC_037328.1	LoRTIA	exon	7124334	7124453	1	+	.	ID=id145;Parent=tr18;transcript_id=tr18
NC_037328.1	LoRTIA	exon	7127725	7127953	1	+	.	ID=id81;Parent=tr13;transcript_id=tr13
NC_037328.1	LoRTIA	exon	7127725	7127953	3	+	.	ID=id94;Parent=tr14;transcript_id=tr14
NC_037328.1	LoRTIA	exon	7127725	7127953	1	+	.	ID=id105;Parent=tr15;transcript_id=tr15
NC_037328.1	LoRTIA	exon	7127725	7127953	3	+	.	ID=id120;Parent=tr16;transcript_id=tr16
NC_037328.1	LoRTIA	exon	7127725	7127953	1	+	.	ID=id146;Parent=tr18;transcript_id=tr18
NC_037328.1	LoRTIA	exon	7127725	7127953	5	+	.	ID=id148;Parent=tr19;transcript_id=tr19
NC_037328.1	LoRTIA	exon	10231769	10231977	1	+	.	ID=id149;Parent=tr20;transcript_id=tr20
NC_037328.1	LoRTIA	mRNA	10231769	10544228	1	+	.	ID=tr20;transcript_id=tr20
NC_037328.1	LoRTIA	exon	10300390	10300557	1	+	.	ID=id150;Parent=tr20;transcript_id=tr20
NC_037328.1	LoRTIA	exon	10326795	10326924	1	+	.	ID=id151;Parent=tr20;transcript_id=tr20
NC_037328.1	LoRTIA	exon	10360228	10360340	1	+	.	ID=id152;Parent=tr20;transcript_id=tr20
NC_037328.1	LoRTIA	exon	10362750	10362943	1	+	.	ID=id153;Parent=tr20;transcript_id=tr20
NC_037328.1	LoRTIA	exon	10400541	10400743	1	+	.	ID=id154;Parent=tr20;transcript_id=tr20
NC_037328.1	LoRTIA	exon	10418538	10418705	1	+	.	ID=id155;Parent=tr20;transcript_id=tr20
NC_037328.1	LoRTIA	exon	10421280	10421336	1	+	.	ID=id156;Parent=tr20;transcript_id=tr20
NC_037328.1	LoRTIA	exon	10434729	10434862	1	+	.	ID=id157;Parent=tr20;transcript_id=tr20
NC_037328.1	LoRTIA	exon	10444444	10444518	1	+	.	ID=id158;Parent=tr20;transcript_id=tr20
NC_037328.1	LoRTIA	exon	10445909	10446067	1	+	.	ID=id159;Parent=tr20;transcript_id=tr20
NC_037328.1	LoRTIA	exon	10469111	10469239	1	+	.	ID=id160;Parent=tr20;transcript_id=tr20
NC_037328.1	LoRTIA	exon	10473331	10473430	1	+	.	ID=id161;Parent=tr20;transcript_id=tr20
NC_037328.1	LoRTIA	exon	10512127	10512348	1	+	.	ID=id162;Parent=tr20;transcript_id=tr20
NC_037328.1	LoRTIA	exon	10520949	10521002	1	+	.	ID=id163;Parent=tr20;transcript_id=tr20
NC_037328.1	LoRTIA	exon	10527698	10527798	1	+	.	ID=id164;Parent=tr20;transcript_id=tr20
NC_037328.1	LoRTIA	exon	10531005	10531151	1	+	.	ID=id165;Parent=tr20;transcript_id=tr20
NC_037328.1	LoRTIA	exon	10543005	10544228	1	+	.	ID=id166;Parent=tr20;transcript_id=tr20
NC_037328.1	LoRTIA	exon	10691010	10691168	1	+	.	ID=id167;Parent=tr21;transcript_id=tr21
NC_037328.1	LoRTIA	mRNA	10691010	10698961	1	+	.	ID=tr21;transcript_id=tr21
NC_037328.1	LoRTIA	exon	10691649	10691688	1	+	.	ID=id168;Parent=tr21;transcript_id=tr21
NC_037328.1	LoRTIA	exon	10691773	10691810	1	+	.	ID=id180;Parent=tr24;transcript_id=tr24
NC_037328.1	LoRTIA	exon	10691773	10691821	3	+	.	ID=id172;Parent=tr22;transcript_id=tr22
NC_037328.1	LoRTIA	exon	10691773	10691821	6	+	.	ID=id176;Parent=tr23;transcript_id=tr23
NC_037328.1	LoRTIA	mRNA	10691773	10698910	3	+	.	ID=tr22;transcript_id=tr22
NC_037328.1	LoRTIA	mRNA	10691773	10698961	6	+	.	ID=tr23;transcript_id=tr23
NC_037328.1	LoRTIA	mRNA	10691773	10698961	1	+	.	ID=tr24;transcript_id=tr24
NC_037328.1	LoRTIA	exon	10695170	10695340	1	+	.	ID=id169;Parent=tr21;transcript_id=tr21
NC_037328.1	LoRTIA	exon	10695170	10695340	3	+	.	ID=id173;Parent=tr22;transcript_id=tr22
NC_037328.1	LoRTIA	exon	10695170	10695340	6	+	.	ID=id177;Parent=tr23;transcript_id=tr23
NC_037328.1	LoRTIA	exon	10695170	10695340	1	+	.	ID=id181;Parent=tr24;transcript_id=tr24
NC_037328.1	LoRTIA	exon	10698056	10698180	1	+	.	ID=id170;Parent=tr21;transcript_id=tr21
NC_037328.1	LoRTIA	exon	10698056	10698180	3	+	.	ID=id174;Parent=tr22;transcript_id=tr22
NC_037328.1	LoRTIA	exon	10698056	10698180	6	+	.	ID=id178;Parent=tr23;transcript_id=tr23
NC_037328.1	LoRTIA	exon	10698056	10698180	1	+	.	ID=id182;Parent=tr24;transcript_id=tr24
NC_037328.1	LoRTIA	exon	10698067	10698180	1	+	.	ID=id184;Parent=tr25;transcript_id=tr25
NC_037328.1	LoRTIA	mRNA	10698067	10698910	1	+	.	ID=tr25;transcript_id=tr25
NC_037328.1	LoRTIA	exon	10698785	10698910	3	+	.	ID=id175;Parent=tr22;transcript_id=tr22
NC_037328.1	LoRTIA	exon	10698785	10698910	1	+	.	ID=id185;Parent=tr25;transcript_id=tr25
NC_037328.1	LoRTIA	exon	10698785	10698961	1	+	.	ID=id171;Parent=tr21;transcript_id=tr21
NC_037328.1	LoRTIA	exon	10698785	10698961	6	+	.	ID=id179;Parent=tr23;transcript_id=tr23
NC_037328.1	LoRTIA	exon	10698785	10698961	1	+	.	ID=id183;Parent=tr24;transcript_id=tr24
NC_037328.1	LoRTIA	exon	19418198	19418330	2	+	.	ID=id186;Parent=tr26;transcript_id=tr26
NC_037328.1	LoRTIA	mRNA	19418198	19437165	2	+	.	ID=tr26;transcript_id=tr26
NC_037328.1	LoRTIA	exon	19418238	19418330	2	+	.	ID=id191;Parent=tr27;transcript_id=tr27
NC_037328.1	LoRTIA	mRNA	19418238	19437165	2	+	.	ID=tr27;transcript_id=tr27
NC_037328.1	LoRTIA	exon	19421761	19421939	2	+	.	ID=id187;Parent=tr26;transcript_id=tr26
NC_037328.1	LoRTIA	exon	19421761	19421939	2	+	.	ID=id192;Parent=tr27;transcript_id=tr27
NC_037328.1	LoRTIA	exon	19426374	19426511	2	+	.	ID=id188;Parent=tr26;transcript_id=tr26
NC_037328.1	LoRTIA	exon	19426374	19426511	2	+	.	ID=id193;Parent=tr27;transcript_id=tr27
NC_037328.1	LoRTIA	exon	19431423	19431630	2	+	.	ID=id189;Parent=tr26;transcript_id=tr26
NC_037328.1	LoRTIA	exon	19431423	19431630	2	+	.	ID=id194;Parent=tr27;transcript_id=tr27
NC_037328.1	LoRTIA	exon	19436503	19437165	2	+	.	ID=id190;Parent=tr26;transcript_id=tr26
NC_037328.1	LoRTIA	exon	19436503	19437165	2	+	.	ID=id195;Parent=tr27;transcript_id=tr27
NC_037328.1	LoRTIA	mRNA	23043352	23044249	43	+	.	ID=tr28;transcript_id=tr28
NC_037328.1	LoRTIA	mRNA	40948887	40950564	9	+	.	ID=tr29;transcript_id=tr29
NC_037328.1	LoRTIA	mRNA	40950372	40950564	2	+	.	ID=tr30;transcript_id=tr30
NC_037328.1	LoRTIA	exon	42822730	42824126	1	-	.	ID=id196;Parent=tr31;transcript_id=tr31
NC_037328.1	LoRTIA	mRNA	42822730	42830042	1	-	.	ID=tr31;transcript_id=tr31
NC_037328.1	LoRTIA	exon	42824247	42824384	1	-	.	ID=id197;Parent=tr31;transcript_id=tr31
NC_037328.1	LoRTIA	exon	42825765	42825875	1	-	.	ID=id198;Parent=tr31;transcript_id=tr31
NC_037328.1	LoRTIA	exon	42828254	42828563	1	-	.	ID=id199;Parent=tr31;transcript_id=tr31
NC_037328.1	LoRTIA	exon	42829966	42830042	1	-	.	ID=id200;Parent=tr31;transcript_id=tr31
NC_037328.1	LoRTIA	exon	42887535	42888878	1	-	.	ID=id201;Parent=tr32;transcript_id=tr32
NC_037328.1	LoRTIA	mRNA	42887535	42901406	1	-	.	ID=tr32;transcript_id=tr32
NC_037328.1	LoRTIA	exon	42889803	42889907	1	-	.	ID=id202;Parent=tr32;transcript_id=tr32
NC_037328.1	LoRTIA	exon	42893739	42893957	1	-	.	ID=id203;Parent=tr32;transcript_id=tr32
NC_037328.1	LoRTIA	exon	42896345	42896486	1	-	.	ID=id204;Parent=tr32;transcript_id=tr32
NC_037328.1	LoRTIA	exon	42897092	42897202	1	-	.	ID=id205;Parent=tr32;transcript_id=tr32
NC_037328.1	LoRTIA	exon	42898310	42898453	1	-	.	ID=id206;Parent=tr32;transcript_id=tr32
NC_037328.1	LoRTIA	exon	42900751	42901406	1	-	.	ID=id207;Parent=tr32;transcript_id=tr32
NC_037328.1	LoRTIA	exon	43112808	43113769	1	-	.	ID=id208;Parent=tr33;transcript_id=tr33
NC_037328.1	LoRTIA	exon	43112808	43113769	1	-	.	ID=id223;Parent=tr34;transcript_id=tr34
NC_037328.1	LoRTIA	mRNA	43112808	43195091	1	-	.	ID=tr33;transcript_id=tr33
NC_037328.1	LoRTIA	mRNA	43112808	43195091	1	-	.	ID=tr34;transcript_id=tr34
NC_037328.1	LoRTIA	exon	43113705	43113769	1	-	.	ID=id239;Parent=tr35;transcript_id=tr35
NC_037328.1	LoRTIA	mRNA	43113705	43195091	1	-	.	ID=tr35;transcript_id=tr35
NC_037328.1	LoRTIA	exon	43114430	43114567	1	-	.	ID=id209;Parent=tr33;transcript_id=tr33
NC_037328.1	LoRTIA	exon	43114430	43114567	1	-	.	ID=id224;Parent=tr34;transcript_id=tr34
NC_037328.1	LoRTIA	exon	43114430	43114567	1	-	.	ID=id240;Parent=tr35;transcript_id=tr35
NC_037328.1	LoRTIA	exon	43116615	43116664	1	-	.	ID=id210;Parent=tr33;transcript_id=tr33
NC_037328.1	LoRTIA	exon	43116615	43116664	1	-	.	ID=id225;Parent=tr34;transcript_id=tr34
NC_037328.1	LoRTIA	exon	43116615	43116664	1	-	.	ID=id241;Parent=tr35;transcript_id=tr35
NC_037328.1	LoRTIA	exon	43120523	43120616	1	-	.	ID=id211;Parent=tr33;transcript_id=tr33
NC_037328.1	LoRTIA	exon	43120523	43120616	1	-	.	ID=id226;Parent=tr34;transcript_id=tr34
NC_037328.1	LoRTIA	exon	43120523	43120616	1	-	.	ID=id242;Parent=tr35;transcript_id=tr35
NC_037328.1	LoRTIA	exon	43127916	43128041	1	-	.	ID=id212;Parent=tr33;transcript_id=tr33
NC_037328.1	LoRTIA	exon	43127916	43128041	1	-	.	ID=id227;Parent=tr34;transcript_id=tr34
NC_037328.1	LoRTIA	exon	43127916	43128273	1	-	.	ID=id243;Parent=tr35;transcript_id=tr35
NC_037328.1	LoRTIA	exon	43128187	43128273	1	-	.	ID=id213;Parent=tr33;transcript_id=tr33
NC_037328.1	LoRTIA	exon	43128187	43128273	1	-	.	ID=id228;Parent=tr34;transcript_id=tr34
NC_037328.1	LoRTIA	exon	43129091	43129241	1	-	.	ID=id214;Parent=tr33;transcript_id=tr33
NC_037328.1	LoRTIA	exon	43129091	43129241	1	-	.	ID=id229;Parent=tr34;transcript_id=tr34
NC_037328.1	LoRTIA	exon	43129091	43129241	1	-	.	ID=id244;Parent=tr35;transcript_id=tr35
NC_037328.1	LoRTIA	exon	43131666	43131790	1	-	.	ID=id215;Parent=tr33;transcript_id=tr33
NC_037328.1	LoRTIA	exon	43131666	43131790	1	-	.	ID=id230;Parent=tr34;transcript_id=tr34
NC_037328.1	LoRTIA	exon	43131666	43131790	1	-	.	ID=id245;Parent=tr35;transcript_id=tr35
NC_037328.1	LoRTIA	exon	43133177	43133392	1	-	.	ID=id216;Parent=tr33;transcript_id=tr33
NC_037328.1	LoRTIA	exon	43133177	43133392	1	-	.	ID=id231;Parent=tr34;transcript_id=tr34
NC_037328.1	LoRTIA	exon	43133177	43133392	1	-	.	ID=id246;Parent=tr35;transcript_id=tr35
NC_037328.1	LoRTIA	exon	43134788	43134828	1	-	.	ID=id217;Parent=tr33;transcript_id=tr33
NC_037328.1	LoRTIA	exon	43134788	43134828	1	-	.	ID=id232;Parent=tr34;transcript_id=tr34
NC_037328.1	LoRTIA	exon	43134788	43134828	1	-	.	ID=id247;Parent=tr35;transcript_id=tr35
NC_037328.1	LoRTIA	exon	43136451	43136584	1	-	.	ID=id218;Parent=tr33;transcript_id=tr33
NC_037328.1	LoRTIA	exon	43136451	43136584	1	-	.	ID=id233;Parent=tr34;transcript_id=tr34
NC_037328.1	LoRTIA	exon	43136451	43136584	1	-	.	ID=id248;Parent=tr35;transcript_id=tr35
NC_037328.1	LoRTIA	exon	43136879	43136951	1	-	.	ID=id234;Parent=tr34;transcript_id=tr34
NC_037328.1	LoRTIA	exon	43136879	43136951	1	-	.	ID=id249;Parent=tr35;transcript_id=tr35
NC_037328.1	LoRTIA	exon	43136879	43139289	1	-	.	ID=id219;Parent=tr33;transcript_id=tr33
NC_037328.1	LoRTIA	exon	43139093	43139289	1	-	.	ID=id254;Parent=tr36;transcript_id=tr36
NC_037328.1	LoRTIA	mRNA	43139093	43195102	1	-	.	ID=tr36;transcript_id=tr36
NC_037328.1	LoRTIA	exon	43139238	43139289	1	-	.	ID=id235;Parent=tr34;transcript_id=tr34
NC_037328.1	LoRTIA	exon	43139238	43139289	1	-	.	ID=id250;Parent=tr35;transcript_id=tr35
NC_037328.1	LoRTIA	exon	43153442	43153579	1	-	.	ID=id220;Parent=tr33;transcript_id=tr33
NC_037328.1	LoRTIA	exon	43153442	43153579	1	-	.	ID=id236;Parent=tr34;transcript_id=tr34
NC_037328.1	LoRTIA	exon	43153442	43153579	1	-	.	ID=id251;Parent=tr35;transcript_id=tr35
NC_037328.1	LoRTIA	exon	43153442	43153579	1	-	.	ID=id255;Parent=tr36;transcript_id=tr36
NC_037328.1	LoRTIA	exon	43171696	43171923	1	-	.	ID=id221;Parent=tr33;transcript_id=tr33
NC_037328.1	LoRTIA	exon	43171696	43171923	1	-	.	ID=id237;Parent=tr34;transcript_id=tr34
NC_037328.1	LoRTIA	exon	43171696	43171923	1	-	.	ID=id252;Parent=tr35;transcript_id=tr35
NC_037328.1	LoRTIA	exon	43171696	43171923	1	-	.	ID=id256;Parent=tr36;transcript_id=tr36
NC_037328.1	LoRTIA	exon	43194558	43195091	1	-	.	ID=id222;Parent=tr33;transcript_id=tr33
NC_037328.1	LoRTIA	exon	43194558	43195091	1	-	.	ID=id238;Parent=tr34;transcript_id=tr34
NC_037328.1	LoRTIA	exon	43194558	43195091	1	-	.	ID=id253;Parent=tr35;transcript_id=tr35
NC_037328.1	LoRTIA	exon	43194558	43195102	1	-	.	ID=id257;Parent=tr36;transcript_id=tr36
NC_037328.1	LoRTIA	exon	44115203	44116119	1	-	.	ID=id258;Parent=tr37;transcript_id=tr37
NC_037328.1	LoRTIA	mRNA	44115203	44142798	1	-	.	ID=tr37;transcript_id=tr37
NC_037328.1	LoRTIA	exon	44142670	44142798	1	-	.	ID=id259;Parent=tr37;transcript_id=tr37
NC_037328.1	LoRTIA	exon	45156157	45156313	1	+	.	ID=id260;Parent=tr38;transcript_id=tr38
NC_037328.1	LoRTIA	exon	45156157	45156313	1	+	.	ID=id267;Parent=tr39;transcript_id=tr39
NC_037328.1	LoRTIA	mRNA	45156157	45188355	1	+	.	ID=tr38;transcript_id=tr38
NC_037328.1	LoRTIA	mRNA	45156157	45188355	1	+	.	ID=tr39;transcript_id=tr39
NC_037328.1	LoRTIA	exon	45161565	45161791	1	+	.	ID=id261;Parent=tr38;transcript_id=tr38
NC_037328.1	LoRTIA	exon	45161565	45161791	1	+	.	ID=id268;Parent=tr39;transcript_id=tr39
NC_037328.1	LoRTIA	exon	45165550	45165633	1	+	.	ID=id269;Parent=tr39;transcript_id=tr39
NC_037328.1	LoRTIA	exon	45170033	45170179	1	+	.	ID=id262;Parent=tr38;transcript_id=tr38
NC_037328.1	LoRTIA	exon	45170033	45170179	1	+	.	ID=id270;Parent=tr39;transcript_id=tr39
NC_037328.1	LoRTIA	exon	45174039	45174206	1	+	.	ID=id263;Parent=tr38;transcript_id=tr38
NC_037328.1	LoRTIA	exon	45174039	45174206	1	+	.	ID=id271;Parent=tr39;transcript_id=tr39
NC_037328.1	LoRTIA	exon	45177959	45178087	1	+	.	ID=id264;Parent=tr38;transcript_id=tr38
NC_037328.1	LoRTIA	exon	45177959	45178099	1	+	.	ID=id272;Parent=tr39;transcript_id=tr39
NC_037328.1	LoRTIA	exon	45183906	45184004	1	+	.	ID=id265;Parent=tr38;transcript_id=tr38
NC_037328.1	LoRTIA	exon	45183906	45184004	1	+	.	ID=id273;Parent=tr39;transcript_id=tr39
NC_037328.1	LoRTIA	exon	45187541	45188355	1	+	.	ID=id274;Parent=tr39;transcript_id=tr39
NC_037328.1	LoRTIA	exon	45187544	45188355	1	+	.	ID=id266;Parent=tr38;transcript_id=tr38
NC_037328.1	LoRTIA	exon	46002012	46002091	1	+	.	ID=id275;Parent=tr40;transcript_id=tr40
NC_037328.1	LoRTIA	exon	46002012	46002091	1	+	.	ID=id280;Parent=tr41;transcript_id=tr41
NC_037328.1	LoRTIA	mRNA	46002012	46016855	1	+	.	ID=tr40;transcript_id=tr40
NC_037328.1	LoRTIA	mRNA	46002012	46016855	1	+	.	ID=tr41;transcript_id=tr41
NC_037328.1	LoRTIA	exon	46006908	46007323	1	+	.	ID=id276;Parent=tr40;transcript_id=tr40
NC_037328.1	LoRTIA	exon	46007161	46007323	1	+	.	ID=id281;Parent=tr41;transcript_id=tr41
NC_037328.1	LoRTIA	exon	46010003	46010077	1	+	.	ID=id277;Parent=tr40;transcript_id=tr40
NC_037328.1	LoRTIA	exon	46010003	46010077	1	+	.	ID=id282;Parent=tr41;transcript_id=tr41
NC_037328.1	LoRTIA	exon	46013671	46013726	1	+	.	ID=id278;Parent=tr40;transcript_id=tr40
NC_037328.1	LoRTIA	exon	46013671	46013726	1	+	.	ID=id283;Parent=tr41;transcript_id=tr41
NC_037328.1	LoRTIA	exon	46015012	46016855	1	+	.	ID=id279;Parent=tr40;transcript_id=tr40
NC_037328.1	LoRTIA	exon	46015012	46016855	1	+	.	ID=id284;Parent=tr41;transcript_id=tr41
NC_037328.1	LoRTIA	exon	46061449	46061568	15	-	.	ID=id285;Parent=tr42;transcript_id=tr42
NC_037328.1	LoRTIA	exon	46061449	46061568	1	-	.	ID=id296;Parent=tr44;transcript_id=tr44
NC_037328.1	LoRTIA	exon	46061449	46061568	1	-	.	ID=id301;Parent=tr45;transcript_id=tr45
NC_037328.1	LoRTIA	exon	46061449	46062251	3	-	.	ID=id291;Parent=tr43;transcript_id=tr43
NC_037328.1	LoRTIA	mRNA	46061449	46066949	15	-	.	ID=tr42;transcript_id=tr42
NC_037328.1	LoRTIA	mRNA	46061449	46066949	3	-	.	ID=tr43;transcript_id=tr43
NC_037328.1	LoRTIA	mRNA	46061449	46066949	1	-	.	ID=tr44;transcript_id=tr44
NC_037328.1	LoRTIA	mRNA	46061449	46066949	1	-	.	ID=tr45;transcript_id=tr45
NC_037328.1	LoRTIA	exon	46062188	46062251	15	-	.	ID=id286;Parent=tr42;transcript_id=tr42
NC_037328.1	LoRTIA	exon	46062188	46062251	1	-	.	ID=id297;Parent=tr44;transcript_id=tr44
NC_037328.1	LoRTIA	exon	46062188	46062251	1	-	.	ID=id302;Parent=tr45;transcript_id=tr45
NC_037328.1	LoRTIA	exon	46063302	46063438	15	-	.	ID=id287;Parent=tr42;transcript_id=tr42
NC_037328.1	LoRTIA	exon	46063302	46063438	3	-	.	ID=id292;Parent=tr43;transcript_id=tr43
NC_037328.1	LoRTIA	exon	46063302	46063438	1	-	.	ID=id298;Parent=tr44;transcript_id=tr44
NC_037328.1	LoRTIA	exon	46063302	46063438	1	-	.	ID=id303;Parent=tr45;transcript_id=tr45
NC_037328.1	LoRTIA	exon	46066071	46066185	1	-	.	ID=id304;Parent=tr45;transcript_id=tr45
NC_037328.1	LoRTIA	exon	46066075	46066185	15	-	.	ID=id288;Parent=tr42;transcript_id=tr42
NC_037328.1	LoRTIA	exon	46066075	46066185	3	-	.	ID=id293;Parent=tr43;transcript_id=tr43
NC_037328.1	LoRTIA	exon	46066075	46066775	1	-	.	ID=id299;Parent=tr44;transcript_id=tr44
NC_037328.1	LoRTIA	exon	46066700	46066775	15	-	.	ID=id289;Parent=tr42;transcript_id=tr42
NC_037328.1	LoRTIA	exon	46066700	46066775	3	-	.	ID=id294;Parent=tr43;transcript_id=tr43
NC_037328.1	LoRTIA	exon	46066700	46066775	1	-	.	ID=id305;Parent=tr45;transcript_id=tr45
NC_037328.1	LoRTIA	exon	46066907	46066949	15	-	.	ID=id290;Parent=tr42;transcript_id=tr42
NC_037328.1	LoRTIA	exon	46066907	46066949	3	-	.	ID=id295;Parent=tr43;transcript_id=tr43
NC_037328.1	LoRTIA	exon	46066907	46066949	1	-	.	ID=id300;Parent=tr44;transcript_id=tr44
NC_037328.1	LoRTIA	exon	46066907	46066949	1	-	.	ID=id306;Parent=tr45;transcript_id=tr45
NC_037328.1	LoRTIA	exon	52713876	52714107	1	-	.	ID=id307;Parent=tr46;transcript_id=tr46
NC_037328.1	LoRTIA	mRNA	52713876	52777180	1	-	.	ID=tr46;transcript_id=tr46
NC_037328.1	LoRTIA	exon	52718247	52718278	1	-	.	ID=id308;Parent=tr46;transcript_id=tr46
NC_037328.1	LoRTIA	exon	52722640	52722732	1	-	.	ID=id309;Parent=tr46;transcript_id=tr46
NC_037328.1	LoRTIA	exon	52724009	52724101	1	-	.	ID=id310;Parent=tr46;transcript_id=tr46
NC_037328.1	LoRTIA	exon	52724812	52724904	1	-	.	ID=id311;Parent=tr46;transcript_id=tr46
NC_037328.1	LoRTIA	exon	52729857	52729964	1	-	.	ID=id312;Parent=tr46;transcript_id=tr46
NC_037328.1	LoRTIA	exon	52752231	52752320	1	-	.	ID=id313;Parent=tr46;transcript_id=tr46
NC_037328.1	LoRTIA	exon	52764144	52764491	1	-	.	ID=id314;Parent=tr46;transcript_id=tr46
NC_037328.1	LoRTIA	exon	52777013	52777180	1	-	.	ID=id315;Parent=tr46;transcript_id=tr46
NC_037328.1	LoRTIA	mRNA	53562569	53563083	2	+	.	ID=tr48;transcript_id=tr48
NC_037328.1	LoRTIA	mRNA	53562569	53563297	2	+	.	ID=tr47;transcript_id=tr47
NC_037328.1	LoRTIA	mRNA	54226920	54227691	71	-	.	ID=tr49;transcript_id=tr49
NC_037328.1	LoRTIA	mRNA	54226955	54227691	1	-	.	ID=tr50;transcript_id=tr50
NC_037328.1	LoRTIA	exon	56737575	56737731	1	+	.	ID=id316;Parent=tr51;transcript_id=tr51
NC_037328.1	LoRTIA	mRNA	56737575	56750567	1	+	.	ID=tr51;transcript_id=tr51
NC_037328.1	LoRTIA	exon	56740208	56740391	1	+	.	ID=id317;Parent=tr51;transcript_id=tr51
NC_037328.1	LoRTIA	exon	56744126	56744237	1	+	.	ID=id318;Parent=tr51;transcript_id=tr51
NC_037328.1	LoRTIA	exon	56744637	56744774	1	+	.	ID=id319;Parent=tr51;transcript_id=tr51
NC_037328.1	LoRTIA	exon	56749894	56750567	1	+	.	ID=id320;Parent=tr51;transcript_id=tr51
NC_037328.1	LoRTIA	mRNA	57798440	57799337	15	-	.	ID=tr52;transcript_id=tr52
NC_037328.1	LoRTIA	exon	58401607	58404622	2	-	.	ID=id321;Parent=tr53;transcript_id=tr53
NC_037328.1	LoRTIA	exon	58401607	58404622	2	-	.	ID=id325;Parent=tr54;transcript_id=tr54
NC_037328.1	LoRTIA	mRNA	58401607	58433757	2	-	.	ID=tr53;transcript_id=tr53
NC_037328.1	LoRTIA	mRNA	58401607	58433776	2	-	.	ID=tr54;transcript_id=tr54
NC_037328.1	LoRTIA	exon	58404384	58404622	2	-	.	ID=id330;Parent=tr55;transcript_id=tr55
NC_037328.1	LoRTIA	mRNA	58404384	58433776	2	-	.	ID=tr55;transcript_id=tr55
NC_037328.1	LoRTIA	exon	58405323	58405389	2	-	.	ID=id326;Parent=tr54;transcript_id=tr54
NC_037328.1	LoRTIA	exon	58405323	58405389	2	-	.	ID=id331;Parent=tr55;transcript_id=tr55
NC_037328.1	LoRTIA	exon	58405323	58405815	2	-	.	ID=id322;Parent=tr53;transcript_id=tr53
NC_037328.1	LoRTIA	exon	58405696	58405815	2	-	.	ID=id327;Parent=tr54;transcript_id=tr54
NC_037328.1	LoRTIA	exon	58405696	58405815	2	-	.	ID=id332;Parent=tr55;transcript_id=tr55
NC_037328.1	LoRTIA	exon	58406232	58406365	2	-	.	ID=id323;Parent=tr53;transcript_id=tr53
NC_037328.1	LoRTIA	exon	58406232	58406368	2	-	.	ID=id328;Parent=tr54;transcript_id=tr54
NC_037328.1	LoRTIA	exon	58406232	58406368	2	-	.	ID=id333;Parent=tr55;transcript_id=tr55
NC_037328.1	LoRTIA	exon	58433484	58433757	2	-	.	ID=id324;Parent=tr53;transcript_id=tr53
NC_037328.1	LoRTIA	exon	58433484	58433776	2	-	.	ID=id329;Parent=tr54;transcript_id=tr54
NC_037328.1	LoRTIA	exon	58433484	58433776	2	-	.	ID=id334;Parent=tr55;transcript_id=tr55
NC_037328.1	LoRTIA	mRNA	61183743	61184328	2	+	.	ID=tr56;transcript_id=tr56
NC_037328.1	LoRTIA	exon	64425088	64425218	1	-	.	ID=id335;Parent=tr57;transcript_id=tr57
NC_037328.1	LoRTIA	exon	64425088	64425218	2	-	.	ID=id338;Parent=tr58;transcript_id=tr58
NC_037328.1	LoRTIA	mRNA	64425088	64432900	1	-	.	ID=tr57;transcript_id=tr57
NC_037328.1	LoRTIA	mRNA	64425088	64432900	2	-	.	ID=tr58;transcript_id=tr58
NC_037328.1	LoRTIA	exon	64430841	64430938	2	-	.	ID=id339;Parent=tr58;transcript_id=tr58
NC_037328.1	LoRTIA	exon	64430850	64430938	1	-	.	ID=id336;Parent=tr57;transcript_id=tr57
NC_037328.1	LoRTIA	exon	64432732	64432900	1	-	.	ID=id337;Parent=tr57;transcript_id=tr57
NC_037328.1	LoRTIA	exon	64432732	64432900	2	-	.	ID=id340;Parent=tr58;transcript_id=tr58
NC_037328.1	LoRTIA	exon	65138522	65141150	3	-	.	ID=id341;Parent=tr59;transcript_id=tr59
NC_037328.1	LoRTIA	mRNA	65138522	65198327	3	-	.	ID=tr59;transcript_id=tr59
NC_037328.1	LoRTIA	exon	65144727	65144803	3	-	.	ID=id342;Parent=tr59;transcript_id=tr59
NC_037328.1	LoRTIA	exon	65145827	65145937	3	-	.	ID=id343;Parent=tr59;transcript_id=tr59
NC_037328.1	LoRTIA	exon	65146257	65146369	3	-	.	ID=id344;Parent=tr59;transcript_id=tr59
NC_037328.1	LoRTIA	exon	65148203	65148321	3	-	.	ID=id345;Parent=tr59;transcript_id=tr59
NC_037328.1	LoRTIA	exon	65151721	65151851	3	-	.	ID=id346;Parent=tr59;transcript_id=tr59
NC_037328.1	LoRTIA	exon	65153144	65153176	3	-	.	ID=id347;Parent=tr59;transcript_id=tr59
NC_037328.1	LoRTIA	exon	65154008	65154137	3	-	.	ID=id348;Parent=tr59;transcript_id=tr59
NC_037328.1	LoRTIA	exon	65156300	65156404	3	-	.	ID=id349;Parent=tr59;transcript_id=tr59
NC_037328.1	LoRTIA	exon	65198016	65198072	3	-	.	ID=id350;Parent=tr59;transcript_id=tr59
NC_037328.1	LoRTIA	exon	65198234	65198327	3	-	.	ID=id351;Parent=tr59;transcript_id=tr59
NC_037328.1	LoRTIA	exon	65318388	65318578	1	+	.	ID=id352;Parent=tr60;transcript_id=tr60
NC_037328.1	LoRTIA	mRNA	65318388	65324504	1	+	.	ID=tr60;transcript_id=tr60
NC_037328.1	LoRTIA	exon	65322761	65322907	1	+	.	ID=id353;Parent=tr60;transcript_id=tr60
NC_037328.1	LoRTIA	exon	65324391	65324504	1	+	.	ID=id354;Parent=tr60;transcript_id=tr60
NC_037328.1	LoRTIA	exon	66798342	66798643	3	-	.	ID=id355;Parent=tr61;transcript_id=tr61
NC_037328.1	LoRTIA	mRNA	66798342	66819094	3	-	.	ID=tr61;transcript_id=tr61
NC_037328.1	LoRTIA	exon	66802291	66802350	3	-	.	ID=id356;Parent=tr61;transcript_id=tr61
NC_037328.1	LoRTIA	exon	66806937	66807083	3	-	.	ID=id357;Parent=tr61;transcript_id=tr61
NC_037328.1	LoRTIA	exon	66809952	66810077	3	-	.	ID=id358;Parent=tr61;transcript_id=tr61
NC_037328.1	LoRTIA	exon	66819037	66819094	3	-	.	ID=id359;Parent=tr61;transcript_id=tr61
NC_037328.1	LoRTIA	mRNA	66847172	66847646	31	+	.	ID=tr62;transcript_id=tr62
NC_037328.1	LoRTIA	mRNA	66847377	66847646	2	+	.	ID=tr63;transcript_id=tr63
NC_037328.1	LoRTIA	exon	69127832	69128018	1	+	.	ID=id360;Parent=tr64;transcript_id=tr64
NC_037328.1	LoRTIA	exon	69127832	69128018	1	+	.	ID=id366;Parent=tr65;transcript_id=tr65
NC_037328.1	LoRTIA	mRNA	69127832	69145999	1	+	.	ID=tr65;transcript_id=tr65
NC_037328.1	LoRTIA	mRNA	69127832	69177876	1	+	.	ID=tr64;transcript_id=tr64
NC_037328.1	LoRTIA	exon	69145867	69145999	1	+	.	ID=id367;Parent=tr65;transcript_id=tr65
NC_037328.1	LoRTIA	exon	69145867	69146020	1	+	.	ID=id361;Parent=tr64;transcript_id=tr64
NC_037328.1	LoRTIA	exon	69147856	69148527	1	+	.	ID=id362;Parent=tr64;transcript_id=tr64
NC_037328.1	LoRTIA	exon	69149916	69150091	1	+	.	ID=id363;Parent=tr64;transcript_id=tr64
NC_037328.1	LoRTIA	exon	69151877	69151991	1	+	.	ID=id364;Parent=tr64;transcript_id=tr64
NC_037328.1	LoRTIA	exon	69177352	69177876	1	+	.	ID=id365;Parent=tr64;transcript_id=tr64
NC_037328.1	LoRTIA	mRNA	70176689	70180133	1	-	.	ID=tr66;transcript_id=tr66
NC_037328.1	LoRTIA	exon	70176706	70176762	2	-	.	ID=id368;Parent=tr67;transcript_id=tr67
NC_037328.1	LoRTIA	exon	70176706	70176762	1	-	.	ID=id372;Parent=tr68;transcript_id=tr68
NC_037328.1	LoRTIA	exon	70176706	70176762	2	-	.	ID=id377;Parent=tr69;transcript_id=tr69
NC_037328.1	LoRTIA	mRNA	70176706	70180133	2	-	.	ID=tr67;transcript_id=tr67
NC_037328.1	LoRTIA	mRNA	70176706	70180133	1	-	.	ID=tr68;transcript_id=tr68
NC_037328.1	LoRTIA	mRNA	70176706	70180133	2	-	.	ID=tr69;transcript_id=tr69
NC_037328.1	LoRTIA	mRNA	70176706	70180133	4	-	.	ID=tr70;transcript_id=tr70
NC_037328.1	LoRTIA	exon	70177970	70178114	2	-	.	ID=id369;Parent=tr67;transcript_id=tr67
NC_037328.1	LoRTIA	exon	70177970	70178114	1	-	.	ID=id373;Parent=tr68;transcript_id=tr68
NC_037328.1	LoRTIA	exon	70177970	70178114	2	-	.	ID=id378;Parent=tr69;transcript_id=tr69
NC_037328.1	LoRTIA	exon	70179050	70179202	1	-	.	ID=id374;Parent=tr68;transcript_id=tr68
NC_037328.1	LoRTIA	exon	70179050	70179202	2	-	.	ID=id379;Parent=tr69;transcript_id=tr69
NC_037328.1	LoRTIA	exon	70179050	70179226	2	-	.	ID=id370;Parent=tr67;transcript_id=tr67
NC_037328.1	LoRTIA	exon	70179424	70179468	1	-	.	ID=id375;Parent=tr68;transcript_id=tr68
NC_037328.1	LoRTIA	exon	70179424	70179468	2	-	.	ID=id380;Parent=tr69;transcript_id=tr69
NC_037328.1	LoRTIA	exon	70180065	70180133	1	-	.	ID=id376;Parent=tr68;transcript_id=tr68
NC_037328.1	LoRTIA	exon	70180096	70180133	2	-	.	ID=id371;Parent=tr67;transcript_id=tr67
NC_037328.1	LoRTIA	exon	70180105	70180133	2	-	.	ID=id381;Parent=tr69;transcript_id=tr69
NC_037328.1	LoRTIA	mRNA	71410737	71411365	1	+	.	ID=tr71;transcript_id=tr71
NC_037328.1	LoRTIA	mRNA	71868302	71869009	14	+	.	ID=tr72;transcript_id=tr72
NC_037328.1	LoRTIA	exon	73362774	73363696	1	-	.	ID=id382;Parent=tr73;transcript_id=tr73
NC_037328.1	LoRTIA	mRNA	73362774	73365269	1	-	.	ID=tr73;transcript_id=tr73
NC_037328.1	LoRTIA	exon	73362895	73363696	1	-	.	ID=id386;Parent=tr74;transcript_id=tr74
NC_037328.1	LoRTIA	mRNA	73362895	73365269	1	-	.	ID=tr74;transcript_id=tr74
NC_037328.1	LoRTIA	exon	73364364	73364451	1	-	.	ID=id383;Parent=tr73;transcript_id=tr73
NC_037328.1	LoRTIA	exon	73364364	73364451	1	-	.	ID=id387;Parent=tr74;transcript_id=tr74
NC_037328.1	LoRTIA	exon	73364689	73364784	1	-	.	ID=id384;Parent=tr73;transcript_id=tr73
NC_037328.1	LoRTIA	exon	73364689	73364784	1	-	.	ID=id388;Parent=tr74;transcript_id=tr74
NC_037328.1	LoRTIA	exon	73364925	73365269	1	-	.	ID=id385;Parent=tr73;transcript_id=tr73
NC_037328.1	LoRTIA	exon	73364925	73365269	1	-	.	ID=id389;Parent=tr74;transcript_id=tr74
NC_037328.1	LoRTIA	mRNA	76416077	76416645	1	-	.	ID=tr79;transcript_id=tr79
NC_037328.1	LoRTIA	mRNA	76416077	76417137	1	-	.	ID=tr77;transcript_id=tr77
NC_037328.1	LoRTIA	mRNA	76416077	76417272	1	-	.	ID=tr76;transcript_id=tr76
NC_037328.1	LoRTIA	mRNA	76416077	76417770	1	-	.	ID=tr78;transcript_id=tr78
NC_037328.1	LoRTIA	mRNA	76416077	76417842	61	-	.	ID=tr75;transcript_id=tr75
NC_037328.1	LoRTIA	mRNA	77656318	77656558	1	+	.	ID=tr80;transcript_id=tr80
NC_037328.1	LoRTIA	exon	80467440	80469041	1	-	.	ID=id390;Parent=tr81;transcript_id=tr81
NC_037328.1	LoRTIA	mRNA	80467440	80473755	1	-	.	ID=tr81;transcript_id=tr81
NC_037328.1	LoRTIA	exon	80469476	80469555	1	-	.	ID=id391;Parent=tr81;transcript_id=tr81
NC_037328.1	LoRTIA	exon	80469928	80470017	1	-	.	ID=id392;Parent=tr81;transcript_id=tr81
NC_037328.1	LoRTIA	exon	80470262	80470399	1	-	.	ID=id393;Parent=tr81;transcript_id=tr81
NC_037328.1	LoRTIA	exon	80470700	80470843	1	-	.	ID=id394;Parent=tr81;transcript_id=tr81
NC_037328.1	LoRTIA	exon	80471059	80471168	1	-	.	ID=id395;Parent=tr81;transcript_id=tr81
NC_037328.1	LoRTIA	exon	80471263	80471431	1	-	.	ID=id396;Parent=tr81;transcript_id=tr81
NC_037328.1	LoRTIA	exon	80472190	80472329	1	-	.	ID=id397;Parent=tr81;transcript_id=tr81
NC_037328.1	LoRTIA	exon	80472622	80472754	1	-	.	ID=id398;Parent=tr81;transcript_id=tr81
NC_037328.1	LoRTIA	exon	80472844	80472889	1	-	.	ID=id399;Parent=tr81;transcript_id=tr81
NC_037328.1	LoRTIA	exon	80473693	80473755	1	-	.	ID=id400;Parent=tr81;transcript_id=tr81
NC_037328.1	LoRTIA	exon	80643740	80644183	1	-	.	ID=id401;Parent=tr82;transcript_id=tr82
NC_037328.1	LoRTIA	mRNA	80643740	80661912	1	-	.	ID=tr82;transcript_id=tr82
NC_037328.1	LoRTIA	exon	80644640	80644799	1	-	.	ID=id402;Parent=tr82;transcript_id=tr82
NC_037328.1	LoRTIA	exon	80645023	80645134	1	-	.	ID=id403;Parent=tr82;transcript_id=tr82
NC_037328.1	LoRTIA	exon	80646112	80646169	1	-	.	ID=id404;Parent=tr82;transcript_id=tr82
NC_037328.1	LoRTIA	exon	80647027	80647109	1	-	.	ID=id405;Parent=tr82;transcript_id=tr82
NC_037328.1	LoRTIA	exon	80647862	80648004	1	-	.	ID=id406;Parent=tr82;transcript_id=tr82
NC_037328.1	LoRTIA	exon	80649675	80649807	1	-	.	ID=id407;Parent=tr82;transcript_id=tr82
NC_037328.1	LoRTIA	exon	80652115	80652212	1	-	.	ID=id408;Parent=tr82;transcript_id=tr82
NC_037328.1	LoRTIA	exon	80657749	80657905	1	-	.	ID=id409;Parent=tr82;transcript_id=tr82
NC_037328.1	LoRTIA	exon	80661692	80661912	1	-	.	ID=id410;Parent=tr82;transcript_id=tr82
NC_037328.1	LoRTIA	exon	81288263	81288451	1	+	.	ID=id411;Parent=tr83;transcript_id=tr83
NC_037328.1	LoRTIA	exon	81288263	81288451	1	+	.	ID=id420;Parent=tr84;transcript_id=tr84
NC_037328.1	LoRTIA	exon	81288263	81288451	1	+	.	ID=id429;Parent=tr85;transcript_id=tr85
NC_037328.1	LoRTIA	mRNA	81288263	81308177	1	+	.	ID=tr84;transcript_id=tr84
NC_037328.1	LoRTIA	mRNA	81288263	81308567	1	+	.	ID=tr83;transcript_id=tr83
NC_037328.1	LoRTIA	mRNA	81288263	81308567	1	+	.	ID=tr85;transcript_id=tr85
NC_037328.1	LoRTIA	exon	81299736	81299869	1	+	.	ID=id412;Parent=tr83;transcript_id=tr83
NC_037328.1	LoRTIA	exon	81299736	81299869	1	+	.	ID=id421;Parent=tr84;transcript_id=tr84
NC_037328.1	LoRTIA	exon	81300924	81301086	1	+	.	ID=id413;Parent=tr83;transcript_id=tr83
NC_037328.1	LoRTIA	exon	81300924	81301086	1	+	.	ID=id422;Parent=tr84;transcript_id=tr84
NC_037328.1	LoRTIA	exon	81300924	81301086	1	+	.	ID=id430;Parent=tr85;transcript_id=tr85
NC_037328.1	LoRTIA	exon	81302409	81302597	1	+	.	ID=id414;Parent=tr83;transcript_id=tr83
NC_037328.1	LoRTIA	exon	81302409	81302597	1	+	.	ID=id423;Parent=tr84;transcript_id=tr84
NC_037328.1	LoRTIA	exon	81302409	81302597	1	+	.	ID=id431;Parent=tr85;transcript_id=tr85
NC_037328.1	LoRTIA	exon	81304467	81304582	1	+	.	ID=id415;Parent=tr83;transcript_id=tr83
NC_037328.1	LoRTIA	exon	81304467	81304582	1	+	.	ID=id424;Parent=tr84;transcript_id=tr84
NC_037328.1	LoRTIA	exon	81304467	81304582	1	+	.	ID=id432;Parent=tr85;transcript_id=tr85
NC_037328.1	LoRTIA	exon	81304889	81304972	1	+	.	ID=id416;Parent=tr83;transcript_id=tr83
NC_037328.1	LoRTIA	exon	81304889	81304972	1	+	.	ID=id425;Parent=tr84;transcript_id=tr84
NC_037328.1	LoRTIA	exon	81304889	81304972	1	+	.	ID=id433;Parent=tr85;transcript_id=tr85
NC_037328.1	LoRTIA	exon	81306181	81306240	1	+	.	ID=id417;Parent=tr83;transcript_id=tr83
NC_037328.1	LoRTIA	exon	81306181	81306240	1	+	.	ID=id426;Parent=tr84;transcript_id=tr84
NC_037328.1	LoRTIA	exon	81306181	81306240	1	+	.	ID=id434;Parent=tr85;transcript_id=tr85
NC_037328.1	LoRTIA	exon	81307010	81307083	1	+	.	ID=id418;Parent=tr83;transcript_id=tr83
NC_037328.1	LoRTIA	exon	81307010	81307083	1	+	.	ID=id427;Parent=tr84;transcript_id=tr84
NC_037328.1	LoRTIA	exon	81307010	81307083	1	+	.	ID=id435;Parent=tr85;transcript_id=tr85
NC_037328.1	LoRTIA	exon	81307561	81308177	1	+	.	ID=id428;Parent=tr84;transcript_id=tr84
NC_037328.1	LoRTIA	exon	81307561	81308567	1	+	.	ID=id419;Parent=tr83;transcript_id=tr83
NC_037328.1	LoRTIA	exon	81307561	81308567	1	+	.	ID=id436;Parent=tr85;transcript_id=tr85
NC_037328.1	LoRTIA	mRNA	82854050	82854316	1	-	.	ID=tr86;transcript_id=tr86
NC_037328.1	LoRTIA	exon	82878896	82879231	1	-	.	ID=id437;Parent=tr87;transcript_id=tr87
NC_037328.1	LoRTIA	exon	82878896	82879231	1	-	.	ID=id458;Parent=tr88;transcript_id=tr88
NC_037328.1	LoRTIA	mRNA	82878896	82888214	1	-	.	ID=tr87;transcript_id=tr87
NC_037328.1	LoRTIA	mRNA	82878896	82888214	1	-	.	ID=tr88;transcript_id=tr88
NC_037328.1	LoRTIA	exon	82879379	82879497	1	-	.	ID=id438;Parent=tr87;transcript_id=tr87
NC_037328.1	LoRTIA	exon	82879379	82879497	1	-	.	ID=id459;Parent=tr88;transcript_id=tr88
NC_037328.1	LoRTIA	exon	82879919	82880045	1	-	.	ID=id439;Parent=tr87;transcript_id=tr87
NC_037328.1	LoRTIA	exon	82879919	82880045	1	-	.	ID=id460;Parent=tr88;transcript_id=tr88
NC_037328.1	LoRTIA	exon	82880261	82880355	1	-	.	ID=id440;Parent=tr87;transcript_id=tr87
NC_037328.1	LoRTIA	exon	82880261	82880355	1	-	.	ID=id461;Parent=tr88;transcript_id=tr88
NC_037328.1	LoRTIA	exon	82880441	82880613	1	-	.	ID=id441;Parent=tr87;transcript_id=tr87
NC_037328.1	LoRTIA	exon	82880445	82880613	1	-	.	ID=id462;Parent=tr88;transcript_id=tr88
NC_037328.1	LoRTIA	exon	82880821	82880904	1	-	.	ID=id442;Parent=tr87;transcript_id=tr87
NC_037328.1	LoRTIA	exon	82880821	82880904	1	-	.	ID=id463;Parent=tr88;transcript_id=tr88
NC_037328.1	LoRTIA	exon	82881141	82881286	1	-	.	ID=id443;Parent=tr87;transcript_id=tr87
NC_037328.1	LoRTIA	exon	82881141	82881286	1	-	.	ID=id464;Parent=tr88;transcript_id=tr88
NC_037328.1	LoRTIA	exon	82881199	82881286	1	-	.	ID=id477;Parent=tr89;transcript_id=tr89
NC_037328.1	LoRTIA	mRNA	82881199	82888214	1	-	.	ID=tr89;transcript_id=tr89
NC_037328.1	LoRTIA	exon	82881451	82881552	1	-	.	ID=id444;Parent=tr87;transcript_id=tr87
NC_037328.1	LoRTIA	exon	82881451	82881552	1	-	.	ID=id465;Parent=tr88;transcript_id=tr88
NC_037328.1	LoRTIA	exon	82881451	82881552	1	-	.	ID=id478;Parent=tr89;transcript_id=tr89
NC_037328.1	LoRTIA	exon	82881678	82881840	1	-	.	ID=id445;Parent=tr87;transcript_id=tr87
NC_037328.1	LoRTIA	exon	82881678	82881840	1	-	.	ID=id466;Parent=tr88;transcript_id=tr88
NC_037328.1	LoRTIA	exon	82881678	82881840	1	-	.	ID=id479;Parent=tr89;transcript_id=tr89
NC_037328.1	LoRTIA	exon	82883159	82883246	1	-	.	ID=id446;Parent=tr87;transcript_id=tr87
NC_037328.1	LoRTIA	exon	82883159	82883246	1	-	.	ID=id480;Parent=tr89;transcript_id=tr89
NC_037328.1	LoRTIA	exon	82883159	82883582	1	-	.	ID=id467;Parent=tr88;transcript_id=tr88
NC_037328.1	LoRTIA	exon	82883455	82883582	1	-	.	ID=id447;Parent=tr87;transcript_id=tr87
NC_037328.1	LoRTIA	exon	82883455	82883582	1	-	.	ID=id481;Parent=tr89;transcript_id=tr89
NC_037328.1	LoRTIA	exon	82883780	82883886	1	-	.	ID=id448;Parent=tr87;transcript_id=tr87
NC_037328.1	LoRTIA	exon	82883780	82883886	1	-	.	ID=id468;Parent=tr88;transcript_id=tr88
NC_037328.1	LoRTIA	exon	82883780	82883886	1	-	.	ID=id482;Parent=tr89;transcript_id=tr89
NC_037328.1	LoRTIA	exon	82884034	82884180	1	-	.	ID=id449;Parent=tr87;transcript_id=tr87
NC_037328.1	LoRTIA	exon	82884034	82884180	1	-	.	ID=id469;Parent=tr88;transcript_id=tr88
NC_037328.1	LoRTIA	exon	82884034	82884180	1	-	.	ID=id483;Parent=tr89;transcript_id=tr89
NC_037328.1	LoRTIA	exon	82884423	82884483	1	-	.	ID=id450;Parent=tr87;transcript_id=tr87
NC_037328.1	LoRTIA	exon	82884423	82884483	1	-	.	ID=id470;Parent=tr88;transcript_id=tr88
NC_037328.1	LoRTIA	exon	82884423	82884483	1	-	.	ID=id484;Parent=tr89;transcript_id=tr89
NC_037328.1	LoRTIA	exon	82884662	82884806	1	-	.	ID=id451;Parent=tr87;transcript_id=tr87
NC_037328.1	LoRTIA	exon	82884662	82884806	1	-	.	ID=id471;Parent=tr88;transcript_id=tr88
NC_037328.1	LoRTIA	exon	82884662	82884806	1	-	.	ID=id485;Parent=tr89;transcript_id=tr89
NC_037328.1	LoRTIA	exon	82884949	82885107	1	-	.	ID=id452;Parent=tr87;transcript_id=tr87
NC_037328.1	LoRTIA	exon	82884949	82885107	1	-	.	ID=id472;Parent=tr88;transcript_id=tr88
NC_037328.1	LoRTIA	exon	82884949	82885107	1	-	.	ID=id486;Parent=tr89;transcript_id=tr89
NC_037328.1	LoRTIA	exon	82885644	82885868	1	-	.	ID=id453;Parent=tr87;transcript_id=tr87
NC_037328.1	LoRTIA	exon	82885644	82885868	1	-	.	ID=id473;Parent=tr88;transcript_id=tr88
NC_037328.1	LoRTIA	exon	82885644	82885868	1	-	.	ID=id487;Parent=tr89;transcript_id=tr89
NC_037328.1	LoRTIA	exon	82886034	82886155	1	-	.	ID=id454;Parent=tr87;transcript_id=tr87
NC_037328.1	LoRTIA	exon	82886034	82886155	1	-	.	ID=id474;Parent=tr88;transcript_id=tr88
NC_037328.1	LoRTIA	exon	82886034	82886155	1	-	.	ID=id488;Parent=tr89;transcript_id=tr89
NC_037328.1	LoRTIA	exon	82886952	82887116	1	-	.	ID=id455;Parent=tr87;transcript_id=tr87
NC_037328.1	LoRTIA	exon	82886952	82887116	1	-	.	ID=id475;Parent=tr88;transcript_id=tr88
NC_037328.1	LoRTIA	exon	82886952	82887116	1	-	.	ID=id489;Parent=tr89;transcript_id=tr89
NC_037328.1	LoRTIA	exon	82887533	82887589	1	-	.	ID=id456;Parent=tr87;transcript_id=tr87
NC_037328.1	LoRTIA	exon	82887533	82888214	1	-	.	ID=id476;Parent=tr88;transcript_id=tr88
NC_037328.1	LoRTIA	exon	82887533	82888214	1	-	.	ID=id490;Parent=tr89;transcript_id=tr89
NC_037328.1	LoRTIA	exon	82888054	82888214	1	-	.	ID=id457;Parent=tr87;transcript_id=tr87
NC_037328.1	LoRTIA	exon	82921032	82921346	1	-	.	ID=id491;Parent=tr90;transcript_id=tr90
NC_037328.1	LoRTIA	mRNA	82921032	82927140	1	-	.	ID=tr90;transcript_id=tr90
NC_037328.1	LoRTIA	exon	82922017	82922300	1	-	.	ID=id492;Parent=tr90;transcript_id=tr90
NC_037328.1	LoRTIA	exon	82926918	82927140	1	-	.	ID=id493;Parent=tr90;transcript_id=tr90
NC_037328.1	LoRTIA	exon	82970227	82970836	2	-	.	ID=id503;Parent=tr92;transcript_id=tr92
NC_037328.1	LoRTIA	exon	82970227	82970836	1	-	.	ID=id513;Parent=tr93;transcript_id=tr93
NC_037328.1	LoRTIA	exon	82970227	82971601	1	-	.	ID=id494;Parent=tr91;transcript_id=tr91
NC_037328.1	LoRTIA	exon	82970227	82971601	1	-	.	ID=id523;Parent=tr94;transcript_id=tr94
NC_037328.1	LoRTIA	mRNA	82970227	82979121	1	-	.	ID=tr91;transcript_id=tr91
NC_037328.1	LoRTIA	mRNA	82970227	82979121	1	-	.	ID=tr93;transcript_id=tr93
NC_037328.1	LoRTIA	mRNA	82970227	82979155	2	-	.	ID=tr92;transcript_id=tr92
NC_037328.1	LoRTIA	mRNA	82970227	82979155	1	-	.	ID=tr94;transcript_id=tr94
NC_037328.1	LoRTIA	exon	82971490	82971601	2	-	.	ID=id504;Parent=tr92;transcript_id=tr92
NC_037328.1	LoRTIA	exon	82971490	82971601	1	-	.	ID=id514;Parent=tr93;transcript_id=tr93
NC_037328.1	LoRTIA	exon	82972122	82972219	1	-	.	ID=id495;Parent=tr91;transcript_id=tr91
NC_037328.1	LoRTIA	exon	82972122	82972219	2	-	.	ID=id505;Parent=tr92;transcript_id=tr92
NC_037328.1	LoRTIA	exon	82972122	82972219	1	-	.	ID=id515;Parent=tr93;transcript_id=tr93
NC_037328.1	LoRTIA	exon	82972122	82972219	1	-	.	ID=id524;Parent=tr94;transcript_id=tr94
NC_037328.1	LoRTIA	exon	82972251	82972682	1	-	.	ID=id532;Parent=tr95;transcript_id=tr95
NC_037328.1	LoRTIA	mRNA	82972251	82979155	1	-	.	ID=tr95;transcript_id=tr95
NC_037328.1	LoRTIA	exon	82972323	82972458	1	-	.	ID=id496;Parent=tr91;transcript_id=tr91
NC_037328.1	LoRTIA	exon	82972323	82972458	2	-	.	ID=id506;Parent=tr92;transcript_id=tr92
NC_037328.1	LoRTIA	exon	82972323	82972458	1	-	.	ID=id516;Parent=tr93;transcript_id=tr93
NC_037328.1	LoRTIA	exon	82972323	82972458	1	-	.	ID=id525;Parent=tr94;transcript_id=tr94
NC_037328.1	LoRTIA	exon	82972563	82972682	1	-	.	ID=id497;Parent=tr91;transcript_id=tr91
NC_037328.1	LoRTIA	exon	82972563	82972682	2	-	.	ID=id507;Parent=tr92;transcript_id=tr92
NC_037328.1	LoRTIA	exon	82972563	82972682	1	-	.	ID=id517;Parent=tr93;transcript_id=tr93
NC_037328.1	LoRTIA	exon	82972563	82972682	1	-	.	ID=id526;Parent=tr94;transcript_id=tr94
NC_037328.1	LoRTIA	exon	82973186	82973327	1	-	.	ID=id498;Parent=tr91;transcript_id=tr91
NC_037328.1	LoRTIA	exon	82973186	82973327	2	-	.	ID=id508;Parent=tr92;transcript_id=tr92
NC_037328.1	LoRTIA	exon	82973186	82973327	1	-	.	ID=id518;Parent=tr93;transcript_id=tr93
NC_037328.1	LoRTIA	exon	82973186	82973327	1	-	.	ID=id527;Parent=tr94;transcript_id=tr94
NC_037328.1	LoRTIA	exon	82973186	82973327	1	-	.	ID=id533;Parent=tr95;transcript_id=tr95
NC_037328.1	LoRTIA	exon	82973418	82974247	1	-	.	ID=id499;Parent=tr91;transcript_id=tr91
NC_037328.1	LoRTIA	exon	82973418	82974247	2	-	.	ID=id509;Parent=tr92;transcript_id=tr92
NC_037328.1	LoRTIA	exon	82973418	82974247	1	-	.	ID=id519;Parent=tr93;transcript_id=tr93
NC_037328.1	LoRTIA	exon	82973418	82974247	1	-	.	ID=id528;Parent=tr94;transcript_id=tr94
NC_037328.1	LoRTIA	exon	82973418	82974247	1	-	.	ID=id534;Parent=tr95;transcript_id=tr95
NC_037328.1	LoRTIA	exon	82974965	82975230	1	-	.	ID=id500;Parent=tr91;transcript_id=tr91
NC_037328.1	LoRTIA	exon	82974965	82975230	2	-	.	ID=id510;Parent=tr92;transcript_id=tr92
NC_037328.1	LoRTIA	exon	82974965	82975230	1	-	.	ID=id520;Parent=tr93;transcript_id=tr93
NC_037328.1	LoRTIA	exon	82974965	82975230	1	-	.	ID=id529;Parent=tr94;transcript_id=tr94
NC_037328.1	LoRTIA	exon	82974965	82975230	1	-	.	ID=id535;Parent=tr95;transcript_id=tr95
NC_037328.1	LoRTIA	exon	82977042	82977158	1	-	.	ID=id501;Parent=tr91;transcript_id=tr91
NC_037328.1	LoRTIA	exon	82977042	82977158	2	-	.	ID=id511;Parent=tr92;transcript_id=tr92
NC_037328.1	LoRTIA	exon	82977042	82977158	1	-	.	ID=id521;Parent=tr93;transcript_id=tr93
NC_037328.1	LoRTIA	exon	82977042	82977158	1	-	.	ID=id530;Parent=tr94;transcript_id=tr94
NC_037328.1	LoRTIA	exon	82977042	82977158	1	-	.	ID=id536;Parent=tr95;transcript_id=tr95
NC_037328.1	LoRTIA	exon	82979059	82979121	1	-	.	ID=id502;Parent=tr91;transcript_id=tr91
NC_037328.1	LoRTIA	exon	82979059	82979121	1	-	.	ID=id522;Parent=tr93;transcript_id=tr93
NC_037328.1	LoRTIA	exon	82979059	82979155	2	-	.	ID=id512;Parent=tr92;transcript_id=tr92
NC_037328.1	LoRTIA	exon	82979059	82979155	1	-	.	ID=id531;Parent=tr94;transcript_id=tr94
NC_037328.1	LoRTIA	exon	82979059	82979155	1	-	.	ID=id537;Parent=tr95;transcript_id=tr95
NC_037328.1	LoRTIA	mRNA	83232820	83233355	30	+	.	ID=tr96;transcript_id=tr96
NC_037328.1	LoRTIA	mRNA	83419537	83420170	1	+	.	ID=tr98;transcript_id=tr98
NC_037328.1	LoRTIA	mRNA	83419537	83420367	16	+	.	ID=tr97;transcript_id=tr97
NC_037328.1	LoRTIA	mRNA	83709815	83711110	3	-	.	ID=tr99;transcript_id=tr99
NC_037328.1	LoRTIA	exon	86047795	86048212	1	-	.	ID=id538;Parent=tr100;transcript_id=tr100
NC_037328.1	LoRTIA	mRNA	86047795	86120962	1	-	.	ID=tr100;transcript_id=tr100
NC_037328.1	LoRTIA	exon	86048952	86049043	1	-	.	ID=id539;Parent=tr100;transcript_id=tr100
NC_037328.1	LoRTIA	exon	86053305	86053505	1	-	.	ID=id540;Parent=tr100;transcript_id=tr100
NC_037328.1	LoRTIA	exon	86055213	86055416	1	-	.	ID=id541;Parent=tr100;transcript_id=tr100
NC_037328.1	LoRTIA	exon	86060199	86060261	1	-	.	ID=id542;Parent=tr100;transcript_id=tr100
NC_037328.1	LoRTIA	exon	86060349	86060406	1	-	.	ID=id543;Parent=tr100;transcript_id=tr100
NC_037328.1	LoRTIA	exon	86061663	86061749	1	-	.	ID=id544;Parent=tr100;transcript_id=tr100
NC_037328.1	LoRTIA	exon	86068055	86068164	1	-	.	ID=id545;Parent=tr100;transcript_id=tr100
NC_037328.1	LoRTIA	exon	86071808	86071885	1	-	.	ID=id555;Parent=tr101;transcript_id=tr101
NC_037328.1	LoRTIA	mRNA	86071808	86120962	1	-	.	ID=tr101;transcript_id=tr101
NC_037328.1	LoRTIA	exon	86071809	86071887	1	-	.	ID=id546;Parent=tr100;transcript_id=tr100
NC_037328.1	LoRTIA	exon	86073351	86073521	1	-	.	ID=id547;Parent=tr100;transcript_id=tr100
NC_037328.1	LoRTIA	exon	86073351	86073521	1	-	.	ID=id556;Parent=tr101;transcript_id=tr101
NC_037328.1	LoRTIA	exon	86074817	86074933	1	-	.	ID=id548;Parent=tr100;transcript_id=tr100
NC_037328.1	LoRTIA	exon	86074817	86074933	1	-	.	ID=id557;Parent=tr101;transcript_id=tr101
NC_037328.1	LoRTIA	exon	86075607	86075700	1	-	.	ID=id549;Parent=tr100;transcript_id=tr100
NC_037328.1	LoRTIA	exon	86075607	86075700	1	-	.	ID=id558;Parent=tr101;transcript_id=tr101
NC_037328.1	LoRTIA	exon	86075933	86076081	1	-	.	ID=id550;Parent=tr100;transcript_id=tr100
NC_037328.1	LoRTIA	exon	86075933	86076081	1	-	.	ID=id559;Parent=tr101;transcript_id=tr101
NC_037328.1	LoRTIA	exon	86076509	86076580	1	-	.	ID=id551;Parent=tr100;transcript_id=tr100
NC_037328.1	LoRTIA	exon	86076509	86076580	1	-	.	ID=id560;Parent=tr101;transcript_id=tr101
NC_037328.1	LoRTIA	exon	86096952	86097045	1	-	.	ID=id552;Parent=tr100;transcript_id=tr100
NC_037328.1	LoRTIA	exon	86096952	86097045	1	-	.	ID=id561;Parent=tr101;transcript_id=tr101
NC_037328.1	LoRTIA	exon	86098564	86098616	1	-	.	ID=id553;Parent=tr100;transcript_id=tr100
NC_037328.1	LoRTIA	exon	86098564	86098616	1	-	.	ID=id562;Parent=tr101;transcript_id=tr101
NC_037328.1	LoRTIA	exon	86120894	86120962	1	-	.	ID=id554;Parent=tr100;transcript_id=tr100
NC_037328.1	LoRTIA	exon	86120894	86120962	1	-	.	ID=id563;Parent=tr101;transcript_id=tr101
NC_037328.1	LoRTIA	exon	87503558	87504220	1	-	.	ID=id564;Parent=tr102;transcript_id=tr102
NC_037328.1	LoRTIA	exon	87503558	87504220	5	-	.	ID=id570;Parent=tr103;transcript_id=tr103
NC_037328.1	LoRTIA	mRNA	87503558	87518676	1	-	.	ID=tr102;transcript_id=tr102
NC_037328.1	LoRTIA	mRNA	87503558	87518676	5	-	.	ID=tr103;transcript_id=tr103
NC_037328.1	LoRTIA	mRNA	87506775	87507091	9	+	.	ID=tr104;transcript_id=tr104
NC_037328.1	LoRTIA	exon	87507949	87508055	1	-	.	ID=id565;Parent=tr102;transcript_id=tr102
NC_037328.1	LoRTIA	exon	87507949	87508055	5	-	.	ID=id571;Parent=tr103;transcript_id=tr103
NC_037328.1	LoRTIA	exon	87509081	87509146	1	-	.	ID=id566;Parent=tr102;transcript_id=tr102
NC_037328.1	LoRTIA	exon	87509085	87509146	5	-	.	ID=id572;Parent=tr103;transcript_id=tr103
NC_037328.1	LoRTIA	exon	87509910	87509976	1	-	.	ID=id567;Parent=tr102;transcript_id=tr102
NC_037328.1	LoRTIA	exon	87509910	87509976	5	-	.	ID=id573;Parent=tr103;transcript_id=tr103
NC_037328.1	LoRTIA	exon	87511225	87511313	1	-	.	ID=id568;Parent=tr102;transcript_id=tr102
NC_037328.1	LoRTIA	exon	87511225	87511313	5	-	.	ID=id574;Parent=tr103;transcript_id=tr103
NC_037328.1	LoRTIA	exon	87518532	87518676	1	-	.	ID=id569;Parent=tr102;transcript_id=tr102
NC_037328.1	LoRTIA	exon	87518532	87518676	5	-	.	ID=id575;Parent=tr103;transcript_id=tr103
NC_037328.1	LoRTIA	exon	87536383	87536848	1	-	.	ID=id576;Parent=tr105;transcript_id=tr105
NC_037328.1	LoRTIA	exon	87536383	87536848	1	-	.	ID=id590;Parent=tr106;transcript_id=tr106
NC_037328.1	LoRTIA	mRNA	87536383	87567833	1	-	.	ID=tr105;transcript_id=tr105
NC_037328.1	LoRTIA	mRNA	87536383	87567833	1	-	.	ID=tr106;transcript_id=tr106
NC_037328.1	LoRTIA	exon	87538084	87538170	1	-	.	ID=id577;Parent=tr105;transcript_id=tr105
NC_037328.1	LoRTIA	exon	87538084	87538170	1	-	.	ID=id591;Parent=tr106;transcript_id=tr106
NC_037328.1	LoRTIA	exon	87540424	87540519	1	-	.	ID=id578;Parent=tr105;transcript_id=tr105
NC_037328.1	LoRTIA	exon	87540424	87540519	1	-	.	ID=id592;Parent=tr106;transcript_id=tr106
NC_037328.1	LoRTIA	exon	87542303	87542383	1	-	.	ID=id579;Parent=tr105;transcript_id=tr105
NC_037328.1	LoRTIA	exon	87542303	87542646	1	-	.	ID=id593;Parent=tr106;transcript_id=tr106
NC_037328.1	LoRTIA	exon	87542532	87542646	1	-	.	ID=id580;Parent=tr105;transcript_id=tr105
NC_037328.1	LoRTIA	exon	87543019	87543080	1	-	.	ID=id581;Parent=tr105;transcript_id=tr105
NC_037328.1	LoRTIA	exon	87543019	87543080	1	-	.	ID=id594;Parent=tr106;transcript_id=tr106
NC_037328.1	LoRTIA	exon	87544502	87544591	1	-	.	ID=id582;Parent=tr105;transcript_id=tr105
NC_037328.1	LoRTIA	exon	87544502	87544591	1	-	.	ID=id595;Parent=tr106;transcript_id=tr106
NC_037328.1	LoRTIA	exon	87544687	87544793	1	-	.	ID=id583;Parent=tr105;transcript_id=tr105
NC_037328.1	LoRTIA	exon	87544687	87544793	1	-	.	ID=id596;Parent=tr106;transcript_id=tr106
NC_037328.1	LoRTIA	exon	87545065	87545159	1	-	.	ID=id584;Parent=tr105;transcript_id=tr105
NC_037328.1	LoRTIA	exon	87545065	87545159	1	-	.	ID=id597;Parent=tr106;transcript_id=tr106
NC_037328.1	LoRTIA	exon	87550318	87550415	1	-	.	ID=id585;Parent=tr105;transcript_id=tr105
NC_037328.1	LoRTIA	exon	87550318	87551131	1	-	.	ID=id598;Parent=tr106;transcript_id=tr106
NC_037328.1	LoRTIA	exon	87551031	87551131	1	-	.	ID=id586;Parent=tr105;transcript_id=tr105
NC_037328.1	LoRTIA	exon	87555309	87555483	1	-	.	ID=id587;Parent=tr105;transcript_id=tr105
NC_037328.1	LoRTIA	exon	87555309	87555483	1	-	.	ID=id599;Parent=tr106;transcript_id=tr106
NC_037328.1	LoRTIA	exon	87555647	87555723	1	-	.	ID=id588;Parent=tr105;transcript_id=tr105
NC_037328.1	LoRTIA	exon	87555647	87555723	1	-	.	ID=id600;Parent=tr106;transcript_id=tr106
NC_037328.1	LoRTIA	exon	87567665	87567833	1	-	.	ID=id589;Parent=tr105;transcript_id=tr105
NC_037328.1	LoRTIA	exon	87567665	87567833	1	-	.	ID=id601;Parent=tr106;transcript_id=tr106
NC_037328.1	LoRTIA	mRNA	95820499	95821342	58	+	.	ID=tr107;transcript_id=tr107
NC_037328.1	LoRTIA	mRNA	95820532	95821342	2	+	.	ID=tr108;transcript_id=tr108
NC_037328.1	LoRTIA	mRNA	96158138	96158336	6	-	.	ID=tr110;transcript_id=tr110
NC_037328.1	LoRTIA	mRNA	96158138	96158786	124	-	.	ID=tr109;transcript_id=tr109
NC_037328.1	LoRTIA	mRNA	96158167	96158336	11	-	.	ID=tr112;transcript_id=tr112
NC_037328.1	LoRTIA	mRNA	96158167	96158786	163	-	.	ID=tr111;transcript_id=tr111
NC_037328.1	LoRTIA	exon	96572447	96572481	2	+	.	ID=id602;Parent=tr113;transcript_id=tr113
NC_037328.1	LoRTIA	exon	96572447	96572481	1	+	.	ID=id606;Parent=tr114;transcript_id=tr114
NC_037328.1	LoRTIA	exon	96572447	96572481	1	+	.	ID=id610;Parent=tr115;transcript_id=tr115
NC_037328.1	LoRTIA	exon	96572447	96572481	1	+	.	ID=id614;Parent=tr116;transcript_id=tr116
NC_037328.1	LoRTIA	mRNA	96572447	96576170	2	+	.	ID=tr113;transcript_id=tr113
NC_037328.1	LoRTIA	mRNA	96572447	96576170	1	+	.	ID=tr114;transcript_id=tr114
NC_037328.1	LoRTIA	mRNA	96572447	96576170	1	+	.	ID=tr116;transcript_id=tr116
NC_037328.1	LoRTIA	mRNA	96572447	96576818	1	+	.	ID=tr115;transcript_id=tr115
NC_037328.1	LoRTIA	exon	96574271	96574363	2	+	.	ID=id603;Parent=tr113;transcript_id=tr113
NC_037328.1	LoRTIA	exon	96574271	96574363	1	+	.	ID=id607;Parent=tr114;transcript_id=tr114
NC_037328.1	LoRTIA	exon	96574271	96574363	1	+	.	ID=id611;Parent=tr115;transcript_id=tr115
NC_037328.1	LoRTIA	exon	96574274	96574363	1	+	.	ID=id615;Parent=tr116;transcript_id=tr116
NC_037328.1	LoRTIA	exon	96574461	96574649	1	+	.	ID=id608;Parent=tr114;transcript_id=tr114
NC_037328.1	LoRTIA	exon	96574461	96574649	1	+	.	ID=id616;Parent=tr116;transcript_id=tr116
NC_037328.1	LoRTIA	exon	96574528	96574649	2	+	.	ID=id604;Parent=tr113;transcript_id=tr113
NC_037328.1	LoRTIA	exon	96574528	96574649	1	+	.	ID=id612;Parent=tr115;transcript_id=tr115
NC_037328.1	LoRTIA	exon	96575911	96576170	2	+	.	ID=id605;Parent=tr113;transcript_id=tr113
NC_037328.1	LoRTIA	exon	96575911	96576170	1	+	.	ID=id609;Parent=tr114;transcript_id=tr114
NC_037328.1	LoRTIA	exon	96575911	96576170	1	+	.	ID=id617;Parent=tr116;transcript_id=tr116
NC_037328.1	LoRTIA	exon	96575911	96576818	1	+	.	ID=id613;Parent=tr115;transcript_id=tr115
NC_037328.1	LoRTIA	mRNA	97337501	97337890	1	+	.	ID=tr118;transcript_id=tr118
NC_037328.1	LoRTIA	mRNA	97337501	97337911	14	+	.	ID=tr117;transcript_id=tr117
NC_037328.1	LoRTIA	exon	97390034	97391255	1	-	.	ID=id618;Parent=tr119;transcript_id=tr119
NC_037328.1	LoRTIA	mRNA	97390034	97421652	1	-	.	ID=tr119;transcript_id=tr119
NC_037328.1	LoRTIA	exon	97395489	97395608	1	-	.	ID=id619;Parent=tr119;transcript_id=tr119
NC_037328.1	LoRTIA	exon	97397443	97397503	1	-	.	ID=id620;Parent=tr119;transcript_id=tr119
NC_037328.1	LoRTIA	exon	97405429	97405521	1	-	.	ID=id621;Parent=tr119;transcript_id=tr119
NC_037328.1	LoRTIA	exon	97405767	97405971	1	-	.	ID=id622;Parent=tr119;transcript_id=tr119
NC_037328.1	LoRTIA	exon	97411522	97411627	1	-	.	ID=id623;Parent=tr119;transcript_id=tr119
NC_037328.1	LoRTIA	exon	97412631	97412739	1	-	.	ID=id624;Parent=tr119;transcript_id=tr119
NC_037328.1	LoRTIA	exon	97421605	97421652	1	-	.	ID=id625;Parent=tr119;transcript_id=tr119
NC_037328.1	LoRTIA	mRNA	104351125	104351843	50	+	.	ID=tr120;transcript_id=tr120
NC_037328.1	LoRTIA	exon	106153399	106153469	1	-	.	ID=id626;Parent=tr121;transcript_id=tr121
NC_037328.1	LoRTIA	mRNA	106153399	106186544	1	-	.	ID=tr121;transcript_id=tr121
NC_037328.1	LoRTIA	exon	106154825	106154897	1	-	.	ID=id627;Parent=tr121;transcript_id=tr121
NC_037328.1	LoRTIA	exon	106155673	106155785	1	-	.	ID=id628;Parent=tr121;transcript_id=tr121
NC_037328.1	LoRTIA	exon	106161757	106161902	1	-	.	ID=id629;Parent=tr121;transcript_id=tr121
NC_037328.1	LoRTIA	exon	106162813	106162930	1	-	.	ID=id630;Parent=tr121;transcript_id=tr121
NC_037328.1	LoRTIA	exon	106167162	106167258	1	-	.	ID=id631;Parent=tr121;transcript_id=tr121
NC_037328.1	LoRTIA	exon	106167941	106168019	1	-	.	ID=id632;Parent=tr121;transcript_id=tr121
NC_037328.1	LoRTIA	exon	106175388	106175478	1	-	.	ID=id633;Parent=tr121;transcript_id=tr121
NC_037328.1	LoRTIA	exon	106175892	106176020	1	-	.	ID=id634;Parent=tr121;transcript_id=tr121
NC_037328.1	LoRTIA	exon	106177006	106177086	1	-	.	ID=id635;Parent=tr121;transcript_id=tr121
NC_037328.1	LoRTIA	exon	106182521	106182617	1	-	.	ID=id636;Parent=tr121;transcript_id=tr121
NC_037328.1	LoRTIA	exon	106184611	106184745	1	-	.	ID=id637;Parent=tr121;transcript_id=tr121
NC_037328.1	LoRTIA	exon	106185840	106185895	1	-	.	ID=id638;Parent=tr121;transcript_id=tr121
NC_037328.1	LoRTIA	exon	106186458	106186544	1	-	.	ID=id639;Parent=tr121;transcript_id=tr121
NC_037328.1	LoRTIA	mRNA	106795833	106797362	1	-	.	ID=tr122;transcript_id=tr122
NC_037328.1	LoRTIA	mRNA	107308604	107308949	2	-	.	ID=tr123;transcript_id=tr123
NC_037328.1	LoRTIA	exon	110448762	110449117	1	+	.	ID=id640;Parent=tr124;transcript_id=tr124
NC_037328.1	LoRTIA	mRNA	110448762	110461439	1	+	.	ID=tr124;transcript_id=tr124
NC_037328.1	LoRTIA	exon	110449402	110449476	1	+	.	ID=id641;Parent=tr124;transcript_id=tr124
NC_037328.1	LoRTIA	exon	110450162	110450271	1	+	.	ID=id642;Parent=tr124;transcript_id=tr124
NC_037328.1	LoRTIA	exon	110451975	110452047	1	+	.	ID=id643;Parent=tr124;transcript_id=tr124
NC_037328.1	LoRTIA	exon	110455877	110455997	1	+	.	ID=id644;Parent=tr124;transcript_id=tr124
NC_037328.1	LoRTIA	exon	110457043	110457107	1	+	.	ID=id645;Parent=tr124;transcript_id=tr124
NC_037328.1	LoRTIA	exon	110458803	110458902	1	+	.	ID=id646;Parent=tr124;transcript_id=tr124
NC_037328.1	LoRTIA	exon	110459023	110459127	1	+	.	ID=id647;Parent=tr124;transcript_id=tr124
NC_037328.1	LoRTIA	exon	110459225	110459366	1	+	.	ID=id648;Parent=tr124;transcript_id=tr124
NC_037328.1	LoRTIA	exon	110459579	110459690	1	+	.	ID=id649;Parent=tr124;transcript_id=tr124
NC_037328.1	LoRTIA	exon	110459790	110459888	1	+	.	ID=id650;Parent=tr124;transcript_id=tr124
NC_037328.1	LoRTIA	exon	110460506	110461439	1	+	.	ID=id651;Parent=tr124;transcript_id=tr124
NC_037328.1	LoRTIA	exon	111095801	111095978	1	+	.	ID=id652;Parent=tr125;transcript_id=tr125
NC_037328.1	LoRTIA	mRNA	111095801	111107050	1	+	.	ID=tr125;transcript_id=tr125
NC_037328.1	LoRTIA	exon	111095831	111095978	1	+	.	ID=id657;Parent=tr126;transcript_id=tr126
NC_037328.1	LoRTIA	mRNA	111095831	111107050	1	+	.	ID=tr126;transcript_id=tr126
NC_037328.1	LoRTIA	exon	111097171	111097297	1	+	.	ID=id653;Parent=tr125;transcript_id=tr125
NC_037328.1	LoRTIA	exon	111097171	111097297	1	+	.	ID=id658;Parent=tr126;transcript_id=tr126
NC_037328.1	LoRTIA	exon	111101400	111101498	1	+	.	ID=id654;Parent=tr125;transcript_id=tr125
NC_037328.1	LoRTIA	exon	111101400	111101498	1	+	.	ID=id659;Parent=tr126;transcript_id=tr126
NC_037328.1	LoRTIA	exon	111105573	111105704	1	+	.	ID=id655;Parent=tr125;transcript_id=tr125
NC_037328.1	LoRTIA	exon	111105573	111105704	1	+	.	ID=id660;Parent=tr126;transcript_id=tr126
NC_037328.1	LoRTIA	exon	111106758	111107050	1	+	.	ID=id656;Parent=tr125;transcript_id=tr125
NC_037328.1	LoRTIA	exon	111106758	111107050	1	+	.	ID=id661;Parent=tr126;transcript_id=tr126
NC_037328.1	LoRTIA	exon	117598273	117598727	1	+	.	ID=id662;Parent=tr127;transcript_id=tr127
NC_037328.1	LoRTIA	mRNA	117598273	117600552	1	+	.	ID=tr127;transcript_id=tr127
NC_037328.1	LoRTIA	exon	117599009	117599082	1	+	.	ID=id663;Parent=tr127;transcript_id=tr127
NC_037328.1	LoRTIA	exon	117600268	117600552	1	+	.	ID=id664;Parent=tr127;transcript_id=tr127
NC_037328.1	LoRTIA	exon	118809487	118809766	29	+	.	ID=id665;Parent=tr128;transcript_id=tr128
NC_037328.1	LoRTIA	exon	118809487	118809766	1	+	.	ID=id670;Parent=tr129;transcript_id=tr129
NC_037328.1	LoRTIA	exon	118809487	118809766	1	+	.	ID=id675;Parent=tr130;transcript_id=tr130
NC_037328.1	LoRTIA	exon	118809487	118809766	3	+	.	ID=id680;Parent=tr131;transcript_id=tr131
NC_037328.1	LoRTIA	exon	118809487	118809766	1	+	.	ID=id685;Parent=tr132;transcript_id=tr132
NC_037328.1	LoRTIA	mRNA	118809487	118814857	1	+	.	ID=tr132;transcript_id=tr132
NC_037328.1	LoRTIA	mRNA	118809487	118817358	1	+	.	ID=tr129;transcript_id=tr129
NC_037328.1	LoRTIA	mRNA	118809487	118817524	1	+	.	ID=tr130;transcript_id=tr130
NC_037328.1	LoRTIA	mRNA	118809487	118817546	3	+	.	ID=tr131;transcript_id=tr131
NC_037328.1	LoRTIA	mRNA	118809487	118817969	29	+	.	ID=tr128;transcript_id=tr128
NC_037328.1	LoRTIA	exon	118809620	118809766	1	+	.	ID=id689;Parent=tr133;transcript_id=tr133
NC_037328.1	LoRTIA	mRNA	118809620	118817969	1	+	.	ID=tr133;transcript_id=tr133
NC_037328.1	LoRTIA	exon	118811238	118811327	29	+	.	ID=id666;Parent=tr128;transcript_id=tr128
NC_037328.1	LoRTIA	exon	118811238	118811327	1	+	.	ID=id671;Parent=tr129;transcript_id=tr129
NC_037328.1	LoRTIA	exon	118811238	118811327	1	+	.	ID=id676;Parent=tr130;transcript_id=tr130
NC_037328.1	LoRTIA	exon	118811238	118811327	3	+	.	ID=id681;Parent=tr131;transcript_id=tr131
NC_037328.1	LoRTIA	exon	118811238	118811327	1	+	.	ID=id686;Parent=tr132;transcript_id=tr132
NC_037328.1	LoRTIA	exon	118811238	118811327	1	+	.	ID=id690;Parent=tr133;transcript_id=tr133
NC_037328.1	LoRTIA	exon	118811417	118811562	29	+	.	ID=id667;Parent=tr128;transcript_id=tr128
NC_037328.1	LoRTIA	exon	118811417	118811562	1	+	.	ID=id672;Parent=tr129;transcript_id=tr129
NC_037328.1	LoRTIA	exon	118811417	118811562	1	+	.	ID=id677;Parent=tr130;transcript_id=tr130
NC_037328.1	LoRTIA	exon	118811417	118811562	3	+	.	ID=id682;Parent=tr131;transcript_id=tr131
NC_037328.1	LoRTIA	exon	118811417	118811562	1	+	.	ID=id687;Parent=tr132;transcript_id=tr132
NC_037328.1	LoRTIA	exon	118811417	118811562	1	+	.	ID=id691;Parent=tr133;transcript_id=tr133
NC_037328.1	LoRTIA	exon	118814706	118814857	1	+	.	ID=id688;Parent=tr132;transcript_id=tr132
NC_037328.1	LoRTIA	exon	118814706	118814886	29	+	.	ID=id668;Parent=tr128;transcript_id=tr128
NC_037328.1	LoRTIA	exon	118814706	118814886	1	+	.	ID=id673;Parent=tr129;transcript_id=tr129
NC_037328.1	LoRTIA	exon	118814706	118814886	1	+	.	ID=id678;Parent=tr130;transcript_id=tr130
NC_037328.1	LoRTIA	exon	118814706	118814886	3	+	.	ID=id683;Parent=tr131;transcript_id=tr131
NC_037328.1	LoRTIA	exon	118814706	118814886	1	+	.	ID=id692;Parent=tr133;transcript_id=tr133
NC_037328.1	LoRTIA	exon	118814760	118814886	2	+	.	ID=id694;Parent=tr134;transcript_id=tr134
NC_037328.1	LoRTIA	mRNA	118814760	118817969	2	+	.	ID=tr134;transcript_id=tr134
NC_037328.1	LoRTIA	exon	118817116	118817358	1	+	.	ID=id674;Parent=tr129;transcript_id=tr129
NC_037328.1	LoRTIA	exon	118817116	118817524	1	+	.	ID=id679;Parent=tr130;transcript_id=tr130
NC_037328.1	LoRTIA	exon	118817116	118817546	3	+	.	ID=id684;Parent=tr131;transcript_id=tr131
NC_037328.1	LoRTIA	exon	118817116	118817969	29	+	.	ID=id669;Parent=tr128;transcript_id=tr128
NC_037328.1	LoRTIA	exon	118817116	118817969	1	+	.	ID=id693;Parent=tr133;transcript_id=tr133
NC_037328.1	LoRTIA	exon	118817116	118817969	2	+	.	ID=id695;Parent=tr134;transcript_id=tr134
NC_037328.1	LoRTIA	exon	119950348	119950489	2	+	.	ID=id696;Parent=tr135;transcript_id=tr135
NC_037328.1	LoRTIA	mRNA	119950348	120058513	2	+	.	ID=tr135;transcript_id=tr135
NC_037328.1	LoRTIA	exon	120018004	120018067	2	+	.	ID=id697;Parent=tr135;transcript_id=tr135
NC_037328.1	LoRTIA	exon	120056798	120056857	2	+	.	ID=id698;Parent=tr135;transcript_id=tr135
NC_037328.1	LoRTIA	exon	120058274	120058513	2	+	.	ID=id699;Parent=tr135;transcript_id=tr135
NC_037328.1	LoRTIA	exon	124866092	124869010	1	-	.	ID=id700;Parent=tr136;transcript_id=tr136
NC_037328.1	LoRTIA	mRNA	124866092	124888329	1	-	.	ID=tr136;transcript_id=tr136
NC_037328.1	LoRTIA	exon	124871707	124872010	1	-	.	ID=id701;Parent=tr136;transcript_id=tr136
NC_037328.1	LoRTIA	exon	124887407	124888329	1	-	.	ID=id702;Parent=tr136;transcript_id=tr136
NC_037328.1	LoRTIA	exon	127050090	127050763	2	-	.	ID=id703;Parent=tr137;transcript_id=tr137
NC_037328.1	LoRTIA	mRNA	127050090	127086252	2	-	.	ID=tr137;transcript_id=tr137
NC_037328.1	LoRTIA	exon	127052670	127052756	2	-	.	ID=id704;Parent=tr137;transcript_id=tr137
NC_037328.1	LoRTIA	exon	127056846	127056896	2	-	.	ID=id705;Parent=tr137;transcript_id=tr137
NC_037328.1	LoRTIA	exon	127059705	127059889	2	-	.	ID=id706;Parent=tr137;transcript_id=tr137
NC_037328.1	LoRTIA	exon	127065765	127065872	2	-	.	ID=id707;Parent=tr137;transcript_id=tr137
NC_037328.1	LoRTIA	exon	127069208	127069336	2	-	.	ID=id708;Parent=tr137;transcript_id=tr137
NC_037328.1	LoRTIA	exon	127085983	127086252	2	-	.	ID=id709;Parent=tr137;transcript_id=tr137
NC_037328.1	LoRTIA	mRNA	130073624	130074272	2	-	.	ID=tr138;transcript_id=tr138
NC_037328.1	LoRTIA	mRNA	130117053	130117415	2	-	.	ID=tr139;transcript_id=tr139
NC_037328.1	LoRTIA	exon	135532280	135533343	1	-	.	ID=id710;Parent=tr140;transcript_id=tr140
NC_037328.1	LoRTIA	mRNA	135532280	135572577	1	-	.	ID=tr140;transcript_id=tr140
NC_037328.1	LoRTIA	exon	135540965	135541019	1	-	.	ID=id711;Parent=tr140;transcript_id=tr140
NC_037328.1	LoRTIA	exon	135551897	135552033	1	-	.	ID=id712;Parent=tr140;transcript_id=tr140
NC_037328.1	LoRTIA	exon	135566594	135566676	1	-	.	ID=id713;Parent=tr140;transcript_id=tr140
NC_037328.1	LoRTIA	exon	135570761	135570838	1	-	.	ID=id714;Parent=tr140;transcript_id=tr140
NC_037328.1	LoRTIA	exon	135571674	135571768	1	-	.	ID=id715;Parent=tr140;transcript_id=tr140
NC_037328.1	LoRTIA	exon	135572391	135572577	1	-	.	ID=id716;Parent=tr140;transcript_id=tr140
NC_037328.1	LoRTIA	exon	138384492	138384735	2	+	.	ID=id717;Parent=tr141;transcript_id=tr141
NC_037328.1	LoRTIA	mRNA	138384492	138441532	2	+	.	ID=tr141;transcript_id=tr141
NC_037328.1	LoRTIA	exon	138386312	138386496	2	+	.	ID=id718;Parent=tr141;transcript_id=tr141
NC_037328.1	LoRTIA	exon	138387506	138387597	2	+	.	ID=id719;Parent=tr141;transcript_id=tr141
NC_037328.1	LoRTIA	exon	138389492	138389590	2	+	.	ID=id720;Parent=tr141;transcript_id=tr141
NC_037328.1	LoRTIA	exon	138406263	138406362	2	+	.	ID=id721;Parent=tr141;transcript_id=tr141
NC_037328.1	LoRTIA	exon	138407930	138407990	2	+	.	ID=id722;Parent=tr141;transcript_id=tr141
NC_037328.1	LoRTIA	exon	138424357	138424465	2	+	.	ID=id723;Parent=tr141;transcript_id=tr141
NC_037328.1	LoRTIA	exon	138426459	138426536	2	+	.	ID=id724;Parent=tr141;transcript_id=tr141
NC_037328.1	LoRTIA	exon	138428724	138428801	2	+	.	ID=id725;Parent=tr141;transcript_id=tr141
NC_037328.1	LoRTIA	exon	138441203	138441532	2	+	.	ID=id726;Parent=tr141;transcript_id=tr141
NC_037328.1	LoRTIA	mRNA	139308074	139308805	5	+	.	ID=tr142;transcript_id=tr142
NC_037328.1	LoRTIA	exon	139406036	139406888	1	-	.	ID=id727;Parent=tr143;transcript_id=tr143
NC_037328.1	LoRTIA	exon	139406036	139406888	2	-	.	ID=id733;Parent=tr144;transcript_id=tr144
NC_037328.1	LoRTIA	exon	139406036	139406888	1	-	.	ID=id739;Parent=tr145;transcript_id=tr145
NC_037328.1	LoRTIA	mRNA	139406036	139412426	1	-	.	ID=tr143;transcript_id=tr143
NC_037328.1	LoRTIA	mRNA	139406036	139412426	1	-	.	ID=tr145;transcript_id=tr145
NC_037328.1	LoRTIA	mRNA	139406036	139412459	2	-	.	ID=tr144;transcript_id=tr144
NC_037328.1	LoRTIA	exon	139408596	139408724	1	-	.	ID=id728;Parent=tr143;transcript_id=tr143
NC_037328.1	LoRTIA	exon	139408596	139408724	2	-	.	ID=id734;Parent=tr144;transcript_id=tr144
NC_037328.1	LoRTIA	exon	139408596	139408724	1	-	.	ID=id740;Parent=tr145;transcript_id=tr145
NC_037328.1	LoRTIA	exon	139411693	139411743	1	-	.	ID=id729;Parent=tr143;transcript_id=tr143
NC_037328.1	LoRTIA	exon	139411693	139411743	2	-	.	ID=id735;Parent=tr144;transcript_id=tr144
NC_037328.1	LoRTIA	exon	139411693	139411775	1	-	.	ID=id741;Parent=tr145;transcript_id=tr145
NC_037328.1	LoRTIA	exon	139411826	139411855	1	-	.	ID=id730;Parent=tr143;transcript_id=tr143
NC_037328.1	LoRTIA	exon	139411826	139411855	2	-	.	ID=id736;Parent=tr144;transcript_id=tr144
NC_037328.1	LoRTIA	exon	139411941	139411973	1	-	.	ID=id731;Parent=tr143;transcript_id=tr143
NC_037328.1	LoRTIA	exon	139411941	139411973	2	-	.	ID=id737;Parent=tr144;transcript_id=tr144
NC_037328.1	LoRTIA	exon	139412289	139412426	1	-	.	ID=id742;Parent=tr145;transcript_id=tr145
NC_037328.1	LoRTIA	exon	139412304	139412426	1	-	.	ID=id732;Parent=tr143;transcript_id=tr143
NC_037328.1	LoRTIA	exon	139412304	139412459	2	-	.	ID=id738;Parent=tr144;transcript_id=tr144
NC_037328.1	LoRTIA	exon	139443100	139443204	1	+	.	ID=id743;Parent=tr146;transcript_id=tr146
NC_037328.1	LoRTIA	mRNA	139443100	139458043	1	+	.	ID=tr146;transcript_id=tr146
NC_037328.1	LoRTIA	exon	139451065	139451230	1	+	.	ID=id744;Parent=tr146;transcript_id=tr146
NC_037328.1	LoRTIA	exon	139452240	139452307	1	+	.	ID=id745;Parent=tr146;transcript_id=tr146
NC_037328.1	LoRTIA	exon	139455317	139455431	1	+	.	ID=id746;Parent=tr146;transcript_id=tr146
NC_037328.1	LoRTIA	exon	139457148	139458043	1	+	.	ID=id747;Parent=tr146;transcript_id=tr146
NC_037328.1	LoRTIA	exon	139827427	139827559	1	+	.	ID=id748;Parent=tr147;transcript_id=tr147
NC_037328.1	LoRTIA	mRNA	139827427	139843867	1	+	.	ID=tr147;transcript_id=tr147
NC_037328.1	LoRTIA	exon	139831351	139831430	1	+	.	ID=id749;Parent=tr147;transcript_id=tr147
NC_037328.1	LoRTIA	exon	139840585	139840902	1	+	.	ID=id750;Parent=tr147;transcript_id=tr147
NC_037328.1	LoRTIA	exon	139843669	139843867	1	+	.	ID=id751;Parent=tr147;transcript_id=tr147
NC_037328.1	LoRTIA	exon	143120399	143120500	2	+	.	ID=id752;Parent=tr148;transcript_id=tr148
NC_037328.1	LoRTIA	mRNA	143120399	143131757	2	+	.	ID=tr148;transcript_id=tr148
NC_037328.1	LoRTIA	exon	143122330	143122450	2	+	.	ID=id753;Parent=tr148;transcript_id=tr148
NC_037328.1	LoRTIA	exon	143131174	143131757	2	+	.	ID=id754;Parent=tr148;transcript_id=tr148
NC_037328.1	LoRTIA	exon	143261991	143262260	1	-	.	ID=id771;Parent=tr151;transcript_id=tr151
NC_037328.1	LoRTIA	exon	143261991	143262260	1	-	.	ID=id786;Parent=tr153;transcript_id=tr153
NC_037328.1	LoRTIA	exon	143261991	143262266	1	-	.	ID=id755;Parent=tr149;transcript_id=tr149
NC_037328.1	LoRTIA	exon	143261991	143262266	1	-	.	ID=id763;Parent=tr150;transcript_id=tr150
NC_037328.1	LoRTIA	exon	143261991	143262266	1	-	.	ID=id778;Parent=tr152;transcript_id=tr152
NC_037328.1	LoRTIA	exon	143261991	143262266	2	-	.	ID=id794;Parent=tr154;transcript_id=tr154
NC_037328.1	LoRTIA	exon	143261991	143262266	1	-	.	ID=id802;Parent=tr155;transcript_id=tr155
NC_037328.1	LoRTIA	mRNA	143261991	143274932	1	-	.	ID=tr150;transcript_id=tr150
NC_037328.1	LoRTIA	mRNA	143261991	143274932	1	-	.	ID=tr155;transcript_id=tr155
NC_037328.1	LoRTIA	mRNA	143261991	143274944	1	-	.	ID=tr149;transcript_id=tr149
NC_037328.1	LoRTIA	mRNA	143261991	143274944	1	-	.	ID=tr151;transcript_id=tr151
NC_037328.1	LoRTIA	mRNA	143261991	143274944	1	-	.	ID=tr153;transcript_id=tr153
NC_037328.1	LoRTIA	mRNA	143261991	143274973	1	-	.	ID=tr152;transcript_id=tr152
NC_037328.1	LoRTIA	mRNA	143261991	143274973	2	-	.	ID=tr154;transcript_id=tr154
NC_037328.1	LoRTIA	exon	143263424	143263520	1	-	.	ID=id772;Parent=tr151;transcript_id=tr151
NC_037328.1	LoRTIA	exon	143263424	143263520	1	-	.	ID=id787;Parent=tr153;transcript_id=tr153
NC_037328.1	LoRTIA	exon	143263428	143263520	1	-	.	ID=id756;Parent=tr149;transcript_id=tr149
NC_037328.1	LoRTIA	exon	143263428	143263520	1	-	.	ID=id764;Parent=tr150;transcript_id=tr150
NC_037328.1	LoRTIA	exon	143263428	143263520	1	-	.	ID=id779;Parent=tr152;transcript_id=tr152
NC_037328.1	LoRTIA	exon	143263428	143263520	2	-	.	ID=id795;Parent=tr154;transcript_id=tr154
NC_037328.1	LoRTIA	exon	143263428	143263735	1	-	.	ID=id803;Parent=tr155;transcript_id=tr155
NC_037328.1	LoRTIA	exon	143263602	143263735	1	-	.	ID=id757;Parent=tr149;transcript_id=tr149
NC_037328.1	LoRTIA	exon	143263602	143263735	1	-	.	ID=id765;Parent=tr150;transcript_id=tr150
NC_037328.1	LoRTIA	exon	143263602	143263735	1	-	.	ID=id773;Parent=tr151;transcript_id=tr151
NC_037328.1	LoRTIA	exon	143263602	143263735	1	-	.	ID=id780;Parent=tr152;transcript_id=tr152
NC_037328.1	LoRTIA	exon	143263602	143263735	1	-	.	ID=id788;Parent=tr153;transcript_id=tr153
NC_037328.1	LoRTIA	exon	143263602	143263735	2	-	.	ID=id796;Parent=tr154;transcript_id=tr154
NC_037328.1	LoRTIA	exon	143264233	143264331	1	-	.	ID=id758;Parent=tr149;transcript_id=tr149
NC_037328.1	LoRTIA	exon	143264233	143264331	1	-	.	ID=id766;Parent=tr150;transcript_id=tr150
NC_037328.1	LoRTIA	exon	143264233	143264331	1	-	.	ID=id789;Parent=tr153;transcript_id=tr153
NC_037328.1	LoRTIA	exon	143264233	143264331	2	-	.	ID=id797;Parent=tr154;transcript_id=tr154
NC_037328.1	LoRTIA	exon	143264233	143264529	1	-	.	ID=id774;Parent=tr151;transcript_id=tr151
NC_037328.1	LoRTIA	exon	143264243	143264331	1	-	.	ID=id781;Parent=tr152;transcript_id=tr152
NC_037328.1	LoRTIA	exon	143264243	143264331	1	-	.	ID=id804;Parent=tr155;transcript_id=tr155
NC_037328.1	LoRTIA	exon	143264480	143264529	1	-	.	ID=id759;Parent=tr149;transcript_id=tr149
NC_037328.1	LoRTIA	exon	143264480	143264529	1	-	.	ID=id767;Parent=tr150;transcript_id=tr150
NC_037328.1	LoRTIA	exon	143264480	143264529	1	-	.	ID=id782;Parent=tr152;transcript_id=tr152
NC_037328.1	LoRTIA	exon	143264480	143264529	1	-	.	ID=id790;Parent=tr153;transcript_id=tr153
NC_037328.1	LoRTIA	exon	143264480	143264529	2	-	.	ID=id798;Parent=tr154;transcript_id=tr154
NC_037328.1	LoRTIA	exon	143264480	143264529	1	-	.	ID=id805;Parent=tr155;transcript_id=tr155
NC_037328.1	LoRTIA	exon	143267745	143267811	1	-	.	ID=id760;Parent=tr149;transcript_id=tr149
NC_037328.1	LoRTIA	exon	143267745	143267811	1	-	.	ID=id775;Parent=tr151;transcript_id=tr151
NC_037328.1	LoRTIA	exon	143267745	143267811	1	-	.	ID=id783;Parent=tr152;transcript_id=tr152
NC_037328.1	LoRTIA	exon	143267745	143267811	1	-	.	ID=id791;Parent=tr153;transcript_id=tr153
NC_037328.1	LoRTIA	exon	143267745	143267811	2	-	.	ID=id799;Parent=tr154;transcript_id=tr154
NC_037328.1	LoRTIA	exon	143268630	143268696	1	-	.	ID=id768;Parent=tr150;transcript_id=tr150
NC_037328.1	LoRTIA	exon	143268630	143268696	1	-	.	ID=id806;Parent=tr155;transcript_id=tr155
NC_037328.1	LoRTIA	exon	143271018	143271105	1	-	.	ID=id761;Parent=tr149;transcript_id=tr149
NC_037328.1	LoRTIA	exon	143271018	143271105	1	-	.	ID=id769;Parent=tr150;transcript_id=tr150
NC_037328.1	LoRTIA	exon	143271018	143271105	1	-	.	ID=id776;Parent=tr151;transcript_id=tr151
NC_037328.1	LoRTIA	exon	143271018	143271105	1	-	.	ID=id784;Parent=tr152;transcript_id=tr152
NC_037328.1	LoRTIA	exon	143271018	143271105	1	-	.	ID=id792;Parent=tr153;transcript_id=tr153
NC_037328.1	LoRTIA	exon	143271018	143271105	2	-	.	ID=id800;Parent=tr154;transcript_id=tr154
NC_037328.1	LoRTIA	exon	143271018	143271105	1	-	.	ID=id807;Parent=tr155;transcript_id=tr155
NC_037328.1	LoRTIA	exon	143274859	143274932	1	-	.	ID=id770;Parent=tr150;transcript_id=tr150
NC_037328.1	LoRTIA	exon	143274859	143274932	1	-	.	ID=id808;Parent=tr155;transcript_id=tr155
NC_037328.1	LoRTIA	exon	143274859	143274944	1	-	.	ID=id762;Parent=tr149;transcript_id=tr149
NC_037328.1	LoRTIA	exon	143274859	143274944	1	-	.	ID=id777;Parent=tr151;transcript_id=tr151
NC_037328.1	LoRTIA	exon	143274859	143274944	1	-	.	ID=id793;Parent=tr153;transcript_id=tr153
NC_037328.1	LoRTIA	exon	143274859	143274973	1	-	.	ID=id785;Parent=tr152;transcript_id=tr152
NC_037328.1	LoRTIA	exon	143274859	143274973	2	-	.	ID=id801;Parent=tr154;transcript_id=tr154
NC_037328.1	LoRTIA	exon	143782430	143782660	1	+	.	ID=id809;Parent=tr156;transcript_id=tr156
NC_037328.1	LoRTIA	mRNA	143782430	143808078	1	+	.	ID=tr156;transcript_id=tr156
NC_037328.1	LoRTIA	exon	143795877	143795931	1	+	.	ID=id810;Parent=tr156;transcript_id=tr156
NC_037328.1	LoRTIA	exon	143799476	143799580	1	+	.	ID=id811;Parent=tr156;transcript_id=tr156
NC_037328.1	LoRTIA	exon	143800132	143800215	1	+	.	ID=id812;Parent=tr156;transcript_id=tr156
NC_037328.1	LoRTIA	exon	143800952	143800998	1	+	.	ID=id813;Parent=tr156;transcript_id=tr156
NC_037328.1	LoRTIA	exon	143802182	143802267	1	+	.	ID=id814;Parent=tr156;transcript_id=tr156
NC_037328.1	LoRTIA	exon	143803334	143803379	1	+	.	ID=id815;Parent=tr156;transcript_id=tr156
NC_037328.1	LoRTIA	exon	143805359	143805470	1	+	.	ID=id816;Parent=tr156;transcript_id=tr156
NC_037328.1	LoRTIA	exon	143806361	143807618	1	+	.	ID=id817;Parent=tr156;transcript_id=tr156
NC_037328.1	LoRTIA	exon	143807877	143808078	1	+	.	ID=id818;Parent=tr156;transcript_id=tr156
NC_037328.1	LoRTIA	exon	143819490	143819816	1	-	.	ID=id822;Parent=tr158;transcript_id=tr158
NC_037328.1	LoRTIA	exon	143819490	143819816	1	-	.	ID=id824;Parent=tr159;transcript_id=tr159
NC_037328.1	LoRTIA	exon	143819490	143819823	1	-	.	ID=id819;Parent=tr157;transcript_id=tr157
NC_037328.1	LoRTIA	mRNA	143819490	143820289	1	-	.	ID=tr158;transcript_id=tr158
NC_037328.1	LoRTIA	mRNA	143819490	143823718	1	-	.	ID=tr157;transcript_id=tr157
NC_037328.1	LoRTIA	mRNA	143819490	143823718	1	-	.	ID=tr159;transcript_id=tr159
NC_037328.1	LoRTIA	exon	143820265	143820289	1	-	.	ID=id823;Parent=tr158;transcript_id=tr158
NC_037328.1	LoRTIA	exon	143820265	143820371	1	-	.	ID=id825;Parent=tr159;transcript_id=tr159
NC_037328.1	LoRTIA	exon	143820270	143820371	1	-	.	ID=id820;Parent=tr157;transcript_id=tr157
NC_037328.1	LoRTIA	exon	143823578	143823718	1	-	.	ID=id821;Parent=tr157;transcript_id=tr157
NC_037328.1	LoRTIA	exon	143823578	143823718	1	-	.	ID=id826;Parent=tr159;transcript_id=tr159
NC_037328.1	LoRTIA	exon	143846934	143847270	5	-	.	ID=id829;Parent=tr161;transcript_id=tr161
NC_037328.1	LoRTIA	exon	143846934	143847270	4	-	.	ID=id832;Parent=tr162;transcript_id=tr162
NC_037328.1	LoRTIA	exon	143846934	143847795	1	-	.	ID=id827;Parent=tr160;transcript_id=tr160
NC_037328.1	LoRTIA	mRNA	143846934	143850386	4	-	.	ID=tr162;transcript_id=tr162
NC_037328.1	LoRTIA	mRNA	143846934	143850400	1	-	.	ID=tr160;transcript_id=tr160
NC_037328.1	LoRTIA	mRNA	143846934	143850400	5	-	.	ID=tr161;transcript_id=tr161
NC_037328.1	LoRTIA	exon	143847694	143847795	5	-	.	ID=id830;Parent=tr161;transcript_id=tr161
NC_037328.1	LoRTIA	exon	143847694	143847795	4	-	.	ID=id833;Parent=tr162;transcript_id=tr162
NC_037328.1	LoRTIA	exon	143850210	143850386	4	-	.	ID=id834;Parent=tr162;transcript_id=tr162
NC_037328.1	LoRTIA	exon	143850210	143850400	1	-	.	ID=id828;Parent=tr160;transcript_id=tr160
NC_037328.1	LoRTIA	exon	143850210	143850400	5	-	.	ID=id831;Parent=tr161;transcript_id=tr161
NC_037328.1	LoRTIA	exon	144308781	144308885	1	+	.	ID=id835;Parent=tr163;transcript_id=tr163
NC_037328.1	LoRTIA	mRNA	144308781	144335967	1	+	.	ID=tr163;transcript_id=tr163
NC_037328.1	LoRTIA	exon	144314171	144314244	1	+	.	ID=id836;Parent=tr163;transcript_id=tr163
NC_037328.1	LoRTIA	exon	144316301	144316378	1	+	.	ID=id837;Parent=tr163;transcript_id=tr163
NC_037328.1	LoRTIA	exon	144319013	144319202	1	+	.	ID=id838;Parent=tr163;transcript_id=tr163
NC_037328.1	LoRTIA	exon	144319856	144320021	1	+	.	ID=id839;Parent=tr163;transcript_id=tr163
NC_037328.1	LoRTIA	exon	144320616	144320660	1	+	.	ID=id840;Parent=tr163;transcript_id=tr163
NC_037328.1	LoRTIA	exon	144320918	144321026	1	+	.	ID=id841;Parent=tr163;transcript_id=tr163
NC_037328.1	LoRTIA	exon	144322705	144322800	1	+	.	ID=id842;Parent=tr163;transcript_id=tr163
NC_037328.1	LoRTIA	exon	144324890	144324982	1	+	.	ID=id843;Parent=tr163;transcript_id=tr163
NC_037328.1	LoRTIA	exon	144326190	144326315	1	+	.	ID=id844;Parent=tr163;transcript_id=tr163
NC_037328.1	LoRTIA	exon	144327303	144327367	1	+	.	ID=id845;Parent=tr163;transcript_id=tr163
NC_037328.1	LoRTIA	exon	144327989	144328052	1	+	.	ID=id846;Parent=tr163;transcript_id=tr163
NC_037328.1	LoRTIA	exon	144329853	144329999	1	+	.	ID=id847;Parent=tr163;transcript_id=tr163
NC_037328.1	LoRTIA	exon	144330358	144330428	1	+	.	ID=id848;Parent=tr163;transcript_id=tr163
NC_037328.1	LoRTIA	exon	144330875	144330962	1	+	.	ID=id849;Parent=tr163;transcript_id=tr163
NC_037328.1	LoRTIA	exon	144331410	144331562	1	+	.	ID=id850;Parent=tr163;transcript_id=tr163
NC_037328.1	LoRTIA	exon	144333066	144333230	1	+	.	ID=id851;Parent=tr163;transcript_id=tr163
NC_037328.1	LoRTIA	exon	144333727	144333788	1	+	.	ID=id852;Parent=tr163;transcript_id=tr163
NC_037328.1	LoRTIA	exon	144333998	144334109	1	+	.	ID=id853;Parent=tr163;transcript_id=tr163
NC_037328.1	LoRTIA	exon	144334721	144334820	1	+	.	ID=id854;Parent=tr163;transcript_id=tr163
NC_037328.1	LoRTIA	exon	144334908	144335013	1	+	.	ID=id855;Parent=tr163;transcript_id=tr163
NC_037328.1	LoRTIA	exon	144335391	144335967	1	+	.	ID=id856;Parent=tr163;transcript_id=tr163
NC_037328.1	LoRTIA	exon	144659514	144659754	1	-	.	ID=id857;Parent=tr164;transcript_id=tr164
NC_037328.1	LoRTIA	mRNA	144659514	144684345	1	-	.	ID=tr164;transcript_id=tr164
NC_037328.1	LoRTIA	exon	144662920	144663060	1	-	.	ID=id858;Parent=tr164;transcript_id=tr164
NC_037328.1	LoRTIA	exon	144665207	144665325	1	-	.	ID=id859;Parent=tr164;transcript_id=tr164
NC_037328.1	LoRTIA	exon	144675731	144675776	1	-	.	ID=id860;Parent=tr164;transcript_id=tr164
NC_037328.1	LoRTIA	exon	144675871	144675906	1	-	.	ID=id861;Parent=tr164;transcript_id=tr164
NC_037328.1	LoRTIA	exon	144684233	144684345	1	-	.	ID=id862;Parent=tr164;transcript_id=tr164
NC_037328.1	LoRTIA	exon	144687135	144688443	1	-	.	ID=id863;Parent=tr165;transcript_id=tr165
NC_037328.1	LoRTIA	mRNA	144687135	144696669	1	-	.	ID=tr165;transcript_id=tr165
NC_037328.1	LoRTIA	exon	144689756	144689827	1	-	.	ID=id864;Parent=tr165;transcript_id=tr165
NC_037328.1	LoRTIA	exon	144691931	144692059	1	-	.	ID=id865;Parent=tr165;transcript_id=tr165
NC_037328.1	LoRTIA	exon	144696574	144696669	1	-	.	ID=id866;Parent=tr165;transcript_id=tr165
NC_037328.1	LoRTIA	exon	144713170	144714885	2	-	.	ID=id867;Parent=tr166;transcript_id=tr166
NC_037328.1	LoRTIA	exon	144713170	144714885	1	-	.	ID=id873;Parent=tr167;transcript_id=tr167
NC_037328.1	LoRTIA	mRNA	144713170	144730554	1	-	.	ID=tr167;transcript_id=tr167
NC_037328.1	LoRTIA	mRNA	144713170	144730603	2	-	.	ID=tr166;transcript_id=tr166
NC_037328.1	LoRTIA	exon	144716698	144716744	2	-	.	ID=id868;Parent=tr166;transcript_id=tr166
NC_037328.1	LoRTIA	exon	144716698	144716744	1	-	.	ID=id874;Parent=tr167;transcript_id=tr167
NC_037328.1	LoRTIA	exon	144717419	144717590	2	-	.	ID=id869;Parent=tr166;transcript_id=tr166
NC_037328.1	LoRTIA	exon	144717419	144717590	1	-	.	ID=id875;Parent=tr167;transcript_id=tr167
NC_037328.1	LoRTIA	exon	144720816	144720924	2	-	.	ID=id870;Parent=tr166;transcript_id=tr166
NC_037328.1	LoRTIA	exon	144720816	144720924	1	-	.	ID=id876;Parent=tr167;transcript_id=tr167
NC_037328.1	LoRTIA	exon	144722811	144722863	2	-	.	ID=id871;Parent=tr166;transcript_id=tr166
NC_037328.1	LoRTIA	exon	144722811	144722863	1	-	.	ID=id877;Parent=tr167;transcript_id=tr167
NC_037328.1	LoRTIA	exon	144730410	144730554	1	-	.	ID=id878;Parent=tr167;transcript_id=tr167
NC_037328.1	LoRTIA	exon	144730410	144730603	2	-	.	ID=id872;Parent=tr166;transcript_id=tr166
NC_037328.1	LoRTIA	exon	145089428	145090483	1	-	.	ID=id879;Parent=tr168;transcript_id=tr168
NC_037328.1	LoRTIA	mRNA	145089428	145103034	1	-	.	ID=tr168;transcript_id=tr168
NC_037328.1	LoRTIA	exon	145090712	145090835	1	-	.	ID=id880;Parent=tr168;transcript_id=tr168
NC_037328.1	LoRTIA	exon	145091141	145091321	1	-	.	ID=id881;Parent=tr168;transcript_id=tr168
NC_037328.1	LoRTIA	exon	145091605	145091730	1	-	.	ID=id882;Parent=tr168;transcript_id=tr168
NC_037328.1	LoRTIA	exon	145092895	145092961	1	-	.	ID=id883;Parent=tr168;transcript_id=tr168
NC_037328.1	LoRTIA	exon	145098068	145098178	1	-	.	ID=id884;Parent=tr168;transcript_id=tr168
NC_037328.1	LoRTIA	exon	145098779	145098923	1	-	.	ID=id885;Parent=tr168;transcript_id=tr168
NC_037328.1	LoRTIA	exon	145100934	145101184	1	-	.	ID=id886;Parent=tr168;transcript_id=tr168
NC_037328.1	LoRTIA	exon	145102880	145103034	1	-	.	ID=id887;Parent=tr168;transcript_id=tr168
NC_037328.1	LoRTIA	exon	145202159	145202253	1	+	.	ID=id888;Parent=tr169;transcript_id=tr169
NC_037328.1	LoRTIA	mRNA	145202159	145282558	1	+	.	ID=tr169;transcript_id=tr169
NC_037328.1	LoRTIA	exon	145202355	145202449	1	+	.	ID=id889;Parent=tr169;transcript_id=tr169
NC_037328.1	LoRTIA	exon	145257749	145258296	1	+	.	ID=id890;Parent=tr169;transcript_id=tr169
NC_037328.1	LoRTIA	exon	145265710	145265799	1	+	.	ID=id891;Parent=tr169;transcript_id=tr169
NC_037328.1	LoRTIA	exon	145266627	145266686	1	+	.	ID=id892;Parent=tr169;transcript_id=tr169
NC_037328.1	LoRTIA	exon	145268649	145268778	1	+	.	ID=id893;Parent=tr169;transcript_id=tr169
NC_037328.1	LoRTIA	exon	145273396	145273472	1	+	.	ID=id894;Parent=tr169;transcript_id=tr169
NC_037328.1	LoRTIA	exon	145273905	145274090	1	+	.	ID=id895;Parent=tr169;transcript_id=tr169
NC_037328.1	LoRTIA	exon	145274393	145274419	1	+	.	ID=id896;Parent=tr169;transcript_id=tr169
NC_037328.1	LoRTIA	exon	145275559	145275621	1	+	.	ID=id897;Parent=tr169;transcript_id=tr169
NC_037328.1	LoRTIA	exon	145275723	145275809	1	+	.	ID=id898;Parent=tr169;transcript_id=tr169
NC_037328.1	LoRTIA	exon	145276122	145276175	1	+	.	ID=id899;Parent=tr169;transcript_id=tr169
NC_037328.1	LoRTIA	exon	145276316	145276474	1	+	.	ID=id900;Parent=tr169;transcript_id=tr169
NC_037328.1	LoRTIA	exon	145277340	145277402	1	+	.	ID=id901;Parent=tr169;transcript_id=tr169
NC_037328.1	LoRTIA	exon	145278201	145278227	1	+	.	ID=id902;Parent=tr169;transcript_id=tr169
NC_037328.1	LoRTIA	exon	145279587	145279718	1	+	.	ID=id903;Parent=tr169;transcript_id=tr169
NC_037328.1	LoRTIA	exon	145280064	145280181	1	+	.	ID=id904;Parent=tr169;transcript_id=tr169
NC_037328.1	LoRTIA	exon	145282486	145282558	1	+	.	ID=id905;Parent=tr169;transcript_id=tr169
NC_037328.1	LoRTIA	exon	145295203	145295295	1	+	.	ID=id906;Parent=tr170;transcript_id=tr170
NC_037328.1	LoRTIA	mRNA	145295203	145296579	1	+	.	ID=tr170;transcript_id=tr170
NC_037328.1	LoRTIA	exon	145296166	145296579	1	+	.	ID=id907;Parent=tr170;transcript_id=tr170
NC_037328.1	LoRTIA	exon	145668833	145669045	1	+	.	ID=id908;Parent=tr171;transcript_id=tr171
NC_037328.1	LoRTIA	exon	145668833	145669045	1	+	.	ID=id938;Parent=tr172;transcript_id=tr172
NC_037328.1	LoRTIA	mRNA	145668833	145687968	1	+	.	ID=tr171;transcript_id=tr171
NC_037328.1	LoRTIA	mRNA	145668833	145687968	1	+	.	ID=tr172;transcript_id=tr172
NC_037328.1	LoRTIA	exon	145668856	145669045	1	+	.	ID=id966;Parent=tr173;transcript_id=tr173
NC_037328.1	LoRTIA	mRNA	145668856	145687968	1	+	.	ID=tr173;transcript_id=tr173
NC_037328.1	LoRTIA	exon	145669539	145669668	1	+	.	ID=id909;Parent=tr171;transcript_id=tr171
NC_037328.1	LoRTIA	exon	145669539	145669668	1	+	.	ID=id939;Parent=tr172;transcript_id=tr172
NC_037328.1	LoRTIA	exon	145669539	145669668	1	+	.	ID=id967;Parent=tr173;transcript_id=tr173
NC_037328.1	LoRTIA	exon	145671099	145671299	1	+	.	ID=id910;Parent=tr171;transcript_id=tr171
NC_037328.1	LoRTIA	exon	145671099	145671299	1	+	.	ID=id940;Parent=tr172;transcript_id=tr172
NC_037328.1	LoRTIA	exon	145671099	145671299	1	+	.	ID=id968;Parent=tr173;transcript_id=tr173
NC_037328.1	LoRTIA	exon	145672242	145672401	1	+	.	ID=id911;Parent=tr171;transcript_id=tr171
NC_037328.1	LoRTIA	exon	145672242	145672401	1	+	.	ID=id941;Parent=tr172;transcript_id=tr172
NC_037328.1	LoRTIA	exon	145672242	145672401	1	+	.	ID=id969;Parent=tr173;transcript_id=tr173
NC_037328.1	LoRTIA	exon	145672574	145672702	1	+	.	ID=id970;Parent=tr173;transcript_id=tr173
NC_037328.1	LoRTIA	exon	145672574	145673113	1	+	.	ID=id912;Parent=tr171;transcript_id=tr171
NC_037328.1	LoRTIA	exon	145672574	145673113	1	+	.	ID=id942;Parent=tr172;transcript_id=tr172
NC_037328.1	LoRTIA	exon	145672809	145673113	1	+	.	ID=id971;Parent=tr173;transcript_id=tr173
NC_037328.1	LoRTIA	exon	145673900	145673953	1	+	.	ID=id913;Parent=tr171;transcript_id=tr171
NC_037328.1	LoRTIA	exon	145673900	145673953	1	+	.	ID=id943;Parent=tr172;transcript_id=tr172
NC_037328.1	LoRTIA	exon	145673900	145673953	1	+	.	ID=id972;Parent=tr173;transcript_id=tr173
NC_037328.1	LoRTIA	exon	145674480	145674524	1	+	.	ID=id914;Parent=tr171;transcript_id=tr171
NC_037328.1	LoRTIA	exon	145674480	145674524	1	+	.	ID=id944;Parent=tr172;transcript_id=tr172
NC_037328.1	LoRTIA	exon	145674480	145674650	1	+	.	ID=id973;Parent=tr173;transcript_id=tr173
NC_037328.1	LoRTIA	exon	145674624	145674650	1	+	.	ID=id915;Parent=tr171;transcript_id=tr171
NC_037328.1	LoRTIA	exon	145674624	145674650	1	+	.	ID=id945;Parent=tr172;transcript_id=tr172
NC_037328.1	LoRTIA	exon	145674820	145674846	1	+	.	ID=id916;Parent=tr171;transcript_id=tr171
NC_037328.1	LoRTIA	exon	145674820	145674846	1	+	.	ID=id946;Parent=tr172;transcript_id=tr172
NC_037328.1	LoRTIA	exon	145674820	145674846	1	+	.	ID=id974;Parent=tr173;transcript_id=tr173
NC_037328.1	LoRTIA	exon	145674939	145674983	1	+	.	ID=id917;Parent=tr171;transcript_id=tr171
NC_037328.1	LoRTIA	exon	145674939	145674983	1	+	.	ID=id947;Parent=tr172;transcript_id=tr172
NC_037328.1	LoRTIA	exon	145674939	145674983	1	+	.	ID=id975;Parent=tr173;transcript_id=tr173
NC_037328.1	LoRTIA	exon	145675304	145675357	1	+	.	ID=id918;Parent=tr171;transcript_id=tr171
NC_037328.1	LoRTIA	exon	145675304	145675357	1	+	.	ID=id948;Parent=tr172;transcript_id=tr172
NC_037328.1	LoRTIA	exon	145675304	145675357	1	+	.	ID=id976;Parent=tr173;transcript_id=tr173
NC_037328.1	LoRTIA	exon	145675557	145675619	1	+	.	ID=id919;Parent=tr171;transcript_id=tr171
NC_037328.1	LoRTIA	exon	145675557	145675619	1	+	.	ID=id949;Parent=tr172;transcript_id=tr172
NC_037328.1	LoRTIA	exon	145675557	145676444	1	+	.	ID=id977;Parent=tr173;transcript_id=tr173
NC_037328.1	LoRTIA	exon	145676382	145676444	1	+	.	ID=id920;Parent=tr171;transcript_id=tr171
NC_037328.1	LoRTIA	exon	145676382	145676444	1	+	.	ID=id950;Parent=tr172;transcript_id=tr172
NC_037328.1	LoRTIA	exon	145676534	145676587	1	+	.	ID=id921;Parent=tr171;transcript_id=tr171
NC_037328.1	LoRTIA	exon	145676534	145676587	1	+	.	ID=id978;Parent=tr173;transcript_id=tr173
NC_037328.1	LoRTIA	exon	145676534	145676706	1	+	.	ID=id951;Parent=tr172;transcript_id=tr172
NC_037328.1	LoRTIA	exon	145676671	145676706	1	+	.	ID=id922;Parent=tr171;transcript_id=tr171
NC_037328.1	LoRTIA	exon	145676671	145676706	1	+	.	ID=id979;Parent=tr173;transcript_id=tr173
NC_037328.1	LoRTIA	exon	145676896	145676958	1	+	.	ID=id923;Parent=tr171;transcript_id=tr171
NC_037328.1	LoRTIA	exon	145676896	145676958	1	+	.	ID=id952;Parent=tr172;transcript_id=tr172
NC_037328.1	LoRTIA	exon	145676896	145676958	1	+	.	ID=id980;Parent=tr173;transcript_id=tr173
NC_037328.1	LoRTIA	exon	145677569	145677631	1	+	.	ID=id924;Parent=tr171;transcript_id=tr171
NC_037328.1	LoRTIA	exon	145677569	145677631	1	+	.	ID=id953;Parent=tr172;transcript_id=tr172
NC_037328.1	LoRTIA	exon	145677569	145677631	1	+	.	ID=id981;Parent=tr173;transcript_id=tr173
NC_037328.1	LoRTIA	exon	145681214	145681276	1	+	.	ID=id925;Parent=tr171;transcript_id=tr171
NC_037328.1	LoRTIA	exon	145681214	145681276	1	+	.	ID=id954;Parent=tr172;transcript_id=tr172
NC_037328.1	LoRTIA	exon	145681214	145681276	1	+	.	ID=id982;Parent=tr173;transcript_id=tr173
NC_037328.1	LoRTIA	exon	145681989	145682051	1	+	.	ID=id926;Parent=tr171;transcript_id=tr171
NC_037328.1	LoRTIA	exon	145681989	145682051	1	+	.	ID=id955;Parent=tr172;transcript_id=tr172
NC_037328.1	LoRTIA	exon	145681989	145682051	1	+	.	ID=id983;Parent=tr173;transcript_id=tr173
NC_037328.1	LoRTIA	exon	145682173	145682223	1	+	.	ID=id927;Parent=tr171;transcript_id=tr171
NC_037328.1	LoRTIA	exon	145682173	145682223	1	+	.	ID=id956;Parent=tr172;transcript_id=tr172
NC_037328.1	LoRTIA	exon	145682173	145682223	1	+	.	ID=id984;Parent=tr173;transcript_id=tr173
NC_037328.1	LoRTIA	exon	145682344	145682379	1	+	.	ID=id928;Parent=tr171;transcript_id=tr171
NC_037328.1	LoRTIA	exon	145682344	145682379	1	+	.	ID=id957;Parent=tr172;transcript_id=tr172
NC_037328.1	LoRTIA	exon	145682344	145682379	1	+	.	ID=id985;Parent=tr173;transcript_id=tr173
NC_037328.1	LoRTIA	exon	145682684	145682746	1	+	.	ID=id929;Parent=tr171;transcript_id=tr171
NC_037328.1	LoRTIA	exon	145682684	145682746	1	+	.	ID=id958;Parent=tr172;transcript_id=tr172
NC_037328.1	LoRTIA	exon	145682684	145682746	1	+	.	ID=id986;Parent=tr173;transcript_id=tr173
NC_037328.1	LoRTIA	exon	145682944	145683009	1	+	.	ID=id930;Parent=tr171;transcript_id=tr171
NC_037328.1	LoRTIA	exon	145682944	145683009	1	+	.	ID=id959;Parent=tr172;transcript_id=tr172
NC_037328.1	LoRTIA	exon	145682944	145683009	1	+	.	ID=id987;Parent=tr173;transcript_id=tr173
NC_037328.1	LoRTIA	exon	145683518	145683553	1	+	.	ID=id931;Parent=tr171;transcript_id=tr171
NC_037328.1	LoRTIA	exon	145683518	145683553	1	+	.	ID=id960;Parent=tr172;transcript_id=tr172
NC_037328.1	LoRTIA	exon	145683518	145683553	1	+	.	ID=id988;Parent=tr173;transcript_id=tr173
NC_037328.1	LoRTIA	exon	145684059	145684715	1	+	.	ID=id932;Parent=tr171;transcript_id=tr171
NC_037328.1	LoRTIA	exon	145684059	145684715	1	+	.	ID=id961;Parent=tr172;transcript_id=tr172
NC_037328.1	LoRTIA	exon	145684059	145684715	1	+	.	ID=id989;Parent=tr173;transcript_id=tr173
NC_037328.1	LoRTIA	exon	145685004	145685113	1	+	.	ID=id933;Parent=tr171;transcript_id=tr171
NC_037328.1	LoRTIA	exon	145685004	145685113	1	+	.	ID=id962;Parent=tr172;transcript_id=tr172
NC_037328.1	LoRTIA	exon	145685004	145685113	1	+	.	ID=id990;Parent=tr173;transcript_id=tr173
NC_037328.1	LoRTIA	exon	145685263	145685446	1	+	.	ID=id934;Parent=tr171;transcript_id=tr171
NC_037328.1	LoRTIA	exon	145685263	145685446	1	+	.	ID=id963;Parent=tr172;transcript_id=tr172
NC_037328.1	LoRTIA	exon	145685263	145685446	1	+	.	ID=id991;Parent=tr173;transcript_id=tr173
NC_037328.1	LoRTIA	exon	145685543	145685723	1	+	.	ID=id935;Parent=tr171;transcript_id=tr171
NC_037328.1	LoRTIA	exon	145685543	145685723	1	+	.	ID=id992;Parent=tr173;transcript_id=tr173
NC_037328.1	LoRTIA	exon	145685543	145685729	1	+	.	ID=id964;Parent=tr172;transcript_id=tr172
NC_037328.1	LoRTIA	exon	145686435	145686464	1	+	.	ID=id936;Parent=tr171;transcript_id=tr171
NC_037328.1	LoRTIA	exon	145686435	145686464	1	+	.	ID=id993;Parent=tr173;transcript_id=tr173
NC_037328.1	LoRTIA	exon	145686573	145687968	1	+	.	ID=id965;Parent=tr172;transcript_id=tr172
NC_037328.1	LoRTIA	exon	145686588	145687968	1	+	.	ID=id937;Parent=tr171;transcript_id=tr171
NC_037328.1	LoRTIA	exon	145686588	145687968	1	+	.	ID=id994;Parent=tr173;transcript_id=tr173
NC_037328.1	LoRTIA	exon	146117685	146118032	1	-	.	ID=id995;Parent=tr174;transcript_id=tr174
NC_037328.1	LoRTIA	mRNA	146117685	146121572	1	-	.	ID=tr174;transcript_id=tr174
NC_037328.1	LoRTIA	exon	146121185	146121572	1	-	.	ID=id996;Parent=tr174;transcript_id=tr174
NC_037328.1	LoRTIA	mRNA	148474959	148475506	1	+	.	ID=tr175;transcript_id=tr175
NC_037328.1	LoRTIA	mRNA	152412902	152413301	1	+	.	ID=tr176;transcript_id=tr176
NC_037328.1	LoRTIA	mRNA	158271641	158272362	50	-	.	ID=tr177;transcript_id=tr177
NC_037328.1	LoRTIA	exon	158335548	158336883	2	-	.	ID=id997;Parent=tr178;transcript_id=tr178
NC_037328.1	LoRTIA	exon	158335548	158336883	1	-	.	ID=id1006;Parent=tr179;transcript_id=tr179
NC_037328.1	LoRTIA	mRNA	158335548	158359804	2	-	.	ID=tr178;transcript_id=tr178
NC_037328.1	LoRTIA	mRNA	158335548	158359804	1	-	.	ID=tr179;transcript_id=tr179
NC_037328.1	LoRTIA	exon	158339132	158339190	2	-	.	ID=id998;Parent=tr178;transcript_id=tr178
NC_037328.1	LoRTIA	exon	158339132	158339190	1	-	.	ID=id1007;Parent=tr179;transcript_id=tr179
NC_037328.1	LoRTIA	exon	158339992	158340059	2	-	.	ID=id999;Parent=tr178;transcript_id=tr178
NC_037328.1	LoRTIA	exon	158339992	158340059	1	-	.	ID=id1008;Parent=tr179;transcript_id=tr179
NC_037328.1	LoRTIA	exon	158340549	158340750	2	-	.	ID=id1000;Parent=tr178;transcript_id=tr178
NC_037328.1	LoRTIA	exon	158340549	158340750	1	-	.	ID=id1009;Parent=tr179;transcript_id=tr179
NC_037328.1	LoRTIA	exon	158341543	158341676	2	-	.	ID=id1001;Parent=tr178;transcript_id=tr178
NC_037328.1	LoRTIA	exon	158341543	158341676	1	-	.	ID=id1010;Parent=tr179;transcript_id=tr179
NC_037328.1	LoRTIA	exon	158344335	158344481	2	-	.	ID=id1002;Parent=tr178;transcript_id=tr178
NC_037328.1	LoRTIA	exon	158344335	158344481	1	-	.	ID=id1011;Parent=tr179;transcript_id=tr179
NC_037328.1	LoRTIA	exon	158345700	158345816	2	-	.	ID=id1003;Parent=tr178;transcript_id=tr178
NC_037328.1	LoRTIA	exon	158346982	158347106	2	-	.	ID=id1004;Parent=tr178;transcript_id=tr178
NC_037328.1	LoRTIA	exon	158346982	158347106	1	-	.	ID=id1012;Parent=tr179;transcript_id=tr179
NC_037328.1	LoRTIA	exon	158359278	158359804	2	-	.	ID=id1005;Parent=tr178;transcript_id=tr178
NC_037328.1	LoRTIA	exon	158359278	158359804	1	-	.	ID=id1013;Parent=tr179;transcript_id=tr179
NC_037329.1	LoRTIA	exon	1351529	1351764	2	+	.	ID=id1014;Parent=tr180;transcript_id=tr180
NC_037329.1	LoRTIA	exon	1351529	1351764	1	+	.	ID=id1017;Parent=tr181;transcript_id=tr181
NC_037329.1	LoRTIA	mRNA	1351529	1352666	2	+	.	ID=tr180;transcript_id=tr180
NC_037329.1	LoRTIA	mRNA	1351529	1353195	1	+	.	ID=tr181;transcript_id=tr181
NC_037329.1	LoRTIA	exon	1352183	1352257	2	+	.	ID=id1015;Parent=tr180;transcript_id=tr180
NC_037329.1	LoRTIA	exon	1352183	1352257	1	+	.	ID=id1018;Parent=tr181;transcript_id=tr181
NC_037329.1	LoRTIA	exon	1352471	1352666	2	+	.	ID=id1016;Parent=tr180;transcript_id=tr180
NC_037329.1	LoRTIA	exon	1352471	1353195	1	+	.	ID=id1019;Parent=tr181;transcript_id=tr181
NC_037329.1	LoRTIA	mRNA	5402894	5403823	10	+	.	ID=tr182;transcript_id=tr182
NC_037329.1	LoRTIA	exon	6665582	6665930	1	-	.	ID=id1020;Parent=tr183;transcript_id=tr183
NC_037329.1	LoRTIA	mRNA	6665582	6676432	1	-	.	ID=tr183;transcript_id=tr183
NC_037329.1	LoRTIA	exon	6669772	6669953	1	-	.	ID=id1021;Parent=tr183;transcript_id=tr183
NC_037329.1	LoRTIA	exon	6670228	6671786	1	-	.	ID=id1022;Parent=tr183;transcript_id=tr183
NC_037329.1	LoRTIA	exon	6672408	6672483	1	-	.	ID=id1023;Parent=tr183;transcript_id=tr183
NC_037329.1	LoRTIA	exon	6673474	6673527	1	-	.	ID=id1024;Parent=tr183;transcript_id=tr183
NC_037329.1	LoRTIA	exon	6676270	6676432	1	-	.	ID=id1025;Parent=tr183;transcript_id=tr183
NC_037329.1	LoRTIA	exon	6935091	6936333	1	-	.	ID=id1026;Parent=tr184;transcript_id=tr184
NC_037329.1	LoRTIA	exon	6935091	6936333	1	-	.	ID=id1046;Parent=tr185;transcript_id=tr185
NC_037329.1	LoRTIA	mRNA	6935091	6975924	1	-	.	ID=tr184;transcript_id=tr184
NC_037329.1	LoRTIA	mRNA	6935091	6975924	1	-	.	ID=tr185;transcript_id=tr185
NC_037329.1	LoRTIA	exon	6936613	6936704	1	-	.	ID=id1027;Parent=tr184;transcript_id=tr184
NC_037329.1	LoRTIA	exon	6936613	6936704	1	-	.	ID=id1047;Parent=tr185;transcript_id=tr185
NC_037329.1	LoRTIA	exon	6937054	6937203	1	-	.	ID=id1028;Parent=tr184;transcript_id=tr184
NC_037329.1	LoRTIA	exon	6937054	6937203	1	-	.	ID=id1048;Parent=tr185;transcript_id=tr185
NC_037329.1	LoRTIA	exon	6941125	6941184	1	-	.	ID=id1029;Parent=tr184;transcript_id=tr184
NC_037329.1	LoRTIA	exon	6941125	6941184	1	-	.	ID=id1049;Parent=tr185;transcript_id=tr185
NC_037329.1	LoRTIA	exon	6941689	6941858	1	-	.	ID=id1030;Parent=tr184;transcript_id=tr184
NC_037329.1	LoRTIA	exon	6941689	6941858	1	-	.	ID=id1050;Parent=tr185;transcript_id=tr185
NC_037329.1	LoRTIA	exon	6942454	6942549	1	-	.	ID=id1031;Parent=tr184;transcript_id=tr184
NC_037329.1	LoRTIA	exon	6942454	6942549	1	-	.	ID=id1051;Parent=tr185;transcript_id=tr185
NC_037329.1	LoRTIA	exon	6943704	6943798	1	-	.	ID=id1032;Parent=tr184;transcript_id=tr184
NC_037329.1	LoRTIA	exon	6943704	6943798	1	-	.	ID=id1052;Parent=tr185;transcript_id=tr185
NC_037329.1	LoRTIA	exon	6944866	6945046	1	-	.	ID=id1033;Parent=tr184;transcript_id=tr184
NC_037329.1	LoRTIA	exon	6944866	6945046	1	-	.	ID=id1053;Parent=tr185;transcript_id=tr185
NC_037329.1	LoRTIA	exon	6945517	6945603	1	-	.	ID=id1054;Parent=tr185;transcript_id=tr185
NC_037329.1	LoRTIA	exon	6945517	6945674	1	-	.	ID=id1034;Parent=tr184;transcript_id=tr184
NC_037329.1	LoRTIA	exon	6946823	6946998	1	-	.	ID=id1035;Parent=tr184;transcript_id=tr184
NC_037329.1	LoRTIA	exon	6946823	6946998	1	-	.	ID=id1055;Parent=tr185;transcript_id=tr185
NC_037329.1	LoRTIA	exon	6948165	6948280	1	-	.	ID=id1036;Parent=tr184;transcript_id=tr184
NC_037329.1	LoRTIA	exon	6948165	6948280	1	-	.	ID=id1056;Parent=tr185;transcript_id=tr185
NC_037329.1	LoRTIA	exon	6948368	6948427	1	-	.	ID=id1037;Parent=tr184;transcript_id=tr184
NC_037329.1	LoRTIA	exon	6948368	6948427	1	-	.	ID=id1057;Parent=tr185;transcript_id=tr185
NC_037329.1	LoRTIA	exon	6949302	6949460	1	-	.	ID=id1038;Parent=tr184;transcript_id=tr184
NC_037329.1	LoRTIA	exon	6949302	6949460	1	-	.	ID=id1058;Parent=tr185;transcript_id=tr185
NC_037329.1	LoRTIA	exon	6953527	6954186	1	-	.	ID=id1039;Parent=tr184;transcript_id=tr184
NC_037329.1	LoRTIA	exon	6953527	6954186	1	-	.	ID=id1059;Parent=tr185;transcript_id=tr185
NC_037329.1	LoRTIA	exon	6957464	6957534	1	-	.	ID=id1040;Parent=tr184;transcript_id=tr184
NC_037329.1	LoRTIA	exon	6957464	6957534	1	-	.	ID=id1060;Parent=tr185;transcript_id=tr185
NC_037329.1	LoRTIA	exon	6965261	6965385	1	-	.	ID=id1041;Parent=tr184;transcript_id=tr184
NC_037329.1	LoRTIA	exon	6965261	6965385	1	-	.	ID=id1061;Parent=tr185;transcript_id=tr185
NC_037329.1	LoRTIA	exon	6967559	6967649	1	-	.	ID=id1042;Parent=tr184;transcript_id=tr184
NC_037329.1	LoRTIA	exon	6967559	6967649	1	-	.	ID=id1062;Parent=tr185;transcript_id=tr185
NC_037329.1	LoRTIA	exon	6968501	6968566	1	-	.	ID=id1043;Parent=tr184;transcript_id=tr184
NC_037329.1	LoRTIA	exon	6968501	6968566	1	-	.	ID=id1063;Parent=tr185;transcript_id=tr185
NC_037329.1	LoRTIA	exon	6969345	6969474	1	-	.	ID=id1044;Parent=tr184;transcript_id=tr184
NC_037329.1	LoRTIA	exon	6969345	6969474	1	-	.	ID=id1064;Parent=tr185;transcript_id=tr185
NC_037329.1	LoRTIA	exon	6975825	6975924	1	-	.	ID=id1045;Parent=tr184;transcript_id=tr184
NC_037329.1	LoRTIA	exon	6975825	6975924	1	-	.	ID=id1065;Parent=tr185;transcript_id=tr185
NC_037329.1	LoRTIA	exon	18762121	18762371	1	-	.	ID=id1066;Parent=tr186;transcript_id=tr186
NC_037329.1	LoRTIA	mRNA	18762121	18779321	1	-	.	ID=tr186;transcript_id=tr186
NC_037329.1	LoRTIA	exon	18765469	18765669	1	-	.	ID=id1067;Parent=tr186;transcript_id=tr186
NC_037329.1	LoRTIA	exon	18768198	18768361	1	-	.	ID=id1068;Parent=tr186;transcript_id=tr186
NC_037329.1	LoRTIA	exon	18768572	18768656	1	-	.	ID=id1069;Parent=tr186;transcript_id=tr186
NC_037329.1	LoRTIA	exon	18768832	18768961	1	-	.	ID=id1070;Parent=tr186;transcript_id=tr186
NC_037329.1	LoRTIA	exon	18769833	18770899	1	-	.	ID=id1071;Parent=tr186;transcript_id=tr186
NC_037329.1	LoRTIA	exon	18773077	18773203	1	-	.	ID=id1072;Parent=tr186;transcript_id=tr186
NC_037329.1	LoRTIA	exon	18775036	18775158	1	-	.	ID=id1073;Parent=tr186;transcript_id=tr186
NC_037329.1	LoRTIA	exon	18778899	18779321	1	-	.	ID=id1074;Parent=tr186;transcript_id=tr186
NC_037329.1	LoRTIA	exon	19617026	19617210	1	+	.	ID=id1075;Parent=tr187;transcript_id=tr187
NC_037329.1	LoRTIA	mRNA	19617026	19649649	1	+	.	ID=tr187;transcript_id=tr187
NC_037329.1	LoRTIA	exon	19645555	19645821	1	+	.	ID=id1076;Parent=tr187;transcript_id=tr187
NC_037329.1	LoRTIA	exon	19646389	19646478	1	+	.	ID=id1077;Parent=tr187;transcript_id=tr187
NC_037329.1	LoRTIA	exon	19647325	19647513	1	+	.	ID=id1078;Parent=tr187;transcript_id=tr187
NC_037329.1	LoRTIA	exon	19647925	19649649	1	+	.	ID=id1079;Parent=tr187;transcript_id=tr187
NC_037329.1	LoRTIA	exon	19660942	19661088	2	-	.	ID=id1080;Parent=tr188;transcript_id=tr188
NC_037329.1	LoRTIA	exon	19660942	19661088	1	-	.	ID=id1084;Parent=tr189;transcript_id=tr189
NC_037329.1	LoRTIA	exon	19660942	19661088	1	-	.	ID=id1087;Parent=tr190;transcript_id=tr190
NC_037329.1	LoRTIA	mRNA	19660942	19663616	1	-	.	ID=tr189;transcript_id=tr189
NC_037329.1	LoRTIA	mRNA	19660942	19663616	1	-	.	ID=tr190;transcript_id=tr190
NC_037329.1	LoRTIA	mRNA	19660942	19663638	2	-	.	ID=tr188;transcript_id=tr188
NC_037329.1	LoRTIA	exon	19660968	19661088	2	-	.	ID=id1091;Parent=tr191;transcript_id=tr191
NC_037329.1	LoRTIA	mRNA	19660968	19663638	2	-	.	ID=tr191;transcript_id=tr191
NC_037329.1	LoRTIA	exon	19661169	19661315	2	-	.	ID=id1081;Parent=tr188;transcript_id=tr188
NC_037329.1	LoRTIA	exon	19661169	19661315	1	-	.	ID=id1088;Parent=tr190;transcript_id=tr190
NC_037329.1	LoRTIA	exon	19661169	19661315	2	-	.	ID=id1092;Parent=tr191;transcript_id=tr191
NC_037329.1	LoRTIA	exon	19661169	19661526	1	-	.	ID=id1085;Parent=tr189;transcript_id=tr189
NC_037329.1	LoRTIA	exon	19661404	19661526	2	-	.	ID=id1082;Parent=tr188;transcript_id=tr188
NC_037329.1	LoRTIA	exon	19661404	19661526	1	-	.	ID=id1089;Parent=tr190;transcript_id=tr190
NC_037329.1	LoRTIA	exon	19661404	19661526	2	-	.	ID=id1093;Parent=tr191;transcript_id=tr191
NC_037329.1	LoRTIA	exon	19663510	19663616	1	-	.	ID=id1090;Parent=tr190;transcript_id=tr190
NC_037329.1	LoRTIA	exon	19663510	19663638	2	-	.	ID=id1083;Parent=tr188;transcript_id=tr188
NC_037329.1	LoRTIA	exon	19663510	19663638	2	-	.	ID=id1094;Parent=tr191;transcript_id=tr191
NC_037329.1	LoRTIA	exon	19663576	19663616	1	-	.	ID=id1086;Parent=tr189;transcript_id=tr189
NC_037329.1	LoRTIA	exon	20568470	20568927	1	-	.	ID=id1095;Parent=tr192;transcript_id=tr192
NC_037329.1	LoRTIA	mRNA	20568470	20644021	1	-	.	ID=tr192;transcript_id=tr192
NC_037329.1	LoRTIA	exon	20577273	20577349	1	-	.	ID=id1096;Parent=tr192;transcript_id=tr192
NC_037329.1	LoRTIA	exon	20578342	20578467	1	-	.	ID=id1097;Parent=tr192;transcript_id=tr192
NC_037329.1	LoRTIA	exon	20578821	20578859	1	-	.	ID=id1098;Parent=tr192;transcript_id=tr192
NC_037329.1	LoRTIA	exon	20579345	20579437	1	-	.	ID=id1099;Parent=tr192;transcript_id=tr192
NC_037329.1	LoRTIA	exon	20581292	20581368	1	-	.	ID=id1100;Parent=tr192;transcript_id=tr192
NC_037329.1	LoRTIA	exon	20584073	20584145	1	-	.	ID=id1101;Parent=tr192;transcript_id=tr192
NC_037329.1	LoRTIA	exon	20610872	20610919	1	-	.	ID=id1102;Parent=tr192;transcript_id=tr192
NC_037329.1	LoRTIA	exon	20643774	20644021	1	-	.	ID=id1103;Parent=tr192;transcript_id=tr192
NC_037329.1	LoRTIA	exon	21688206	21688257	3	+	.	ID=id1104;Parent=tr193;transcript_id=tr193
NC_037329.1	LoRTIA	exon	21688206	21688257	2	+	.	ID=id1109;Parent=tr194;transcript_id=tr194
NC_037329.1	LoRTIA	mRNA	21688206	21691318	3	+	.	ID=tr193;transcript_id=tr193
NC_037329.1	LoRTIA	mRNA	21688206	21691318	2	+	.	ID=tr194;transcript_id=tr194
NC_037329.1	LoRTIA	exon	21688445	21688556	3	+	.	ID=id1105;Parent=tr193;transcript_id=tr193
NC_037329.1	LoRTIA	exon	21688447	21688556	2	+	.	ID=id1110;Parent=tr194;transcript_id=tr194
NC_037329.1	LoRTIA	exon	21689711	21689788	3	+	.	ID=id1106;Parent=tr193;transcript_id=tr193
NC_037329.1	LoRTIA	exon	21689711	21689788	2	+	.	ID=id1111;Parent=tr194;transcript_id=tr194
NC_037329.1	LoRTIA	exon	21690301	21690494	3	+	.	ID=id1107;Parent=tr193;transcript_id=tr193
NC_037329.1	LoRTIA	exon	21690301	21690494	2	+	.	ID=id1112;Parent=tr194;transcript_id=tr194
NC_037329.1	LoRTIA	exon	21691060	21691318	3	+	.	ID=id1108;Parent=tr193;transcript_id=tr193
NC_037329.1	LoRTIA	exon	21691060	21691318	2	+	.	ID=id1113;Parent=tr194;transcript_id=tr194
NC_037329.1	LoRTIA	mRNA	22695108	22695782	4	+	.	ID=tr195;transcript_id=tr195
NC_037329.1	LoRTIA	mRNA	23263113	23263572	1	-	.	ID=tr196;transcript_id=tr196
NC_037329.1	LoRTIA	mRNA	24091589	24093391	1	-	.	ID=tr197;transcript_id=tr197
NC_037329.1	LoRTIA	exon	24091589	24093753	1	-	.	ID=id1114;Parent=tr198;transcript_id=tr198
NC_037329.1	LoRTIA	exon	24091589	24093753	1	-	.	ID=id1117;Parent=tr199;transcript_id=tr199
NC_037329.1	LoRTIA	mRNA	24091589	24098521	1	-	.	ID=tr198;transcript_id=tr198
NC_037329.1	LoRTIA	mRNA	24091589	24179350	1	-	.	ID=tr199;transcript_id=tr199
NC_037329.1	LoRTIA	exon	24093083	24093753	1	-	.	ID=id1143;Parent=tr200;transcript_id=tr200
NC_037329.1	LoRTIA	exon	24093083	24093753	1	-	.	ID=id1168;Parent=tr201;transcript_id=tr201
NC_037329.1	LoRTIA	mRNA	24093083	24098521	1	-	.	ID=tr201;transcript_id=tr201
NC_037329.1	LoRTIA	mRNA	24093083	24179350	1	-	.	ID=tr200;transcript_id=tr200
NC_037329.1	LoRTIA	exon	24095943	24096072	1	-	.	ID=id1115;Parent=tr198;transcript_id=tr198
NC_037329.1	LoRTIA	exon	24095943	24096072	1	-	.	ID=id1118;Parent=tr199;transcript_id=tr199
NC_037329.1	LoRTIA	exon	24095943	24096072	1	-	.	ID=id1144;Parent=tr200;transcript_id=tr200
NC_037329.1	LoRTIA	exon	24095943	24096072	1	-	.	ID=id1169;Parent=tr201;transcript_id=tr201
NC_037329.1	LoRTIA	exon	24098485	24098521	1	-	.	ID=id1116;Parent=tr198;transcript_id=tr198
NC_037329.1	LoRTIA	exon	24098485	24098521	1	-	.	ID=id1170;Parent=tr201;transcript_id=tr201
NC_037329.1	LoRTIA	exon	24098485	24098610	1	-	.	ID=id1119;Parent=tr199;transcript_id=tr199
NC_037329.1	LoRTIA	exon	24098485	24098610	1	-	.	ID=id1145;Parent=tr200;transcript_id=tr200
NC_037329.1	LoRTIA	exon	24108277	24108375	1	-	.	ID=id1120;Parent=tr199;transcript_id=tr199
NC_037329.1	LoRTIA	exon	24108277	24108375	1	-	.	ID=id1146;Parent=tr200;transcript_id=tr200
NC_037329.1	LoRTIA	exon	24108475	24108585	1	-	.	ID=id1121;Parent=tr199;transcript_id=tr199
NC_037329.1	LoRTIA	exon	24108475	24108585	1	-	.	ID=id1147;Parent=tr200;transcript_id=tr200
NC_037329.1	LoRTIA	exon	24108683	24108781	1	-	.	ID=id1122;Parent=tr199;transcript_id=tr199
NC_037329.1	LoRTIA	exon	24108683	24108781	1	-	.	ID=id1148;Parent=tr200;transcript_id=tr200
NC_037329.1	LoRTIA	exon	24110400	24110573	1	-	.	ID=id1123;Parent=tr199;transcript_id=tr199
NC_037329.1	LoRTIA	exon	24110400	24110573	1	-	.	ID=id1149;Parent=tr200;transcript_id=tr200
NC_037329.1	LoRTIA	exon	24110454	24110573	1	-	.	ID=id1171;Parent=tr202;transcript_id=tr202
NC_037329.1	LoRTIA	mRNA	24110454	24179350	1	-	.	ID=tr202;transcript_id=tr202
NC_037329.1	LoRTIA	exon	24111964	24112066	1	-	.	ID=id1124;Parent=tr199;transcript_id=tr199
NC_037329.1	LoRTIA	exon	24111964	24112066	1	-	.	ID=id1150;Parent=tr200;transcript_id=tr200
NC_037329.1	LoRTIA	exon	24111964	24112066	1	-	.	ID=id1172;Parent=tr202;transcript_id=tr202
NC_037329.1	LoRTIA	exon	24112154	24112231	1	-	.	ID=id1125;Parent=tr199;transcript_id=tr199
NC_037329.1	LoRTIA	exon	24112154	24112231	1	-	.	ID=id1151;Parent=tr200;transcript_id=tr200
NC_037329.1	LoRTIA	exon	24112154	24112231	1	-	.	ID=id1173;Parent=tr202;transcript_id=tr202
NC_037329.1	LoRTIA	exon	24112386	24112465	1	-	.	ID=id1126;Parent=tr199;transcript_id=tr199
NC_037329.1	LoRTIA	exon	24112386	24112465	1	-	.	ID=id1152;Parent=tr200;transcript_id=tr200
NC_037329.1	LoRTIA	exon	24112386	24112465	1	-	.	ID=id1174;Parent=tr202;transcript_id=tr202
NC_037329.1	LoRTIA	exon	24112562	24112645	1	-	.	ID=id1127;Parent=tr199;transcript_id=tr199
NC_037329.1	LoRTIA	exon	24112562	24112645	1	-	.	ID=id1153;Parent=tr200;transcript_id=tr200
NC_037329.1	LoRTIA	exon	24112562	24112645	1	-	.	ID=id1175;Parent=tr202;transcript_id=tr202
NC_037329.1	LoRTIA	exon	24112741	24112930	1	-	.	ID=id1128;Parent=tr199;transcript_id=tr199
NC_037329.1	LoRTIA	exon	24112741	24112930	1	-	.	ID=id1154;Parent=tr200;transcript_id=tr200
NC_037329.1	LoRTIA	exon	24112741	24112930	1	-	.	ID=id1176;Parent=tr202;transcript_id=tr202
NC_037329.1	LoRTIA	exon	24113058	24113173	1	-	.	ID=id1129;Parent=tr199;transcript_id=tr199
NC_037329.1	LoRTIA	exon	24113058	24113173	1	-	.	ID=id1155;Parent=tr200;transcript_id=tr200
NC_037329.1	LoRTIA	exon	24113058	24113173	1	-	.	ID=id1177;Parent=tr202;transcript_id=tr202
NC_037329.1	LoRTIA	exon	24113095	24113173	1	-	.	ID=id1191;Parent=tr203;transcript_id=tr203
NC_037329.1	LoRTIA	mRNA	24113095	24179350	1	-	.	ID=tr203;transcript_id=tr203
NC_037329.1	LoRTIA	exon	24115565	24115708	1	-	.	ID=id1130;Parent=tr199;transcript_id=tr199
NC_037329.1	LoRTIA	exon	24115565	24115708	1	-	.	ID=id1156;Parent=tr200;transcript_id=tr200
NC_037329.1	LoRTIA	exon	24115565	24115708	1	-	.	ID=id1178;Parent=tr202;transcript_id=tr202
NC_037329.1	LoRTIA	exon	24115565	24115708	1	-	.	ID=id1192;Parent=tr203;transcript_id=tr203
NC_037329.1	LoRTIA	exon	24115882	24116042	1	-	.	ID=id1131;Parent=tr199;transcript_id=tr199
NC_037329.1	LoRTIA	exon	24115882	24116042	1	-	.	ID=id1157;Parent=tr200;transcript_id=tr200
NC_037329.1	LoRTIA	exon	24115882	24116042	1	-	.	ID=id1179;Parent=tr202;transcript_id=tr202
NC_037329.1	LoRTIA	exon	24115882	24116042	1	-	.	ID=id1193;Parent=tr203;transcript_id=tr203
NC_037329.1	LoRTIA	exon	24115906	24116042	1	-	.	ID=id1204;Parent=tr204;transcript_id=tr204
NC_037329.1	LoRTIA	mRNA	24115906	24179350	1	-	.	ID=tr204;transcript_id=tr204
NC_037329.1	LoRTIA	exon	24121762	24121823	1	-	.	ID=id1132;Parent=tr199;transcript_id=tr199
NC_037329.1	LoRTIA	exon	24121762	24121823	1	-	.	ID=id1158;Parent=tr200;transcript_id=tr200
NC_037329.1	LoRTIA	exon	24121762	24121823	1	-	.	ID=id1180;Parent=tr202;transcript_id=tr202
NC_037329.1	LoRTIA	exon	24121762	24121823	1	-	.	ID=id1194;Parent=tr203;transcript_id=tr203
NC_037329.1	LoRTIA	exon	24121762	24121823	1	-	.	ID=id1205;Parent=tr204;transcript_id=tr204
NC_037329.1	LoRTIA	exon	24122077	24122175	1	-	.	ID=id1133;Parent=tr199;transcript_id=tr199
NC_037329.1	LoRTIA	exon	24122077	24122175	1	-	.	ID=id1159;Parent=tr200;transcript_id=tr200
NC_037329.1	LoRTIA	exon	24122077	24122175	1	-	.	ID=id1181;Parent=tr202;transcript_id=tr202
NC_037329.1	LoRTIA	exon	24122077	24122175	1	-	.	ID=id1195;Parent=tr203;transcript_id=tr203
NC_037329.1	LoRTIA	exon	24122077	24122175	1	-	.	ID=id1206;Parent=tr204;transcript_id=tr204
NC_037329.1	LoRTIA	exon	24127621	24127739	1	-	.	ID=id1134;Parent=tr199;transcript_id=tr199
NC_037329.1	LoRTIA	exon	24127621	24127739	1	-	.	ID=id1160;Parent=tr200;transcript_id=tr200
NC_037329.1	LoRTIA	exon	24127621	24127739	1	-	.	ID=id1182;Parent=tr202;transcript_id=tr202
NC_037329.1	LoRTIA	exon	24127621	24127739	1	-	.	ID=id1196;Parent=tr203;transcript_id=tr203
NC_037329.1	LoRTIA	exon	24127621	24127739	1	-	.	ID=id1207;Parent=tr204;transcript_id=tr204
NC_037329.1	LoRTIA	exon	24128444	24128532	1	-	.	ID=id1135;Parent=tr199;transcript_id=tr199
NC_037329.1	LoRTIA	exon	24128444	24128532	1	-	.	ID=id1161;Parent=tr200;transcript_id=tr200
NC_037329.1	LoRTIA	exon	24128444	24128532	1	-	.	ID=id1183;Parent=tr202;transcript_id=tr202
NC_037329.1	LoRTIA	exon	24128444	24128532	1	-	.	ID=id1197;Parent=tr203;transcript_id=tr203
NC_037329.1	LoRTIA	exon	24128444	24128532	1	-	.	ID=id1208;Parent=tr204;transcript_id=tr204
NC_037329.1	LoRTIA	exon	24128675	24128868	1	-	.	ID=id1136;Parent=tr199;transcript_id=tr199
NC_037329.1	LoRTIA	exon	24128675	24128868	1	-	.	ID=id1184;Parent=tr202;transcript_id=tr202
NC_037329.1	LoRTIA	exon	24128675	24128868	1	-	.	ID=id1209;Parent=tr204;transcript_id=tr204
NC_037329.1	LoRTIA	exon	24128675	24129780	1	-	.	ID=id1162;Parent=tr200;transcript_id=tr200
NC_037329.1	LoRTIA	exon	24128675	24129780	1	-	.	ID=id1198;Parent=tr203;transcript_id=tr203
NC_037329.1	LoRTIA	exon	24129570	24129780	1	-	.	ID=id1137;Parent=tr199;transcript_id=tr199
NC_037329.1	LoRTIA	exon	24129570	24129780	1	-	.	ID=id1185;Parent=tr202;transcript_id=tr202
NC_037329.1	LoRTIA	exon	24129570	24129780	1	-	.	ID=id1210;Parent=tr204;transcript_id=tr204
NC_037329.1	LoRTIA	exon	24132864	24132995	1	-	.	ID=id1138;Parent=tr199;transcript_id=tr199
NC_037329.1	LoRTIA	exon	24132864	24132995	1	-	.	ID=id1163;Parent=tr200;transcript_id=tr200
NC_037329.1	LoRTIA	exon	24132864	24132995	1	-	.	ID=id1186;Parent=tr202;transcript_id=tr202
NC_037329.1	LoRTIA	exon	24132864	24132995	1	-	.	ID=id1199;Parent=tr203;transcript_id=tr203
NC_037329.1	LoRTIA	exon	24132864	24132995	1	-	.	ID=id1211;Parent=tr204;transcript_id=tr204
NC_037329.1	LoRTIA	exon	24134610	24134865	1	-	.	ID=id1139;Parent=tr199;transcript_id=tr199
NC_037329.1	LoRTIA	exon	24134610	24134865	1	-	.	ID=id1164;Parent=tr200;transcript_id=tr200
NC_037329.1	LoRTIA	exon	24134610	24134865	1	-	.	ID=id1187;Parent=tr202;transcript_id=tr202
NC_037329.1	LoRTIA	exon	24134610	24134865	1	-	.	ID=id1200;Parent=tr203;transcript_id=tr203
NC_037329.1	LoRTIA	exon	24134610	24134865	1	-	.	ID=id1212;Parent=tr204;transcript_id=tr204
NC_037329.1	LoRTIA	exon	24136530	24136609	1	-	.	ID=id1140;Parent=tr199;transcript_id=tr199
NC_037329.1	LoRTIA	exon	24136530	24136609	1	-	.	ID=id1165;Parent=tr200;transcript_id=tr200
NC_037329.1	LoRTIA	exon	24136530	24136609	1	-	.	ID=id1188;Parent=tr202;transcript_id=tr202
NC_037329.1	LoRTIA	exon	24136530	24136609	1	-	.	ID=id1201;Parent=tr203;transcript_id=tr203
NC_037329.1	LoRTIA	exon	24136530	24136609	1	-	.	ID=id1213;Parent=tr204;transcript_id=tr204
NC_037329.1	LoRTIA	exon	24137979	24138103	1	-	.	ID=id1141;Parent=tr199;transcript_id=tr199
NC_037329.1	LoRTIA	exon	24137979	24138103	1	-	.	ID=id1166;Parent=tr200;transcript_id=tr200
NC_037329.1	LoRTIA	exon	24137979	24138103	1	-	.	ID=id1189;Parent=tr202;transcript_id=tr202
NC_037329.1	LoRTIA	exon	24137979	24138103	1	-	.	ID=id1202;Parent=tr203;transcript_id=tr203
NC_037329.1	LoRTIA	exon	24137979	24138103	1	-	.	ID=id1214;Parent=tr204;transcript_id=tr204
NC_037329.1	LoRTIA	exon	24178970	24179350	1	-	.	ID=id1142;Parent=tr199;transcript_id=tr199
NC_037329.1	LoRTIA	exon	24178970	24179350	1	-	.	ID=id1167;Parent=tr200;transcript_id=tr200
NC_037329.1	LoRTIA	exon	24178970	24179350	1	-	.	ID=id1190;Parent=tr202;transcript_id=tr202
NC_037329.1	LoRTIA	exon	24178970	24179350	1	-	.	ID=id1203;Parent=tr203;transcript_id=tr203
NC_037329.1	LoRTIA	exon	24178970	24179350	1	-	.	ID=id1215;Parent=tr204;transcript_id=tr204
NC_037329.1	LoRTIA	exon	24564100	24564542	2	-	.	ID=id1216;Parent=tr205;transcript_id=tr205
NC_037329.1	LoRTIA	exon	24564100	24564542	1	-	.	ID=id1227;Parent=tr206;transcript_id=tr206
NC_037329.1	LoRTIA	mRNA	24564100	24604697	2	-	.	ID=tr205;transcript_id=tr205
NC_037329.1	LoRTIA	mRNA	24564100	24604697	1	-	.	ID=tr206;transcript_id=tr206
NC_037329.1	LoRTIA	exon	24572310	24572426	2	-	.	ID=id1217;Parent=tr205;transcript_id=tr205
NC_037329.1	LoRTIA	exon	24572310	24572426	1	-	.	ID=id1228;Parent=tr206;transcript_id=tr206
NC_037329.1	LoRTIA	exon	24574877	24575028	2	-	.	ID=id1218;Parent=tr205;transcript_id=tr205
NC_037329.1	LoRTIA	exon	24574877	24575028	1	-	.	ID=id1229;Parent=tr206;transcript_id=tr206
NC_037329.1	LoRTIA	exon	24581838	24581944	2	-	.	ID=id1219;Parent=tr205;transcript_id=tr205
NC_037329.1	LoRTIA	exon	24581838	24581944	1	-	.	ID=id1230;Parent=tr206;transcript_id=tr206
NC_037329.1	LoRTIA	exon	24582268	24582372	2	-	.	ID=id1220;Parent=tr205;transcript_id=tr205
NC_037329.1	LoRTIA	exon	24582268	24582372	1	-	.	ID=id1231;Parent=tr206;transcript_id=tr206
NC_037329.1	LoRTIA	exon	24582873	24582994	2	-	.	ID=id1221;Parent=tr205;transcript_id=tr205
NC_037329.1	LoRTIA	exon	24582873	24582994	1	-	.	ID=id1232;Parent=tr206;transcript_id=tr206
NC_037329.1	LoRTIA	exon	24583258	24583437	2	-	.	ID=id1222;Parent=tr205;transcript_id=tr205
NC_037329.1	LoRTIA	exon	24583258	24583437	1	-	.	ID=id1233;Parent=tr206;transcript_id=tr206
NC_037329.1	LoRTIA	exon	24592006	24592126	2	-	.	ID=id1223;Parent=tr205;transcript_id=tr205
NC_037329.1	LoRTIA	exon	24592006	24592126	1	-	.	ID=id1234;Parent=tr206;transcript_id=tr206
NC_037329.1	LoRTIA	exon	24595461	24595536	2	-	.	ID=id1224;Parent=tr205;transcript_id=tr205
NC_037329.1	LoRTIA	exon	24595461	24595536	1	-	.	ID=id1235;Parent=tr206;transcript_id=tr206
NC_037329.1	LoRTIA	exon	24602264	24602368	1	-	.	ID=id1236;Parent=tr206;transcript_id=tr206
NC_037329.1	LoRTIA	exon	24602264	24602421	2	-	.	ID=id1225;Parent=tr205;transcript_id=tr205
NC_037329.1	LoRTIA	exon	24604651	24604697	2	-	.	ID=id1226;Parent=tr205;transcript_id=tr205
NC_037329.1	LoRTIA	exon	24604651	24604697	1	-	.	ID=id1237;Parent=tr206;transcript_id=tr206
NC_037329.1	LoRTIA	mRNA	24844167	24844622	100	+	.	ID=tr207;transcript_id=tr207
NC_037329.1	LoRTIA	exon	25524001	25524910	1	-	.	ID=id1238;Parent=tr208;transcript_id=tr208
NC_037329.1	LoRTIA	mRNA	25524001	25556650	1	-	.	ID=tr208;transcript_id=tr208
NC_037329.1	LoRTIA	exon	25526475	25526585	1	-	.	ID=id1239;Parent=tr208;transcript_id=tr208
NC_037329.1	LoRTIA	exon	25529679	25529765	1	-	.	ID=id1240;Parent=tr208;transcript_id=tr208
NC_037329.1	LoRTIA	exon	25533114	25533237	1	-	.	ID=id1241;Parent=tr208;transcript_id=tr208
NC_037329.1	LoRTIA	exon	25534910	25535042	1	-	.	ID=id1242;Parent=tr208;transcript_id=tr208
NC_037329.1	LoRTIA	exon	25539428	25539558	1	-	.	ID=id1243;Parent=tr208;transcript_id=tr208
NC_037329.1	LoRTIA	exon	25540222	25540308	1	-	.	ID=id1244;Parent=tr208;transcript_id=tr208
NC_037329.1	LoRTIA	exon	25540995	25541198	1	-	.	ID=id1245;Parent=tr208;transcript_id=tr208
NC_037329.1	LoRTIA	exon	25542678	25542758	1	-	.	ID=id1246;Parent=tr208;transcript_id=tr208
NC_037329.1	LoRTIA	exon	25556513	25556650	1	-	.	ID=id1247;Parent=tr208;transcript_id=tr208
NC_037329.1	LoRTIA	exon	26544976	26546250	1	-	.	ID=id1248;Parent=tr209;transcript_id=tr209
NC_037329.1	LoRTIA	mRNA	26544976	26550293	1	-	.	ID=tr209;transcript_id=tr209
NC_037329.1	LoRTIA	exon	26546506	26546646	1	-	.	ID=id1249;Parent=tr209;transcript_id=tr209
NC_037329.1	LoRTIA	exon	26547851	26547893	1	-	.	ID=id1250;Parent=tr209;transcript_id=tr209
NC_037329.1	LoRTIA	exon	26548225	26548296	1	-	.	ID=id1251;Parent=tr209;transcript_id=tr209
NC_037329.1	LoRTIA	exon	26548225	26548296	1	-	.	ID=id1256;Parent=tr210;transcript_id=tr210
NC_037329.1	LoRTIA	mRNA	26548225	26554189	1	-	.	ID=tr210;transcript_id=tr210
NC_037329.1	LoRTIA	exon	26549074	26549174	1	-	.	ID=id1252;Parent=tr209;transcript_id=tr209
NC_037329.1	LoRTIA	exon	26549074	26549174	1	-	.	ID=id1257;Parent=tr210;transcript_id=tr210
NC_037329.1	LoRTIA	exon	26549259	26549366	1	-	.	ID=id1253;Parent=tr209;transcript_id=tr209
NC_037329.1	LoRTIA	exon	26549259	26549366	1	-	.	ID=id1258;Parent=tr210;transcript_id=tr210
NC_037329.1	LoRTIA	exon	26549999	26550173	1	-	.	ID=id1254;Parent=tr209;transcript_id=tr209
NC_037329.1	LoRTIA	exon	26549999	26550173	1	-	.	ID=id1259;Parent=tr210;transcript_id=tr210
NC_037329.1	LoRTIA	exon	26550261	26550293	1	-	.	ID=id1255;Parent=tr209;transcript_id=tr209
NC_037329.1	LoRTIA	exon	26550261	26550364	1	-	.	ID=id1260;Parent=tr210;transcript_id=tr210
NC_037329.1	LoRTIA	exon	26551998	26552072	1	-	.	ID=id1261;Parent=tr210;transcript_id=tr210
NC_037329.1	LoRTIA	exon	26554128	26554189	1	-	.	ID=id1262;Parent=tr210;transcript_id=tr210
NC_037329.1	LoRTIA	exon	27248581	27248691	1	+	.	ID=id1263;Parent=tr211;transcript_id=tr211
NC_037329.1	LoRTIA	mRNA	27248581	27260913	1	+	.	ID=tr211;transcript_id=tr211
NC_037329.1	LoRTIA	exon	27249706	27249858	1	+	.	ID=id1264;Parent=tr211;transcript_id=tr211
NC_037329.1	LoRTIA	exon	27249963	27250028	1	+	.	ID=id1265;Parent=tr211;transcript_id=tr211
NC_037329.1	LoRTIA	exon	27255242	27255388	1	+	.	ID=id1266;Parent=tr211;transcript_id=tr211
NC_037329.1	LoRTIA	exon	27256837	27256941	1	+	.	ID=id1267;Parent=tr211;transcript_id=tr211
NC_037329.1	LoRTIA	exon	27258803	27258901	1	+	.	ID=id1268;Parent=tr211;transcript_id=tr211
NC_037329.1	LoRTIA	exon	27260626	27260913	1	+	.	ID=id1269;Parent=tr211;transcript_id=tr211
NC_037329.1	LoRTIA	exon	34972736	34973148	1	-	.	ID=id1270;Parent=tr212;transcript_id=tr212
NC_037329.1	LoRTIA	mRNA	34972736	35082637	1	-	.	ID=tr212;transcript_id=tr212
NC_037329.1	LoRTIA	exon	34975592	34975654	1	-	.	ID=id1271;Parent=tr212;transcript_id=tr212
NC_037329.1	LoRTIA	exon	34986265	34986390	1	-	.	ID=id1272;Parent=tr212;transcript_id=tr212
NC_037329.1	LoRTIA	exon	34993426	34993500	1	-	.	ID=id1273;Parent=tr212;transcript_id=tr212
NC_037329.1	LoRTIA	exon	34999808	34999915	1	-	.	ID=id1274;Parent=tr212;transcript_id=tr212
NC_037329.1	LoRTIA	exon	35014768	35014918	1	-	.	ID=id1275;Parent=tr212;transcript_id=tr212
NC_037329.1	LoRTIA	exon	35015908	35015978	1	-	.	ID=id1276;Parent=tr212;transcript_id=tr212
NC_037329.1	LoRTIA	exon	35017978	35018097	1	-	.	ID=id1277;Parent=tr212;transcript_id=tr212
NC_037329.1	LoRTIA	exon	35018325	35018396	1	-	.	ID=id1278;Parent=tr212;transcript_id=tr212
NC_037329.1	LoRTIA	exon	35072028	35072079	1	-	.	ID=id1279;Parent=tr212;transcript_id=tr212
NC_037329.1	LoRTIA	exon	35074348	35074484	1	-	.	ID=id1280;Parent=tr212;transcript_id=tr212
NC_037329.1	LoRTIA	exon	35082507	35082637	1	-	.	ID=id1281;Parent=tr212;transcript_id=tr212
NC_037329.1	LoRTIA	mRNA	36216713	36217168	109	+	.	ID=tr213;transcript_id=tr213
NC_037329.1	LoRTIA	mRNA	43268038	43269226	2	-	.	ID=tr214;transcript_id=tr214
NC_037329.1	LoRTIA	mRNA	43416063	43416765	2	+	.	ID=tr215;transcript_id=tr215
NC_037329.1	LoRTIA	exon	45698139	45698527	1	+	.	ID=id1282;Parent=tr216;transcript_id=tr216
NC_037329.1	LoRTIA	mRNA	45698139	45718649	1	+	.	ID=tr216;transcript_id=tr216
NC_037329.1	LoRTIA	exon	45699023	45699110	1	+	.	ID=id1283;Parent=tr216;transcript_id=tr216
NC_037329.1	LoRTIA	exon	45711751	45711860	1	+	.	ID=id1284;Parent=tr216;transcript_id=tr216
NC_037329.1	LoRTIA	exon	45715714	45715848	1	+	.	ID=id1285;Parent=tr216;transcript_id=tr216
NC_037329.1	LoRTIA	exon	45717660	45718649	1	+	.	ID=id1286;Parent=tr216;transcript_id=tr216
NC_037329.1	LoRTIA	mRNA	47896032	47896436	2	+	.	ID=tr220;transcript_id=tr220
NC_037329.1	LoRTIA	mRNA	47896032	47896516	6	+	.	ID=tr217;transcript_id=tr217
NC_037329.1	LoRTIA	mRNA	47896032	47896553	12	+	.	ID=tr219;transcript_id=tr219
NC_037329.1	LoRTIA	mRNA	47896032	47897217	2	+	.	ID=tr221;transcript_id=tr221
NC_037329.1	LoRTIA	mRNA	47896032	47897262	4	+	.	ID=tr218;transcript_id=tr218
NC_037329.1	LoRTIA	mRNA	60302894	60303948	1	+	.	ID=tr222;transcript_id=tr222
NC_037329.1	LoRTIA	mRNA	60302894	60304259	1	+	.	ID=tr223;transcript_id=tr223
NC_037329.1	LoRTIA	exon	61587664	61588302	1	-	.	ID=id1287;Parent=tr224;transcript_id=tr224
NC_037329.1	LoRTIA	mRNA	61587664	61617570	1	-	.	ID=tr224;transcript_id=tr224
NC_037329.1	LoRTIA	exon	61590234	61590436	1	-	.	ID=id1288;Parent=tr224;transcript_id=tr224
NC_037329.1	LoRTIA	exon	61592078	61592209	1	-	.	ID=id1289;Parent=tr224;transcript_id=tr224
NC_037329.1	LoRTIA	exon	61593999	61594101	1	-	.	ID=id1290;Parent=tr224;transcript_id=tr224
NC_037329.1	LoRTIA	exon	61598274	61598401	1	-	.	ID=id1291;Parent=tr224;transcript_id=tr224
NC_037329.1	LoRTIA	exon	61599102	61599266	1	-	.	ID=id1292;Parent=tr224;transcript_id=tr224
NC_037329.1	LoRTIA	exon	61600011	61600065	1	-	.	ID=id1293;Parent=tr224;transcript_id=tr224
NC_037329.1	LoRTIA	exon	61603190	61603283	1	-	.	ID=id1294;Parent=tr224;transcript_id=tr224
NC_037329.1	LoRTIA	exon	61606785	61606959	1	-	.	ID=id1295;Parent=tr224;transcript_id=tr224
NC_037329.1	LoRTIA	exon	61607607	61607725	1	-	.	ID=id1296;Parent=tr224;transcript_id=tr224
NC_037329.1	LoRTIA	exon	61608377	61608405	1	-	.	ID=id1297;Parent=tr224;transcript_id=tr224
NC_037329.1	LoRTIA	exon	61610971	61611073	1	-	.	ID=id1298;Parent=tr224;transcript_id=tr224
NC_037329.1	LoRTIA	exon	61617469	61617570	1	-	.	ID=id1299;Parent=tr224;transcript_id=tr224
NC_037329.1	LoRTIA	exon	65522511	65522747	1	+	.	ID=id1300;Parent=tr225;transcript_id=tr225
NC_037329.1	LoRTIA	mRNA	65522511	65569553	1	+	.	ID=tr225;transcript_id=tr225
NC_037329.1	LoRTIA	exon	65522561	65522747	1	+	.	ID=id1312;Parent=tr226;transcript_id=tr226
NC_037329.1	LoRTIA	mRNA	65522561	65569662	1	+	.	ID=tr226;transcript_id=tr226
NC_037329.1	LoRTIA	exon	65545431	65545486	1	+	.	ID=id1301;Parent=tr225;transcript_id=tr225
NC_037329.1	LoRTIA	exon	65545431	65545486	1	+	.	ID=id1313;Parent=tr226;transcript_id=tr226
NC_037329.1	LoRTIA	exon	65548846	65548970	1	+	.	ID=id1302;Parent=tr225;transcript_id=tr225
NC_037329.1	LoRTIA	exon	65548846	65548970	1	+	.	ID=id1314;Parent=tr226;transcript_id=tr226
NC_037329.1	LoRTIA	exon	65554360	65554470	1	+	.	ID=id1303;Parent=tr225;transcript_id=tr225
NC_037329.1	LoRTIA	exon	65554360	65554470	1	+	.	ID=id1315;Parent=tr226;transcript_id=tr226
NC_037329.1	LoRTIA	exon	65557376	65557471	1	+	.	ID=id1304;Parent=tr225;transcript_id=tr225
NC_037329.1	LoRTIA	exon	65557376	65557471	1	+	.	ID=id1316;Parent=tr226;transcript_id=tr226
NC_037329.1	LoRTIA	exon	65558913	65559020	1	+	.	ID=id1305;Parent=tr225;transcript_id=tr225
NC_037329.1	LoRTIA	exon	65558913	65559020	1	+	.	ID=id1317;Parent=tr226;transcript_id=tr226
NC_037329.1	LoRTIA	exon	65561869	65562012	1	+	.	ID=id1306;Parent=tr225;transcript_id=tr225
NC_037329.1	LoRTIA	exon	65561869	65562012	1	+	.	ID=id1318;Parent=tr226;transcript_id=tr226
NC_037329.1	LoRTIA	exon	65563555	65563728	1	+	.	ID=id1307;Parent=tr225;transcript_id=tr225
NC_037329.1	LoRTIA	exon	65563555	65563728	1	+	.	ID=id1319;Parent=tr226;transcript_id=tr226
NC_037329.1	LoRTIA	exon	65564170	65564262	1	+	.	ID=id1308;Parent=tr225;transcript_id=tr225
NC_037329.1	LoRTIA	exon	65564170	65564262	1	+	.	ID=id1320;Parent=tr226;transcript_id=tr226
NC_037329.1	LoRTIA	exon	65564410	65564535	1	+	.	ID=id1309;Parent=tr225;transcript_id=tr225
NC_037329.1	LoRTIA	exon	65564410	65564535	1	+	.	ID=id1321;Parent=tr226;transcript_id=tr226
NC_037329.1	LoRTIA	exon	65567309	65567392	1	+	.	ID=id1310;Parent=tr225;transcript_id=tr225
NC_037329.1	LoRTIA	exon	65567309	65567392	1	+	.	ID=id1322;Parent=tr226;transcript_id=tr226
NC_037329.1	LoRTIA	exon	65568767	65569553	1	+	.	ID=id1311;Parent=tr225;transcript_id=tr225
NC_037329.1	LoRTIA	exon	65568767	65569662	1	+	.	ID=id1323;Parent=tr226;transcript_id=tr226
NC_037329.1	LoRTIA	exon	71192383	71192520	2	+	.	ID=id1324;Parent=tr227;transcript_id=tr227
NC_037329.1	LoRTIA	mRNA	71192383	71197561	2	+	.	ID=tr227;transcript_id=tr227
NC_037329.1	LoRTIA	exon	71192434	71192520	18	+	.	ID=id1328;Parent=tr228;transcript_id=tr228
NC_037329.1	LoRTIA	mRNA	71192434	71197561	18	+	.	ID=tr228;transcript_id=tr228
NC_037329.1	LoRTIA	exon	71192449	71192520	3	+	.	ID=id1332;Parent=tr229;transcript_id=tr229
NC_037329.1	LoRTIA	mRNA	71192449	71197561	3	+	.	ID=tr229;transcript_id=tr229
NC_037329.1	LoRTIA	exon	71193558	71193675	2	+	.	ID=id1325;Parent=tr227;transcript_id=tr227
NC_037329.1	LoRTIA	exon	71193558	71193675	18	+	.	ID=id1329;Parent=tr228;transcript_id=tr228
NC_037329.1	LoRTIA	exon	71193558	71193675	3	+	.	ID=id1333;Parent=tr229;transcript_id=tr229
NC_037329.1	LoRTIA	exon	71195892	71195954	2	+	.	ID=id1326;Parent=tr227;transcript_id=tr227
NC_037329.1	LoRTIA	exon	71195892	71195954	18	+	.	ID=id1330;Parent=tr228;transcript_id=tr228
NC_037329.1	LoRTIA	exon	71195892	71195954	3	+	.	ID=id1334;Parent=tr229;transcript_id=tr229
NC_037329.1	LoRTIA	exon	71197275	71197561	2	+	.	ID=id1327;Parent=tr227;transcript_id=tr227
NC_037329.1	LoRTIA	exon	71197275	71197561	18	+	.	ID=id1331;Parent=tr228;transcript_id=tr228
NC_037329.1	LoRTIA	exon	71197275	71197561	3	+	.	ID=id1335;Parent=tr229;transcript_id=tr229
NC_037329.1	LoRTIA	mRNA	71939114	71941263	1	-	.	ID=tr230;transcript_id=tr230
NC_037329.1	LoRTIA	exon	73387734	73388291	1	-	.	ID=id1336;Parent=tr231;transcript_id=tr231
NC_037329.1	LoRTIA	exon	73387734	73388291	1	-	.	ID=id1343;Parent=tr232;transcript_id=tr232
NC_037329.1	LoRTIA	mRNA	73387734	73397882	1	-	.	ID=tr231;transcript_id=tr231
NC_037329.1	LoRTIA	mRNA	73387734	73397882	1	-	.	ID=tr232;transcript_id=tr232
NC_037329.1	LoRTIA	exon	73388560	73388628	1	-	.	ID=id1337;Parent=tr231;transcript_id=tr231
NC_037329.1	LoRTIA	exon	73388560	73388628	1	-	.	ID=id1344;Parent=tr232;transcript_id=tr232
NC_037329.1	LoRTIA	exon	73388752	73388820	1	-	.	ID=id1338;Parent=tr231;transcript_id=tr231
NC_037329.1	LoRTIA	exon	73388752	73388820	1	-	.	ID=id1345;Parent=tr232;transcript_id=tr232
NC_037329.1	LoRTIA	exon	73389343	73389554	1	-	.	ID=id1339;Parent=tr231;transcript_id=tr231
NC_037329.1	LoRTIA	exon	73389343	73389554	1	-	.	ID=id1346;Parent=tr232;transcript_id=tr232
NC_037329.1	LoRTIA	exon	73391181	73391289	1	-	.	ID=id1340;Parent=tr231;transcript_id=tr231
NC_037329.1	LoRTIA	exon	73391181	73391289	1	-	.	ID=id1347;Parent=tr232;transcript_id=tr232
NC_037329.1	LoRTIA	exon	73396493	73396630	1	-	.	ID=id1341;Parent=tr231;transcript_id=tr231
NC_037329.1	LoRTIA	exon	73397737	73397882	1	-	.	ID=id1342;Parent=tr231;transcript_id=tr231
NC_037329.1	LoRTIA	exon	73397737	73397882	1	-	.	ID=id1348;Parent=tr232;transcript_id=tr232
NC_037329.1	LoRTIA	mRNA	77047225	77048693	7	+	.	ID=tr233;transcript_id=tr233
NC_037329.1	LoRTIA	mRNA	84018501	84020506	1	-	.	ID=tr234;transcript_id=tr234
NC_037329.1	LoRTIA	exon	86035475	86036102	1	-	.	ID=id1349;Parent=tr235;transcript_id=tr235
NC_037329.1	LoRTIA	mRNA	86035475	86045471	1	-	.	ID=tr235;transcript_id=tr235
NC_037329.1	LoRTIA	mRNA	86035475	86045471	1	-	.	ID=tr236;transcript_id=tr236
NC_037329.1	LoRTIA	exon	86036197	86036375	1	-	.	ID=id1350;Parent=tr235;transcript_id=tr235
NC_037329.1	LoRTIA	exon	86036654	86036828	1	-	.	ID=id1351;Parent=tr235;transcript_id=tr235
NC_037329.1	LoRTIA	exon	86036950	86037195	1	-	.	ID=id1352;Parent=tr235;transcript_id=tr235
NC_037329.1	LoRTIA	exon	86037753	86037852	1	-	.	ID=id1353;Parent=tr235;transcript_id=tr235
NC_037329.1	LoRTIA	exon	86039953	86040121	1	-	.	ID=id1354;Parent=tr235;transcript_id=tr235
NC_037329.1	LoRTIA	exon	86040384	86040477	1	-	.	ID=id1355;Parent=tr235;transcript_id=tr235
NC_037329.1	LoRTIA	exon	86040874	86040969	1	-	.	ID=id1356;Parent=tr235;transcript_id=tr235
NC_037329.1	LoRTIA	exon	86041723	86041805	1	-	.	ID=id1357;Parent=tr235;transcript_id=tr235
NC_037329.1	LoRTIA	exon	86043103	86043355	1	-	.	ID=id1358;Parent=tr235;transcript_id=tr235
NC_037329.1	LoRTIA	exon	86044314	86044489	1	-	.	ID=id1359;Parent=tr235;transcript_id=tr235
NC_037329.1	LoRTIA	exon	86045153	86045471	1	-	.	ID=id1360;Parent=tr235;transcript_id=tr235
NC_037329.1	LoRTIA	exon	86045980	86046069	6	+	.	ID=id1361;Parent=tr237;transcript_id=tr237
NC_037329.1	LoRTIA	exon	86045980	86046069	2	+	.	ID=id1365;Parent=tr238;transcript_id=tr238
NC_037329.1	LoRTIA	exon	86045980	86046069	1	+	.	ID=id1369;Parent=tr240;transcript_id=tr240
NC_037329.1	LoRTIA	mRNA	86045980	86048055	2	+	.	ID=tr238;transcript_id=tr238
NC_037329.1	LoRTIA	mRNA	86045980	86048055	1	+	.	ID=tr240;transcript_id=tr240
NC_037329.1	LoRTIA	mRNA	86045980	86048132	6	+	.	ID=tr237;transcript_id=tr237
NC_037329.1	LoRTIA	mRNA	86045980	86048132	1	+	.	ID=tr239;transcript_id=tr239
NC_037329.1	LoRTIA	exon	86046017	86046069	7	+	.	ID=id1373;Parent=tr241;transcript_id=tr241
NC_037329.1	LoRTIA	exon	86046017	86046069	1	+	.	ID=id1377;Parent=tr242;transcript_id=tr242
NC_037329.1	LoRTIA	exon	86046017	86046069	2	+	.	ID=id1380;Parent=tr243;transcript_id=tr243
NC_037329.1	LoRTIA	exon	86046017	86046797	1	+	.	ID=id1384;Parent=tr244;transcript_id=tr244
NC_037329.1	LoRTIA	exon	86046017	86046797	1	+	.	ID=id1386;Parent=tr245;transcript_id=tr245
NC_037329.1	LoRTIA	mRNA	86046017	86048055	7	+	.	ID=tr241;transcript_id=tr241
NC_037329.1	LoRTIA	mRNA	86046017	86048055	1	+	.	ID=tr242;transcript_id=tr242
NC_037329.1	LoRTIA	mRNA	86046017	86048132	2	+	.	ID=tr243;transcript_id=tr243
NC_037329.1	LoRTIA	mRNA	86046017	86048132	1	+	.	ID=tr244;transcript_id=tr244
NC_037329.1	LoRTIA	mRNA	86046017	86048132	1	+	.	ID=tr245;transcript_id=tr245
NC_037329.1	LoRTIA	exon	86046633	86046797	6	+	.	ID=id1362;Parent=tr237;transcript_id=tr237
NC_037329.1	LoRTIA	exon	86046633	86046797	2	+	.	ID=id1366;Parent=tr238;transcript_id=tr238
NC_037329.1	LoRTIA	exon	86046633	86046797	7	+	.	ID=id1374;Parent=tr241;transcript_id=tr241
NC_037329.1	LoRTIA	exon	86046633	86046797	2	+	.	ID=id1381;Parent=tr243;transcript_id=tr243
NC_037329.1	LoRTIA	exon	86046633	86047807	1	+	.	ID=id1378;Parent=tr242;transcript_id=tr242
NC_037329.1	LoRTIA	exon	86046682	86046797	1	+	.	ID=id1370;Parent=tr240;transcript_id=tr240
NC_037329.1	LoRTIA	exon	86047718	86047807	6	+	.	ID=id1363;Parent=tr237;transcript_id=tr237
NC_037329.1	LoRTIA	exon	86047718	86047807	2	+	.	ID=id1367;Parent=tr238;transcript_id=tr238
NC_037329.1	LoRTIA	exon	86047718	86047807	1	+	.	ID=id1371;Parent=tr240;transcript_id=tr240
NC_037329.1	LoRTIA	exon	86047718	86047807	7	+	.	ID=id1375;Parent=tr241;transcript_id=tr241
NC_037329.1	LoRTIA	exon	86047718	86047807	2	+	.	ID=id1382;Parent=tr243;transcript_id=tr243
NC_037329.1	LoRTIA	exon	86047718	86047807	1	+	.	ID=id1387;Parent=tr245;transcript_id=tr245
NC_037329.1	LoRTIA	exon	86047718	86048132	1	+	.	ID=id1385;Parent=tr244;transcript_id=tr244
NC_037329.1	LoRTIA	exon	86047887	86048055	2	+	.	ID=id1368;Parent=tr238;transcript_id=tr238
NC_037329.1	LoRTIA	exon	86047887	86048055	1	+	.	ID=id1372;Parent=tr240;transcript_id=tr240
NC_037329.1	LoRTIA	exon	86047887	86048055	7	+	.	ID=id1376;Parent=tr241;transcript_id=tr241
NC_037329.1	LoRTIA	exon	86047887	86048055	1	+	.	ID=id1379;Parent=tr242;transcript_id=tr242
NC_037329.1	LoRTIA	exon	86047887	86048132	6	+	.	ID=id1364;Parent=tr237;transcript_id=tr237
NC_037329.1	LoRTIA	exon	86047887	86048132	2	+	.	ID=id1383;Parent=tr243;transcript_id=tr243
NC_037329.1	LoRTIA	exon	86047887	86048132	1	+	.	ID=id1388;Parent=tr245;transcript_id=tr245
NC_037329.1	LoRTIA	exon	89470566	89470652	1	+	.	ID=id1389;Parent=tr246;transcript_id=tr246
NC_037329.1	LoRTIA	mRNA	89470566	89483159	1	+	.	ID=tr246;transcript_id=tr246
NC_037329.1	LoRTIA	exon	89471828	89471901	1	+	.	ID=id1390;Parent=tr246;transcript_id=tr246
NC_037329.1	LoRTIA	exon	89473887	89474063	1	+	.	ID=id1391;Parent=tr246;transcript_id=tr246
NC_037329.1	LoRTIA	exon	89475705	89475799	1	+	.	ID=id1392;Parent=tr246;transcript_id=tr246
NC_037329.1	LoRTIA	exon	89476564	89476629	1	+	.	ID=id1393;Parent=tr246;transcript_id=tr246
NC_037329.1	LoRTIA	exon	89477229	89477364	1	+	.	ID=id1394;Parent=tr246;transcript_id=tr246
NC_037329.1	LoRTIA	exon	89478100	89478209	1	+	.	ID=id1395;Parent=tr246;transcript_id=tr246
NC_037329.1	LoRTIA	exon	89478355	89478525	1	+	.	ID=id1396;Parent=tr246;transcript_id=tr246
NC_037329.1	LoRTIA	exon	89478912	89479058	1	+	.	ID=id1397;Parent=tr246;transcript_id=tr246
NC_037329.1	LoRTIA	exon	89479605	89479743	1	+	.	ID=id1398;Parent=tr246;transcript_id=tr246
NC_037329.1	LoRTIA	exon	89480754	89480876	1	+	.	ID=id1399;Parent=tr246;transcript_id=tr246
NC_037329.1	LoRTIA	exon	89481487	89483159	1	+	.	ID=id1400;Parent=tr246;transcript_id=tr246
NC_037329.1	LoRTIA	exon	89662423	89662481	1	+	.	ID=id1401;Parent=tr247;transcript_id=tr247
NC_037329.1	LoRTIA	mRNA	89662423	89672934	1	+	.	ID=tr247;transcript_id=tr247
NC_037329.1	LoRTIA	exon	89669464	89669605	1	+	.	ID=id1402;Parent=tr247;transcript_id=tr247
NC_037329.1	LoRTIA	exon	89672649	89672934	1	+	.	ID=id1403;Parent=tr247;transcript_id=tr247
NC_037329.1	LoRTIA	mRNA	89896865	89897240	2	-	.	ID=tr248;transcript_id=tr248
NC_037329.1	LoRTIA	mRNA	91269943	91270786	85	-	.	ID=tr249;transcript_id=tr249
NC_037329.1	LoRTIA	mRNA	92300847	92301265	2	-	.	ID=tr250;transcript_id=tr250
NC_037329.1	LoRTIA	mRNA	92573903	92576098	1	-	.	ID=tr252;transcript_id=tr252
NC_037329.1	LoRTIA	mRNA	92573903	92576112	2	-	.	ID=tr251;transcript_id=tr251
NC_037329.1	LoRTIA	mRNA	92575386	92576098	4	-	.	ID=tr254;transcript_id=tr254
NC_037329.1	LoRTIA	mRNA	92575386	92576112	2	-	.	ID=tr253;transcript_id=tr253
NC_037329.1	LoRTIA	mRNA	92575398	92576098	24	-	.	ID=tr255;transcript_id=tr255
NC_037329.1	LoRTIA	mRNA	92575398	92576112	4	-	.	ID=tr256;transcript_id=tr256
NC_037329.1	LoRTIA	exon	94461181	94461602	1	-	.	ID=id1404;Parent=tr257;transcript_id=tr257
NC_037329.1	LoRTIA	mRNA	94461181	94489886	1	-	.	ID=tr257;transcript_id=tr257
NC_037329.1	LoRTIA	exon	94462774	94462846	1	-	.	ID=id1405;Parent=tr257;transcript_id=tr257
NC_037329.1	LoRTIA	exon	94462948	94463082	1	-	.	ID=id1406;Parent=tr257;transcript_id=tr257
NC_037329.1	LoRTIA	exon	94463754	94463929	1	-	.	ID=id1407;Parent=tr257;transcript_id=tr257
NC_037329.1	LoRTIA	exon	94465440	94465594	1	-	.	ID=id1408;Parent=tr257;transcript_id=tr257
NC_037329.1	LoRTIA	exon	94468940	94469100	1	-	.	ID=id1409;Parent=tr257;transcript_id=tr257
NC_037329.1	LoRTIA	exon	94472791	94472920	1	-	.	ID=id1410;Parent=tr257;transcript_id=tr257
NC_037329.1	LoRTIA	exon	94476381	94477004	1	-	.	ID=id1411;Parent=tr257;transcript_id=tr257
NC_037329.1	LoRTIA	exon	94478649	94478763	1	-	.	ID=id1412;Parent=tr257;transcript_id=tr257
NC_037329.1	LoRTIA	exon	94479438	94479572	1	-	.	ID=id1413;Parent=tr257;transcript_id=tr257
NC_037329.1	LoRTIA	exon	94481918	94482103	1	-	.	ID=id1414;Parent=tr257;transcript_id=tr257
NC_037329.1	LoRTIA	exon	94482549	94482679	1	-	.	ID=id1415;Parent=tr257;transcript_id=tr257
NC_037329.1	LoRTIA	exon	94482771	94482852	1	-	.	ID=id1416;Parent=tr257;transcript_id=tr257
NC_037329.1	LoRTIA	exon	94483488	94483564	1	-	.	ID=id1417;Parent=tr257;transcript_id=tr257
NC_037329.1	LoRTIA	exon	94484201	94484308	1	-	.	ID=id1418;Parent=tr257;transcript_id=tr257
NC_037329.1	LoRTIA	exon	94486419	94486510	1	-	.	ID=id1419;Parent=tr257;transcript_id=tr257
NC_037329.1	LoRTIA	exon	94487210	94487274	1	-	.	ID=id1420;Parent=tr257;transcript_id=tr257
NC_037329.1	LoRTIA	exon	94489802	94489886	1	-	.	ID=id1421;Parent=tr257;transcript_id=tr257
NC_037329.1	LoRTIA	exon	94490378	94490545	6	+	.	ID=id1422;Parent=tr258;transcript_id=tr258
NC_037329.1	LoRTIA	mRNA	94490378	94493384	6	+	.	ID=tr258;transcript_id=tr258
NC_037329.1	LoRTIA	exon	94490421	94490545	1	+	.	ID=id1428;Parent=tr259;transcript_id=tr259
NC_037329.1	LoRTIA	mRNA	94490421	94493384	1	+	.	ID=tr259;transcript_id=tr259
NC_037329.1	LoRTIA	exon	94490995	94491117	6	+	.	ID=id1423;Parent=tr258;transcript_id=tr258
NC_037329.1	LoRTIA	exon	94490995	94491117	1	+	.	ID=id1429;Parent=tr259;transcript_id=tr259
NC_037329.1	LoRTIA	exon	94492105	94492231	6	+	.	ID=id1424;Parent=tr258;transcript_id=tr258
NC_037329.1	LoRTIA	exon	94492105	94492231	1	+	.	ID=id1430;Parent=tr259;transcript_id=tr259
NC_037329.1	LoRTIA	exon	94492504	94492570	6	+	.	ID=id1425;Parent=tr258;transcript_id=tr258
NC_037329.1	LoRTIA	exon	94492504	94492570	1	+	.	ID=id1431;Parent=tr259;transcript_id=tr259
NC_037329.1	LoRTIA	exon	94492972	94493097	6	+	.	ID=id1426;Parent=tr258;transcript_id=tr258
NC_037329.1	LoRTIA	exon	94492972	94493097	1	+	.	ID=id1432;Parent=tr259;transcript_id=tr259
NC_037329.1	LoRTIA	exon	94493185	94493384	6	+	.	ID=id1427;Parent=tr258;transcript_id=tr258
NC_037329.1	LoRTIA	exon	94493185	94493384	1	+	.	ID=id1433;Parent=tr259;transcript_id=tr259
NC_037329.1	LoRTIA	mRNA	94738299	94739100	2	+	.	ID=tr260;transcript_id=tr260
NC_037329.1	LoRTIA	mRNA	94738319	94739100	2	+	.	ID=tr261;transcript_id=tr261
NC_037329.1	LoRTIA	mRNA	94738335	94739100	1	+	.	ID=tr262;transcript_id=tr262
NC_037329.1	LoRTIA	exon	96510378	96511326	1	-	.	ID=id1434;Parent=tr263;transcript_id=tr263
NC_037329.1	LoRTIA	mRNA	96510378	96531385	1	-	.	ID=tr263;transcript_id=tr263
NC_037329.1	LoRTIA	exon	96512750	96512912	1	-	.	ID=id1435;Parent=tr263;transcript_id=tr263
NC_037329.1	LoRTIA	exon	96513879	96514019	1	-	.	ID=id1436;Parent=tr263;transcript_id=tr263
NC_037329.1	LoRTIA	exon	96516785	96516936	1	-	.	ID=id1437;Parent=tr263;transcript_id=tr263
NC_037329.1	LoRTIA	exon	96518219	96518396	1	-	.	ID=id1438;Parent=tr263;transcript_id=tr263
NC_037329.1	LoRTIA	exon	96519647	96519752	1	-	.	ID=id1439;Parent=tr263;transcript_id=tr263
NC_037329.1	LoRTIA	exon	96522396	96522687	1	-	.	ID=id1440;Parent=tr263;transcript_id=tr263
NC_037329.1	LoRTIA	exon	96527209	96527348	1	-	.	ID=id1441;Parent=tr263;transcript_id=tr263
NC_037329.1	LoRTIA	exon	96530240	96530295	1	-	.	ID=id1442;Parent=tr263;transcript_id=tr263
NC_037329.1	LoRTIA	exon	96531269	96531385	1	-	.	ID=id1443;Parent=tr263;transcript_id=tr263
NC_037329.1	LoRTIA	mRNA	98069823	98070962	1	+	.	ID=tr264;transcript_id=tr264
NC_037329.1	LoRTIA	mRNA	98069846	98070962	2	+	.	ID=tr265;transcript_id=tr265
NC_037329.1	LoRTIA	exon	103361569	103362325	1	-	.	ID=id1444;Parent=tr266;transcript_id=tr266
NC_037329.1	LoRTIA	exon	103361569	103362325	5	-	.	ID=id1489;Parent=tr267;transcript_id=tr267
NC_037329.1	LoRTIA	exon	103361569	103362325	1	-	.	ID=id1535;Parent=tr268;transcript_id=tr268
NC_037329.1	LoRTIA	mRNA	103361569	103362790	1	-	.	ID=tr268;transcript_id=tr268
NC_037329.1	LoRTIA	mRNA	103361569	103430752	1	-	.	ID=tr266;transcript_id=tr266
NC_037329.1	LoRTIA	mRNA	103361569	103430752	5	-	.	ID=tr267;transcript_id=tr267
NC_037329.1	LoRTIA	exon	103362679	103362789	1	-	.	ID=id1445;Parent=tr266;transcript_id=tr266
NC_037329.1	LoRTIA	exon	103362679	103362789	5	-	.	ID=id1490;Parent=tr267;transcript_id=tr267
NC_037329.1	LoRTIA	exon	103362679	103362790	1	-	.	ID=id1536;Parent=tr268;transcript_id=tr268
NC_037329.1	LoRTIA	exon	103365414	103365520	1	-	.	ID=id1446;Parent=tr266;transcript_id=tr266
NC_037329.1	LoRTIA	exon	103365414	103365520	5	-	.	ID=id1491;Parent=tr267;transcript_id=tr267
NC_037329.1	LoRTIA	exon	103366043	103366168	1	-	.	ID=id1447;Parent=tr266;transcript_id=tr266
NC_037329.1	LoRTIA	exon	103366043	103366168	5	-	.	ID=id1492;Parent=tr267;transcript_id=tr267
NC_037329.1	LoRTIA	exon	103368008	103368172	1	-	.	ID=id1448;Parent=tr266;transcript_id=tr266
NC_037329.1	LoRTIA	exon	103368008	103368172	5	-	.	ID=id1493;Parent=tr267;transcript_id=tr267
NC_037329.1	LoRTIA	exon	103370893	103371031	1	-	.	ID=id1449;Parent=tr266;transcript_id=tr266
NC_037329.1	LoRTIA	exon	103370893	103371031	5	-	.	ID=id1494;Parent=tr267;transcript_id=tr267
NC_037329.1	LoRTIA	exon	103372128	103372594	1	-	.	ID=id1450;Parent=tr266;transcript_id=tr266
NC_037329.1	LoRTIA	exon	103372128	103372594	5	-	.	ID=id1495;Parent=tr267;transcript_id=tr267
NC_037329.1	LoRTIA	exon	103373549	103373638	1	-	.	ID=id1451;Parent=tr266;transcript_id=tr266
NC_037329.1	LoRTIA	exon	103373549	103373638	5	-	.	ID=id1496;Parent=tr267;transcript_id=tr267
NC_037329.1	LoRTIA	exon	103374738	103374917	1	-	.	ID=id1452;Parent=tr266;transcript_id=tr266
NC_037329.1	LoRTIA	exon	103374738	103374917	5	-	.	ID=id1497;Parent=tr267;transcript_id=tr267
NC_037329.1	LoRTIA	exon	103375134	103375223	1	-	.	ID=id1453;Parent=tr266;transcript_id=tr266
NC_037329.1	LoRTIA	exon	103375134	103375223	5	-	.	ID=id1498;Parent=tr267;transcript_id=tr267
NC_037329.1	LoRTIA	exon	103376011	103376187	1	-	.	ID=id1454;Parent=tr266;transcript_id=tr266
NC_037329.1	LoRTIA	exon	103376011	103376187	5	-	.	ID=id1499;Parent=tr267;transcript_id=tr267
NC_037329.1	LoRTIA	exon	103377063	103377150	1	-	.	ID=id1455;Parent=tr266;transcript_id=tr266
NC_037329.1	LoRTIA	exon	103377063	103377150	5	-	.	ID=id1500;Parent=tr267;transcript_id=tr267
NC_037329.1	LoRTIA	exon	103377973	103378160	1	-	.	ID=id1456;Parent=tr266;transcript_id=tr266
NC_037329.1	LoRTIA	exon	103377973	103378160	5	-	.	ID=id1501;Parent=tr267;transcript_id=tr267
NC_037329.1	LoRTIA	exon	103379341	103379610	1	-	.	ID=id1457;Parent=tr266;transcript_id=tr266
NC_037329.1	LoRTIA	exon	103379341	103379610	5	-	.	ID=id1502;Parent=tr267;transcript_id=tr267
NC_037329.1	LoRTIA	exon	103380374	103380487	1	-	.	ID=id1458;Parent=tr266;transcript_id=tr266
NC_037329.1	LoRTIA	exon	103380374	103380487	5	-	.	ID=id1503;Parent=tr267;transcript_id=tr267
NC_037329.1	LoRTIA	exon	103381168	103381323	1	-	.	ID=id1459;Parent=tr266;transcript_id=tr266
NC_037329.1	LoRTIA	exon	103381168	103381323	5	-	.	ID=id1504;Parent=tr267;transcript_id=tr267
NC_037329.1	LoRTIA	exon	103381850	103382014	1	-	.	ID=id1460;Parent=tr266;transcript_id=tr266
NC_037329.1	LoRTIA	exon	103381850	103382014	5	-	.	ID=id1505;Parent=tr267;transcript_id=tr267
NC_037329.1	LoRTIA	exon	103382966	103383082	1	-	.	ID=id1461;Parent=tr266;transcript_id=tr266
NC_037329.1	LoRTIA	exon	103382966	103383082	5	-	.	ID=id1506;Parent=tr267;transcript_id=tr267
NC_037329.1	LoRTIA	exon	103383789	103384058	1	-	.	ID=id1462;Parent=tr266;transcript_id=tr266
NC_037329.1	LoRTIA	exon	103383789	103384058	5	-	.	ID=id1507;Parent=tr267;transcript_id=tr267
NC_037329.1	LoRTIA	exon	103384595	103384684	1	-	.	ID=id1463;Parent=tr266;transcript_id=tr266
NC_037329.1	LoRTIA	exon	103384595	103384684	5	-	.	ID=id1508;Parent=tr267;transcript_id=tr267
NC_037329.1	LoRTIA	exon	103387024	103387206	1	-	.	ID=id1464;Parent=tr266;transcript_id=tr266
NC_037329.1	LoRTIA	exon	103387024	103387206	5	-	.	ID=id1509;Parent=tr267;transcript_id=tr267
NC_037329.1	LoRTIA	exon	103388301	103388573	5	-	.	ID=id1510;Parent=tr267;transcript_id=tr267
NC_037329.1	LoRTIA	exon	103389842	103390033	1	-	.	ID=id1465;Parent=tr266;transcript_id=tr266
NC_037329.1	LoRTIA	exon	103389842	103390033	5	-	.	ID=id1511;Parent=tr267;transcript_id=tr267
NC_037329.1	LoRTIA	exon	103392412	103392498	1	-	.	ID=id1466;Parent=tr266;transcript_id=tr266
NC_037329.1	LoRTIA	exon	103392412	103392498	5	-	.	ID=id1512;Parent=tr267;transcript_id=tr267
NC_037329.1	LoRTIA	exon	103393195	103393363	1	-	.	ID=id1467;Parent=tr266;transcript_id=tr266
NC_037329.1	LoRTIA	exon	103393195	103393363	5	-	.	ID=id1513;Parent=tr267;transcript_id=tr267
NC_037329.1	LoRTIA	exon	103394790	103394884	1	-	.	ID=id1468;Parent=tr266;transcript_id=tr266
NC_037329.1	LoRTIA	exon	103394790	103394884	5	-	.	ID=id1514;Parent=tr267;transcript_id=tr267
NC_037329.1	LoRTIA	exon	103399906	103400172	1	-	.	ID=id1469;Parent=tr266;transcript_id=tr266
NC_037329.1	LoRTIA	exon	103399906	103400172	5	-	.	ID=id1515;Parent=tr267;transcript_id=tr267
NC_037329.1	LoRTIA	exon	103401422	103401694	1	-	.	ID=id1470;Parent=tr266;transcript_id=tr266
NC_037329.1	LoRTIA	exon	103401422	103401694	5	-	.	ID=id1516;Parent=tr267;transcript_id=tr267
NC_037329.1	LoRTIA	exon	103402431	103402625	1	-	.	ID=id1471;Parent=tr266;transcript_id=tr266
NC_037329.1	LoRTIA	exon	103402431	103402625	5	-	.	ID=id1517;Parent=tr267;transcript_id=tr267
NC_037329.1	LoRTIA	exon	103403396	103403485	1	-	.	ID=id1472;Parent=tr266;transcript_id=tr266
NC_037329.1	LoRTIA	exon	103403396	103403485	5	-	.	ID=id1518;Parent=tr267;transcript_id=tr267
NC_037329.1	LoRTIA	exon	103403578	103403706	1	-	.	ID=id1473;Parent=tr266;transcript_id=tr266
NC_037329.1	LoRTIA	exon	103403578	103403706	5	-	.	ID=id1519;Parent=tr267;transcript_id=tr267
NC_037329.1	LoRTIA	exon	103404489	103404665	1	-	.	ID=id1474;Parent=tr266;transcript_id=tr266
NC_037329.1	LoRTIA	exon	103404489	103404665	5	-	.	ID=id1520;Parent=tr267;transcript_id=tr267
NC_037329.1	LoRTIA	exon	103405143	103405323	1	-	.	ID=id1475;Parent=tr266;transcript_id=tr266
NC_037329.1	LoRTIA	exon	103405143	103405323	5	-	.	ID=id1521;Parent=tr267;transcript_id=tr267
NC_037329.1	LoRTIA	exon	103408150	103408271	1	-	.	ID=id1476;Parent=tr266;transcript_id=tr266
NC_037329.1	LoRTIA	exon	103408150	103408271	5	-	.	ID=id1522;Parent=tr267;transcript_id=tr267
NC_037329.1	LoRTIA	exon	103413423	103413566	1	-	.	ID=id1477;Parent=tr266;transcript_id=tr266
NC_037329.1	LoRTIA	exon	103413423	103413566	5	-	.	ID=id1523;Parent=tr267;transcript_id=tr267
NC_037329.1	LoRTIA	exon	103414589	103414717	1	-	.	ID=id1478;Parent=tr266;transcript_id=tr266
NC_037329.1	LoRTIA	exon	103414589	103414717	5	-	.	ID=id1524;Parent=tr267;transcript_id=tr267
NC_037329.1	LoRTIA	exon	103416081	103416233	1	-	.	ID=id1479;Parent=tr266;transcript_id=tr266
NC_037329.1	LoRTIA	exon	103416081	103416233	5	-	.	ID=id1525;Parent=tr267;transcript_id=tr267
NC_037329.1	LoRTIA	exon	103417784	103417960	1	-	.	ID=id1480;Parent=tr266;transcript_id=tr266
NC_037329.1	LoRTIA	exon	103417784	103417960	5	-	.	ID=id1526;Parent=tr267;transcript_id=tr267
NC_037329.1	LoRTIA	exon	103418580	103418759	1	-	.	ID=id1481;Parent=tr266;transcript_id=tr266
NC_037329.1	LoRTIA	exon	103418580	103418759	5	-	.	ID=id1527;Parent=tr267;transcript_id=tr267
NC_037329.1	LoRTIA	exon	103418614	103418759	1	-	.	ID=id1537;Parent=tr269;transcript_id=tr269
NC_037329.1	LoRTIA	mRNA	103418614	103430752	1	-	.	ID=tr269;transcript_id=tr269
NC_037329.1	LoRTIA	exon	103419636	103419827	1	-	.	ID=id1482;Parent=tr266;transcript_id=tr266
NC_037329.1	LoRTIA	exon	103419636	103419827	5	-	.	ID=id1528;Parent=tr267;transcript_id=tr267
NC_037329.1	LoRTIA	exon	103419636	103419827	1	-	.	ID=id1538;Parent=tr269;transcript_id=tr269
NC_037329.1	LoRTIA	exon	103422094	103422252	1	-	.	ID=id1483;Parent=tr266;transcript_id=tr266
NC_037329.1	LoRTIA	exon	103422094	103422252	5	-	.	ID=id1529;Parent=tr267;transcript_id=tr267
NC_037329.1	LoRTIA	exon	103422094	103422252	1	-	.	ID=id1539;Parent=tr269;transcript_id=tr269
NC_037329.1	LoRTIA	exon	103425258	103425395	1	-	.	ID=id1484;Parent=tr266;transcript_id=tr266
NC_037329.1	LoRTIA	exon	103425258	103425395	5	-	.	ID=id1530;Parent=tr267;transcript_id=tr267
NC_037329.1	LoRTIA	exon	103425258	103425395	1	-	.	ID=id1540;Parent=tr269;transcript_id=tr269
NC_037329.1	LoRTIA	exon	103426596	103426727	1	-	.	ID=id1485;Parent=tr266;transcript_id=tr266
NC_037329.1	LoRTIA	exon	103426596	103426727	5	-	.	ID=id1531;Parent=tr267;transcript_id=tr267
NC_037329.1	LoRTIA	exon	103426596	103426727	1	-	.	ID=id1541;Parent=tr269;transcript_id=tr269
NC_037329.1	LoRTIA	exon	103428202	103428339	1	-	.	ID=id1486;Parent=tr266;transcript_id=tr266
NC_037329.1	LoRTIA	exon	103428202	103428339	5	-	.	ID=id1532;Parent=tr267;transcript_id=tr267
NC_037329.1	LoRTIA	exon	103428202	103428339	1	-	.	ID=id1542;Parent=tr269;transcript_id=tr269
NC_037329.1	LoRTIA	exon	103429321	103429449	1	-	.	ID=id1487;Parent=tr266;transcript_id=tr266
NC_037329.1	LoRTIA	exon	103429321	103429449	5	-	.	ID=id1533;Parent=tr267;transcript_id=tr267
NC_037329.1	LoRTIA	exon	103429321	103429449	1	-	.	ID=id1543;Parent=tr269;transcript_id=tr269
NC_037329.1	LoRTIA	exon	103430372	103430752	1	-	.	ID=id1488;Parent=tr266;transcript_id=tr266
NC_037329.1	LoRTIA	exon	103430372	103430752	5	-	.	ID=id1534;Parent=tr267;transcript_id=tr267
NC_037329.1	LoRTIA	exon	103430372	103430752	1	-	.	ID=id1544;Parent=tr269;transcript_id=tr269
NC_037329.1	LoRTIA	exon	104487411	104487443	39	+	.	ID=id1545;Parent=tr270;transcript_id=tr270
NC_037329.1	LoRTIA	exon	104487411	104487443	2	+	.	ID=id1549;Parent=tr271;transcript_id=tr271
NC_037329.1	LoRTIA	exon	104487411	104487443	1	+	.	ID=id1552;Parent=tr272;transcript_id=tr272
NC_037329.1	LoRTIA	exon	104487411	104487443	1	+	.	ID=id1556;Parent=tr273;transcript_id=tr273
NC_037329.1	LoRTIA	exon	104487411	104487443	1	+	.	ID=id1563;Parent=tr275;transcript_id=tr275
NC_037329.1	LoRTIA	exon	104487411	104487936	1	+	.	ID=id1560;Parent=tr274;transcript_id=tr274
NC_037329.1	LoRTIA	mRNA	104487411	104489739	39	+	.	ID=tr270;transcript_id=tr270
NC_037329.1	LoRTIA	mRNA	104487411	104489739	2	+	.	ID=tr271;transcript_id=tr271
NC_037329.1	LoRTIA	mRNA	104487411	104489739	1	+	.	ID=tr274;transcript_id=tr274
NC_037329.1	LoRTIA	mRNA	104487411	104489928	1	+	.	ID=tr275;transcript_id=tr275
NC_037329.1	LoRTIA	mRNA	104487411	104490031	1	+	.	ID=tr272;transcript_id=tr272
NC_037329.1	LoRTIA	mRNA	104487411	104490046	1	+	.	ID=tr273;transcript_id=tr273
NC_037329.1	LoRTIA	exon	104487808	104487936	39	+	.	ID=id1546;Parent=tr270;transcript_id=tr270
NC_037329.1	LoRTIA	exon	104487808	104487936	1	+	.	ID=id1553;Parent=tr272;transcript_id=tr272
NC_037329.1	LoRTIA	exon	104487808	104487936	1	+	.	ID=id1557;Parent=tr273;transcript_id=tr273
NC_037329.1	LoRTIA	exon	104487808	104487936	1	+	.	ID=id1564;Parent=tr275;transcript_id=tr275
NC_037329.1	LoRTIA	exon	104487808	104488583	2	+	.	ID=id1550;Parent=tr271;transcript_id=tr271
NC_037329.1	LoRTIA	exon	104488501	104488583	39	+	.	ID=id1547;Parent=tr270;transcript_id=tr270
NC_037329.1	LoRTIA	exon	104488501	104488583	1	+	.	ID=id1554;Parent=tr272;transcript_id=tr272
NC_037329.1	LoRTIA	exon	104488501	104488583	1	+	.	ID=id1558;Parent=tr273;transcript_id=tr273
NC_037329.1	LoRTIA	exon	104488501	104488583	1	+	.	ID=id1561;Parent=tr274;transcript_id=tr274
NC_037329.1	LoRTIA	exon	104488501	104488583	1	+	.	ID=id1565;Parent=tr275;transcript_id=tr275
NC_037329.1	LoRTIA	exon	104489617	104489739	39	+	.	ID=id1548;Parent=tr270;transcript_id=tr270
NC_037329.1	LoRTIA	exon	104489617	104489739	2	+	.	ID=id1551;Parent=tr271;transcript_id=tr271
NC_037329.1	LoRTIA	exon	104489617	104489739	1	+	.	ID=id1562;Parent=tr274;transcript_id=tr274
NC_037329.1	LoRTIA	exon	104489617	104489928	1	+	.	ID=id1566;Parent=tr275;transcript_id=tr275
NC_037329.1	LoRTIA	exon	104489617	104490031	1	+	.	ID=id1555;Parent=tr272;transcript_id=tr272
NC_037329.1	LoRTIA	exon	104489617	104490046	1	+	.	ID=id1559;Parent=tr273;transcript_id=tr273
NC_037329.1	LoRTIA	exon	104619872	104620379	68	+	.	ID=id1567;Parent=tr276;transcript_id=tr276
NC_037329.1	LoRTIA	exon	104619872	104620379	1	+	.	ID=id1571;Parent=tr277;transcript_id=tr277
NC_037329.1	LoRTIA	mRNA	104619872	104648970	1	+	.	ID=tr277;transcript_id=tr277
NC_037329.1	LoRTIA	mRNA	104619872	104648985	68	+	.	ID=tr276;transcript_id=tr276
NC_037329.1	LoRTIA	exon	104619923	104620379	8	+	.	ID=id1575;Parent=tr278;transcript_id=tr278
NC_037329.1	LoRTIA	mRNA	104619923	104648985	8	+	.	ID=tr278;transcript_id=tr278
NC_037329.1	LoRTIA	exon	104619946	104620379	39	+	.	ID=id1579;Parent=tr279;transcript_id=tr279
NC_037329.1	LoRTIA	exon	104619946	104620379	2	+	.	ID=id1583;Parent=tr280;transcript_id=tr280
NC_037329.1	LoRTIA	mRNA	104619946	104648985	39	+	.	ID=tr279;transcript_id=tr279
NC_037329.1	LoRTIA	mRNA	104619946	104649004	2	+	.	ID=tr280;transcript_id=tr280
NC_037329.1	LoRTIA	exon	104644884	104645113	68	+	.	ID=id1568;Parent=tr276;transcript_id=tr276
NC_037329.1	LoRTIA	exon	104644884	104645113	1	+	.	ID=id1572;Parent=tr277;transcript_id=tr277
NC_037329.1	LoRTIA	exon	104644884	104645113	8	+	.	ID=id1576;Parent=tr278;transcript_id=tr278
NC_037329.1	LoRTIA	exon	104644884	104645113	39	+	.	ID=id1580;Parent=tr279;transcript_id=tr279
NC_037329.1	LoRTIA	exon	104644884	104645113	2	+	.	ID=id1584;Parent=tr280;transcript_id=tr280
NC_037329.1	LoRTIA	exon	104645047	104645113	2	+	.	ID=id1587;Parent=tr281;transcript_id=tr281
NC_037329.1	LoRTIA	mRNA	104645047	104648985	2	+	.	ID=tr281;transcript_id=tr281
NC_037329.1	LoRTIA	exon	104646131	104646271	68	+	.	ID=id1569;Parent=tr276;transcript_id=tr276
NC_037329.1	LoRTIA	exon	104646131	104646271	1	+	.	ID=id1573;Parent=tr277;transcript_id=tr277
NC_037329.1	LoRTIA	exon	104646131	104646271	8	+	.	ID=id1577;Parent=tr278;transcript_id=tr278
NC_037329.1	LoRTIA	exon	104646131	104646271	39	+	.	ID=id1581;Parent=tr279;transcript_id=tr279
NC_037329.1	LoRTIA	exon	104646131	104646271	2	+	.	ID=id1585;Parent=tr280;transcript_id=tr280
NC_037329.1	LoRTIA	exon	104646131	104646271	2	+	.	ID=id1588;Parent=tr281;transcript_id=tr281
NC_037329.1	LoRTIA	exon	104648468	104648970	1	+	.	ID=id1574;Parent=tr277;transcript_id=tr277
NC_037329.1	LoRTIA	exon	104648468	104648985	68	+	.	ID=id1570;Parent=tr276;transcript_id=tr276
NC_037329.1	LoRTIA	exon	104648468	104648985	8	+	.	ID=id1578;Parent=tr278;transcript_id=tr278
NC_037329.1	LoRTIA	exon	104648468	104648985	39	+	.	ID=id1582;Parent=tr279;transcript_id=tr279
NC_037329.1	LoRTIA	exon	104648468	104648985	2	+	.	ID=id1589;Parent=tr281;transcript_id=tr281
NC_037329.1	LoRTIA	exon	104648468	104649004	2	+	.	ID=id1586;Parent=tr280;transcript_id=tr280
NC_037329.1	LoRTIA	mRNA	104648486	104648985	1	+	.	ID=tr282;transcript_id=tr282
NC_037329.1	LoRTIA	exon	106256708	106256807	1	+	.	ID=id1590;Parent=tr283;transcript_id=tr283
NC_037329.1	LoRTIA	mRNA	106256708	106284394	1	+	.	ID=tr283;transcript_id=tr283
NC_037329.1	LoRTIA	exon	106256729	106256807	2	+	.	ID=id1611;Parent=tr285;transcript_id=tr285
NC_037329.1	LoRTIA	exon	106256729	106257102	1	+	.	ID=id1601;Parent=tr284;transcript_id=tr284
NC_037329.1	LoRTIA	mRNA	106256729	106284394	1	+	.	ID=tr284;transcript_id=tr284
NC_037329.1	LoRTIA	mRNA	106256729	106284394	2	+	.	ID=tr285;transcript_id=tr285
NC_037329.1	LoRTIA	exon	106256742	106256807	1	+	.	ID=id1622;Parent=tr286;transcript_id=tr286
NC_037329.1	LoRTIA	exon	106256742	106256807	2	+	.	ID=id1633;Parent=tr287;transcript_id=tr287
NC_037329.1	LoRTIA	mRNA	106256742	106284180	1	+	.	ID=tr286;transcript_id=tr286
NC_037329.1	LoRTIA	mRNA	106256742	106284394	2	+	.	ID=tr287;transcript_id=tr287
NC_037329.1	LoRTIA	exon	106257021	106257102	1	+	.	ID=id1591;Parent=tr283;transcript_id=tr283
NC_037329.1	LoRTIA	exon	106257021	106257102	2	+	.	ID=id1612;Parent=tr285;transcript_id=tr285
NC_037329.1	LoRTIA	exon	106257021	106257102	1	+	.	ID=id1623;Parent=tr286;transcript_id=tr286
NC_037329.1	LoRTIA	exon	106257021	106257102	2	+	.	ID=id1634;Parent=tr287;transcript_id=tr287
NC_037329.1	LoRTIA	exon	106265129	106265163	1	+	.	ID=id1592;Parent=tr283;transcript_id=tr283
NC_037329.1	LoRTIA	exon	106265129	106265163	1	+	.	ID=id1602;Parent=tr284;transcript_id=tr284
NC_037329.1	LoRTIA	exon	106265129	106265163	2	+	.	ID=id1613;Parent=tr285;transcript_id=tr285
NC_037329.1	LoRTIA	exon	106265129	106265163	1	+	.	ID=id1624;Parent=tr286;transcript_id=tr286
NC_037329.1	LoRTIA	exon	106265129	106265163	2	+	.	ID=id1635;Parent=tr287;transcript_id=tr287
NC_037329.1	LoRTIA	exon	106266381	106266493	1	+	.	ID=id1593;Parent=tr283;transcript_id=tr283
NC_037329.1	LoRTIA	exon	106266381	106266493	1	+	.	ID=id1603;Parent=tr284;transcript_id=tr284
NC_037329.1	LoRTIA	exon	106266381	106266493	2	+	.	ID=id1614;Parent=tr285;transcript_id=tr285
[truncated: 35,632 more rows]
