# Supplementary material for: Time course profiling of host cell response to herpesvirus infection using nanopore and synthetic long-read transcriptome sequencing
Source: Sci Rep. 2021 Jul 9;11:14219. doi: 10.1038/s41598-021-93142-7 (PMC8270970; doi:10.1038/s41598-021-93142-7)
Supplement: Supplementary file 8 — Supplementary Data Item. [file 41598_2021_93142_MOESM8_ESM.zip › Supplementary Data Item S1/B_taurus_Mi_B_2h_bc9.gff3]

NC_006853.1	LoRTIA	mRNA	537	1074	1	+	.	ID=tr5868;transcript_id=tr5868
NC_006853.1	LoRTIA	mRNA	537	1193	1	+	.	ID=tr5869;transcript_id=tr5869
NC_006853.1	LoRTIA	mRNA	778	1074	6	+	.	ID=tr5870;transcript_id=tr5870
NC_006853.1	LoRTIA	mRNA	848	1052	1	+	.	ID=tr5871;transcript_id=tr5871
NC_006853.1	LoRTIA	mRNA	848	1074	1	+	.	ID=tr5872;transcript_id=tr5872
NC_006853.1	LoRTIA	mRNA	1453	2107	1	+	.	ID=tr5873;transcript_id=tr5873
NC_006853.1	LoRTIA	mRNA	1536	1853	1	+	.	ID=tr5874;transcript_id=tr5874
NC_006853.1	LoRTIA	mRNA	1781	2009	1	+	.	ID=tr5875;transcript_id=tr5875
NC_006853.1	LoRTIA	mRNA	1781	2107	1	+	.	ID=tr5876;transcript_id=tr5876
NC_006853.1	LoRTIA	mRNA	2023	2277	1	+	.	ID=tr5877;transcript_id=tr5877
NC_006853.1	LoRTIA	mRNA	2197	3004	1	+	.	ID=tr5878;transcript_id=tr5878
NC_006853.1	LoRTIA	mRNA	2572	3023	1	+	.	ID=tr5879;transcript_id=tr5879
NC_006853.1	LoRTIA	mRNA	3101	4053	1	+	.	ID=tr5880;transcript_id=tr5880
NC_006853.1	LoRTIA	mRNA	3169	4053	1	+	.	ID=tr5881;transcript_id=tr5881
NC_006853.1	LoRTIA	mRNA	3206	4053	1	+	.	ID=tr5882;transcript_id=tr5882
NC_006853.1	LoRTIA	mRNA	3707	4053	1	+	.	ID=tr5883;transcript_id=tr5883
NC_006853.1	LoRTIA	mRNA	3727	4053	1	+	.	ID=tr5884;transcript_id=tr5884
NC_006853.1	LoRTIA	mRNA	3830	4053	1	+	.	ID=tr5885;transcript_id=tr5885
NC_006853.1	LoRTIA	mRNA	4770	5308	1	+	.	ID=tr5886;transcript_id=tr5886
NC_006853.1	LoRTIA	mRNA	5040	5308	3	+	.	ID=tr5887;transcript_id=tr5887
NC_006853.1	LoRTIA	mRNA	5684	6930	1	+	.	ID=tr5888;transcript_id=tr5888
NC_006853.1	LoRTIA	mRNA	5912	6930	1	+	.	ID=tr5889;transcript_id=tr5889
NC_006853.1	LoRTIA	mRNA	6440	7304	1	+	.	ID=tr5890;transcript_id=tr5890
NC_006853.1	LoRTIA	mRNA	6499	7304	2	+	.	ID=tr5891;transcript_id=tr5891
NC_006853.1	LoRTIA	mRNA	6572	7304	1	+	.	ID=tr5892;transcript_id=tr5892
NC_006853.1	LoRTIA	mRNA	6635	7059	1	+	.	ID=tr5893;transcript_id=tr5893
NC_006853.1	LoRTIA	mRNA	6836	7304	2	+	.	ID=tr5894;transcript_id=tr5894
NC_006853.1	LoRTIA	mRNA	6980	7304	1	+	.	ID=tr5895;transcript_id=tr5895
NC_006853.1	LoRTIA	mRNA	7374	8060	3	+	.	ID=tr5896;transcript_id=tr5896
NC_006853.1	LoRTIA	mRNA	7512	8060	1	+	.	ID=tr5897;transcript_id=tr5897
NC_006853.1	LoRTIA	mRNA	7635	8060	2	+	.	ID=tr5898;transcript_id=tr5898
NC_006853.1	LoRTIA	mRNA	7782	8060	1	+	.	ID=tr5899;transcript_id=tr5899
NC_006853.1	LoRTIA	mRNA	8129	8970	4	+	.	ID=tr5901;transcript_id=tr5901
NC_006853.1	LoRTIA	mRNA	8129	9754	3	+	.	ID=tr5900;transcript_id=tr5900
NC_006853.1	LoRTIA	mRNA	8282	8970	1	+	.	ID=tr5902;transcript_id=tr5902
NC_006853.1	LoRTIA	mRNA	8482	9754	1	+	.	ID=tr5903;transcript_id=tr5903
NC_006853.1	LoRTIA	mRNA	8765	8970	1	+	.	ID=tr5904;transcript_id=tr5904
NC_006853.1	LoRTIA	mRNA	8812	8970	1	+	.	ID=tr5905;transcript_id=tr5905
NC_006853.1	LoRTIA	mRNA	8970	9754	27	+	.	ID=tr5906;transcript_id=tr5906
NC_006853.1	LoRTIA	mRNA	9105	9754	1	+	.	ID=tr5907;transcript_id=tr5907
NC_006853.1	LoRTIA	mRNA	9313	9754	1	+	.	ID=tr5908;transcript_id=tr5908
NC_006853.1	LoRTIA	mRNA	9354	9754	2	+	.	ID=tr5909;transcript_id=tr5909
NC_006853.1	LoRTIA	mRNA	9390	9754	1	+	.	ID=tr5910;transcript_id=tr5910
NC_006853.1	LoRTIA	mRNA	9429	9754	3	+	.	ID=tr5911;transcript_id=tr5911
NC_006853.1	LoRTIA	mRNA	10239	11906	6	+	.	ID=tr5912;transcript_id=tr5912
NC_006853.1	LoRTIA	mRNA	10304	11906	2	+	.	ID=tr5913;transcript_id=tr5913
NC_006853.1	LoRTIA	mRNA	13687	14514	1	+	.	ID=tr5914;transcript_id=tr5914
NC_006853.1	LoRTIA	mRNA	13901	14440	1	-	.	ID=tr5915;transcript_id=tr5915
NC_006853.1	LoRTIA	mRNA	14514	15656	3	+	.	ID=tr5916;transcript_id=tr5916
NC_006853.1	LoRTIA	mRNA	14624	15656	1	+	.	ID=tr5917;transcript_id=tr5917
NC_006853.1	LoRTIA	mRNA	14919	15656	1	+	.	ID=tr5918;transcript_id=tr5918
NC_006853.1	LoRTIA	mRNA	15194	15656	2	+	.	ID=tr5919;transcript_id=tr5919
NC_006853.1	LoRTIA	mRNA	15528	15656	1	+	.	ID=tr5920;transcript_id=tr5920
NC_006853.1	LoRTIA	mRNA	15728	15979	1	+	.	ID=tr5921;transcript_id=tr5921
NC_037328.1	LoRTIA	exon	990881	991189	1	+	.	ID=id1;Parent=tr1;transcript_id=tr1
NC_037328.1	LoRTIA	mRNA	990881	1002224	1	+	.	ID=tr1;transcript_id=tr1
NC_037328.1	LoRTIA	exon	991023	991189	12	+	.	ID=id5;Parent=tr2;transcript_id=tr2
NC_037328.1	LoRTIA	mRNA	991023	1002224	12	+	.	ID=tr2;transcript_id=tr2
NC_037328.1	LoRTIA	exon	994379	994552	1	+	.	ID=id2;Parent=tr1;transcript_id=tr1
NC_037328.1	LoRTIA	exon	994379	994552	12	+	.	ID=id6;Parent=tr2;transcript_id=tr2
NC_037328.1	LoRTIA	exon	997109	997268	1	+	.	ID=id3;Parent=tr1;transcript_id=tr1
NC_037328.1	LoRTIA	exon	997109	997268	12	+	.	ID=id7;Parent=tr2;transcript_id=tr2
NC_037328.1	LoRTIA	exon	1000452	1002224	1	+	.	ID=id4;Parent=tr1;transcript_id=tr1
NC_037328.1	LoRTIA	exon	1000452	1002224	12	+	.	ID=id8;Parent=tr2;transcript_id=tr2
NC_037328.1	LoRTIA	exon	1390798	1391377	1	-	.	ID=id9;Parent=tr3;transcript_id=tr3
NC_037328.1	LoRTIA	mRNA	1390798	1455164	1	-	.	ID=tr3;transcript_id=tr3
NC_037328.1	LoRTIA	exon	1390815	1391377	12	-	.	ID=id12;Parent=tr4;transcript_id=tr4
NC_037328.1	LoRTIA	mRNA	1390815	1455164	12	-	.	ID=tr4;transcript_id=tr4
NC_037328.1	LoRTIA	exon	1407057	1407196	1	-	.	ID=id10;Parent=tr3;transcript_id=tr3
NC_037328.1	LoRTIA	exon	1407057	1407196	12	-	.	ID=id13;Parent=tr4;transcript_id=tr4
NC_037328.1	LoRTIA	exon	1454981	1455164	1	-	.	ID=id11;Parent=tr3;transcript_id=tr3
NC_037328.1	LoRTIA	exon	1454981	1455164	12	-	.	ID=id14;Parent=tr4;transcript_id=tr4
NC_037328.1	LoRTIA	exon	1643682	1643745	3	+	.	ID=id15;Parent=tr5;transcript_id=tr5
NC_037328.1	LoRTIA	mRNA	1643682	1651036	3	+	.	ID=tr5;transcript_id=tr5
NC_037328.1	LoRTIA	exon	1645082	1645132	3	+	.	ID=id16;Parent=tr5;transcript_id=tr5
NC_037328.1	LoRTIA	exon	1646079	1646189	3	+	.	ID=id17;Parent=tr5;transcript_id=tr5
NC_037328.1	LoRTIA	exon	1648343	1648472	3	+	.	ID=id18;Parent=tr5;transcript_id=tr5
NC_037328.1	LoRTIA	exon	1649155	1649267	3	+	.	ID=id19;Parent=tr5;transcript_id=tr5
NC_037328.1	LoRTIA	exon	1650493	1650579	3	+	.	ID=id20;Parent=tr5;transcript_id=tr5
NC_037328.1	LoRTIA	exon	1650857	1651036	3	+	.	ID=id21;Parent=tr5;transcript_id=tr5
NC_037328.1	LoRTIA	exon	2098345	2099198	1	-	.	ID=id22;Parent=tr6;transcript_id=tr6
NC_037328.1	LoRTIA	mRNA	2098345	2129622	1	-	.	ID=tr6;transcript_id=tr6
NC_037328.1	LoRTIA	exon	2103084	2103241	1	-	.	ID=id23;Parent=tr6;transcript_id=tr6
NC_037328.1	LoRTIA	exon	2103945	2104104	1	-	.	ID=id24;Parent=tr6;transcript_id=tr6
NC_037328.1	LoRTIA	exon	2108137	2108282	1	-	.	ID=id25;Parent=tr6;transcript_id=tr6
NC_037328.1	LoRTIA	exon	2112555	2112763	1	-	.	ID=id26;Parent=tr6;transcript_id=tr6
NC_037328.1	LoRTIA	exon	2120075	2120207	1	-	.	ID=id27;Parent=tr6;transcript_id=tr6
NC_037328.1	LoRTIA	exon	2129362	2129622	1	-	.	ID=id28;Parent=tr6;transcript_id=tr6
NC_037328.1	LoRTIA	exon	2924187	2925022	1	+	.	ID=id29;Parent=tr7;transcript_id=tr7
NC_037328.1	LoRTIA	mRNA	2924187	2927467	1	+	.	ID=tr7;transcript_id=tr7
NC_037328.1	LoRTIA	exon	2927300	2927467	1	+	.	ID=id30;Parent=tr7;transcript_id=tr7
NC_037328.1	LoRTIA	exon	3210663	3211009	1	+	.	ID=id31;Parent=tr8;transcript_id=tr8
NC_037328.1	LoRTIA	mRNA	3210663	3222987	1	+	.	ID=tr8;transcript_id=tr8
NC_037328.1	LoRTIA	exon	3213826	3213892	1	+	.	ID=id32;Parent=tr8;transcript_id=tr8
NC_037328.1	LoRTIA	exon	3218816	3218938	1	+	.	ID=id33;Parent=tr8;transcript_id=tr8
NC_037328.1	LoRTIA	exon	3221627	3221723	1	+	.	ID=id34;Parent=tr8;transcript_id=tr8
NC_037328.1	LoRTIA	exon	3222452	3222987	1	+	.	ID=id35;Parent=tr8;transcript_id=tr8
NC_037328.1	LoRTIA	exon	3824614	3825038	2	-	.	ID=id36;Parent=tr9;transcript_id=tr9
NC_037328.1	LoRTIA	mRNA	3824614	3833294	2	-	.	ID=tr9;transcript_id=tr9
NC_037328.1	LoRTIA	exon	3826640	3826757	2	-	.	ID=id37;Parent=tr9;transcript_id=tr9
NC_037328.1	LoRTIA	exon	3827585	3827654	2	-	.	ID=id38;Parent=tr9;transcript_id=tr9
NC_037328.1	LoRTIA	exon	3829441	3829531	2	-	.	ID=id39;Parent=tr9;transcript_id=tr9
NC_037328.1	LoRTIA	exon	3833130	3833294	2	-	.	ID=id40;Parent=tr9;transcript_id=tr9
NC_037328.1	LoRTIA	exon	7114226	7114339	1	+	.	ID=id41;Parent=tr10;transcript_id=tr10
NC_037328.1	LoRTIA	exon	7114226	7114339	1	+	.	ID=id54;Parent=tr11;transcript_id=tr11
NC_037328.1	LoRTIA	exon	7114226	7114339	4	+	.	ID=id68;Parent=tr12;transcript_id=tr12
NC_037328.1	LoRTIA	exon	7114226	7114339	1	+	.	ID=id83;Parent=tr13;transcript_id=tr13
NC_037328.1	LoRTIA	mRNA	7114226	7127953	1	+	.	ID=tr10;transcript_id=tr10
NC_037328.1	LoRTIA	mRNA	7114226	7127953	1	+	.	ID=tr11;transcript_id=tr11
NC_037328.1	LoRTIA	mRNA	7114226	7127953	4	+	.	ID=tr12;transcript_id=tr12
NC_037328.1	LoRTIA	mRNA	7114226	7127953	1	+	.	ID=tr13;transcript_id=tr13
NC_037328.1	LoRTIA	exon	7116707	7116797	1	+	.	ID=id42;Parent=tr10;transcript_id=tr10
NC_037328.1	LoRTIA	exon	7116707	7116797	1	+	.	ID=id55;Parent=tr11;transcript_id=tr11
NC_037328.1	LoRTIA	exon	7116707	7116797	4	+	.	ID=id69;Parent=tr12;transcript_id=tr12
NC_037328.1	LoRTIA	exon	7116707	7116797	1	+	.	ID=id84;Parent=tr13;transcript_id=tr13
NC_037328.1	LoRTIA	exon	7117478	7117557	1	+	.	ID=id43;Parent=tr10;transcript_id=tr10
NC_037328.1	LoRTIA	exon	7117478	7117557	1	+	.	ID=id56;Parent=tr11;transcript_id=tr11
NC_037328.1	LoRTIA	exon	7117478	7117557	4	+	.	ID=id70;Parent=tr12;transcript_id=tr12
NC_037328.1	LoRTIA	exon	7117478	7117557	1	+	.	ID=id85;Parent=tr13;transcript_id=tr13
NC_037328.1	LoRTIA	exon	7119110	7119259	1	+	.	ID=id44;Parent=tr10;transcript_id=tr10
NC_037328.1	LoRTIA	exon	7119110	7119259	1	+	.	ID=id57;Parent=tr11;transcript_id=tr11
NC_037328.1	LoRTIA	exon	7119110	7119259	4	+	.	ID=id71;Parent=tr12;transcript_id=tr12
NC_037328.1	LoRTIA	exon	7119110	7119259	1	+	.	ID=id86;Parent=tr13;transcript_id=tr13
NC_037328.1	LoRTIA	exon	7119729	7119906	1	+	.	ID=id58;Parent=tr11;transcript_id=tr11
NC_037328.1	LoRTIA	exon	7119729	7119906	1	+	.	ID=id87;Parent=tr13;transcript_id=tr13
NC_037328.1	LoRTIA	exon	7119729	7119909	1	+	.	ID=id45;Parent=tr10;transcript_id=tr10
NC_037328.1	LoRTIA	exon	7119729	7119909	4	+	.	ID=id72;Parent=tr12;transcript_id=tr12
NC_037328.1	LoRTIA	exon	7120023	7120084	1	+	.	ID=id46;Parent=tr10;transcript_id=tr10
NC_037328.1	LoRTIA	exon	7120023	7120084	1	+	.	ID=id59;Parent=tr11;transcript_id=tr11
NC_037328.1	LoRTIA	exon	7120023	7120084	4	+	.	ID=id73;Parent=tr12;transcript_id=tr12
NC_037328.1	LoRTIA	exon	7120023	7120084	1	+	.	ID=id88;Parent=tr13;transcript_id=tr13
NC_037328.1	LoRTIA	exon	7120973	7121110	1	+	.	ID=id47;Parent=tr10;transcript_id=tr10
NC_037328.1	LoRTIA	exon	7120973	7121110	1	+	.	ID=id60;Parent=tr11;transcript_id=tr11
NC_037328.1	LoRTIA	exon	7120973	7121110	4	+	.	ID=id74;Parent=tr12;transcript_id=tr12
NC_037328.1	LoRTIA	exon	7120973	7121110	1	+	.	ID=id89;Parent=tr13;transcript_id=tr13
NC_037328.1	LoRTIA	exon	7121823	7122001	4	+	.	ID=id75;Parent=tr12;transcript_id=tr12
NC_037328.1	LoRTIA	exon	7121823	7122001	1	+	.	ID=id90;Parent=tr13;transcript_id=tr13
NC_037328.1	LoRTIA	exon	7121823	7122782	1	+	.	ID=id61;Parent=tr11;transcript_id=tr11
NC_037328.1	LoRTIA	exon	7121823	7122941	1	+	.	ID=id48;Parent=tr10;transcript_id=tr10
NC_037328.1	LoRTIA	exon	7122716	7122782	4	+	.	ID=id76;Parent=tr12;transcript_id=tr12
NC_037328.1	LoRTIA	exon	7122716	7122782	1	+	.	ID=id91;Parent=tr13;transcript_id=tr13
NC_037328.1	LoRTIA	exon	7122854	7122941	1	+	.	ID=id62;Parent=tr11;transcript_id=tr11
NC_037328.1	LoRTIA	exon	7122854	7122941	4	+	.	ID=id77;Parent=tr12;transcript_id=tr12
NC_037328.1	LoRTIA	exon	7122854	7122941	1	+	.	ID=id92;Parent=tr13;transcript_id=tr13
NC_037328.1	LoRTIA	exon	7123033	7123148	1	+	.	ID=id49;Parent=tr10;transcript_id=tr10
NC_037328.1	LoRTIA	exon	7123033	7123148	1	+	.	ID=id63;Parent=tr11;transcript_id=tr11
NC_037328.1	LoRTIA	exon	7123033	7123148	4	+	.	ID=id78;Parent=tr12;transcript_id=tr12
NC_037328.1	LoRTIA	exon	7123033	7123148	1	+	.	ID=id93;Parent=tr13;transcript_id=tr13
NC_037328.1	LoRTIA	exon	7123722	7123793	1	+	.	ID=id50;Parent=tr10;transcript_id=tr10
NC_037328.1	LoRTIA	exon	7123722	7123793	1	+	.	ID=id64;Parent=tr11;transcript_id=tr11
NC_037328.1	LoRTIA	exon	7123722	7123793	4	+	.	ID=id79;Parent=tr12;transcript_id=tr12
NC_037328.1	LoRTIA	exon	7123722	7123793	1	+	.	ID=id94;Parent=tr13;transcript_id=tr13
NC_037328.1	LoRTIA	exon	7123874	7124038	1	+	.	ID=id51;Parent=tr10;transcript_id=tr10
NC_037328.1	LoRTIA	exon	7123874	7124038	1	+	.	ID=id65;Parent=tr11;transcript_id=tr11
NC_037328.1	LoRTIA	exon	7123874	7124038	4	+	.	ID=id80;Parent=tr12;transcript_id=tr12
NC_037328.1	LoRTIA	exon	7123874	7124038	1	+	.	ID=id95;Parent=tr13;transcript_id=tr13
NC_037328.1	LoRTIA	exon	7124333	7124453	13	+	.	ID=id98;Parent=tr14;transcript_id=tr14
NC_037328.1	LoRTIA	mRNA	7124333	7127953	13	+	.	ID=tr14;transcript_id=tr14
NC_037328.1	LoRTIA	exon	7124334	7124453	1	+	.	ID=id52;Parent=tr10;transcript_id=tr10
NC_037328.1	LoRTIA	exon	7124334	7124453	1	+	.	ID=id66;Parent=tr11;transcript_id=tr11
NC_037328.1	LoRTIA	exon	7124334	7124453	4	+	.	ID=id81;Parent=tr12;transcript_id=tr12
NC_037328.1	LoRTIA	exon	7124334	7124453	1	+	.	ID=id96;Parent=tr13;transcript_id=tr13
NC_037328.1	LoRTIA	exon	7127725	7127953	1	+	.	ID=id53;Parent=tr10;transcript_id=tr10
NC_037328.1	LoRTIA	exon	7127725	7127953	1	+	.	ID=id67;Parent=tr11;transcript_id=tr11
NC_037328.1	LoRTIA	exon	7127725	7127953	4	+	.	ID=id82;Parent=tr12;transcript_id=tr12
NC_037328.1	LoRTIA	exon	7127725	7127953	1	+	.	ID=id97;Parent=tr13;transcript_id=tr13
NC_037328.1	LoRTIA	exon	7127725	7127953	13	+	.	ID=id99;Parent=tr14;transcript_id=tr14
NC_037328.1	LoRTIA	exon	10231769	10231977	1	+	.	ID=id100;Parent=tr15;transcript_id=tr15
NC_037328.1	LoRTIA	mRNA	10231769	10543975	1	+	.	ID=tr15;transcript_id=tr15
NC_037328.1	LoRTIA	exon	10300390	10300557	1	+	.	ID=id101;Parent=tr15;transcript_id=tr15
NC_037328.1	LoRTIA	exon	10326795	10326924	1	+	.	ID=id102;Parent=tr15;transcript_id=tr15
NC_037328.1	LoRTIA	exon	10360228	10360340	1	+	.	ID=id103;Parent=tr15;transcript_id=tr15
NC_037328.1	LoRTIA	exon	10362750	10362943	1	+	.	ID=id104;Parent=tr15;transcript_id=tr15
NC_037328.1	LoRTIA	exon	10400541	10400743	1	+	.	ID=id105;Parent=tr15;transcript_id=tr15
NC_037328.1	LoRTIA	exon	10418538	10418705	1	+	.	ID=id106;Parent=tr15;transcript_id=tr15
NC_037328.1	LoRTIA	exon	10421280	10421336	1	+	.	ID=id107;Parent=tr15;transcript_id=tr15
NC_037328.1	LoRTIA	exon	10434729	10434862	1	+	.	ID=id108;Parent=tr15;transcript_id=tr15
NC_037328.1	LoRTIA	exon	10444444	10444518	1	+	.	ID=id109;Parent=tr15;transcript_id=tr15
NC_037328.1	LoRTIA	exon	10445909	10446067	1	+	.	ID=id110;Parent=tr15;transcript_id=tr15
NC_037328.1	LoRTIA	exon	10469111	10469239	1	+	.	ID=id111;Parent=tr15;transcript_id=tr15
NC_037328.1	LoRTIA	exon	10473331	10473430	1	+	.	ID=id112;Parent=tr15;transcript_id=tr15
NC_037328.1	LoRTIA	exon	10512127	10512348	1	+	.	ID=id113;Parent=tr15;transcript_id=tr15
NC_037328.1	LoRTIA	exon	10520949	10521002	1	+	.	ID=id114;Parent=tr15;transcript_id=tr15
NC_037328.1	LoRTIA	exon	10527698	10527798	1	+	.	ID=id115;Parent=tr15;transcript_id=tr15
NC_037328.1	LoRTIA	exon	10531005	10531151	1	+	.	ID=id116;Parent=tr15;transcript_id=tr15
NC_037328.1	LoRTIA	exon	10543005	10543975	1	+	.	ID=id117;Parent=tr15;transcript_id=tr15
NC_037328.1	LoRTIA	exon	10690999	10691168	1	+	.	ID=id118;Parent=tr16;transcript_id=tr16
NC_037328.1	LoRTIA	mRNA	10690999	10698961	1	+	.	ID=tr16;transcript_id=tr16
NC_037328.1	LoRTIA	exon	10691649	10691688	1	+	.	ID=id119;Parent=tr16;transcript_id=tr16
NC_037328.1	LoRTIA	exon	10691773	10691810	1	+	.	ID=id131;Parent=tr20;transcript_id=tr20
NC_037328.1	LoRTIA	exon	10691773	10691821	1	+	.	ID=id123;Parent=tr17;transcript_id=tr17
NC_037328.1	LoRTIA	exon	10691773	10691821	8	+	.	ID=id127;Parent=tr19;transcript_id=tr19
NC_037328.1	LoRTIA	mRNA	10691773	10698910	1	+	.	ID=tr17;transcript_id=tr17
NC_037328.1	LoRTIA	mRNA	10691773	10698910	1	+	.	ID=tr18;transcript_id=tr18
NC_037328.1	LoRTIA	mRNA	10691773	10698961	8	+	.	ID=tr19;transcript_id=tr19
NC_037328.1	LoRTIA	mRNA	10691773	10698961	1	+	.	ID=tr20;transcript_id=tr20
NC_037328.1	LoRTIA	exon	10695170	10695340	1	+	.	ID=id120;Parent=tr16;transcript_id=tr16
NC_037328.1	LoRTIA	exon	10695170	10695340	1	+	.	ID=id124;Parent=tr17;transcript_id=tr17
NC_037328.1	LoRTIA	exon	10695170	10695340	8	+	.	ID=id128;Parent=tr19;transcript_id=tr19
NC_037328.1	LoRTIA	exon	10695170	10695340	1	+	.	ID=id132;Parent=tr20;transcript_id=tr20
NC_037328.1	LoRTIA	exon	10698056	10698180	1	+	.	ID=id121;Parent=tr16;transcript_id=tr16
NC_037328.1	LoRTIA	exon	10698056	10698180	1	+	.	ID=id125;Parent=tr17;transcript_id=tr17
NC_037328.1	LoRTIA	exon	10698056	10698180	8	+	.	ID=id129;Parent=tr19;transcript_id=tr19
NC_037328.1	LoRTIA	exon	10698056	10698180	1	+	.	ID=id133;Parent=tr20;transcript_id=tr20
NC_037328.1	LoRTIA	exon	10698067	10698180	1	+	.	ID=id135;Parent=tr21;transcript_id=tr21
NC_037328.1	LoRTIA	mRNA	10698067	10698961	1	+	.	ID=tr21;transcript_id=tr21
NC_037328.1	LoRTIA	exon	10698785	10698910	1	+	.	ID=id126;Parent=tr17;transcript_id=tr17
NC_037328.1	LoRTIA	exon	10698785	10698961	1	+	.	ID=id122;Parent=tr16;transcript_id=tr16
NC_037328.1	LoRTIA	exon	10698785	10698961	8	+	.	ID=id130;Parent=tr19;transcript_id=tr19
NC_037328.1	LoRTIA	exon	10698785	10698961	1	+	.	ID=id134;Parent=tr20;transcript_id=tr20
NC_037328.1	LoRTIA	exon	10698785	10698961	1	+	.	ID=id136;Parent=tr21;transcript_id=tr21
NC_037328.1	LoRTIA	exon	10823337	10823415	1	+	.	ID=id137;Parent=tr22;transcript_id=tr22
NC_037328.1	LoRTIA	mRNA	10823337	10839082	1	+	.	ID=tr22;transcript_id=tr22
NC_037328.1	LoRTIA	exon	10824185	10824391	1	+	.	ID=id138;Parent=tr22;transcript_id=tr22
NC_037328.1	LoRTIA	exon	10826170	10826309	1	+	.	ID=id139;Parent=tr22;transcript_id=tr22
NC_037328.1	LoRTIA	exon	10828000	10828099	1	+	.	ID=id140;Parent=tr22;transcript_id=tr22
NC_037328.1	LoRTIA	exon	10829491	10829558	1	+	.	ID=id141;Parent=tr22;transcript_id=tr22
NC_037328.1	LoRTIA	exon	10832352	10832464	1	+	.	ID=id142;Parent=tr22;transcript_id=tr22
NC_037328.1	LoRTIA	exon	10833737	10833802	1	+	.	ID=id143;Parent=tr22;transcript_id=tr22
NC_037328.1	LoRTIA	exon	10834721	10834874	1	+	.	ID=id144;Parent=tr22;transcript_id=tr22
NC_037328.1	LoRTIA	exon	10836800	10836847	1	+	.	ID=id145;Parent=tr22;transcript_id=tr22
NC_037328.1	LoRTIA	exon	10838980	10839082	1	+	.	ID=id146;Parent=tr22;transcript_id=tr22
NC_037328.1	LoRTIA	exon	19418198	19418330	1	+	.	ID=id147;Parent=tr23;transcript_id=tr23
NC_037328.1	LoRTIA	mRNA	19418198	19437165	1	+	.	ID=tr23;transcript_id=tr23
NC_037328.1	LoRTIA	exon	19418238	19418330	2	+	.	ID=id152;Parent=tr24;transcript_id=tr24
NC_037328.1	LoRTIA	mRNA	19418238	19437165	2	+	.	ID=tr24;transcript_id=tr24
NC_037328.1	LoRTIA	exon	19421761	19421939	1	+	.	ID=id148;Parent=tr23;transcript_id=tr23
NC_037328.1	LoRTIA	exon	19421761	19421939	2	+	.	ID=id153;Parent=tr24;transcript_id=tr24
NC_037328.1	LoRTIA	exon	19426374	19426511	1	+	.	ID=id149;Parent=tr23;transcript_id=tr23
NC_037328.1	LoRTIA	exon	19426374	19426511	2	+	.	ID=id154;Parent=tr24;transcript_id=tr24
NC_037328.1	LoRTIA	exon	19431423	19431630	1	+	.	ID=id150;Parent=tr23;transcript_id=tr23
NC_037328.1	LoRTIA	exon	19431423	19431630	2	+	.	ID=id155;Parent=tr24;transcript_id=tr24
NC_037328.1	LoRTIA	exon	19436503	19437165	1	+	.	ID=id151;Parent=tr23;transcript_id=tr23
NC_037328.1	LoRTIA	exon	19436503	19437165	2	+	.	ID=id156;Parent=tr24;transcript_id=tr24
NC_037328.1	LoRTIA	mRNA	23043352	23044226	1	+	.	ID=tr26;transcript_id=tr26
NC_037328.1	LoRTIA	mRNA	23043352	23044249	102	+	.	ID=tr25;transcript_id=tr25
NC_037328.1	LoRTIA	mRNA	40948887	40950564	3	+	.	ID=tr27;transcript_id=tr27
NC_037328.1	LoRTIA	exon	43110012	43113769	1	-	.	ID=id157;Parent=tr28;transcript_id=tr28
NC_037328.1	LoRTIA	exon	43110012	43113769	1	-	.	ID=id173;Parent=tr29;transcript_id=tr29
NC_037328.1	LoRTIA	exon	43110012	43113769	1	-	.	ID=id189;Parent=tr30;transcript_id=tr30
NC_037328.1	LoRTIA	mRNA	43110012	43195091	1	-	.	ID=tr28;transcript_id=tr28
NC_037328.1	LoRTIA	mRNA	43110012	43195091	1	-	.	ID=tr29;transcript_id=tr29
NC_037328.1	LoRTIA	mRNA	43110012	43195102	1	-	.	ID=tr30;transcript_id=tr30
NC_037328.1	LoRTIA	exon	43110422	43113769	1	-	.	ID=id205;Parent=tr31;transcript_id=tr31
NC_037328.1	LoRTIA	mRNA	43110422	43195091	1	-	.	ID=tr31;transcript_id=tr31
NC_037328.1	LoRTIA	exon	43112493	43113769	1	-	.	ID=id221;Parent=tr32;transcript_id=tr32
NC_037328.1	LoRTIA	mRNA	43112493	43195091	1	-	.	ID=tr32;transcript_id=tr32
NC_037328.1	LoRTIA	exon	43112808	43113769	1	-	.	ID=id237;Parent=tr33;transcript_id=tr33
NC_037328.1	LoRTIA	exon	43112808	43113769	1	-	.	ID=id253;Parent=tr34;transcript_id=tr34
NC_037328.1	LoRTIA	mRNA	43112808	43195091	1	-	.	ID=tr33;transcript_id=tr33
NC_037328.1	LoRTIA	mRNA	43112808	43195091	1	-	.	ID=tr34;transcript_id=tr34
NC_037328.1	LoRTIA	exon	43114430	43114567	1	-	.	ID=id158;Parent=tr28;transcript_id=tr28
NC_037328.1	LoRTIA	exon	43114430	43114567	1	-	.	ID=id174;Parent=tr29;transcript_id=tr29
NC_037328.1	LoRTIA	exon	43114430	43114567	1	-	.	ID=id190;Parent=tr30;transcript_id=tr30
NC_037328.1	LoRTIA	exon	43114430	43114567	1	-	.	ID=id206;Parent=tr31;transcript_id=tr31
NC_037328.1	LoRTIA	exon	43114430	43114567	1	-	.	ID=id222;Parent=tr32;transcript_id=tr32
NC_037328.1	LoRTIA	exon	43114430	43114567	1	-	.	ID=id238;Parent=tr33;transcript_id=tr33
NC_037328.1	LoRTIA	exon	43114430	43114567	1	-	.	ID=id254;Parent=tr34;transcript_id=tr34
NC_037328.1	LoRTIA	exon	43116615	43116664	1	-	.	ID=id159;Parent=tr28;transcript_id=tr28
NC_037328.1	LoRTIA	exon	43116615	43116664	1	-	.	ID=id175;Parent=tr29;transcript_id=tr29
NC_037328.1	LoRTIA	exon	43116615	43116664	1	-	.	ID=id191;Parent=tr30;transcript_id=tr30
NC_037328.1	LoRTIA	exon	43116615	43116664	1	-	.	ID=id207;Parent=tr31;transcript_id=tr31
NC_037328.1	LoRTIA	exon	43116615	43116664	1	-	.	ID=id223;Parent=tr32;transcript_id=tr32
NC_037328.1	LoRTIA	exon	43116615	43116664	1	-	.	ID=id239;Parent=tr33;transcript_id=tr33
NC_037328.1	LoRTIA	exon	43116615	43116664	1	-	.	ID=id255;Parent=tr34;transcript_id=tr34
NC_037328.1	LoRTIA	exon	43120523	43120616	1	-	.	ID=id160;Parent=tr28;transcript_id=tr28
NC_037328.1	LoRTIA	exon	43120523	43120616	1	-	.	ID=id176;Parent=tr29;transcript_id=tr29
NC_037328.1	LoRTIA	exon	43120523	43120616	1	-	.	ID=id192;Parent=tr30;transcript_id=tr30
NC_037328.1	LoRTIA	exon	43120523	43120616	1	-	.	ID=id208;Parent=tr31;transcript_id=tr31
NC_037328.1	LoRTIA	exon	43120523	43120616	1	-	.	ID=id224;Parent=tr32;transcript_id=tr32
NC_037328.1	LoRTIA	exon	43120523	43120616	1	-	.	ID=id240;Parent=tr33;transcript_id=tr33
NC_037328.1	LoRTIA	exon	43120523	43120616	1	-	.	ID=id256;Parent=tr34;transcript_id=tr34
NC_037328.1	LoRTIA	exon	43127916	43128041	1	-	.	ID=id161;Parent=tr28;transcript_id=tr28
NC_037328.1	LoRTIA	exon	43127916	43128041	1	-	.	ID=id177;Parent=tr29;transcript_id=tr29
NC_037328.1	LoRTIA	exon	43127916	43128041	1	-	.	ID=id193;Parent=tr30;transcript_id=tr30
NC_037328.1	LoRTIA	exon	43127916	43128041	1	-	.	ID=id209;Parent=tr31;transcript_id=tr31
NC_037328.1	LoRTIA	exon	43127916	43128041	1	-	.	ID=id225;Parent=tr32;transcript_id=tr32
NC_037328.1	LoRTIA	exon	43127916	43128041	1	-	.	ID=id241;Parent=tr33;transcript_id=tr33
NC_037328.1	LoRTIA	exon	43127916	43128041	1	-	.	ID=id257;Parent=tr34;transcript_id=tr34
NC_037328.1	LoRTIA	exon	43128187	43128273	1	-	.	ID=id162;Parent=tr28;transcript_id=tr28
NC_037328.1	LoRTIA	exon	43128187	43128273	1	-	.	ID=id178;Parent=tr29;transcript_id=tr29
NC_037328.1	LoRTIA	exon	43128187	43128273	1	-	.	ID=id194;Parent=tr30;transcript_id=tr30
NC_037328.1	LoRTIA	exon	43128187	43128273	1	-	.	ID=id210;Parent=tr31;transcript_id=tr31
NC_037328.1	LoRTIA	exon	43128187	43128273	1	-	.	ID=id226;Parent=tr32;transcript_id=tr32
NC_037328.1	LoRTIA	exon	43128187	43128273	1	-	.	ID=id242;Parent=tr33;transcript_id=tr33
NC_037328.1	LoRTIA	exon	43128187	43128273	1	-	.	ID=id258;Parent=tr34;transcript_id=tr34
NC_037328.1	LoRTIA	exon	43129091	43129241	1	-	.	ID=id163;Parent=tr28;transcript_id=tr28
NC_037328.1	LoRTIA	exon	43129091	43129241	1	-	.	ID=id179;Parent=tr29;transcript_id=tr29
NC_037328.1	LoRTIA	exon	43129091	43129241	1	-	.	ID=id195;Parent=tr30;transcript_id=tr30
NC_037328.1	LoRTIA	exon	43129091	43129241	1	-	.	ID=id211;Parent=tr31;transcript_id=tr31
NC_037328.1	LoRTIA	exon	43129091	43129241	1	-	.	ID=id227;Parent=tr32;transcript_id=tr32
NC_037328.1	LoRTIA	exon	43129091	43129241	1	-	.	ID=id243;Parent=tr33;transcript_id=tr33
NC_037328.1	LoRTIA	exon	43129091	43129241	1	-	.	ID=id259;Parent=tr34;transcript_id=tr34
NC_037328.1	LoRTIA	exon	43131666	43131790	1	-	.	ID=id164;Parent=tr28;transcript_id=tr28
NC_037328.1	LoRTIA	exon	43131666	43131790	1	-	.	ID=id180;Parent=tr29;transcript_id=tr29
NC_037328.1	LoRTIA	exon	43131666	43131790	1	-	.	ID=id196;Parent=tr30;transcript_id=tr30
NC_037328.1	LoRTIA	exon	43131666	43131790	1	-	.	ID=id212;Parent=tr31;transcript_id=tr31
NC_037328.1	LoRTIA	exon	43131666	43131790	1	-	.	ID=id228;Parent=tr32;transcript_id=tr32
NC_037328.1	LoRTIA	exon	43131666	43131790	1	-	.	ID=id244;Parent=tr33;transcript_id=tr33
NC_037328.1	LoRTIA	exon	43131666	43131790	1	-	.	ID=id260;Parent=tr34;transcript_id=tr34
NC_037328.1	LoRTIA	exon	43133177	43133392	1	-	.	ID=id165;Parent=tr28;transcript_id=tr28
NC_037328.1	LoRTIA	exon	43133177	43133392	1	-	.	ID=id181;Parent=tr29;transcript_id=tr29
NC_037328.1	LoRTIA	exon	43133177	43133392	1	-	.	ID=id197;Parent=tr30;transcript_id=tr30
NC_037328.1	LoRTIA	exon	43133177	43133392	1	-	.	ID=id213;Parent=tr31;transcript_id=tr31
NC_037328.1	LoRTIA	exon	43133177	43133392	1	-	.	ID=id229;Parent=tr32;transcript_id=tr32
NC_037328.1	LoRTIA	exon	43133177	43133392	1	-	.	ID=id245;Parent=tr33;transcript_id=tr33
NC_037328.1	LoRTIA	exon	43133177	43133392	1	-	.	ID=id261;Parent=tr34;transcript_id=tr34
NC_037328.1	LoRTIA	exon	43134788	43134828	1	-	.	ID=id166;Parent=tr28;transcript_id=tr28
NC_037328.1	LoRTIA	exon	43134788	43134828	1	-	.	ID=id182;Parent=tr29;transcript_id=tr29
NC_037328.1	LoRTIA	exon	43134788	43134828	1	-	.	ID=id198;Parent=tr30;transcript_id=tr30
NC_037328.1	LoRTIA	exon	43134788	43134828	1	-	.	ID=id214;Parent=tr31;transcript_id=tr31
NC_037328.1	LoRTIA	exon	43134788	43134828	1	-	.	ID=id230;Parent=tr32;transcript_id=tr32
NC_037328.1	LoRTIA	exon	43134788	43134828	1	-	.	ID=id246;Parent=tr33;transcript_id=tr33
NC_037328.1	LoRTIA	exon	43134788	43134828	1	-	.	ID=id262;Parent=tr34;transcript_id=tr34
NC_037328.1	LoRTIA	exon	43136451	43136584	1	-	.	ID=id167;Parent=tr28;transcript_id=tr28
NC_037328.1	LoRTIA	exon	43136451	43136584	1	-	.	ID=id199;Parent=tr30;transcript_id=tr30
NC_037328.1	LoRTIA	exon	43136451	43136584	1	-	.	ID=id215;Parent=tr31;transcript_id=tr31
NC_037328.1	LoRTIA	exon	43136451	43136584	1	-	.	ID=id231;Parent=tr32;transcript_id=tr32
NC_037328.1	LoRTIA	exon	43136451	43136584	1	-	.	ID=id247;Parent=tr33;transcript_id=tr33
NC_037328.1	LoRTIA	exon	43136453	43136584	1	-	.	ID=id183;Parent=tr29;transcript_id=tr29
NC_037328.1	LoRTIA	exon	43136453	43136584	1	-	.	ID=id263;Parent=tr34;transcript_id=tr34
NC_037328.1	LoRTIA	exon	43136879	43136951	1	-	.	ID=id168;Parent=tr28;transcript_id=tr28
NC_037328.1	LoRTIA	exon	43136879	43136951	1	-	.	ID=id184;Parent=tr29;transcript_id=tr29
NC_037328.1	LoRTIA	exon	43136879	43136951	1	-	.	ID=id200;Parent=tr30;transcript_id=tr30
NC_037328.1	LoRTIA	exon	43136879	43136951	1	-	.	ID=id216;Parent=tr31;transcript_id=tr31
NC_037328.1	LoRTIA	exon	43136879	43136951	1	-	.	ID=id232;Parent=tr32;transcript_id=tr32
NC_037328.1	LoRTIA	exon	43136879	43136951	1	-	.	ID=id248;Parent=tr33;transcript_id=tr33
NC_037328.1	LoRTIA	exon	43136879	43136951	1	-	.	ID=id264;Parent=tr34;transcript_id=tr34
NC_037328.1	LoRTIA	exon	43139093	43139289	1	-	.	ID=id269;Parent=tr35;transcript_id=tr35
NC_037328.1	LoRTIA	mRNA	43139093	43195102	1	-	.	ID=tr35;transcript_id=tr35
NC_037328.1	LoRTIA	exon	43139238	43139289	1	-	.	ID=id169;Parent=tr28;transcript_id=tr28
NC_037328.1	LoRTIA	exon	43139238	43139289	1	-	.	ID=id185;Parent=tr29;transcript_id=tr29
NC_037328.1	LoRTIA	exon	43139238	43139289	1	-	.	ID=id201;Parent=tr30;transcript_id=tr30
NC_037328.1	LoRTIA	exon	43139238	43139289	1	-	.	ID=id217;Parent=tr31;transcript_id=tr31
NC_037328.1	LoRTIA	exon	43139238	43139289	1	-	.	ID=id233;Parent=tr32;transcript_id=tr32
NC_037328.1	LoRTIA	exon	43139238	43139289	1	-	.	ID=id249;Parent=tr33;transcript_id=tr33
NC_037328.1	LoRTIA	exon	43139238	43139289	1	-	.	ID=id265;Parent=tr34;transcript_id=tr34
NC_037328.1	LoRTIA	exon	43153442	43153579	1	-	.	ID=id170;Parent=tr28;transcript_id=tr28
NC_037328.1	LoRTIA	exon	43153442	43153579	1	-	.	ID=id186;Parent=tr29;transcript_id=tr29
NC_037328.1	LoRTIA	exon	43153442	43153579	1	-	.	ID=id202;Parent=tr30;transcript_id=tr30
NC_037328.1	LoRTIA	exon	43153442	43153579	1	-	.	ID=id218;Parent=tr31;transcript_id=tr31
NC_037328.1	LoRTIA	exon	43153442	43153579	1	-	.	ID=id234;Parent=tr32;transcript_id=tr32
NC_037328.1	LoRTIA	exon	43153442	43153579	1	-	.	ID=id250;Parent=tr33;transcript_id=tr33
NC_037328.1	LoRTIA	exon	43153442	43153579	1	-	.	ID=id266;Parent=tr34;transcript_id=tr34
NC_037328.1	LoRTIA	exon	43153442	43153579	1	-	.	ID=id270;Parent=tr35;transcript_id=tr35
NC_037328.1	LoRTIA	exon	43171696	43171923	1	-	.	ID=id171;Parent=tr28;transcript_id=tr28
NC_037328.1	LoRTIA	exon	43171696	43171923	1	-	.	ID=id187;Parent=tr29;transcript_id=tr29
NC_037328.1	LoRTIA	exon	43171696	43171923	1	-	.	ID=id203;Parent=tr30;transcript_id=tr30
NC_037328.1	LoRTIA	exon	43171696	43171923	1	-	.	ID=id219;Parent=tr31;transcript_id=tr31
NC_037328.1	LoRTIA	exon	43171696	43171923	1	-	.	ID=id235;Parent=tr32;transcript_id=tr32
NC_037328.1	LoRTIA	exon	43171696	43171923	1	-	.	ID=id251;Parent=tr33;transcript_id=tr33
NC_037328.1	LoRTIA	exon	43171696	43171923	1	-	.	ID=id267;Parent=tr34;transcript_id=tr34
NC_037328.1	LoRTIA	exon	43171696	43171923	1	-	.	ID=id271;Parent=tr35;transcript_id=tr35
NC_037328.1	LoRTIA	exon	43194558	43195091	1	-	.	ID=id172;Parent=tr28;transcript_id=tr28
NC_037328.1	LoRTIA	exon	43194558	43195091	1	-	.	ID=id188;Parent=tr29;transcript_id=tr29
NC_037328.1	LoRTIA	exon	43194558	43195091	1	-	.	ID=id220;Parent=tr31;transcript_id=tr31
NC_037328.1	LoRTIA	exon	43194558	43195091	1	-	.	ID=id236;Parent=tr32;transcript_id=tr32
NC_037328.1	LoRTIA	exon	43194558	43195091	1	-	.	ID=id252;Parent=tr33;transcript_id=tr33
NC_037328.1	LoRTIA	exon	43194558	43195091	1	-	.	ID=id268;Parent=tr34;transcript_id=tr34
NC_037328.1	LoRTIA	exon	43194558	43195102	1	-	.	ID=id204;Parent=tr30;transcript_id=tr30
NC_037328.1	LoRTIA	exon	43194558	43195102	1	-	.	ID=id272;Parent=tr35;transcript_id=tr35
NC_037328.1	LoRTIA	exon	44112980	44116119	1	-	.	ID=id273;Parent=tr36;transcript_id=tr36
NC_037328.1	LoRTIA	exon	44112980	44116119	1	-	.	ID=id275;Parent=tr37;transcript_id=tr37
NC_037328.1	LoRTIA	mRNA	44112980	44142771	1	-	.	ID=tr37;transcript_id=tr37
NC_037328.1	LoRTIA	mRNA	44112980	44142798	1	-	.	ID=tr36;transcript_id=tr36
NC_037328.1	LoRTIA	exon	44142670	44142771	1	-	.	ID=id276;Parent=tr37;transcript_id=tr37
NC_037328.1	LoRTIA	exon	44142670	44142798	1	-	.	ID=id274;Parent=tr36;transcript_id=tr36
NC_037328.1	LoRTIA	exon	45156157	45156313	1	+	.	ID=id277;Parent=tr38;transcript_id=tr38
NC_037328.1	LoRTIA	mRNA	45156157	45188355	1	+	.	ID=tr38;transcript_id=tr38
NC_037328.1	LoRTIA	exon	45156196	45156313	1	+	.	ID=id285;Parent=tr39;transcript_id=tr39
NC_037328.1	LoRTIA	mRNA	45156196	45188355	1	+	.	ID=tr39;transcript_id=tr39
NC_037328.1	LoRTIA	exon	45161565	45161791	1	+	.	ID=id278;Parent=tr38;transcript_id=tr38
NC_037328.1	LoRTIA	exon	45161565	45161791	1	+	.	ID=id286;Parent=tr39;transcript_id=tr39
NC_037328.1	LoRTIA	exon	45165550	45165633	1	+	.	ID=id279;Parent=tr38;transcript_id=tr38
NC_037328.1	LoRTIA	exon	45165550	45165633	1	+	.	ID=id287;Parent=tr39;transcript_id=tr39
NC_037328.1	LoRTIA	exon	45170033	45170179	1	+	.	ID=id280;Parent=tr38;transcript_id=tr38
NC_037328.1	LoRTIA	exon	45170033	45170179	1	+	.	ID=id288;Parent=tr39;transcript_id=tr39
NC_037328.1	LoRTIA	exon	45174039	45174206	1	+	.	ID=id281;Parent=tr38;transcript_id=tr38
NC_037328.1	LoRTIA	exon	45174039	45174206	1	+	.	ID=id289;Parent=tr39;transcript_id=tr39
NC_037328.1	LoRTIA	exon	45177959	45178093	1	+	.	ID=id282;Parent=tr38;transcript_id=tr38
NC_037328.1	LoRTIA	exon	45177959	45178093	1	+	.	ID=id290;Parent=tr39;transcript_id=tr39
NC_037328.1	LoRTIA	exon	45183906	45184004	1	+	.	ID=id283;Parent=tr38;transcript_id=tr38
NC_037328.1	LoRTIA	exon	45183911	45184004	1	+	.	ID=id291;Parent=tr39;transcript_id=tr39
NC_037328.1	LoRTIA	exon	45187541	45188355	1	+	.	ID=id284;Parent=tr38;transcript_id=tr38
NC_037328.1	LoRTIA	exon	45187541	45188355	1	+	.	ID=id292;Parent=tr39;transcript_id=tr39
NC_037328.1	LoRTIA	exon	46001995	46002091	1	+	.	ID=id293;Parent=tr40;transcript_id=tr40
NC_037328.1	LoRTIA	exon	46001995	46002091	1	+	.	ID=id298;Parent=tr41;transcript_id=tr41
NC_037328.1	LoRTIA	mRNA	46001995	46016855	1	+	.	ID=tr40;transcript_id=tr40
NC_037328.1	LoRTIA	mRNA	46001995	46016855	1	+	.	ID=tr41;transcript_id=tr41
NC_037328.1	LoRTIA	exon	46002012	46002091	2	+	.	ID=id303;Parent=tr42;transcript_id=tr42
NC_037328.1	LoRTIA	mRNA	46002012	46016855	2	+	.	ID=tr42;transcript_id=tr42
NC_037328.1	LoRTIA	exon	46007109	46007321	1	+	.	ID=id299;Parent=tr41;transcript_id=tr41
NC_037328.1	LoRTIA	exon	46007109	46007323	2	+	.	ID=id304;Parent=tr42;transcript_id=tr42
NC_037328.1	LoRTIA	exon	46007161	46007323	1	+	.	ID=id294;Parent=tr40;transcript_id=tr40
NC_037328.1	LoRTIA	exon	46010003	46010077	1	+	.	ID=id295;Parent=tr40;transcript_id=tr40
NC_037328.1	LoRTIA	exon	46010003	46010077	1	+	.	ID=id300;Parent=tr41;transcript_id=tr41
NC_037328.1	LoRTIA	exon	46010003	46010077	2	+	.	ID=id305;Parent=tr42;transcript_id=tr42
NC_037328.1	LoRTIA	exon	46013671	46013726	1	+	.	ID=id296;Parent=tr40;transcript_id=tr40
NC_037328.1	LoRTIA	exon	46013671	46013726	1	+	.	ID=id301;Parent=tr41;transcript_id=tr41
NC_037328.1	LoRTIA	exon	46013671	46013726	2	+	.	ID=id306;Parent=tr42;transcript_id=tr42
NC_037328.1	LoRTIA	exon	46015012	46016855	1	+	.	ID=id297;Parent=tr40;transcript_id=tr40
NC_037328.1	LoRTIA	exon	46015012	46016855	1	+	.	ID=id302;Parent=tr41;transcript_id=tr41
NC_037328.1	LoRTIA	exon	46015012	46016855	2	+	.	ID=id307;Parent=tr42;transcript_id=tr42
NC_037328.1	LoRTIA	exon	46061449	46061568	14	-	.	ID=id308;Parent=tr43;transcript_id=tr43
NC_037328.1	LoRTIA	mRNA	46061449	46066949	14	-	.	ID=tr43;transcript_id=tr43
NC_037328.1	LoRTIA	exon	46062188	46062251	14	-	.	ID=id309;Parent=tr43;transcript_id=tr43
NC_037328.1	LoRTIA	exon	46063302	46063438	14	-	.	ID=id310;Parent=tr43;transcript_id=tr43
NC_037328.1	LoRTIA	exon	46066075	46066185	14	-	.	ID=id311;Parent=tr43;transcript_id=tr43
NC_037328.1	LoRTIA	exon	46066700	46066775	14	-	.	ID=id312;Parent=tr43;transcript_id=tr43
NC_037328.1	LoRTIA	exon	46066907	46066949	14	-	.	ID=id313;Parent=tr43;transcript_id=tr43
NC_037328.1	LoRTIA	exon	52713863	52714107	1	-	.	ID=id314;Parent=tr44;transcript_id=tr44
NC_037328.1	LoRTIA	mRNA	52713863	52777180	1	-	.	ID=tr44;transcript_id=tr44
NC_037328.1	LoRTIA	exon	52718247	52718278	1	-	.	ID=id315;Parent=tr44;transcript_id=tr44
NC_037328.1	LoRTIA	exon	52722640	52722732	1	-	.	ID=id316;Parent=tr44;transcript_id=tr44
NC_037328.1	LoRTIA	exon	52724009	52724101	1	-	.	ID=id317;Parent=tr44;transcript_id=tr44
NC_037328.1	LoRTIA	exon	52724812	52724904	1	-	.	ID=id318;Parent=tr44;transcript_id=tr44
NC_037328.1	LoRTIA	exon	52729857	52729964	1	-	.	ID=id319;Parent=tr44;transcript_id=tr44
NC_037328.1	LoRTIA	exon	52752231	52752320	1	-	.	ID=id320;Parent=tr44;transcript_id=tr44
NC_037328.1	LoRTIA	exon	52764144	52764491	1	-	.	ID=id321;Parent=tr44;transcript_id=tr44
NC_037328.1	LoRTIA	exon	52777013	52777180	1	-	.	ID=id322;Parent=tr44;transcript_id=tr44
NC_037328.1	LoRTIA	mRNA	54226920	54227691	35	-	.	ID=tr45;transcript_id=tr45
NC_037328.1	LoRTIA	mRNA	54226955	54227691	2	-	.	ID=tr46;transcript_id=tr46
NC_037328.1	LoRTIA	exon	57376253	57377337	1	-	.	ID=id323;Parent=tr47;transcript_id=tr47
NC_037328.1	LoRTIA	mRNA	57376253	57412494	1	-	.	ID=tr47;transcript_id=tr47
NC_037328.1	LoRTIA	exon	57378056	57378136	1	-	.	ID=id324;Parent=tr47;transcript_id=tr47
NC_037328.1	LoRTIA	exon	57380575	57380678	1	-	.	ID=id325;Parent=tr47;transcript_id=tr47
NC_037328.1	LoRTIA	exon	57388457	57388605	1	-	.	ID=id326;Parent=tr47;transcript_id=tr47
NC_037328.1	LoRTIA	exon	57390354	57390490	1	-	.	ID=id327;Parent=tr47;transcript_id=tr47
NC_037328.1	LoRTIA	exon	57401339	57401495	1	-	.	ID=id328;Parent=tr47;transcript_id=tr47
NC_037328.1	LoRTIA	exon	57409467	57411367	1	-	.	ID=id329;Parent=tr47;transcript_id=tr47
NC_037328.1	LoRTIA	exon	57411782	57412494	1	-	.	ID=id330;Parent=tr47;transcript_id=tr47
NC_037328.1	LoRTIA	mRNA	57798440	57799337	23	-	.	ID=tr48;transcript_id=tr48
NC_037328.1	LoRTIA	exon	58401607	58404622	3	-	.	ID=id331;Parent=tr49;transcript_id=tr49
NC_037328.1	LoRTIA	exon	58401607	58404622	1	-	.	ID=id336;Parent=tr50;transcript_id=tr50
NC_037328.1	LoRTIA	mRNA	58401607	58433757	1	-	.	ID=tr50;transcript_id=tr50
NC_037328.1	LoRTIA	mRNA	58401607	58433776	3	-	.	ID=tr49;transcript_id=tr49
NC_037328.1	LoRTIA	exon	58405323	58405389	3	-	.	ID=id332;Parent=tr49;transcript_id=tr49
NC_037328.1	LoRTIA	exon	58405323	58405389	1	-	.	ID=id337;Parent=tr50;transcript_id=tr50
NC_037328.1	LoRTIA	exon	58405696	58405815	3	-	.	ID=id333;Parent=tr49;transcript_id=tr49
NC_037328.1	LoRTIA	exon	58405696	58405815	1	-	.	ID=id338;Parent=tr50;transcript_id=tr50
NC_037328.1	LoRTIA	exon	58406232	58406365	1	-	.	ID=id339;Parent=tr50;transcript_id=tr50
NC_037328.1	LoRTIA	exon	58406232	58406368	3	-	.	ID=id334;Parent=tr49;transcript_id=tr49
NC_037328.1	LoRTIA	exon	58433484	58433757	1	-	.	ID=id340;Parent=tr50;transcript_id=tr50
NC_037328.1	LoRTIA	exon	58433484	58433776	3	-	.	ID=id335;Parent=tr49;transcript_id=tr49
NC_037328.1	LoRTIA	exon	64211527	64211921	1	-	.	ID=id341;Parent=tr51;transcript_id=tr51
NC_037328.1	LoRTIA	mRNA	64211527	64240564	1	-	.	ID=tr51;transcript_id=tr51
NC_037328.1	LoRTIA	exon	64214329	64214449	1	-	.	ID=id342;Parent=tr51;transcript_id=tr51
NC_037328.1	LoRTIA	exon	64216441	64216628	1	-	.	ID=id343;Parent=tr51;transcript_id=tr51
NC_037328.1	LoRTIA	exon	64217391	64217739	1	-	.	ID=id344;Parent=tr51;transcript_id=tr51
NC_037328.1	LoRTIA	exon	64222201	64222355	1	-	.	ID=id345;Parent=tr51;transcript_id=tr51
NC_037328.1	LoRTIA	exon	64226534	64226617	1	-	.	ID=id346;Parent=tr51;transcript_id=tr51
NC_037328.1	LoRTIA	exon	64230744	64230966	1	-	.	ID=id347;Parent=tr51;transcript_id=tr51
NC_037328.1	LoRTIA	exon	64238954	64239140	1	-	.	ID=id348;Parent=tr51;transcript_id=tr51
NC_037328.1	LoRTIA	exon	64240282	64240564	1	-	.	ID=id349;Parent=tr51;transcript_id=tr51
NC_037328.1	LoRTIA	exon	65138522	65141150	3	-	.	ID=id350;Parent=tr52;transcript_id=tr52
NC_037328.1	LoRTIA	mRNA	65138522	65198327	3	-	.	ID=tr52;transcript_id=tr52
NC_037328.1	LoRTIA	mRNA	65138522	65198327	2	-	.	ID=tr53;transcript_id=tr53
NC_037328.1	LoRTIA	exon	65144727	65144803	3	-	.	ID=id351;Parent=tr52;transcript_id=tr52
NC_037328.1	LoRTIA	exon	65145827	65145937	3	-	.	ID=id352;Parent=tr52;transcript_id=tr52
NC_037328.1	LoRTIA	exon	65146257	65146369	3	-	.	ID=id353;Parent=tr52;transcript_id=tr52
NC_037328.1	LoRTIA	exon	65148203	65148321	3	-	.	ID=id354;Parent=tr52;transcript_id=tr52
NC_037328.1	LoRTIA	exon	65151721	65151851	3	-	.	ID=id355;Parent=tr52;transcript_id=tr52
NC_037328.1	LoRTIA	exon	65153144	65153176	3	-	.	ID=id356;Parent=tr52;transcript_id=tr52
NC_037328.1	LoRTIA	exon	65154008	65154137	3	-	.	ID=id357;Parent=tr52;transcript_id=tr52
NC_037328.1	LoRTIA	exon	65156300	65156404	3	-	.	ID=id358;Parent=tr52;transcript_id=tr52
NC_037328.1	LoRTIA	exon	65198016	65198072	3	-	.	ID=id359;Parent=tr52;transcript_id=tr52
NC_037328.1	LoRTIA	exon	65198234	65198327	3	-	.	ID=id360;Parent=tr52;transcript_id=tr52
NC_037328.1	LoRTIA	exon	65318388	65318578	1	+	.	ID=id361;Parent=tr54;transcript_id=tr54
NC_037328.1	LoRTIA	mRNA	65318388	65324504	1	+	.	ID=tr54;transcript_id=tr54
NC_037328.1	LoRTIA	exon	65322761	65322907	1	+	.	ID=id362;Parent=tr54;transcript_id=tr54
NC_037328.1	LoRTIA	exon	65324391	65324504	1	+	.	ID=id363;Parent=tr54;transcript_id=tr54
NC_037328.1	LoRTIA	exon	65387684	65388970	1	-	.	ID=id364;Parent=tr55;transcript_id=tr55
NC_037328.1	LoRTIA	mRNA	65387684	65433972	1	-	.	ID=tr55;transcript_id=tr55
NC_037328.1	LoRTIA	exon	65389569	65389607	1	-	.	ID=id365;Parent=tr55;transcript_id=tr55
NC_037328.1	LoRTIA	exon	65392831	65392902	1	-	.	ID=id366;Parent=tr55;transcript_id=tr55
NC_037328.1	LoRTIA	exon	65397371	65397521	1	-	.	ID=id367;Parent=tr55;transcript_id=tr55
NC_037328.1	LoRTIA	exon	65399887	65400001	1	-	.	ID=id368;Parent=tr55;transcript_id=tr55
NC_037328.1	LoRTIA	exon	65427570	65427661	1	-	.	ID=id369;Parent=tr55;transcript_id=tr55
NC_037328.1	LoRTIA	exon	65433921	65433972	1	-	.	ID=id370;Parent=tr55;transcript_id=tr55
NC_037328.1	LoRTIA	exon	66820318	66820411	1	+	.	ID=id371;Parent=tr56;transcript_id=tr56
NC_037328.1	LoRTIA	mRNA	66820318	66861493	1	+	.	ID=tr56;transcript_id=tr56
NC_037328.1	LoRTIA	exon	66840937	66841062	1	+	.	ID=id372;Parent=tr56;transcript_id=tr56
NC_037328.1	LoRTIA	exon	66845099	66845207	1	+	.	ID=id373;Parent=tr56;transcript_id=tr56
NC_037328.1	LoRTIA	mRNA	66847172	66847646	5	+	.	ID=tr57;transcript_id=tr57
NC_037328.1	LoRTIA	exon	66858691	66858799	1	+	.	ID=id374;Parent=tr56;transcript_id=tr56
NC_037328.1	LoRTIA	exon	66861280	66861493	1	+	.	ID=id375;Parent=tr56;transcript_id=tr56
NC_037328.1	LoRTIA	exon	69196890	69197386	1	-	.	ID=id376;Parent=tr58;transcript_id=tr58
NC_037328.1	LoRTIA	mRNA	69196890	69312458	1	-	.	ID=tr58;transcript_id=tr58
NC_037328.1	LoRTIA	exon	69198016	69198182	1	-	.	ID=id377;Parent=tr58;transcript_id=tr58
NC_037328.1	LoRTIA	exon	69199488	69199607	1	-	.	ID=id378;Parent=tr58;transcript_id=tr58
NC_037328.1	LoRTIA	exon	69201884	69201987	1	-	.	ID=id379;Parent=tr58;transcript_id=tr58
NC_037328.1	LoRTIA	exon	69205785	69206007	1	-	.	ID=id380;Parent=tr58;transcript_id=tr58
NC_037328.1	LoRTIA	exon	69227337	69227766	1	-	.	ID=id381;Parent=tr58;transcript_id=tr58
NC_037328.1	LoRTIA	exon	69236977	69237111	1	-	.	ID=id382;Parent=tr58;transcript_id=tr58
NC_037328.1	LoRTIA	exon	69243760	69243849	1	-	.	ID=id383;Parent=tr58;transcript_id=tr58
NC_037328.1	LoRTIA	exon	69245812	69245907	1	-	.	ID=id384;Parent=tr58;transcript_id=tr58
NC_037328.1	LoRTIA	exon	69247693	69247854	1	-	.	ID=id385;Parent=tr58;transcript_id=tr58
NC_037328.1	LoRTIA	exon	69271497	69271665	1	-	.	ID=id386;Parent=tr58;transcript_id=tr58
NC_037328.1	LoRTIA	exon	69283388	69283637	1	-	.	ID=id387;Parent=tr58;transcript_id=tr58
NC_037328.1	LoRTIA	exon	69293600	69293804	1	-	.	ID=id388;Parent=tr58;transcript_id=tr58
NC_037328.1	LoRTIA	exon	69301640	69301725	1	-	.	ID=id389;Parent=tr58;transcript_id=tr58
NC_037328.1	LoRTIA	exon	69312013	69312458	1	-	.	ID=id390;Parent=tr58;transcript_id=tr58
NC_037328.1	LoRTIA	exon	69893690	69894845	1	-	.	ID=id391;Parent=tr59;transcript_id=tr59
NC_037328.1	LoRTIA	mRNA	69893690	69946593	1	-	.	ID=tr59;transcript_id=tr59
NC_037328.1	LoRTIA	exon	69896498	69896612	1	-	.	ID=id392;Parent=tr59;transcript_id=tr59
NC_037328.1	LoRTIA	exon	69897685	69897830	1	-	.	ID=id393;Parent=tr59;transcript_id=tr59
NC_037328.1	LoRTIA	exon	69899536	69899635	1	-	.	ID=id394;Parent=tr59;transcript_id=tr59
NC_037328.1	LoRTIA	exon	69901154	69901243	1	-	.	ID=id395;Parent=tr59;transcript_id=tr59
NC_037328.1	LoRTIA	exon	69904440	69904505	1	-	.	ID=id396;Parent=tr59;transcript_id=tr59
NC_037328.1	LoRTIA	exon	69908099	69908160	1	-	.	ID=id397;Parent=tr59;transcript_id=tr59
NC_037328.1	LoRTIA	exon	69915655	69915727	1	-	.	ID=id398;Parent=tr59;transcript_id=tr59
NC_037328.1	LoRTIA	exon	69919257	69919312	1	-	.	ID=id399;Parent=tr59;transcript_id=tr59
NC_037328.1	LoRTIA	exon	69927441	69927488	1	-	.	ID=id400;Parent=tr59;transcript_id=tr59
NC_037328.1	LoRTIA	exon	69927921	69928070	1	-	.	ID=id401;Parent=tr59;transcript_id=tr59
NC_037328.1	LoRTIA	exon	69928148	69928283	1	-	.	ID=id402;Parent=tr59;transcript_id=tr59
NC_037328.1	LoRTIA	exon	69934492	69934613	1	-	.	ID=id403;Parent=tr59;transcript_id=tr59
NC_037328.1	LoRTIA	exon	69946437	69946593	1	-	.	ID=id404;Parent=tr59;transcript_id=tr59
NC_037328.1	LoRTIA	exon	70176689	70176762	1	-	.	ID=id405;Parent=tr60;transcript_id=tr60
NC_037328.1	LoRTIA	mRNA	70176689	70180133	1	-	.	ID=tr60;transcript_id=tr60
NC_037328.1	LoRTIA	mRNA	70176689	70180133	1	-	.	ID=tr61;transcript_id=tr61
NC_037328.1	LoRTIA	exon	70176706	70176762	3	-	.	ID=id410;Parent=tr63;transcript_id=tr63
NC_037328.1	LoRTIA	exon	70176706	70176762	2	-	.	ID=id415;Parent=tr64;transcript_id=tr64
NC_037328.1	LoRTIA	exon	70176706	70176762	2	-	.	ID=id420;Parent=tr65;transcript_id=tr65
NC_037328.1	LoRTIA	exon	70176706	70176762	1	-	.	ID=id424;Parent=tr66;transcript_id=tr66
NC_037328.1	LoRTIA	mRNA	70176706	70179461	2	-	.	ID=tr65;transcript_id=tr65
NC_037328.1	LoRTIA	mRNA	70176706	70180133	3	-	.	ID=tr62;transcript_id=tr62
NC_037328.1	LoRTIA	mRNA	70176706	70180133	3	-	.	ID=tr63;transcript_id=tr63
NC_037328.1	LoRTIA	mRNA	70176706	70180133	2	-	.	ID=tr64;transcript_id=tr64
NC_037328.1	LoRTIA	mRNA	70176706	70180133	1	-	.	ID=tr66;transcript_id=tr66
NC_037328.1	LoRTIA	exon	70177970	70178114	1	-	.	ID=id406;Parent=tr60;transcript_id=tr60
NC_037328.1	LoRTIA	exon	70177970	70178114	3	-	.	ID=id411;Parent=tr63;transcript_id=tr63
NC_037328.1	LoRTIA	exon	70177970	70178114	2	-	.	ID=id416;Parent=tr64;transcript_id=tr64
NC_037328.1	LoRTIA	exon	70177970	70178114	2	-	.	ID=id421;Parent=tr65;transcript_id=tr65
NC_037328.1	LoRTIA	exon	70177970	70178114	1	-	.	ID=id425;Parent=tr66;transcript_id=tr66
NC_037328.1	LoRTIA	exon	70179050	70179202	1	-	.	ID=id407;Parent=tr60;transcript_id=tr60
NC_037328.1	LoRTIA	exon	70179050	70179202	3	-	.	ID=id412;Parent=tr63;transcript_id=tr63
NC_037328.1	LoRTIA	exon	70179050	70179202	2	-	.	ID=id417;Parent=tr64;transcript_id=tr64
NC_037328.1	LoRTIA	exon	70179050	70179202	2	-	.	ID=id422;Parent=tr65;transcript_id=tr65
NC_037328.1	LoRTIA	exon	70179050	70179202	1	-	.	ID=id426;Parent=tr66;transcript_id=tr66
NC_037328.1	LoRTIA	exon	70179424	70179461	2	-	.	ID=id423;Parent=tr65;transcript_id=tr65
NC_037328.1	LoRTIA	exon	70179424	70179468	1	-	.	ID=id408;Parent=tr60;transcript_id=tr60
NC_037328.1	LoRTIA	exon	70179424	70179468	3	-	.	ID=id413;Parent=tr63;transcript_id=tr63
NC_037328.1	LoRTIA	exon	70179424	70179468	2	-	.	ID=id418;Parent=tr64;transcript_id=tr64
NC_037328.1	LoRTIA	exon	70179424	70179468	1	-	.	ID=id427;Parent=tr66;transcript_id=tr66
NC_037328.1	LoRTIA	exon	70180060	70180133	2	-	.	ID=id419;Parent=tr64;transcript_id=tr64
NC_037328.1	LoRTIA	exon	70180065	70180133	1	-	.	ID=id428;Parent=tr66;transcript_id=tr66
NC_037328.1	LoRTIA	exon	70180105	70180133	1	-	.	ID=id409;Parent=tr60;transcript_id=tr60
NC_037328.1	LoRTIA	exon	70180105	70180133	3	-	.	ID=id414;Parent=tr63;transcript_id=tr63
NC_037328.1	LoRTIA	exon	70340690	70343098	1	-	.	ID=id429;Parent=tr67;transcript_id=tr67
NC_037328.1	LoRTIA	mRNA	70340690	70372539	1	-	.	ID=tr67;transcript_id=tr67
NC_037328.1	LoRTIA	exon	70344959	70345085	1	-	.	ID=id430;Parent=tr67;transcript_id=tr67
NC_037328.1	LoRTIA	exon	70349126	70349200	1	-	.	ID=id431;Parent=tr67;transcript_id=tr67
NC_037328.1	LoRTIA	exon	70350571	70350632	1	-	.	ID=id432;Parent=tr67;transcript_id=tr67
NC_037328.1	LoRTIA	exon	70351032	70351128	1	-	.	ID=id433;Parent=tr67;transcript_id=tr67
NC_037328.1	LoRTIA	exon	70354152	70354264	1	-	.	ID=id434;Parent=tr67;transcript_id=tr67
NC_037328.1	LoRTIA	exon	70360186	70360334	1	-	.	ID=id435;Parent=tr67;transcript_id=tr67
NC_037328.1	LoRTIA	exon	70367884	70368012	1	-	.	ID=id436;Parent=tr67;transcript_id=tr67
NC_037328.1	LoRTIA	exon	70372349	70372539	1	-	.	ID=id437;Parent=tr67;transcript_id=tr67
NC_037328.1	LoRTIA	exon	70881956	70882105	1	-	.	ID=id438;Parent=tr68;transcript_id=tr68
NC_037328.1	LoRTIA	mRNA	70881956	70909417	1	-	.	ID=tr68;transcript_id=tr68
NC_037328.1	LoRTIA	exon	70891547	70891610	1	-	.	ID=id439;Parent=tr68;transcript_id=tr68
NC_037328.1	LoRTIA	exon	70900944	70901013	1	-	.	ID=id440;Parent=tr68;transcript_id=tr68
NC_037328.1	LoRTIA	exon	70906305	70906438	1	-	.	ID=id441;Parent=tr68;transcript_id=tr68
NC_037328.1	LoRTIA	exon	70909199	70909417	1	-	.	ID=id442;Parent=tr68;transcript_id=tr68
NC_037328.1	LoRTIA	mRNA	71868302	71869009	4	+	.	ID=tr69;transcript_id=tr69
NC_037328.1	LoRTIA	exon	73362774	73363696	3	-	.	ID=id443;Parent=tr70;transcript_id=tr70
NC_037328.1	LoRTIA	mRNA	73362774	73365269	3	-	.	ID=tr70;transcript_id=tr70
NC_037328.1	LoRTIA	mRNA	73362774	73365269	1	-	.	ID=tr71;transcript_id=tr71
NC_037328.1	LoRTIA	exon	73364364	73364451	3	-	.	ID=id444;Parent=tr70;transcript_id=tr70
NC_037328.1	LoRTIA	exon	73364689	73364784	3	-	.	ID=id445;Parent=tr70;transcript_id=tr70
NC_037328.1	LoRTIA	exon	73364925	73365269	3	-	.	ID=id446;Parent=tr70;transcript_id=tr70
NC_037328.1	LoRTIA	exon	75926836	75927258	2	-	.	ID=id447;Parent=tr72;transcript_id=tr72
NC_037328.1	LoRTIA	mRNA	75926836	76006021	2	-	.	ID=tr72;transcript_id=tr72
NC_037328.1	LoRTIA	exon	75929761	75929867	2	-	.	ID=id448;Parent=tr72;transcript_id=tr72
NC_037328.1	LoRTIA	exon	75934045	75934124	2	-	.	ID=id449;Parent=tr72;transcript_id=tr72
NC_037328.1	LoRTIA	exon	75936748	75936852	2	-	.	ID=id450;Parent=tr72;transcript_id=tr72
NC_037328.1	LoRTIA	exon	75936938	75936982	2	-	.	ID=id451;Parent=tr72;transcript_id=tr72
NC_037328.1	LoRTIA	exon	75942404	75942519	2	-	.	ID=id452;Parent=tr72;transcript_id=tr72
NC_037328.1	LoRTIA	exon	75956109	75956226	2	-	.	ID=id453;Parent=tr72;transcript_id=tr72
NC_037328.1	LoRTIA	exon	75967007	75967097	2	-	.	ID=id454;Parent=tr72;transcript_id=tr72
NC_037328.1	LoRTIA	exon	75970302	75970428	2	-	.	ID=id455;Parent=tr72;transcript_id=tr72
NC_037328.1	LoRTIA	exon	75971266	75971328	2	-	.	ID=id456;Parent=tr72;transcript_id=tr72
NC_037328.1	LoRTIA	exon	76005732	76006021	2	-	.	ID=id457;Parent=tr72;transcript_id=tr72
NC_037328.1	LoRTIA	mRNA	76416077	76416450	1	-	.	ID=tr74;transcript_id=tr74
NC_037328.1	LoRTIA	mRNA	76416077	76416623	1	-	.	ID=tr75;transcript_id=tr75
NC_037328.1	LoRTIA	mRNA	76416077	76416995	1	-	.	ID=tr76;transcript_id=tr76
NC_037328.1	LoRTIA	mRNA	76416077	76417842	22	-	.	ID=tr73;transcript_id=tr73
NC_037328.1	LoRTIA	exon	77130195	77130830	1	+	.	ID=id458;Parent=tr77;transcript_id=tr77
NC_037328.1	LoRTIA	mRNA	77130195	77308694	1	+	.	ID=tr77;transcript_id=tr77
NC_037328.1	LoRTIA	exon	77262554	77262706	1	+	.	ID=id459;Parent=tr77;transcript_id=tr77
NC_037328.1	LoRTIA	exon	77264902	77265091	1	+	.	ID=id460;Parent=tr77;transcript_id=tr77
NC_037328.1	LoRTIA	exon	77275199	77275330	1	+	.	ID=id461;Parent=tr77;transcript_id=tr77
NC_037328.1	LoRTIA	exon	77277135	77277277	1	+	.	ID=id462;Parent=tr77;transcript_id=tr77
NC_037328.1	LoRTIA	exon	77278130	77278219	1	+	.	ID=id463;Parent=tr77;transcript_id=tr77
NC_037328.1	LoRTIA	exon	77280057	77280097	1	+	.	ID=id464;Parent=tr77;transcript_id=tr77
NC_037328.1	LoRTIA	exon	77282405	77282499	1	+	.	ID=id465;Parent=tr77;transcript_id=tr77
NC_037328.1	LoRTIA	exon	77289015	77289142	1	+	.	ID=id466;Parent=tr77;transcript_id=tr77
NC_037328.1	LoRTIA	exon	77289933	77290028	1	+	.	ID=id467;Parent=tr77;transcript_id=tr77
NC_037328.1	LoRTIA	exon	77290592	77290742	1	+	.	ID=id468;Parent=tr77;transcript_id=tr77
NC_037328.1	LoRTIA	exon	77291621	77291738	1	+	.	ID=id469;Parent=tr77;transcript_id=tr77
NC_037328.1	LoRTIA	exon	77300381	77300521	1	+	.	ID=id470;Parent=tr77;transcript_id=tr77
NC_037328.1	LoRTIA	exon	77308495	77308694	1	+	.	ID=id471;Parent=tr77;transcript_id=tr77
NC_037328.1	LoRTIA	exon	80466926	80467007	2	+	.	ID=id472;Parent=tr78;transcript_id=tr78
NC_037328.1	LoRTIA	mRNA	80466926	80467442	2	+	.	ID=tr78;transcript_id=tr78
NC_037328.1	LoRTIA	exon	80467081	80467197	2	+	.	ID=id473;Parent=tr78;transcript_id=tr78
NC_037328.1	LoRTIA	exon	80467287	80467442	2	+	.	ID=id474;Parent=tr78;transcript_id=tr78
NC_037328.1	LoRTIA	exon	80467440	80468220	1	-	.	ID=id475;Parent=tr79;transcript_id=tr79
NC_037328.1	LoRTIA	exon	80467440	80469041	1	-	.	ID=id484;Parent=tr80;transcript_id=tr80
NC_037328.1	LoRTIA	mRNA	80467440	80473755	1	-	.	ID=tr79;transcript_id=tr79
NC_037328.1	LoRTIA	mRNA	80467440	80473755	1	-	.	ID=tr80;transcript_id=tr80
NC_037328.1	LoRTIA	exon	80469476	80470017	1	-	.	ID=id476;Parent=tr79;transcript_id=tr79
NC_037328.1	LoRTIA	exon	80469476	80470017	1	-	.	ID=id485;Parent=tr80;transcript_id=tr80
NC_037328.1	LoRTIA	exon	80470262	80470399	1	-	.	ID=id477;Parent=tr79;transcript_id=tr79
NC_037328.1	LoRTIA	exon	80470262	80470399	1	-	.	ID=id486;Parent=tr80;transcript_id=tr80
NC_037328.1	LoRTIA	exon	80470700	80470843	1	-	.	ID=id478;Parent=tr79;transcript_id=tr79
NC_037328.1	LoRTIA	exon	80470700	80470843	1	-	.	ID=id487;Parent=tr80;transcript_id=tr80
NC_037328.1	LoRTIA	exon	80471059	80471168	1	-	.	ID=id479;Parent=tr79;transcript_id=tr79
NC_037328.1	LoRTIA	exon	80471263	80472329	1	-	.	ID=id480;Parent=tr79;transcript_id=tr79
NC_037328.1	LoRTIA	exon	80471263	80472754	1	-	.	ID=id488;Parent=tr80;transcript_id=tr80
NC_037328.1	LoRTIA	exon	80472622	80472752	1	-	.	ID=id481;Parent=tr79;transcript_id=tr79
NC_037328.1	LoRTIA	exon	80472844	80472889	1	-	.	ID=id482;Parent=tr79;transcript_id=tr79
NC_037328.1	LoRTIA	exon	80472844	80472889	1	-	.	ID=id489;Parent=tr80;transcript_id=tr80
NC_037328.1	LoRTIA	exon	80473693	80473755	1	-	.	ID=id483;Parent=tr79;transcript_id=tr79
NC_037328.1	LoRTIA	exon	80473693	80473755	1	-	.	ID=id490;Parent=tr80;transcript_id=tr80
NC_037328.1	LoRTIA	exon	80643740	80644183	1	-	.	ID=id491;Parent=tr81;transcript_id=tr81
NC_037328.1	LoRTIA	mRNA	80643740	80661912	1	-	.	ID=tr81;transcript_id=tr81
NC_037328.1	LoRTIA	exon	80644640	80644799	1	-	.	ID=id492;Parent=tr81;transcript_id=tr81
NC_037328.1	LoRTIA	exon	80645023	80645134	1	-	.	ID=id493;Parent=tr81;transcript_id=tr81
NC_037328.1	LoRTIA	exon	80646112	80646169	1	-	.	ID=id494;Parent=tr81;transcript_id=tr81
NC_037328.1	LoRTIA	exon	80647027	80647109	1	-	.	ID=id495;Parent=tr81;transcript_id=tr81
NC_037328.1	LoRTIA	exon	80647862	80648004	1	-	.	ID=id496;Parent=tr81;transcript_id=tr81
NC_037328.1	LoRTIA	exon	80649675	80649807	1	-	.	ID=id497;Parent=tr81;transcript_id=tr81
NC_037328.1	LoRTIA	exon	80652115	80652212	1	-	.	ID=id498;Parent=tr81;transcript_id=tr81
NC_037328.1	LoRTIA	exon	80657749	80657905	1	-	.	ID=id499;Parent=tr81;transcript_id=tr81
NC_037328.1	LoRTIA	exon	80661692	80661912	1	-	.	ID=id500;Parent=tr81;transcript_id=tr81
NC_037328.1	LoRTIA	exon	81288263	81288451	1	+	.	ID=id501;Parent=tr82;transcript_id=tr82
NC_037328.1	LoRTIA	mRNA	81288263	81308567	1	+	.	ID=tr82;transcript_id=tr82
NC_037328.1	LoRTIA	exon	81288290	81288451	1	+	.	ID=id510;Parent=tr83;transcript_id=tr83
NC_037328.1	LoRTIA	mRNA	81288290	81307982	1	+	.	ID=tr83;transcript_id=tr83
NC_037328.1	LoRTIA	exon	81299736	81299869	1	+	.	ID=id502;Parent=tr82;transcript_id=tr82
NC_037328.1	LoRTIA	exon	81299736	81299869	1	+	.	ID=id511;Parent=tr83;transcript_id=tr83
NC_037328.1	LoRTIA	exon	81300924	81301086	1	+	.	ID=id503;Parent=tr82;transcript_id=tr82
NC_037328.1	LoRTIA	exon	81300924	81301086	1	+	.	ID=id512;Parent=tr83;transcript_id=tr83
NC_037328.1	LoRTIA	exon	81302409	81302597	1	+	.	ID=id504;Parent=tr82;transcript_id=tr82
NC_037328.1	LoRTIA	exon	81302409	81302597	1	+	.	ID=id513;Parent=tr83;transcript_id=tr83
NC_037328.1	LoRTIA	exon	81304467	81304582	1	+	.	ID=id505;Parent=tr82;transcript_id=tr82
NC_037328.1	LoRTIA	exon	81304467	81304582	1	+	.	ID=id514;Parent=tr83;transcript_id=tr83
NC_037328.1	LoRTIA	exon	81304889	81304972	1	+	.	ID=id506;Parent=tr82;transcript_id=tr82
NC_037328.1	LoRTIA	exon	81304889	81304972	1	+	.	ID=id515;Parent=tr83;transcript_id=tr83
NC_037328.1	LoRTIA	exon	81306180	81306240	1	+	.	ID=id519;Parent=tr84;transcript_id=tr84
NC_037328.1	LoRTIA	mRNA	81306180	81308567	1	+	.	ID=tr84;transcript_id=tr84
NC_037328.1	LoRTIA	exon	81306181	81306240	1	+	.	ID=id507;Parent=tr82;transcript_id=tr82
NC_037328.1	LoRTIA	exon	81306181	81306240	1	+	.	ID=id516;Parent=tr83;transcript_id=tr83
NC_037328.1	LoRTIA	exon	81307010	81307083	1	+	.	ID=id508;Parent=tr82;transcript_id=tr82
NC_037328.1	LoRTIA	exon	81307010	81307083	1	+	.	ID=id517;Parent=tr83;transcript_id=tr83
NC_037328.1	LoRTIA	exon	81307010	81307083	1	+	.	ID=id520;Parent=tr84;transcript_id=tr84
NC_037328.1	LoRTIA	exon	81307561	81307982	1	+	.	ID=id518;Parent=tr83;transcript_id=tr83
NC_037328.1	LoRTIA	exon	81307561	81308567	1	+	.	ID=id509;Parent=tr82;transcript_id=tr82
NC_037328.1	LoRTIA	exon	81307561	81308567	1	+	.	ID=id521;Parent=tr84;transcript_id=tr84
NC_037328.1	LoRTIA	exon	81586281	81587581	1	-	.	ID=id522;Parent=tr85;transcript_id=tr85
NC_037328.1	LoRTIA	mRNA	81586281	81621204	1	-	.	ID=tr85;transcript_id=tr85
NC_037328.1	LoRTIA	exon	81589165	81589260	1	-	.	ID=id523;Parent=tr85;transcript_id=tr85
NC_037328.1	LoRTIA	exon	81595569	81595653	1	-	.	ID=id524;Parent=tr85;transcript_id=tr85
NC_037328.1	LoRTIA	exon	81597982	81598061	1	-	.	ID=id525;Parent=tr85;transcript_id=tr85
NC_037328.1	LoRTIA	exon	81599124	81599327	1	-	.	ID=id526;Parent=tr85;transcript_id=tr85
NC_037328.1	LoRTIA	exon	81600518	81600649	1	-	.	ID=id527;Parent=tr85;transcript_id=tr85
NC_037328.1	LoRTIA	exon	81602484	81602660	1	-	.	ID=id528;Parent=tr85;transcript_id=tr85
NC_037328.1	LoRTIA	exon	81604601	81604664	1	-	.	ID=id529;Parent=tr85;transcript_id=tr85
NC_037328.1	LoRTIA	exon	81605486	81605537	1	-	.	ID=id530;Parent=tr85;transcript_id=tr85
NC_037328.1	LoRTIA	exon	81606103	81606197	1	-	.	ID=id531;Parent=tr85;transcript_id=tr85
NC_037328.1	LoRTIA	exon	81607447	81607550	1	-	.	ID=id532;Parent=tr85;transcript_id=tr85
NC_037328.1	LoRTIA	exon	81609366	81609534	1	-	.	ID=id533;Parent=tr85;transcript_id=tr85
NC_037328.1	LoRTIA	exon	81612919	81613009	1	-	.	ID=id534;Parent=tr85;transcript_id=tr85
NC_037328.1	LoRTIA	exon	81614667	81614733	1	-	.	ID=id535;Parent=tr85;transcript_id=tr85
NC_037328.1	LoRTIA	exon	81615384	81615517	1	-	.	ID=id536;Parent=tr85;transcript_id=tr85
NC_037328.1	LoRTIA	exon	81618985	81619040	1	-	.	ID=id537;Parent=tr85;transcript_id=tr85
NC_037328.1	LoRTIA	exon	81621006	81621204	1	-	.	ID=id538;Parent=tr85;transcript_id=tr85
NC_037328.1	LoRTIA	exon	82878896	82879231	3	-	.	ID=id539;Parent=tr86;transcript_id=tr86
NC_037328.1	LoRTIA	exon	82878896	82879231	1	-	.	ID=id560;Parent=tr87;transcript_id=tr87
NC_037328.1	LoRTIA	exon	82878896	82879231	1	-	.	ID=id580;Parent=tr88;transcript_id=tr88
NC_037328.1	LoRTIA	exon	82878896	82879231	1	-	.	ID=id600;Parent=tr89;transcript_id=tr89
NC_037328.1	LoRTIA	exon	82878896	82879231	1	-	.	ID=id620;Parent=tr90;transcript_id=tr90
NC_037328.1	LoRTIA	mRNA	82878896	82888214	3	-	.	ID=tr86;transcript_id=tr86
NC_037328.1	LoRTIA	mRNA	82878896	82888214	1	-	.	ID=tr87;transcript_id=tr87
NC_037328.1	LoRTIA	mRNA	82878896	82888214	1	-	.	ID=tr88;transcript_id=tr88
NC_037328.1	LoRTIA	mRNA	82878896	82888214	1	-	.	ID=tr89;transcript_id=tr89
NC_037328.1	LoRTIA	mRNA	82878896	82888214	1	-	.	ID=tr90;transcript_id=tr90
NC_037328.1	LoRTIA	exon	82879379	82879497	3	-	.	ID=id540;Parent=tr86;transcript_id=tr86
NC_037328.1	LoRTIA	exon	82879379	82879497	1	-	.	ID=id561;Parent=tr87;transcript_id=tr87
NC_037328.1	LoRTIA	exon	82879379	82879497	1	-	.	ID=id581;Parent=tr88;transcript_id=tr88
NC_037328.1	LoRTIA	exon	82879379	82879497	1	-	.	ID=id601;Parent=tr89;transcript_id=tr89
NC_037328.1	LoRTIA	exon	82879379	82879497	1	-	.	ID=id621;Parent=tr90;transcript_id=tr90
NC_037328.1	LoRTIA	exon	82879919	82880045	3	-	.	ID=id541;Parent=tr86;transcript_id=tr86
NC_037328.1	LoRTIA	exon	82879919	82880045	1	-	.	ID=id562;Parent=tr87;transcript_id=tr87
NC_037328.1	LoRTIA	exon	82879919	82880045	1	-	.	ID=id582;Parent=tr88;transcript_id=tr88
NC_037328.1	LoRTIA	exon	82879919	82880045	1	-	.	ID=id602;Parent=tr89;transcript_id=tr89
NC_037328.1	LoRTIA	exon	82879919	82880045	1	-	.	ID=id622;Parent=tr90;transcript_id=tr90
NC_037328.1	LoRTIA	exon	82880261	82880355	3	-	.	ID=id542;Parent=tr86;transcript_id=tr86
NC_037328.1	LoRTIA	exon	82880261	82880355	1	-	.	ID=id563;Parent=tr87;transcript_id=tr87
NC_037328.1	LoRTIA	exon	82880261	82880355	1	-	.	ID=id583;Parent=tr88;transcript_id=tr88
NC_037328.1	LoRTIA	exon	82880261	82880355	1	-	.	ID=id603;Parent=tr89;transcript_id=tr89
NC_037328.1	LoRTIA	exon	82880261	82880355	1	-	.	ID=id623;Parent=tr90;transcript_id=tr90
NC_037328.1	LoRTIA	exon	82880445	82880613	3	-	.	ID=id543;Parent=tr86;transcript_id=tr86
NC_037328.1	LoRTIA	exon	82880445	82880613	1	-	.	ID=id584;Parent=tr88;transcript_id=tr88
NC_037328.1	LoRTIA	exon	82880445	82880613	1	-	.	ID=id604;Parent=tr89;transcript_id=tr89
NC_037328.1	LoRTIA	exon	82880445	82880613	1	-	.	ID=id624;Parent=tr90;transcript_id=tr90
NC_037328.1	LoRTIA	exon	82880448	82880613	1	-	.	ID=id564;Parent=tr87;transcript_id=tr87
NC_037328.1	LoRTIA	exon	82880821	82880904	3	-	.	ID=id544;Parent=tr86;transcript_id=tr86
NC_037328.1	LoRTIA	exon	82880821	82880904	1	-	.	ID=id565;Parent=tr87;transcript_id=tr87
NC_037328.1	LoRTIA	exon	82880821	82880904	1	-	.	ID=id585;Parent=tr88;transcript_id=tr88
NC_037328.1	LoRTIA	exon	82880821	82880904	1	-	.	ID=id605;Parent=tr89;transcript_id=tr89
NC_037328.1	LoRTIA	exon	82880821	82880904	1	-	.	ID=id625;Parent=tr90;transcript_id=tr90
NC_037328.1	LoRTIA	exon	82881141	82881286	3	-	.	ID=id545;Parent=tr86;transcript_id=tr86
NC_037328.1	LoRTIA	exon	82881141	82881286	1	-	.	ID=id566;Parent=tr87;transcript_id=tr87
NC_037328.1	LoRTIA	exon	82881141	82881286	1	-	.	ID=id586;Parent=tr88;transcript_id=tr88
NC_037328.1	LoRTIA	exon	82881141	82881286	1	-	.	ID=id606;Parent=tr89;transcript_id=tr89
NC_037328.1	LoRTIA	exon	82881141	82881286	1	-	.	ID=id626;Parent=tr90;transcript_id=tr90
NC_037328.1	LoRTIA	exon	82881451	82881552	3	-	.	ID=id546;Parent=tr86;transcript_id=tr86
NC_037328.1	LoRTIA	exon	82881451	82881552	1	-	.	ID=id587;Parent=tr88;transcript_id=tr88
NC_037328.1	LoRTIA	exon	82881451	82881552	1	-	.	ID=id607;Parent=tr89;transcript_id=tr89
NC_037328.1	LoRTIA	exon	82881451	82881552	1	-	.	ID=id627;Parent=tr90;transcript_id=tr90
NC_037328.1	LoRTIA	exon	82881451	82881840	1	-	.	ID=id567;Parent=tr87;transcript_id=tr87
NC_037328.1	LoRTIA	exon	82881678	82881840	3	-	.	ID=id547;Parent=tr86;transcript_id=tr86
NC_037328.1	LoRTIA	exon	82881678	82881840	1	-	.	ID=id588;Parent=tr88;transcript_id=tr88
NC_037328.1	LoRTIA	exon	82881678	82881840	1	-	.	ID=id608;Parent=tr89;transcript_id=tr89
NC_037328.1	LoRTIA	exon	82881678	82881840	1	-	.	ID=id628;Parent=tr90;transcript_id=tr90
NC_037328.1	LoRTIA	exon	82883159	82883246	3	-	.	ID=id548;Parent=tr86;transcript_id=tr86
NC_037328.1	LoRTIA	exon	82883159	82883246	1	-	.	ID=id568;Parent=tr87;transcript_id=tr87
NC_037328.1	LoRTIA	exon	82883159	82883246	1	-	.	ID=id589;Parent=tr88;transcript_id=tr88
NC_037328.1	LoRTIA	exon	82883159	82883246	1	-	.	ID=id609;Parent=tr89;transcript_id=tr89
NC_037328.1	LoRTIA	exon	82883159	82883582	1	-	.	ID=id629;Parent=tr90;transcript_id=tr90
NC_037328.1	LoRTIA	exon	82883455	82883582	3	-	.	ID=id549;Parent=tr86;transcript_id=tr86
NC_037328.1	LoRTIA	exon	82883455	82883582	1	-	.	ID=id569;Parent=tr87;transcript_id=tr87
NC_037328.1	LoRTIA	exon	82883455	82883582	1	-	.	ID=id590;Parent=tr88;transcript_id=tr88
NC_037328.1	LoRTIA	exon	82883455	82883582	1	-	.	ID=id610;Parent=tr89;transcript_id=tr89
NC_037328.1	LoRTIA	exon	82883780	82883886	3	-	.	ID=id550;Parent=tr86;transcript_id=tr86
NC_037328.1	LoRTIA	exon	82883780	82883886	1	-	.	ID=id570;Parent=tr87;transcript_id=tr87
NC_037328.1	LoRTIA	exon	82883780	82883886	1	-	.	ID=id591;Parent=tr88;transcript_id=tr88
NC_037328.1	LoRTIA	exon	82883780	82883886	1	-	.	ID=id611;Parent=tr89;transcript_id=tr89
NC_037328.1	LoRTIA	exon	82883780	82883886	1	-	.	ID=id630;Parent=tr90;transcript_id=tr90
NC_037328.1	LoRTIA	exon	82884034	82884180	3	-	.	ID=id551;Parent=tr86;transcript_id=tr86
NC_037328.1	LoRTIA	exon	82884034	82884180	1	-	.	ID=id571;Parent=tr87;transcript_id=tr87
NC_037328.1	LoRTIA	exon	82884034	82884180	1	-	.	ID=id592;Parent=tr88;transcript_id=tr88
NC_037328.1	LoRTIA	exon	82884034	82884180	1	-	.	ID=id631;Parent=tr90;transcript_id=tr90
NC_037328.1	LoRTIA	exon	82884034	82884483	1	-	.	ID=id612;Parent=tr89;transcript_id=tr89
NC_037328.1	LoRTIA	exon	82884419	82884483	1	-	.	ID=id572;Parent=tr87;transcript_id=tr87
NC_037328.1	LoRTIA	exon	82884423	82884483	3	-	.	ID=id552;Parent=tr86;transcript_id=tr86
NC_037328.1	LoRTIA	exon	82884423	82884483	1	-	.	ID=id593;Parent=tr88;transcript_id=tr88
NC_037328.1	LoRTIA	exon	82884423	82884483	1	-	.	ID=id632;Parent=tr90;transcript_id=tr90
NC_037328.1	LoRTIA	exon	82884662	82884806	3	-	.	ID=id553;Parent=tr86;transcript_id=tr86
NC_037328.1	LoRTIA	exon	82884662	82884806	1	-	.	ID=id573;Parent=tr87;transcript_id=tr87
NC_037328.1	LoRTIA	exon	82884662	82884806	1	-	.	ID=id594;Parent=tr88;transcript_id=tr88
NC_037328.1	LoRTIA	exon	82884662	82884806	1	-	.	ID=id613;Parent=tr89;transcript_id=tr89
NC_037328.1	LoRTIA	exon	82884662	82884806	1	-	.	ID=id633;Parent=tr90;transcript_id=tr90
NC_037328.1	LoRTIA	exon	82884949	82885107	3	-	.	ID=id554;Parent=tr86;transcript_id=tr86
NC_037328.1	LoRTIA	exon	82884949	82885107	1	-	.	ID=id614;Parent=tr89;transcript_id=tr89
NC_037328.1	LoRTIA	exon	82884949	82885107	1	-	.	ID=id634;Parent=tr90;transcript_id=tr90
NC_037328.1	LoRTIA	exon	82884949	82885868	1	-	.	ID=id595;Parent=tr88;transcript_id=tr88
NC_037328.1	LoRTIA	exon	82884951	82885107	1	-	.	ID=id574;Parent=tr87;transcript_id=tr87
NC_037328.1	LoRTIA	exon	82885644	82885868	3	-	.	ID=id555;Parent=tr86;transcript_id=tr86
NC_037328.1	LoRTIA	exon	82885644	82885868	1	-	.	ID=id575;Parent=tr87;transcript_id=tr87
NC_037328.1	LoRTIA	exon	82885644	82885868	1	-	.	ID=id615;Parent=tr89;transcript_id=tr89
NC_037328.1	LoRTIA	exon	82885644	82885868	1	-	.	ID=id635;Parent=tr90;transcript_id=tr90
NC_037328.1	LoRTIA	exon	82886034	82886155	3	-	.	ID=id556;Parent=tr86;transcript_id=tr86
NC_037328.1	LoRTIA	exon	82886034	82886155	1	-	.	ID=id576;Parent=tr87;transcript_id=tr87
NC_037328.1	LoRTIA	exon	82886034	82886155	1	-	.	ID=id596;Parent=tr88;transcript_id=tr88
NC_037328.1	LoRTIA	exon	82886034	82886155	1	-	.	ID=id616;Parent=tr89;transcript_id=tr89
NC_037328.1	LoRTIA	exon	82886034	82886155	1	-	.	ID=id636;Parent=tr90;transcript_id=tr90
NC_037328.1	LoRTIA	exon	82886952	82887116	3	-	.	ID=id557;Parent=tr86;transcript_id=tr86
NC_037328.1	LoRTIA	exon	82886952	82887116	1	-	.	ID=id577;Parent=tr87;transcript_id=tr87
NC_037328.1	LoRTIA	exon	82886952	82887116	1	-	.	ID=id597;Parent=tr88;transcript_id=tr88
NC_037328.1	LoRTIA	exon	82886952	82887116	1	-	.	ID=id617;Parent=tr89;transcript_id=tr89
NC_037328.1	LoRTIA	exon	82886952	82887116	1	-	.	ID=id637;Parent=tr90;transcript_id=tr90
NC_037328.1	LoRTIA	exon	82887533	82887589	3	-	.	ID=id558;Parent=tr86;transcript_id=tr86
NC_037328.1	LoRTIA	exon	82887533	82887589	1	-	.	ID=id578;Parent=tr87;transcript_id=tr87
NC_037328.1	LoRTIA	exon	82887533	82887589	1	-	.	ID=id598;Parent=tr88;transcript_id=tr88
NC_037328.1	LoRTIA	exon	82887533	82887589	1	-	.	ID=id618;Parent=tr89;transcript_id=tr89
NC_037328.1	LoRTIA	exon	82887533	82887589	1	-	.	ID=id638;Parent=tr90;transcript_id=tr90
NC_037328.1	LoRTIA	exon	82888054	82888214	3	-	.	ID=id559;Parent=tr86;transcript_id=tr86
NC_037328.1	LoRTIA	exon	82888054	82888214	1	-	.	ID=id579;Parent=tr87;transcript_id=tr87
NC_037328.1	LoRTIA	exon	82888054	82888214	1	-	.	ID=id599;Parent=tr88;transcript_id=tr88
NC_037328.1	LoRTIA	exon	82888054	82888214	1	-	.	ID=id619;Parent=tr89;transcript_id=tr89
NC_037328.1	LoRTIA	exon	82888054	82888214	1	-	.	ID=id639;Parent=tr90;transcript_id=tr90
NC_037328.1	LoRTIA	exon	82921032	82921346	1	-	.	ID=id640;Parent=tr91;transcript_id=tr91
NC_037328.1	LoRTIA	mRNA	82921032	82927120	1	-	.	ID=tr91;transcript_id=tr91
NC_037328.1	LoRTIA	exon	82922017	82922300	1	-	.	ID=id641;Parent=tr91;transcript_id=tr91
NC_037328.1	LoRTIA	exon	82926918	82927120	1	-	.	ID=id642;Parent=tr91;transcript_id=tr91
NC_037328.1	LoRTIA	exon	82970227	82970836	2	-	.	ID=id643;Parent=tr92;transcript_id=tr92
NC_037328.1	LoRTIA	exon	82970227	82970836	1	-	.	ID=id653;Parent=tr93;transcript_id=tr93
NC_037328.1	LoRTIA	exon	82970227	82970836	1	-	.	ID=id663;Parent=tr94;transcript_id=tr94
NC_037328.1	LoRTIA	exon	82970227	82970836	1	-	.	ID=id673;Parent=tr95;transcript_id=tr95
NC_037328.1	LoRTIA	mRNA	82970227	82979101	1	-	.	ID=tr94;transcript_id=tr94
NC_037328.1	LoRTIA	mRNA	82970227	82979121	2	-	.	ID=tr92;transcript_id=tr92
NC_037328.1	LoRTIA	mRNA	82970227	82979155	1	-	.	ID=tr93;transcript_id=tr93
NC_037328.1	LoRTIA	mRNA	82970227	82979155	1	-	.	ID=tr95;transcript_id=tr95
NC_037328.1	LoRTIA	exon	82971175	82971601	1	-	.	ID=id684;Parent=tr96;transcript_id=tr96
NC_037328.1	LoRTIA	exon	82971175	82971601	1	-	.	ID=id694;Parent=tr97;transcript_id=tr97
NC_037328.1	LoRTIA	mRNA	82971175	82979101	1	-	.	ID=tr96;transcript_id=tr96
NC_037328.1	LoRTIA	mRNA	82971175	82979155	1	-	.	ID=tr97;transcript_id=tr97
NC_037328.1	LoRTIA	exon	82971490	82971601	2	-	.	ID=id644;Parent=tr92;transcript_id=tr92
NC_037328.1	LoRTIA	exon	82971490	82971601	1	-	.	ID=id654;Parent=tr93;transcript_id=tr93
NC_037328.1	LoRTIA	exon	82971490	82971601	1	-	.	ID=id664;Parent=tr94;transcript_id=tr94
NC_037328.1	LoRTIA	exon	82971490	82971601	1	-	.	ID=id674;Parent=tr95;transcript_id=tr95
NC_037328.1	LoRTIA	exon	82972122	82972219	2	-	.	ID=id645;Parent=tr92;transcript_id=tr92
NC_037328.1	LoRTIA	exon	82972122	82972219	1	-	.	ID=id655;Parent=tr93;transcript_id=tr93
NC_037328.1	LoRTIA	exon	82972122	82972219	1	-	.	ID=id665;Parent=tr94;transcript_id=tr94
NC_037328.1	LoRTIA	exon	82972122	82972219	1	-	.	ID=id675;Parent=tr95;transcript_id=tr95
NC_037328.1	LoRTIA	exon	82972122	82972219	1	-	.	ID=id685;Parent=tr96;transcript_id=tr96
NC_037328.1	LoRTIA	exon	82972122	82972219	1	-	.	ID=id695;Parent=tr97;transcript_id=tr97
NC_037328.1	LoRTIA	exon	82972323	82972458	2	-	.	ID=id646;Parent=tr92;transcript_id=tr92
NC_037328.1	LoRTIA	exon	82972323	82972458	1	-	.	ID=id656;Parent=tr93;transcript_id=tr93
NC_037328.1	LoRTIA	exon	82972323	82972458	1	-	.	ID=id666;Parent=tr94;transcript_id=tr94
NC_037328.1	LoRTIA	exon	82972323	82972458	1	-	.	ID=id676;Parent=tr95;transcript_id=tr95
NC_037328.1	LoRTIA	exon	82972323	82972458	1	-	.	ID=id686;Parent=tr96;transcript_id=tr96
NC_037328.1	LoRTIA	exon	82972323	82972458	1	-	.	ID=id696;Parent=tr97;transcript_id=tr97
NC_037328.1	LoRTIA	exon	82972563	82972682	2	-	.	ID=id647;Parent=tr92;transcript_id=tr92
NC_037328.1	LoRTIA	exon	82972563	82972682	1	-	.	ID=id657;Parent=tr93;transcript_id=tr93
NC_037328.1	LoRTIA	exon	82972563	82972682	1	-	.	ID=id667;Parent=tr94;transcript_id=tr94
NC_037328.1	LoRTIA	exon	82972563	82972682	1	-	.	ID=id677;Parent=tr95;transcript_id=tr95
NC_037328.1	LoRTIA	exon	82972563	82972682	1	-	.	ID=id687;Parent=tr96;transcript_id=tr96
NC_037328.1	LoRTIA	exon	82972563	82972682	1	-	.	ID=id697;Parent=tr97;transcript_id=tr97
NC_037328.1	LoRTIA	exon	82973186	82973327	2	-	.	ID=id648;Parent=tr92;transcript_id=tr92
NC_037328.1	LoRTIA	exon	82973186	82973327	1	-	.	ID=id658;Parent=tr93;transcript_id=tr93
NC_037328.1	LoRTIA	exon	82973186	82973327	1	-	.	ID=id668;Parent=tr94;transcript_id=tr94
NC_037328.1	LoRTIA	exon	82973186	82973327	1	-	.	ID=id678;Parent=tr95;transcript_id=tr95
NC_037328.1	LoRTIA	exon	82973186	82973327	1	-	.	ID=id688;Parent=tr96;transcript_id=tr96
NC_037328.1	LoRTIA	exon	82973186	82973327	1	-	.	ID=id698;Parent=tr97;transcript_id=tr97
NC_037328.1	LoRTIA	exon	82973418	82973553	1	-	.	ID=id679;Parent=tr95;transcript_id=tr95
NC_037328.1	LoRTIA	exon	82973418	82973553	1	-	.	ID=id689;Parent=tr96;transcript_id=tr96
NC_037328.1	LoRTIA	exon	82973418	82974247	2	-	.	ID=id649;Parent=tr92;transcript_id=tr92
NC_037328.1	LoRTIA	exon	82973418	82974247	1	-	.	ID=id659;Parent=tr93;transcript_id=tr93
NC_037328.1	LoRTIA	exon	82973418	82974247	1	-	.	ID=id669;Parent=tr94;transcript_id=tr94
NC_037328.1	LoRTIA	exon	82973418	82974247	1	-	.	ID=id699;Parent=tr97;transcript_id=tr97
NC_037328.1	LoRTIA	exon	82974165	82974247	1	-	.	ID=id680;Parent=tr95;transcript_id=tr95
NC_037328.1	LoRTIA	exon	82974165	82974247	1	-	.	ID=id690;Parent=tr96;transcript_id=tr96
NC_037328.1	LoRTIA	exon	82974965	82975227	1	-	.	ID=id700;Parent=tr97;transcript_id=tr97
NC_037328.1	LoRTIA	exon	82974965	82975230	2	-	.	ID=id650;Parent=tr92;transcript_id=tr92
NC_037328.1	LoRTIA	exon	82974965	82975230	1	-	.	ID=id660;Parent=tr93;transcript_id=tr93
NC_037328.1	LoRTIA	exon	82974965	82975230	1	-	.	ID=id670;Parent=tr94;transcript_id=tr94
NC_037328.1	LoRTIA	exon	82974965	82975230	1	-	.	ID=id681;Parent=tr95;transcript_id=tr95
NC_037328.1	LoRTIA	exon	82974965	82975230	1	-	.	ID=id691;Parent=tr96;transcript_id=tr96
NC_037328.1	LoRTIA	exon	82977042	82977158	2	-	.	ID=id651;Parent=tr92;transcript_id=tr92
NC_037328.1	LoRTIA	exon	82977042	82977158	1	-	.	ID=id661;Parent=tr93;transcript_id=tr93
NC_037328.1	LoRTIA	exon	82977042	82977158	1	-	.	ID=id671;Parent=tr94;transcript_id=tr94
NC_037328.1	LoRTIA	exon	82977042	82977158	1	-	.	ID=id682;Parent=tr95;transcript_id=tr95
NC_037328.1	LoRTIA	exon	82977042	82977158	1	-	.	ID=id692;Parent=tr96;transcript_id=tr96
NC_037328.1	LoRTIA	exon	82977042	82977158	1	-	.	ID=id701;Parent=tr97;transcript_id=tr97
NC_037328.1	LoRTIA	exon	82979059	82979101	1	-	.	ID=id672;Parent=tr94;transcript_id=tr94
NC_037328.1	LoRTIA	exon	82979059	82979101	1	-	.	ID=id693;Parent=tr96;transcript_id=tr96
NC_037328.1	LoRTIA	exon	82979059	82979121	2	-	.	ID=id652;Parent=tr92;transcript_id=tr92
NC_037328.1	LoRTIA	exon	82979059	82979155	1	-	.	ID=id662;Parent=tr93;transcript_id=tr93
NC_037328.1	LoRTIA	exon	82979059	82979155	1	-	.	ID=id683;Parent=tr95;transcript_id=tr95
NC_037328.1	LoRTIA	exon	82979059	82979155	1	-	.	ID=id702;Parent=tr97;transcript_id=tr97
NC_037328.1	LoRTIA	mRNA	83206209	83206779	2	+	.	ID=tr98;transcript_id=tr98
NC_037328.1	LoRTIA	mRNA	83232820	83233355	4	+	.	ID=tr99;transcript_id=tr99
NC_037328.1	LoRTIA	mRNA	83419537	83420367	9	+	.	ID=tr100;transcript_id=tr100
NC_037328.1	LoRTIA	mRNA	83709815	83711110	4	-	.	ID=tr101;transcript_id=tr101
NC_037328.1	LoRTIA	exon	86047795	86048212	1	-	.	ID=id703;Parent=tr102;transcript_id=tr102
NC_037328.1	LoRTIA	mRNA	86047795	86120962	1	-	.	ID=tr102;transcript_id=tr102
NC_037328.1	LoRTIA	exon	86048952	86049043	1	-	.	ID=id704;Parent=tr102;transcript_id=tr102
NC_037328.1	LoRTIA	exon	86053305	86053505	1	-	.	ID=id705;Parent=tr102;transcript_id=tr102
NC_037328.1	LoRTIA	exon	86055213	86055416	1	-	.	ID=id706;Parent=tr102;transcript_id=tr102
NC_037328.1	LoRTIA	exon	86060199	86060261	1	-	.	ID=id707;Parent=tr102;transcript_id=tr102
NC_037328.1	LoRTIA	exon	86060349	86060406	1	-	.	ID=id708;Parent=tr102;transcript_id=tr102
NC_037328.1	LoRTIA	exon	86061663	86061749	1	-	.	ID=id709;Parent=tr102;transcript_id=tr102
NC_037328.1	LoRTIA	exon	86068055	86068164	1	-	.	ID=id710;Parent=tr102;transcript_id=tr102
NC_037328.1	LoRTIA	exon	86071809	86071887	1	-	.	ID=id711;Parent=tr102;transcript_id=tr102
NC_037328.1	LoRTIA	exon	86073351	86073521	1	-	.	ID=id712;Parent=tr102;transcript_id=tr102
NC_037328.1	LoRTIA	exon	86074817	86074933	1	-	.	ID=id713;Parent=tr102;transcript_id=tr102
NC_037328.1	LoRTIA	exon	86075607	86075700	1	-	.	ID=id714;Parent=tr102;transcript_id=tr102
NC_037328.1	LoRTIA	exon	86075933	86076081	1	-	.	ID=id715;Parent=tr102;transcript_id=tr102
NC_037328.1	LoRTIA	exon	86076509	86076580	1	-	.	ID=id716;Parent=tr102;transcript_id=tr102
NC_037328.1	LoRTIA	exon	86096952	86097045	1	-	.	ID=id717;Parent=tr102;transcript_id=tr102
NC_037328.1	LoRTIA	exon	86098564	86098616	1	-	.	ID=id718;Parent=tr102;transcript_id=tr102
NC_037328.1	LoRTIA	exon	86120894	86120962	1	-	.	ID=id719;Parent=tr102;transcript_id=tr102
NC_037328.1	LoRTIA	exon	87503558	87504220	1	-	.	ID=id720;Parent=tr103;transcript_id=tr103
NC_037328.1	LoRTIA	mRNA	87503558	87518676	1	-	.	ID=tr103;transcript_id=tr103
NC_037328.1	LoRTIA	exon	87507949	87508055	1	-	.	ID=id721;Parent=tr103;transcript_id=tr103
NC_037328.1	LoRTIA	exon	87509085	87509146	1	-	.	ID=id722;Parent=tr103;transcript_id=tr103
NC_037328.1	LoRTIA	exon	87509910	87509976	1	-	.	ID=id723;Parent=tr103;transcript_id=tr103
NC_037328.1	LoRTIA	exon	87511225	87511313	1	-	.	ID=id724;Parent=tr103;transcript_id=tr103
NC_037328.1	LoRTIA	exon	87518532	87518676	1	-	.	ID=id725;Parent=tr103;transcript_id=tr103
NC_037328.1	LoRTIA	mRNA	92661136	92661673	1	+	.	ID=tr104;transcript_id=tr104
NC_037328.1	LoRTIA	mRNA	95820499	95821342	49	+	.	ID=tr105;transcript_id=tr105
NC_037328.1	LoRTIA	mRNA	95820532	95821342	3	+	.	ID=tr106;transcript_id=tr106
NC_037328.1	LoRTIA	mRNA	96158138	96158786	64	-	.	ID=tr107;transcript_id=tr107
NC_037328.1	LoRTIA	mRNA	96158167	96158336	1	-	.	ID=tr110;transcript_id=tr110
NC_037328.1	LoRTIA	mRNA	96158167	96158689	1	-	.	ID=tr109;transcript_id=tr109
NC_037328.1	LoRTIA	mRNA	96158167	96158786	80	-	.	ID=tr108;transcript_id=tr108
NC_037328.1	LoRTIA	exon	96572447	96572481	2	+	.	ID=id726;Parent=tr111;transcript_id=tr111
NC_037328.1	LoRTIA	mRNA	96572447	96576818	2	+	.	ID=tr111;transcript_id=tr111
NC_037328.1	LoRTIA	exon	96574271	96574363	2	+	.	ID=id727;Parent=tr111;transcript_id=tr111
NC_037328.1	LoRTIA	exon	96574528	96574649	2	+	.	ID=id728;Parent=tr111;transcript_id=tr111
NC_037328.1	LoRTIA	exon	96575911	96576818	2	+	.	ID=id729;Parent=tr111;transcript_id=tr111
NC_037328.1	LoRTIA	mRNA	97337501	97337911	1	+	.	ID=tr112;transcript_id=tr112
NC_037328.1	LoRTIA	exon	97389687	97391255	1	-	.	ID=id730;Parent=tr113;transcript_id=tr113
NC_037328.1	LoRTIA	mRNA	97389687	97421652	1	-	.	ID=tr113;transcript_id=tr113
NC_037328.1	LoRTIA	exon	97391043	97391255	1	-	.	ID=id738;Parent=tr114;transcript_id=tr114
NC_037328.1	LoRTIA	mRNA	97391043	97421652	1	-	.	ID=tr114;transcript_id=tr114
NC_037328.1	LoRTIA	exon	97395489	97395608	1	-	.	ID=id731;Parent=tr113;transcript_id=tr113
NC_037328.1	LoRTIA	exon	97395489	97395608	1	-	.	ID=id739;Parent=tr114;transcript_id=tr114
NC_037328.1	LoRTIA	exon	97397443	97397503	1	-	.	ID=id732;Parent=tr113;transcript_id=tr113
NC_037328.1	LoRTIA	exon	97397443	97397503	1	-	.	ID=id740;Parent=tr114;transcript_id=tr114
NC_037328.1	LoRTIA	exon	97405429	97405521	1	-	.	ID=id733;Parent=tr113;transcript_id=tr113
NC_037328.1	LoRTIA	exon	97405429	97405521	1	-	.	ID=id741;Parent=tr114;transcript_id=tr114
NC_037328.1	LoRTIA	exon	97405767	97405971	1	-	.	ID=id734;Parent=tr113;transcript_id=tr113
NC_037328.1	LoRTIA	exon	97405767	97405971	1	-	.	ID=id742;Parent=tr114;transcript_id=tr114
NC_037328.1	LoRTIA	exon	97411522	97411627	1	-	.	ID=id735;Parent=tr113;transcript_id=tr113
NC_037328.1	LoRTIA	exon	97411522	97411627	1	-	.	ID=id743;Parent=tr114;transcript_id=tr114
NC_037328.1	LoRTIA	exon	97412631	97412739	1	-	.	ID=id736;Parent=tr113;transcript_id=tr113
NC_037328.1	LoRTIA	exon	97412631	97412739	1	-	.	ID=id744;Parent=tr114;transcript_id=tr114
NC_037328.1	LoRTIA	exon	97421605	97421652	1	-	.	ID=id737;Parent=tr113;transcript_id=tr113
NC_037328.1	LoRTIA	exon	97421605	97421652	1	-	.	ID=id745;Parent=tr114;transcript_id=tr114
NC_037328.1	LoRTIA	exon	99744378	99744465	3	+	.	ID=id746;Parent=tr115;transcript_id=tr115
NC_037328.1	LoRTIA	mRNA	99744378	99792130	3	+	.	ID=tr115;transcript_id=tr115
NC_037328.1	LoRTIA	exon	99744397	99744465	1	+	.	ID=id754;Parent=tr116;transcript_id=tr116
NC_037328.1	LoRTIA	exon	99744397	99744465	2	+	.	ID=id763;Parent=tr117;transcript_id=tr117
NC_037328.1	LoRTIA	exon	99744397	99744465	1	+	.	ID=id771;Parent=tr118;transcript_id=tr118
NC_037328.1	LoRTIA	mRNA	99744397	99792130	1	+	.	ID=tr116;transcript_id=tr116
NC_037328.1	LoRTIA	mRNA	99744397	99792130	2	+	.	ID=tr117;transcript_id=tr117
NC_037328.1	LoRTIA	mRNA	99744397	99792130	1	+	.	ID=tr118;transcript_id=tr118
NC_037328.1	LoRTIA	exon	99745606	99745666	1	+	.	ID=id772;Parent=tr118;transcript_id=tr118
NC_037328.1	LoRTIA	exon	99760958	99761168	3	+	.	ID=id747;Parent=tr115;transcript_id=tr115
NC_037328.1	LoRTIA	exon	99760958	99761168	1	+	.	ID=id755;Parent=tr116;transcript_id=tr116
NC_037328.1	LoRTIA	exon	99760958	99761168	2	+	.	ID=id764;Parent=tr117;transcript_id=tr117
NC_037328.1	LoRTIA	exon	99760958	99761168	1	+	.	ID=id773;Parent=tr118;transcript_id=tr118
NC_037328.1	LoRTIA	exon	99773916	99773969	3	+	.	ID=id748;Parent=tr115;transcript_id=tr115
NC_037328.1	LoRTIA	exon	99773916	99773969	1	+	.	ID=id756;Parent=tr116;transcript_id=tr116
NC_037328.1	LoRTIA	exon	99773916	99773969	2	+	.	ID=id765;Parent=tr117;transcript_id=tr117
NC_037328.1	LoRTIA	exon	99773916	99773969	1	+	.	ID=id774;Parent=tr118;transcript_id=tr118
NC_037328.1	LoRTIA	exon	99780487	99780651	1	+	.	ID=id757;Parent=tr116;transcript_id=tr116
NC_037328.1	LoRTIA	exon	99780762	99780879	3	+	.	ID=id749;Parent=tr115;transcript_id=tr115
NC_037328.1	LoRTIA	exon	99780762	99780879	1	+	.	ID=id758;Parent=tr116;transcript_id=tr116
NC_037328.1	LoRTIA	exon	99780762	99780879	2	+	.	ID=id766;Parent=tr117;transcript_id=tr117
NC_037328.1	LoRTIA	exon	99780762	99780879	1	+	.	ID=id775;Parent=tr118;transcript_id=tr118
NC_037328.1	LoRTIA	exon	99782550	99782676	3	+	.	ID=id750;Parent=tr115;transcript_id=tr115
NC_037328.1	LoRTIA	exon	99782550	99782676	1	+	.	ID=id759;Parent=tr116;transcript_id=tr116
NC_037328.1	LoRTIA	exon	99782550	99782676	2	+	.	ID=id767;Parent=tr117;transcript_id=tr117
NC_037328.1	LoRTIA	exon	99782550	99782676	1	+	.	ID=id776;Parent=tr118;transcript_id=tr118
NC_037328.1	LoRTIA	exon	99787984	99788062	3	+	.	ID=id751;Parent=tr115;transcript_id=tr115
NC_037328.1	LoRTIA	exon	99787984	99788062	1	+	.	ID=id760;Parent=tr116;transcript_id=tr116
NC_037328.1	LoRTIA	exon	99787984	99788062	2	+	.	ID=id768;Parent=tr117;transcript_id=tr117
NC_037328.1	LoRTIA	exon	99787984	99788062	1	+	.	ID=id777;Parent=tr118;transcript_id=tr118
NC_037328.1	LoRTIA	exon	99788370	99788452	3	+	.	ID=id752;Parent=tr115;transcript_id=tr115
NC_037328.1	LoRTIA	exon	99788370	99788452	1	+	.	ID=id761;Parent=tr116;transcript_id=tr116
NC_037328.1	LoRTIA	exon	99788370	99788452	2	+	.	ID=id769;Parent=tr117;transcript_id=tr117
NC_037328.1	LoRTIA	exon	99788370	99788452	1	+	.	ID=id778;Parent=tr118;transcript_id=tr118
NC_037328.1	LoRTIA	exon	99791655	99792130	3	+	.	ID=id753;Parent=tr115;transcript_id=tr115
NC_037328.1	LoRTIA	exon	99791655	99792130	1	+	.	ID=id762;Parent=tr116;transcript_id=tr116
NC_037328.1	LoRTIA	exon	99791655	99792130	2	+	.	ID=id770;Parent=tr117;transcript_id=tr117
NC_037328.1	LoRTIA	exon	99791655	99792130	1	+	.	ID=id779;Parent=tr118;transcript_id=tr118
NC_037328.1	LoRTIA	mRNA	104351125	104351843	22	+	.	ID=tr119;transcript_id=tr119
NC_037328.1	LoRTIA	exon	107044156	107046490	1	-	.	ID=id780;Parent=tr120;transcript_id=tr120
NC_037328.1	LoRTIA	mRNA	107044156	107078606	1	-	.	ID=tr120;transcript_id=tr120
NC_037328.1	LoRTIA	exon	107047008	107047240	1	-	.	ID=id781;Parent=tr120;transcript_id=tr120
NC_037328.1	LoRTIA	exon	107047379	107047561	1	-	.	ID=id782;Parent=tr120;transcript_id=tr120
NC_037328.1	LoRTIA	exon	107048160	107048333	1	-	.	ID=id783;Parent=tr120;transcript_id=tr120
NC_037328.1	LoRTIA	exon	107048605	107048749	1	-	.	ID=id784;Parent=tr120;transcript_id=tr120
NC_037328.1	LoRTIA	exon	107049792	107049981	1	-	.	ID=id785;Parent=tr120;transcript_id=tr120
NC_037328.1	LoRTIA	exon	107053642	107053768	1	-	.	ID=id786;Parent=tr120;transcript_id=tr120
NC_037328.1	LoRTIA	exon	107054846	107054998	1	-	.	ID=id787;Parent=tr120;transcript_id=tr120
NC_037328.1	LoRTIA	exon	107055906	107055985	1	-	.	ID=id788;Parent=tr120;transcript_id=tr120
NC_037328.1	LoRTIA	exon	107056072	107056297	1	-	.	ID=id789;Parent=tr120;transcript_id=tr120
NC_037328.1	LoRTIA	exon	107058141	107058302	1	-	.	ID=id790;Parent=tr120;transcript_id=tr120
NC_037328.1	LoRTIA	exon	107060507	107060692	1	-	.	ID=id791;Parent=tr120;transcript_id=tr120
NC_037328.1	LoRTIA	exon	107062312	107062545	1	-	.	ID=id792;Parent=tr120;transcript_id=tr120
NC_037328.1	LoRTIA	exon	107063863	107064027	1	-	.	ID=id793;Parent=tr120;transcript_id=tr120
NC_037328.1	LoRTIA	exon	107065677	107065827	1	-	.	ID=id794;Parent=tr120;transcript_id=tr120
NC_037328.1	LoRTIA	exon	107066506	107066646	1	-	.	ID=id795;Parent=tr120;transcript_id=tr120
NC_037328.1	LoRTIA	exon	107067120	107067247	1	-	.	ID=id796;Parent=tr120;transcript_id=tr120
NC_037328.1	LoRTIA	exon	107067494	107067658	1	-	.	ID=id797;Parent=tr120;transcript_id=tr120
NC_037328.1	LoRTIA	exon	107073954	107074130	1	-	.	ID=id798;Parent=tr120;transcript_id=tr120
NC_037328.1	LoRTIA	exon	107075604	107075795	1	-	.	ID=id799;Parent=tr120;transcript_id=tr120
NC_037328.1	LoRTIA	exon	107076250	107076428	1	-	.	ID=id800;Parent=tr120;transcript_id=tr120
NC_037328.1	LoRTIA	exon	107077257	107077400	1	-	.	ID=id801;Parent=tr120;transcript_id=tr120
NC_037328.1	LoRTIA	exon	107078512	107078606	1	-	.	ID=id802;Parent=tr120;transcript_id=tr120
NC_037328.1	LoRTIA	exon	108853384	108853729	1	-	.	ID=id803;Parent=tr121;transcript_id=tr121
NC_037328.1	LoRTIA	mRNA	108853384	108903169	1	-	.	ID=tr121;transcript_id=tr121
NC_037328.1	LoRTIA	exon	108853888	108853941	1	-	.	ID=id804;Parent=tr121;transcript_id=tr121
NC_037328.1	LoRTIA	exon	108854706	108854866	1	-	.	ID=id805;Parent=tr121;transcript_id=tr121
NC_037328.1	LoRTIA	exon	108860829	108860973	1	-	.	ID=id806;Parent=tr121;transcript_id=tr121
NC_037328.1	LoRTIA	exon	108862536	108862698	1	-	.	ID=id807;Parent=tr121;transcript_id=tr121
NC_037328.1	LoRTIA	exon	108874793	108874875	1	-	.	ID=id808;Parent=tr121;transcript_id=tr121
NC_037328.1	LoRTIA	exon	108875940	108876077	1	-	.	ID=id809;Parent=tr121;transcript_id=tr121
NC_037328.1	LoRTIA	exon	108878615	108878671	1	-	.	ID=id810;Parent=tr121;transcript_id=tr121
NC_037328.1	LoRTIA	exon	108879972	108880073	1	-	.	ID=id811;Parent=tr121;transcript_id=tr121
NC_037328.1	LoRTIA	exon	108881515	108881652	1	-	.	ID=id812;Parent=tr121;transcript_id=tr121
NC_037328.1	LoRTIA	exon	108884233	108884317	1	-	.	ID=id813;Parent=tr121;transcript_id=tr121
NC_037328.1	LoRTIA	exon	108884869	108885023	1	-	.	ID=id814;Parent=tr121;transcript_id=tr121
NC_037328.1	LoRTIA	exon	108893176	108893326	1	-	.	ID=id815;Parent=tr121;transcript_id=tr121
NC_037328.1	LoRTIA	exon	108896082	108896198	1	-	.	ID=id816;Parent=tr121;transcript_id=tr121
NC_037328.1	LoRTIA	exon	108898153	108898357	1	-	.	ID=id817;Parent=tr121;transcript_id=tr121
NC_037328.1	LoRTIA	exon	108898792	108898924	1	-	.	ID=id818;Parent=tr121;transcript_id=tr121
NC_037328.1	LoRTIA	exon	108900478	108900630	1	-	.	ID=id819;Parent=tr121;transcript_id=tr121
NC_037328.1	LoRTIA	exon	108902973	108903169	1	-	.	ID=id820;Parent=tr121;transcript_id=tr121
NC_037328.1	LoRTIA	exon	108966771	108967135	1	-	.	ID=id821;Parent=tr122;transcript_id=tr122
NC_037328.1	LoRTIA	mRNA	108966771	109413779	1	-	.	ID=tr122;transcript_id=tr122
NC_037328.1	LoRTIA	exon	108967783	108967935	1	-	.	ID=id822;Parent=tr122;transcript_id=tr122
NC_037328.1	LoRTIA	exon	108974908	108975014	1	-	.	ID=id823;Parent=tr122;transcript_id=tr122
NC_037328.1	LoRTIA	exon	109057933	109058001	1	-	.	ID=id824;Parent=tr122;transcript_id=tr122
NC_037328.1	LoRTIA	exon	109170661	109170712	1	-	.	ID=id825;Parent=tr122;transcript_id=tr122
NC_037328.1	LoRTIA	exon	109219038	109219074	1	-	.	ID=id826;Parent=tr122;transcript_id=tr122
NC_037328.1	LoRTIA	exon	109304923	109305096	1	-	.	ID=id827;Parent=tr122;transcript_id=tr122
NC_037328.1	LoRTIA	exon	109400361	109400486	1	-	.	ID=id828;Parent=tr122;transcript_id=tr122
NC_037328.1	LoRTIA	exon	109400779	109400974	1	-	.	ID=id829;Parent=tr122;transcript_id=tr122
NC_037328.1	LoRTIA	exon	109413652	109413779	1	-	.	ID=id830;Parent=tr122;transcript_id=tr122
NC_037328.1	LoRTIA	exon	110448762	110449117	1	+	.	ID=id831;Parent=tr123;transcript_id=tr123
NC_037328.1	LoRTIA	mRNA	110448762	110461301	1	+	.	ID=tr123;transcript_id=tr123
NC_037328.1	LoRTIA	mRNA	110448762	110461346	1	+	.	ID=tr124;transcript_id=tr124
NC_037328.1	LoRTIA	exon	110449402	110449476	1	+	.	ID=id832;Parent=tr123;transcript_id=tr123
NC_037328.1	LoRTIA	exon	110450162	110450271	1	+	.	ID=id833;Parent=tr123;transcript_id=tr123
NC_037328.1	LoRTIA	exon	110455877	110455997	1	+	.	ID=id834;Parent=tr123;transcript_id=tr123
NC_037328.1	LoRTIA	exon	110457043	110457107	1	+	.	ID=id835;Parent=tr123;transcript_id=tr123
NC_037328.1	LoRTIA	exon	110458803	110458902	1	+	.	ID=id836;Parent=tr123;transcript_id=tr123
NC_037328.1	LoRTIA	exon	110459023	110459127	1	+	.	ID=id837;Parent=tr123;transcript_id=tr123
NC_037328.1	LoRTIA	exon	110459225	110459366	1	+	.	ID=id838;Parent=tr123;transcript_id=tr123
NC_037328.1	LoRTIA	exon	110459579	110459690	1	+	.	ID=id839;Parent=tr123;transcript_id=tr123
NC_037328.1	LoRTIA	exon	110459790	110459888	1	+	.	ID=id840;Parent=tr123;transcript_id=tr123
NC_037328.1	LoRTIA	exon	110460506	110461301	1	+	.	ID=id841;Parent=tr123;transcript_id=tr123
NC_037328.1	LoRTIA	exon	111095789	111095978	2	+	.	ID=id842;Parent=tr125;transcript_id=tr125
NC_037328.1	LoRTIA	mRNA	111095789	111107050	2	+	.	ID=tr125;transcript_id=tr125
NC_037328.1	LoRTIA	exon	111095801	111095978	2	+	.	ID=id847;Parent=tr126;transcript_id=tr126
NC_037328.1	LoRTIA	mRNA	111095801	111107050	2	+	.	ID=tr126;transcript_id=tr126
NC_037328.1	LoRTIA	exon	111095831	111095978	3	+	.	ID=id852;Parent=tr127;transcript_id=tr127
NC_037328.1	LoRTIA	exon	111095831	111095978	1	+	.	ID=id857;Parent=tr128;transcript_id=tr128
NC_037328.1	LoRTIA	exon	111095831	111095978	1	+	.	ID=id862;Parent=tr129;transcript_id=tr129
NC_037328.1	LoRTIA	mRNA	111095831	111107050	3	+	.	ID=tr127;transcript_id=tr127
NC_037328.1	LoRTIA	mRNA	111095831	111107050	1	+	.	ID=tr129;transcript_id=tr129
NC_037328.1	LoRTIA	mRNA	111095831	111110432	1	+	.	ID=tr128;transcript_id=tr128
NC_037328.1	LoRTIA	exon	111097171	111097297	2	+	.	ID=id843;Parent=tr125;transcript_id=tr125
NC_037328.1	LoRTIA	exon	111097171	111097297	2	+	.	ID=id848;Parent=tr126;transcript_id=tr126
NC_037328.1	LoRTIA	exon	111097171	111097297	3	+	.	ID=id853;Parent=tr127;transcript_id=tr127
NC_037328.1	LoRTIA	exon	111097171	111097297	1	+	.	ID=id858;Parent=tr128;transcript_id=tr128
NC_037328.1	LoRTIA	exon	111097171	111097301	1	+	.	ID=id863;Parent=tr129;transcript_id=tr129
NC_037328.1	LoRTIA	exon	111101400	111101498	2	+	.	ID=id844;Parent=tr125;transcript_id=tr125
NC_037328.1	LoRTIA	exon	111101400	111101498	2	+	.	ID=id849;Parent=tr126;transcript_id=tr126
NC_037328.1	LoRTIA	exon	111101400	111101498	3	+	.	ID=id854;Parent=tr127;transcript_id=tr127
NC_037328.1	LoRTIA	exon	111101400	111101498	1	+	.	ID=id859;Parent=tr128;transcript_id=tr128
NC_037328.1	LoRTIA	exon	111101400	111101498	1	+	.	ID=id864;Parent=tr129;transcript_id=tr129
NC_037328.1	LoRTIA	exon	111105573	111105704	2	+	.	ID=id845;Parent=tr125;transcript_id=tr125
NC_037328.1	LoRTIA	exon	111105573	111105704	2	+	.	ID=id850;Parent=tr126;transcript_id=tr126
NC_037328.1	LoRTIA	exon	111105573	111105704	3	+	.	ID=id855;Parent=tr127;transcript_id=tr127
NC_037328.1	LoRTIA	exon	111105573	111105704	1	+	.	ID=id860;Parent=tr128;transcript_id=tr128
NC_037328.1	LoRTIA	exon	111105573	111105704	1	+	.	ID=id865;Parent=tr129;transcript_id=tr129
NC_037328.1	LoRTIA	exon	111106758	111107050	2	+	.	ID=id846;Parent=tr125;transcript_id=tr125
NC_037328.1	LoRTIA	exon	111106758	111107050	2	+	.	ID=id851;Parent=tr126;transcript_id=tr126
NC_037328.1	LoRTIA	exon	111106758	111107050	3	+	.	ID=id856;Parent=tr127;transcript_id=tr127
NC_037328.1	LoRTIA	exon	111106758	111107050	1	+	.	ID=id866;Parent=tr129;transcript_id=tr129
NC_037328.1	LoRTIA	exon	111106758	111110432	1	+	.	ID=id861;Parent=tr128;transcript_id=tr128
NC_037328.1	LoRTIA	exon	117598273	117598727	1	+	.	ID=id867;Parent=tr130;transcript_id=tr130
NC_037328.1	LoRTIA	exon	117598273	117598727	1	+	.	ID=id870;Parent=tr131;transcript_id=tr131
NC_037328.1	LoRTIA	mRNA	117598273	117600552	1	+	.	ID=tr130;transcript_id=tr130
NC_037328.1	LoRTIA	mRNA	117598273	117602266	1	+	.	ID=tr131;transcript_id=tr131
NC_037328.1	LoRTIA	exon	117599007	117599082	1	+	.	ID=id868;Parent=tr130;transcript_id=tr130
NC_037328.1	LoRTIA	exon	117599007	117599082	1	+	.	ID=id871;Parent=tr131;transcript_id=tr131
NC_037328.1	LoRTIA	exon	117600268	117600552	1	+	.	ID=id869;Parent=tr130;transcript_id=tr130
NC_037328.1	LoRTIA	exon	117600268	117602266	1	+	.	ID=id872;Parent=tr131;transcript_id=tr131
NC_037328.1	LoRTIA	exon	118809487	118809766	11	+	.	ID=id873;Parent=tr132;transcript_id=tr132
NC_037328.1	LoRTIA	exon	118809487	118809766	2	+	.	ID=id878;Parent=tr133;transcript_id=tr133
NC_037328.1	LoRTIA	exon	118809487	118809766	2	+	.	ID=id882;Parent=tr134;transcript_id=tr134
NC_037328.1	LoRTIA	exon	118809487	118809766	1	+	.	ID=id887;Parent=tr135;transcript_id=tr135
NC_037328.1	LoRTIA	mRNA	118809487	118817524	1	+	.	ID=tr135;transcript_id=tr135
NC_037328.1	LoRTIA	mRNA	118809487	118817546	2	+	.	ID=tr134;transcript_id=tr134
NC_037328.1	LoRTIA	mRNA	118809487	118817969	11	+	.	ID=tr132;transcript_id=tr132
NC_037328.1	LoRTIA	mRNA	118809487	118817969	2	+	.	ID=tr133;transcript_id=tr133
NC_037328.1	LoRTIA	exon	118811237	118811327	1	+	.	ID=id892;Parent=tr136;transcript_id=tr136
NC_037328.1	LoRTIA	mRNA	118811237	118817546	1	+	.	ID=tr136;transcript_id=tr136
NC_037328.1	LoRTIA	exon	118811238	118811327	11	+	.	ID=id874;Parent=tr132;transcript_id=tr132
NC_037328.1	LoRTIA	exon	118811238	118811327	2	+	.	ID=id883;Parent=tr134;transcript_id=tr134
NC_037328.1	LoRTIA	exon	118811238	118811327	1	+	.	ID=id888;Parent=tr135;transcript_id=tr135
NC_037328.1	LoRTIA	exon	118811238	118811562	2	+	.	ID=id879;Parent=tr133;transcript_id=tr133
NC_037328.1	LoRTIA	exon	118811265	118811327	1	+	.	ID=id896;Parent=tr137;transcript_id=tr137
NC_037328.1	LoRTIA	mRNA	118811265	118817969	1	+	.	ID=tr137;transcript_id=tr137
NC_037328.1	LoRTIA	exon	118811417	118811562	11	+	.	ID=id875;Parent=tr132;transcript_id=tr132
NC_037328.1	LoRTIA	exon	118811417	118811562	2	+	.	ID=id884;Parent=tr134;transcript_id=tr134
NC_037328.1	LoRTIA	exon	118811417	118811562	1	+	.	ID=id889;Parent=tr135;transcript_id=tr135
NC_037328.1	LoRTIA	exon	118811417	118811562	1	+	.	ID=id893;Parent=tr136;transcript_id=tr136
NC_037328.1	LoRTIA	exon	118811417	118811562	1	+	.	ID=id897;Parent=tr137;transcript_id=tr137
NC_037328.1	LoRTIA	exon	118811447	118811562	1	+	.	ID=id900;Parent=tr138;transcript_id=tr138
NC_037328.1	LoRTIA	mRNA	118811447	118817969	1	+	.	ID=tr138;transcript_id=tr138
NC_037328.1	LoRTIA	exon	118814706	118814886	11	+	.	ID=id876;Parent=tr132;transcript_id=tr132
NC_037328.1	LoRTIA	exon	118814706	118814886	2	+	.	ID=id880;Parent=tr133;transcript_id=tr133
NC_037328.1	LoRTIA	exon	118814706	118814886	2	+	.	ID=id885;Parent=tr134;transcript_id=tr134
NC_037328.1	LoRTIA	exon	118814706	118814886	1	+	.	ID=id890;Parent=tr135;transcript_id=tr135
NC_037328.1	LoRTIA	exon	118814706	118814886	1	+	.	ID=id894;Parent=tr136;transcript_id=tr136
NC_037328.1	LoRTIA	exon	118814706	118814886	1	+	.	ID=id898;Parent=tr137;transcript_id=tr137
NC_037328.1	LoRTIA	exon	118814706	118814886	1	+	.	ID=id901;Parent=tr138;transcript_id=tr138
NC_037328.1	LoRTIA	exon	118817116	118817524	1	+	.	ID=id891;Parent=tr135;transcript_id=tr135
NC_037328.1	LoRTIA	exon	118817116	118817546	2	+	.	ID=id886;Parent=tr134;transcript_id=tr134
NC_037328.1	LoRTIA	exon	118817116	118817546	1	+	.	ID=id895;Parent=tr136;transcript_id=tr136
NC_037328.1	LoRTIA	exon	118817116	118817969	11	+	.	ID=id877;Parent=tr132;transcript_id=tr132
NC_037328.1	LoRTIA	exon	118817116	118817969	2	+	.	ID=id881;Parent=tr133;transcript_id=tr133
NC_037328.1	LoRTIA	exon	118817116	118817969	1	+	.	ID=id899;Parent=tr137;transcript_id=tr137
NC_037328.1	LoRTIA	exon	118817116	118817969	1	+	.	ID=id902;Parent=tr138;transcript_id=tr138
NC_037328.1	LoRTIA	exon	119950348	119950489	1	+	.	ID=id903;Parent=tr139;transcript_id=tr139
NC_037328.1	LoRTIA	mRNA	119950348	120058513	1	+	.	ID=tr139;transcript_id=tr139
NC_037328.1	LoRTIA	exon	120018004	120018067	1	+	.	ID=id904;Parent=tr139;transcript_id=tr139
NC_037328.1	LoRTIA	exon	120056798	120056857	1	+	.	ID=id905;Parent=tr139;transcript_id=tr139
NC_037328.1	LoRTIA	exon	120058274	120058513	1	+	.	ID=id906;Parent=tr139;transcript_id=tr139
NC_037328.1	LoRTIA	exon	121946324	121946456	1	+	.	ID=id907;Parent=tr140;transcript_id=tr140
NC_037328.1	LoRTIA	mRNA	121946324	121974118	1	+	.	ID=tr140;transcript_id=tr140
NC_037328.1	LoRTIA	exon	121946367	121946456	1	+	.	ID=id916;Parent=tr141;transcript_id=tr141
NC_037328.1	LoRTIA	mRNA	121946367	121974118	1	+	.	ID=tr141;transcript_id=tr141
NC_037328.1	LoRTIA	exon	121954512	121954537	1	+	.	ID=id908;Parent=tr140;transcript_id=tr140
NC_037328.1	LoRTIA	exon	121954512	121954537	1	+	.	ID=id917;Parent=tr141;transcript_id=tr141
NC_037328.1	LoRTIA	exon	121957880	121957921	1	+	.	ID=id909;Parent=tr140;transcript_id=tr140
NC_037328.1	LoRTIA	exon	121957880	121957921	1	+	.	ID=id918;Parent=tr141;transcript_id=tr141
NC_037328.1	LoRTIA	exon	121961270	121961472	1	+	.	ID=id910;Parent=tr140;transcript_id=tr140
NC_037328.1	LoRTIA	exon	121961270	121961472	1	+	.	ID=id919;Parent=tr141;transcript_id=tr141
NC_037328.1	LoRTIA	exon	121962775	121962817	1	+	.	ID=id911;Parent=tr140;transcript_id=tr140
NC_037328.1	LoRTIA	exon	121962775	121962817	1	+	.	ID=id920;Parent=tr141;transcript_id=tr141
NC_037328.1	LoRTIA	exon	121965361	121965581	1	+	.	ID=id912;Parent=tr140;transcript_id=tr140
NC_037328.1	LoRTIA	exon	121965361	121965581	1	+	.	ID=id921;Parent=tr141;transcript_id=tr141
NC_037328.1	LoRTIA	exon	121967767	121967928	1	+	.	ID=id913;Parent=tr140;transcript_id=tr140
NC_037328.1	LoRTIA	exon	121967767	121967928	1	+	.	ID=id922;Parent=tr141;transcript_id=tr141
NC_037328.1	LoRTIA	exon	121970568	121970729	1	+	.	ID=id914;Parent=tr140;transcript_id=tr140
NC_037328.1	LoRTIA	exon	121970568	121970729	1	+	.	ID=id923;Parent=tr141;transcript_id=tr141
NC_037328.1	LoRTIA	exon	121973161	121974118	1	+	.	ID=id915;Parent=tr140;transcript_id=tr140
NC_037328.1	LoRTIA	exon	121973161	121974118	1	+	.	ID=id924;Parent=tr141;transcript_id=tr141
NC_037328.1	LoRTIA	exon	127050090	127050763	2	-	.	ID=id925;Parent=tr142;transcript_id=tr142
NC_037328.1	LoRTIA	mRNA	127050090	127086252	2	-	.	ID=tr142;transcript_id=tr142
NC_037328.1	LoRTIA	exon	127052670	127052756	2	-	.	ID=id926;Parent=tr142;transcript_id=tr142
NC_037328.1	LoRTIA	exon	127056846	127056896	2	-	.	ID=id927;Parent=tr142;transcript_id=tr142
NC_037328.1	LoRTIA	exon	127059705	127059889	2	-	.	ID=id928;Parent=tr142;transcript_id=tr142
NC_037328.1	LoRTIA	exon	127065765	127065872	2	-	.	ID=id929;Parent=tr142;transcript_id=tr142
NC_037328.1	LoRTIA	exon	127069208	127069336	2	-	.	ID=id930;Parent=tr142;transcript_id=tr142
NC_037328.1	LoRTIA	exon	127085983	127086252	2	-	.	ID=id931;Parent=tr142;transcript_id=tr142
NC_037328.1	LoRTIA	exon	127215202	127215750	1	-	.	ID=id932;Parent=tr143;transcript_id=tr143
NC_037328.1	LoRTIA	mRNA	127215202	127222214	1	-	.	ID=tr143;transcript_id=tr143
NC_037328.1	LoRTIA	exon	127218420	127218467	1	-	.	ID=id933;Parent=tr143;transcript_id=tr143
NC_037328.1	LoRTIA	exon	127221943	127222214	1	-	.	ID=id934;Parent=tr143;transcript_id=tr143
NC_037328.1	LoRTIA	exon	129707534	129707632	1	+	.	ID=id935;Parent=tr144;transcript_id=tr144
NC_037328.1	LoRTIA	exon	129707534	129707632	1	+	.	ID=id957;Parent=tr145;transcript_id=tr145
NC_037328.1	LoRTIA	mRNA	129707534	129740550	1	+	.	ID=tr144;transcript_id=tr144
NC_037328.1	LoRTIA	mRNA	129707534	129740550	1	+	.	ID=tr145;transcript_id=tr145
NC_037328.1	LoRTIA	exon	129712855	129712992	1	+	.	ID=id936;Parent=tr144;transcript_id=tr144
NC_037328.1	LoRTIA	exon	129712855	129712992	1	+	.	ID=id958;Parent=tr145;transcript_id=tr145
NC_037328.1	LoRTIA	exon	129718488	129718574	1	+	.	ID=id937;Parent=tr144;transcript_id=tr144
NC_037328.1	LoRTIA	exon	129718488	129718574	1	+	.	ID=id959;Parent=tr145;transcript_id=tr145
NC_037328.1	LoRTIA	exon	129718778	129718904	1	+	.	ID=id938;Parent=tr144;transcript_id=tr144
NC_037328.1	LoRTIA	exon	129718778	129718904	1	+	.	ID=id960;Parent=tr145;transcript_id=tr145
NC_037328.1	LoRTIA	exon	129720111	129720259	1	+	.	ID=id939;Parent=tr144;transcript_id=tr144
NC_037328.1	LoRTIA	exon	129720111	129720259	1	+	.	ID=id961;Parent=tr145;transcript_id=tr145
NC_037328.1	LoRTIA	exon	129722071	129722217	1	+	.	ID=id940;Parent=tr144;transcript_id=tr144
NC_037328.1	LoRTIA	exon	129722071	129722217	1	+	.	ID=id962;Parent=tr145;transcript_id=tr145
NC_037328.1	LoRTIA	exon	129723162	129723261	1	+	.	ID=id941;Parent=tr144;transcript_id=tr144
NC_037328.1	LoRTIA	exon	129723162	129723261	1	+	.	ID=id963;Parent=tr145;transcript_id=tr145
NC_037328.1	LoRTIA	exon	129723920	129724062	1	+	.	ID=id942;Parent=tr144;transcript_id=tr144
NC_037328.1	LoRTIA	exon	129723920	129724062	1	+	.	ID=id964;Parent=tr145;transcript_id=tr145
NC_037328.1	LoRTIA	exon	129724307	129724506	1	+	.	ID=id943;Parent=tr144;transcript_id=tr144
NC_037328.1	LoRTIA	exon	129724307	129724506	1	+	.	ID=id965;Parent=tr145;transcript_id=tr145
NC_037328.1	LoRTIA	exon	129725839	129725949	1	+	.	ID=id944;Parent=tr144;transcript_id=tr144
NC_037328.1	LoRTIA	exon	129725839	129725949	1	+	.	ID=id966;Parent=tr145;transcript_id=tr145
NC_037328.1	LoRTIA	exon	129727942	129728030	1	+	.	ID=id945;Parent=tr144;transcript_id=tr144
NC_037328.1	LoRTIA	exon	129727942	129728229	1	+	.	ID=id967;Parent=tr145;transcript_id=tr145
NC_037328.1	LoRTIA	exon	129728123	129728229	1	+	.	ID=id946;Parent=tr144;transcript_id=tr144
NC_037328.1	LoRTIA	exon	129729522	129729665	1	+	.	ID=id947;Parent=tr144;transcript_id=tr144
NC_037328.1	LoRTIA	exon	129729522	129729665	1	+	.	ID=id968;Parent=tr145;transcript_id=tr145
NC_037328.1	LoRTIA	exon	129730533	129730663	1	+	.	ID=id948;Parent=tr144;transcript_id=tr144
NC_037328.1	LoRTIA	exon	129730533	129730663	1	+	.	ID=id969;Parent=tr145;transcript_id=tr145
NC_037328.1	LoRTIA	exon	129730921	129731128	1	+	.	ID=id949;Parent=tr144;transcript_id=tr144
NC_037328.1	LoRTIA	exon	129730921	129731128	1	+	.	ID=id970;Parent=tr145;transcript_id=tr145
NC_037328.1	LoRTIA	exon	129735591	129735701	1	+	.	ID=id950;Parent=tr144;transcript_id=tr144
NC_037328.1	LoRTIA	exon	129735591	129735701	1	+	.	ID=id971;Parent=tr145;transcript_id=tr145
NC_037328.1	LoRTIA	exon	129736694	129736908	1	+	.	ID=id951;Parent=tr144;transcript_id=tr144
NC_037328.1	LoRTIA	exon	129736694	129736908	1	+	.	ID=id972;Parent=tr145;transcript_id=tr145
NC_037328.1	LoRTIA	exon	129739126	129739218	1	+	.	ID=id952;Parent=tr144;transcript_id=tr144
NC_037328.1	LoRTIA	exon	129739126	129739218	1	+	.	ID=id973;Parent=tr145;transcript_id=tr145
NC_037328.1	LoRTIA	exon	129739304	129739484	1	+	.	ID=id953;Parent=tr144;transcript_id=tr144
NC_037328.1	LoRTIA	exon	129739304	129739484	1	+	.	ID=id974;Parent=tr145;transcript_id=tr145
NC_037328.1	LoRTIA	exon	129739670	129739738	1	+	.	ID=id954;Parent=tr144;transcript_id=tr144
NC_037328.1	LoRTIA	exon	129739670	129739738	1	+	.	ID=id975;Parent=tr145;transcript_id=tr145
NC_037328.1	LoRTIA	exon	129739881	129739952	1	+	.	ID=id955;Parent=tr144;transcript_id=tr144
NC_037328.1	LoRTIA	exon	129739881	129739952	1	+	.	ID=id976;Parent=tr145;transcript_id=tr145
NC_037328.1	LoRTIA	exon	129740190	129740550	1	+	.	ID=id956;Parent=tr144;transcript_id=tr144
NC_037328.1	LoRTIA	exon	129740190	129740550	1	+	.	ID=id977;Parent=tr145;transcript_id=tr145
NC_037328.1	LoRTIA	exon	129741109	129741234	1	-	.	ID=id978;Parent=tr146;transcript_id=tr146
NC_037328.1	LoRTIA	mRNA	129741109	129754516	1	-	.	ID=tr146;transcript_id=tr146
NC_037328.1	LoRTIA	exon	129742196	129742304	1	-	.	ID=id979;Parent=tr146;transcript_id=tr146
NC_037328.1	LoRTIA	exon	129744712	129744857	1	-	.	ID=id980;Parent=tr146;transcript_id=tr146
NC_037328.1	LoRTIA	exon	129746071	129746154	1	-	.	ID=id981;Parent=tr146;transcript_id=tr146
NC_037328.1	LoRTIA	exon	129746458	129746601	1	-	.	ID=id982;Parent=tr146;transcript_id=tr146
NC_037328.1	LoRTIA	exon	129748892	129749056	1	-	.	ID=id983;Parent=tr146;transcript_id=tr146
NC_037328.1	LoRTIA	exon	129750126	129750289	1	-	.	ID=id984;Parent=tr146;transcript_id=tr146
NC_037328.1	LoRTIA	exon	129754337	129754516	1	-	.	ID=id985;Parent=tr146;transcript_id=tr146
NC_037328.1	LoRTIA	exon	130488928	130489367	1	-	.	ID=id986;Parent=tr147;transcript_id=tr147
NC_037328.1	LoRTIA	mRNA	130488928	130505304	1	-	.	ID=tr147;transcript_id=tr147
NC_037328.1	LoRTIA	exon	130494073	130494122	1	-	.	ID=id987;Parent=tr147;transcript_id=tr147
NC_037328.1	LoRTIA	exon	130498976	130499204	1	-	.	ID=id988;Parent=tr147;transcript_id=tr147
NC_037328.1	LoRTIA	exon	130499557	130499689	1	-	.	ID=id989;Parent=tr147;transcript_id=tr147
NC_037328.1	LoRTIA	exon	130505169	130505304	1	-	.	ID=id990;Parent=tr147;transcript_id=tr147
NC_037328.1	LoRTIA	exon	134839407	134839467	1	+	.	ID=id991;Parent=tr148;transcript_id=tr148
NC_037328.1	LoRTIA	mRNA	134839407	134844738	1	+	.	ID=tr148;transcript_id=tr148
NC_037328.1	LoRTIA	exon	134840440	134840570	1	+	.	ID=id992;Parent=tr148;transcript_id=tr148
NC_037328.1	LoRTIA	exon	134844333	134844738	1	+	.	ID=id993;Parent=tr148;transcript_id=tr148
NC_037328.1	LoRTIA	exon	135336783	135336985	1	+	.	ID=id994;Parent=tr149;transcript_id=tr149
NC_037328.1	LoRTIA	exon	135336783	135336985	1	+	.	ID=id1008;Parent=tr150;transcript_id=tr150
NC_037328.1	LoRTIA	mRNA	135336783	135344481	1	+	.	ID=tr150;transcript_id=tr150
NC_037328.1	LoRTIA	mRNA	135336783	135425843	1	+	.	ID=tr149;transcript_id=tr149
NC_037328.1	LoRTIA	exon	135344041	135344481	1	+	.	ID=id1009;Parent=tr150;transcript_id=tr150
NC_037328.1	LoRTIA	exon	135382022	135382159	1	+	.	ID=id995;Parent=tr149;transcript_id=tr149
NC_037328.1	LoRTIA	exon	135386914	135387076	1	+	.	ID=id996;Parent=tr149;transcript_id=tr149
NC_037328.1	LoRTIA	exon	135403102	135403329	1	+	.	ID=id997;Parent=tr149;transcript_id=tr149
NC_037328.1	LoRTIA	exon	135404354	135404452	1	+	.	ID=id998;Parent=tr149;transcript_id=tr149
NC_037328.1	LoRTIA	exon	135407129	135407265	1	+	.	ID=id999;Parent=tr149;transcript_id=tr149
NC_037328.1	LoRTIA	exon	135409438	135409516	1	+	.	ID=id1000;Parent=tr149;transcript_id=tr149
NC_037328.1	LoRTIA	exon	135410009	135410173	1	+	.	ID=id1001;Parent=tr149;transcript_id=tr149
NC_037328.1	LoRTIA	exon	135411647	135411836	1	+	.	ID=id1002;Parent=tr149;transcript_id=tr149
NC_037328.1	LoRTIA	exon	135413442	135413607	1	+	.	ID=id1003;Parent=tr149;transcript_id=tr149
NC_037328.1	LoRTIA	exon	135416137	135416300	1	+	.	ID=id1004;Parent=tr149;transcript_id=tr149
NC_037328.1	LoRTIA	exon	135420392	135420456	1	+	.	ID=id1005;Parent=tr149;transcript_id=tr149
NC_037328.1	LoRTIA	exon	135422868	135422991	1	+	.	ID=id1006;Parent=tr149;transcript_id=tr149
NC_037328.1	LoRTIA	exon	135423872	135425843	1	+	.	ID=id1007;Parent=tr149;transcript_id=tr149
NC_037328.1	LoRTIA	exon	135531708	135533343	1	-	.	ID=id1010;Parent=tr151;transcript_id=tr151
NC_037328.1	LoRTIA	mRNA	135531708	135572577	1	-	.	ID=tr151;transcript_id=tr151
NC_037328.1	LoRTIA	exon	135532021	135533343	1	-	.	ID=id1017;Parent=tr152;transcript_id=tr152
NC_037328.1	LoRTIA	mRNA	135532021	135572577	1	-	.	ID=tr152;transcript_id=tr152
NC_037328.1	LoRTIA	exon	135532159	135533343	1	-	.	ID=id1024;Parent=tr153;transcript_id=tr153
NC_037328.1	LoRTIA	mRNA	135532159	135572577	1	-	.	ID=tr153;transcript_id=tr153
NC_037328.1	LoRTIA	exon	135540965	135541019	1	-	.	ID=id1011;Parent=tr151;transcript_id=tr151
NC_037328.1	LoRTIA	exon	135540965	135541019	1	-	.	ID=id1018;Parent=tr152;transcript_id=tr152
NC_037328.1	LoRTIA	exon	135540965	135541019	1	-	.	ID=id1025;Parent=tr153;transcript_id=tr153
NC_037328.1	LoRTIA	exon	135551897	135552033	1	-	.	ID=id1012;Parent=tr151;transcript_id=tr151
NC_037328.1	LoRTIA	exon	135551897	135552033	1	-	.	ID=id1019;Parent=tr152;transcript_id=tr152
NC_037328.1	LoRTIA	exon	135551897	135552033	1	-	.	ID=id1026;Parent=tr153;transcript_id=tr153
NC_037328.1	LoRTIA	exon	135566594	135566676	1	-	.	ID=id1013;Parent=tr151;transcript_id=tr151
NC_037328.1	LoRTIA	exon	135566594	135566676	1	-	.	ID=id1020;Parent=tr152;transcript_id=tr152
NC_037328.1	LoRTIA	exon	135566594	135566676	1	-	.	ID=id1027;Parent=tr153;transcript_id=tr153
NC_037328.1	LoRTIA	exon	135570761	135570838	1	-	.	ID=id1014;Parent=tr151;transcript_id=tr151
NC_037328.1	LoRTIA	exon	135570761	135570838	1	-	.	ID=id1021;Parent=tr152;transcript_id=tr152
NC_037328.1	LoRTIA	exon	135570761	135570838	1	-	.	ID=id1028;Parent=tr153;transcript_id=tr153
NC_037328.1	LoRTIA	exon	135571674	135571768	1	-	.	ID=id1015;Parent=tr151;transcript_id=tr151
NC_037328.1	LoRTIA	exon	135571674	135571768	1	-	.	ID=id1022;Parent=tr152;transcript_id=tr152
NC_037328.1	LoRTIA	exon	135571674	135571768	1	-	.	ID=id1029;Parent=tr153;transcript_id=tr153
NC_037328.1	LoRTIA	exon	135572391	135572577	1	-	.	ID=id1016;Parent=tr151;transcript_id=tr151
NC_037328.1	LoRTIA	exon	135572391	135572577	1	-	.	ID=id1023;Parent=tr152;transcript_id=tr152
NC_037328.1	LoRTIA	exon	135572391	135572577	1	-	.	ID=id1030;Parent=tr153;transcript_id=tr153
NC_037328.1	LoRTIA	exon	135867529	135869470	2	-	.	ID=id1031;Parent=tr154;transcript_id=tr154
NC_037328.1	LoRTIA	exon	135867529	135869470	1	-	.	ID=id1036;Parent=tr155;transcript_id=tr155
NC_037328.1	LoRTIA	mRNA	135867529	135881501	2	-	.	ID=tr154;transcript_id=tr154
NC_037328.1	LoRTIA	mRNA	135867529	135881501	1	-	.	ID=tr155;transcript_id=tr155
NC_037328.1	LoRTIA	exon	135869884	135869933	1	-	.	ID=id1037;Parent=tr155;transcript_id=tr155
NC_037328.1	LoRTIA	exon	135871088	135871247	2	-	.	ID=id1032;Parent=tr154;transcript_id=tr154
NC_037328.1	LoRTIA	exon	135871088	135871247	1	-	.	ID=id1038;Parent=tr155;transcript_id=tr155
NC_037328.1	LoRTIA	exon	135871773	135871918	2	-	.	ID=id1033;Parent=tr154;transcript_id=tr154
NC_037328.1	LoRTIA	exon	135871773	135871918	1	-	.	ID=id1039;Parent=tr155;transcript_id=tr155
NC_037328.1	LoRTIA	exon	135880376	135880452	2	-	.	ID=id1034;Parent=tr154;transcript_id=tr154
NC_037328.1	LoRTIA	exon	135880376	135880452	1	-	.	ID=id1041;Parent=tr156;transcript_id=tr156
NC_037328.1	LoRTIA	exon	135880376	135880452	1	-	.	ID=id1043;Parent=tr157;transcript_id=tr157
NC_037328.1	LoRTIA	exon	135880376	135881501	1	-	.	ID=id1040;Parent=tr155;transcript_id=tr155
NC_037328.1	LoRTIA	mRNA	135880376	135881501	1	-	.	ID=tr157;transcript_id=tr157
NC_037328.1	LoRTIA	mRNA	135880376	135881717	1	-	.	ID=tr156;transcript_id=tr156
NC_037328.1	LoRTIA	exon	135881145	135881501	2	-	.	ID=id1035;Parent=tr154;transcript_id=tr154
NC_037328.1	LoRTIA	exon	135881145	135881501	1	-	.	ID=id1044;Parent=tr157;transcript_id=tr157
NC_037328.1	LoRTIA	exon	135881145	135881717	1	-	.	ID=id1042;Parent=tr156;transcript_id=tr156
NC_037328.1	LoRTIA	mRNA	138267662	138268233	2	-	.	ID=tr158;transcript_id=tr158
NC_037328.1	LoRTIA	exon	138384492	138384735	2	+	.	ID=id1045;Parent=tr159;transcript_id=tr159
NC_037328.1	LoRTIA	mRNA	138384492	138441532	2	+	.	ID=tr159;transcript_id=tr159
NC_037328.1	LoRTIA	exon	138386312	138386496	2	+	.	ID=id1046;Parent=tr159;transcript_id=tr159
NC_037328.1	LoRTIA	exon	138387506	138387597	2	+	.	ID=id1047;Parent=tr159;transcript_id=tr159
NC_037328.1	LoRTIA	exon	138389492	138389590	2	+	.	ID=id1048;Parent=tr159;transcript_id=tr159
NC_037328.1	LoRTIA	exon	138406263	138406362	2	+	.	ID=id1049;Parent=tr159;transcript_id=tr159
NC_037328.1	LoRTIA	exon	138407930	138407990	2	+	.	ID=id1050;Parent=tr159;transcript_id=tr159
NC_037328.1	LoRTIA	exon	138424357	138424465	2	+	.	ID=id1051;Parent=tr159;transcript_id=tr159
NC_037328.1	LoRTIA	exon	138426459	138426536	2	+	.	ID=id1052;Parent=tr159;transcript_id=tr159
NC_037328.1	LoRTIA	exon	138428724	138428801	2	+	.	ID=id1053;Parent=tr159;transcript_id=tr159
NC_037328.1	LoRTIA	exon	138441203	138441532	2	+	.	ID=id1054;Parent=tr159;transcript_id=tr159
NC_037328.1	LoRTIA	exon	139225713	139225919	1	-	.	ID=id1055;Parent=tr160;transcript_id=tr160
NC_037328.1	LoRTIA	exon	139225713	139225919	3	-	.	ID=id1062;Parent=tr161;transcript_id=tr161
NC_037328.1	LoRTIA	mRNA	139225713	139238322	1	-	.	ID=tr160;transcript_id=tr160
NC_037328.1	LoRTIA	mRNA	139225713	139238322	3	-	.	ID=tr161;transcript_id=tr161
NC_037328.1	LoRTIA	exon	139229258	139229394	1	-	.	ID=id1056;Parent=tr160;transcript_id=tr160
NC_037328.1	LoRTIA	exon	139229258	139229394	3	-	.	ID=id1063;Parent=tr161;transcript_id=tr161
NC_037328.1	LoRTIA	exon	139230449	139230647	1	-	.	ID=id1057;Parent=tr160;transcript_id=tr160
NC_037328.1	LoRTIA	exon	139230449	139230647	3	-	.	ID=id1064;Parent=tr161;transcript_id=tr161
NC_037328.1	LoRTIA	exon	139233242	139233304	1	-	.	ID=id1058;Parent=tr160;transcript_id=tr160
NC_037328.1	LoRTIA	exon	139233242	139233304	3	-	.	ID=id1065;Parent=tr161;transcript_id=tr161
NC_037328.1	LoRTIA	exon	139235494	139235645	1	-	.	ID=id1059;Parent=tr160;transcript_id=tr160
NC_037328.1	LoRTIA	exon	139235494	139235645	3	-	.	ID=id1066;Parent=tr161;transcript_id=tr161
NC_037328.1	LoRTIA	exon	139236715	139236821	3	-	.	ID=id1067;Parent=tr161;transcript_id=tr161
NC_037328.1	LoRTIA	exon	139236719	139236821	1	-	.	ID=id1060;Parent=tr160;transcript_id=tr160
NC_037328.1	LoRTIA	exon	139238160	139238322	1	-	.	ID=id1061;Parent=tr160;transcript_id=tr160
NC_037328.1	LoRTIA	exon	139238160	139238322	3	-	.	ID=id1068;Parent=tr161;transcript_id=tr161
NC_037328.1	LoRTIA	mRNA	139308074	139308805	5	+	.	ID=tr162;transcript_id=tr162
NC_037328.1	LoRTIA	exon	139405740	139406888	1	-	.	ID=id1069;Parent=tr163;transcript_id=tr163
NC_037328.1	LoRTIA	mRNA	139405740	139412426	1	-	.	ID=tr163;transcript_id=tr163
NC_037328.1	LoRTIA	exon	139406036	139406888	2	-	.	ID=id1075;Parent=tr165;transcript_id=tr165
NC_037328.1	LoRTIA	exon	139406036	139406888	1	-	.	ID=id1081;Parent=tr167;transcript_id=tr167
NC_037328.1	LoRTIA	exon	139406036	139406888	1	-	.	ID=id1085;Parent=tr168;transcript_id=tr168
NC_037328.1	LoRTIA	exon	139406036	139406888	2	-	.	ID=id1089;Parent=tr169;transcript_id=tr169
NC_037328.1	LoRTIA	mRNA	139406036	139412426	4	-	.	ID=tr164;transcript_id=tr164
NC_037328.1	LoRTIA	mRNA	139406036	139412426	2	-	.	ID=tr165;transcript_id=tr165
NC_037328.1	LoRTIA	mRNA	139406036	139412426	1	-	.	ID=tr167;transcript_id=tr167
NC_037328.1	LoRTIA	mRNA	139406036	139412426	1	-	.	ID=tr168;transcript_id=tr168
NC_037328.1	LoRTIA	mRNA	139406036	139412459	2	-	.	ID=tr166;transcript_id=tr166
NC_037328.1	LoRTIA	mRNA	139406036	139412459	2	-	.	ID=tr169;transcript_id=tr169
NC_037328.1	LoRTIA	exon	139408596	139408724	1	-	.	ID=id1070;Parent=tr163;transcript_id=tr163
NC_037328.1	LoRTIA	exon	139408596	139408724	2	-	.	ID=id1076;Parent=tr165;transcript_id=tr165
NC_037328.1	LoRTIA	exon	139408596	139408724	1	-	.	ID=id1082;Parent=tr167;transcript_id=tr167
NC_037328.1	LoRTIA	exon	139408596	139408724	1	-	.	ID=id1086;Parent=tr168;transcript_id=tr168
NC_037328.1	LoRTIA	exon	139408596	139408724	2	-	.	ID=id1090;Parent=tr169;transcript_id=tr169
NC_037328.1	LoRTIA	exon	139411693	139411743	1	-	.	ID=id1071;Parent=tr163;transcript_id=tr163
NC_037328.1	LoRTIA	exon	139411693	139411743	2	-	.	ID=id1077;Parent=tr165;transcript_id=tr165
NC_037328.1	LoRTIA	exon	139411693	139411743	2	-	.	ID=id1091;Parent=tr169;transcript_id=tr169
NC_037328.1	LoRTIA	exon	139411693	139411775	1	-	.	ID=id1083;Parent=tr167;transcript_id=tr167
NC_037328.1	LoRTIA	exon	139411693	139411973	1	-	.	ID=id1087;Parent=tr168;transcript_id=tr168
NC_037328.1	LoRTIA	exon	139411826	139411855	1	-	.	ID=id1072;Parent=tr163;transcript_id=tr163
NC_037328.1	LoRTIA	exon	139411826	139411855	2	-	.	ID=id1078;Parent=tr165;transcript_id=tr165
NC_037328.1	LoRTIA	exon	139411826	139411855	2	-	.	ID=id1092;Parent=tr169;transcript_id=tr169
NC_037328.1	LoRTIA	exon	139411941	139411973	1	-	.	ID=id1073;Parent=tr163;transcript_id=tr163
NC_037328.1	LoRTIA	exon	139411941	139411973	2	-	.	ID=id1079;Parent=tr165;transcript_id=tr165
NC_037328.1	LoRTIA	exon	139411941	139411973	2	-	.	ID=id1093;Parent=tr169;transcript_id=tr169
NC_037328.1	LoRTIA	exon	139412289	139412426	1	-	.	ID=id1084;Parent=tr167;transcript_id=tr167
NC_037328.1	LoRTIA	exon	139412304	139412426	1	-	.	ID=id1074;Parent=tr163;transcript_id=tr163
NC_037328.1	LoRTIA	exon	139412304	139412426	2	-	.	ID=id1080;Parent=tr165;transcript_id=tr165
NC_037328.1	LoRTIA	exon	139412304	139412426	1	-	.	ID=id1088;Parent=tr168;transcript_id=tr168
NC_037328.1	LoRTIA	exon	139412304	139412459	2	-	.	ID=id1094;Parent=tr169;transcript_id=tr169
NC_037328.1	LoRTIA	exon	139443081	139443204	1	+	.	ID=id1095;Parent=tr170;transcript_id=tr170
NC_037328.1	LoRTIA	mRNA	139443081	139458043	1	+	.	ID=tr170;transcript_id=tr170
NC_037328.1	LoRTIA	exon	139443100	139443204	1	+	.	ID=id1100;Parent=tr171;transcript_id=tr171
NC_037328.1	LoRTIA	mRNA	139443100	139458043	1	+	.	ID=tr171;transcript_id=tr171
NC_037328.1	LoRTIA	exon	139451065	139451230	1	+	.	ID=id1096;Parent=tr170;transcript_id=tr170
NC_037328.1	LoRTIA	exon	139451065	139451230	1	+	.	ID=id1101;Parent=tr171;transcript_id=tr171
NC_037328.1	LoRTIA	exon	139452240	139452307	1	+	.	ID=id1097;Parent=tr170;transcript_id=tr170
NC_037328.1	LoRTIA	exon	139452240	139452307	1	+	.	ID=id1102;Parent=tr171;transcript_id=tr171
NC_037328.1	LoRTIA	exon	139455317	139455431	1	+	.	ID=id1098;Parent=tr170;transcript_id=tr170
NC_037328.1	LoRTIA	exon	139455317	139455431	1	+	.	ID=id1103;Parent=tr171;transcript_id=tr171
NC_037328.1	LoRTIA	exon	139457148	139458043	1	+	.	ID=id1099;Parent=tr170;transcript_id=tr170
NC_037328.1	LoRTIA	exon	139457148	139458043	1	+	.	ID=id1104;Parent=tr171;transcript_id=tr171
NC_037328.1	LoRTIA	exon	143120369	143120500	2	+	.	ID=id1105;Parent=tr172;transcript_id=tr172
NC_037328.1	LoRTIA	mRNA	143120369	143131757	2	+	.	ID=tr172;transcript_id=tr172
NC_037328.1	LoRTIA	exon	143120399	143120500	2	+	.	ID=id1108;Parent=tr173;transcript_id=tr173
NC_037328.1	LoRTIA	exon	143120399	143120500	1	+	.	ID=id1111;Parent=tr174;transcript_id=tr174
NC_037328.1	LoRTIA	mRNA	143120399	143131757	2	+	.	ID=tr173;transcript_id=tr173
NC_037328.1	LoRTIA	mRNA	143120399	143131757	1	+	.	ID=tr174;transcript_id=tr174
NC_037328.1	LoRTIA	exon	143122330	143122450	2	+	.	ID=id1106;Parent=tr172;transcript_id=tr172
NC_037328.1	LoRTIA	exon	143122330	143122450	2	+	.	ID=id1109;Parent=tr173;transcript_id=tr173
NC_037328.1	LoRTIA	exon	143131174	143131757	2	+	.	ID=id1107;Parent=tr172;transcript_id=tr172
NC_037328.1	LoRTIA	exon	143131174	143131757	2	+	.	ID=id1110;Parent=tr173;transcript_id=tr173
NC_037328.1	LoRTIA	exon	143131174	143131757	1	+	.	ID=id1112;Parent=tr174;transcript_id=tr174
NC_037328.1	LoRTIA	exon	143261991	143262266	2	-	.	ID=id1113;Parent=tr175;transcript_id=tr175
NC_037328.1	LoRTIA	exon	143261991	143262266	1	-	.	ID=id1121;Parent=tr176;transcript_id=tr176
NC_037328.1	LoRTIA	exon	143261991	143262266	2	-	.	ID=id1129;Parent=tr177;transcript_id=tr177
NC_037328.1	LoRTIA	exon	143261991	143262266	1	-	.	ID=id1137;Parent=tr178;transcript_id=tr178
NC_037328.1	LoRTIA	mRNA	143261991	143274932	2	-	.	ID=tr175;transcript_id=tr175
NC_037328.1	LoRTIA	mRNA	143261991	143274944	1	-	.	ID=tr176;transcript_id=tr176
NC_037328.1	LoRTIA	mRNA	143261991	143274944	2	-	.	ID=tr177;transcript_id=tr177
NC_037328.1	LoRTIA	mRNA	143261991	143274944	1	-	.	ID=tr178;transcript_id=tr178
NC_037328.1	LoRTIA	exon	143263428	143263520	2	-	.	ID=id1114;Parent=tr175;transcript_id=tr175
NC_037328.1	LoRTIA	exon	143263428	143263520	1	-	.	ID=id1122;Parent=tr176;transcript_id=tr176
NC_037328.1	LoRTIA	exon	143263428	143263520	2	-	.	ID=id1130;Parent=tr177;transcript_id=tr177
NC_037328.1	LoRTIA	exon	143263428	143263735	1	-	.	ID=id1138;Parent=tr178;transcript_id=tr178
NC_037328.1	LoRTIA	exon	143263598	143263735	1	-	.	ID=id1123;Parent=tr176;transcript_id=tr176
NC_037328.1	LoRTIA	exon	143263602	143263735	2	-	.	ID=id1115;Parent=tr175;transcript_id=tr175
NC_037328.1	LoRTIA	exon	143263602	143263735	2	-	.	ID=id1131;Parent=tr177;transcript_id=tr177
NC_037328.1	LoRTIA	exon	143264233	143264328	1	-	.	ID=id1124;Parent=tr176;transcript_id=tr176
NC_037328.1	LoRTIA	exon	143264233	143264331	2	-	.	ID=id1116;Parent=tr175;transcript_id=tr175
NC_037328.1	LoRTIA	exon	143264233	143264331	2	-	.	ID=id1132;Parent=tr177;transcript_id=tr177
NC_037328.1	LoRTIA	exon	143264233	143264331	1	-	.	ID=id1139;Parent=tr178;transcript_id=tr178
NC_037328.1	LoRTIA	exon	143264480	143264529	2	-	.	ID=id1117;Parent=tr175;transcript_id=tr175
NC_037328.1	LoRTIA	exon	143264480	143264529	1	-	.	ID=id1125;Parent=tr176;transcript_id=tr176
NC_037328.1	LoRTIA	exon	143264480	143264529	2	-	.	ID=id1133;Parent=tr177;transcript_id=tr177
NC_037328.1	LoRTIA	exon	143264480	143264529	1	-	.	ID=id1140;Parent=tr178;transcript_id=tr178
NC_037328.1	LoRTIA	exon	143267745	143267811	2	-	.	ID=id1118;Parent=tr175;transcript_id=tr175
NC_037328.1	LoRTIA	exon	143267745	143267811	1	-	.	ID=id1126;Parent=tr176;transcript_id=tr176
NC_037328.1	LoRTIA	exon	143267745	143267811	2	-	.	ID=id1134;Parent=tr177;transcript_id=tr177
NC_037328.1	LoRTIA	exon	143267745	143267811	1	-	.	ID=id1141;Parent=tr178;transcript_id=tr178
NC_037328.1	LoRTIA	exon	143271018	143271105	2	-	.	ID=id1119;Parent=tr175;transcript_id=tr175
NC_037328.1	LoRTIA	exon	143271018	143271105	1	-	.	ID=id1127;Parent=tr176;transcript_id=tr176
NC_037328.1	LoRTIA	exon	143271018	143271105	2	-	.	ID=id1135;Parent=tr177;transcript_id=tr177
NC_037328.1	LoRTIA	exon	143271018	143271105	1	-	.	ID=id1142;Parent=tr178;transcript_id=tr178
NC_037328.1	LoRTIA	exon	143274859	143274932	2	-	.	ID=id1120;Parent=tr175;transcript_id=tr175
NC_037328.1	LoRTIA	exon	143274859	143274944	1	-	.	ID=id1128;Parent=tr176;transcript_id=tr176
NC_037328.1	LoRTIA	exon	143274859	143274944	2	-	.	ID=id1136;Parent=tr177;transcript_id=tr177
NC_037328.1	LoRTIA	exon	143274859	143274944	1	-	.	ID=id1143;Parent=tr178;transcript_id=tr178
NC_037328.1	LoRTIA	exon	143512575	143514918	1	-	.	ID=id1144;Parent=tr179;transcript_id=tr179
NC_037328.1	LoRTIA	mRNA	143512575	143523982	1	-	.	ID=tr179;transcript_id=tr179
NC_037328.1	LoRTIA	exon	143515322	143515556	1	-	.	ID=id1145;Parent=tr179;transcript_id=tr179
NC_037328.1	LoRTIA	exon	143516237	143516512	1	-	.	ID=id1146;Parent=tr179;transcript_id=tr179
NC_037328.1	LoRTIA	exon	143517020	143517236	1	-	.	ID=id1147;Parent=tr179;transcript_id=tr179
NC_037328.1	LoRTIA	exon	143517341	143517463	1	-	.	ID=id1148;Parent=tr179;transcript_id=tr179
NC_037328.1	LoRTIA	exon	143517935	143518081	1	-	.	ID=id1149;Parent=tr179;transcript_id=tr179
NC_037328.1	LoRTIA	exon	143518334	143518557	1	-	.	ID=id1150;Parent=tr179;transcript_id=tr179
NC_037328.1	LoRTIA	exon	143519141	143519264	1	-	.	ID=id1151;Parent=tr179;transcript_id=tr179
NC_037328.1	LoRTIA	exon	143519491	143519615	1	-	.	ID=id1152;Parent=tr179;transcript_id=tr179
NC_037328.1	LoRTIA	exon	143519792	143519953	1	-	.	ID=id1153;Parent=tr179;transcript_id=tr179
NC_037328.1	LoRTIA	exon	143520116	143520179	1	-	.	ID=id1154;Parent=tr179;transcript_id=tr179
NC_037328.1	LoRTIA	exon	143522729	143522845	1	-	.	ID=id1155;Parent=tr179;transcript_id=tr179
NC_037328.1	LoRTIA	exon	143523291	143523461	1	-	.	ID=id1156;Parent=tr179;transcript_id=tr179
NC_037328.1	LoRTIA	exon	143523849	143523982	1	-	.	ID=id1157;Parent=tr179;transcript_id=tr179
NC_037328.1	LoRTIA	exon	143782430	143782660	1	+	.	ID=id1158;Parent=tr180;transcript_id=tr180
NC_037328.1	LoRTIA	mRNA	143782430	143808173	1	+	.	ID=tr180;transcript_id=tr180
NC_037328.1	LoRTIA	exon	143795877	143795931	1	+	.	ID=id1159;Parent=tr180;transcript_id=tr180
NC_037328.1	LoRTIA	exon	143799476	143799580	1	+	.	ID=id1160;Parent=tr180;transcript_id=tr180
NC_037328.1	LoRTIA	exon	143800132	143800215	1	+	.	ID=id1161;Parent=tr180;transcript_id=tr180
NC_037328.1	LoRTIA	exon	143800952	143800998	1	+	.	ID=id1162;Parent=tr180;transcript_id=tr180
NC_037328.1	LoRTIA	exon	143802182	143802267	1	+	.	ID=id1163;Parent=tr180;transcript_id=tr180
NC_037328.1	LoRTIA	exon	143803334	143803379	1	+	.	ID=id1164;Parent=tr180;transcript_id=tr180
NC_037328.1	LoRTIA	exon	143805359	143805470	1	+	.	ID=id1165;Parent=tr180;transcript_id=tr180
NC_037328.1	LoRTIA	exon	143806361	143806497	1	+	.	ID=id1166;Parent=tr180;transcript_id=tr180
NC_037328.1	LoRTIA	exon	143807552	143807618	1	+	.	ID=id1167;Parent=tr180;transcript_id=tr180
NC_037328.1	LoRTIA	exon	143807877	143808173	1	+	.	ID=id1168;Parent=tr180;transcript_id=tr180
NC_037328.1	LoRTIA	exon	143846934	143847270	1	-	.	ID=id1169;Parent=tr181;transcript_id=tr181
NC_037328.1	LoRTIA	mRNA	143846934	143850400	1	-	.	ID=tr181;transcript_id=tr181
NC_037328.1	LoRTIA	exon	143847694	143847795	1	-	.	ID=id1170;Parent=tr181;transcript_id=tr181
NC_037328.1	LoRTIA	exon	143850210	143850400	1	-	.	ID=id1171;Parent=tr181;transcript_id=tr181
NC_037328.1	LoRTIA	exon	144308747	144308885	1	+	.	ID=id1172;Parent=tr182;transcript_id=tr182
NC_037328.1	LoRTIA	mRNA	144308747	144335967	1	+	.	ID=tr182;transcript_id=tr182
NC_037328.1	LoRTIA	exon	144314171	144314244	1	+	.	ID=id1173;Parent=tr182;transcript_id=tr182
NC_037328.1	LoRTIA	exon	144316301	144316378	1	+	.	ID=id1174;Parent=tr182;transcript_id=tr182
NC_037328.1	LoRTIA	exon	144319013	144319202	1	+	.	ID=id1175;Parent=tr182;transcript_id=tr182
NC_037328.1	LoRTIA	exon	144319856	144320021	1	+	.	ID=id1176;Parent=tr182;transcript_id=tr182
NC_037328.1	LoRTIA	exon	144320616	144320660	1	+	.	ID=id1177;Parent=tr182;transcript_id=tr182
NC_037328.1	LoRTIA	exon	144320918	144321026	1	+	.	ID=id1178;Parent=tr182;transcript_id=tr182
NC_037328.1	LoRTIA	exon	144322705	144322800	1	+	.	ID=id1179;Parent=tr182;transcript_id=tr182
NC_037328.1	LoRTIA	exon	144324890	144324982	1	+	.	ID=id1180;Parent=tr182;transcript_id=tr182
NC_037328.1	LoRTIA	exon	144326190	144326315	1	+	.	ID=id1181;Parent=tr182;transcript_id=tr182
NC_037328.1	LoRTIA	exon	144327303	144327367	1	+	.	ID=id1182;Parent=tr182;transcript_id=tr182
NC_037328.1	LoRTIA	exon	144327989	144328052	1	+	.	ID=id1183;Parent=tr182;transcript_id=tr182
NC_037328.1	LoRTIA	exon	144329853	144329999	1	+	.	ID=id1184;Parent=tr182;transcript_id=tr182
NC_037328.1	LoRTIA	exon	144330358	144330428	1	+	.	ID=id1185;Parent=tr182;transcript_id=tr182
NC_037328.1	LoRTIA	exon	144330875	144330962	1	+	.	ID=id1186;Parent=tr182;transcript_id=tr182
NC_037328.1	LoRTIA	exon	144331410	144331562	1	+	.	ID=id1187;Parent=tr182;transcript_id=tr182
NC_037328.1	LoRTIA	exon	144333066	144333230	1	+	.	ID=id1188;Parent=tr182;transcript_id=tr182
NC_037328.1	LoRTIA	exon	144333727	144333788	1	+	.	ID=id1189;Parent=tr182;transcript_id=tr182
NC_037328.1	LoRTIA	exon	144333998	144334109	1	+	.	ID=id1190;Parent=tr182;transcript_id=tr182
NC_037328.1	LoRTIA	exon	144334721	144334820	1	+	.	ID=id1191;Parent=tr182;transcript_id=tr182
NC_037328.1	LoRTIA	exon	144334908	144335013	1	+	.	ID=id1192;Parent=tr182;transcript_id=tr182
NC_037328.1	LoRTIA	exon	144335391	144335967	1	+	.	ID=id1193;Parent=tr182;transcript_id=tr182
NC_037328.1	LoRTIA	exon	144340637	144341848	1	-	.	ID=id1194;Parent=tr183;transcript_id=tr183
NC_037328.1	LoRTIA	mRNA	144340637	144352089	1	-	.	ID=tr183;transcript_id=tr183
NC_037328.1	LoRTIA	exon	144343928	144344021	1	-	.	ID=id1195;Parent=tr183;transcript_id=tr183
NC_037328.1	LoRTIA	exon	144345628	144345799	1	-	.	ID=id1196;Parent=tr183;transcript_id=tr183
NC_037328.1	LoRTIA	exon	144345970	144346199	1	-	.	ID=id1197;Parent=tr183;transcript_id=tr183
NC_037328.1	LoRTIA	exon	144348721	144348767	1	-	.	ID=id1198;Parent=tr183;transcript_id=tr183
NC_037328.1	LoRTIA	exon	144350117	144350135	1	-	.	ID=id1199;Parent=tr183;transcript_id=tr183
NC_037328.1	LoRTIA	exon	144351929	144352089	1	-	.	ID=id1200;Parent=tr183;transcript_id=tr183
NC_037328.1	LoRTIA	exon	144687135	144688443	2	-	.	ID=id1201;Parent=tr184;transcript_id=tr184
NC_037328.1	LoRTIA	mRNA	144687135	144696669	2	-	.	ID=tr184;transcript_id=tr184
NC_037328.1	LoRTIA	exon	144689756	144689827	2	-	.	ID=id1202;Parent=tr184;transcript_id=tr184
NC_037328.1	LoRTIA	exon	144691931	144692059	2	-	.	ID=id1203;Parent=tr184;transcript_id=tr184
NC_037328.1	LoRTIA	exon	144696574	144696669	2	-	.	ID=id1204;Parent=tr184;transcript_id=tr184
NC_037328.1	LoRTIA	exon	144713170	144714885	4	-	.	ID=id1205;Parent=tr185;transcript_id=tr185
NC_037328.1	LoRTIA	exon	144713170	144714885	2	-	.	ID=id1211;Parent=tr186;transcript_id=tr186
NC_037328.1	LoRTIA	exon	144713170	144714885	1	-	.	ID=id1217;Parent=tr187;transcript_id=tr187
NC_037328.1	LoRTIA	exon	144713170	144714885	2	-	.	ID=id1223;Parent=tr188;transcript_id=tr188
NC_037328.1	LoRTIA	mRNA	144713170	144730554	4	-	.	ID=tr185;transcript_id=tr185
NC_037328.1	LoRTIA	mRNA	144713170	144730554	1	-	.	ID=tr187;transcript_id=tr187
NC_037328.1	LoRTIA	mRNA	144713170	144730570	2	-	.	ID=tr186;transcript_id=tr186
NC_037328.1	LoRTIA	mRNA	144713170	144730603	2	-	.	ID=tr188;transcript_id=tr188
NC_037328.1	LoRTIA	exon	144716698	144716741	1	-	.	ID=id1218;Parent=tr187;transcript_id=tr187
NC_037328.1	LoRTIA	exon	144716698	144716744	4	-	.	ID=id1206;Parent=tr185;transcript_id=tr185
NC_037328.1	LoRTIA	exon	144716698	144716744	2	-	.	ID=id1212;Parent=tr186;transcript_id=tr186
NC_037328.1	LoRTIA	exon	144716698	144716744	2	-	.	ID=id1224;Parent=tr188;transcript_id=tr188
NC_037328.1	LoRTIA	exon	144717419	144717590	4	-	.	ID=id1207;Parent=tr185;transcript_id=tr185
NC_037328.1	LoRTIA	exon	144717419	144717590	2	-	.	ID=id1213;Parent=tr186;transcript_id=tr186
NC_037328.1	LoRTIA	exon	144717419	144717590	1	-	.	ID=id1219;Parent=tr187;transcript_id=tr187
NC_037328.1	LoRTIA	exon	144717419	144717590	2	-	.	ID=id1225;Parent=tr188;transcript_id=tr188
NC_037328.1	LoRTIA	exon	144720816	144720924	4	-	.	ID=id1208;Parent=tr185;transcript_id=tr185
NC_037328.1	LoRTIA	exon	144720816	144720924	2	-	.	ID=id1214;Parent=tr186;transcript_id=tr186
NC_037328.1	LoRTIA	exon	144720816	144720924	1	-	.	ID=id1220;Parent=tr187;transcript_id=tr187
NC_037328.1	LoRTIA	exon	144720816	144720924	2	-	.	ID=id1226;Parent=tr188;transcript_id=tr188
NC_037328.1	LoRTIA	exon	144722811	144722863	4	-	.	ID=id1209;Parent=tr185;transcript_id=tr185
NC_037328.1	LoRTIA	exon	144722811	144722863	2	-	.	ID=id1215;Parent=tr186;transcript_id=tr186
NC_037328.1	LoRTIA	exon	144722811	144722863	1	-	.	ID=id1221;Parent=tr187;transcript_id=tr187
NC_037328.1	LoRTIA	exon	144722811	144722863	2	-	.	ID=id1227;Parent=tr188;transcript_id=tr188
NC_037328.1	LoRTIA	exon	144730410	144730554	4	-	.	ID=id1210;Parent=tr185;transcript_id=tr185
NC_037328.1	LoRTIA	exon	144730410	144730554	1	-	.	ID=id1222;Parent=tr187;transcript_id=tr187
NC_037328.1	LoRTIA	exon	144730410	144730570	2	-	.	ID=id1216;Parent=tr186;transcript_id=tr186
NC_037328.1	LoRTIA	exon	144730410	144730603	2	-	.	ID=id1228;Parent=tr188;transcript_id=tr188
NC_037328.1	LoRTIA	exon	145089428	145090483	1	-	.	ID=id1229;Parent=tr189;transcript_id=tr189
NC_037328.1	LoRTIA	exon	145089428	145090483	1	-	.	ID=id1237;Parent=tr190;transcript_id=tr190
NC_037328.1	LoRTIA	mRNA	145089428	145103034	1	-	.	ID=tr189;transcript_id=tr189
NC_037328.1	LoRTIA	mRNA	145089428	145103034	1	-	.	ID=tr190;transcript_id=tr190
NC_037328.1	LoRTIA	exon	145090712	145090835	1	-	.	ID=id1230;Parent=tr189;transcript_id=tr189
NC_037328.1	LoRTIA	exon	145090712	145090835	1	-	.	ID=id1238;Parent=tr190;transcript_id=tr190
NC_037328.1	LoRTIA	exon	145091605	145091730	1	-	.	ID=id1231;Parent=tr189;transcript_id=tr189
NC_037328.1	LoRTIA	exon	145091605	145091730	1	-	.	ID=id1239;Parent=tr190;transcript_id=tr190
NC_037328.1	LoRTIA	exon	145092895	145092961	1	-	.	ID=id1232;Parent=tr189;transcript_id=tr189
NC_037328.1	LoRTIA	exon	145092895	145092961	1	-	.	ID=id1240;Parent=tr190;transcript_id=tr190
NC_037328.1	LoRTIA	exon	145098068	145098117	1	-	.	ID=id1241;Parent=tr190;transcript_id=tr190
NC_037328.1	LoRTIA	exon	145098068	145098178	1	-	.	ID=id1233;Parent=tr189;transcript_id=tr189
NC_037328.1	LoRTIA	exon	145098779	145098923	1	-	.	ID=id1234;Parent=tr189;transcript_id=tr189
NC_037328.1	LoRTIA	exon	145098779	145098923	1	-	.	ID=id1242;Parent=tr190;transcript_id=tr190
NC_037328.1	LoRTIA	exon	145100934	145101184	1	-	.	ID=id1235;Parent=tr189;transcript_id=tr189
NC_037328.1	LoRTIA	exon	145100934	145101184	1	-	.	ID=id1243;Parent=tr190;transcript_id=tr190
NC_037328.1	LoRTIA	exon	145102880	145103034	1	-	.	ID=id1236;Parent=tr189;transcript_id=tr189
NC_037328.1	LoRTIA	exon	145102880	145103034	1	-	.	ID=id1244;Parent=tr190;transcript_id=tr190
NC_037328.1	LoRTIA	exon	145202159	145202253	1	+	.	ID=id1245;Parent=tr191;transcript_id=tr191
NC_037328.1	LoRTIA	mRNA	145202159	145259850	1	+	.	ID=tr191;transcript_id=tr191
NC_037328.1	LoRTIA	exon	145202355	145202449	1	+	.	ID=id1246;Parent=tr191;transcript_id=tr191
NC_037328.1	LoRTIA	exon	145257749	145259850	1	+	.	ID=id1247;Parent=tr191;transcript_id=tr191
NC_037328.1	LoRTIA	exon	145295203	145295295	1	+	.	ID=id1248;Parent=tr192;transcript_id=tr192
NC_037328.1	LoRTIA	mRNA	145295203	145296579	1	+	.	ID=tr192;transcript_id=tr192
NC_037328.1	LoRTIA	exon	145296166	145296579	1	+	.	ID=id1249;Parent=tr192;transcript_id=tr192
NC_037328.1	LoRTIA	exon	145668833	145669668	1	+	.	ID=id1250;Parent=tr193;transcript_id=tr193
NC_037328.1	LoRTIA	mRNA	145668833	145671895	1	+	.	ID=tr193;transcript_id=tr193
NC_037328.1	LoRTIA	mRNA	145668833	145687968	1	+	.	ID=tr194;transcript_id=tr194
NC_037328.1	LoRTIA	exon	145668856	145669045	1	+	.	ID=id1252;Parent=tr195;transcript_id=tr195
NC_037328.1	LoRTIA	mRNA	145668856	145687968	1	+	.	ID=tr195;transcript_id=tr195
NC_037328.1	LoRTIA	exon	145669539	145669668	1	+	.	ID=id1253;Parent=tr195;transcript_id=tr195
NC_037328.1	LoRTIA	exon	145671099	145671299	1	+	.	ID=id1254;Parent=tr195;transcript_id=tr195
NC_037328.1	LoRTIA	exon	145671099	145671895	1	+	.	ID=id1251;Parent=tr193;transcript_id=tr193
NC_037328.1	LoRTIA	exon	145672242	145672401	1	+	.	ID=id1255;Parent=tr195;transcript_id=tr195
NC_037328.1	LoRTIA	exon	145672574	145673113	1	+	.	ID=id1256;Parent=tr195;transcript_id=tr195
NC_037328.1	LoRTIA	exon	145673900	145673953	1	+	.	ID=id1257;Parent=tr195;transcript_id=tr195
NC_037328.1	LoRTIA	exon	145674480	145674524	1	+	.	ID=id1258;Parent=tr195;transcript_id=tr195
NC_037328.1	LoRTIA	exon	145674624	145674650	1	+	.	ID=id1259;Parent=tr195;transcript_id=tr195
NC_037328.1	LoRTIA	exon	145674820	145674846	1	+	.	ID=id1260;Parent=tr195;transcript_id=tr195
NC_037328.1	LoRTIA	exon	145674939	145674983	1	+	.	ID=id1261;Parent=tr195;transcript_id=tr195
NC_037328.1	LoRTIA	exon	145675304	145675357	1	+	.	ID=id1262;Parent=tr195;transcript_id=tr195
NC_037328.1	LoRTIA	exon	145675557	145675619	1	+	.	ID=id1263;Parent=tr195;transcript_id=tr195
NC_037328.1	LoRTIA	exon	145676382	145676444	1	+	.	ID=id1264;Parent=tr195;transcript_id=tr195
NC_037328.1	LoRTIA	exon	145676534	145676587	1	+	.	ID=id1265;Parent=tr195;transcript_id=tr195
NC_037328.1	LoRTIA	exon	145676671	145676706	1	+	.	ID=id1266;Parent=tr195;transcript_id=tr195
NC_037328.1	LoRTIA	exon	145676896	145676958	1	+	.	ID=id1267;Parent=tr195;transcript_id=tr195
NC_037328.1	LoRTIA	exon	145677569	145677631	1	+	.	ID=id1268;Parent=tr195;transcript_id=tr195
NC_037328.1	LoRTIA	exon	145681214	145681276	1	+	.	ID=id1269;Parent=tr195;transcript_id=tr195
NC_037328.1	LoRTIA	exon	145681989	145682051	1	+	.	ID=id1270;Parent=tr195;transcript_id=tr195
NC_037328.1	LoRTIA	exon	145682173	145682223	1	+	.	ID=id1271;Parent=tr195;transcript_id=tr195
NC_037328.1	LoRTIA	exon	145682344	145682379	1	+	.	ID=id1272;Parent=tr195;transcript_id=tr195
NC_037328.1	LoRTIA	exon	145682684	145683009	1	+	.	ID=id1273;Parent=tr195;transcript_id=tr195
NC_037328.1	LoRTIA	exon	145683518	145683553	1	+	.	ID=id1274;Parent=tr195;transcript_id=tr195
NC_037328.1	LoRTIA	exon	145684059	145684099	1	+	.	ID=id1275;Parent=tr195;transcript_id=tr195
NC_037328.1	LoRTIA	exon	145684582	145684715	1	+	.	ID=id1276;Parent=tr195;transcript_id=tr195
NC_037328.1	LoRTIA	exon	145685004	145685113	1	+	.	ID=id1277;Parent=tr195;transcript_id=tr195
NC_037328.1	LoRTIA	exon	145685263	145685446	1	+	.	ID=id1278;Parent=tr195;transcript_id=tr195
NC_037328.1	LoRTIA	exon	145685543	145685723	1	+	.	ID=id1279;Parent=tr195;transcript_id=tr195
NC_037328.1	LoRTIA	exon	145686435	145686464	1	+	.	ID=id1280;Parent=tr195;transcript_id=tr195
NC_037328.1	LoRTIA	exon	145686588	145687968	1	+	.	ID=id1281;Parent=tr195;transcript_id=tr195
NC_037328.1	LoRTIA	exon	145973479	145973712	1	+	.	ID=id1282;Parent=tr196;transcript_id=tr196
NC_037328.1	LoRTIA	mRNA	145973479	145977561	1	+	.	ID=tr196;transcript_id=tr196
NC_037328.1	LoRTIA	exon	145974876	145975004	1	+	.	ID=id1283;Parent=tr196;transcript_id=tr196
NC_037328.1	LoRTIA	exon	145976212	145976280	1	+	.	ID=id1284;Parent=tr196;transcript_id=tr196
NC_037328.1	LoRTIA	exon	145977297	145977561	1	+	.	ID=id1285;Parent=tr196;transcript_id=tr196
NC_037328.1	LoRTIA	mRNA	148474959	148475506	1	+	.	ID=tr197;transcript_id=tr197
NC_037328.1	LoRTIA	mRNA	148474978	148475506	1	+	.	ID=tr198;transcript_id=tr198
NC_037328.1	LoRTIA	exon	151161888	151162173	1	+	.	ID=id1286;Parent=tr199;transcript_id=tr199
NC_037328.1	LoRTIA	exon	151161888	151162173	1	+	.	ID=id1296;Parent=tr200;transcript_id=tr200
NC_037328.1	LoRTIA	mRNA	151161888	151180492	1	+	.	ID=tr200;transcript_id=tr200
NC_037328.1	LoRTIA	mRNA	151161888	151181577	1	+	.	ID=tr199;transcript_id=tr199
NC_037328.1	LoRTIA	exon	151166633	151166704	1	+	.	ID=id1287;Parent=tr199;transcript_id=tr199
NC_037328.1	LoRTIA	exon	151166633	151166708	1	+	.	ID=id1297;Parent=tr200;transcript_id=tr200
NC_037328.1	LoRTIA	exon	151169987	151170098	1	+	.	ID=id1288;Parent=tr199;transcript_id=tr199
NC_037328.1	LoRTIA	exon	151169993	151170098	1	+	.	ID=id1298;Parent=tr200;transcript_id=tr200
NC_037328.1	LoRTIA	exon	151171337	151171456	1	+	.	ID=id1289;Parent=tr199;transcript_id=tr199
NC_037328.1	LoRTIA	exon	151171337	151171456	1	+	.	ID=id1299;Parent=tr200;transcript_id=tr200
NC_037328.1	LoRTIA	exon	151171754	151171954	1	+	.	ID=id1290;Parent=tr199;transcript_id=tr199
NC_037328.1	LoRTIA	exon	151171754	151171954	1	+	.	ID=id1300;Parent=tr200;transcript_id=tr200
NC_037328.1	LoRTIA	exon	151173780	151173863	1	+	.	ID=id1291;Parent=tr199;transcript_id=tr199
NC_037328.1	LoRTIA	exon	151173780	151173863	1	+	.	ID=id1301;Parent=tr200;transcript_id=tr200
NC_037328.1	LoRTIA	exon	151175059	151175283	1	+	.	ID=id1292;Parent=tr199;transcript_id=tr199
NC_037328.1	LoRTIA	exon	151175059	151175283	1	+	.	ID=id1302;Parent=tr200;transcript_id=tr200
NC_037328.1	LoRTIA	exon	151176327	151176590	1	+	.	ID=id1293;Parent=tr199;transcript_id=tr199
NC_037328.1	LoRTIA	exon	151176327	151176590	1	+	.	ID=id1303;Parent=tr200;transcript_id=tr200
NC_037328.1	LoRTIA	exon	151178151	151178269	1	+	.	ID=id1294;Parent=tr199;transcript_id=tr199
NC_037328.1	LoRTIA	exon	151178151	151178269	1	+	.	ID=id1304;Parent=tr200;transcript_id=tr200
NC_037328.1	LoRTIA	exon	151179414	151180492	1	+	.	ID=id1305;Parent=tr200;transcript_id=tr200
NC_037328.1	LoRTIA	exon	151179414	151181577	1	+	.	ID=id1295;Parent=tr199;transcript_id=tr199
NC_037328.1	LoRTIA	mRNA	152412902	152413301	1	+	.	ID=tr201;transcript_id=tr201
NC_037328.1	LoRTIA	exon	157198801	157198927	2	+	.	ID=id1306;Parent=tr202;transcript_id=tr202
NC_037328.1	LoRTIA	mRNA	157198801	157232078	2	+	.	ID=tr202;transcript_id=tr202
NC_037328.1	LoRTIA	exon	157201899	157202154	2	+	.	ID=id1307;Parent=tr202;transcript_id=tr202
NC_037328.1	LoRTIA	exon	157224311	157224462	2	+	.	ID=id1308;Parent=tr202;transcript_id=tr202
NC_037328.1	LoRTIA	exon	157224770	157224892	2	+	.	ID=id1309;Parent=tr202;transcript_id=tr202
NC_037328.1	LoRTIA	exon	157226856	157226949	2	+	.	ID=id1310;Parent=tr202;transcript_id=tr202
NC_037328.1	LoRTIA	exon	157230703	157232078	2	+	.	ID=id1311;Parent=tr202;transcript_id=tr202
NC_037328.1	LoRTIA	mRNA	158271641	158272362	16	-	.	ID=tr203;transcript_id=tr203
NC_037328.1	LoRTIA	exon	158335548	158336883	1	-	.	ID=id1312;Parent=tr204;transcript_id=tr204
NC_037328.1	LoRTIA	mRNA	158335548	158359804	1	-	.	ID=tr204;transcript_id=tr204
NC_037328.1	LoRTIA	exon	158339132	158339190	1	-	.	ID=id1313;Parent=tr204;transcript_id=tr204
NC_037328.1	LoRTIA	exon	158339992	158340750	1	-	.	ID=id1314;Parent=tr204;transcript_id=tr204
NC_037328.1	LoRTIA	exon	158341543	158341676	1	-	.	ID=id1315;Parent=tr204;transcript_id=tr204
NC_037328.1	LoRTIA	exon	158344341	158344481	1	-	.	ID=id1316;Parent=tr204;transcript_id=tr204
NC_037328.1	LoRTIA	exon	158345700	158345816	1	-	.	ID=id1317;Parent=tr204;transcript_id=tr204
NC_037328.1	LoRTIA	exon	158346982	158347106	1	-	.	ID=id1318;Parent=tr204;transcript_id=tr204
NC_037328.1	LoRTIA	exon	158359278	158359804	1	-	.	ID=id1319;Parent=tr204;transcript_id=tr204
NC_037329.1	LoRTIA	exon	1314157	1315514	1	-	.	ID=id1320;Parent=tr205;transcript_id=tr205
NC_037329.1	LoRTIA	mRNA	1314157	1318231	1	-	.	ID=tr205;transcript_id=tr205
NC_037329.1	LoRTIA	exon	1317023	1318043	1	-	.	ID=id1321;Parent=tr205;transcript_id=tr205
NC_037329.1	LoRTIA	exon	1318123	1318231	1	-	.	ID=id1322;Parent=tr205;transcript_id=tr205
NC_037329.1	LoRTIA	exon	1318408	1318480	1	+	.	ID=id1323;Parent=tr206;transcript_id=tr206
NC_037329.1	LoRTIA	exon	1318408	1319012	1	+	.	ID=id1333;Parent=tr207;transcript_id=tr207
NC_037329.1	LoRTIA	mRNA	1318408	1323394	1	+	.	ID=tr206;transcript_id=tr206
NC_037329.1	LoRTIA	mRNA	1318408	1323394	1	+	.	ID=tr207;transcript_id=tr207
NC_037329.1	LoRTIA	exon	1318877	1319012	1	+	.	ID=id1324;Parent=tr206;transcript_id=tr206
NC_037329.1	LoRTIA	exon	1318930	1319012	1	+	.	ID=id1341;Parent=tr208;transcript_id=tr208
NC_037329.1	LoRTIA	mRNA	1318930	1323394	1	+	.	ID=tr208;transcript_id=tr208
NC_037329.1	LoRTIA	exon	1319159	1319267	1	+	.	ID=id1325;Parent=tr206;transcript_id=tr206
NC_037329.1	LoRTIA	exon	1319159	1319267	1	+	.	ID=id1334;Parent=tr207;transcript_id=tr207
NC_037329.1	LoRTIA	exon	1319159	1319267	1	+	.	ID=id1342;Parent=tr208;transcript_id=tr208
NC_037329.1	LoRTIA	exon	1321074	1321157	1	+	.	ID=id1326;Parent=tr206;transcript_id=tr206
NC_037329.1	LoRTIA	exon	1321074	1321157	1	+	.	ID=id1343;Parent=tr208;transcript_id=tr208
NC_037329.1	LoRTIA	exon	1321074	1321961	1	+	.	ID=id1335;Parent=tr207;transcript_id=tr207
NC_037329.1	LoRTIA	exon	1321852	1321961	1	+	.	ID=id1327;Parent=tr206;transcript_id=tr206
NC_037329.1	LoRTIA	exon	1321852	1321961	1	+	.	ID=id1344;Parent=tr208;transcript_id=tr208
NC_037329.1	LoRTIA	exon	1322037	1322169	1	+	.	ID=id1328;Parent=tr206;transcript_id=tr206
NC_037329.1	LoRTIA	exon	1322037	1322169	1	+	.	ID=id1336;Parent=tr207;transcript_id=tr207
NC_037329.1	LoRTIA	exon	1322037	1322169	1	+	.	ID=id1345;Parent=tr208;transcript_id=tr208
NC_037329.1	LoRTIA	exon	1322255	1322409	1	+	.	ID=id1329;Parent=tr206;transcript_id=tr206
NC_037329.1	LoRTIA	exon	1322255	1322409	1	+	.	ID=id1337;Parent=tr207;transcript_id=tr207
NC_037329.1	LoRTIA	exon	1322255	1322409	1	+	.	ID=id1346;Parent=tr208;transcript_id=tr208
NC_037329.1	LoRTIA	exon	1322500	1322594	1	+	.	ID=id1330;Parent=tr206;transcript_id=tr206
NC_037329.1	LoRTIA	exon	1322500	1322594	1	+	.	ID=id1338;Parent=tr207;transcript_id=tr207
NC_037329.1	LoRTIA	exon	1322500	1322594	1	+	.	ID=id1347;Parent=tr208;transcript_id=tr208
NC_037329.1	LoRTIA	exon	1322714	1322785	1	+	.	ID=id1348;Parent=tr208;transcript_id=tr208
NC_037329.1	LoRTIA	exon	1322714	1322787	1	+	.	ID=id1331;Parent=tr206;transcript_id=tr206
NC_037329.1	LoRTIA	exon	1322714	1322787	1	+	.	ID=id1339;Parent=tr207;transcript_id=tr207
NC_037329.1	LoRTIA	exon	1322869	1323394	1	+	.	ID=id1332;Parent=tr206;transcript_id=tr206
NC_037329.1	LoRTIA	exon	1322869	1323394	1	+	.	ID=id1340;Parent=tr207;transcript_id=tr207
NC_037329.1	LoRTIA	exon	1322869	1323394	1	+	.	ID=id1349;Parent=tr208;transcript_id=tr208
NC_037329.1	LoRTIA	exon	1865380	1869836	1	-	.	ID=id1350;Parent=tr209;transcript_id=tr209
NC_037329.1	LoRTIA	mRNA	1865380	1906533	1	-	.	ID=tr209;transcript_id=tr209
NC_037329.1	LoRTIA	exon	1870285	1870410	1	-	.	ID=id1351;Parent=tr209;transcript_id=tr209
NC_037329.1	LoRTIA	exon	1872143	1872320	1	-	.	ID=id1352;Parent=tr209;transcript_id=tr209
NC_037329.1	LoRTIA	exon	1872448	1872590	1	-	.	ID=id1353;Parent=tr209;transcript_id=tr209
NC_037329.1	LoRTIA	exon	1888263	1888346	1	-	.	ID=id1354;Parent=tr209;transcript_id=tr209
NC_037329.1	LoRTIA	exon	1896424	1896504	1	-	.	ID=id1355;Parent=tr209;transcript_id=tr209
NC_037329.1	LoRTIA	exon	1906294	1906533	1	-	.	ID=id1356;Parent=tr209;transcript_id=tr209
NC_037329.1	LoRTIA	mRNA	5402894	5403823	4	+	.	ID=tr210;transcript_id=tr210
NC_037329.1	LoRTIA	exon	9838375	9839186	2	-	.	ID=id1357;Parent=tr211;transcript_id=tr211
NC_037329.1	LoRTIA	exon	9838375	9839186	1	-	.	ID=id1367;Parent=tr212;transcript_id=tr212
NC_037329.1	LoRTIA	mRNA	9838375	9859384	1	-	.	ID=tr212;transcript_id=tr212
NC_037329.1	LoRTIA	mRNA	9838375	9859417	2	-	.	ID=tr211;transcript_id=tr211
NC_037329.1	LoRTIA	exon	9840928	9841051	2	-	.	ID=id1358;Parent=tr211;transcript_id=tr211
NC_037329.1	LoRTIA	exon	9840928	9841051	1	-	.	ID=id1368;Parent=tr212;transcript_id=tr212
NC_037329.1	LoRTIA	exon	9841839	9841940	2	-	.	ID=id1359;Parent=tr211;transcript_id=tr211
NC_037329.1	LoRTIA	exon	9841839	9841940	1	-	.	ID=id1369;Parent=tr212;transcript_id=tr212
NC_037329.1	LoRTIA	exon	9842253	9842399	2	-	.	ID=id1360;Parent=tr211;transcript_id=tr211
NC_037329.1	LoRTIA	exon	9842253	9842399	1	-	.	ID=id1370;Parent=tr212;transcript_id=tr212
NC_037329.1	LoRTIA	exon	9843790	9843972	2	-	.	ID=id1361;Parent=tr211;transcript_id=tr211
NC_037329.1	LoRTIA	exon	9843790	9843972	1	-	.	ID=id1371;Parent=tr212;transcript_id=tr212
NC_037329.1	LoRTIA	exon	9845126	9845217	2	-	.	ID=id1362;Parent=tr211;transcript_id=tr211
NC_037329.1	LoRTIA	exon	9845126	9845217	1	-	.	ID=id1372;Parent=tr212;transcript_id=tr212
NC_037329.1	LoRTIA	exon	9845647	9845799	2	-	.	ID=id1363;Parent=tr211;transcript_id=tr211
NC_037329.1	LoRTIA	exon	9845647	9845799	1	-	.	ID=id1373;Parent=tr212;transcript_id=tr212
NC_037329.1	LoRTIA	exon	9846437	9846548	2	-	.	ID=id1364;Parent=tr211;transcript_id=tr211
NC_037329.1	LoRTIA	exon	9846437	9846548	1	-	.	ID=id1374;Parent=tr212;transcript_id=tr212
NC_037329.1	LoRTIA	exon	9850878	9850979	2	-	.	ID=id1365;Parent=tr211;transcript_id=tr211
NC_037329.1	LoRTIA	exon	9850878	9850979	1	-	.	ID=id1375;Parent=tr212;transcript_id=tr212
NC_037329.1	LoRTIA	exon	9859217	9859384	1	-	.	ID=id1376;Parent=tr212;transcript_id=tr212
NC_037329.1	LoRTIA	exon	9859217	9859417	2	-	.	ID=id1366;Parent=tr211;transcript_id=tr211
NC_037329.1	LoRTIA	exon	13426064	13426708	2	-	.	ID=id1377;Parent=tr213;transcript_id=tr213
NC_037329.1	LoRTIA	mRNA	13426064	13458064	2	-	.	ID=tr213;transcript_id=tr213
NC_037329.1	LoRTIA	exon	13427677	13427841	2	-	.	ID=id1378;Parent=tr213;transcript_id=tr213
NC_037329.1	LoRTIA	exon	13430372	13430500	2	-	.	ID=id1379;Parent=tr213;transcript_id=tr213
NC_037329.1	LoRTIA	exon	13431246	13431315	2	-	.	ID=id1380;Parent=tr213;transcript_id=tr213
NC_037329.1	LoRTIA	exon	13434071	13434212	2	-	.	ID=id1381;Parent=tr213;transcript_id=tr213
NC_037329.1	LoRTIA	exon	13448653	13448713	2	-	.	ID=id1382;Parent=tr213;transcript_id=tr213
NC_037329.1	LoRTIA	exon	13452257	13452384	2	-	.	ID=id1383;Parent=tr213;transcript_id=tr213
NC_037329.1	LoRTIA	exon	13454553	13454723	2	-	.	ID=id1384;Parent=tr213;transcript_id=tr213
NC_037329.1	LoRTIA	exon	13457990	13458064	2	-	.	ID=id1385;Parent=tr213;transcript_id=tr213
NC_037329.1	LoRTIA	exon	15639805	15640437	2	-	.	ID=id1386;Parent=tr214;transcript_id=tr214
NC_037329.1	LoRTIA	mRNA	15639805	15731716	2	-	.	ID=tr214;transcript_id=tr214
NC_037329.1	LoRTIA	exon	15642280	15642427	2	-	.	ID=id1387;Parent=tr214;transcript_id=tr214
NC_037329.1	LoRTIA	exon	15646507	15646639	2	-	.	ID=id1388;Parent=tr214;transcript_id=tr214
NC_037329.1	LoRTIA	exon	15728278	15728328	2	-	.	ID=id1389;Parent=tr214;transcript_id=tr214
NC_037329.1	LoRTIA	exon	15730101	15730319	2	-	.	ID=id1390;Parent=tr214;transcript_id=tr214
NC_037329.1	LoRTIA	exon	15731359	15731716	2	-	.	ID=id1391;Parent=tr214;transcript_id=tr214
NC_037329.1	LoRTIA	exon	18762121	18762371	1	-	.	ID=id1392;Parent=tr215;transcript_id=tr215
NC_037329.1	LoRTIA	exon	18762121	18762371	1	-	.	ID=id1401;Parent=tr216;transcript_id=tr216
NC_037329.1	LoRTIA	exon	18762121	18762371	1	-	.	ID=id1411;Parent=tr217;transcript_id=tr217
NC_037329.1	LoRTIA	mRNA	18762121	18779303	1	-	.	ID=tr215;transcript_id=tr215
NC_037329.1	LoRTIA	mRNA	18762121	18779303	1	-	.	ID=tr217;transcript_id=tr217
NC_037329.1	LoRTIA	mRNA	18762121	18779321	1	-	.	ID=tr216;transcript_id=tr216
NC_037329.1	LoRTIA	exon	18765223	18765669	1	-	.	ID=id1421;Parent=tr218;transcript_id=tr218
NC_037329.1	LoRTIA	mRNA	18765223	18779303	1	-	.	ID=tr218;transcript_id=tr218
NC_037329.1	LoRTIA	exon	18765469	18765669	1	-	.	ID=id1393;Parent=tr215;transcript_id=tr215
NC_037329.1	LoRTIA	exon	18765469	18765669	1	-	.	ID=id1402;Parent=tr216;transcript_id=tr216
NC_037329.1	LoRTIA	exon	18765469	18765669	1	-	.	ID=id1412;Parent=tr217;transcript_id=tr217
NC_037329.1	LoRTIA	exon	18768198	18768361	1	-	.	ID=id1394;Parent=tr215;transcript_id=tr215
NC_037329.1	LoRTIA	exon	18768198	18768361	1	-	.	ID=id1403;Parent=tr216;transcript_id=tr216
NC_037329.1	LoRTIA	exon	18768198	18768361	1	-	.	ID=id1413;Parent=tr217;transcript_id=tr217
NC_037329.1	LoRTIA	exon	18768198	18768361	1	-	.	ID=id1422;Parent=tr218;transcript_id=tr218
NC_037329.1	LoRTIA	exon	18768572	18768656	1	-	.	ID=id1395;Parent=tr215;transcript_id=tr215
NC_037329.1	LoRTIA	exon	18768572	18768656	1	-	.	ID=id1404;Parent=tr216;transcript_id=tr216
NC_037329.1	LoRTIA	exon	18768572	18768656	1	-	.	ID=id1414;Parent=tr217;transcript_id=tr217
NC_037329.1	LoRTIA	exon	18768572	18768656	1	-	.	ID=id1423;Parent=tr218;transcript_id=tr218
NC_037329.1	LoRTIA	exon	18768832	18768961	1	-	.	ID=id1396;Parent=tr215;transcript_id=tr215
NC_037329.1	LoRTIA	exon	18768832	18768961	1	-	.	ID=id1405;Parent=tr216;transcript_id=tr216
NC_037329.1	LoRTIA	exon	18768832	18768961	1	-	.	ID=id1415;Parent=tr217;transcript_id=tr217
NC_037329.1	LoRTIA	exon	18768832	18768961	1	-	.	ID=id1424;Parent=tr218;transcript_id=tr218
NC_037329.1	LoRTIA	exon	18769833	18770012	1	-	.	ID=id1406;Parent=tr216;transcript_id=tr216
NC_037329.1	LoRTIA	exon	18769833	18770012	1	-	.	ID=id1416;Parent=tr217;transcript_id=tr217
NC_037329.1	LoRTIA	exon	18769833	18770012	1	-	.	ID=id1425;Parent=tr218;transcript_id=tr218
NC_037329.1	LoRTIA	exon	18769833	18770899	1	-	.	ID=id1397;Parent=tr215;transcript_id=tr215
NC_037329.1	LoRTIA	exon	18770777	18770899	1	-	.	ID=id1407;Parent=tr216;transcript_id=tr216
NC_037329.1	LoRTIA	exon	18770777	18770899	1	-	.	ID=id1417;Parent=tr217;transcript_id=tr217
NC_037329.1	LoRTIA	exon	18770777	18770899	1	-	.	ID=id1426;Parent=tr218;transcript_id=tr218
NC_037329.1	LoRTIA	exon	18773077	18773203	1	-	.	ID=id1398;Parent=tr215;transcript_id=tr215
NC_037329.1	LoRTIA	exon	18773077	18773203	1	-	.	ID=id1408;Parent=tr216;transcript_id=tr216
NC_037329.1	LoRTIA	exon	18773077	18773203	1	-	.	ID=id1418;Parent=tr217;transcript_id=tr217
NC_037329.1	LoRTIA	exon	18773077	18773203	1	-	.	ID=id1427;Parent=tr218;transcript_id=tr218
NC_037329.1	LoRTIA	exon	18775036	18775158	1	-	.	ID=id1399;Parent=tr215;transcript_id=tr215
NC_037329.1	LoRTIA	exon	18775036	18775158	1	-	.	ID=id1409;Parent=tr216;transcript_id=tr216
NC_037329.1	LoRTIA	exon	18775036	18775158	1	-	.	ID=id1419;Parent=tr217;transcript_id=tr217
NC_037329.1	LoRTIA	exon	18775036	18775158	1	-	.	ID=id1428;Parent=tr218;transcript_id=tr218
NC_037329.1	LoRTIA	exon	18778899	18779303	1	-	.	ID=id1400;Parent=tr215;transcript_id=tr215
NC_037329.1	LoRTIA	exon	18778899	18779303	1	-	.	ID=id1420;Parent=tr217;transcript_id=tr217
NC_037329.1	LoRTIA	exon	18778899	18779303	1	-	.	ID=id1429;Parent=tr218;transcript_id=tr218
NC_037329.1	LoRTIA	exon	18778899	18779321	1	-	.	ID=id1410;Parent=tr216;transcript_id=tr216
NC_037329.1	LoRTIA	exon	19617026	19617210	1	+	.	ID=id1430;Parent=tr219;transcript_id=tr219
NC_037329.1	LoRTIA	mRNA	19617026	19649649	1	+	.	ID=tr219;transcript_id=tr219
NC_037329.1	LoRTIA	exon	19645555	19645821	1	+	.	ID=id1431;Parent=tr219;transcript_id=tr219
NC_037329.1	LoRTIA	exon	19646389	19646478	1	+	.	ID=id1432;Parent=tr219;transcript_id=tr219
NC_037329.1	LoRTIA	exon	19647325	19647513	1	+	.	ID=id1433;Parent=tr219;transcript_id=tr219
NC_037329.1	LoRTIA	exon	19647925	19649649	1	+	.	ID=id1434;Parent=tr219;transcript_id=tr219
NC_037329.1	LoRTIA	exon	19657947	19658317	1	-	.	ID=id1435;Parent=tr220;transcript_id=tr220
NC_037329.1	LoRTIA	exon	19657947	19658317	1	-	.	ID=id1445;Parent=tr221;transcript_id=tr221
NC_037329.1	LoRTIA	exon	19657947	19658317	1	-	.	ID=id1454;Parent=tr222;transcript_id=tr222
NC_037329.1	LoRTIA	mRNA	19657947	19663616	1	-	.	ID=tr220;transcript_id=tr220
NC_037329.1	LoRTIA	mRNA	19657947	19663616	1	-	.	ID=tr221;transcript_id=tr221
NC_037329.1	LoRTIA	mRNA	19657947	19663616	1	-	.	ID=tr222;transcript_id=tr222
NC_037329.1	LoRTIA	exon	19658412	19658481	1	-	.	ID=id1436;Parent=tr220;transcript_id=tr220
NC_037329.1	LoRTIA	exon	19658412	19658481	1	-	.	ID=id1446;Parent=tr221;transcript_id=tr221
NC_037329.1	LoRTIA	exon	19658412	19658699	1	-	.	ID=id1455;Parent=tr222;transcript_id=tr222
NC_037329.1	LoRTIA	exon	19658577	19659662	1	-	.	ID=id1437;Parent=tr220;transcript_id=tr220
NC_037329.1	LoRTIA	exon	19658577	19659662	1	-	.	ID=id1447;Parent=tr221;transcript_id=tr221
NC_037329.1	LoRTIA	exon	19660118	19660195	1	-	.	ID=id1438;Parent=tr220;transcript_id=tr220
NC_037329.1	LoRTIA	exon	19660118	19660198	1	-	.	ID=id1448;Parent=tr221;transcript_id=tr221
NC_037329.1	LoRTIA	exon	19660287	19660382	1	-	.	ID=id1439;Parent=tr220;transcript_id=tr220
NC_037329.1	LoRTIA	exon	19660287	19660382	1	-	.	ID=id1449;Parent=tr221;transcript_id=tr221
NC_037329.1	LoRTIA	exon	19660332	19660382	1	-	.	ID=id1456;Parent=tr222;transcript_id=tr222
NC_037329.1	LoRTIA	exon	19660463	19660552	1	-	.	ID=id1440;Parent=tr220;transcript_id=tr220
NC_037329.1	LoRTIA	exon	19660463	19660552	1	-	.	ID=id1457;Parent=tr222;transcript_id=tr222
NC_037329.1	LoRTIA	exon	19660463	19661088	1	-	.	ID=id1450;Parent=tr221;transcript_id=tr221
NC_037329.1	LoRTIA	exon	19660878	19661088	1	-	.	ID=id1441;Parent=tr220;transcript_id=tr220
NC_037329.1	LoRTIA	exon	19660878	19661088	1	-	.	ID=id1458;Parent=tr222;transcript_id=tr222
NC_037329.1	LoRTIA	exon	19660942	19661088	1	-	.	ID=id1462;Parent=tr223;transcript_id=tr223
NC_037329.1	LoRTIA	exon	19660942	19661088	2	-	.	ID=id1466;Parent=tr224;transcript_id=tr224
NC_037329.1	LoRTIA	exon	19660942	19661088	1	-	.	ID=id1470;Parent=tr225;transcript_id=tr225
NC_037329.1	LoRTIA	mRNA	19660942	19663616	1	-	.	ID=tr223;transcript_id=tr223
NC_037329.1	LoRTIA	mRNA	19660942	19663616	1	-	.	ID=tr225;transcript_id=tr225
NC_037329.1	LoRTIA	mRNA	19660942	19663638	2	-	.	ID=tr224;transcript_id=tr224
NC_037329.1	LoRTIA	exon	19660979	19661088	1	-	.	ID=id1474;Parent=tr226;transcript_id=tr226
NC_037329.1	LoRTIA	mRNA	19660979	19663616	1	-	.	ID=tr226;transcript_id=tr226
NC_037329.1	LoRTIA	exon	19661169	19661315	1	-	.	ID=id1442;Parent=tr220;transcript_id=tr220
NC_037329.1	LoRTIA	exon	19661169	19661315	1	-	.	ID=id1451;Parent=tr221;transcript_id=tr221
NC_037329.1	LoRTIA	exon	19661169	19661315	1	-	.	ID=id1459;Parent=tr222;transcript_id=tr222
NC_037329.1	LoRTIA	exon	19661169	19661315	1	-	.	ID=id1463;Parent=tr223;transcript_id=tr223
NC_037329.1	LoRTIA	exon	19661169	19661315	2	-	.	ID=id1467;Parent=tr224;transcript_id=tr224
NC_037329.1	LoRTIA	exon	19661169	19661315	1	-	.	ID=id1471;Parent=tr225;transcript_id=tr225
NC_037329.1	LoRTIA	exon	19661169	19661315	1	-	.	ID=id1475;Parent=tr226;transcript_id=tr226
NC_037329.1	LoRTIA	exon	19661404	19661526	1	-	.	ID=id1443;Parent=tr220;transcript_id=tr220
NC_037329.1	LoRTIA	exon	19661404	19661526	1	-	.	ID=id1452;Parent=tr221;transcript_id=tr221
NC_037329.1	LoRTIA	exon	19661404	19661526	1	-	.	ID=id1460;Parent=tr222;transcript_id=tr222
NC_037329.1	LoRTIA	exon	19661404	19661526	1	-	.	ID=id1464;Parent=tr223;transcript_id=tr223
NC_037329.1	LoRTIA	exon	19661404	19661526	2	-	.	ID=id1468;Parent=tr224;transcript_id=tr224
NC_037329.1	LoRTIA	exon	19661404	19661526	1	-	.	ID=id1472;Parent=tr225;transcript_id=tr225
NC_037329.1	LoRTIA	exon	19661404	19661526	1	-	.	ID=id1476;Parent=tr226;transcript_id=tr226
NC_037329.1	LoRTIA	exon	19663510	19663616	1	-	.	ID=id1444;Parent=tr220;transcript_id=tr220
NC_037329.1	LoRTIA	exon	19663510	19663616	1	-	.	ID=id1461;Parent=tr222;transcript_id=tr222
NC_037329.1	LoRTIA	exon	19663510	19663616	1	-	.	ID=id1465;Parent=tr223;transcript_id=tr223
NC_037329.1	LoRTIA	exon	19663510	19663616	1	-	.	ID=id1477;Parent=tr226;transcript_id=tr226
NC_037329.1	LoRTIA	exon	19663510	19663638	2	-	.	ID=id1469;Parent=tr224;transcript_id=tr224
NC_037329.1	LoRTIA	exon	19663576	19663616	1	-	.	ID=id1453;Parent=tr221;transcript_id=tr221
NC_037329.1	LoRTIA	exon	19663576	19663616	1	-	.	ID=id1473;Parent=tr225;transcript_id=tr225
NC_037329.1	LoRTIA	exon	20568470	20568927	1	-	.	ID=id1478;Parent=tr227;transcript_id=tr227
NC_037329.1	LoRTIA	exon	20568470	20568927	1	-	.	ID=id1488;Parent=tr228;transcript_id=tr228
NC_037329.1	LoRTIA	exon	20568470	20568927	1	-	.	ID=id1498;Parent=tr229;transcript_id=tr229
NC_037329.1	LoRTIA	exon	20568470	20568927	1	-	.	ID=id1508;Parent=tr230;transcript_id=tr230
NC_037329.1	LoRTIA	mRNA	20568470	20643977	1	-	.	ID=tr227;transcript_id=tr227
NC_037329.1	LoRTIA	mRNA	20568470	20643977	1	-	.	ID=tr228;transcript_id=tr228
NC_037329.1	LoRTIA	mRNA	20568470	20643977	1	-	.	ID=tr230;transcript_id=tr230
NC_037329.1	LoRTIA	mRNA	20568470	20644002	1	-	.	ID=tr229;transcript_id=tr229
NC_037329.1	LoRTIA	exon	20577273	20577349	1	-	.	ID=id1479;Parent=tr227;transcript_id=tr227
NC_037329.1	LoRTIA	exon	20577273	20577349	1	-	.	ID=id1489;Parent=tr228;transcript_id=tr228
NC_037329.1	LoRTIA	exon	20577273	20577349	1	-	.	ID=id1499;Parent=tr229;transcript_id=tr229
NC_037329.1	LoRTIA	exon	20577273	20577349	1	-	.	ID=id1509;Parent=tr230;transcript_id=tr230
NC_037329.1	LoRTIA	exon	20578342	20578467	1	-	.	ID=id1480;Parent=tr227;transcript_id=tr227
NC_037329.1	LoRTIA	exon	20578342	20578467	1	-	.	ID=id1490;Parent=tr228;transcript_id=tr228
NC_037329.1	LoRTIA	exon	20578342	20578467	1	-	.	ID=id1500;Parent=tr229;transcript_id=tr229
NC_037329.1	LoRTIA	exon	20578342	20578467	1	-	.	ID=id1510;Parent=tr230;transcript_id=tr230
NC_037329.1	LoRTIA	exon	20578821	20578859	1	-	.	ID=id1481;Parent=tr227;transcript_id=tr227
NC_037329.1	LoRTIA	exon	20578821	20578859	1	-	.	ID=id1491;Parent=tr228;transcript_id=tr228
NC_037329.1	LoRTIA	exon	20578821	20578859	1	-	.	ID=id1501;Parent=tr229;transcript_id=tr229
NC_037329.1	LoRTIA	exon	20578821	20578859	1	-	.	ID=id1511;Parent=tr230;transcript_id=tr230
NC_037329.1	LoRTIA	exon	20579345	20579437	1	-	.	ID=id1482;Parent=tr227;transcript_id=tr227
NC_037329.1	LoRTIA	exon	20579345	20579437	1	-	.	ID=id1492;Parent=tr228;transcript_id=tr228
NC_037329.1	LoRTIA	exon	20579345	20579437	1	-	.	ID=id1502;Parent=tr229;transcript_id=tr229
NC_037329.1	LoRTIA	exon	20579345	20579437	1	-	.	ID=id1512;Parent=tr230;transcript_id=tr230
NC_037329.1	LoRTIA	exon	20581292	20581368	1	-	.	ID=id1483;Parent=tr227;transcript_id=tr227
NC_037329.1	LoRTIA	exon	20581292	20581368	1	-	.	ID=id1493;Parent=tr228;transcript_id=tr228
NC_037329.1	LoRTIA	exon	20581292	20581368	1	-	.	ID=id1503;Parent=tr229;transcript_id=tr229
NC_037329.1	LoRTIA	exon	20581292	20581368	1	-	.	ID=id1513;Parent=tr230;transcript_id=tr230
NC_037329.1	LoRTIA	exon	20584073	20584145	1	-	.	ID=id1484;Parent=tr227;transcript_id=tr227
NC_037329.1	LoRTIA	exon	20584073	20584145	1	-	.	ID=id1504;Parent=tr229;transcript_id=tr229
NC_037329.1	LoRTIA	exon	20584073	20584145	1	-	.	ID=id1514;Parent=tr230;transcript_id=tr230
NC_037329.1	LoRTIA	exon	20584073	20584163	1	-	.	ID=id1494;Parent=tr228;transcript_id=tr228
NC_037329.1	LoRTIA	exon	20609624	20609670	1	-	.	ID=id1485;Parent=tr227;transcript_id=tr227
NC_037329.1	LoRTIA	exon	20609624	20609670	1	-	.	ID=id1495;Parent=tr228;transcript_id=tr228
NC_037329.1	LoRTIA	exon	20609624	20609670	1	-	.	ID=id1505;Parent=tr229;transcript_id=tr229
NC_037329.1	LoRTIA	exon	20609624	20609670	1	-	.	ID=id1515;Parent=tr230;transcript_id=tr230
NC_037329.1	LoRTIA	exon	20610872	20610919	1	-	.	ID=id1486;Parent=tr227;transcript_id=tr227
NC_037329.1	LoRTIA	exon	20610872	20610919	1	-	.	ID=id1496;Parent=tr228;transcript_id=tr228
NC_037329.1	LoRTIA	exon	20610872	20610919	1	-	.	ID=id1506;Parent=tr229;transcript_id=tr229
NC_037329.1	LoRTIA	exon	20610872	20610919	1	-	.	ID=id1516;Parent=tr230;transcript_id=tr230
NC_037329.1	LoRTIA	exon	20620189	20620351	1	-	.	ID=id1517;Parent=tr230;transcript_id=tr230
NC_037329.1	LoRTIA	exon	20643774	20643977	1	-	.	ID=id1487;Parent=tr227;transcript_id=tr227
NC_037329.1	LoRTIA	exon	20643774	20643977	1	-	.	ID=id1497;Parent=tr228;transcript_id=tr228
NC_037329.1	LoRTIA	exon	20643774	20643977	1	-	.	ID=id1518;Parent=tr230;transcript_id=tr230
NC_037329.1	LoRTIA	exon	20643774	20644002	1	-	.	ID=id1507;Parent=tr229;transcript_id=tr229
NC_037329.1	LoRTIA	exon	20906740	20906822	1	+	.	ID=id1519;Parent=tr231;transcript_id=tr231
NC_037329.1	LoRTIA	mRNA	20906740	20997655	1	+	.	ID=tr231;transcript_id=tr231
NC_037329.1	LoRTIA	exon	20912016	20912104	1	+	.	ID=id1520;Parent=tr231;transcript_id=tr231
NC_037329.1	LoRTIA	exon	20913696	20913737	1	+	.	ID=id1521;Parent=tr231;transcript_id=tr231
NC_037329.1	LoRTIA	exon	20914442	20914629	1	+	.	ID=id1522;Parent=tr231;transcript_id=tr231
NC_037329.1	LoRTIA	exon	20932911	20932969	1	+	.	ID=id1523;Parent=tr231;transcript_id=tr231
NC_037329.1	LoRTIA	exon	20937064	20937104	1	+	.	ID=id1524;Parent=tr231;transcript_id=tr231
NC_037329.1	LoRTIA	exon	20948134	20948217	1	+	.	ID=id1525;Parent=tr231;transcript_id=tr231
NC_037329.1	LoRTIA	exon	20948297	20948348	1	+	.	ID=id1526;Parent=tr231;transcript_id=tr231
NC_037329.1	LoRTIA	exon	20977112	20977324	1	+	.	ID=id1527;Parent=tr231;transcript_id=tr231
NC_037329.1	LoRTIA	exon	20985091	20985196	1	+	.	ID=id1528;Parent=tr231;transcript_id=tr231
NC_037329.1	LoRTIA	exon	20986769	20986839	1	+	.	ID=id1529;Parent=tr231;transcript_id=tr231
NC_037329.1	LoRTIA	exon	20987610	20987780	1	+	.	ID=id1530;Parent=tr231;transcript_id=tr231
NC_037329.1	LoRTIA	exon	20989321	20989403	1	+	.	ID=id1531;Parent=tr231;transcript_id=tr231
NC_037329.1	LoRTIA	exon	20995300	20997655	1	+	.	ID=id1532;Parent=tr231;transcript_id=tr231
NC_037329.1	LoRTIA	exon	21688206	21688257	2	+	.	ID=id1533;Parent=tr232;transcript_id=tr232
NC_037329.1	LoRTIA	exon	21688206	21688257	1	+	.	ID=id1538;Parent=tr233;transcript_id=tr233
NC_037329.1	LoRTIA	exon	21688206	21688257	9	+	.	ID=id1542;Parent=tr234;transcript_id=tr234
NC_037329.1	LoRTIA	exon	21688206	21688257	2	+	.	ID=id1547;Parent=tr235;transcript_id=tr235
NC_037329.1	LoRTIA	mRNA	21688206	21691318	2	+	.	ID=tr232;transcript_id=tr232
NC_037329.1	LoRTIA	mRNA	21688206	21691318	1	+	.	ID=tr233;transcript_id=tr233
NC_037329.1	LoRTIA	mRNA	21688206	21691318	9	+	.	ID=tr234;transcript_id=tr234
NC_037329.1	LoRTIA	mRNA	21688206	21691318	2	+	.	ID=tr235;transcript_id=tr235
NC_037329.1	LoRTIA	exon	21688445	21688556	1	+	.	ID=id1539;Parent=tr233;transcript_id=tr233
NC_037329.1	LoRTIA	exon	21688445	21688556	9	+	.	ID=id1543;Parent=tr234;transcript_id=tr234
NC_037329.1	LoRTIA	exon	21688447	21688556	2	+	.	ID=id1534;Parent=tr232;transcript_id=tr232
NC_037329.1	LoRTIA	exon	21688449	21688556	2	+	.	ID=id1548;Parent=tr235;transcript_id=tr235
NC_037329.1	LoRTIA	exon	21689711	21689788	2	+	.	ID=id1535;Parent=tr232;transcript_id=tr232
NC_037329.1	LoRTIA	exon	21689711	21689788	9	+	.	ID=id1544;Parent=tr234;transcript_id=tr234
NC_037329.1	LoRTIA	exon	21689711	21689788	2	+	.	ID=id1549;Parent=tr235;transcript_id=tr235
NC_037329.1	LoRTIA	exon	21689711	21690494	1	+	.	ID=id1540;Parent=tr233;transcript_id=tr233
NC_037329.1	LoRTIA	exon	21690301	21690494	2	+	.	ID=id1536;Parent=tr232;transcript_id=tr232
NC_037329.1	LoRTIA	exon	21690301	21690494	9	+	.	ID=id1545;Parent=tr234;transcript_id=tr234
NC_037329.1	LoRTIA	exon	21690301	21690494	2	+	.	ID=id1550;Parent=tr235;transcript_id=tr235
NC_037329.1	LoRTIA	exon	21691060	21691318	2	+	.	ID=id1537;Parent=tr232;transcript_id=tr232
NC_037329.1	LoRTIA	exon	21691060	21691318	1	+	.	ID=id1541;Parent=tr233;transcript_id=tr233
NC_037329.1	LoRTIA	exon	21691060	21691318	9	+	.	ID=id1546;Parent=tr234;transcript_id=tr234
NC_037329.1	LoRTIA	exon	21691060	21691318	2	+	.	ID=id1551;Parent=tr235;transcript_id=tr235
NC_037329.1	LoRTIA	mRNA	24091589	24093391	1	-	.	ID=tr236;transcript_id=tr236
NC_037329.1	LoRTIA	exon	24564100	24564542	1	-	.	ID=id1552;Parent=tr237;transcript_id=tr237
NC_037329.1	LoRTIA	mRNA	24564100	24604697	1	-	.	ID=tr237;transcript_id=tr237
NC_037329.1	LoRTIA	exon	24572310	24572426	1	-	.	ID=id1553;Parent=tr237;transcript_id=tr237
NC_037329.1	LoRTIA	exon	24574877	24575028	1	-	.	ID=id1554;Parent=tr237;transcript_id=tr237
NC_037329.1	LoRTIA	exon	24581838	24581944	1	-	.	ID=id1555;Parent=tr237;transcript_id=tr237
NC_037329.1	LoRTIA	exon	24582273	24582372	1	-	.	ID=id1556;Parent=tr237;transcript_id=tr237
NC_037329.1	LoRTIA	exon	24582873	24582994	1	-	.	ID=id1557;Parent=tr237;transcript_id=tr237
NC_037329.1	LoRTIA	exon	24583258	24583437	1	-	.	ID=id1558;Parent=tr237;transcript_id=tr237
NC_037329.1	LoRTIA	exon	24592006	24592126	1	-	.	ID=id1559;Parent=tr237;transcript_id=tr237
NC_037329.1	LoRTIA	exon	24595461	24595536	1	-	.	ID=id1560;Parent=tr237;transcript_id=tr237
NC_037329.1	LoRTIA	exon	24602264	24602368	1	-	.	ID=id1561;Parent=tr237;transcript_id=tr237
NC_037329.1	LoRTIA	exon	24604651	24604697	1	-	.	ID=id1562;Parent=tr237;transcript_id=tr237
NC_037329.1	LoRTIA	exon	24765636	24766263	1	-	.	ID=id1563;Parent=tr238;transcript_id=tr238
NC_037329.1	LoRTIA	mRNA	24765636	24819250	1	-	.	ID=tr238;transcript_id=tr238
NC_037329.1	LoRTIA	exon	24768121	24768246	1	-	.	ID=id1564;Parent=tr238;transcript_id=tr238
NC_037329.1	LoRTIA	exon	24770091	24770231	1	-	.	ID=id1565;Parent=tr238;transcript_id=tr238
NC_037329.1	LoRTIA	exon	24782666	24782810	1	-	.	ID=id1566;Parent=tr238;transcript_id=tr238
NC_037329.1	LoRTIA	exon	24783715	24783848	1	-	.	ID=id1567;Parent=tr238;transcript_id=tr238
NC_037329.1	LoRTIA	exon	24784149	24784262	1	-	.	ID=id1568;Parent=tr238;transcript_id=tr238
NC_037329.1	LoRTIA	exon	24784619	24784765	1	-	.	ID=id1569;Parent=tr238;transcript_id=tr238
NC_037329.1	LoRTIA	exon	24785661	24785786	1	-	.	ID=id1570;Parent=tr238;transcript_id=tr238
NC_037329.1	LoRTIA	exon	24786280	24786379	1	-	.	ID=id1571;Parent=tr238;transcript_id=tr238
NC_037329.1	LoRTIA	exon	24786485	24786647	1	-	.	ID=id1572;Parent=tr238;transcript_id=tr238
NC_037329.1	LoRTIA	exon	24786869	24786964	1	-	.	ID=id1573;Parent=tr238;transcript_id=tr238
NC_037329.1	LoRTIA	exon	24797321	24797436	1	-	.	ID=id1574;Parent=tr238;transcript_id=tr238
NC_037329.1	LoRTIA	exon	24805270	24805360	1	-	.	ID=id1575;Parent=tr238;transcript_id=tr238
NC_037329.1	LoRTIA	exon	24815558	24815675	1	-	.	ID=id1576;Parent=tr238;transcript_id=tr238
NC_037329.1	LoRTIA	exon	24817834	24817950	1	-	.	ID=id1577;Parent=tr238;transcript_id=tr238
NC_037329.1	LoRTIA	exon	24819151	24819250	1	-	.	ID=id1578;Parent=tr238;transcript_id=tr238
NC_037329.1	LoRTIA	mRNA	24844167	24844622	50	+	.	ID=tr239;transcript_id=tr239
NC_037329.1	LoRTIA	exon	25524001	25524910	1	-	.	ID=id1579;Parent=tr240;transcript_id=tr240
NC_037329.1	LoRTIA	mRNA	25524001	25556650	1	-	.	ID=tr240;transcript_id=tr240
NC_037329.1	LoRTIA	exon	25526475	25526585	1	-	.	ID=id1580;Parent=tr240;transcript_id=tr240
NC_037329.1	LoRTIA	exon	25529679	25529765	1	-	.	ID=id1581;Parent=tr240;transcript_id=tr240
NC_037329.1	LoRTIA	exon	25533114	25533237	1	-	.	ID=id1582;Parent=tr240;transcript_id=tr240
NC_037329.1	LoRTIA	exon	25534910	25535042	1	-	.	ID=id1583;Parent=tr240;transcript_id=tr240
NC_037329.1	LoRTIA	exon	25539428	25539558	1	-	.	ID=id1584;Parent=tr240;transcript_id=tr240
NC_037329.1	LoRTIA	exon	25540222	25540308	1	-	.	ID=id1585;Parent=tr240;transcript_id=tr240
NC_037329.1	LoRTIA	exon	25540995	25541198	1	-	.	ID=id1586;Parent=tr240;transcript_id=tr240
NC_037329.1	LoRTIA	exon	25542678	25542758	1	-	.	ID=id1587;Parent=tr240;transcript_id=tr240
NC_037329.1	LoRTIA	exon	25556513	25556650	1	-	.	ID=id1588;Parent=tr240;transcript_id=tr240
NC_037329.1	LoRTIA	exon	26544992	26545379	1	-	.	ID=id1589;Parent=tr241;transcript_id=tr241
NC_037329.1	LoRTIA	mRNA	26544992	26554189	1	-	.	ID=tr241;transcript_id=tr241
NC_037329.1	LoRTIA	exon	26545676	26545807	1	-	.	ID=id1590;Parent=tr241;transcript_id=tr241
NC_037329.1	LoRTIA	exon	26546064	26546250	1	-	.	ID=id1591;Parent=tr241;transcript_id=tr241
NC_037329.1	LoRTIA	exon	26546506	26546646	1	-	.	ID=id1592;Parent=tr241;transcript_id=tr241
NC_037329.1	LoRTIA	exon	26547851	26547893	1	-	.	ID=id1593;Parent=tr241;transcript_id=tr241
NC_037329.1	LoRTIA	exon	26548225	26548296	1	-	.	ID=id1594;Parent=tr241;transcript_id=tr241
NC_037329.1	LoRTIA	exon	26549074	26549174	1	-	.	ID=id1595;Parent=tr241;transcript_id=tr241
NC_037329.1	LoRTIA	exon	26549259	26549366	1	-	.	ID=id1596;Parent=tr241;transcript_id=tr241
NC_037329.1	LoRTIA	exon	26549999	26550173	1	-	.	ID=id1597;Parent=tr241;transcript_id=tr241
NC_037329.1	LoRTIA	exon	26550261	26550364	1	-	.	ID=id1598;Parent=tr241;transcript_id=tr241
NC_037329.1	LoRTIA	exon	26551998	26552072	1	-	.	ID=id1599;Parent=tr241;transcript_id=tr241
NC_037329.1	LoRTIA	exon	26554128	26554189	1	-	.	ID=id1600;Parent=tr241;transcript_id=tr241
NC_037329.1	LoRTIA	exon	27248581	27248691	1	+	.	ID=id1601;Parent=tr242;transcript_id=tr242
NC_037329.1	LoRTIA	mRNA	27248581	27260966	1	+	.	ID=tr242;transcript_id=tr242
NC_037329.1	LoRTIA	exon	27249706	27249858	1	+	.	ID=id1602;Parent=tr242;transcript_id=tr242
NC_037329.1	LoRTIA	exon	27249963	27250028	1	+	.	ID=id1603;Parent=tr242;transcript_id=tr242
NC_037329.1	LoRTIA	exon	27255242	27255388	1	+	.	ID=id1604;Parent=tr242;transcript_id=tr242
NC_037329.1	LoRTIA	exon	27256837	27256941	1	+	.	ID=id1605;Parent=tr242;transcript_id=tr242
NC_037329.1	LoRTIA	exon	27258803	27258901	1	+	.	ID=id1606;Parent=tr242;transcript_id=tr242
NC_037329.1	LoRTIA	exon	27260626	27260966	1	+	.	ID=id1607;Parent=tr242;transcript_id=tr242
NC_037329.1	LoRTIA	exon	34972736	34973148	1	-	.	ID=id1608;Parent=tr243;transcript_id=tr243
NC_037329.1	LoRTIA	exon	34972736	34973148	1	-	.	ID=id1620;Parent=tr244;transcript_id=tr244
NC_037329.1	LoRTIA	exon	34972736	34973148	1	-	.	ID=id1632;Parent=tr245;transcript_id=tr245
NC_037329.1	LoRTIA	mRNA	34972736	35082637	1	-	.	ID=tr245;transcript_id=tr245
NC_037329.1	LoRTIA	mRNA	34972736	35082678	1	-	.	ID=tr243;transcript_id=tr243
NC_037329.1	LoRTIA	mRNA	34972736	35082678	1	-	.	ID=tr244;transcript_id=tr244
NC_037329.1	LoRTIA	exon	34975587	34975654	1	-	.	ID=id1609;Parent=tr243;transcript_id=tr243
NC_037329.1	LoRTIA	exon	34975592	34975654	1	-	.	ID=id1621;Parent=tr244;transcript_id=tr244
NC_037329.1	LoRTIA	exon	34975592	34975654	1	-	.	ID=id1633;Parent=tr245;transcript_id=tr245
NC_037329.1	LoRTIA	exon	34986265	34986390	1	-	.	ID=id1610;Parent=tr243;transcript_id=tr243
NC_037329.1	LoRTIA	exon	34986265	34986390	1	-	.	ID=id1622;Parent=tr244;transcript_id=tr244
NC_037329.1	LoRTIA	exon	34986265	34986390	1	-	.	ID=id1634;Parent=tr245;transcript_id=tr245
NC_037329.1	LoRTIA	exon	34993426	34993500	1	-	.	ID=id1611;Parent=tr243;transcript_id=tr243
NC_037329.1	LoRTIA	exon	34993426	34993500	1	-	.	ID=id1623;Parent=tr244;transcript_id=tr244
NC_037329.1	LoRTIA	exon	34993426	34993500	1	-	.	ID=id1635;Parent=tr245;transcript_id=tr245
NC_037329.1	LoRTIA	exon	34993451	34993500	1	-	.	ID=id1645;Parent=tr246;transcript_id=tr246
NC_037329.1	LoRTIA	mRNA	34993451	35082652	1	-	.	ID=tr246;transcript_id=tr246
NC_037329.1	LoRTIA	exon	34999808	34999915	1	-	.	ID=id1612;Parent=tr243;transcript_id=tr243
NC_037329.1	LoRTIA	exon	34999808	34999915	1	-	.	ID=id1624;Parent=tr244;transcript_id=tr244
NC_037329.1	LoRTIA	exon	34999808	34999915	1	-	.	ID=id1636;Parent=tr245;transcript_id=tr245
NC_037329.1	LoRTIA	exon	34999808	34999915	1	-	.	ID=id1646;Parent=tr246;transcript_id=tr246
NC_037329.1	LoRTIA	exon	35014768	35014918	1	-	.	ID=id1613;Parent=tr243;transcript_id=tr243
NC_037329.1	LoRTIA	exon	35014768	35014918	1	-	.	ID=id1625;Parent=tr244;transcript_id=tr244
NC_037329.1	LoRTIA	exon	35014768	35014918	1	-	.	ID=id1637;Parent=tr245;transcript_id=tr245
NC_037329.1	LoRTIA	exon	35014768	35014918	1	-	.	ID=id1647;Parent=tr246;transcript_id=tr246
NC_037329.1	LoRTIA	exon	35015908	35015978	1	-	.	ID=id1614;Parent=tr243;transcript_id=tr243
NC_037329.1	LoRTIA	exon	35015908	35015978	1	-	.	ID=id1626;Parent=tr244;transcript_id=tr244
NC_037329.1	LoRTIA	exon	35015908	35015978	1	-	.	ID=id1638;Parent=tr245;transcript_id=tr245
NC_037329.1	LoRTIA	exon	35015908	35015978	1	-	.	ID=id1648;Parent=tr246;transcript_id=tr246
NC_037329.1	LoRTIA	exon	35017978	35018097	1	-	.	ID=id1615;Parent=tr243;transcript_id=tr243
NC_037329.1	LoRTIA	exon	35017978	35018097	1	-	.	ID=id1627;Parent=tr244;transcript_id=tr244
NC_037329.1	LoRTIA	exon	35017978	35018097	1	-	.	ID=id1639;Parent=tr245;transcript_id=tr245
NC_037329.1	LoRTIA	exon	35017978	35018097	1	-	.	ID=id1649;Parent=tr246;transcript_id=tr246
NC_037329.1	LoRTIA	exon	35018325	35018396	1	-	.	ID=id1616;Parent=tr243;transcript_id=tr243
NC_037329.1	LoRTIA	exon	35018325	35018396	1	-	.	ID=id1628;Parent=tr244;transcript_id=tr244
NC_037329.1	LoRTIA	exon	35018325	35018396	1	-	.	ID=id1640;Parent=tr245;transcript_id=tr245
NC_037329.1	LoRTIA	exon	35018325	35018396	1	-	.	ID=id1650;Parent=tr246;transcript_id=tr246
NC_037329.1	LoRTIA	exon	35041935	35041972	1	-	.	ID=id1641;Parent=tr245;transcript_id=tr245
NC_037329.1	LoRTIA	exon	35072028	35072079	1	-	.	ID=id1617;Parent=tr243;transcript_id=tr243
NC_037329.1	LoRTIA	exon	35072028	35072079	1	-	.	ID=id1629;Parent=tr244;transcript_id=tr244
NC_037329.1	LoRTIA	exon	35072028	35072079	1	-	.	ID=id1642;Parent=tr245;transcript_id=tr245
NC_037329.1	LoRTIA	exon	35072028	35072079	1	-	.	ID=id1651;Parent=tr246;transcript_id=tr246
NC_037329.1	LoRTIA	exon	35074348	35074481	1	-	.	ID=id1643;Parent=tr245;transcript_id=tr245
NC_037329.1	LoRTIA	exon	35074348	35074481	1	-	.	ID=id1652;Parent=tr246;transcript_id=tr246
NC_037329.1	LoRTIA	exon	35074348	35074484	1	-	.	ID=id1618;Parent=tr243;transcript_id=tr243
NC_037329.1	LoRTIA	exon	35074348	35074484	1	-	.	ID=id1630;Parent=tr244;transcript_id=tr244
NC_037329.1	LoRTIA	exon	35082507	35082637	1	-	.	ID=id1644;Parent=tr245;transcript_id=tr245
NC_037329.1	LoRTIA	exon	35082507	35082652	1	-	.	ID=id1653;Parent=tr246;transcript_id=tr246
NC_037329.1	LoRTIA	exon	35082507	35082678	1	-	.	ID=id1619;Parent=tr243;transcript_id=tr243
NC_037329.1	LoRTIA	exon	35082507	35082678	1	-	.	ID=id1631;Parent=tr244;transcript_id=tr244
NC_037329.1	LoRTIA	mRNA	36216713	36217168	54	+	.	ID=tr247;transcript_id=tr247
NC_037329.1	LoRTIA	mRNA	43416063	43416765	2	+	.	ID=tr248;transcript_id=tr248
NC_037329.1	LoRTIA	exon	46549738	46549795	1	+	.	ID=id1654;Parent=tr249;transcript_id=tr249
NC_037329.1	LoRTIA	mRNA	46549738	46565931	1	+	.	ID=tr249;transcript_id=tr249
NC_037329.1	LoRTIA	exon	46550310	46550369	1	+	.	ID=id1655;Parent=tr249;transcript_id=tr249
NC_037329.1	LoRTIA	exon	46553450	46553594	1	+	.	ID=id1656;Parent=tr249;transcript_id=tr249
NC_037329.1	LoRTIA	exon	46556860	46557077	1	+	.	ID=id1657;Parent=tr249;transcript_id=tr249
NC_037329.1	LoRTIA	exon	46559405	46559510	1	+	.	ID=id1658;Parent=tr249;transcript_id=tr249
NC_037329.1	LoRTIA	exon	46560030	46560160	1	+	.	ID=id1659;Parent=tr249;transcript_id=tr249
NC_037329.1	LoRTIA	exon	46564429	46564515	1	+	.	ID=id1660;Parent=tr249;transcript_id=tr249
NC_037329.1	LoRTIA	exon	46565427	46565931	1	+	.	ID=id1661;Parent=tr249;transcript_id=tr249
NC_037329.1	LoRTIA	mRNA	47896032	47896516	2	+	.	ID=tr252;transcript_id=tr252
NC_037329.1	LoRTIA	mRNA	47896032	47896553	10	+	.	ID=tr250;transcript_id=tr250
NC_037329.1	LoRTIA	mRNA	47896032	47897262	14	+	.	ID=tr251;transcript_id=tr251
NC_037329.1	LoRTIA	mRNA	47896323	47897262	1	+	.	ID=tr253;transcript_id=tr253
NC_037329.1	LoRTIA	mRNA	60302894	60304242	1	+	.	ID=tr255;transcript_id=tr255
NC_037329.1	LoRTIA	mRNA	60302894	60304259	3	+	.	ID=tr254;transcript_id=tr254
NC_037329.1	LoRTIA	exon	61489650	61489806	1	+	.	ID=id1662;Parent=tr256;transcript_id=tr256
NC_037329.1	LoRTIA	mRNA	61489650	61524412	1	+	.	ID=tr256;transcript_id=tr256
NC_037329.1	LoRTIA	exon	61494570	61494716	1	+	.	ID=id1663;Parent=tr256;transcript_id=tr256
NC_037329.1	LoRTIA	exon	61496075	61496185	1	+	.	ID=id1664;Parent=tr256;transcript_id=tr256
NC_037329.1	LoRTIA	exon	61497230	61497479	1	+	.	ID=id1665;Parent=tr256;transcript_id=tr256
NC_037329.1	LoRTIA	exon	61499002	61499167	1	+	.	ID=id1666;Parent=tr256;transcript_id=tr256
NC_037329.1	LoRTIA	exon	61499444	61499589	1	+	.	ID=id1667;Parent=tr256;transcript_id=tr256
NC_037329.1	LoRTIA	exon	61500398	61500548	1	+	.	ID=id1668;Parent=tr256;transcript_id=tr256
NC_037329.1	LoRTIA	exon	61503236	61503377	1	+	.	ID=id1669;Parent=tr256;transcript_id=tr256
NC_037329.1	LoRTIA	exon	61505565	61505706	1	+	.	ID=id1670;Parent=tr256;transcript_id=tr256
NC_037329.1	LoRTIA	exon	61506409	61506516	1	+	.	ID=id1671;Parent=tr256;transcript_id=tr256
NC_037329.1	LoRTIA	exon	61507561	61507716	1	+	.	ID=id1672;Parent=tr256;transcript_id=tr256
NC_037329.1	LoRTIA	exon	61509505	61509633	1	+	.	ID=id1673;Parent=tr256;transcript_id=tr256
NC_037329.1	LoRTIA	exon	61511365	61511526	1	+	.	ID=id1674;Parent=tr256;transcript_id=tr256
NC_037329.1	LoRTIA	exon	61519079	61519214	1	+	.	ID=id1675;Parent=tr256;transcript_id=tr256
NC_037329.1	LoRTIA	exon	61519840	61519995	1	+	.	ID=id1676;Parent=tr256;transcript_id=tr256
NC_037329.1	LoRTIA	exon	61520729	61520868	1	+	.	ID=id1677;Parent=tr256;transcript_id=tr256
NC_037329.1	LoRTIA	exon	61523917	61524412	1	+	.	ID=id1678;Parent=tr256;transcript_id=tr256
NC_037329.1	LoRTIA	exon	61599198	61599264	1	-	.	ID=id1679;Parent=tr257;transcript_id=tr257
NC_037329.1	LoRTIA	mRNA	61599198	61617600	1	-	.	ID=tr257;transcript_id=tr257
NC_037329.1	LoRTIA	exon	61600011	61600065	1	-	.	ID=id1680;Parent=tr257;transcript_id=tr257
NC_037329.1	LoRTIA	exon	61603190	61603283	1	-	.	ID=id1681;Parent=tr257;transcript_id=tr257
NC_037329.1	LoRTIA	exon	61606785	61606959	1	-	.	ID=id1682;Parent=tr257;transcript_id=tr257
NC_037329.1	LoRTIA	exon	61607607	61607725	1	-	.	ID=id1683;Parent=tr257;transcript_id=tr257
NC_037329.1	LoRTIA	exon	61608377	61608405	1	-	.	ID=id1684;Parent=tr257;transcript_id=tr257
NC_037329.1	LoRTIA	exon	61610971	61611073	1	-	.	ID=id1685;Parent=tr257;transcript_id=tr257
NC_037329.1	LoRTIA	exon	61617469	61617600	1	-	.	ID=id1686;Parent=tr257;transcript_id=tr257
NC_037329.1	LoRTIA	exon	65522511	65522747	1	+	.	ID=id1687;Parent=tr258;transcript_id=tr258
NC_037329.1	LoRTIA	mRNA	65522511	65569553	1	+	.	ID=tr258;transcript_id=tr258
NC_037329.1	LoRTIA	exon	65522534	65522747	1	+	.	ID=id1699;Parent=tr259;transcript_id=tr259
[truncated: 42,549 more rows]
