# Supplementary material for: Time course profiling of host cell response to herpesvirus infection using nanopore and synthetic long-read transcriptome sequencing
Source: Sci Rep. 2021 Jul 9;11:14219. doi: 10.1038/s41598-021-93142-7 (PMC8270970; doi:10.1038/s41598-021-93142-7)
Supplement: Supplementary file 8 — Supplementary Data Item. [file 41598_2021_93142_MOESM8_ESM.zip › Supplementary Data Item S1/B_taurus_Mi_B_4h_bc10.gff3]

NC_006853.1	LoRTIA	mRNA	364	1074	2	+	.	ID=tr5106;transcript_id=tr5106
NC_006853.1	LoRTIA	mRNA	432	1052	1	+	.	ID=tr5109;transcript_id=tr5109
NC_006853.1	LoRTIA	mRNA	432	1074	19	+	.	ID=tr5107;transcript_id=tr5107
NC_006853.1	LoRTIA	mRNA	432	1193	1	+	.	ID=tr5108;transcript_id=tr5108
NC_006853.1	LoRTIA	mRNA	537	1074	10	+	.	ID=tr5110;transcript_id=tr5110
NC_006853.1	LoRTIA	mRNA	537	1193	1	+	.	ID=tr5111;transcript_id=tr5111
NC_006853.1	LoRTIA	mRNA	590	1074	3	+	.	ID=tr5112;transcript_id=tr5112
NC_006853.1	LoRTIA	mRNA	651	990	1	+	.	ID=tr5114;transcript_id=tr5114
NC_006853.1	LoRTIA	mRNA	651	1074	3	+	.	ID=tr5113;transcript_id=tr5113
NC_006853.1	LoRTIA	mRNA	680	1074	9	+	.	ID=tr5115;transcript_id=tr5115
NC_006853.1	LoRTIA	mRNA	680	1193	1	+	.	ID=tr5116;transcript_id=tr5116
NC_006853.1	LoRTIA	mRNA	746	1074	11	+	.	ID=tr5117;transcript_id=tr5117
NC_006853.1	LoRTIA	mRNA	746	1123	1	+	.	ID=tr5118;transcript_id=tr5118
NC_006853.1	LoRTIA	mRNA	746	1193	1	+	.	ID=tr5119;transcript_id=tr5119
NC_006853.1	LoRTIA	mRNA	778	1074	22	+	.	ID=tr5120;transcript_id=tr5120
NC_006853.1	LoRTIA	mRNA	778	1123	1	+	.	ID=tr5122;transcript_id=tr5122
NC_006853.1	LoRTIA	mRNA	778	1193	3	+	.	ID=tr5121;transcript_id=tr5121
NC_006853.1	LoRTIA	mRNA	848	1074	1	+	.	ID=tr5123;transcript_id=tr5123
NC_006853.1	LoRTIA	mRNA	884	1074	19	+	.	ID=tr5124;transcript_id=tr5124
NC_006853.1	LoRTIA	mRNA	884	1193	2	+	.	ID=tr5125;transcript_id=tr5125
NC_006853.1	LoRTIA	mRNA	913	1074	6	+	.	ID=tr5126;transcript_id=tr5126
NC_006853.1	LoRTIA	mRNA	913	1193	1	+	.	ID=tr5127;transcript_id=tr5127
NC_006853.1	LoRTIA	mRNA	1386	3023	1	+	.	ID=tr5128;transcript_id=tr5128
NC_006853.1	LoRTIA	mRNA	1453	1853	2	+	.	ID=tr5130;transcript_id=tr5130
NC_006853.1	LoRTIA	mRNA	1453	2009	2	+	.	ID=tr5129;transcript_id=tr5129
NC_006853.1	LoRTIA	mRNA	1453	2184	1	+	.	ID=tr5132;transcript_id=tr5132
NC_006853.1	LoRTIA	mRNA	1453	2236	1	+	.	ID=tr5131;transcript_id=tr5131
NC_006853.1	LoRTIA	mRNA	1464	2913	1	-	.	ID=tr5133;transcript_id=tr5133
NC_006853.1	LoRTIA	mRNA	1493	1853	8	+	.	ID=tr5134;transcript_id=tr5134
NC_006853.1	LoRTIA	mRNA	1493	1984	1	+	.	ID=tr5136;transcript_id=tr5136
NC_006853.1	LoRTIA	mRNA	1493	2236	1	+	.	ID=tr5135;transcript_id=tr5135
NC_006853.1	LoRTIA	mRNA	1493	2277	1	+	.	ID=tr5137;transcript_id=tr5137
NC_006853.1	LoRTIA	mRNA	1536	2236	2	+	.	ID=tr5138;transcript_id=tr5138
NC_006853.1	LoRTIA	mRNA	1556	1853	5	+	.	ID=tr5140;transcript_id=tr5140
NC_006853.1	LoRTIA	mRNA	1556	1873	1	+	.	ID=tr5141;transcript_id=tr5141
NC_006853.1	LoRTIA	mRNA	1556	2009	1	+	.	ID=tr5142;transcript_id=tr5142
NC_006853.1	LoRTIA	mRNA	1556	2107	1	+	.	ID=tr5143;transcript_id=tr5143
NC_006853.1	LoRTIA	mRNA	1556	2236	3	+	.	ID=tr5139;transcript_id=tr5139
NC_006853.1	LoRTIA	mRNA	1586	1853	5	+	.	ID=tr5144;transcript_id=tr5144
NC_006853.1	LoRTIA	mRNA	1586	2107	1	+	.	ID=tr5147;transcript_id=tr5147
NC_006853.1	LoRTIA	mRNA	1586	2236	1	+	.	ID=tr5146;transcript_id=tr5146
NC_006853.1	LoRTIA	mRNA	1586	2277	1	+	.	ID=tr5145;transcript_id=tr5145
NC_006853.1	LoRTIA	mRNA	1649	1853	1	+	.	ID=tr5148;transcript_id=tr5148
NC_006853.1	LoRTIA	mRNA	1649	2009	1	+	.	ID=tr5150;transcript_id=tr5150
NC_006853.1	LoRTIA	mRNA	1649	2085	1	+	.	ID=tr5149;transcript_id=tr5149
NC_006853.1	LoRTIA	mRNA	1649	2107	1	+	.	ID=tr5151;transcript_id=tr5151
NC_006853.1	LoRTIA	mRNA	1649	2236	2	+	.	ID=tr5152;transcript_id=tr5152
NC_006853.1	LoRTIA	mRNA	1731	1853	3	+	.	ID=tr5153;transcript_id=tr5153
NC_006853.1	LoRTIA	mRNA	1731	2009	3	+	.	ID=tr5155;transcript_id=tr5155
NC_006853.1	LoRTIA	mRNA	1731	2085	1	+	.	ID=tr5157;transcript_id=tr5157
NC_006853.1	LoRTIA	mRNA	1731	2236	3	+	.	ID=tr5156;transcript_id=tr5156
NC_006853.1	LoRTIA	mRNA	1731	2464	1	+	.	ID=tr5154;transcript_id=tr5154
NC_006853.1	LoRTIA	mRNA	1751	1853	1	+	.	ID=tr5160;transcript_id=tr5160
NC_006853.1	LoRTIA	mRNA	1751	1938	1	+	.	ID=tr5161;transcript_id=tr5161
NC_006853.1	LoRTIA	mRNA	1751	2009	1	+	.	ID=tr5159;transcript_id=tr5159
NC_006853.1	LoRTIA	mRNA	1751	2512	1	+	.	ID=tr5158;transcript_id=tr5158
NC_006853.1	LoRTIA	mRNA	1781	2236	2	+	.	ID=tr5162;transcript_id=tr5162
NC_006853.1	LoRTIA	mRNA	1901	2236	3	+	.	ID=tr5163;transcript_id=tr5163
NC_006853.1	LoRTIA	mRNA	2092	2236	1	+	.	ID=tr5165;transcript_id=tr5165
NC_006853.1	LoRTIA	mRNA	2092	3004	1	+	.	ID=tr5164;transcript_id=tr5164
NC_006853.1	LoRTIA	mRNA	2127	2277	1	+	.	ID=tr5166;transcript_id=tr5166
NC_006853.1	LoRTIA	mRNA	2197	2915	1	+	.	ID=tr5169;transcript_id=tr5169
NC_006853.1	LoRTIA	mRNA	2197	3004	1	+	.	ID=tr5168;transcript_id=tr5168
NC_006853.1	LoRTIA	mRNA	2197	3023	1	+	.	ID=tr5167;transcript_id=tr5167
NC_006853.1	LoRTIA	mRNA	2490	3004	1	+	.	ID=tr5170;transcript_id=tr5170
NC_006853.1	LoRTIA	mRNA	2710	3023	3	+	.	ID=tr5171;transcript_id=tr5171
NC_006853.1	LoRTIA	mRNA	3527	4053	2	+	.	ID=tr5172;transcript_id=tr5172
NC_006853.1	LoRTIA	mRNA	3830	4053	1	+	.	ID=tr5173;transcript_id=tr5173
NC_006853.1	LoRTIA	mRNA	4126	5308	1	+	.	ID=tr5174;transcript_id=tr5174
NC_006853.1	LoRTIA	mRNA	4197	5308	1	+	.	ID=tr5175;transcript_id=tr5175
NC_006853.1	LoRTIA	mRNA	4425	5308	1	+	.	ID=tr5176;transcript_id=tr5176
NC_006853.1	LoRTIA	mRNA	4770	5308	1	+	.	ID=tr5177;transcript_id=tr5177
NC_006853.1	LoRTIA	mRNA	4792	5181	1	+	.	ID=tr5178;transcript_id=tr5178
NC_006853.1	LoRTIA	mRNA	4792	5308	1	+	.	ID=tr5179;transcript_id=tr5179
NC_006853.1	LoRTIA	mRNA	5040	5308	5	+	.	ID=tr5180;transcript_id=tr5180
NC_006853.1	LoRTIA	mRNA	5684	6202	4	-	.	ID=tr5181;transcript_id=tr5181
NC_006853.1	LoRTIA	mRNA	5684	6362	1	-	.	ID=tr5182;transcript_id=tr5182
NC_006853.1	LoRTIA	mRNA	5967	6231	1	+	.	ID=tr5183;transcript_id=tr5183
NC_006853.1	LoRTIA	mRNA	5967	7304	1	+	.	ID=tr5184;transcript_id=tr5184
NC_006853.1	LoRTIA	mRNA	6104	6325	1	+	.	ID=tr5185;transcript_id=tr5185
NC_006853.1	LoRTIA	mRNA	6104	6965	1	+	.	ID=tr5186;transcript_id=tr5186
NC_006853.1	LoRTIA	mRNA	6104	7304	1	+	.	ID=tr5187;transcript_id=tr5187
NC_006853.1	LoRTIA	mRNA	6499	6930	1	+	.	ID=tr5190;transcript_id=tr5190
NC_006853.1	LoRTIA	mRNA	6499	7109	1	+	.	ID=tr5189;transcript_id=tr5189
NC_006853.1	LoRTIA	mRNA	6499	7182	1	+	.	ID=tr5188;transcript_id=tr5188
NC_006853.1	LoRTIA	mRNA	6510	7304	1	+	.	ID=tr5191;transcript_id=tr5191
NC_006853.1	LoRTIA	mRNA	6527	7304	1	+	.	ID=tr5192;transcript_id=tr5192
NC_006853.1	LoRTIA	mRNA	6572	6903	1	+	.	ID=tr5195;transcript_id=tr5195
NC_006853.1	LoRTIA	mRNA	6572	7059	1	+	.	ID=tr5194;transcript_id=tr5194
NC_006853.1	LoRTIA	mRNA	6572	7304	1	+	.	ID=tr5193;transcript_id=tr5193
NC_006853.1	LoRTIA	mRNA	6635	7304	1	+	.	ID=tr5196;transcript_id=tr5196
NC_006853.1	LoRTIA	mRNA	6749	6930	1	+	.	ID=tr5197;transcript_id=tr5197
NC_006853.1	LoRTIA	mRNA	6749	7304	1	+	.	ID=tr5198;transcript_id=tr5198
NC_006853.1	LoRTIA	mRNA	6836	7304	3	+	.	ID=tr5199;transcript_id=tr5199
NC_006853.1	LoRTIA	mRNA	7374	8060	15	+	.	ID=tr5200;transcript_id=tr5200
NC_006853.1	LoRTIA	mRNA	7422	8060	15	+	.	ID=tr5201;transcript_id=tr5201
NC_006853.1	LoRTIA	mRNA	7512	8060	1	+	.	ID=tr5202;transcript_id=tr5202
NC_006853.1	LoRTIA	mRNA	7635	8060	5	+	.	ID=tr5203;transcript_id=tr5203
NC_006853.1	LoRTIA	mRNA	7706	8060	5	+	.	ID=tr5204;transcript_id=tr5204
NC_006853.1	LoRTIA	mRNA	7782	8060	2	+	.	ID=tr5205;transcript_id=tr5205
NC_006853.1	LoRTIA	mRNA	7878	8060	3	+	.	ID=tr5206;transcript_id=tr5206
NC_006853.1	LoRTIA	mRNA	8129	8371	1	+	.	ID=tr5208;transcript_id=tr5208
NC_006853.1	LoRTIA	mRNA	8129	8970	3	+	.	ID=tr5207;transcript_id=tr5207
NC_006853.1	LoRTIA	mRNA	8282	8970	1	+	.	ID=tr5209;transcript_id=tr5209
NC_006853.1	LoRTIA	mRNA	8812	8970	2	+	.	ID=tr5210;transcript_id=tr5210
NC_006853.1	LoRTIA	mRNA	8812	9754	1	+	.	ID=tr5211;transcript_id=tr5211
NC_006853.1	LoRTIA	mRNA	8865	8970	7	+	.	ID=tr5212;transcript_id=tr5212
NC_006853.1	LoRTIA	mRNA	8970	9754	21	+	.	ID=tr5213;transcript_id=tr5213
NC_006853.1	LoRTIA	mRNA	9157	9754	1	+	.	ID=tr5214;transcript_id=tr5214
NC_006853.1	LoRTIA	mRNA	9313	9754	1	+	.	ID=tr5215;transcript_id=tr5215
NC_006853.1	LoRTIA	mRNA	9326	9754	3	+	.	ID=tr5216;transcript_id=tr5216
NC_006853.1	LoRTIA	mRNA	9354	9754	5	+	.	ID=tr5217;transcript_id=tr5217
NC_006853.1	LoRTIA	mRNA	9429	9754	1	+	.	ID=tr5218;transcript_id=tr5218
NC_006853.1	LoRTIA	mRNA	9446	9754	1	+	.	ID=tr5219;transcript_id=tr5219
NC_006853.1	LoRTIA	mRNA	9516	9754	2	+	.	ID=tr5220;transcript_id=tr5220
NC_006853.1	LoRTIA	mRNA	9540	9754	1	+	.	ID=tr5221;transcript_id=tr5221
NC_006853.1	LoRTIA	mRNA	9572	9754	4	+	.	ID=tr5222;transcript_id=tr5222
NC_006853.1	LoRTIA	mRNA	9823	10169	8	+	.	ID=tr5223;transcript_id=tr5223
NC_006853.1	LoRTIA	mRNA	9940	10169	2	+	.	ID=tr5224;transcript_id=tr5224
NC_006853.1	LoRTIA	mRNA	9955	10169	2	+	.	ID=tr5225;transcript_id=tr5225
NC_006853.1	LoRTIA	mRNA	10239	11906	1	+	.	ID=tr5226;transcript_id=tr5226
NC_006853.1	LoRTIA	mRNA	10304	11906	1	+	.	ID=tr5227;transcript_id=tr5227
NC_006853.1	LoRTIA	mRNA	11368	11906	2	+	.	ID=tr5228;transcript_id=tr5228
NC_006853.1	LoRTIA	mRNA	11459	11906	2	+	.	ID=tr5229;transcript_id=tr5229
NC_006853.1	LoRTIA	mRNA	11717	11906	6	+	.	ID=tr5230;transcript_id=tr5230
NC_006853.1	LoRTIA	mRNA	13687	14299	1	+	.	ID=tr5231;transcript_id=tr5231
NC_006853.1	LoRTIA	mRNA	13687	14514	3	+	.	ID=tr5232;transcript_id=tr5232
NC_006853.1	LoRTIA	mRNA	13901	14440	1	-	.	ID=tr5233;transcript_id=tr5233
NC_006853.1	LoRTIA	mRNA	14514	15656	1	+	.	ID=tr5234;transcript_id=tr5234
NC_006853.1	LoRTIA	mRNA	14859	15656	3	+	.	ID=tr5235;transcript_id=tr5235
NC_006853.1	LoRTIA	mRNA	14919	15656	2	+	.	ID=tr5236;transcript_id=tr5236
NC_006853.1	LoRTIA	mRNA	15528	15656	1	+	.	ID=tr5237;transcript_id=tr5237
NC_006853.1	LoRTIA	mRNA	15728	16020	1	+	.	ID=tr5238;transcript_id=tr5238
NC_037328.1	LoRTIA	exon	991023	991189	5	+	.	ID=id1;Parent=tr1;transcript_id=tr1
NC_037328.1	LoRTIA	mRNA	991023	1002224	5	+	.	ID=tr1;transcript_id=tr1
NC_037328.1	LoRTIA	exon	994379	994552	5	+	.	ID=id2;Parent=tr1;transcript_id=tr1
NC_037328.1	LoRTIA	exon	997109	997268	5	+	.	ID=id3;Parent=tr1;transcript_id=tr1
NC_037328.1	LoRTIA	exon	1000452	1002224	5	+	.	ID=id4;Parent=tr1;transcript_id=tr1
NC_037328.1	LoRTIA	exon	1102880	1103061	1	-	.	ID=id5;Parent=tr2;transcript_id=tr2
NC_037328.1	LoRTIA	mRNA	1102880	1118312	1	-	.	ID=tr2;transcript_id=tr2
NC_037328.1	LoRTIA	exon	1105543	1105720	1	-	.	ID=id6;Parent=tr2;transcript_id=tr2
NC_037328.1	LoRTIA	exon	1112103	1112201	1	-	.	ID=id7;Parent=tr2;transcript_id=tr2
NC_037328.1	LoRTIA	exon	1118251	1118312	1	-	.	ID=id8;Parent=tr2;transcript_id=tr2
NC_037328.1	LoRTIA	exon	1390798	1391377	1	-	.	ID=id9;Parent=tr3;transcript_id=tr3
NC_037328.1	LoRTIA	mRNA	1390798	1455164	1	-	.	ID=tr3;transcript_id=tr3
NC_037328.1	LoRTIA	exon	1390815	1391377	10	-	.	ID=id12;Parent=tr4;transcript_id=tr4
NC_037328.1	LoRTIA	mRNA	1390815	1455164	10	-	.	ID=tr4;transcript_id=tr4
NC_037328.1	LoRTIA	exon	1407057	1407196	1	-	.	ID=id10;Parent=tr3;transcript_id=tr3
NC_037328.1	LoRTIA	exon	1407057	1407196	10	-	.	ID=id13;Parent=tr4;transcript_id=tr4
NC_037328.1	LoRTIA	exon	1454981	1455164	1	-	.	ID=id11;Parent=tr3;transcript_id=tr3
NC_037328.1	LoRTIA	exon	1454981	1455164	10	-	.	ID=id14;Parent=tr4;transcript_id=tr4
NC_037328.1	LoRTIA	exon	1643682	1643745	5	+	.	ID=id15;Parent=tr5;transcript_id=tr5
NC_037328.1	LoRTIA	mRNA	1643682	1651036	5	+	.	ID=tr5;transcript_id=tr5
NC_037328.1	LoRTIA	exon	1645082	1645132	5	+	.	ID=id16;Parent=tr5;transcript_id=tr5
NC_037328.1	LoRTIA	exon	1646079	1646189	5	+	.	ID=id17;Parent=tr5;transcript_id=tr5
NC_037328.1	LoRTIA	exon	1648343	1648472	5	+	.	ID=id18;Parent=tr5;transcript_id=tr5
NC_037328.1	LoRTIA	exon	1649155	1649267	5	+	.	ID=id19;Parent=tr5;transcript_id=tr5
NC_037328.1	LoRTIA	exon	1650493	1650579	5	+	.	ID=id20;Parent=tr5;transcript_id=tr5
NC_037328.1	LoRTIA	exon	1650857	1651036	5	+	.	ID=id21;Parent=tr5;transcript_id=tr5
NC_037328.1	LoRTIA	exon	2924716	2925022	1	+	.	ID=id22;Parent=tr6;transcript_id=tr6
NC_037328.1	LoRTIA	mRNA	2924716	2927467	1	+	.	ID=tr6;transcript_id=tr6
NC_037328.1	LoRTIA	exon	2927300	2927467	1	+	.	ID=id23;Parent=tr6;transcript_id=tr6
NC_037328.1	LoRTIA	exon	3824614	3825038	8	-	.	ID=id24;Parent=tr7;transcript_id=tr7
NC_037328.1	LoRTIA	mRNA	3824614	3833294	8	-	.	ID=tr7;transcript_id=tr7
NC_037328.1	LoRTIA	exon	3824711	3825038	1	-	.	ID=id29;Parent=tr8;transcript_id=tr8
NC_037328.1	LoRTIA	mRNA	3824711	3833294	1	-	.	ID=tr8;transcript_id=tr8
NC_037328.1	LoRTIA	exon	3826640	3826757	8	-	.	ID=id25;Parent=tr7;transcript_id=tr7
NC_037328.1	LoRTIA	exon	3826640	3826757	1	-	.	ID=id30;Parent=tr8;transcript_id=tr8
NC_037328.1	LoRTIA	exon	3827585	3827654	8	-	.	ID=id26;Parent=tr7;transcript_id=tr7
NC_037328.1	LoRTIA	exon	3827585	3827654	1	-	.	ID=id31;Parent=tr8;transcript_id=tr8
NC_037328.1	LoRTIA	exon	3829441	3829531	8	-	.	ID=id27;Parent=tr7;transcript_id=tr7
NC_037328.1	LoRTIA	exon	3829441	3829531	1	-	.	ID=id32;Parent=tr8;transcript_id=tr8
NC_037328.1	LoRTIA	exon	3833130	3833294	8	-	.	ID=id28;Parent=tr7;transcript_id=tr7
NC_037328.1	LoRTIA	exon	3833130	3833294	1	-	.	ID=id33;Parent=tr8;transcript_id=tr8
NC_037328.1	LoRTIA	mRNA	6042727	6043033	1	+	.	ID=tr9;transcript_id=tr9
NC_037328.1	LoRTIA	mRNA	6042782	6042995	1	+	.	ID=tr10;transcript_id=tr10
NC_037328.1	LoRTIA	exon	7114226	7114339	1	+	.	ID=id34;Parent=tr11;transcript_id=tr11
NC_037328.1	LoRTIA	mRNA	7114226	7127953	1	+	.	ID=tr11;transcript_id=tr11
NC_037328.1	LoRTIA	exon	7116707	7116797	1	+	.	ID=id35;Parent=tr11;transcript_id=tr11
NC_037328.1	LoRTIA	exon	7117478	7117557	1	+	.	ID=id36;Parent=tr11;transcript_id=tr11
NC_037328.1	LoRTIA	exon	7119110	7119259	1	+	.	ID=id37;Parent=tr11;transcript_id=tr11
NC_037328.1	LoRTIA	exon	7119729	7119909	1	+	.	ID=id38;Parent=tr11;transcript_id=tr11
NC_037328.1	LoRTIA	exon	7120023	7120084	1	+	.	ID=id39;Parent=tr11;transcript_id=tr11
NC_037328.1	LoRTIA	exon	7120973	7121110	1	+	.	ID=id40;Parent=tr11;transcript_id=tr11
NC_037328.1	LoRTIA	exon	7121823	7122001	1	+	.	ID=id41;Parent=tr11;transcript_id=tr11
NC_037328.1	LoRTIA	exon	7122716	7122782	1	+	.	ID=id42;Parent=tr11;transcript_id=tr11
NC_037328.1	LoRTIA	exon	7122854	7122941	1	+	.	ID=id43;Parent=tr11;transcript_id=tr11
NC_037328.1	LoRTIA	exon	7123033	7123148	1	+	.	ID=id44;Parent=tr11;transcript_id=tr11
NC_037328.1	LoRTIA	exon	7123722	7123793	1	+	.	ID=id45;Parent=tr11;transcript_id=tr11
NC_037328.1	LoRTIA	exon	7123874	7124038	1	+	.	ID=id46;Parent=tr11;transcript_id=tr11
NC_037328.1	LoRTIA	exon	7124333	7124453	7	+	.	ID=id49;Parent=tr12;transcript_id=tr12
NC_037328.1	LoRTIA	mRNA	7124333	7127953	7	+	.	ID=tr12;transcript_id=tr12
NC_037328.1	LoRTIA	exon	7124334	7124453	1	+	.	ID=id47;Parent=tr11;transcript_id=tr11
NC_037328.1	LoRTIA	exon	7127725	7127953	1	+	.	ID=id48;Parent=tr11;transcript_id=tr11
NC_037328.1	LoRTIA	exon	7127725	7127953	7	+	.	ID=id50;Parent=tr12;transcript_id=tr12
NC_037328.1	LoRTIA	exon	10231769	10231977	1	+	.	ID=id51;Parent=tr13;transcript_id=tr13
NC_037328.1	LoRTIA	exon	10231769	10231977	1	+	.	ID=id68;Parent=tr14;transcript_id=tr14
NC_037328.1	LoRTIA	mRNA	10231769	10543975	1	+	.	ID=tr13;transcript_id=tr13
NC_037328.1	LoRTIA	mRNA	10231769	10544228	1	+	.	ID=tr14;transcript_id=tr14
NC_037328.1	LoRTIA	exon	10300390	10300557	1	+	.	ID=id52;Parent=tr13;transcript_id=tr13
NC_037328.1	LoRTIA	exon	10300390	10300557	1	+	.	ID=id69;Parent=tr14;transcript_id=tr14
NC_037328.1	LoRTIA	exon	10326795	10326924	1	+	.	ID=id53;Parent=tr13;transcript_id=tr13
NC_037328.1	LoRTIA	exon	10326795	10326924	1	+	.	ID=id70;Parent=tr14;transcript_id=tr14
NC_037328.1	LoRTIA	exon	10360228	10360340	1	+	.	ID=id54;Parent=tr13;transcript_id=tr13
NC_037328.1	LoRTIA	exon	10360228	10360340	1	+	.	ID=id71;Parent=tr14;transcript_id=tr14
NC_037328.1	LoRTIA	exon	10362750	10362943	1	+	.	ID=id55;Parent=tr13;transcript_id=tr13
NC_037328.1	LoRTIA	exon	10362750	10362943	1	+	.	ID=id72;Parent=tr14;transcript_id=tr14
NC_037328.1	LoRTIA	exon	10400541	10400743	1	+	.	ID=id56;Parent=tr13;transcript_id=tr13
NC_037328.1	LoRTIA	exon	10400541	10400743	1	+	.	ID=id73;Parent=tr14;transcript_id=tr14
NC_037328.1	LoRTIA	exon	10418538	10418705	1	+	.	ID=id57;Parent=tr13;transcript_id=tr13
NC_037328.1	LoRTIA	exon	10418538	10418705	1	+	.	ID=id74;Parent=tr14;transcript_id=tr14
NC_037328.1	LoRTIA	exon	10421280	10421336	1	+	.	ID=id75;Parent=tr14;transcript_id=tr14
NC_037328.1	LoRTIA	exon	10434729	10434862	1	+	.	ID=id58;Parent=tr13;transcript_id=tr13
NC_037328.1	LoRTIA	exon	10434729	10434862	1	+	.	ID=id76;Parent=tr14;transcript_id=tr14
NC_037328.1	LoRTIA	exon	10444444	10444518	1	+	.	ID=id59;Parent=tr13;transcript_id=tr13
NC_037328.1	LoRTIA	exon	10444444	10444518	1	+	.	ID=id77;Parent=tr14;transcript_id=tr14
NC_037328.1	LoRTIA	exon	10445909	10446067	1	+	.	ID=id60;Parent=tr13;transcript_id=tr13
NC_037328.1	LoRTIA	exon	10445909	10446067	1	+	.	ID=id78;Parent=tr14;transcript_id=tr14
NC_037328.1	LoRTIA	exon	10469111	10469239	1	+	.	ID=id61;Parent=tr13;transcript_id=tr13
NC_037328.1	LoRTIA	exon	10469111	10469239	1	+	.	ID=id79;Parent=tr14;transcript_id=tr14
NC_037328.1	LoRTIA	exon	10473331	10473430	1	+	.	ID=id62;Parent=tr13;transcript_id=tr13
NC_037328.1	LoRTIA	exon	10473331	10473430	1	+	.	ID=id80;Parent=tr14;transcript_id=tr14
NC_037328.1	LoRTIA	exon	10512127	10512348	1	+	.	ID=id63;Parent=tr13;transcript_id=tr13
NC_037328.1	LoRTIA	exon	10512127	10512348	1	+	.	ID=id81;Parent=tr14;transcript_id=tr14
NC_037328.1	LoRTIA	exon	10520949	10521002	1	+	.	ID=id64;Parent=tr13;transcript_id=tr13
NC_037328.1	LoRTIA	exon	10520949	10521002	1	+	.	ID=id82;Parent=tr14;transcript_id=tr14
NC_037328.1	LoRTIA	exon	10527698	10527798	1	+	.	ID=id65;Parent=tr13;transcript_id=tr13
NC_037328.1	LoRTIA	exon	10527698	10527798	1	+	.	ID=id83;Parent=tr14;transcript_id=tr14
NC_037328.1	LoRTIA	exon	10531005	10531151	1	+	.	ID=id66;Parent=tr13;transcript_id=tr13
NC_037328.1	LoRTIA	exon	10531005	10531151	1	+	.	ID=id84;Parent=tr14;transcript_id=tr14
NC_037328.1	LoRTIA	exon	10543005	10543975	1	+	.	ID=id67;Parent=tr13;transcript_id=tr13
NC_037328.1	LoRTIA	exon	10543005	10544228	1	+	.	ID=id85;Parent=tr14;transcript_id=tr14
NC_037328.1	LoRTIA	exon	10691773	10691821	7	+	.	ID=id86;Parent=tr15;transcript_id=tr15
NC_037328.1	LoRTIA	exon	10691773	10691821	1	+	.	ID=id90;Parent=tr17;transcript_id=tr17
NC_037328.1	LoRTIA	mRNA	10691773	10698910	1	+	.	ID=tr16;transcript_id=tr16
NC_037328.1	LoRTIA	mRNA	10691773	10698961	7	+	.	ID=tr15;transcript_id=tr15
NC_037328.1	LoRTIA	mRNA	10691773	10698961	1	+	.	ID=tr17;transcript_id=tr17
NC_037328.1	LoRTIA	mRNA	10691773	10698961	1	+	.	ID=tr18;transcript_id=tr18
NC_037328.1	LoRTIA	exon	10692843	10692937	1	+	.	ID=id91;Parent=tr17;transcript_id=tr17
NC_037328.1	LoRTIA	exon	10695170	10695340	7	+	.	ID=id87;Parent=tr15;transcript_id=tr15
NC_037328.1	LoRTIA	exon	10695170	10695340	1	+	.	ID=id92;Parent=tr17;transcript_id=tr17
NC_037328.1	LoRTIA	exon	10698056	10698180	7	+	.	ID=id88;Parent=tr15;transcript_id=tr15
NC_037328.1	LoRTIA	exon	10698056	10698180	1	+	.	ID=id93;Parent=tr17;transcript_id=tr17
NC_037328.1	LoRTIA	mRNA	10698067	10698961	1	+	.	ID=tr19;transcript_id=tr19
NC_037328.1	LoRTIA	exon	10698785	10698961	7	+	.	ID=id89;Parent=tr15;transcript_id=tr15
NC_037328.1	LoRTIA	exon	10698785	10698961	1	+	.	ID=id94;Parent=tr17;transcript_id=tr17
NC_037328.1	LoRTIA	exon	10823318	10823415	1	+	.	ID=id95;Parent=tr20;transcript_id=tr20
NC_037328.1	LoRTIA	mRNA	10823318	10839082	1	+	.	ID=tr20;transcript_id=tr20
NC_037328.1	LoRTIA	exon	10824185	10824391	1	+	.	ID=id96;Parent=tr20;transcript_id=tr20
NC_037328.1	LoRTIA	exon	10826170	10826309	1	+	.	ID=id97;Parent=tr20;transcript_id=tr20
NC_037328.1	LoRTIA	exon	10828000	10828099	1	+	.	ID=id98;Parent=tr20;transcript_id=tr20
NC_037328.1	LoRTIA	exon	10829491	10829558	1	+	.	ID=id99;Parent=tr20;transcript_id=tr20
NC_037328.1	LoRTIA	exon	10832352	10832464	1	+	.	ID=id100;Parent=tr20;transcript_id=tr20
NC_037328.1	LoRTIA	exon	10833737	10833802	1	+	.	ID=id101;Parent=tr20;transcript_id=tr20
NC_037328.1	LoRTIA	exon	10834721	10834874	1	+	.	ID=id102;Parent=tr20;transcript_id=tr20
NC_037328.1	LoRTIA	exon	10836800	10836847	1	+	.	ID=id103;Parent=tr20;transcript_id=tr20
NC_037328.1	LoRTIA	exon	10838980	10839082	1	+	.	ID=id104;Parent=tr20;transcript_id=tr20
NC_037328.1	LoRTIA	exon	19418198	19418330	1	+	.	ID=id105;Parent=tr21;transcript_id=tr21
NC_037328.1	LoRTIA	mRNA	19418198	19437165	1	+	.	ID=tr21;transcript_id=tr21
NC_037328.1	LoRTIA	exon	19421761	19421939	1	+	.	ID=id106;Parent=tr21;transcript_id=tr21
NC_037328.1	LoRTIA	exon	19426374	19426511	1	+	.	ID=id107;Parent=tr21;transcript_id=tr21
NC_037328.1	LoRTIA	exon	19431423	19431630	1	+	.	ID=id108;Parent=tr21;transcript_id=tr21
NC_037328.1	LoRTIA	exon	19436503	19437165	1	+	.	ID=id109;Parent=tr21;transcript_id=tr21
NC_037328.1	LoRTIA	mRNA	23043352	23044249	71	+	.	ID=tr22;transcript_id=tr22
NC_037328.1	LoRTIA	exon	35381284	35381530	1	+	.	ID=id110;Parent=tr23;transcript_id=tr23
NC_037328.1	LoRTIA	mRNA	35381284	35413989	1	+	.	ID=tr23;transcript_id=tr23
NC_037328.1	LoRTIA	exon	35398925	35399016	1	+	.	ID=id111;Parent=tr23;transcript_id=tr23
NC_037328.1	LoRTIA	exon	35403016	35403210	1	+	.	ID=id112;Parent=tr23;transcript_id=tr23
NC_037328.1	LoRTIA	exon	35406908	35407010	1	+	.	ID=id113;Parent=tr23;transcript_id=tr23
NC_037328.1	LoRTIA	exon	35413192	35413298	1	+	.	ID=id114;Parent=tr23;transcript_id=tr23
NC_037328.1	LoRTIA	exon	35413500	35413989	1	+	.	ID=id115;Parent=tr23;transcript_id=tr23
NC_037328.1	LoRTIA	mRNA	40948887	40950564	2	+	.	ID=tr24;transcript_id=tr24
NC_037328.1	LoRTIA	mRNA	40950372	40950564	2	+	.	ID=tr25;transcript_id=tr25
NC_037328.1	LoRTIA	exon	43120524	43120616	1	-	.	ID=id116;Parent=tr26;transcript_id=tr26
NC_037328.1	LoRTIA	mRNA	43120524	43195091	1	-	.	ID=tr26;transcript_id=tr26
NC_037328.1	LoRTIA	exon	43127916	43128041	1	-	.	ID=id117;Parent=tr26;transcript_id=tr26
NC_037328.1	LoRTIA	exon	43128187	43128273	1	-	.	ID=id118;Parent=tr26;transcript_id=tr26
NC_037328.1	LoRTIA	exon	43129091	43129241	1	-	.	ID=id119;Parent=tr26;transcript_id=tr26
NC_037328.1	LoRTIA	exon	43131666	43131790	1	-	.	ID=id120;Parent=tr26;transcript_id=tr26
NC_037328.1	LoRTIA	exon	43133177	43133392	1	-	.	ID=id121;Parent=tr26;transcript_id=tr26
NC_037328.1	LoRTIA	exon	43133205	43133392	1	-	.	ID=id129;Parent=tr27;transcript_id=tr27
NC_037328.1	LoRTIA	mRNA	43133205	43195102	1	-	.	ID=tr27;transcript_id=tr27
NC_037328.1	LoRTIA	exon	43134788	43134828	1	-	.	ID=id122;Parent=tr26;transcript_id=tr26
NC_037328.1	LoRTIA	exon	43134788	43134828	1	-	.	ID=id130;Parent=tr27;transcript_id=tr27
NC_037328.1	LoRTIA	exon	43136451	43136584	1	-	.	ID=id123;Parent=tr26;transcript_id=tr26
NC_037328.1	LoRTIA	exon	43136451	43136584	1	-	.	ID=id131;Parent=tr27;transcript_id=tr27
NC_037328.1	LoRTIA	exon	43136879	43136951	1	-	.	ID=id124;Parent=tr26;transcript_id=tr26
NC_037328.1	LoRTIA	exon	43136879	43136951	1	-	.	ID=id132;Parent=tr27;transcript_id=tr27
NC_037328.1	LoRTIA	exon	43139093	43139289	1	-	.	ID=id137;Parent=tr28;transcript_id=tr28
NC_037328.1	LoRTIA	mRNA	43139093	43195091	1	-	.	ID=tr28;transcript_id=tr28
NC_037328.1	LoRTIA	exon	43139238	43139289	1	-	.	ID=id125;Parent=tr26;transcript_id=tr26
NC_037328.1	LoRTIA	exon	43139238	43139289	1	-	.	ID=id133;Parent=tr27;transcript_id=tr27
NC_037328.1	LoRTIA	exon	43153442	43153579	1	-	.	ID=id126;Parent=tr26;transcript_id=tr26
NC_037328.1	LoRTIA	exon	43153442	43153579	1	-	.	ID=id134;Parent=tr27;transcript_id=tr27
NC_037328.1	LoRTIA	exon	43153442	43153579	1	-	.	ID=id138;Parent=tr28;transcript_id=tr28
NC_037328.1	LoRTIA	exon	43171696	43171923	1	-	.	ID=id127;Parent=tr26;transcript_id=tr26
NC_037328.1	LoRTIA	exon	43171696	43171923	1	-	.	ID=id135;Parent=tr27;transcript_id=tr27
NC_037328.1	LoRTIA	exon	43171696	43171923	1	-	.	ID=id139;Parent=tr28;transcript_id=tr28
NC_037328.1	LoRTIA	exon	43194558	43195091	1	-	.	ID=id128;Parent=tr26;transcript_id=tr26
NC_037328.1	LoRTIA	exon	43194558	43195091	1	-	.	ID=id140;Parent=tr28;transcript_id=tr28
NC_037328.1	LoRTIA	exon	43194558	43195102	1	-	.	ID=id136;Parent=tr27;transcript_id=tr27
NC_037328.1	LoRTIA	exon	44115203	44116119	1	-	.	ID=id141;Parent=tr29;transcript_id=tr29
NC_037328.1	LoRTIA	mRNA	44115203	44142798	1	-	.	ID=tr29;transcript_id=tr29
NC_037328.1	LoRTIA	exon	44115646	44116119	1	-	.	ID=id143;Parent=tr30;transcript_id=tr30
NC_037328.1	LoRTIA	mRNA	44115646	44142798	1	-	.	ID=tr30;transcript_id=tr30
NC_037328.1	LoRTIA	exon	44142670	44142798	1	-	.	ID=id142;Parent=tr29;transcript_id=tr29
NC_037328.1	LoRTIA	exon	44142670	44142798	1	-	.	ID=id144;Parent=tr30;transcript_id=tr30
NC_037328.1	LoRTIA	exon	46002012	46002091	1	+	.	ID=id145;Parent=tr31;transcript_id=tr31
NC_037328.1	LoRTIA	exon	46002012	46002091	1	+	.	ID=id150;Parent=tr32;transcript_id=tr32
NC_037328.1	LoRTIA	exon	46002012	46002091	1	+	.	ID=id155;Parent=tr33;transcript_id=tr33
NC_037328.1	LoRTIA	mRNA	46002012	46015299	1	+	.	ID=tr32;transcript_id=tr32
NC_037328.1	LoRTIA	mRNA	46002012	46016855	1	+	.	ID=tr31;transcript_id=tr31
NC_037328.1	LoRTIA	mRNA	46002012	46016855	1	+	.	ID=tr33;transcript_id=tr33
NC_037328.1	LoRTIA	exon	46007109	46007323	1	+	.	ID=id146;Parent=tr31;transcript_id=tr31
NC_037328.1	LoRTIA	exon	46007161	46007323	1	+	.	ID=id151;Parent=tr32;transcript_id=tr32
NC_037328.1	LoRTIA	exon	46007161	46007323	1	+	.	ID=id156;Parent=tr33;transcript_id=tr33
NC_037328.1	LoRTIA	exon	46010003	46010077	1	+	.	ID=id147;Parent=tr31;transcript_id=tr31
NC_037328.1	LoRTIA	exon	46010003	46010077	1	+	.	ID=id152;Parent=tr32;transcript_id=tr32
NC_037328.1	LoRTIA	exon	46010003	46010077	1	+	.	ID=id157;Parent=tr33;transcript_id=tr33
NC_037328.1	LoRTIA	exon	46013671	46013726	1	+	.	ID=id148;Parent=tr31;transcript_id=tr31
NC_037328.1	LoRTIA	exon	46013671	46013726	1	+	.	ID=id153;Parent=tr32;transcript_id=tr32
NC_037328.1	LoRTIA	exon	46013671	46013726	1	+	.	ID=id158;Parent=tr33;transcript_id=tr33
NC_037328.1	LoRTIA	exon	46015012	46015299	1	+	.	ID=id154;Parent=tr32;transcript_id=tr32
NC_037328.1	LoRTIA	exon	46015012	46016855	1	+	.	ID=id149;Parent=tr31;transcript_id=tr31
NC_037328.1	LoRTIA	exon	46015012	46016855	1	+	.	ID=id159;Parent=tr33;transcript_id=tr33
NC_037328.1	LoRTIA	exon	46061449	46061568	30	-	.	ID=id160;Parent=tr34;transcript_id=tr34
NC_037328.1	LoRTIA	exon	46061449	46061568	1	-	.	ID=id171;Parent=tr36;transcript_id=tr36
NC_037328.1	LoRTIA	exon	46061449	46062251	2	-	.	ID=id166;Parent=tr35;transcript_id=tr35
NC_037328.1	LoRTIA	mRNA	46061449	46066949	30	-	.	ID=tr34;transcript_id=tr34
NC_037328.1	LoRTIA	mRNA	46061449	46066949	2	-	.	ID=tr35;transcript_id=tr35
NC_037328.1	LoRTIA	mRNA	46061449	46066949	1	-	.	ID=tr36;transcript_id=tr36
NC_037328.1	LoRTIA	exon	46062188	46062251	30	-	.	ID=id161;Parent=tr34;transcript_id=tr34
NC_037328.1	LoRTIA	exon	46062188	46062251	1	-	.	ID=id172;Parent=tr36;transcript_id=tr36
NC_037328.1	LoRTIA	exon	46063302	46063438	30	-	.	ID=id162;Parent=tr34;transcript_id=tr34
NC_037328.1	LoRTIA	exon	46063302	46063438	2	-	.	ID=id167;Parent=tr35;transcript_id=tr35
NC_037328.1	LoRTIA	exon	46063302	46063438	1	-	.	ID=id173;Parent=tr36;transcript_id=tr36
NC_037328.1	LoRTIA	exon	46066074	46066185	1	-	.	ID=id176;Parent=tr37;transcript_id=tr37
NC_037328.1	LoRTIA	mRNA	46066074	46066949	1	-	.	ID=tr37;transcript_id=tr37
NC_037328.1	LoRTIA	exon	46066075	46066185	30	-	.	ID=id163;Parent=tr34;transcript_id=tr34
NC_037328.1	LoRTIA	exon	46066075	46066185	2	-	.	ID=id168;Parent=tr35;transcript_id=tr35
NC_037328.1	LoRTIA	exon	46066075	46066775	1	-	.	ID=id174;Parent=tr36;transcript_id=tr36
NC_037328.1	LoRTIA	exon	46066700	46066775	30	-	.	ID=id164;Parent=tr34;transcript_id=tr34
NC_037328.1	LoRTIA	exon	46066700	46066775	2	-	.	ID=id169;Parent=tr35;transcript_id=tr35
NC_037328.1	LoRTIA	exon	46066700	46066775	1	-	.	ID=id177;Parent=tr37;transcript_id=tr37
NC_037328.1	LoRTIA	exon	46066907	46066949	30	-	.	ID=id165;Parent=tr34;transcript_id=tr34
NC_037328.1	LoRTIA	exon	46066907	46066949	2	-	.	ID=id170;Parent=tr35;transcript_id=tr35
NC_037328.1	LoRTIA	exon	46066907	46066949	1	-	.	ID=id175;Parent=tr36;transcript_id=tr36
NC_037328.1	LoRTIA	exon	46066907	46066949	1	-	.	ID=id178;Parent=tr37;transcript_id=tr37
NC_037328.1	LoRTIA	mRNA	53562569	53563083	1	+	.	ID=tr39;transcript_id=tr39
NC_037328.1	LoRTIA	mRNA	53562569	53563297	1	+	.	ID=tr38;transcript_id=tr38
NC_037328.1	LoRTIA	mRNA	54226920	54227691	58	-	.	ID=tr40;transcript_id=tr40
NC_037328.1	LoRTIA	mRNA	54226955	54227691	2	-	.	ID=tr41;transcript_id=tr41
NC_037328.1	LoRTIA	exon	56737575	56737731	1	+	.	ID=id179;Parent=tr42;transcript_id=tr42
NC_037328.1	LoRTIA	mRNA	56737575	56750567	1	+	.	ID=tr42;transcript_id=tr42
NC_037328.1	LoRTIA	exon	56740208	56740391	1	+	.	ID=id180;Parent=tr42;transcript_id=tr42
NC_037328.1	LoRTIA	exon	56744126	56744237	1	+	.	ID=id181;Parent=tr42;transcript_id=tr42
NC_037328.1	LoRTIA	exon	56744637	56744774	1	+	.	ID=id182;Parent=tr42;transcript_id=tr42
NC_037328.1	LoRTIA	exon	56749894	56750567	1	+	.	ID=id183;Parent=tr42;transcript_id=tr42
NC_037328.1	LoRTIA	exon	57409711	57411367	1	-	.	ID=id184;Parent=tr43;transcript_id=tr43
NC_037328.1	LoRTIA	mRNA	57409711	57412494	1	-	.	ID=tr43;transcript_id=tr43
NC_037328.1	LoRTIA	exon	57411782	57412494	1	-	.	ID=id185;Parent=tr43;transcript_id=tr43
NC_037328.1	LoRTIA	mRNA	57412001	57412433	2	-	.	ID=tr44;transcript_id=tr44
NC_037328.1	LoRTIA	exon	57798440	57798861	1	-	.	ID=id186;Parent=tr46;transcript_id=tr46
NC_037328.1	LoRTIA	mRNA	57798440	57799337	20	-	.	ID=tr45;transcript_id=tr45
NC_037328.1	LoRTIA	mRNA	57798440	57799337	1	-	.	ID=tr46;transcript_id=tr46
NC_037328.1	LoRTIA	exon	57798946	57799337	1	-	.	ID=id187;Parent=tr46;transcript_id=tr46
NC_037328.1	LoRTIA	exon	58404384	58404622	1	-	.	ID=id188;Parent=tr47;transcript_id=tr47
NC_037328.1	LoRTIA	mRNA	58404384	58433776	1	-	.	ID=tr47;transcript_id=tr47
NC_037328.1	LoRTIA	exon	58405323	58405389	1	-	.	ID=id189;Parent=tr47;transcript_id=tr47
NC_037328.1	LoRTIA	exon	58405696	58405815	1	-	.	ID=id190;Parent=tr47;transcript_id=tr47
NC_037328.1	LoRTIA	exon	58406232	58406368	1	-	.	ID=id191;Parent=tr47;transcript_id=tr47
NC_037328.1	LoRTIA	exon	58433484	58433776	1	-	.	ID=id192;Parent=tr47;transcript_id=tr47
NC_037328.1	LoRTIA	exon	64425088	64425218	1	-	.	ID=id193;Parent=tr48;transcript_id=tr48
NC_037328.1	LoRTIA	exon	64425088	64425218	1	-	.	ID=id196;Parent=tr49;transcript_id=tr49
NC_037328.1	LoRTIA	exon	64425088	64425218	1	-	.	ID=id199;Parent=tr50;transcript_id=tr50
NC_037328.1	LoRTIA	exon	64425088	64425218	1	-	.	ID=id202;Parent=tr51;transcript_id=tr51
NC_037328.1	LoRTIA	mRNA	64425088	64432900	1	-	.	ID=tr48;transcript_id=tr48
NC_037328.1	LoRTIA	mRNA	64425088	64432900	1	-	.	ID=tr49;transcript_id=tr49
NC_037328.1	LoRTIA	mRNA	64425088	64432900	1	-	.	ID=tr50;transcript_id=tr50
NC_037328.1	LoRTIA	mRNA	64425088	64432900	1	-	.	ID=tr51;transcript_id=tr51
NC_037328.1	LoRTIA	exon	64430822	64430938	1	-	.	ID=id194;Parent=tr48;transcript_id=tr48
NC_037328.1	LoRTIA	exon	64430841	64430938	1	-	.	ID=id203;Parent=tr51;transcript_id=tr51
NC_037328.1	LoRTIA	exon	64430850	64430938	1	-	.	ID=id197;Parent=tr49;transcript_id=tr49
NC_037328.1	LoRTIA	exon	64430850	64430938	1	-	.	ID=id200;Parent=tr50;transcript_id=tr50
NC_037328.1	LoRTIA	exon	64432732	64432900	1	-	.	ID=id198;Parent=tr49;transcript_id=tr49
NC_037328.1	LoRTIA	exon	64432732	64432900	1	-	.	ID=id204;Parent=tr51;transcript_id=tr51
NC_037328.1	LoRTIA	exon	64432735	64432900	1	-	.	ID=id195;Parent=tr48;transcript_id=tr48
NC_037328.1	LoRTIA	exon	64432735	64432900	1	-	.	ID=id201;Parent=tr50;transcript_id=tr50
NC_037328.1	LoRTIA	exon	65318388	65318578	1	+	.	ID=id205;Parent=tr52;transcript_id=tr52
NC_037328.1	LoRTIA	mRNA	65318388	65324504	1	+	.	ID=tr52;transcript_id=tr52
NC_037328.1	LoRTIA	exon	65322761	65322907	1	+	.	ID=id206;Parent=tr52;transcript_id=tr52
NC_037328.1	LoRTIA	exon	65324391	65324504	1	+	.	ID=id207;Parent=tr52;transcript_id=tr52
NC_037328.1	LoRTIA	exon	66798342	66798643	1	-	.	ID=id208;Parent=tr53;transcript_id=tr53
NC_037328.1	LoRTIA	mRNA	66798342	66819094	1	-	.	ID=tr53;transcript_id=tr53
NC_037328.1	LoRTIA	exon	66802291	66802350	1	-	.	ID=id209;Parent=tr53;transcript_id=tr53
NC_037328.1	LoRTIA	exon	66806937	66807083	1	-	.	ID=id210;Parent=tr53;transcript_id=tr53
NC_037328.1	LoRTIA	exon	66809952	66810077	1	-	.	ID=id211;Parent=tr53;transcript_id=tr53
NC_037328.1	LoRTIA	exon	66819037	66819094	1	-	.	ID=id212;Parent=tr53;transcript_id=tr53
NC_037328.1	LoRTIA	mRNA	66847172	66847646	22	+	.	ID=tr54;transcript_id=tr54
NC_037328.1	LoRTIA	mRNA	66847377	66847646	4	+	.	ID=tr55;transcript_id=tr55
NC_037328.1	LoRTIA	exon	69127832	69128018	1	+	.	ID=id213;Parent=tr56;transcript_id=tr56
NC_037328.1	LoRTIA	mRNA	69127832	69177876	1	+	.	ID=tr56;transcript_id=tr56
NC_037328.1	LoRTIA	exon	69145867	69146020	1	+	.	ID=id214;Parent=tr56;transcript_id=tr56
NC_037328.1	LoRTIA	exon	69147856	69148527	1	+	.	ID=id215;Parent=tr56;transcript_id=tr56
NC_037328.1	LoRTIA	exon	69149916	69150091	1	+	.	ID=id216;Parent=tr56;transcript_id=tr56
NC_037328.1	LoRTIA	exon	69151877	69151991	1	+	.	ID=id217;Parent=tr56;transcript_id=tr56
NC_037328.1	LoRTIA	exon	69177352	69177876	1	+	.	ID=id218;Parent=tr56;transcript_id=tr56
NC_037328.1	LoRTIA	exon	70176689	70176762	1	-	.	ID=id219;Parent=tr58;transcript_id=tr58
NC_037328.1	LoRTIA	exon	70176689	70176762	1	-	.	ID=id224;Parent=tr59;transcript_id=tr59
NC_037328.1	LoRTIA	exon	70176689	70176762	2	-	.	ID=id228;Parent=tr60;transcript_id=tr60
NC_037328.1	LoRTIA	mRNA	70176689	70179461	1	-	.	ID=tr59;transcript_id=tr59
NC_037328.1	LoRTIA	mRNA	70176689	70180133	3	-	.	ID=tr57;transcript_id=tr57
NC_037328.1	LoRTIA	mRNA	70176689	70180133	1	-	.	ID=tr58;transcript_id=tr58
NC_037328.1	LoRTIA	mRNA	70176689	70180133	2	-	.	ID=tr60;transcript_id=tr60
NC_037328.1	LoRTIA	exon	70176706	70176762	4	-	.	ID=id233;Parent=tr62;transcript_id=tr62
NC_037328.1	LoRTIA	exon	70176706	70176762	2	-	.	ID=id237;Parent=tr63;transcript_id=tr63
NC_037328.1	LoRTIA	exon	70176706	70176762	1	-	.	ID=id242;Parent=tr64;transcript_id=tr64
NC_037328.1	LoRTIA	exon	70176706	70176762	1	-	.	ID=id246;Parent=tr65;transcript_id=tr65
NC_037328.1	LoRTIA	exon	70176706	70176762	1	-	.	ID=id250;Parent=tr66;transcript_id=tr66
NC_037328.1	LoRTIA	mRNA	70176706	70179461	4	-	.	ID=tr62;transcript_id=tr62
NC_037328.1	LoRTIA	mRNA	70176706	70180133	3	-	.	ID=tr61;transcript_id=tr61
NC_037328.1	LoRTIA	mRNA	70176706	70180133	2	-	.	ID=tr63;transcript_id=tr63
NC_037328.1	LoRTIA	mRNA	70176706	70180133	1	-	.	ID=tr64;transcript_id=tr64
NC_037328.1	LoRTIA	mRNA	70176706	70180133	1	-	.	ID=tr65;transcript_id=tr65
NC_037328.1	LoRTIA	mRNA	70176706	70180133	1	-	.	ID=tr66;transcript_id=tr66
NC_037328.1	LoRTIA	exon	70177970	70178114	1	-	.	ID=id220;Parent=tr58;transcript_id=tr58
NC_037328.1	LoRTIA	exon	70177970	70178114	1	-	.	ID=id225;Parent=tr59;transcript_id=tr59
NC_037328.1	LoRTIA	exon	70177970	70178114	2	-	.	ID=id229;Parent=tr60;transcript_id=tr60
NC_037328.1	LoRTIA	exon	70177970	70178114	4	-	.	ID=id234;Parent=tr62;transcript_id=tr62
NC_037328.1	LoRTIA	exon	70177970	70178114	2	-	.	ID=id238;Parent=tr63;transcript_id=tr63
NC_037328.1	LoRTIA	exon	70177970	70178114	1	-	.	ID=id243;Parent=tr64;transcript_id=tr64
NC_037328.1	LoRTIA	exon	70177970	70178114	1	-	.	ID=id247;Parent=tr65;transcript_id=tr65
NC_037328.1	LoRTIA	exon	70177970	70178114	1	-	.	ID=id251;Parent=tr66;transcript_id=tr66
NC_037328.1	LoRTIA	exon	70179050	70179202	1	-	.	ID=id221;Parent=tr58;transcript_id=tr58
NC_037328.1	LoRTIA	exon	70179050	70179202	1	-	.	ID=id226;Parent=tr59;transcript_id=tr59
NC_037328.1	LoRTIA	exon	70179050	70179202	2	-	.	ID=id230;Parent=tr60;transcript_id=tr60
NC_037328.1	LoRTIA	exon	70179050	70179202	4	-	.	ID=id235;Parent=tr62;transcript_id=tr62
NC_037328.1	LoRTIA	exon	70179050	70179202	2	-	.	ID=id239;Parent=tr63;transcript_id=tr63
NC_037328.1	LoRTIA	exon	70179050	70179202	1	-	.	ID=id252;Parent=tr66;transcript_id=tr66
NC_037328.1	LoRTIA	exon	70179050	70179226	1	-	.	ID=id244;Parent=tr64;transcript_id=tr64
NC_037328.1	LoRTIA	exon	70179050	70179468	1	-	.	ID=id248;Parent=tr65;transcript_id=tr65
NC_037328.1	LoRTIA	exon	70179424	70179461	1	-	.	ID=id227;Parent=tr59;transcript_id=tr59
NC_037328.1	LoRTIA	exon	70179424	70179461	4	-	.	ID=id236;Parent=tr62;transcript_id=tr62
NC_037328.1	LoRTIA	exon	70179424	70179468	1	-	.	ID=id222;Parent=tr58;transcript_id=tr58
NC_037328.1	LoRTIA	exon	70179424	70179468	2	-	.	ID=id231;Parent=tr60;transcript_id=tr60
NC_037328.1	LoRTIA	exon	70179424	70179468	2	-	.	ID=id240;Parent=tr63;transcript_id=tr63
NC_037328.1	LoRTIA	exon	70179424	70179468	1	-	.	ID=id253;Parent=tr66;transcript_id=tr66
NC_037328.1	LoRTIA	exon	70180060	70180133	2	-	.	ID=id232;Parent=tr60;transcript_id=tr60
NC_037328.1	LoRTIA	exon	70180065	70180133	1	-	.	ID=id254;Parent=tr66;transcript_id=tr66
NC_037328.1	LoRTIA	exon	70180096	70180133	1	-	.	ID=id245;Parent=tr64;transcript_id=tr64
NC_037328.1	LoRTIA	exon	70180105	70180133	1	-	.	ID=id223;Parent=tr58;transcript_id=tr58
NC_037328.1	LoRTIA	exon	70180105	70180133	2	-	.	ID=id241;Parent=tr63;transcript_id=tr63
NC_037328.1	LoRTIA	exon	70180105	70180133	1	-	.	ID=id249;Parent=tr65;transcript_id=tr65
NC_037328.1	LoRTIA	mRNA	70345635	70346053	1	-	.	ID=tr67;transcript_id=tr67
NC_037328.1	LoRTIA	exon	71257597	71257854	1	+	.	ID=id255;Parent=tr68;transcript_id=tr68
NC_037328.1	LoRTIA	mRNA	71257597	71302129	1	+	.	ID=tr68;transcript_id=tr68
NC_037328.1	LoRTIA	exon	71301931	71302129	1	+	.	ID=id256;Parent=tr68;transcript_id=tr68
NC_037328.1	LoRTIA	exon	71405102	71405352	1	-	.	ID=id257;Parent=tr69;transcript_id=tr69
NC_037328.1	LoRTIA	mRNA	71405102	71410587	1	-	.	ID=tr69;transcript_id=tr69
NC_037328.1	LoRTIA	exon	71405898	71406036	1	-	.	ID=id258;Parent=tr69;transcript_id=tr69
NC_037328.1	LoRTIA	exon	71408241	71408422	1	-	.	ID=id259;Parent=tr69;transcript_id=tr69
NC_037328.1	LoRTIA	exon	71410455	71410587	1	-	.	ID=id260;Parent=tr69;transcript_id=tr69
NC_037328.1	LoRTIA	mRNA	71868302	71869009	14	+	.	ID=tr70;transcript_id=tr70
NC_037328.1	LoRTIA	exon	72100115	72100540	1	+	.	ID=id261;Parent=tr71;transcript_id=tr71
NC_037328.1	LoRTIA	mRNA	72100115	72120330	1	+	.	ID=tr71;transcript_id=tr71
NC_037328.1	LoRTIA	exon	72108989	72109096	1	+	.	ID=id262;Parent=tr71;transcript_id=tr71
NC_037328.1	LoRTIA	exon	72111115	72111192	1	+	.	ID=id263;Parent=tr71;transcript_id=tr71
NC_037328.1	LoRTIA	exon	72111738	72111838	1	+	.	ID=id264;Parent=tr71;transcript_id=tr71
NC_037328.1	LoRTIA	exon	72116153	72116320	1	+	.	ID=id265;Parent=tr71;transcript_id=tr71
NC_037328.1	LoRTIA	exon	72117896	72120330	1	+	.	ID=id266;Parent=tr71;transcript_id=tr71
NC_037328.1	LoRTIA	mRNA	76416077	76416450	1	-	.	ID=tr74;transcript_id=tr74
NC_037328.1	LoRTIA	mRNA	76416077	76417272	2	-	.	ID=tr72;transcript_id=tr72
NC_037328.1	LoRTIA	mRNA	76416077	76417842	31	-	.	ID=tr73;transcript_id=tr73
NC_037328.1	LoRTIA	exon	79090620	79091192	1	-	.	ID=id267;Parent=tr75;transcript_id=tr75
NC_037328.1	LoRTIA	mRNA	79090620	79136167	1	-	.	ID=tr75;transcript_id=tr75
NC_037328.1	LoRTIA	exon	79124158	79124274	1	-	.	ID=id268;Parent=tr75;transcript_id=tr75
NC_037328.1	LoRTIA	exon	79136132	79136167	1	-	.	ID=id269;Parent=tr75;transcript_id=tr75
NC_037328.1	LoRTIA	exon	80466926	80467007	1	+	.	ID=id270;Parent=tr76;transcript_id=tr76
NC_037328.1	LoRTIA	mRNA	80466926	80467442	1	+	.	ID=tr76;transcript_id=tr76
NC_037328.1	LoRTIA	exon	80467081	80467197	1	+	.	ID=id271;Parent=tr76;transcript_id=tr76
NC_037328.1	LoRTIA	exon	80467287	80467442	1	+	.	ID=id272;Parent=tr76;transcript_id=tr76
NC_037328.1	LoRTIA	exon	80467440	80468220	1	-	.	ID=id273;Parent=tr77;transcript_id=tr77
NC_037328.1	LoRTIA	mRNA	80467440	80473755	1	-	.	ID=tr77;transcript_id=tr77
NC_037328.1	LoRTIA	exon	80467578	80468220	1	-	.	ID=id285;Parent=tr78;transcript_id=tr78
NC_037328.1	LoRTIA	mRNA	80467578	80473755	1	-	.	ID=tr78;transcript_id=tr78
NC_037328.1	LoRTIA	exon	80468931	80469041	1	-	.	ID=id274;Parent=tr77;transcript_id=tr77
NC_037328.1	LoRTIA	exon	80468935	80469041	1	-	.	ID=id286;Parent=tr78;transcript_id=tr78
NC_037328.1	LoRTIA	exon	80469476	80469555	1	-	.	ID=id275;Parent=tr77;transcript_id=tr77
NC_037328.1	LoRTIA	exon	80469476	80469555	1	-	.	ID=id287;Parent=tr78;transcript_id=tr78
NC_037328.1	LoRTIA	exon	80469928	80470017	1	-	.	ID=id276;Parent=tr77;transcript_id=tr77
NC_037328.1	LoRTIA	exon	80469928	80470017	1	-	.	ID=id288;Parent=tr78;transcript_id=tr78
NC_037328.1	LoRTIA	exon	80470262	80470399	1	-	.	ID=id277;Parent=tr77;transcript_id=tr77
NC_037328.1	LoRTIA	exon	80470262	80470399	1	-	.	ID=id289;Parent=tr78;transcript_id=tr78
NC_037328.1	LoRTIA	exon	80470700	80470843	1	-	.	ID=id278;Parent=tr77;transcript_id=tr77
NC_037328.1	LoRTIA	exon	80470700	80470843	1	-	.	ID=id290;Parent=tr78;transcript_id=tr78
NC_037328.1	LoRTIA	exon	80471059	80471168	1	-	.	ID=id279;Parent=tr77;transcript_id=tr77
NC_037328.1	LoRTIA	exon	80471059	80471168	1	-	.	ID=id291;Parent=tr78;transcript_id=tr78
NC_037328.1	LoRTIA	exon	80471263	80471431	1	-	.	ID=id280;Parent=tr77;transcript_id=tr77
NC_037328.1	LoRTIA	exon	80471263	80471431	1	-	.	ID=id292;Parent=tr78;transcript_id=tr78
NC_037328.1	LoRTIA	exon	80472190	80472329	1	-	.	ID=id281;Parent=tr77;transcript_id=tr77
NC_037328.1	LoRTIA	exon	80472190	80472329	1	-	.	ID=id293;Parent=tr78;transcript_id=tr78
NC_037328.1	LoRTIA	exon	80472622	80472754	1	-	.	ID=id282;Parent=tr77;transcript_id=tr77
NC_037328.1	LoRTIA	exon	80472622	80472754	1	-	.	ID=id294;Parent=tr78;transcript_id=tr78
NC_037328.1	LoRTIA	exon	80472844	80472889	1	-	.	ID=id283;Parent=tr77;transcript_id=tr77
NC_037328.1	LoRTIA	exon	80472844	80472892	1	-	.	ID=id295;Parent=tr78;transcript_id=tr78
NC_037328.1	LoRTIA	exon	80473693	80473755	1	-	.	ID=id284;Parent=tr77;transcript_id=tr77
NC_037328.1	LoRTIA	exon	80473693	80473755	1	-	.	ID=id296;Parent=tr78;transcript_id=tr78
NC_037328.1	LoRTIA	exon	81288263	81288451	1	+	.	ID=id297;Parent=tr79;transcript_id=tr79
NC_037328.1	LoRTIA	mRNA	81288263	81308567	1	+	.	ID=tr79;transcript_id=tr79
NC_037328.1	LoRTIA	exon	81299736	81299869	1	+	.	ID=id298;Parent=tr79;transcript_id=tr79
NC_037328.1	LoRTIA	exon	81300924	81301086	1	+	.	ID=id299;Parent=tr79;transcript_id=tr79
NC_037328.1	LoRTIA	exon	81302409	81302597	1	+	.	ID=id300;Parent=tr79;transcript_id=tr79
NC_037328.1	LoRTIA	exon	81304467	81304582	1	+	.	ID=id301;Parent=tr79;transcript_id=tr79
NC_037328.1	LoRTIA	exon	81304889	81304972	1	+	.	ID=id302;Parent=tr79;transcript_id=tr79
NC_037328.1	LoRTIA	exon	81306181	81306240	1	+	.	ID=id303;Parent=tr79;transcript_id=tr79
NC_037328.1	LoRTIA	exon	81307010	81307083	1	+	.	ID=id304;Parent=tr79;transcript_id=tr79
NC_037328.1	LoRTIA	exon	81307561	81308567	1	+	.	ID=id305;Parent=tr79;transcript_id=tr79
NC_037328.1	LoRTIA	mRNA	82853762	82854316	1	-	.	ID=tr80;transcript_id=tr80
NC_037328.1	LoRTIA	mRNA	82854050	82854316	1	-	.	ID=tr81;transcript_id=tr81
NC_037328.1	LoRTIA	exon	82878896	82879231	1	-	.	ID=id306;Parent=tr82;transcript_id=tr82
NC_037328.1	LoRTIA	mRNA	82878896	82888214	1	-	.	ID=tr82;transcript_id=tr82
NC_037328.1	LoRTIA	exon	82879379	82879497	1	-	.	ID=id307;Parent=tr82;transcript_id=tr82
NC_037328.1	LoRTIA	exon	82879919	82880045	1	-	.	ID=id308;Parent=tr82;transcript_id=tr82
NC_037328.1	LoRTIA	exon	82880261	82880355	1	-	.	ID=id309;Parent=tr82;transcript_id=tr82
NC_037328.1	LoRTIA	exon	82880445	82880613	1	-	.	ID=id310;Parent=tr82;transcript_id=tr82
NC_037328.1	LoRTIA	exon	82880821	82880904	1	-	.	ID=id311;Parent=tr82;transcript_id=tr82
NC_037328.1	LoRTIA	exon	82881141	82881286	1	-	.	ID=id312;Parent=tr82;transcript_id=tr82
NC_037328.1	LoRTIA	exon	82881451	82881552	1	-	.	ID=id313;Parent=tr82;transcript_id=tr82
NC_037328.1	LoRTIA	exon	82881678	82881840	1	-	.	ID=id314;Parent=tr82;transcript_id=tr82
NC_037328.1	LoRTIA	exon	82883159	82883246	1	-	.	ID=id315;Parent=tr82;transcript_id=tr82
NC_037328.1	LoRTIA	exon	82883455	82883582	1	-	.	ID=id316;Parent=tr82;transcript_id=tr82
NC_037328.1	LoRTIA	exon	82883780	82883886	1	-	.	ID=id317;Parent=tr82;transcript_id=tr82
NC_037328.1	LoRTIA	exon	82884034	82884180	1	-	.	ID=id318;Parent=tr82;transcript_id=tr82
NC_037328.1	LoRTIA	exon	82884423	82884483	1	-	.	ID=id319;Parent=tr82;transcript_id=tr82
NC_037328.1	LoRTIA	exon	82884662	82884806	1	-	.	ID=id320;Parent=tr82;transcript_id=tr82
NC_037328.1	LoRTIA	exon	82884949	82885107	1	-	.	ID=id321;Parent=tr82;transcript_id=tr82
NC_037328.1	LoRTIA	exon	82885644	82885868	1	-	.	ID=id322;Parent=tr82;transcript_id=tr82
NC_037328.1	LoRTIA	exon	82886034	82886155	1	-	.	ID=id323;Parent=tr82;transcript_id=tr82
NC_037328.1	LoRTIA	exon	82886952	82887116	1	-	.	ID=id324;Parent=tr82;transcript_id=tr82
NC_037328.1	LoRTIA	exon	82887533	82887589	1	-	.	ID=id325;Parent=tr82;transcript_id=tr82
NC_037328.1	LoRTIA	exon	82888054	82888214	1	-	.	ID=id326;Parent=tr82;transcript_id=tr82
NC_037328.1	LoRTIA	exon	82921032	82921346	2	-	.	ID=id327;Parent=tr83;transcript_id=tr83
NC_037328.1	LoRTIA	mRNA	82921032	82927120	2	-	.	ID=tr83;transcript_id=tr83
NC_037328.1	LoRTIA	exon	82922017	82922300	2	-	.	ID=id328;Parent=tr83;transcript_id=tr83
NC_037328.1	LoRTIA	exon	82926918	82927120	2	-	.	ID=id329;Parent=tr83;transcript_id=tr83
NC_037328.1	LoRTIA	exon	82970227	82970836	1	-	.	ID=id330;Parent=tr84;transcript_id=tr84
NC_037328.1	LoRTIA	exon	82970227	82970836	1	-	.	ID=id341;Parent=tr85;transcript_id=tr85
NC_037328.1	LoRTIA	exon	82970227	82970836	1	-	.	ID=id351;Parent=tr86;transcript_id=tr86
NC_037328.1	LoRTIA	exon	82970227	82970836	1	-	.	ID=id361;Parent=tr87;transcript_id=tr87
NC_037328.1	LoRTIA	mRNA	82970227	82979121	1	-	.	ID=tr84;transcript_id=tr84
NC_037328.1	LoRTIA	mRNA	82970227	82979121	1	-	.	ID=tr86;transcript_id=tr86
NC_037328.1	LoRTIA	mRNA	82970227	82979155	1	-	.	ID=tr85;transcript_id=tr85
NC_037328.1	LoRTIA	mRNA	82970227	82979155	1	-	.	ID=tr87;transcript_id=tr87
NC_037328.1	LoRTIA	exon	82971490	82971601	1	-	.	ID=id331;Parent=tr84;transcript_id=tr84
NC_037328.1	LoRTIA	exon	82971490	82971601	1	-	.	ID=id342;Parent=tr85;transcript_id=tr85
NC_037328.1	LoRTIA	exon	82971490	82971601	1	-	.	ID=id352;Parent=tr86;transcript_id=tr86
NC_037328.1	LoRTIA	exon	82971490	82971601	1	-	.	ID=id362;Parent=tr87;transcript_id=tr87
NC_037328.1	LoRTIA	exon	82972122	82972219	1	-	.	ID=id332;Parent=tr84;transcript_id=tr84
NC_037328.1	LoRTIA	exon	82972122	82972219	1	-	.	ID=id343;Parent=tr85;transcript_id=tr85
NC_037328.1	LoRTIA	exon	82972122	82972219	1	-	.	ID=id353;Parent=tr86;transcript_id=tr86
NC_037328.1	LoRTIA	exon	82972122	82972219	1	-	.	ID=id363;Parent=tr87;transcript_id=tr87
NC_037328.1	LoRTIA	exon	82972323	82972458	1	-	.	ID=id333;Parent=tr84;transcript_id=tr84
NC_037328.1	LoRTIA	exon	82972323	82972458	1	-	.	ID=id344;Parent=tr85;transcript_id=tr85
NC_037328.1	LoRTIA	exon	82972323	82972458	1	-	.	ID=id354;Parent=tr86;transcript_id=tr86
NC_037328.1	LoRTIA	exon	82972323	82972458	1	-	.	ID=id364;Parent=tr87;transcript_id=tr87
NC_037328.1	LoRTIA	exon	82972563	82972682	1	-	.	ID=id334;Parent=tr84;transcript_id=tr84
NC_037328.1	LoRTIA	exon	82972563	82972682	1	-	.	ID=id345;Parent=tr85;transcript_id=tr85
NC_037328.1	LoRTIA	exon	82972563	82972682	1	-	.	ID=id355;Parent=tr86;transcript_id=tr86
NC_037328.1	LoRTIA	exon	82972563	82972682	1	-	.	ID=id365;Parent=tr87;transcript_id=tr87
NC_037328.1	LoRTIA	exon	82973186	82973327	1	-	.	ID=id335;Parent=tr84;transcript_id=tr84
NC_037328.1	LoRTIA	exon	82973186	82973327	1	-	.	ID=id346;Parent=tr85;transcript_id=tr85
NC_037328.1	LoRTIA	exon	82973186	82973327	1	-	.	ID=id356;Parent=tr86;transcript_id=tr86
NC_037328.1	LoRTIA	exon	82973186	82973327	1	-	.	ID=id366;Parent=tr87;transcript_id=tr87
NC_037328.1	LoRTIA	exon	82973418	82973553	1	-	.	ID=id336;Parent=tr84;transcript_id=tr84
NC_037328.1	LoRTIA	exon	82973418	82973553	1	-	.	ID=id367;Parent=tr87;transcript_id=tr87
NC_037328.1	LoRTIA	exon	82973418	82974247	1	-	.	ID=id347;Parent=tr85;transcript_id=tr85
NC_037328.1	LoRTIA	exon	82973418	82974247	1	-	.	ID=id357;Parent=tr86;transcript_id=tr86
NC_037328.1	LoRTIA	exon	82974165	82974247	1	-	.	ID=id337;Parent=tr84;transcript_id=tr84
NC_037328.1	LoRTIA	exon	82974165	82974247	1	-	.	ID=id368;Parent=tr87;transcript_id=tr87
NC_037328.1	LoRTIA	exon	82974965	82975230	1	-	.	ID=id338;Parent=tr84;transcript_id=tr84
NC_037328.1	LoRTIA	exon	82974965	82975230	1	-	.	ID=id348;Parent=tr85;transcript_id=tr85
NC_037328.1	LoRTIA	exon	82974965	82975230	1	-	.	ID=id358;Parent=tr86;transcript_id=tr86
NC_037328.1	LoRTIA	exon	82974965	82975230	1	-	.	ID=id369;Parent=tr87;transcript_id=tr87
NC_037328.1	LoRTIA	exon	82977042	82977158	1	-	.	ID=id339;Parent=tr84;transcript_id=tr84
NC_037328.1	LoRTIA	exon	82977042	82977158	1	-	.	ID=id349;Parent=tr85;transcript_id=tr85
NC_037328.1	LoRTIA	exon	82977042	82977158	1	-	.	ID=id359;Parent=tr86;transcript_id=tr86
NC_037328.1	LoRTIA	exon	82979059	82979121	1	-	.	ID=id340;Parent=tr84;transcript_id=tr84
NC_037328.1	LoRTIA	exon	82979059	82979121	1	-	.	ID=id360;Parent=tr86;transcript_id=tr86
NC_037328.1	LoRTIA	exon	82979059	82979155	1	-	.	ID=id350;Parent=tr85;transcript_id=tr85
NC_037328.1	LoRTIA	exon	82979059	82979155	1	-	.	ID=id370;Parent=tr87;transcript_id=tr87
NC_037328.1	LoRTIA	mRNA	83206209	83206779	1	+	.	ID=tr88;transcript_id=tr88
NC_037328.1	LoRTIA	mRNA	83232820	83233355	37	+	.	ID=tr89;transcript_id=tr89
NC_037328.1	LoRTIA	mRNA	83419537	83420367	11	+	.	ID=tr90;transcript_id=tr90
NC_037328.1	LoRTIA	mRNA	83709815	83711110	1	-	.	ID=tr91;transcript_id=tr91
NC_037328.1	LoRTIA	exon	86035443	86035581	1	+	.	ID=id371;Parent=tr92;transcript_id=tr92
NC_037328.1	LoRTIA	mRNA	86035443	86040734	1	+	.	ID=tr92;transcript_id=tr92
NC_037328.1	LoRTIA	exon	86036346	86036550	1	+	.	ID=id372;Parent=tr92;transcript_id=tr92
NC_037328.1	LoRTIA	exon	86038461	86038540	1	+	.	ID=id373;Parent=tr92;transcript_id=tr92
NC_037328.1	LoRTIA	exon	86039194	86039264	1	+	.	ID=id374;Parent=tr92;transcript_id=tr92
NC_037328.1	LoRTIA	exon	86040592	86040734	1	+	.	ID=id375;Parent=tr92;transcript_id=tr92
NC_037328.1	LoRTIA	exon	87503558	87504220	2	-	.	ID=id376;Parent=tr93;transcript_id=tr93
NC_037328.1	LoRTIA	mRNA	87503558	87518676	2	-	.	ID=tr93;transcript_id=tr93
NC_037328.1	LoRTIA	exon	87507949	87508055	2	-	.	ID=id377;Parent=tr93;transcript_id=tr93
NC_037328.1	LoRTIA	exon	87509085	87509146	2	-	.	ID=id378;Parent=tr93;transcript_id=tr93
NC_037328.1	LoRTIA	exon	87509910	87509976	2	-	.	ID=id379;Parent=tr93;transcript_id=tr93
NC_037328.1	LoRTIA	exon	87511225	87511313	2	-	.	ID=id380;Parent=tr93;transcript_id=tr93
NC_037328.1	LoRTIA	exon	87518532	87518676	2	-	.	ID=id381;Parent=tr93;transcript_id=tr93
NC_037328.1	LoRTIA	mRNA	92661136	92661673	4	+	.	ID=tr94;transcript_id=tr94
NC_037328.1	LoRTIA	mRNA	95820499	95821342	51	+	.	ID=tr95;transcript_id=tr95
NC_037328.1	LoRTIA	mRNA	96158138	96158336	10	-	.	ID=tr97;transcript_id=tr97
NC_037328.1	LoRTIA	mRNA	96158138	96158786	196	-	.	ID=tr96;transcript_id=tr96
NC_037328.1	LoRTIA	mRNA	96158167	96158336	16	-	.	ID=tr99;transcript_id=tr99
NC_037328.1	LoRTIA	mRNA	96158167	96158689	1	-	.	ID=tr100;transcript_id=tr100
NC_037328.1	LoRTIA	mRNA	96158167	96158786	285	-	.	ID=tr98;transcript_id=tr98
NC_037328.1	LoRTIA	exon	96572447	96572481	1	+	.	ID=id382;Parent=tr101;transcript_id=tr101
NC_037328.1	LoRTIA	exon	96572447	96572481	1	+	.	ID=id386;Parent=tr102;transcript_id=tr102
NC_037328.1	LoRTIA	exon	96572447	96572481	2	+	.	ID=id389;Parent=tr103;transcript_id=tr103
NC_037328.1	LoRTIA	mRNA	96572447	96576170	1	+	.	ID=tr101;transcript_id=tr101
NC_037328.1	LoRTIA	mRNA	96572447	96576170	2	+	.	ID=tr103;transcript_id=tr103
NC_037328.1	LoRTIA	mRNA	96572447	96576818	1	+	.	ID=tr102;transcript_id=tr102
NC_037328.1	LoRTIA	exon	96574271	96574363	1	+	.	ID=id383;Parent=tr101;transcript_id=tr101
NC_037328.1	LoRTIA	exon	96574271	96574363	2	+	.	ID=id390;Parent=tr103;transcript_id=tr103
NC_037328.1	LoRTIA	exon	96574271	96574649	1	+	.	ID=id387;Parent=tr102;transcript_id=tr102
NC_037328.1	LoRTIA	exon	96574461	96574649	1	+	.	ID=id384;Parent=tr101;transcript_id=tr101
NC_037328.1	LoRTIA	exon	96574528	96574649	2	+	.	ID=id391;Parent=tr103;transcript_id=tr103
NC_037328.1	LoRTIA	exon	96575911	96576170	1	+	.	ID=id385;Parent=tr101;transcript_id=tr101
NC_037328.1	LoRTIA	exon	96575911	96576170	2	+	.	ID=id392;Parent=tr103;transcript_id=tr103
NC_037328.1	LoRTIA	exon	96575911	96576818	1	+	.	ID=id388;Parent=tr102;transcript_id=tr102
NC_037328.1	LoRTIA	mRNA	97337501	97337890	2	+	.	ID=tr105;transcript_id=tr105
NC_037328.1	LoRTIA	mRNA	97337501	97337911	18	+	.	ID=tr104;transcript_id=tr104
NC_037328.1	LoRTIA	exon	97391043	97391255	1	-	.	ID=id393;Parent=tr106;transcript_id=tr106
NC_037328.1	LoRTIA	mRNA	97391043	97421652	1	-	.	ID=tr106;transcript_id=tr106
NC_037328.1	LoRTIA	exon	97395489	97395608	1	-	.	ID=id394;Parent=tr106;transcript_id=tr106
NC_037328.1	LoRTIA	exon	97397443	97397503	1	-	.	ID=id395;Parent=tr106;transcript_id=tr106
NC_037328.1	LoRTIA	exon	97405429	97405521	1	-	.	ID=id396;Parent=tr106;transcript_id=tr106
NC_037328.1	LoRTIA	exon	97405767	97405971	1	-	.	ID=id397;Parent=tr106;transcript_id=tr106
NC_037328.1	LoRTIA	exon	97405871	97405971	1	-	.	ID=id401;Parent=tr107;transcript_id=tr107
NC_037328.1	LoRTIA	mRNA	97405871	97421652	1	-	.	ID=tr107;transcript_id=tr107
NC_037328.1	LoRTIA	exon	97411522	97411627	1	-	.	ID=id398;Parent=tr106;transcript_id=tr106
NC_037328.1	LoRTIA	exon	97411522	97411627	1	-	.	ID=id402;Parent=tr107;transcript_id=tr107
NC_037328.1	LoRTIA	exon	97412631	97412739	1	-	.	ID=id399;Parent=tr106;transcript_id=tr106
NC_037328.1	LoRTIA	exon	97412631	97412739	1	-	.	ID=id403;Parent=tr107;transcript_id=tr107
NC_037328.1	LoRTIA	exon	97421605	97421652	1	-	.	ID=id400;Parent=tr106;transcript_id=tr106
NC_037328.1	LoRTIA	exon	97421605	97421652	1	-	.	ID=id404;Parent=tr107;transcript_id=tr107
NC_037328.1	LoRTIA	exon	99744397	99744465	2	+	.	ID=id405;Parent=tr108;transcript_id=tr108
NC_037328.1	LoRTIA	exon	99744397	99744465	2	+	.	ID=id414;Parent=tr109;transcript_id=tr109
NC_037328.1	LoRTIA	mRNA	99744397	99792130	2	+	.	ID=tr108;transcript_id=tr108
NC_037328.1	LoRTIA	mRNA	99744397	99792130	2	+	.	ID=tr109;transcript_id=tr109
NC_037328.1	LoRTIA	exon	99745606	99745666	2	+	.	ID=id406;Parent=tr108;transcript_id=tr108
NC_037328.1	LoRTIA	exon	99760958	99761168	2	+	.	ID=id407;Parent=tr108;transcript_id=tr108
NC_037328.1	LoRTIA	exon	99760958	99761168	2	+	.	ID=id415;Parent=tr109;transcript_id=tr109
NC_037328.1	LoRTIA	exon	99773916	99773969	2	+	.	ID=id408;Parent=tr108;transcript_id=tr108
NC_037328.1	LoRTIA	exon	99773916	99773969	2	+	.	ID=id416;Parent=tr109;transcript_id=tr109
NC_037328.1	LoRTIA	exon	99780762	99780879	2	+	.	ID=id409;Parent=tr108;transcript_id=tr108
NC_037328.1	LoRTIA	exon	99780762	99780879	2	+	.	ID=id417;Parent=tr109;transcript_id=tr109
NC_037328.1	LoRTIA	exon	99782550	99782676	2	+	.	ID=id410;Parent=tr108;transcript_id=tr108
NC_037328.1	LoRTIA	exon	99782550	99782676	2	+	.	ID=id418;Parent=tr109;transcript_id=tr109
NC_037328.1	LoRTIA	exon	99787984	99788062	2	+	.	ID=id411;Parent=tr108;transcript_id=tr108
NC_037328.1	LoRTIA	exon	99787984	99788062	2	+	.	ID=id419;Parent=tr109;transcript_id=tr109
NC_037328.1	LoRTIA	exon	99788370	99788452	2	+	.	ID=id412;Parent=tr108;transcript_id=tr108
NC_037328.1	LoRTIA	exon	99788370	99788452	2	+	.	ID=id420;Parent=tr109;transcript_id=tr109
NC_037328.1	LoRTIA	exon	99791655	99792130	2	+	.	ID=id413;Parent=tr108;transcript_id=tr108
NC_037328.1	LoRTIA	exon	99791655	99792130	2	+	.	ID=id421;Parent=tr109;transcript_id=tr109
NC_037328.1	LoRTIA	mRNA	104351125	104351843	55	+	.	ID=tr110;transcript_id=tr110
NC_037328.1	LoRTIA	exon	111095789	111095978	2	+	.	ID=id422;Parent=tr111;transcript_id=tr111
NC_037328.1	LoRTIA	mRNA	111095789	111107050	2	+	.	ID=tr111;transcript_id=tr111
NC_037328.1	LoRTIA	exon	111095801	111095978	3	+	.	ID=id427;Parent=tr112;transcript_id=tr112
NC_037328.1	LoRTIA	exon	111095801	111095978	1	+	.	ID=id432;Parent=tr113;transcript_id=tr113
NC_037328.1	LoRTIA	mRNA	111095801	111101483	1	+	.	ID=tr113;transcript_id=tr113
NC_037328.1	LoRTIA	mRNA	111095801	111107050	3	+	.	ID=tr112;transcript_id=tr112
NC_037328.1	LoRTIA	exon	111095831	111095978	2	+	.	ID=id435;Parent=tr114;transcript_id=tr114
NC_037328.1	LoRTIA	exon	111095831	111095978	1	+	.	ID=id440;Parent=tr115;transcript_id=tr115
NC_037328.1	LoRTIA	mRNA	111095831	111101483	1	+	.	ID=tr115;transcript_id=tr115
NC_037328.1	LoRTIA	mRNA	111095831	111107050	2	+	.	ID=tr114;transcript_id=tr114
NC_037328.1	LoRTIA	exon	111097171	111097297	2	+	.	ID=id423;Parent=tr111;transcript_id=tr111
NC_037328.1	LoRTIA	exon	111097171	111097297	3	+	.	ID=id428;Parent=tr112;transcript_id=tr112
NC_037328.1	LoRTIA	exon	111097171	111097297	1	+	.	ID=id433;Parent=tr113;transcript_id=tr113
NC_037328.1	LoRTIA	exon	111097171	111097297	2	+	.	ID=id436;Parent=tr114;transcript_id=tr114
NC_037328.1	LoRTIA	exon	111097171	111097297	1	+	.	ID=id441;Parent=tr115;transcript_id=tr115
NC_037328.1	LoRTIA	exon	111101400	111101483	1	+	.	ID=id434;Parent=tr113;transcript_id=tr113
NC_037328.1	LoRTIA	exon	111101400	111101483	1	+	.	ID=id442;Parent=tr115;transcript_id=tr115
NC_037328.1	LoRTIA	exon	111101400	111101498	2	+	.	ID=id424;Parent=tr111;transcript_id=tr111
NC_037328.1	LoRTIA	exon	111101400	111101498	3	+	.	ID=id429;Parent=tr112;transcript_id=tr112
NC_037328.1	LoRTIA	exon	111101400	111101498	2	+	.	ID=id437;Parent=tr114;transcript_id=tr114
NC_037328.1	LoRTIA	exon	111105573	111105704	2	+	.	ID=id425;Parent=tr111;transcript_id=tr111
NC_037328.1	LoRTIA	exon	111105573	111105704	3	+	.	ID=id430;Parent=tr112;transcript_id=tr112
NC_037328.1	LoRTIA	exon	111105573	111105704	2	+	.	ID=id438;Parent=tr114;transcript_id=tr114
NC_037328.1	LoRTIA	exon	111106758	111107050	2	+	.	ID=id426;Parent=tr111;transcript_id=tr111
NC_037328.1	LoRTIA	exon	111106758	111107050	3	+	.	ID=id431;Parent=tr112;transcript_id=tr112
NC_037328.1	LoRTIA	exon	111106758	111107050	2	+	.	ID=id439;Parent=tr114;transcript_id=tr114
NC_037328.1	LoRTIA	exon	117598273	117598727	1	+	.	ID=id443;Parent=tr116;transcript_id=tr116
NC_037328.1	LoRTIA	mRNA	117598273	117600552	1	+	.	ID=tr116;transcript_id=tr116
NC_037328.1	LoRTIA	exon	117599007	117599082	1	+	.	ID=id444;Parent=tr116;transcript_id=tr116
NC_037328.1	LoRTIA	exon	117600268	117600552	1	+	.	ID=id445;Parent=tr116;transcript_id=tr116
NC_037328.1	LoRTIA	exon	118809487	118809766	24	+	.	ID=id446;Parent=tr117;transcript_id=tr117
NC_037328.1	LoRTIA	exon	118809487	118809766	8	+	.	ID=id451;Parent=tr118;transcript_id=tr118
NC_037328.1	LoRTIA	exon	118809487	118809766	1	+	.	ID=id456;Parent=tr119;transcript_id=tr119
NC_037328.1	LoRTIA	exon	118809487	118809766	1	+	.	ID=id461;Parent=tr120;transcript_id=tr120
NC_037328.1	LoRTIA	exon	118809487	118809766	1	+	.	ID=id465;Parent=tr121;transcript_id=tr121
NC_037328.1	LoRTIA	exon	118809487	118809766	2	+	.	ID=id469;Parent=tr122;transcript_id=tr122
NC_037328.1	LoRTIA	mRNA	118809487	118817358	2	+	.	ID=tr122;transcript_id=tr122
NC_037328.1	LoRTIA	mRNA	118809487	118817524	1	+	.	ID=tr119;transcript_id=tr119
NC_037328.1	LoRTIA	mRNA	118809487	118817546	8	+	.	ID=tr118;transcript_id=tr118
NC_037328.1	LoRTIA	mRNA	118809487	118817969	24	+	.	ID=tr117;transcript_id=tr117
NC_037328.1	LoRTIA	mRNA	118809487	118817969	1	+	.	ID=tr120;transcript_id=tr120
NC_037328.1	LoRTIA	mRNA	118809487	118817969	1	+	.	ID=tr121;transcript_id=tr121
NC_037328.1	LoRTIA	exon	118809620	118809766	2	+	.	ID=id474;Parent=tr123;transcript_id=tr123
NC_037328.1	LoRTIA	mRNA	118809620	118817969	2	+	.	ID=tr123;transcript_id=tr123
NC_037328.1	LoRTIA	exon	118811238	118811327	24	+	.	ID=id447;Parent=tr117;transcript_id=tr117
NC_037328.1	LoRTIA	exon	118811238	118811327	8	+	.	ID=id452;Parent=tr118;transcript_id=tr118
NC_037328.1	LoRTIA	exon	118811238	118811327	1	+	.	ID=id457;Parent=tr119;transcript_id=tr119
NC_037328.1	LoRTIA	exon	118811238	118811327	1	+	.	ID=id462;Parent=tr120;transcript_id=tr120
NC_037328.1	LoRTIA	exon	118811238	118811327	2	+	.	ID=id470;Parent=tr122;transcript_id=tr122
NC_037328.1	LoRTIA	exon	118811238	118811327	2	+	.	ID=id475;Parent=tr123;transcript_id=tr123
NC_037328.1	LoRTIA	exon	118811238	118811562	1	+	.	ID=id466;Parent=tr121;transcript_id=tr121
NC_037328.1	LoRTIA	exon	118811417	118811562	24	+	.	ID=id448;Parent=tr117;transcript_id=tr117
NC_037328.1	LoRTIA	exon	118811417	118811562	8	+	.	ID=id453;Parent=tr118;transcript_id=tr118
NC_037328.1	LoRTIA	exon	118811417	118811562	1	+	.	ID=id458;Parent=tr119;transcript_id=tr119
NC_037328.1	LoRTIA	exon	118811417	118811562	2	+	.	ID=id471;Parent=tr122;transcript_id=tr122
NC_037328.1	LoRTIA	exon	118811417	118811562	2	+	.	ID=id476;Parent=tr123;transcript_id=tr123
NC_037328.1	LoRTIA	exon	118811515	118811562	2	+	.	ID=id479;Parent=tr124;transcript_id=tr124
NC_037328.1	LoRTIA	mRNA	118811515	118817969	2	+	.	ID=tr124;transcript_id=tr124
NC_037328.1	LoRTIA	exon	118814706	118814886	24	+	.	ID=id449;Parent=tr117;transcript_id=tr117
NC_037328.1	LoRTIA	exon	118814706	118814886	8	+	.	ID=id454;Parent=tr118;transcript_id=tr118
NC_037328.1	LoRTIA	exon	118814706	118814886	1	+	.	ID=id459;Parent=tr119;transcript_id=tr119
NC_037328.1	LoRTIA	exon	118814706	118814886	1	+	.	ID=id463;Parent=tr120;transcript_id=tr120
NC_037328.1	LoRTIA	exon	118814706	118814886	1	+	.	ID=id467;Parent=tr121;transcript_id=tr121
NC_037328.1	LoRTIA	exon	118814706	118814886	2	+	.	ID=id472;Parent=tr122;transcript_id=tr122
NC_037328.1	LoRTIA	exon	118814706	118814886	2	+	.	ID=id477;Parent=tr123;transcript_id=tr123
NC_037328.1	LoRTIA	exon	118814706	118814886	2	+	.	ID=id480;Parent=tr124;transcript_id=tr124
NC_037328.1	LoRTIA	exon	118817116	118817358	2	+	.	ID=id473;Parent=tr122;transcript_id=tr122
NC_037328.1	LoRTIA	exon	118817116	118817524	1	+	.	ID=id460;Parent=tr119;transcript_id=tr119
NC_037328.1	LoRTIA	exon	118817116	118817546	8	+	.	ID=id455;Parent=tr118;transcript_id=tr118
NC_037328.1	LoRTIA	exon	118817116	118817969	24	+	.	ID=id450;Parent=tr117;transcript_id=tr117
NC_037328.1	LoRTIA	exon	118817116	118817969	1	+	.	ID=id464;Parent=tr120;transcript_id=tr120
NC_037328.1	LoRTIA	exon	118817116	118817969	1	+	.	ID=id468;Parent=tr121;transcript_id=tr121
NC_037328.1	LoRTIA	exon	118817116	118817969	2	+	.	ID=id478;Parent=tr123;transcript_id=tr123
NC_037328.1	LoRTIA	exon	118817116	118817969	2	+	.	ID=id481;Parent=tr124;transcript_id=tr124
NC_037328.1	LoRTIA	exon	125973583	125973663	1	-	.	ID=id482;Parent=tr125;transcript_id=tr125
NC_037328.1	LoRTIA	mRNA	125973583	125986609	1	-	.	ID=tr125;transcript_id=tr125
NC_037328.1	LoRTIA	exon	125975638	125975769	1	-	.	ID=id483;Parent=tr125;transcript_id=tr125
NC_037328.1	LoRTIA	exon	125977112	125977156	1	-	.	ID=id484;Parent=tr125;transcript_id=tr125
NC_037328.1	LoRTIA	exon	125986541	125986609	1	-	.	ID=id485;Parent=tr125;transcript_id=tr125
NC_037328.1	LoRTIA	exon	127050090	127050763	1	-	.	ID=id486;Parent=tr126;transcript_id=tr126
NC_037328.1	LoRTIA	mRNA	127050090	127086252	1	-	.	ID=tr126;transcript_id=tr126
NC_037328.1	LoRTIA	exon	127052670	127052756	1	-	.	ID=id487;Parent=tr126;transcript_id=tr126
NC_037328.1	LoRTIA	exon	127056846	127056896	1	-	.	ID=id488;Parent=tr126;transcript_id=tr126
NC_037328.1	LoRTIA	exon	127059705	127059889	1	-	.	ID=id489;Parent=tr126;transcript_id=tr126
NC_037328.1	LoRTIA	exon	127065765	127065872	1	-	.	ID=id490;Parent=tr126;transcript_id=tr126
NC_037328.1	LoRTIA	exon	127069208	127069336	1	-	.	ID=id491;Parent=tr126;transcript_id=tr126
NC_037328.1	LoRTIA	exon	127085983	127086252	1	-	.	ID=id492;Parent=tr126;transcript_id=tr126
NC_037328.1	LoRTIA	exon	127215202	127215750	1	-	.	ID=id493;Parent=tr127;transcript_id=tr127
NC_037328.1	LoRTIA	mRNA	127215202	127222146	1	-	.	ID=tr127;transcript_id=tr127
NC_037328.1	LoRTIA	exon	127218420	127218467	1	-	.	ID=id494;Parent=tr127;transcript_id=tr127
NC_037328.1	LoRTIA	exon	127221950	127222146	1	-	.	ID=id495;Parent=tr127;transcript_id=tr127
NC_037328.1	LoRTIA	mRNA	130073624	130074272	1	-	.	ID=tr128;transcript_id=tr128
NC_037328.1	LoRTIA	mRNA	130117053	130117415	3	-	.	ID=tr129;transcript_id=tr129
NC_037328.1	LoRTIA	exon	135532159	135533343	1	-	.	ID=id496;Parent=tr130;transcript_id=tr130
NC_037328.1	LoRTIA	mRNA	135532159	135572577	1	-	.	ID=tr130;transcript_id=tr130
NC_037328.1	LoRTIA	exon	135540965	135541019	1	-	.	ID=id497;Parent=tr130;transcript_id=tr130
NC_037328.1	LoRTIA	exon	135551897	135552033	1	-	.	ID=id498;Parent=tr130;transcript_id=tr130
NC_037328.1	LoRTIA	exon	135566594	135566676	1	-	.	ID=id499;Parent=tr130;transcript_id=tr130
NC_037328.1	LoRTIA	exon	135570761	135570838	1	-	.	ID=id500;Parent=tr130;transcript_id=tr130
NC_037328.1	LoRTIA	exon	135571674	135571768	1	-	.	ID=id501;Parent=tr130;transcript_id=tr130
NC_037328.1	LoRTIA	exon	135572391	135572577	1	-	.	ID=id502;Parent=tr130;transcript_id=tr130
NC_037328.1	LoRTIA	exon	135880376	135880452	1	-	.	ID=id503;Parent=tr131;transcript_id=tr131
NC_037328.1	LoRTIA	mRNA	135880376	135881717	1	-	.	ID=tr131;transcript_id=tr131
NC_037328.1	LoRTIA	exon	135881145	135881717	1	-	.	ID=id504;Parent=tr131;transcript_id=tr131
NC_037328.1	LoRTIA	mRNA	136707067	136707456	2	-	.	ID=tr132;transcript_id=tr132
NC_037328.1	LoRTIA	mRNA	138267662	138268233	1	-	.	ID=tr133;transcript_id=tr133
NC_037328.1	LoRTIA	exon	138384492	138384735	1	+	.	ID=id505;Parent=tr134;transcript_id=tr134
NC_037328.1	LoRTIA	mRNA	138384492	138441532	1	+	.	ID=tr134;transcript_id=tr134
NC_037328.1	LoRTIA	exon	138386312	138386496	1	+	.	ID=id506;Parent=tr134;transcript_id=tr134
NC_037328.1	LoRTIA	exon	138387506	138387597	1	+	.	ID=id507;Parent=tr134;transcript_id=tr134
NC_037328.1	LoRTIA	exon	138389492	138389590	1	+	.	ID=id508;Parent=tr134;transcript_id=tr134
NC_037328.1	LoRTIA	exon	138406263	138406362	1	+	.	ID=id509;Parent=tr134;transcript_id=tr134
NC_037328.1	LoRTIA	exon	138407930	138407990	1	+	.	ID=id510;Parent=tr134;transcript_id=tr134
NC_037328.1	LoRTIA	exon	138424357	138424465	1	+	.	ID=id511;Parent=tr134;transcript_id=tr134
NC_037328.1	LoRTIA	exon	138426459	138426536	1	+	.	ID=id512;Parent=tr134;transcript_id=tr134
NC_037328.1	LoRTIA	exon	138428724	138428801	1	+	.	ID=id513;Parent=tr134;transcript_id=tr134
NC_037328.1	LoRTIA	exon	138441203	138441532	1	+	.	ID=id514;Parent=tr134;transcript_id=tr134
NC_037328.1	LoRTIA	exon	139225713	139225919	1	-	.	ID=id515;Parent=tr135;transcript_id=tr135
NC_037328.1	LoRTIA	exon	139225713	139225919	1	-	.	ID=id522;Parent=tr136;transcript_id=tr136
NC_037328.1	LoRTIA	mRNA	139225713	139238322	1	-	.	ID=tr135;transcript_id=tr135
NC_037328.1	LoRTIA	mRNA	139225713	139238322	1	-	.	ID=tr136;transcript_id=tr136
NC_037328.1	LoRTIA	exon	139229258	139229394	1	-	.	ID=id516;Parent=tr135;transcript_id=tr135
NC_037328.1	LoRTIA	exon	139229258	139229394	1	-	.	ID=id523;Parent=tr136;transcript_id=tr136
NC_037328.1	LoRTIA	exon	139230449	139230647	1	-	.	ID=id517;Parent=tr135;transcript_id=tr135
NC_037328.1	LoRTIA	exon	139230449	139230647	1	-	.	ID=id524;Parent=tr136;transcript_id=tr136
NC_037328.1	LoRTIA	exon	139233242	139233304	1	-	.	ID=id518;Parent=tr135;transcript_id=tr135
NC_037328.1	LoRTIA	exon	139233242	139233304	1	-	.	ID=id525;Parent=tr136;transcript_id=tr136
NC_037328.1	LoRTIA	exon	139235494	139235645	1	-	.	ID=id519;Parent=tr135;transcript_id=tr135
NC_037328.1	LoRTIA	exon	139235494	139235645	1	-	.	ID=id526;Parent=tr136;transcript_id=tr136
NC_037328.1	LoRTIA	exon	139236715	139236817	1	-	.	ID=id520;Parent=tr135;transcript_id=tr135
NC_037328.1	LoRTIA	exon	139236715	139236821	1	-	.	ID=id527;Parent=tr136;transcript_id=tr136
NC_037328.1	LoRTIA	exon	139238160	139238322	1	-	.	ID=id521;Parent=tr135;transcript_id=tr135
NC_037328.1	LoRTIA	exon	139238160	139238322	1	-	.	ID=id528;Parent=tr136;transcript_id=tr136
NC_037328.1	LoRTIA	mRNA	139308074	139308805	9	+	.	ID=tr137;transcript_id=tr137
NC_037328.1	LoRTIA	exon	139405740	139406888	1	-	.	ID=id529;Parent=tr138;transcript_id=tr138
NC_037328.1	LoRTIA	exon	139405740	139406888	1	-	.	ID=id535;Parent=tr139;transcript_id=tr139
NC_037328.1	LoRTIA	mRNA	139405740	139412426	1	-	.	ID=tr138;transcript_id=tr138
NC_037328.1	LoRTIA	mRNA	139405740	139412426	1	-	.	ID=tr139;transcript_id=tr139
NC_037328.1	LoRTIA	exon	139406036	139406888	2	-	.	ID=id540;Parent=tr140;transcript_id=tr140
NC_037328.1	LoRTIA	exon	139406036	139406888	2	-	.	ID=id546;Parent=tr142;transcript_id=tr142
NC_037328.1	LoRTIA	mRNA	139406036	139412426	2	-	.	ID=tr140;transcript_id=tr140
NC_037328.1	LoRTIA	mRNA	139406036	139412426	2	-	.	ID=tr141;transcript_id=tr141
NC_037328.1	LoRTIA	mRNA	139406036	139412459	2	-	.	ID=tr142;transcript_id=tr142
NC_037328.1	LoRTIA	exon	139408596	139408724	1	-	.	ID=id530;Parent=tr138;transcript_id=tr138
NC_037328.1	LoRTIA	exon	139408596	139408724	1	-	.	ID=id536;Parent=tr139;transcript_id=tr139
NC_037328.1	LoRTIA	exon	139408596	139408724	2	-	.	ID=id541;Parent=tr140;transcript_id=tr140
NC_037328.1	LoRTIA	exon	139408596	139408724	2	-	.	ID=id547;Parent=tr142;transcript_id=tr142
NC_037328.1	LoRTIA	exon	139411693	139411743	1	-	.	ID=id531;Parent=tr138;transcript_id=tr138
NC_037328.1	LoRTIA	exon	139411693	139411743	1	-	.	ID=id537;Parent=tr139;transcript_id=tr139
NC_037328.1	LoRTIA	exon	139411693	139411743	2	-	.	ID=id542;Parent=tr140;transcript_id=tr140
NC_037328.1	LoRTIA	exon	139411693	139411743	2	-	.	ID=id548;Parent=tr142;transcript_id=tr142
NC_037328.1	LoRTIA	exon	139411826	139411855	1	-	.	ID=id532;Parent=tr138;transcript_id=tr138
NC_037328.1	LoRTIA	exon	139411826	139411855	2	-	.	ID=id543;Parent=tr140;transcript_id=tr140
NC_037328.1	LoRTIA	exon	139411826	139411855	2	-	.	ID=id549;Parent=tr142;transcript_id=tr142
NC_037328.1	LoRTIA	exon	139411826	139411973	1	-	.	ID=id538;Parent=tr139;transcript_id=tr139
NC_037328.1	LoRTIA	exon	139411941	139411973	1	-	.	ID=id533;Parent=tr138;transcript_id=tr138
NC_037328.1	LoRTIA	exon	139411941	139411973	2	-	.	ID=id544;Parent=tr140;transcript_id=tr140
NC_037328.1	LoRTIA	exon	139411941	139411973	2	-	.	ID=id550;Parent=tr142;transcript_id=tr142
NC_037328.1	LoRTIA	exon	139412304	139412426	1	-	.	ID=id534;Parent=tr138;transcript_id=tr138
NC_037328.1	LoRTIA	exon	139412304	139412426	1	-	.	ID=id539;Parent=tr139;transcript_id=tr139
NC_037328.1	LoRTIA	exon	139412304	139412426	2	-	.	ID=id545;Parent=tr140;transcript_id=tr140
NC_037328.1	LoRTIA	exon	139412304	139412459	2	-	.	ID=id551;Parent=tr142;transcript_id=tr142
NC_037328.1	LoRTIA	exon	141381509	141381896	1	+	.	ID=id552;Parent=tr143;transcript_id=tr143
NC_037328.1	LoRTIA	mRNA	141381509	141487151	1	+	.	ID=tr143;transcript_id=tr143
NC_037328.1	LoRTIA	exon	141426038	141426126	1	+	.	ID=id553;Parent=tr143;transcript_id=tr143
NC_037328.1	LoRTIA	exon	141440581	141440797	1	+	.	ID=id554;Parent=tr143;transcript_id=tr143
NC_037328.1	LoRTIA	exon	141444312	141444440	1	+	.	ID=id555;Parent=tr143;transcript_id=tr143
NC_037328.1	LoRTIA	exon	141448151	141448285	1	+	.	ID=id556;Parent=tr143;transcript_id=tr143
NC_037328.1	LoRTIA	exon	141450246	141450347	1	+	.	ID=id557;Parent=tr143;transcript_id=tr143
NC_037328.1	LoRTIA	exon	141455453	141455602	1	+	.	ID=id558;Parent=tr143;transcript_id=tr143
NC_037328.1	LoRTIA	exon	141459685	141459853	1	+	.	ID=id559;Parent=tr143;transcript_id=tr143
NC_037328.1	LoRTIA	exon	141486668	141487151	1	+	.	ID=id560;Parent=tr143;transcript_id=tr143
NC_037328.1	LoRTIA	exon	143120399	143120500	1	+	.	ID=id561;Parent=tr144;transcript_id=tr144
NC_037328.1	LoRTIA	mRNA	143120399	143131757	1	+	.	ID=tr144;transcript_id=tr144
NC_037328.1	LoRTIA	exon	143122330	143122450	1	+	.	ID=id562;Parent=tr144;transcript_id=tr144
NC_037328.1	LoRTIA	exon	143131174	143131757	1	+	.	ID=id563;Parent=tr144;transcript_id=tr144
NC_037328.1	LoRTIA	exon	143261991	143262266	2	-	.	ID=id564;Parent=tr145;transcript_id=tr145
NC_037328.1	LoRTIA	exon	143261991	143262266	1	-	.	ID=id572;Parent=tr146;transcript_id=tr146
NC_037328.1	LoRTIA	mRNA	143261991	143274932	2	-	.	ID=tr145;transcript_id=tr145
NC_037328.1	LoRTIA	mRNA	143261991	143274944	1	-	.	ID=tr146;transcript_id=tr146
NC_037328.1	LoRTIA	exon	143263428	143263520	2	-	.	ID=id565;Parent=tr145;transcript_id=tr145
NC_037328.1	LoRTIA	exon	143263428	143263520	1	-	.	ID=id573;Parent=tr146;transcript_id=tr146
NC_037328.1	LoRTIA	exon	143263602	143263735	2	-	.	ID=id566;Parent=tr145;transcript_id=tr145
NC_037328.1	LoRTIA	exon	143263602	143263735	1	-	.	ID=id574;Parent=tr146;transcript_id=tr146
NC_037328.1	LoRTIA	exon	143264233	143264328	1	-	.	ID=id575;Parent=tr146;transcript_id=tr146
NC_037328.1	LoRTIA	exon	143264233	143264331	2	-	.	ID=id567;Parent=tr145;transcript_id=tr145
NC_037328.1	LoRTIA	exon	143264480	143264529	2	-	.	ID=id568;Parent=tr145;transcript_id=tr145
NC_037328.1	LoRTIA	exon	143264480	143264529	1	-	.	ID=id576;Parent=tr146;transcript_id=tr146
NC_037328.1	LoRTIA	exon	143267745	143267811	2	-	.	ID=id569;Parent=tr145;transcript_id=tr145
NC_037328.1	LoRTIA	exon	143267745	143267811	1	-	.	ID=id577;Parent=tr146;transcript_id=tr146
NC_037328.1	LoRTIA	exon	143271018	143271105	2	-	.	ID=id570;Parent=tr145;transcript_id=tr145
NC_037328.1	LoRTIA	exon	143271018	143271105	1	-	.	ID=id578;Parent=tr146;transcript_id=tr146
NC_037328.1	LoRTIA	exon	143274859	143274932	2	-	.	ID=id571;Parent=tr145;transcript_id=tr145
NC_037328.1	LoRTIA	exon	143274859	143274944	1	-	.	ID=id579;Parent=tr146;transcript_id=tr146
NC_037328.1	LoRTIA	exon	143819490	143819823	3	-	.	ID=id580;Parent=tr147;transcript_id=tr147
NC_037328.1	LoRTIA	mRNA	143819490	143823718	3	-	.	ID=tr147;transcript_id=tr147
NC_037328.1	LoRTIA	exon	143820270	143820371	3	-	.	ID=id581;Parent=tr147;transcript_id=tr147
NC_037328.1	LoRTIA	exon	143823578	143823718	3	-	.	ID=id582;Parent=tr147;transcript_id=tr147
NC_037328.1	LoRTIA	exon	143846934	143847263	1	-	.	ID=id589;Parent=tr150;transcript_id=tr150
NC_037328.1	LoRTIA	exon	143846934	143847270	4	-	.	ID=id583;Parent=tr148;transcript_id=tr148
NC_037328.1	LoRTIA	exon	143846934	143847270	6	-	.	ID=id586;Parent=tr149;transcript_id=tr149
NC_037328.1	LoRTIA	exon	143846934	143847270	1	-	.	ID=id592;Parent=tr151;transcript_id=tr151
NC_037328.1	LoRTIA	mRNA	143846934	143850331	1	-	.	ID=tr151;transcript_id=tr151
NC_037328.1	LoRTIA	mRNA	143846934	143850386	4	-	.	ID=tr148;transcript_id=tr148
NC_037328.1	LoRTIA	mRNA	143846934	143850386	1	-	.	ID=tr150;transcript_id=tr150
NC_037328.1	LoRTIA	mRNA	143846934	143850400	6	-	.	ID=tr149;transcript_id=tr149
NC_037328.1	LoRTIA	exon	143847689	143847795	1	-	.	ID=id590;Parent=tr150;transcript_id=tr150
NC_037328.1	LoRTIA	exon	143847694	143847795	4	-	.	ID=id584;Parent=tr148;transcript_id=tr148
NC_037328.1	LoRTIA	exon	143847694	143847795	6	-	.	ID=id587;Parent=tr149;transcript_id=tr149
NC_037328.1	LoRTIA	exon	143847694	143847795	1	-	.	ID=id593;Parent=tr151;transcript_id=tr151
NC_037328.1	LoRTIA	exon	143850210	143850331	1	-	.	ID=id594;Parent=tr151;transcript_id=tr151
NC_037328.1	LoRTIA	exon	143850210	143850386	4	-	.	ID=id585;Parent=tr148;transcript_id=tr148
NC_037328.1	LoRTIA	exon	143850210	143850386	1	-	.	ID=id591;Parent=tr150;transcript_id=tr150
NC_037328.1	LoRTIA	exon	143850210	143850400	6	-	.	ID=id588;Parent=tr149;transcript_id=tr149
NC_037328.1	LoRTIA	exon	144341413	144341848	1	-	.	ID=id595;Parent=tr152;transcript_id=tr152
NC_037328.1	LoRTIA	mRNA	144341413	144352089	1	-	.	ID=tr152;transcript_id=tr152
NC_037328.1	LoRTIA	exon	144343928	144344021	1	-	.	ID=id596;Parent=tr152;transcript_id=tr152
NC_037328.1	LoRTIA	exon	144348721	144348767	1	-	.	ID=id597;Parent=tr152;transcript_id=tr152
NC_037328.1	LoRTIA	exon	144351916	144352089	1	-	.	ID=id598;Parent=tr152;transcript_id=tr152
NC_037328.1	LoRTIA	exon	144713170	144714885	1	-	.	ID=id599;Parent=tr153;transcript_id=tr153
NC_037328.1	LoRTIA	mRNA	144713170	144730554	1	-	.	ID=tr153;transcript_id=tr153
NC_037328.1	LoRTIA	exon	144716698	144716744	1	-	.	ID=id600;Parent=tr153;transcript_id=tr153
NC_037328.1	LoRTIA	exon	144717419	144717590	1	-	.	ID=id601;Parent=tr153;transcript_id=tr153
NC_037328.1	LoRTIA	exon	144720816	144720924	1	-	.	ID=id602;Parent=tr153;transcript_id=tr153
NC_037328.1	LoRTIA	exon	144722811	144722863	1	-	.	ID=id603;Parent=tr153;transcript_id=tr153
NC_037328.1	LoRTIA	exon	144730410	144730554	1	-	.	ID=id604;Parent=tr153;transcript_id=tr153
NC_037328.1	LoRTIA	exon	145089428	145090483	1	-	.	ID=id612;Parent=tr155;transcript_id=tr155
NC_037328.1	LoRTIA	exon	145089428	145090835	1	-	.	ID=id605;Parent=tr154;transcript_id=tr154
NC_037328.1	LoRTIA	mRNA	145089428	145103034	1	-	.	ID=tr154;transcript_id=tr154
NC_037328.1	LoRTIA	mRNA	145089428	145103034	1	-	.	ID=tr155;transcript_id=tr155
NC_037328.1	LoRTIA	exon	145090712	145090835	1	-	.	ID=id613;Parent=tr155;transcript_id=tr155
NC_037328.1	LoRTIA	exon	145091141	145091321	1	-	.	ID=id614;Parent=tr155;transcript_id=tr155
NC_037328.1	LoRTIA	exon	145091605	145091730	1	-	.	ID=id606;Parent=tr154;transcript_id=tr154
NC_037328.1	LoRTIA	exon	145091605	145091730	1	-	.	ID=id615;Parent=tr155;transcript_id=tr155
NC_037328.1	LoRTIA	exon	145092895	145092961	1	-	.	ID=id607;Parent=tr154;transcript_id=tr154
NC_037328.1	LoRTIA	exon	145092895	145092961	1	-	.	ID=id616;Parent=tr155;transcript_id=tr155
NC_037328.1	LoRTIA	exon	145098068	145098178	1	-	.	ID=id608;Parent=tr154;transcript_id=tr154
NC_037328.1	LoRTIA	exon	145098068	145098178	1	-	.	ID=id617;Parent=tr155;transcript_id=tr155
NC_037328.1	LoRTIA	exon	145098779	145098923	1	-	.	ID=id609;Parent=tr154;transcript_id=tr154
NC_037328.1	LoRTIA	exon	145098779	145098923	1	-	.	ID=id618;Parent=tr155;transcript_id=tr155
NC_037328.1	LoRTIA	exon	145100934	145101184	1	-	.	ID=id610;Parent=tr154;transcript_id=tr154
NC_037328.1	LoRTIA	exon	145100934	145101184	1	-	.	ID=id619;Parent=tr155;transcript_id=tr155
NC_037328.1	LoRTIA	exon	145102880	145103034	1	-	.	ID=id611;Parent=tr154;transcript_id=tr154
NC_037328.1	LoRTIA	exon	145102880	145103034	1	-	.	ID=id620;Parent=tr155;transcript_id=tr155
NC_037328.1	LoRTIA	exon	145202159	145202253	1	+	.	ID=id621;Parent=tr156;transcript_id=tr156
NC_037328.1	LoRTIA	mRNA	145202159	145261052	1	+	.	ID=tr156;transcript_id=tr156
NC_037328.1	LoRTIA	exon	145202177	145202253	1	+	.	ID=id625;Parent=tr157;transcript_id=tr157
NC_037328.1	LoRTIA	mRNA	145202177	145261052	1	+	.	ID=tr157;transcript_id=tr157
NC_037328.1	LoRTIA	exon	145202355	145202449	1	+	.	ID=id622;Parent=tr156;transcript_id=tr156
NC_037328.1	LoRTIA	exon	145202355	145202449	1	+	.	ID=id626;Parent=tr157;transcript_id=tr157
NC_037328.1	LoRTIA	exon	145257749	145258296	1	+	.	ID=id623;Parent=tr156;transcript_id=tr156
NC_037328.1	LoRTIA	exon	145257749	145258296	1	+	.	ID=id627;Parent=tr157;transcript_id=tr157
NC_037328.1	LoRTIA	exon	145260825	145261052	1	+	.	ID=id624;Parent=tr156;transcript_id=tr156
NC_037328.1	LoRTIA	exon	145260825	145261052	1	+	.	ID=id628;Parent=tr157;transcript_id=tr157
NC_037328.1	LoRTIA	exon	145295203	145295295	2	+	.	ID=id629;Parent=tr159;transcript_id=tr159
NC_037328.1	LoRTIA	mRNA	145295203	145296579	1	+	.	ID=tr158;transcript_id=tr158
NC_037328.1	LoRTIA	mRNA	145295203	145296579	2	+	.	ID=tr159;transcript_id=tr159
NC_037328.1	LoRTIA	exon	145296166	145296579	2	+	.	ID=id630;Parent=tr159;transcript_id=tr159
NC_037328.1	LoRTIA	exon	146117685	146118032	2	-	.	ID=id631;Parent=tr160;transcript_id=tr160
NC_037328.1	LoRTIA	mRNA	146117685	146121572	2	-	.	ID=tr160;transcript_id=tr160
NC_037328.1	LoRTIA	exon	146121185	146121572	2	-	.	ID=id632;Parent=tr160;transcript_id=tr160
NC_037328.1	LoRTIA	exon	151161888	151162173	1	+	.	ID=id633;Parent=tr161;transcript_id=tr161
NC_037328.1	LoRTIA	mRNA	151161888	151180492	1	+	.	ID=tr161;transcript_id=tr161
NC_037328.1	LoRTIA	exon	151166633	151166704	1	+	.	ID=id634;Parent=tr161;transcript_id=tr161
NC_037328.1	LoRTIA	exon	151169987	151170098	1	+	.	ID=id635;Parent=tr161;transcript_id=tr161
NC_037328.1	LoRTIA	exon	151171337	151171456	1	+	.	ID=id636;Parent=tr161;transcript_id=tr161
NC_037328.1	LoRTIA	exon	151171754	151171954	1	+	.	ID=id637;Parent=tr161;transcript_id=tr161
NC_037328.1	LoRTIA	exon	151173780	151173863	1	+	.	ID=id638;Parent=tr161;transcript_id=tr161
NC_037328.1	LoRTIA	exon	151175059	151175283	1	+	.	ID=id639;Parent=tr161;transcript_id=tr161
NC_037328.1	LoRTIA	exon	151176327	151176590	1	+	.	ID=id640;Parent=tr161;transcript_id=tr161
NC_037328.1	LoRTIA	exon	151178151	151178269	1	+	.	ID=id641;Parent=tr161;transcript_id=tr161
NC_037328.1	LoRTIA	exon	151179414	151180492	1	+	.	ID=id642;Parent=tr161;transcript_id=tr161
NC_037328.1	LoRTIA	exon	152450957	152451213	1	+	.	ID=id643;Parent=tr162;transcript_id=tr162
NC_037328.1	LoRTIA	mRNA	152450957	152462986	1	+	.	ID=tr162;transcript_id=tr162
NC_037328.1	LoRTIA	exon	152453169	152453263	1	+	.	ID=id644;Parent=tr162;transcript_id=tr162
NC_037328.1	LoRTIA	exon	152455187	152455323	1	+	.	ID=id645;Parent=tr162;transcript_id=tr162
NC_037328.1	LoRTIA	exon	152458224	152458411	1	+	.	ID=id646;Parent=tr162;transcript_id=tr162
NC_037328.1	LoRTIA	exon	152460006	152460230	1	+	.	ID=id647;Parent=tr162;transcript_id=tr162
NC_037328.1	LoRTIA	exon	152462704	152462986	1	+	.	ID=id648;Parent=tr162;transcript_id=tr162
NC_037328.1	LoRTIA	exon	153262132	153263001	1	-	.	ID=id649;Parent=tr163;transcript_id=tr163
NC_037328.1	LoRTIA	mRNA	153262132	153266484	1	-	.	ID=tr163;transcript_id=tr163
NC_037328.1	LoRTIA	exon	153265230	153265304	1	-	.	ID=id650;Parent=tr163;transcript_id=tr163
NC_037328.1	LoRTIA	exon	153266280	153266484	1	-	.	ID=id651;Parent=tr163;transcript_id=tr163
NC_037328.1	LoRTIA	exon	157198801	157198927	1	+	.	ID=id652;Parent=tr164;transcript_id=tr164
NC_037328.1	LoRTIA	mRNA	157198801	157232078	1	+	.	ID=tr164;transcript_id=tr164
NC_037328.1	LoRTIA	exon	157201899	157202154	1	+	.	ID=id653;Parent=tr164;transcript_id=tr164
NC_037328.1	LoRTIA	exon	157224311	157224462	1	+	.	ID=id654;Parent=tr164;transcript_id=tr164
NC_037328.1	LoRTIA	exon	157224770	157224892	1	+	.	ID=id655;Parent=tr164;transcript_id=tr164
NC_037328.1	LoRTIA	exon	157226856	157226949	1	+	.	ID=id656;Parent=tr164;transcript_id=tr164
NC_037328.1	LoRTIA	exon	157230703	157232078	1	+	.	ID=id657;Parent=tr164;transcript_id=tr164
NC_037328.1	LoRTIA	mRNA	158271641	158272362	55	-	.	ID=tr165;transcript_id=tr165
NC_037329.1	LoRTIA	exon	1044530	1044837	1	+	.	ID=id658;Parent=tr166;transcript_id=tr166
NC_037329.1	LoRTIA	mRNA	1044530	1065178	1	+	.	ID=tr166;transcript_id=tr166
NC_037329.1	LoRTIA	exon	1053397	1053627	1	+	.	ID=id659;Parent=tr166;transcript_id=tr166
NC_037329.1	LoRTIA	exon	1055361	1055417	1	+	.	ID=id660;Parent=tr166;transcript_id=tr166
NC_037329.1	LoRTIA	exon	1061122	1061212	1	+	.	ID=id661;Parent=tr166;transcript_id=tr166
NC_037329.1	LoRTIA	exon	1062365	1062525	1	+	.	ID=id662;Parent=tr166;transcript_id=tr166
NC_037329.1	LoRTIA	exon	1064161	1065178	1	+	.	ID=id663;Parent=tr166;transcript_id=tr166
NC_037329.1	LoRTIA	mRNA	5402894	5403145	3	+	.	ID=tr167;transcript_id=tr167
NC_037329.1	LoRTIA	mRNA	5402894	5403823	3	+	.	ID=tr168;transcript_id=tr168
NC_037329.1	LoRTIA	exon	6665582	6665930	1	-	.	ID=id664;Parent=tr169;transcript_id=tr169
NC_037329.1	LoRTIA	mRNA	6665582	6676432	1	-	.	ID=tr169;transcript_id=tr169
NC_037329.1	LoRTIA	exon	6669772	6669953	1	-	.	ID=id665;Parent=tr169;transcript_id=tr169
NC_037329.1	LoRTIA	exon	6670228	6671786	1	-	.	ID=id666;Parent=tr169;transcript_id=tr169
NC_037329.1	LoRTIA	exon	6672408	6672483	1	-	.	ID=id667;Parent=tr169;transcript_id=tr169
NC_037329.1	LoRTIA	exon	6673474	6673527	1	-	.	ID=id668;Parent=tr169;transcript_id=tr169
NC_037329.1	LoRTIA	exon	6676270	6676432	1	-	.	ID=id669;Parent=tr169;transcript_id=tr169
NC_037329.1	LoRTIA	exon	9838375	9839186	1	-	.	ID=id670;Parent=tr170;transcript_id=tr170
NC_037329.1	LoRTIA	mRNA	9838375	9859417	1	-	.	ID=tr170;transcript_id=tr170
NC_037329.1	LoRTIA	exon	9840928	9841051	1	-	.	ID=id671;Parent=tr170;transcript_id=tr170
NC_037329.1	LoRTIA	exon	9841839	9841940	1	-	.	ID=id672;Parent=tr170;transcript_id=tr170
NC_037329.1	LoRTIA	exon	9842253	9842399	1	-	.	ID=id673;Parent=tr170;transcript_id=tr170
NC_037329.1	LoRTIA	exon	9843790	9843972	1	-	.	ID=id674;Parent=tr170;transcript_id=tr170
NC_037329.1	LoRTIA	exon	9845126	9845217	1	-	.	ID=id675;Parent=tr170;transcript_id=tr170
NC_037329.1	LoRTIA	exon	9845647	9845799	1	-	.	ID=id676;Parent=tr170;transcript_id=tr170
NC_037329.1	LoRTIA	exon	9846437	9846548	1	-	.	ID=id677;Parent=tr170;transcript_id=tr170
NC_037329.1	LoRTIA	exon	9850878	9850979	1	-	.	ID=id678;Parent=tr170;transcript_id=tr170
NC_037329.1	LoRTIA	exon	9859217	9859417	1	-	.	ID=id679;Parent=tr170;transcript_id=tr170
NC_037329.1	LoRTIA	exon	18762121	18762371	1	-	.	ID=id680;Parent=tr171;transcript_id=tr171
NC_037329.1	LoRTIA	mRNA	18762121	18779321	1	-	.	ID=tr171;transcript_id=tr171
NC_037329.1	LoRTIA	exon	18765469	18765669	1	-	.	ID=id681;Parent=tr171;transcript_id=tr171
NC_037329.1	LoRTIA	exon	18768198	18768361	1	-	.	ID=id682;Parent=tr171;transcript_id=tr171
NC_037329.1	LoRTIA	exon	18768572	18768656	1	-	.	ID=id683;Parent=tr171;transcript_id=tr171
NC_037329.1	LoRTIA	exon	18768832	18768961	1	-	.	ID=id684;Parent=tr171;transcript_id=tr171
NC_037329.1	LoRTIA	exon	18769833	18770012	1	-	.	ID=id685;Parent=tr171;transcript_id=tr171
NC_037329.1	LoRTIA	exon	18770777	18770899	1	-	.	ID=id686;Parent=tr171;transcript_id=tr171
NC_037329.1	LoRTIA	exon	18773077	18773203	1	-	.	ID=id687;Parent=tr171;transcript_id=tr171
NC_037329.1	LoRTIA	exon	18775036	18775158	1	-	.	ID=id688;Parent=tr171;transcript_id=tr171
NC_037329.1	LoRTIA	exon	18778899	18779321	1	-	.	ID=id689;Parent=tr171;transcript_id=tr171
NC_037329.1	LoRTIA	exon	19657181	19658317	1	-	.	ID=id690;Parent=tr172;transcript_id=tr172
NC_037329.1	LoRTIA	mRNA	19657181	19663638	1	-	.	ID=tr172;transcript_id=tr172
NC_037329.1	LoRTIA	exon	19658412	19658481	1	-	.	ID=id691;Parent=tr172;transcript_id=tr172
NC_037329.1	LoRTIA	exon	19658577	19658699	1	-	.	ID=id692;Parent=tr172;transcript_id=tr172
NC_037329.1	LoRTIA	exon	19659519	19659662	1	-	.	ID=id693;Parent=tr172;transcript_id=tr172
NC_037329.1	LoRTIA	exon	19660118	19660198	1	-	.	ID=id694;Parent=tr172;transcript_id=tr172
NC_037329.1	LoRTIA	exon	19660287	19660552	1	-	.	ID=id695;Parent=tr172;transcript_id=tr172
NC_037329.1	LoRTIA	exon	19660878	19661088	1	-	.	ID=id696;Parent=tr172;transcript_id=tr172
NC_037329.1	LoRTIA	exon	19660942	19661088	7	-	.	ID=id700;Parent=tr173;transcript_id=tr173
NC_037329.1	LoRTIA	exon	19660942	19661088	5	-	.	ID=id704;Parent=tr174;transcript_id=tr174
NC_037329.1	LoRTIA	exon	19660942	19661088	2	-	.	ID=id708;Parent=tr175;transcript_id=tr175
NC_037329.1	LoRTIA	mRNA	19660942	19663616	5	-	.	ID=tr174;transcript_id=tr174
NC_037329.1	LoRTIA	mRNA	19660942	19663616	2	-	.	ID=tr175;transcript_id=tr175
NC_037329.1	LoRTIA	mRNA	19660942	19663638	7	-	.	ID=tr173;transcript_id=tr173
NC_037329.1	LoRTIA	exon	19660968	19661088	1	-	.	ID=id712;Parent=tr176;transcript_id=tr176
NC_037329.1	LoRTIA	exon	19660968	19661088	1	-	.	ID=id716;Parent=tr177;transcript_id=tr177
NC_037329.1	LoRTIA	exon	19660968	19661088	1	-	.	ID=id720;Parent=tr178;transcript_id=tr178
NC_037329.1	LoRTIA	mRNA	19660968	19663616	1	-	.	ID=tr176;transcript_id=tr176
NC_037329.1	LoRTIA	mRNA	19660968	19663616	1	-	.	ID=tr178;transcript_id=tr178
NC_037329.1	LoRTIA	mRNA	19660968	19663638	1	-	.	ID=tr177;transcript_id=tr177
NC_037329.1	LoRTIA	exon	19660979	19661088	2	-	.	ID=id724;Parent=tr179;transcript_id=tr179
NC_037329.1	LoRTIA	exon	19660979	19661088	1	-	.	ID=id728;Parent=tr180;transcript_id=tr180
NC_037329.1	LoRTIA	exon	19660979	19661088	1	-	.	ID=id732;Parent=tr181;transcript_id=tr181
NC_037329.1	LoRTIA	exon	19660979	19661088	2	-	.	ID=id736;Parent=tr182;transcript_id=tr182
NC_037329.1	LoRTIA	mRNA	19660979	19663616	2	-	.	ID=tr179;transcript_id=tr179
NC_037329.1	LoRTIA	mRNA	19660979	19663616	1	-	.	ID=tr180;transcript_id=tr180
NC_037329.1	LoRTIA	mRNA	19660979	19663616	1	-	.	ID=tr181;transcript_id=tr181
NC_037329.1	LoRTIA	mRNA	19660979	19663638	2	-	.	ID=tr182;transcript_id=tr182
NC_037329.1	LoRTIA	exon	19661020	19661088	2	-	.	ID=id740;Parent=tr183;transcript_id=tr183
NC_037329.1	LoRTIA	mRNA	19661020	19663616	2	-	.	ID=tr183;transcript_id=tr183
NC_037329.1	LoRTIA	exon	19661058	19661088	1	-	.	ID=id744;Parent=tr184;transcript_id=tr184
NC_037329.1	LoRTIA	mRNA	19661058	19663616	1	-	.	ID=tr184;transcript_id=tr184
NC_037329.1	LoRTIA	exon	19661169	19661315	1	-	.	ID=id697;Parent=tr172;transcript_id=tr172
NC_037329.1	LoRTIA	exon	19661169	19661315	7	-	.	ID=id701;Parent=tr173;transcript_id=tr173
NC_037329.1	LoRTIA	exon	19661169	19661315	5	-	.	ID=id705;Parent=tr174;transcript_id=tr174
NC_037329.1	LoRTIA	exon	19661169	19661315	2	-	.	ID=id709;Parent=tr175;transcript_id=tr175
NC_037329.1	LoRTIA	exon	19661169	19661315	1	-	.	ID=id713;Parent=tr176;transcript_id=tr176
NC_037329.1	LoRTIA	exon	19661169	19661315	1	-	.	ID=id717;Parent=tr177;transcript_id=tr177
NC_037329.1	LoRTIA	exon	19661169	19661315	1	-	.	ID=id721;Parent=tr178;transcript_id=tr178
NC_037329.1	LoRTIA	exon	19661169	19661315	2	-	.	ID=id725;Parent=tr179;transcript_id=tr179
NC_037329.1	LoRTIA	exon	19661169	19661315	1	-	.	ID=id729;Parent=tr180;transcript_id=tr180
NC_037329.1	LoRTIA	exon	19661169	19661315	1	-	.	ID=id733;Parent=tr181;transcript_id=tr181
NC_037329.1	LoRTIA	exon	19661169	19661315	2	-	.	ID=id737;Parent=tr182;transcript_id=tr182
NC_037329.1	LoRTIA	exon	19661169	19661315	2	-	.	ID=id741;Parent=tr183;transcript_id=tr183
NC_037329.1	LoRTIA	exon	19661169	19661315	1	-	.	ID=id745;Parent=tr184;transcript_id=tr184
NC_037329.1	LoRTIA	exon	19661404	19661526	1	-	.	ID=id698;Parent=tr172;transcript_id=tr172
NC_037329.1	LoRTIA	exon	19661404	19661526	7	-	.	ID=id702;Parent=tr173;transcript_id=tr173
NC_037329.1	LoRTIA	exon	19661404	19661526	5	-	.	ID=id706;Parent=tr174;transcript_id=tr174
NC_037329.1	LoRTIA	exon	19661404	19661526	2	-	.	ID=id710;Parent=tr175;transcript_id=tr175
NC_037329.1	LoRTIA	exon	19661404	19661526	1	-	.	ID=id714;Parent=tr176;transcript_id=tr176
NC_037329.1	LoRTIA	exon	19661404	19661526	1	-	.	ID=id718;Parent=tr177;transcript_id=tr177
NC_037329.1	LoRTIA	exon	19661404	19661526	1	-	.	ID=id722;Parent=tr178;transcript_id=tr178
NC_037329.1	LoRTIA	exon	19661404	19661526	2	-	.	ID=id726;Parent=tr179;transcript_id=tr179
NC_037329.1	LoRTIA	exon	19661404	19661526	1	-	.	ID=id730;Parent=tr180;transcript_id=tr180
NC_037329.1	LoRTIA	exon	19661404	19661526	2	-	.	ID=id738;Parent=tr182;transcript_id=tr182
NC_037329.1	LoRTIA	exon	19661404	19661526	2	-	.	ID=id742;Parent=tr183;transcript_id=tr183
NC_037329.1	LoRTIA	exon	19661404	19661526	1	-	.	ID=id746;Parent=tr184;transcript_id=tr184
NC_037329.1	LoRTIA	exon	19661407	19661526	1	-	.	ID=id734;Parent=tr181;transcript_id=tr181
NC_037329.1	LoRTIA	exon	19663510	19663616	5	-	.	ID=id707;Parent=tr174;transcript_id=tr174
NC_037329.1	LoRTIA	exon	19663510	19663616	1	-	.	ID=id715;Parent=tr176;transcript_id=tr176
NC_037329.1	LoRTIA	exon	19663510	19663616	1	-	.	ID=id731;Parent=tr180;transcript_id=tr180
NC_037329.1	LoRTIA	exon	19663510	19663616	1	-	.	ID=id735;Parent=tr181;transcript_id=tr181
NC_037329.1	LoRTIA	exon	19663510	19663616	1	-	.	ID=id747;Parent=tr184;transcript_id=tr184
NC_037329.1	LoRTIA	exon	19663510	19663638	1	-	.	ID=id699;Parent=tr172;transcript_id=tr172
NC_037329.1	LoRTIA	exon	19663510	19663638	7	-	.	ID=id703;Parent=tr173;transcript_id=tr173
NC_037329.1	LoRTIA	exon	19663510	19663638	2	-	.	ID=id739;Parent=tr182;transcript_id=tr182
NC_037329.1	LoRTIA	exon	19663576	19663616	2	-	.	ID=id711;Parent=tr175;transcript_id=tr175
NC_037329.1	LoRTIA	exon	19663576	19663616	1	-	.	ID=id723;Parent=tr178;transcript_id=tr178
NC_037329.1	LoRTIA	exon	19663576	19663616	2	-	.	ID=id727;Parent=tr179;transcript_id=tr179
NC_037329.1	LoRTIA	exon	19663576	19663616	2	-	.	ID=id743;Parent=tr183;transcript_id=tr183
NC_037329.1	LoRTIA	exon	19663576	19663638	1	-	.	ID=id719;Parent=tr177;transcript_id=tr177
NC_037329.1	LoRTIA	mRNA	20883797	20884312	1	-	.	ID=tr185;transcript_id=tr185
NC_037329.1	LoRTIA	exon	21688206	21688257	2	+	.	ID=id748;Parent=tr186;transcript_id=tr186
NC_037329.1	LoRTIA	exon	21688206	21688257	9	+	.	ID=id753;Parent=tr187;transcript_id=tr187
NC_037329.1	LoRTIA	exon	21688206	21688556	1	+	.	ID=id758;Parent=tr188;transcript_id=tr188
NC_037329.1	LoRTIA	mRNA	21688206	21691318	2	+	.	ID=tr186;transcript_id=tr186
NC_037329.1	LoRTIA	mRNA	21688206	21691318	9	+	.	ID=tr187;transcript_id=tr187
NC_037329.1	LoRTIA	mRNA	21688206	21691318	1	+	.	ID=tr188;transcript_id=tr188
NC_037329.1	LoRTIA	exon	21688445	21688556	9	+	.	ID=id754;Parent=tr187;transcript_id=tr187
NC_037329.1	LoRTIA	exon	21688447	21688556	2	+	.	ID=id749;Parent=tr186;transcript_id=tr186
NC_037329.1	LoRTIA	exon	21689711	21689788	2	+	.	ID=id750;Parent=tr186;transcript_id=tr186
NC_037329.1	LoRTIA	exon	21689711	21689788	9	+	.	ID=id755;Parent=tr187;transcript_id=tr187
NC_037329.1	LoRTIA	exon	21689711	21689788	1	+	.	ID=id759;Parent=tr188;transcript_id=tr188
NC_037329.1	LoRTIA	exon	21690301	21690494	2	+	.	ID=id751;Parent=tr186;transcript_id=tr186
NC_037329.1	LoRTIA	exon	21690301	21690494	9	+	.	ID=id756;Parent=tr187;transcript_id=tr187
NC_037329.1	LoRTIA	exon	21690301	21690494	1	+	.	ID=id760;Parent=tr188;transcript_id=tr188
NC_037329.1	LoRTIA	exon	21691060	21691318	2	+	.	ID=id752;Parent=tr186;transcript_id=tr186
NC_037329.1	LoRTIA	exon	21691060	21691318	9	+	.	ID=id757;Parent=tr187;transcript_id=tr187
NC_037329.1	LoRTIA	exon	21691060	21691318	1	+	.	ID=id761;Parent=tr188;transcript_id=tr188
NC_037329.1	LoRTIA	exon	22528210	22528291	1	+	.	ID=id762;Parent=tr189;transcript_id=tr189
NC_037329.1	LoRTIA	mRNA	22528210	22693133	1	+	.	ID=tr189;transcript_id=tr189
NC_037329.1	LoRTIA	exon	22529905	22530005	1	+	.	ID=id763;Parent=tr189;transcript_id=tr189
NC_037329.1	LoRTIA	exon	22547446	22547589	1	+	.	ID=id764;Parent=tr189;transcript_id=tr189
NC_037329.1	LoRTIA	exon	22552720	22552847	1	+	.	ID=id765;Parent=tr189;transcript_id=tr189
NC_037329.1	LoRTIA	exon	22622283	22622458	1	+	.	ID=id766;Parent=tr189;transcript_id=tr189
NC_037329.1	LoRTIA	exon	22645777	22645857	1	+	.	ID=id767;Parent=tr189;transcript_id=tr189
NC_037329.1	LoRTIA	exon	22646167	22646264	1	+	.	ID=id768;Parent=tr189;transcript_id=tr189
NC_037329.1	LoRTIA	exon	22686207	22686347	1	+	.	ID=id769;Parent=tr189;transcript_id=tr189
NC_037329.1	LoRTIA	exon	22687036	22687132	1	+	.	ID=id770;Parent=tr189;transcript_id=tr189
NC_037329.1	LoRTIA	exon	22689174	22689296	1	+	.	ID=id771;Parent=tr189;transcript_id=tr189
NC_037329.1	LoRTIA	exon	22692617	22693133	1	+	.	ID=id772;Parent=tr189;transcript_id=tr189
NC_037329.1	LoRTIA	mRNA	22695108	22695782	3	+	.	ID=tr190;transcript_id=tr190
NC_037329.1	LoRTIA	exon	24093083	24093753	1	-	.	ID=id773;Parent=tr191;transcript_id=tr191
NC_037329.1	LoRTIA	mRNA	24093083	24098521	1	-	.	ID=tr191;transcript_id=tr191
NC_037329.1	LoRTIA	exon	24095943	24096072	1	-	.	ID=id774;Parent=tr191;transcript_id=tr191
NC_037329.1	LoRTIA	exon	24098485	24098521	1	-	.	ID=id775;Parent=tr191;transcript_id=tr191
NC_037329.1	LoRTIA	exon	24110454	24110573	1	-	.	ID=id776;Parent=tr192;transcript_id=tr192
NC_037329.1	LoRTIA	mRNA	24110454	24179350	1	-	.	ID=tr192;transcript_id=tr192
NC_037329.1	LoRTIA	exon	24111964	24112066	1	-	.	ID=id777;Parent=tr192;transcript_id=tr192
NC_037329.1	LoRTIA	exon	24112154	24112231	1	-	.	ID=id778;Parent=tr192;transcript_id=tr192
NC_037329.1	LoRTIA	exon	24112386	24112465	1	-	.	ID=id779;Parent=tr192;transcript_id=tr192
NC_037329.1	LoRTIA	exon	24112562	24112645	1	-	.	ID=id780;Parent=tr192;transcript_id=tr192
NC_037329.1	LoRTIA	exon	24112741	24112930	1	-	.	ID=id781;Parent=tr192;transcript_id=tr192
NC_037329.1	LoRTIA	exon	24113058	24113173	1	-	.	ID=id782;Parent=tr192;transcript_id=tr192
NC_037329.1	LoRTIA	exon	24115565	24115708	1	-	.	ID=id783;Parent=tr192;transcript_id=tr192
NC_037329.1	LoRTIA	exon	24115882	24116042	1	-	.	ID=id784;Parent=tr192;transcript_id=tr192
NC_037329.1	LoRTIA	exon	24121762	24121823	1	-	.	ID=id785;Parent=tr192;transcript_id=tr192
NC_037329.1	LoRTIA	exon	24122077	24122175	1	-	.	ID=id786;Parent=tr192;transcript_id=tr192
NC_037329.1	LoRTIA	exon	24127621	24127739	1	-	.	ID=id787;Parent=tr192;transcript_id=tr192
NC_037329.1	LoRTIA	exon	24128444	24128532	1	-	.	ID=id788;Parent=tr192;transcript_id=tr192
NC_037329.1	LoRTIA	exon	24128675	24128868	1	-	.	ID=id789;Parent=tr192;transcript_id=tr192
NC_037329.1	LoRTIA	exon	24129570	24129780	1	-	.	ID=id790;Parent=tr192;transcript_id=tr192
NC_037329.1	LoRTIA	exon	24132864	24132995	1	-	.	ID=id791;Parent=tr192;transcript_id=tr192
NC_037329.1	LoRTIA	exon	24134610	24134865	1	-	.	ID=id792;Parent=tr192;transcript_id=tr192
NC_037329.1	LoRTIA	exon	24136530	24136609	1	-	.	ID=id793;Parent=tr192;transcript_id=tr192
NC_037329.1	LoRTIA	exon	24137979	24138103	1	-	.	ID=id794;Parent=tr192;transcript_id=tr192
NC_037329.1	LoRTIA	exon	24178970	24179350	1	-	.	ID=id795;Parent=tr192;transcript_id=tr192
NC_037329.1	LoRTIA	exon	24797317	24797436	1	-	.	ID=id796;Parent=tr193;transcript_id=tr193
NC_037329.1	LoRTIA	mRNA	24797317	24819269	1	-	.	ID=tr193;transcript_id=tr193
NC_037329.1	LoRTIA	exon	24805270	24805360	1	-	.	ID=id797;Parent=tr193;transcript_id=tr193
NC_037329.1	LoRTIA	exon	24815558	24815675	1	-	.	ID=id798;Parent=tr193;transcript_id=tr193
NC_037329.1	LoRTIA	exon	24817834	24817950	1	-	.	ID=id799;Parent=tr193;transcript_id=tr193
NC_037329.1	LoRTIA	exon	24819151	24819269	1	-	.	ID=id800;Parent=tr193;transcript_id=tr193
NC_037329.1	LoRTIA	mRNA	24844167	24844622	115	+	.	ID=tr194;transcript_id=tr194
NC_037329.1	LoRTIA	exon	26544992	26545379	1	-	.	ID=id801;Parent=tr195;transcript_id=tr195
NC_037329.1	LoRTIA	exon	26544992	26545379	1	-	.	ID=id810;Parent=tr196;transcript_id=tr196
NC_037329.1	LoRTIA	mRNA	26544992	26550293	1	-	.	ID=tr195;transcript_id=tr195
NC_037329.1	LoRTIA	mRNA	26544992	26550293	1	-	.	ID=tr196;transcript_id=tr196
NC_037329.1	LoRTIA	exon	26545676	26545807	1	-	.	ID=id811;Parent=tr196;transcript_id=tr196
NC_037329.1	LoRTIA	exon	26545676	26546250	1	-	.	ID=id802;Parent=tr195;transcript_id=tr195
NC_037329.1	LoRTIA	exon	26546064	26546250	1	-	.	ID=id812;Parent=tr196;transcript_id=tr196
NC_037329.1	LoRTIA	exon	26546506	26546646	1	-	.	ID=id803;Parent=tr195;transcript_id=tr195
NC_037329.1	LoRTIA	exon	26546506	26546646	1	-	.	ID=id813;Parent=tr196;transcript_id=tr196
NC_037329.1	LoRTIA	exon	26547851	26547893	1	-	.	ID=id804;Parent=tr195;transcript_id=tr195
NC_037329.1	LoRTIA	exon	26547851	26547893	1	-	.	ID=id814;Parent=tr196;transcript_id=tr196
NC_037329.1	LoRTIA	exon	26548225	26548296	1	-	.	ID=id805;Parent=tr195;transcript_id=tr195
NC_037329.1	LoRTIA	exon	26548225	26548296	1	-	.	ID=id815;Parent=tr196;transcript_id=tr196
NC_037329.1	LoRTIA	exon	26549074	26549174	1	-	.	ID=id806;Parent=tr195;transcript_id=tr195
NC_037329.1	LoRTIA	exon	26549074	26549174	1	-	.	ID=id816;Parent=tr196;transcript_id=tr196
NC_037329.1	LoRTIA	exon	26549259	26549366	1	-	.	ID=id807;Parent=tr195;transcript_id=tr195
NC_037329.1	LoRTIA	exon	26549259	26549366	1	-	.	ID=id817;Parent=tr196;transcript_id=tr196
NC_037329.1	LoRTIA	exon	26549999	26550173	1	-	.	ID=id808;Parent=tr195;transcript_id=tr195
NC_037329.1	LoRTIA	exon	26549999	26550173	1	-	.	ID=id818;Parent=tr196;transcript_id=tr196
NC_037329.1	LoRTIA	exon	26550261	26550293	1	-	.	ID=id809;Parent=tr195;transcript_id=tr195
NC_037329.1	LoRTIA	exon	26550261	26550293	1	-	.	ID=id819;Parent=tr196;transcript_id=tr196
NC_037329.1	LoRTIA	exon	34972736	34973148	1	-	.	ID=id820;Parent=tr197;transcript_id=tr197
NC_037329.1	LoRTIA	mRNA	34972736	35082678	1	-	.	ID=tr197;transcript_id=tr197
NC_037329.1	LoRTIA	exon	34973024	34973148	1	-	.	ID=id832;Parent=tr198;transcript_id=tr198
NC_037329.1	LoRTIA	mRNA	34973024	35082678	1	-	.	ID=tr198;transcript_id=tr198
NC_037329.1	LoRTIA	exon	34975592	34975654	1	-	.	ID=id821;Parent=tr197;transcript_id=tr197
NC_037329.1	LoRTIA	exon	34975592	34975654	1	-	.	ID=id833;Parent=tr198;transcript_id=tr198
NC_037329.1	LoRTIA	exon	34986265	34986390	1	-	.	ID=id822;Parent=tr197;transcript_id=tr197
NC_037329.1	LoRTIA	exon	34986265	34986390	1	-	.	ID=id834;Parent=tr198;transcript_id=tr198
NC_037329.1	LoRTIA	exon	34993426	34993500	1	-	.	ID=id823;Parent=tr197;transcript_id=tr197
NC_037329.1	LoRTIA	exon	34993426	34993500	1	-	.	ID=id835;Parent=tr198;transcript_id=tr198
NC_037329.1	LoRTIA	exon	34999808	34999915	1	-	.	ID=id824;Parent=tr197;transcript_id=tr197
NC_037329.1	LoRTIA	exon	34999808	34999915	1	-	.	ID=id836;Parent=tr198;transcript_id=tr198
NC_037329.1	LoRTIA	exon	35014768	35014918	1	-	.	ID=id825;Parent=tr197;transcript_id=tr197
NC_037329.1	LoRTIA	exon	35014768	35014918	1	-	.	ID=id837;Parent=tr198;transcript_id=tr198
NC_037329.1	LoRTIA	exon	35015908	35015978	1	-	.	ID=id826;Parent=tr197;transcript_id=tr197
NC_037329.1	LoRTIA	exon	35015908	35015978	1	-	.	ID=id838;Parent=tr198;transcript_id=tr198
NC_037329.1	LoRTIA	exon	35017978	35018097	1	-	.	ID=id827;Parent=tr197;transcript_id=tr197
NC_037329.1	LoRTIA	exon	35017978	35018097	1	-	.	ID=id839;Parent=tr198;transcript_id=tr198
NC_037329.1	LoRTIA	exon	35018325	35018396	1	-	.	ID=id828;Parent=tr197;transcript_id=tr197
NC_037329.1	LoRTIA	exon	35018325	35018396	1	-	.	ID=id840;Parent=tr198;transcript_id=tr198
NC_037329.1	LoRTIA	exon	35072028	35072079	1	-	.	ID=id829;Parent=tr197;transcript_id=tr197
NC_037329.1	LoRTIA	exon	35072028	35072079	1	-	.	ID=id841;Parent=tr198;transcript_id=tr198
NC_037329.1	LoRTIA	exon	35074348	35074484	1	-	.	ID=id830;Parent=tr197;transcript_id=tr197
NC_037329.1	LoRTIA	exon	35074348	35074484	1	-	.	ID=id842;Parent=tr198;transcript_id=tr198
NC_037329.1	LoRTIA	exon	35082507	35082678	1	-	.	ID=id831;Parent=tr197;transcript_id=tr197
NC_037329.1	LoRTIA	exon	35082507	35082678	1	-	.	ID=id843;Parent=tr198;transcript_id=tr198
NC_037329.1	LoRTIA	mRNA	36216713	36217168	128	+	.	ID=tr199;transcript_id=tr199
NC_037329.1	LoRTIA	mRNA	43416063	43416765	1	+	.	ID=tr200;transcript_id=tr200
NC_037329.1	LoRTIA	mRNA	47896032	47896373	2	+	.	ID=tr206;transcript_id=tr206
NC_037329.1	LoRTIA	mRNA	47896032	47896436	1	+	.	ID=tr204;transcript_id=tr204
NC_037329.1	LoRTIA	mRNA	47896032	47896489	1	+	.	ID=tr202;transcript_id=tr202
NC_037329.1	LoRTIA	mRNA	47896032	47896516	10	+	.	ID=tr205;transcript_id=tr205
NC_037329.1	LoRTIA	mRNA	47896032	47896553	27	+	.	ID=tr201;transcript_id=tr201
NC_037329.1	LoRTIA	mRNA	47896032	47896792	1	+	.	ID=tr207;transcript_id=tr207
NC_037329.1	LoRTIA	mRNA	47896032	47896957	1	+	.	ID=tr208;transcript_id=tr208
NC_037329.1	LoRTIA	mRNA	47896032	47897262	6	+	.	ID=tr203;transcript_id=tr203
NC_037329.1	LoRTIA	mRNA	47896856	47897262	1	+	.	ID=tr209;transcript_id=tr209
NC_037329.1	LoRTIA	mRNA	60302894	60303781	2	+	.	ID=tr210;transcript_id=tr210
NC_037329.1	LoRTIA	mRNA	60302894	60303861	2	+	.	ID=tr212;transcript_id=tr212
NC_037329.1	LoRTIA	mRNA	60302894	60304259	3	+	.	ID=tr211;transcript_id=tr211
NC_037329.1	LoRTIA	exon	61489633	61489806	1	+	.	ID=id844;Parent=tr213;transcript_id=tr213
NC_037329.1	LoRTIA	mRNA	61489633	61524412	1	+	.	ID=tr213;transcript_id=tr213
NC_037329.1	LoRTIA	exon	61494570	61494716	1	+	.	ID=id845;Parent=tr213;transcript_id=tr213
NC_037329.1	LoRTIA	exon	61496075	61496185	1	+	.	ID=id846;Parent=tr213;transcript_id=tr213
NC_037329.1	LoRTIA	exon	61497230	61497479	1	+	.	ID=id847;Parent=tr213;transcript_id=tr213
NC_037329.1	LoRTIA	exon	61499002	61499167	1	+	.	ID=id848;Parent=tr213;transcript_id=tr213
NC_037329.1	LoRTIA	exon	61499444	61499589	1	+	.	ID=id849;Parent=tr213;transcript_id=tr213
NC_037329.1	LoRTIA	exon	61500398	61500548	1	+	.	ID=id850;Parent=tr213;transcript_id=tr213
NC_037329.1	LoRTIA	exon	61503236	61503377	1	+	.	ID=id851;Parent=tr213;transcript_id=tr213
NC_037329.1	LoRTIA	exon	61505565	61505706	1	+	.	ID=id852;Parent=tr213;transcript_id=tr213
NC_037329.1	LoRTIA	exon	61506409	61506516	1	+	.	ID=id853;Parent=tr213;transcript_id=tr213
NC_037329.1	LoRTIA	exon	61507561	61507716	1	+	.	ID=id854;Parent=tr213;transcript_id=tr213
NC_037329.1	LoRTIA	exon	61509505	61509633	1	+	.	ID=id855;Parent=tr213;transcript_id=tr213
NC_037329.1	LoRTIA	exon	61511365	61511526	1	+	.	ID=id856;Parent=tr213;transcript_id=tr213
NC_037329.1	LoRTIA	exon	61519079	61519214	1	+	.	ID=id857;Parent=tr213;transcript_id=tr213
NC_037329.1	LoRTIA	exon	61519840	61519995	1	+	.	ID=id858;Parent=tr213;transcript_id=tr213
NC_037329.1	LoRTIA	exon	61520729	61520868	1	+	.	ID=id859;Parent=tr213;transcript_id=tr213
NC_037329.1	LoRTIA	exon	61523917	61524412	1	+	.	ID=id860;Parent=tr213;transcript_id=tr213
NC_037329.1	LoRTIA	exon	65522511	65522747	2	+	.	ID=id861;Parent=tr214;transcript_id=tr214
NC_037329.1	LoRTIA	mRNA	65522511	65569553	2	+	.	ID=tr214;transcript_id=tr214
NC_037329.1	LoRTIA	exon	65545431	65545486	2	+	.	ID=id862;Parent=tr214;transcript_id=tr214
NC_037329.1	LoRTIA	exon	65548846	65548970	2	+	.	ID=id863;Parent=tr214;transcript_id=tr214
NC_037329.1	LoRTIA	exon	65554360	65554470	2	+	.	ID=id864;Parent=tr214;transcript_id=tr214
NC_037329.1	LoRTIA	exon	65557376	65557471	2	+	.	ID=id865;Parent=tr214;transcript_id=tr214
NC_037329.1	LoRTIA	exon	65558913	65559020	2	+	.	ID=id866;Parent=tr214;transcript_id=tr214
NC_037329.1	LoRTIA	exon	65561869	65562012	2	+	.	ID=id867;Parent=tr214;transcript_id=tr214
NC_037329.1	LoRTIA	exon	65563555	65563728	2	+	.	ID=id868;Parent=tr214;transcript_id=tr214
NC_037329.1	LoRTIA	exon	65564170	65564262	2	+	.	ID=id869;Parent=tr214;transcript_id=tr214
NC_037329.1	LoRTIA	exon	65564410	65564535	2	+	.	ID=id870;Parent=tr214;transcript_id=tr214
NC_037329.1	LoRTIA	exon	65567309	65567392	2	+	.	ID=id871;Parent=tr214;transcript_id=tr214
NC_037329.1	LoRTIA	exon	65568767	65569553	2	+	.	ID=id872;Parent=tr214;transcript_id=tr214
NC_037329.1	LoRTIA	exon	71192383	71192520	4	+	.	ID=id873;Parent=tr215;transcript_id=tr215
NC_037329.1	LoRTIA	mRNA	71192383	71197561	4	+	.	ID=tr215;transcript_id=tr215
NC_037329.1	LoRTIA	exon	71192434	71192520	26	+	.	ID=id877;Parent=tr216;transcript_id=tr216
NC_037329.1	LoRTIA	mRNA	71192434	71197561	26	+	.	ID=tr216;transcript_id=tr216
NC_037329.1	LoRTIA	exon	71192449	71192520	2	+	.	ID=id881;Parent=tr217;transcript_id=tr217
NC_037329.1	LoRTIA	mRNA	71192449	71197561	2	+	.	ID=tr217;transcript_id=tr217
NC_037329.1	LoRTIA	exon	71193558	71193675	4	+	.	ID=id874;Parent=tr215;transcript_id=tr215
NC_037329.1	LoRTIA	exon	71193558	71193675	26	+	.	ID=id878;Parent=tr216;transcript_id=tr216
NC_037329.1	LoRTIA	exon	71193558	71193675	2	+	.	ID=id882;Parent=tr217;transcript_id=tr217
NC_037329.1	LoRTIA	exon	71195892	71195954	4	+	.	ID=id875;Parent=tr215;transcript_id=tr215
NC_037329.1	LoRTIA	exon	71195892	71195954	26	+	.	ID=id879;Parent=tr216;transcript_id=tr216
NC_037329.1	LoRTIA	exon	71195892	71195954	2	+	.	ID=id883;Parent=tr217;transcript_id=tr217
NC_037329.1	LoRTIA	exon	71197275	71197561	4	+	.	ID=id876;Parent=tr215;transcript_id=tr215
NC_037329.1	LoRTIA	exon	71197275	71197561	26	+	.	ID=id880;Parent=tr216;transcript_id=tr216
NC_037329.1	LoRTIA	exon	71197275	71197561	2	+	.	ID=id884;Parent=tr217;transcript_id=tr217
NC_037329.1	LoRTIA	mRNA	71939114	71941263	1	-	.	ID=tr218;transcript_id=tr218
NC_037329.1	LoRTIA	exon	73387734	73388291	1	-	.	ID=id885;Parent=tr219;transcript_id=tr219
NC_037329.1	LoRTIA	mRNA	73387734	73397882	1	-	.	ID=tr219;transcript_id=tr219
NC_037329.1	LoRTIA	exon	73388560	73388628	1	-	.	ID=id886;Parent=tr219;transcript_id=tr219
NC_037329.1	LoRTIA	exon	73388752	73388820	1	-	.	ID=id887;Parent=tr219;transcript_id=tr219
NC_037329.1	LoRTIA	exon	73389343	73389554	1	-	.	ID=id888;Parent=tr219;transcript_id=tr219
NC_037329.1	LoRTIA	exon	73391181	73391289	1	-	.	ID=id889;Parent=tr219;transcript_id=tr219
NC_037329.1	LoRTIA	exon	73396493	73396630	1	-	.	ID=id890;Parent=tr219;transcript_id=tr219
NC_037329.1	LoRTIA	exon	73397737	73397882	1	-	.	ID=id891;Parent=tr219;transcript_id=tr219
NC_037329.1	LoRTIA	exon	73408348	73408522	1	+	.	ID=id892;Parent=tr220;transcript_id=tr220
NC_037329.1	LoRTIA	mRNA	73408348	73414852	1	+	.	ID=tr220;transcript_id=tr220
NC_037329.1	LoRTIA	exon	73409653	73409746	1	+	.	ID=id893;Parent=tr220;transcript_id=tr220
NC_037329.1	LoRTIA	exon	73411062	73411158	1	+	.	ID=id894;Parent=tr220;transcript_id=tr220
NC_037329.1	LoRTIA	exon	73412879	73412994	1	+	.	ID=id895;Parent=tr220;transcript_id=tr220
NC_037329.1	LoRTIA	exon	73413625	73413704	1	+	.	ID=id896;Parent=tr220;transcript_id=tr220
NC_037329.1	LoRTIA	exon	73414335	73414852	1	+	.	ID=id897;Parent=tr220;transcript_id=tr220
NC_037329.1	LoRTIA	mRNA	77047225	77048693	4	+	.	ID=tr221;transcript_id=tr221
NC_037329.1	LoRTIA	exon	86045980	86046069	4	+	.	ID=id898;Parent=tr222;transcript_id=tr222
NC_037329.1	LoRTIA	exon	86045980	86046069	2	+	.	ID=id902;Parent=tr223;transcript_id=tr223
NC_037329.1	LoRTIA	exon	86045980	86046069	1	+	.	ID=id906;Parent=tr224;transcript_id=tr224
NC_037329.1	LoRTIA	exon	86045980	86046797	2	+	.	ID=id909;Parent=tr225;transcript_id=tr225
NC_037329.1	LoRTIA	mRNA	86045980	86048055	2	+	.	ID=tr223;transcript_id=tr223
NC_037329.1	LoRTIA	mRNA	86045980	86048055	1	+	.	ID=tr224;transcript_id=tr224
NC_037329.1	LoRTIA	mRNA	86045980	86048055	2	+	.	ID=tr225;transcript_id=tr225
NC_037329.1	LoRTIA	mRNA	86045980	86048132	4	+	.	ID=tr222;transcript_id=tr222
NC_037329.1	LoRTIA	exon	86046017	86046069	1	+	.	ID=id912;Parent=tr226;transcript_id=tr226
NC_037329.1	LoRTIA	exon	86046017	86046069	3	+	.	ID=id915;Parent=tr227;transcript_id=tr227
NC_037329.1	LoRTIA	exon	86046017	86046069	1	+	.	ID=id919;Parent=tr228;transcript_id=tr228
NC_037329.1	LoRTIA	exon	86046017	86046069	3	+	.	ID=id923;Parent=tr229;transcript_id=tr229
NC_037329.1	LoRTIA	exon	86046017	86046069	1	+	.	ID=id927;Parent=tr230;transcript_id=tr230
NC_037329.1	LoRTIA	mRNA	86046017	86048055	3	+	.	ID=tr229;transcript_id=tr229
NC_037329.1	LoRTIA	mRNA	86046017	86048055	1	+	.	ID=tr230;transcript_id=tr230
NC_037329.1	LoRTIA	mRNA	86046017	86048132	1	+	.	ID=tr226;transcript_id=tr226
NC_037329.1	LoRTIA	mRNA	86046017	86048132	3	+	.	ID=tr227;transcript_id=tr227
NC_037329.1	LoRTIA	mRNA	86046017	86048132	1	+	.	ID=tr228;transcript_id=tr228
NC_037329.1	LoRTIA	exon	86046633	86046797	4	+	.	ID=id899;Parent=tr222;transcript_id=tr222
NC_037329.1	LoRTIA	exon	86046633	86046797	2	+	.	ID=id903;Parent=tr223;transcript_id=tr223
NC_037329.1	LoRTIA	exon	86046633	86046797	3	+	.	ID=id916;Parent=tr227;transcript_id=tr227
NC_037329.1	LoRTIA	exon	86046633	86046797	1	+	.	ID=id920;Parent=tr228;transcript_id=tr228
NC_037329.1	LoRTIA	exon	86046633	86046797	3	+	.	ID=id924;Parent=tr229;transcript_id=tr229
NC_037329.1	LoRTIA	exon	86046633	86047807	1	+	.	ID=id907;Parent=tr224;transcript_id=tr224
NC_037329.1	LoRTIA	exon	86046633	86047807	1	+	.	ID=id913;Parent=tr226;transcript_id=tr226
NC_037329.1	LoRTIA	exon	86046633	86047807	1	+	.	ID=id928;Parent=tr230;transcript_id=tr230
NC_037329.1	LoRTIA	exon	86047718	86047807	4	+	.	ID=id900;Parent=tr222;transcript_id=tr222
NC_037329.1	LoRTIA	exon	86047718	86047807	2	+	.	ID=id904;Parent=tr223;transcript_id=tr223
NC_037329.1	LoRTIA	exon	86047718	86047807	2	+	.	ID=id910;Parent=tr225;transcript_id=tr225
NC_037329.1	LoRTIA	exon	86047718	86047807	3	+	.	ID=id917;Parent=tr227;transcript_id=tr227
NC_037329.1	LoRTIA	exon	86047718	86047807	3	+	.	ID=id925;Parent=tr229;transcript_id=tr229
NC_037329.1	LoRTIA	exon	86047718	86047809	1	+	.	ID=id921;Parent=tr228;transcript_id=tr228
NC_037329.1	LoRTIA	exon	86047887	86048055	2	+	.	ID=id905;Parent=tr223;transcript_id=tr223
NC_037329.1	LoRTIA	exon	86047887	86048055	1	+	.	ID=id908;Parent=tr224;transcript_id=tr224
NC_037329.1	LoRTIA	exon	86047887	86048055	2	+	.	ID=id911;Parent=tr225;transcript_id=tr225
NC_037329.1	LoRTIA	exon	86047887	86048055	3	+	.	ID=id926;Parent=tr229;transcript_id=tr229
NC_037329.1	LoRTIA	exon	86047887	86048055	1	+	.	ID=id929;Parent=tr230;transcript_id=tr230
NC_037329.1	LoRTIA	exon	86047887	86048132	4	+	.	ID=id901;Parent=tr222;transcript_id=tr222
NC_037329.1	LoRTIA	exon	86047887	86048132	1	+	.	ID=id914;Parent=tr226;transcript_id=tr226
NC_037329.1	LoRTIA	exon	86047887	86048132	3	+	.	ID=id918;Parent=tr227;transcript_id=tr227
NC_037329.1	LoRTIA	exon	86047887	86048132	1	+	.	ID=id922;Parent=tr228;transcript_id=tr228
NC_037329.1	LoRTIA	exon	89470566	89470652	1	+	.	ID=id930;Parent=tr231;transcript_id=tr231
NC_037329.1	LoRTIA	exon	89470566	89470652	1	+	.	ID=id942;Parent=tr232;transcript_id=tr232
NC_037329.1	LoRTIA	mRNA	89470566	89481935	1	+	.	ID=tr231;transcript_id=tr231
NC_037329.1	LoRTIA	mRNA	89470566	89483159	1	+	.	ID=tr232;transcript_id=tr232
NC_037329.1	LoRTIA	exon	89471828	89471901	1	+	.	ID=id931;Parent=tr231;transcript_id=tr231
NC_037329.1	LoRTIA	exon	89471828	89471901	1	+	.	ID=id943;Parent=tr232;transcript_id=tr232
NC_037329.1	LoRTIA	exon	89473887	89474063	1	+	.	ID=id932;Parent=tr231;transcript_id=tr231
NC_037329.1	LoRTIA	exon	89473887	89474063	1	+	.	ID=id944;Parent=tr232;transcript_id=tr232
NC_037329.1	LoRTIA	exon	89475705	89475799	1	+	.	ID=id933;Parent=tr231;transcript_id=tr231
NC_037329.1	LoRTIA	exon	89475705	89475799	1	+	.	ID=id945;Parent=tr232;transcript_id=tr232
NC_037329.1	LoRTIA	exon	89476564	89476629	1	+	.	ID=id934;Parent=tr231;transcript_id=tr231
NC_037329.1	LoRTIA	exon	89476564	89476629	1	+	.	ID=id946;Parent=tr232;transcript_id=tr232
NC_037329.1	LoRTIA	exon	89477229	89477364	1	+	.	ID=id935;Parent=tr231;transcript_id=tr231
NC_037329.1	LoRTIA	exon	89477229	89477364	1	+	.	ID=id947;Parent=tr232;transcript_id=tr232
NC_037329.1	LoRTIA	exon	89478100	89478209	1	+	.	ID=id936;Parent=tr231;transcript_id=tr231
NC_037329.1	LoRTIA	exon	89478100	89478209	1	+	.	ID=id948;Parent=tr232;transcript_id=tr232
NC_037329.1	LoRTIA	exon	89478355	89478525	1	+	.	ID=id937;Parent=tr231;transcript_id=tr231
NC_037329.1	LoRTIA	exon	89478355	89478525	1	+	.	ID=id949;Parent=tr232;transcript_id=tr232
NC_037329.1	LoRTIA	exon	89478912	89479058	1	+	.	ID=id938;Parent=tr231;transcript_id=tr231
NC_037329.1	LoRTIA	exon	89478912	89479058	1	+	.	ID=id950;Parent=tr232;transcript_id=tr232
NC_037329.1	LoRTIA	exon	89479605	89479743	1	+	.	ID=id939;Parent=tr231;transcript_id=tr231
NC_037329.1	LoRTIA	exon	89479605	89479743	1	+	.	ID=id951;Parent=tr232;transcript_id=tr232
NC_037329.1	LoRTIA	exon	89480754	89480876	1	+	.	ID=id940;Parent=tr231;transcript_id=tr231
NC_037329.1	LoRTIA	exon	89480754	89480876	1	+	.	ID=id952;Parent=tr232;transcript_id=tr232
NC_037329.1	LoRTIA	exon	89481487	89481935	1	+	.	ID=id941;Parent=tr231;transcript_id=tr231
NC_037329.1	LoRTIA	exon	89481487	89483159	1	+	.	ID=id953;Parent=tr232;transcript_id=tr232
NC_037329.1	LoRTIA	exon	89520698	89521051	1	-	.	ID=id954;Parent=tr233;transcript_id=tr233
NC_037329.1	LoRTIA	mRNA	89520698	89530287	1	-	.	ID=tr233;transcript_id=tr233
NC_037329.1	LoRTIA	exon	89523067	89523185	1	-	.	ID=id955;Parent=tr233;transcript_id=tr233
NC_037329.1	LoRTIA	exon	89528230	89528304	1	-	.	ID=id956;Parent=tr233;transcript_id=tr233
NC_037329.1	LoRTIA	exon	89529617	89529692	1	-	.	ID=id957;Parent=tr233;transcript_id=tr233
NC_037329.1	LoRTIA	exon	89530202	89530287	1	-	.	ID=id958;Parent=tr233;transcript_id=tr233
NC_037329.1	LoRTIA	exon	89662423	89662481	3	+	.	ID=id959;Parent=tr234;transcript_id=tr234
NC_037329.1	LoRTIA	exon	89662423	89662481	1	+	.	ID=id962;Parent=tr235;transcript_id=tr235
NC_037329.1	LoRTIA	mRNA	89662423	89672868	1	+	.	ID=tr235;transcript_id=tr235
NC_037329.1	LoRTIA	mRNA	89662423	89672934	3	+	.	ID=tr234;transcript_id=tr234
NC_037329.1	LoRTIA	exon	89669464	89669605	3	+	.	ID=id960;Parent=tr234;transcript_id=tr234
NC_037329.1	LoRTIA	exon	89669464	89669605	1	+	.	ID=id963;Parent=tr235;transcript_id=tr235
NC_037329.1	LoRTIA	exon	89672649	89672868	1	+	.	ID=id964;Parent=tr235;transcript_id=tr235
NC_037329.1	LoRTIA	exon	89672649	89672934	3	+	.	ID=id961;Parent=tr234;transcript_id=tr234
NC_037329.1	LoRTIA	mRNA	91269943	91270338	2	-	.	ID=tr237;transcript_id=tr237
NC_037329.1	LoRTIA	mRNA	91269943	91270786	52	-	.	ID=tr236;transcript_id=tr236
NC_037329.1	LoRTIA	mRNA	92300847	92301265	1	-	.	ID=tr238;transcript_id=tr238
NC_037329.1	LoRTIA	mRNA	92573903	92576098	1	-	.	ID=tr239;transcript_id=tr239
NC_037329.1	LoRTIA	mRNA	92575252	92575703	1	-	.	ID=tr240;transcript_id=tr240
NC_037329.1	LoRTIA	mRNA	92575386	92576098	2	-	.	ID=tr241;transcript_id=tr241
NC_037329.1	LoRTIA	mRNA	92575386	92576112	1	-	.	ID=tr242;transcript_id=tr242
NC_037329.1	LoRTIA	mRNA	92575398	92575703	1	-	.	ID=tr245;transcript_id=tr245
NC_037329.1	LoRTIA	mRNA	92575398	92576098	15	-	.	ID=tr243;transcript_id=tr243
NC_037329.1	LoRTIA	mRNA	92575398	92576112	4	-	.	ID=tr244;transcript_id=tr244
NC_037329.1	LoRTIA	exon	94490110	94490545	1	+	.	ID=id965;Parent=tr246;transcript_id=tr246
NC_037329.1	LoRTIA	exon	94490110	94490545	1	+	.	ID=id970;Parent=tr247;transcript_id=tr247
NC_037329.1	LoRTIA	mRNA	94490110	94493384	1	+	.	ID=tr246;transcript_id=tr246
NC_037329.1	LoRTIA	mRNA	94490110	94493384	1	+	.	ID=tr247;transcript_id=tr247
NC_037329.1	LoRTIA	exon	94490378	94490545	12	+	.	ID=id976;Parent=tr248;transcript_id=tr248
NC_037329.1	LoRTIA	mRNA	94490378	94493384	12	+	.	ID=tr248;transcript_id=tr248
NC_037329.1	LoRTIA	exon	94490995	94491117	1	+	.	ID=id971;Parent=tr247;transcript_id=tr247
NC_037329.1	LoRTIA	exon	94490995	94491117	12	+	.	ID=id977;Parent=tr248;transcript_id=tr248
NC_037329.1	LoRTIA	exon	94490995	94492231	1	+	.	ID=id966;Parent=tr246;transcript_id=tr246
NC_037329.1	LoRTIA	exon	94492105	94492231	1	+	.	ID=id972;Parent=tr247;transcript_id=tr247
NC_037329.1	LoRTIA	exon	94492105	94492231	12	+	.	ID=id978;Parent=tr248;transcript_id=tr248
NC_037329.1	LoRTIA	exon	94492504	94492570	1	+	.	ID=id967;Parent=tr246;transcript_id=tr246
NC_037329.1	LoRTIA	exon	94492504	94492570	1	+	.	ID=id973;Parent=tr247;transcript_id=tr247
NC_037329.1	LoRTIA	exon	94492504	94492570	12	+	.	ID=id979;Parent=tr248;transcript_id=tr248
NC_037329.1	LoRTIA	exon	94492972	94493097	1	+	.	ID=id968;Parent=tr246;transcript_id=tr246
NC_037329.1	LoRTIA	exon	94492972	94493097	1	+	.	ID=id974;Parent=tr247;transcript_id=tr247
NC_037329.1	LoRTIA	exon	94492972	94493097	12	+	.	ID=id980;Parent=tr248;transcript_id=tr248
NC_037329.1	LoRTIA	exon	94493185	94493384	1	+	.	ID=id969;Parent=tr246;transcript_id=tr246
NC_037329.1	LoRTIA	exon	94493185	94493384	1	+	.	ID=id975;Parent=tr247;transcript_id=tr247
NC_037329.1	LoRTIA	exon	94493185	94493384	12	+	.	ID=id981;Parent=tr248;transcript_id=tr248
NC_037329.1	LoRTIA	mRNA	94738299	94739100	1	+	.	ID=tr249;transcript_id=tr249
NC_037329.1	LoRTIA	mRNA	94738319	94739100	4	+	.	ID=tr250;transcript_id=tr250
NC_037329.1	LoRTIA	mRNA	94738335	94739100	3	+	.	ID=tr251;transcript_id=tr251
NC_037329.1	LoRTIA	mRNA	98069846	98070962	1	+	.	ID=tr252;transcript_id=tr252
NC_037329.1	LoRTIA	exon	103327798	103327894	1	+	.	ID=id982;Parent=tr253;transcript_id=tr253
NC_037329.1	LoRTIA	mRNA	103327798	103350912	1	+	.	ID=tr253;transcript_id=tr253
NC_037329.1	LoRTIA	exon	103328221	103328347	1	+	.	ID=id983;Parent=tr253;transcript_id=tr253
NC_037329.1	LoRTIA	exon	103329884	103329960	1	+	.	ID=id984;Parent=tr253;transcript_id=tr253
NC_037329.1	LoRTIA	exon	103330646	103330712	1	+	.	ID=id985;Parent=tr253;transcript_id=tr253
NC_037329.1	LoRTIA	exon	103334306	103334394	1	+	.	ID=id986;Parent=tr253;transcript_id=tr253
NC_037329.1	LoRTIA	exon	103335273	103335424	1	+	.	ID=id987;Parent=tr253;transcript_id=tr253
NC_037329.1	LoRTIA	exon	103335775	103335931	1	+	.	ID=id988;Parent=tr253;transcript_id=tr253
NC_037329.1	LoRTIA	exon	103338789	103338914	1	+	.	ID=id989;Parent=tr253;transcript_id=tr253
NC_037329.1	LoRTIA	exon	103340025	103340132	1	+	.	ID=id990;Parent=tr253;transcript_id=tr253
NC_037329.1	LoRTIA	exon	103340904	103340989	1	+	.	ID=id991;Parent=tr253;transcript_id=tr253
NC_037329.1	LoRTIA	exon	103341987	103342080	1	+	.	ID=id992;Parent=tr253;transcript_id=tr253
NC_037329.1	LoRTIA	exon	103343370	103343498	1	+	.	ID=id993;Parent=tr253;transcript_id=tr253
NC_037329.1	LoRTIA	exon	103347694	103347786	1	+	.	ID=id994;Parent=tr253;transcript_id=tr253
NC_037329.1	LoRTIA	exon	103348984	103349166	1	+	.	ID=id995;Parent=tr253;transcript_id=tr253
NC_037329.1	LoRTIA	exon	103350139	103350294	1	+	.	ID=id996;Parent=tr253;transcript_id=tr253
NC_037329.1	LoRTIA	exon	103350618	103350912	1	+	.	ID=id997;Parent=tr253;transcript_id=tr253
NC_037329.1	LoRTIA	exon	103418614	103418759	1	-	.	ID=id998;Parent=tr254;transcript_id=tr254
NC_037329.1	LoRTIA	mRNA	103418614	103430752	1	-	.	ID=tr254;transcript_id=tr254
NC_037329.1	LoRTIA	exon	103419636	103419827	1	-	.	ID=id999;Parent=tr254;transcript_id=tr254
NC_037329.1	LoRTIA	exon	103422094	103422252	1	-	.	ID=id1000;Parent=tr254;transcript_id=tr254
NC_037329.1	LoRTIA	exon	103425258	103425395	1	-	.	ID=id1001;Parent=tr254;transcript_id=tr254
NC_037329.1	LoRTIA	exon	103426596	103426727	1	-	.	ID=id1002;Parent=tr254;transcript_id=tr254
NC_037329.1	LoRTIA	exon	103428202	103428339	1	-	.	ID=id1003;Parent=tr254;transcript_id=tr254
NC_037329.1	LoRTIA	exon	103429321	103429449	1	-	.	ID=id1004;Parent=tr254;transcript_id=tr254
NC_037329.1	LoRTIA	exon	103430372	103430752	1	-	.	ID=id1005;Parent=tr254;transcript_id=tr254
NC_037329.1	LoRTIA	exon	104487411	104487443	43	+	.	ID=id1006;Parent=tr255;transcript_id=tr255
NC_037329.1	LoRTIA	exon	104487411	104487443	4	+	.	ID=id1010;Parent=tr256;transcript_id=tr256
NC_037329.1	LoRTIA	exon	104487411	104487443	1	+	.	ID=id1014;Parent=tr257;transcript_id=tr257
NC_037329.1	LoRTIA	exon	104487411	104487443	1	+	.	ID=id1018;Parent=tr258;transcript_id=tr258
NC_037329.1	LoRTIA	mRNA	104487411	104489739	43	+	.	ID=tr255;transcript_id=tr255
NC_037329.1	LoRTIA	mRNA	104487411	104489739	1	+	.	ID=tr258;transcript_id=tr258
NC_037329.1	LoRTIA	mRNA	104487411	104489851	4	+	.	ID=tr256;transcript_id=tr256
NC_037329.1	LoRTIA	mRNA	104487411	104490031	1	+	.	ID=tr257;transcript_id=tr257
NC_037329.1	LoRTIA	exon	104487808	104487936	43	+	.	ID=id1007;Parent=tr255;transcript_id=tr255
NC_037329.1	LoRTIA	exon	104487808	104487936	4	+	.	ID=id1011;Parent=tr256;transcript_id=tr256
NC_037329.1	LoRTIA	exon	104487808	104487936	1	+	.	ID=id1015;Parent=tr257;transcript_id=tr257
NC_037329.1	LoRTIA	exon	104487808	104488583	1	+	.	ID=id1019;Parent=tr258;transcript_id=tr258
NC_037329.1	LoRTIA	exon	104488501	104488583	43	+	.	ID=id1008;Parent=tr255;transcript_id=tr255
NC_037329.1	LoRTIA	exon	104488501	104488583	4	+	.	ID=id1012;Parent=tr256;transcript_id=tr256
NC_037329.1	LoRTIA	exon	104488501	104488583	1	+	.	ID=id1016;Parent=tr257;transcript_id=tr257
NC_037329.1	LoRTIA	exon	104489617	104489739	43	+	.	ID=id1009;Parent=tr255;transcript_id=tr255
NC_037329.1	LoRTIA	exon	104489617	104489739	1	+	.	ID=id1020;Parent=tr258;transcript_id=tr258
NC_037329.1	LoRTIA	exon	104489617	104489851	4	+	.	ID=id1013;Parent=tr256;transcript_id=tr256
NC_037329.1	LoRTIA	exon	104489617	104490031	1	+	.	ID=id1017;Parent=tr257;transcript_id=tr257
NC_037329.1	LoRTIA	exon	104619872	104620379	42	+	.	ID=id1021;Parent=tr259;transcript_id=tr259
NC_037329.1	LoRTIA	exon	104619872	104620379	1	+	.	ID=id1025;Parent=tr260;transcript_id=tr260
NC_037329.1	LoRTIA	exon	104619872	104620379	1	+	.	ID=id1029;Parent=tr261;transcript_id=tr261
NC_037329.1	LoRTIA	mRNA	104619872	104648970	1	+	.	ID=tr261;transcript_id=tr261
NC_037329.1	LoRTIA	mRNA	104619872	104648985	42	+	.	ID=tr259;transcript_id=tr259
NC_037329.1	LoRTIA	mRNA	104619872	104649004	1	+	.	ID=tr260;transcript_id=tr260
NC_037329.1	LoRTIA	exon	104619923	104620379	7	+	.	ID=id1033;Parent=tr262;transcript_id=tr262
NC_037329.1	LoRTIA	mRNA	104619923	104648985	7	+	.	ID=tr262;transcript_id=tr262
NC_037329.1	LoRTIA	exon	104619946	104620379	19	+	.	ID=id1037;Parent=tr263;transcript_id=tr263
NC_037329.1	LoRTIA	exon	104619946	104620379	1	+	.	ID=id1041;Parent=tr264;transcript_id=tr264
NC_037329.1	LoRTIA	mRNA	104619946	104648985	19	+	.	ID=tr263;transcript_id=tr263
NC_037329.1	LoRTIA	mRNA	104619946	104649004	1	+	.	ID=tr264;transcript_id=tr264
NC_037329.1	LoRTIA	exon	104644884	104645113	42	+	.	ID=id1022;Parent=tr259;transcript_id=tr259
NC_037329.1	LoRTIA	exon	104644884	104645113	1	+	.	ID=id1026;Parent=tr260;transcript_id=tr260
NC_037329.1	LoRTIA	exon	104644884	104645113	1	+	.	ID=id1030;Parent=tr261;transcript_id=tr261
NC_037329.1	LoRTIA	exon	104644884	104645113	7	+	.	ID=id1034;Parent=tr262;transcript_id=tr262
NC_037329.1	LoRTIA	exon	104644884	104645113	19	+	.	ID=id1038;Parent=tr263;transcript_id=tr263
NC_037329.1	LoRTIA	exon	104644884	104645113	1	+	.	ID=id1042;Parent=tr264;transcript_id=tr264
NC_037329.1	LoRTIA	exon	104644934	104645113	1	+	.	ID=id1045;Parent=tr265;transcript_id=tr265
NC_037329.1	LoRTIA	mRNA	104644934	104648985	1	+	.	ID=tr265;transcript_id=tr265
NC_037329.1	LoRTIA	exon	104645047	104645113	1	+	.	ID=id1048;Parent=tr266;transcript_id=tr266
NC_037329.1	LoRTIA	mRNA	104645047	104648985	1	+	.	ID=tr266;transcript_id=tr266
NC_037329.1	LoRTIA	exon	104646131	104646271	42	+	.	ID=id1023;Parent=tr259;transcript_id=tr259
NC_037329.1	LoRTIA	exon	104646131	104646271	1	+	.	ID=id1027;Parent=tr260;transcript_id=tr260
NC_037329.1	LoRTIA	exon	104646131	104646271	1	+	.	ID=id1031;Parent=tr261;transcript_id=tr261
NC_037329.1	LoRTIA	exon	104646131	104646271	7	+	.	ID=id1035;Parent=tr262;transcript_id=tr262
NC_037329.1	LoRTIA	exon	104646131	104646271	19	+	.	ID=id1039;Parent=tr263;transcript_id=tr263
NC_037329.1	LoRTIA	exon	104646131	104646271	1	+	.	ID=id1043;Parent=tr264;transcript_id=tr264
NC_037329.1	LoRTIA	exon	104646131	104646271	1	+	.	ID=id1046;Parent=tr265;transcript_id=tr265
NC_037329.1	LoRTIA	exon	104646131	104646271	1	+	.	ID=id1049;Parent=tr266;transcript_id=tr266
NC_037329.1	LoRTIA	exon	104648468	104648970	1	+	.	ID=id1032;Parent=tr261;transcript_id=tr261
NC_037329.1	LoRTIA	exon	104648468	104648985	42	+	.	ID=id1024;Parent=tr259;transcript_id=tr259
NC_037329.1	LoRTIA	exon	104648468	104648985	7	+	.	ID=id1036;Parent=tr262;transcript_id=tr262
NC_037329.1	LoRTIA	exon	104648468	104648985	19	+	.	ID=id1040;Parent=tr263;transcript_id=tr263
NC_037329.1	LoRTIA	exon	104648468	104648985	1	+	.	ID=id1047;Parent=tr265;transcript_id=tr265
NC_037329.1	LoRTIA	exon	104648468	104648985	1	+	.	ID=id1050;Parent=tr266;transcript_id=tr266
NC_037329.1	LoRTIA	exon	104648468	104649004	1	+	.	ID=id1028;Parent=tr260;transcript_id=tr260
NC_037329.1	LoRTIA	exon	104648468	104649004	1	+	.	ID=id1044;Parent=tr264;transcript_id=tr264
NC_037329.1	LoRTIA	exon	106256708	106256807	1	+	.	ID=id1061;Parent=tr268;transcript_id=tr268
NC_037329.1	LoRTIA	exon	106256708	106257102	3	+	.	ID=id1051;Parent=tr267;transcript_id=tr267
NC_037329.1	LoRTIA	mRNA	106256708	106284394	3	+	.	ID=tr267;transcript_id=tr267
NC_037329.1	LoRTIA	mRNA	106256708	106284394	1	+	.	ID=tr268;transcript_id=tr268
NC_037329.1	LoRTIA	exon	106256729	106256807	1	+	.	ID=id1071;Parent=tr269;transcript_id=tr269
NC_037329.1	LoRTIA	exon	106256729	106256807	5	+	.	ID=id1074;Parent=tr270;transcript_id=tr270
NC_037329.1	LoRTIA	exon	106256729	106257102	2	+	.	ID=id1085;Parent=tr271;transcript_id=tr271
NC_037329.1	LoRTIA	mRNA	106256729	106257912	1	+	.	ID=tr269;transcript_id=tr269
NC_037329.1	LoRTIA	mRNA	106256729	106284394	5	+	.	ID=tr270;transcript_id=tr270
NC_037329.1	LoRTIA	mRNA	106256729	106284394	2	+	.	ID=tr271;transcript_id=tr271
NC_037329.1	LoRTIA	exon	106256742	106256807	3	+	.	ID=id1095;Parent=tr272;transcript_id=tr272
NC_037329.1	LoRTIA	mRNA	106256742	106284394	3	+	.	ID=tr272;transcript_id=tr272
NC_037329.1	LoRTIA	exon	106257021	106257102	1	+	.	ID=id1062;Parent=tr268;transcript_id=tr268
NC_037329.1	LoRTIA	exon	106257021	106257102	1	+	.	ID=id1072;Parent=tr269;transcript_id=tr269
NC_037329.1	LoRTIA	exon	106257021	106257102	5	+	.	ID=id1075;Parent=tr270;transcript_id=tr270
NC_037329.1	LoRTIA	exon	106257021	106257102	3	+	.	ID=id1096;Parent=tr272;transcript_id=tr272
NC_037329.1	LoRTIA	exon	106257454	106257912	1	+	.	ID=id1073;Parent=tr269;transcript_id=tr269
NC_037329.1	LoRTIA	exon	106265129	106265163	3	+	.	ID=id1052;Parent=tr267;transcript_id=tr267
NC_037329.1	LoRTIA	exon	106265129	106265163	1	+	.	ID=id1063;Parent=tr268;transcript_id=tr268
NC_037329.1	LoRTIA	exon	106265129	106265163	5	+	.	ID=id1076;Parent=tr270;transcript_id=tr270
NC_037329.1	LoRTIA	exon	106265129	106265163	2	+	.	ID=id1086;Parent=tr271;transcript_id=tr271
NC_037329.1	LoRTIA	exon	106265129	106265163	3	+	.	ID=id1097;Parent=tr272;transcript_id=tr272
NC_037329.1	LoRTIA	exon	106266381	106266493	3	+	.	ID=id1053;Parent=tr267;transcript_id=tr267
NC_037329.1	LoRTIA	exon	106266381	106266493	1	+	.	ID=id1064;Parent=tr268;transcript_id=tr268
NC_037329.1	LoRTIA	exon	106266381	106266493	5	+	.	ID=id1077;Parent=tr270;transcript_id=tr270
NC_037329.1	LoRTIA	exon	106266381	106266493	2	+	.	ID=id1087;Parent=tr271;transcript_id=tr271
NC_037329.1	LoRTIA	exon	106266381	106266493	3	+	.	ID=id1098;Parent=tr272;transcript_id=tr272
NC_037329.1	LoRTIA	exon	106270479	106270524	3	+	.	ID=id1054;Parent=tr267;transcript_id=tr267
NC_037329.1	LoRTIA	exon	106270479	106270524	1	+	.	ID=id1065;Parent=tr268;transcript_id=tr268
NC_037329.1	LoRTIA	exon	106270479	106270524	5	+	.	ID=id1078;Parent=tr270;transcript_id=tr270
NC_037329.1	LoRTIA	exon	106270479	106270524	2	+	.	ID=id1088;Parent=tr271;transcript_id=tr271
NC_037329.1	LoRTIA	exon	106270479	106270524	3	+	.	ID=id1099;Parent=tr272;transcript_id=tr272
NC_037329.1	LoRTIA	exon	106272878	106273064	3	+	.	ID=id1055;Parent=tr267;transcript_id=tr267
NC_037329.1	LoRTIA	exon	106272878	106273064	5	+	.	ID=id1079;Parent=tr270;transcript_id=tr270
NC_037329.1	LoRTIA	exon	106272878	106273064	2	+	.	ID=id1089;Parent=tr271;transcript_id=tr271
NC_037329.1	LoRTIA	exon	106272878	106273064	3	+	.	ID=id1100;Parent=tr272;transcript_id=tr272
NC_037329.1	LoRTIA	exon	106272878	106273751	1	+	.	ID=id1066;Parent=tr268;transcript_id=tr268
NC_037329.1	LoRTIA	exon	106273658	106273751	3	+	.	ID=id1056;Parent=tr267;transcript_id=tr267
NC_037329.1	LoRTIA	exon	106273658	106273751	5	+	.	ID=id1080;Parent=tr270;transcript_id=tr270
NC_037329.1	LoRTIA	exon	106273658	106273751	2	+	.	ID=id1090;Parent=tr271;transcript_id=tr271
NC_037329.1	LoRTIA	exon	106273658	106273751	3	+	.	ID=id1101;Parent=tr272;transcript_id=tr272
NC_037329.1	LoRTIA	exon	106279203	106279329	3	+	.	ID=id1057;Parent=tr267;transcript_id=tr267
NC_037329.1	LoRTIA	exon	106279203	106279329	1	+	.	ID=id1067;Parent=tr268;transcript_id=tr268
NC_037329.1	LoRTIA	exon	106279203	106279329	5	+	.	ID=id1081;Parent=tr270;transcript_id=tr270
NC_037329.1	LoRTIA	exon	106279203	106279329	2	+	.	ID=id1091;Parent=tr271;transcript_id=tr271
NC_037329.1	LoRTIA	exon	106279203	106279329	3	+	.	ID=id1102;Parent=tr272;transcript_id=tr272
NC_037329.1	LoRTIA	exon	106280837	106280937	3	+	.	ID=id1058;Parent=tr267;transcript_id=tr267
NC_037329.1	LoRTIA	exon	106280837	106280937	1	+	.	ID=id1068;Parent=tr268;transcript_id=tr268
NC_037329.1	LoRTIA	exon	106280837	106280937	5	+	.	ID=id1082;Parent=tr270;transcript_id=tr270
NC_037329.1	LoRTIA	exon	106280837	106280937	2	+	.	ID=id1092;Parent=tr271;transcript_id=tr271
NC_037329.1	LoRTIA	exon	106280837	106280937	3	+	.	ID=id1103;Parent=tr272;transcript_id=tr272
NC_037329.1	LoRTIA	exon	106281246	106281346	3	+	.	ID=id1059;Parent=tr267;transcript_id=tr267
NC_037329.1	LoRTIA	exon	106281246	106281346	1	+	.	ID=id1069;Parent=tr268;transcript_id=tr268
NC_037329.1	LoRTIA	exon	106281246	106281346	5	+	.	ID=id1083;Parent=tr270;transcript_id=tr270
NC_037329.1	LoRTIA	exon	106281246	106281346	2	+	.	ID=id1093;Parent=tr271;transcript_id=tr271
NC_037329.1	LoRTIA	exon	106281246	106281346	3	+	.	ID=id1104;Parent=tr272;transcript_id=tr272
NC_037329.1	LoRTIA	exon	106283941	106284394	3	+	.	ID=id1060;Parent=tr267;transcript_id=tr267
NC_037329.1	LoRTIA	exon	106283941	106284394	1	+	.	ID=id1070;Parent=tr268;transcript_id=tr268
NC_037329.1	LoRTIA	exon	106283941	106284394	5	+	.	ID=id1084;Parent=tr270;transcript_id=tr270
NC_037329.1	LoRTIA	exon	106283941	106284394	2	+	.	ID=id1094;Parent=tr271;transcript_id=tr271
NC_037329.1	LoRTIA	exon	106283941	106284394	3	+	.	ID=id1105;Parent=tr272;transcript_id=tr272
NC_037329.1	LoRTIA	exon	106293607	106294096	1	-	.	ID=id1106;Parent=tr273;transcript_id=tr273
NC_037329.1	LoRTIA	exon	106293607	106294096	1	-	.	ID=id1117;Parent=tr274;transcript_id=tr274
NC_037329.1	LoRTIA	mRNA	106293607	106298509	1	-	.	ID=tr273;transcript_id=tr273
NC_037329.1	LoRTIA	mRNA	106293607	106298509	1	-	.	ID=tr274;transcript_id=tr274
NC_037329.1	LoRTIA	exon	106294517	106294671	1	-	.	ID=id1107;Parent=tr273;transcript_id=tr273
NC_037329.1	LoRTIA	exon	106294517	106294671	1	-	.	ID=id1118;Parent=tr274;transcript_id=tr274
NC_037329.1	LoRTIA	exon	106294827	106294917	1	-	.	ID=id1108;Parent=tr273;transcript_id=tr273
NC_037329.1	LoRTIA	exon	106294827	106294917	1	-	.	ID=id1119;Parent=tr274;transcript_id=tr274
NC_037329.1	LoRTIA	exon	106295049	106295152	1	-	.	ID=id1109;Parent=tr273;transcript_id=tr273
NC_037329.1	LoRTIA	exon	106295049	106295152	1	-	.	ID=id1120;Parent=tr274;transcript_id=tr274
NC_037329.1	LoRTIA	exon	106295310	106295425	1	-	.	ID=id1110;Parent=tr273;transcript_id=tr273
NC_037329.1	LoRTIA	exon	106295310	106295425	1	-	.	ID=id1121;Parent=tr274;transcript_id=tr274
NC_037329.1	LoRTIA	exon	106295524	106295607	1	-	.	ID=id1111;Parent=tr273;transcript_id=tr273
NC_037329.1	LoRTIA	exon	106295524	106295607	1	-	.	ID=id1122;Parent=tr274;transcript_id=tr274
NC_037329.1	LoRTIA	exon	106295887	106296031	1	-	.	ID=id1112;Parent=tr273;transcript_id=tr273
NC_037329.1	LoRTIA	exon	106295887	106296031	1	-	.	ID=id1123;Parent=tr274;transcript_id=tr274
NC_037329.1	LoRTIA	exon	106296286	106296425	1	-	.	ID=id1113;Parent=tr273;transcript_id=tr273
NC_037329.1	LoRTIA	exon	106296286	106296425	1	-	.	ID=id1124;Parent=tr274;transcript_id=tr274
NC_037329.1	LoRTIA	exon	106296941	106297060	1	-	.	ID=id1114;Parent=tr273;transcript_id=tr273
NC_037329.1	LoRTIA	exon	106296941	106297060	1	-	.	ID=id1125;Parent=tr274;transcript_id=tr274
NC_037329.1	LoRTIA	exon	106297703	106297855	1	-	.	ID=id1115;Parent=tr273;transcript_id=tr273
NC_037329.1	LoRTIA	exon	106297703	106297858	1	-	.	ID=id1126;Parent=tr274;transcript_id=tr274
NC_037329.1	LoRTIA	exon	106298338	106298509	1	-	.	ID=id1116;Parent=tr273;transcript_id=tr273
NC_037329.1	LoRTIA	exon	106298338	106298509	1	-	.	ID=id1127;Parent=tr274;transcript_id=tr274
NC_037329.1	LoRTIA	exon	106298898	106298981	2	+	.	ID=id1128;Parent=tr275;transcript_id=tr275
NC_037329.1	LoRTIA	mRNA	106298898	106301392	2	+	.	ID=tr275;transcript_id=tr275
NC_037329.1	LoRTIA	exon	106299733	106299901	2	+	.	ID=id1129;Parent=tr275;transcript_id=tr275
NC_037329.1	LoRTIA	exon	106301018	106301392	2	+	.	ID=id1130;Parent=tr275;transcript_id=tr275
NC_037329.1	LoRTIA	exon	107194877	107194917	1	+	.	ID=id1131;Parent=tr276;transcript_id=tr276
NC_037329.1	LoRTIA	exon	107194877	107194917	1	+	.	ID=id1138;Parent=tr277;transcript_id=tr277
NC_037329.1	LoRTIA	mRNA	107194877	107198251	1	+	.	ID=tr276;transcript_id=tr276
NC_037329.1	LoRTIA	mRNA	107194877	107198251	1	+	.	ID=tr277;transcript_id=tr277
NC_037329.1	LoRTIA	exon	107195276	107195465	1	+	.	ID=id1132;Parent=tr276;transcript_id=tr276
NC_037329.1	LoRTIA	exon	107195276	107195465	1	+	.	ID=id1139;Parent=tr277;transcript_id=tr277
NC_037329.1	LoRTIA	exon	107196013	107196232	1	+	.	ID=id1133;Parent=tr276;transcript_id=tr276
NC_037329.1	LoRTIA	exon	107196013	107196232	1	+	.	ID=id1140;Parent=tr277;transcript_id=tr277
NC_037329.1	LoRTIA	exon	107196483	107196620	1	+	.	ID=id1141;Parent=tr277;transcript_id=tr277
NC_037329.1	LoRTIA	exon	107196485	107196616	1	+	.	ID=id1134;Parent=tr276;transcript_id=tr276
NC_037329.1	LoRTIA	exon	107196787	107196907	1	+	.	ID=id1135;Parent=tr276;transcript_id=tr276
NC_037329.1	LoRTIA	exon	107196787	107196907	1	+	.	ID=id1142;Parent=tr277;transcript_id=tr277
NC_037329.1	LoRTIA	exon	107197033	107197128	1	+	.	ID=id1136;Parent=tr276;transcript_id=tr276
NC_037329.1	LoRTIA	exon	107197033	107197128	1	+	.	ID=id1143;Parent=tr277;transcript_id=tr277
NC_037329.1	LoRTIA	exon	107197533	107197654	1	+	.	ID=id1144;Parent=tr277;transcript_id=tr277
NC_037329.1	LoRTIA	exon	107197762	107198251	1	+	.	ID=id1137;Parent=tr276;transcript_id=tr276
NC_037329.1	LoRTIA	exon	107197762	107198251	1	+	.	ID=id1145;Parent=tr277;transcript_id=tr277
NC_037329.1	LoRTIA	exon	107199682	107200722	2	-	.	ID=id1146;Parent=tr278;transcript_id=tr278
NC_037329.1	LoRTIA	mRNA	107199682	107203483	2	-	.	ID=tr278;transcript_id=tr278
NC_037329.1	LoRTIA	exon	107200967	107201115	2	-	.	ID=id1147;Parent=tr278;transcript_id=tr278
NC_037329.1	LoRTIA	exon	107201429	107201651	2	-	.	ID=id1148;Parent=tr278;transcript_id=tr278
NC_037329.1	LoRTIA	exon	107203423	107203483	2	-	.	ID=id1149;Parent=tr278;transcript_id=tr278
NC_037329.1	LoRTIA	mRNA	107259018	107260289	1	-	.	ID=tr279;transcript_id=tr279
NC_037329.1	LoRTIA	exon	107307882	107308019	1	-	.	ID=id1150;Parent=tr280;transcript_id=tr280
NC_037329.1	LoRTIA	mRNA	107307882	107320797	1	-	.	ID=tr280;transcript_id=tr280
NC_037329.1	LoRTIA	exon	107308384	107308551	1	-	.	ID=id1151;Parent=tr280;transcript_id=tr280
NC_037329.1	LoRTIA	exon	107314723	107314824	1	-	.	ID=id1152;Parent=tr280;transcript_id=tr280
NC_037329.1	LoRTIA	exon	107314948	107314987	1	-	.	ID=id1153;Parent=tr280;transcript_id=tr280
NC_037329.1	LoRTIA	exon	107315395	107315555	1	-	.	ID=id1154;Parent=tr280;transcript_id=tr280
NC_037329.1	LoRTIA	exon	107316267	107316350	1	-	.	ID=id1155;Parent=tr280;transcript_id=tr280
NC_037329.1	LoRTIA	exon	107317280	107317357	1	-	.	ID=id1156;Parent=tr280;transcript_id=tr280
NC_037329.1	LoRTIA	exon	107318402	107318509	1	-	.	ID=id1157;Parent=tr280;transcript_id=tr280
NC_037329.1	LoRTIA	exon	107318618	107318693	1	-	.	ID=id1158;Parent=tr280;transcript_id=tr280
NC_037329.1	LoRTIA	exon	107319000	107319130	1	-	.	ID=id1159;Parent=tr280;transcript_id=tr280
NC_037329.1	LoRTIA	exon	107319351	107319476	1	-	.	ID=id1160;Parent=tr280;transcript_id=tr280
NC_037329.1	LoRTIA	exon	107319650	107319763	1	-	.	ID=id1161;Parent=tr280;transcript_id=tr280
NC_037329.1	LoRTIA	exon	107319859	107319947	1	-	.	ID=id1162;Parent=tr280;transcript_id=tr280
NC_037329.1	LoRTIA	exon	107320034	107320127	1	-	.	ID=id1163;Parent=tr280;transcript_id=tr280
NC_037329.1	LoRTIA	exon	107320730	107320797	1	-	.	ID=id1164;Parent=tr280;transcript_id=tr280
NC_037329.1	LoRTIA	mRNA	111044020	111044878	38	-	.	ID=tr281;transcript_id=tr281
NC_037329.1	LoRTIA	mRNA	111893288	111894605	2	+	.	ID=tr282;transcript_id=tr282
NC_037329.1	LoRTIA	mRNA	111893304	111894605	1	+	.	ID=tr283;transcript_id=tr283
NC_037329.1	LoRTIA	exon	112087896	112088527	1	-	.	ID=id1165;Parent=tr284;transcript_id=tr284
NC_037329.1	LoRTIA	mRNA	112087896	112158167	1	-	.	ID=tr284;transcript_id=tr284
NC_037329.1	LoRTIA	exon	112089684	112089767	1	-	.	ID=id1166;Parent=tr284;transcript_id=tr284
NC_037329.1	LoRTIA	exon	112092808	112092894	1	-	.	ID=id1167;Parent=tr284;transcript_id=tr284
NC_037329.1	LoRTIA	exon	112095064	112095164	1	-	.	ID=id1168;Parent=tr284;transcript_id=tr284
NC_037329.1	LoRTIA	exon	112097172	112097370	1	-	.	ID=id1169;Parent=tr284;transcript_id=tr284
NC_037329.1	LoRTIA	exon	112107444	112107641	1	-	.	ID=id1170;Parent=tr284;transcript_id=tr284
NC_037329.1	LoRTIA	exon	112114754	112114981	1	-	.	ID=id1171;Parent=tr284;transcript_id=tr284
NC_037329.1	LoRTIA	exon	112118042	112118322	1	-	.	ID=id1172;Parent=tr284;transcript_id=tr284
NC_037329.1	LoRTIA	exon	112158008	112158167	1	-	.	ID=id1173;Parent=tr284;transcript_id=tr284
NC_037329.1	LoRTIA	mRNA	114685212	114685962	23	-	.	ID=tr285;transcript_id=tr285
NC_037329.1	LoRTIA	mRNA	117785379	117786273	1	+	.	ID=tr287;transcript_id=tr287
NC_037329.1	LoRTIA	mRNA	117785379	117787197	3	+	.	ID=tr286;transcript_id=tr286
NC_037329.1	LoRTIA	mRNA	118178570	118179518	1	+	.	ID=tr288;transcript_id=tr288
NC_037329.1	LoRTIA	mRNA	118178570	118179717	1	+	.	ID=tr289;transcript_id=tr289
NC_037329.1	LoRTIA	mRNA	118178592	118179717	1	+	.	ID=tr290;transcript_id=tr290
NC_037329.1	LoRTIA	exon	119227113	119227473	1	-	.	ID=id1174;Parent=tr291;transcript_id=tr291
NC_037329.1	LoRTIA	exon	119227113	119227473	1	-	.	ID=id1187;Parent=tr292;transcript_id=tr292
NC_037329.1	LoRTIA	mRNA	119227113	119236899	1	-	.	ID=tr291;transcript_id=tr291
NC_037329.1	LoRTIA	mRNA	119227113	119236899	1	-	.	ID=tr292;transcript_id=tr292
NC_037329.1	LoRTIA	exon	119227642	119227865	1	-	.	ID=id1175;Parent=tr291;transcript_id=tr291
NC_037329.1	LoRTIA	exon	119227642	119227865	1	-	.	ID=id1188;Parent=tr292;transcript_id=tr292
NC_037329.1	LoRTIA	exon	119228171	119228297	1	-	.	ID=id1176;Parent=tr291;transcript_id=tr291
NC_037329.1	LoRTIA	exon	119228171	119228297	1	-	.	ID=id1189;Parent=tr292;transcript_id=tr292
NC_037329.1	LoRTIA	exon	119228833	119228966	1	-	.	ID=id1177;Parent=tr291;transcript_id=tr291
NC_037329.1	LoRTIA	exon	119228833	119228966	1	-	.	ID=id1190;Parent=tr292;transcript_id=tr292
NC_037329.1	LoRTIA	exon	119229149	119229272	1	-	.	ID=id1178;Parent=tr291;transcript_id=tr291
NC_037329.1	LoRTIA	exon	119229149	119229272	1	-	.	ID=id1191;Parent=tr292;transcript_id=tr292
NC_037329.1	LoRTIA	exon	119230021	119230178	1	-	.	ID=id1179;Parent=tr291;transcript_id=tr291
NC_037329.1	LoRTIA	exon	119230021	119230178	1	-	.	ID=id1192;Parent=tr292;transcript_id=tr292
NC_037329.1	LoRTIA	exon	119230133	119230178	1	-	.	ID=id1201;Parent=tr293;transcript_id=tr293
NC_037329.1	LoRTIA	mRNA	119230133	119236899	1	-	.	ID=tr293;transcript_id=tr293
NC_037329.1	LoRTIA	exon	119230591	119230714	1	-	.	ID=id1180;Parent=tr291;transcript_id=tr291
NC_037329.1	LoRTIA	exon	119230591	119230714	1	-	.	ID=id1193;Parent=tr292;transcript_id=tr292
NC_037329.1	LoRTIA	exon	119230591	119230714	1	-	.	ID=id1202;Parent=tr293;transcript_id=tr293
NC_037329.1	LoRTIA	exon	119231577	119231701	1	-	.	ID=id1181;Parent=tr291;transcript_id=tr291
NC_037329.1	LoRTIA	exon	119231577	119231701	1	-	.	ID=id1194;Parent=tr292;transcript_id=tr292
NC_037329.1	LoRTIA	exon	119231577	119231701	1	-	.	ID=id1203;Parent=tr293;transcript_id=tr293
NC_037329.1	LoRTIA	exon	119232283	119232424	1	-	.	ID=id1182;Parent=tr291;transcript_id=tr291
NC_037329.1	LoRTIA	exon	119232283	119232424	1	-	.	ID=id1195;Parent=tr292;transcript_id=tr292
NC_037329.1	LoRTIA	exon	119232283	119232424	1	-	.	ID=id1204;Parent=tr293;transcript_id=tr293
NC_037329.1	LoRTIA	exon	119232608	119232692	1	-	.	ID=id1205;Parent=tr293;transcript_id=tr293
NC_037329.1	LoRTIA	exon	119232608	119232694	1	-	.	ID=id1183;Parent=tr291;transcript_id=tr291
NC_037329.1	LoRTIA	exon	119232608	119232694	1	-	.	ID=id1196;Parent=tr292;transcript_id=tr292
NC_037329.1	LoRTIA	exon	119232670	119232694	3	-	.	ID=id1209;Parent=tr294;transcript_id=tr294
NC_037329.1	LoRTIA	mRNA	119232670	119236899	3	-	.	ID=tr294;transcript_id=tr294
NC_037329.1	LoRTIA	exon	119232807	119233022	1	-	.	ID=id1197;Parent=tr292;transcript_id=tr292
NC_037329.1	LoRTIA	exon	119232807	119233022	3	-	.	ID=id1210;Parent=tr294;transcript_id=tr294
NC_037329.1	LoRTIA	exon	119232807	119233888	1	-	.	ID=id1206;Parent=tr293;transcript_id=tr293
NC_037329.1	LoRTIA	exon	119232892	119233022	2	-	.	ID=id1214;Parent=tr295;transcript_id=tr295
NC_037329.1	LoRTIA	mRNA	119232892	119236899	2	-	.	ID=tr295;transcript_id=tr295
NC_037329.1	LoRTIA	exon	119233399	119233888	1	-	.	ID=id1184;Parent=tr291;transcript_id=tr291
NC_037329.1	LoRTIA	exon	119233399	119233888	1	-	.	ID=id1198;Parent=tr292;transcript_id=tr292
NC_037329.1	LoRTIA	exon	119233399	119233888	3	-	.	ID=id1211;Parent=tr294;transcript_id=tr294
NC_037329.1	LoRTIA	exon	119233399	119233888	2	-	.	ID=id1215;Parent=tr295;transcript_id=tr295
NC_037329.1	LoRTIA	exon	119233470	119233888	3	-	.	ID=id1218;Parent=tr296;transcript_id=tr296
NC_037329.1	LoRTIA	mRNA	119233470	119236899	3	-	.	ID=tr296;transcript_id=tr296
NC_037329.1	LoRTIA	exon	119233556	119233888	11	-	.	ID=id1221;Parent=tr297;transcript_id=tr297
NC_037329.1	LoRTIA	mRNA	119233556	119236899	11	-	.	ID=tr297;transcript_id=tr297
NC_037329.1	LoRTIA	exon	119233602	119233888	9	-	.	ID=id1224;Parent=tr298;transcript_id=tr298
NC_037329.1	LoRTIA	mRNA	119233602	119236899	9	-	.	ID=tr298;transcript_id=tr298
NC_037329.1	LoRTIA	exon	119233629	119233888	2	-	.	ID=id1227;Parent=tr299;transcript_id=tr299
NC_037329.1	LoRTIA	mRNA	119233629	119236899	2	-	.	ID=tr299;transcript_id=tr299
NC_037329.1	LoRTIA	exon	119233844	119233888	1	-	.	ID=id1230;Parent=tr300;transcript_id=tr300
NC_037329.1	LoRTIA	mRNA	119233844	119236899	1	-	.	ID=tr300;transcript_id=tr300
NC_037329.1	LoRTIA	exon	119235326	119235442	1	-	.	ID=id1185;Parent=tr291;transcript_id=tr291
NC_037329.1	LoRTIA	exon	119235326	119235442	1	-	.	ID=id1199;Parent=tr292;transcript_id=tr292
NC_037329.1	LoRTIA	exon	119235326	119235442	1	-	.	ID=id1207;Parent=tr293;transcript_id=tr293
NC_037329.1	LoRTIA	exon	119235326	119235442	3	-	.	ID=id1212;Parent=tr294;transcript_id=tr294
NC_037329.1	LoRTIA	exon	119235326	119235442	2	-	.	ID=id1216;Parent=tr295;transcript_id=tr295
NC_037329.1	LoRTIA	exon	119235326	119235442	3	-	.	ID=id1219;Parent=tr296;transcript_id=tr296
NC_037329.1	LoRTIA	exon	119235326	119235442	11	-	.	ID=id1222;Parent=tr297;transcript_id=tr297
NC_037329.1	LoRTIA	exon	119235326	119235442	9	-	.	ID=id1225;Parent=tr298;transcript_id=tr298
NC_037329.1	LoRTIA	exon	119235326	119235442	2	-	.	ID=id1228;Parent=tr299;transcript_id=tr299
NC_037329.1	LoRTIA	exon	119235326	119235442	1	-	.	ID=id1231;Parent=tr300;transcript_id=tr300
NC_037329.1	LoRTIA	exon	119235374	119235442	4	-	.	ID=id1233;Parent=tr301;transcript_id=tr301
NC_037329.1	LoRTIA	mRNA	119235374	119236899	4	-	.	ID=tr301;transcript_id=tr301
NC_037329.1	LoRTIA	exon	119236750	119236899	1	-	.	ID=id1186;Parent=tr291;transcript_id=tr291
NC_037329.1	LoRTIA	exon	119236750	119236899	1	-	.	ID=id1200;Parent=tr292;transcript_id=tr292
NC_037329.1	LoRTIA	exon	119236750	119236899	1	-	.	ID=id1208;Parent=tr293;transcript_id=tr293
NC_037329.1	LoRTIA	exon	119236750	119236899	3	-	.	ID=id1213;Parent=tr294;transcript_id=tr294
NC_037329.1	LoRTIA	exon	119236750	119236899	2	-	.	ID=id1217;Parent=tr295;transcript_id=tr295
NC_037329.1	LoRTIA	exon	119236750	119236899	3	-	.	ID=id1220;Parent=tr296;transcript_id=tr296
NC_037329.1	LoRTIA	exon	119236750	119236899	11	-	.	ID=id1223;Parent=tr297;transcript_id=tr297
NC_037329.1	LoRTIA	exon	119236750	119236899	9	-	.	ID=id1226;Parent=tr298;transcript_id=tr298
NC_037329.1	LoRTIA	exon	119236750	119236899	2	-	.	ID=id1229;Parent=tr299;transcript_id=tr299
NC_037329.1	LoRTIA	exon	119236750	119236899	1	-	.	ID=id1232;Parent=tr300;transcript_id=tr300
NC_037329.1	LoRTIA	exon	119236750	119236899	4	-	.	ID=id1234;Parent=tr301;transcript_id=tr301
NC_037329.1	LoRTIA	exon	119414086	119414313	1	+	.	ID=id1235;Parent=tr302;transcript_id=tr302
NC_037329.1	LoRTIA	exon	119414086	119414313	12	+	.	ID=id1239;Parent=tr303;transcript_id=tr303
NC_037329.1	LoRTIA	exon	119414086	119414313	21	+	.	ID=id1244;Parent=tr304;transcript_id=tr304
NC_037329.1	LoRTIA	exon	119414086	119414313	1	+	.	ID=id1249;Parent=tr305;transcript_id=tr305
NC_037329.1	LoRTIA	exon	119414086	119414313	1	+	.	ID=id1254;Parent=tr306;transcript_id=tr306
NC_037329.1	LoRTIA	exon	119414086	119414313	1	+	.	ID=id1259;Parent=tr307;transcript_id=tr307
NC_037329.1	LoRTIA	exon	119414086	119414313	2	+	.	ID=id1263;Parent=tr308;transcript_id=tr308
NC_037329.1	LoRTIA	exon	119414086	119414313	2	+	.	ID=id1268;Parent=tr309;transcript_id=tr309
NC_037329.1	LoRTIA	exon	119414086	119414313	1	+	.	ID=id1271;Parent=tr310;transcript_id=tr310
NC_037329.1	LoRTIA	mRNA	119414086	119417523	2	+	.	ID=tr309;transcript_id=tr309
NC_037329.1	LoRTIA	mRNA	119414086	119418174	1	+	.	ID=tr307;transcript_id=tr307
NC_037329.1	LoRTIA	mRNA	119414086	119418480	1	+	.	ID=tr302;transcript_id=tr302
NC_037329.1	LoRTIA	mRNA	119414086	119418480	21	+	.	ID=tr304;transcript_id=tr304
NC_037329.1	LoRTIA	mRNA	119414086	119418480	1	+	.	ID=tr305;transcript_id=tr305
NC_037329.1	LoRTIA	mRNA	119414086	119418480	2	+	.	ID=tr308;transcript_id=tr308
NC_037329.1	LoRTIA	mRNA	119414086	119418480	1	+	.	ID=tr310;transcript_id=tr310
NC_037329.1	LoRTIA	mRNA	119414086	119419168	12	+	.	ID=tr303;transcript_id=tr303
NC_037329.1	LoRTIA	mRNA	119414086	119419168	1	+	.	ID=tr306;transcript_id=tr306
NC_037329.1	LoRTIA	exon	119417141	119417212	12	+	.	ID=id1240;Parent=tr303;transcript_id=tr303
NC_037329.1	LoRTIA	exon	119417141	119417212	21	+	.	ID=id1245;Parent=tr304;transcript_id=tr304
NC_037329.1	LoRTIA	exon	119417141	119417212	1	+	.	ID=id1250;Parent=tr305;transcript_id=tr305
NC_037329.1	LoRTIA	exon	119417141	119417212	1	+	.	ID=id1255;Parent=tr306;transcript_id=tr306
NC_037329.1	LoRTIA	exon	119417141	119417212	1	+	.	ID=id1260;Parent=tr307;transcript_id=tr307
NC_037329.1	LoRTIA	exon	119417141	119417212	2	+	.	ID=id1264;Parent=tr308;transcript_id=tr308
NC_037329.1	LoRTIA	exon	119417141	119417212	2	+	.	ID=id1269;Parent=tr309;transcript_id=tr309
NC_037329.1	LoRTIA	exon	119417141	119417212	1	+	.	ID=id1272;Parent=tr310;transcript_id=tr310
NC_037329.1	LoRTIA	exon	119417141	119417575	1	+	.	ID=id1236;Parent=tr302;transcript_id=tr302
NC_037329.1	LoRTIA	exon	119417479	119417579	1	+	.	ID=id1273;Parent=tr310;transcript_id=tr310
NC_037329.1	LoRTIA	exon	119417482	119417523	2	+	.	ID=id1270;Parent=tr309;transcript_id=tr309
NC_037329.1	LoRTIA	exon	119417482	119417575	12	+	.	ID=id1241;Parent=tr303;transcript_id=tr303
NC_037329.1	LoRTIA	exon	119417482	119417575	21	+	.	ID=id1246;Parent=tr304;transcript_id=tr304
NC_037329.1	LoRTIA	exon	119417482	119417575	1	+	.	ID=id1261;Parent=tr307;transcript_id=tr307
NC_037329.1	LoRTIA	exon	119417482	119417579	1	+	.	ID=id1251;Parent=tr305;transcript_id=tr305
NC_037329.1	LoRTIA	exon	119417482	119417579	1	+	.	ID=id1256;Parent=tr306;transcript_id=tr306
NC_037329.1	LoRTIA	exon	119417482	119417579	2	+	.	ID=id1265;Parent=tr308;transcript_id=tr308
NC_037329.1	LoRTIA	exon	119418108	119418174	1	+	.	ID=id1262;Parent=tr307;transcript_id=tr307
NC_037329.1	LoRTIA	exon	119418108	119418181	1	+	.	ID=id1237;Parent=tr302;transcript_id=tr302
NC_037329.1	LoRTIA	exon	119418108	119418181	12	+	.	ID=id1242;Parent=tr303;transcript_id=tr303
NC_037329.1	LoRTIA	exon	119418108	119418181	21	+	.	ID=id1247;Parent=tr304;transcript_id=tr304
NC_037329.1	LoRTIA	exon	119418108	119418181	1	+	.	ID=id1252;Parent=tr305;transcript_id=tr305
NC_037329.1	LoRTIA	exon	119418108	119418181	1	+	.	ID=id1274;Parent=tr310;transcript_id=tr310
NC_037329.1	LoRTIA	exon	119418113	119418181	1	+	.	ID=id1257;Parent=tr306;transcript_id=tr306
NC_037329.1	LoRTIA	exon	119418113	119418181	2	+	.	ID=id1266;Parent=tr308;transcript_id=tr308
NC_037329.1	LoRTIA	exon	119418424	119418480	1	+	.	ID=id1238;Parent=tr302;transcript_id=tr302
NC_037329.1	LoRTIA	exon	119418424	119418480	21	+	.	ID=id1248;Parent=tr304;transcript_id=tr304
NC_037329.1	LoRTIA	exon	119418424	119418480	1	+	.	ID=id1253;Parent=tr305;transcript_id=tr305
NC_037329.1	LoRTIA	exon	119418424	119418480	2	+	.	ID=id1267;Parent=tr308;transcript_id=tr308
NC_037329.1	LoRTIA	exon	119418424	119418480	1	+	.	ID=id1275;Parent=tr310;transcript_id=tr310
NC_037329.1	LoRTIA	exon	119418424	119419168	12	+	.	ID=id1243;Parent=tr303;transcript_id=tr303
NC_037329.1	LoRTIA	exon	119418424	119419168	1	+	.	ID=id1258;Parent=tr306;transcript_id=tr306
NC_037329.1	LoRTIA	mRNA	119418786	119419168	3	+	.	ID=tr311;transcript_id=tr311
NC_037329.1	LoRTIA	exon	120653589	120653699	1	+	.	ID=id1289;Parent=tr314;transcript_id=tr314
NC_037329.1	LoRTIA	exon	120653589	120653707	2	+	.	ID=id1276;Parent=tr312;transcript_id=tr312
NC_037329.1	LoRTIA	exon	120653589	120653707	1	+	.	ID=id1282;Parent=tr313;transcript_id=tr313
NC_037329.1	LoRTIA	mRNA	120653589	120674222	2	+	.	ID=tr312;transcript_id=tr312
NC_037329.1	LoRTIA	mRNA	120653589	120677181	1	+	.	ID=tr313;transcript_id=tr313
NC_037329.1	LoRTIA	mRNA	120653589	120677181	1	+	.	ID=tr314;transcript_id=tr314
NC_037329.1	LoRTIA	exon	120665382	120665507	2	+	.	ID=id1277;Parent=tr312;transcript_id=tr312
NC_037329.1	LoRTIA	exon	120665382	120665507	1	+	.	ID=id1283;Parent=tr313;transcript_id=tr313
NC_037329.1	LoRTIA	exon	120665382	120665507	1	+	.	ID=id1290;Parent=tr314;transcript_id=tr314
NC_037329.1	LoRTIA	exon	120667780	120667890	2	+	.	ID=id1278;Parent=tr312;transcript_id=tr312
NC_037329.1	LoRTIA	exon	120667780	120667890	1	+	.	ID=id1284;Parent=tr313;transcript_id=tr313
NC_037329.1	LoRTIA	exon	120667780	120668114	1	+	.	ID=id1291;Parent=tr314;transcript_id=tr314
NC_037329.1	LoRTIA	exon	120668020	120668114	2	+	.	ID=id1279;Parent=tr312;transcript_id=tr312
NC_037329.1	LoRTIA	exon	120668020	120668114	1	+	.	ID=id1285;Parent=tr313;transcript_id=tr313
NC_037329.1	LoRTIA	exon	120672626	120672698	2	+	.	ID=id1280;Parent=tr312;transcript_id=tr312
NC_037329.1	LoRTIA	exon	120672626	120672698	1	+	.	ID=id1286;Parent=tr313;transcript_id=tr313
NC_037329.1	LoRTIA	exon	120672626	120672698	1	+	.	ID=id1292;Parent=tr314;transcript_id=tr314
NC_037329.1	LoRTIA	exon	120673856	120674051	1	+	.	ID=id1287;Parent=tr313;transcript_id=tr313
NC_037329.1	LoRTIA	exon	120673856	120674051	1	+	.	ID=id1293;Parent=tr314;transcript_id=tr314
NC_037329.1	LoRTIA	exon	120673856	120674222	2	+	.	ID=id1281;Parent=tr312;transcript_id=tr312
NC_037329.1	LoRTIA	exon	120676303	120677181	1	+	.	ID=id1288;Parent=tr313;transcript_id=tr313
NC_037329.1	LoRTIA	exon	120676303	120677181	1	+	.	ID=id1294;Parent=tr314;transcript_id=tr314
NC_037329.1	LoRTIA	exon	120719548	120720285	1	+	.	ID=id1295;Parent=tr315;transcript_id=tr315
NC_037329.1	LoRTIA	mRNA	120719548	120743193	1	+	.	ID=tr315;transcript_id=tr315
NC_037329.1	LoRTIA	exon	120731503	120731708	1	+	.	ID=id1296;Parent=tr315;transcript_id=tr315
NC_037329.1	LoRTIA	exon	120732891	120733032	1	+	.	ID=id1297;Parent=tr315;transcript_id=tr315
NC_037329.1	LoRTIA	exon	120735346	120735508	1	+	.	ID=id1298;Parent=tr315;transcript_id=tr315
NC_037329.1	LoRTIA	exon	120736164	120736278	1	+	.	ID=id1299;Parent=tr315;transcript_id=tr315
NC_037329.1	LoRTIA	exon	120737525	120737665	1	+	.	ID=id1300;Parent=tr315;transcript_id=tr315
NC_037329.1	LoRTIA	exon	120738590	120738797	1	+	.	ID=id1301;Parent=tr315;transcript_id=tr315
NC_037329.1	LoRTIA	exon	120741249	120741380	1	+	.	ID=id1302;Parent=tr315;transcript_id=tr315
NC_037329.1	LoRTIA	exon	120742361	120743193	1	+	.	ID=id1303;Parent=tr315;transcript_id=tr315
NC_037329.1	LoRTIA	exon	120969743	120970716	1	-	.	ID=id1304;Parent=tr316;transcript_id=tr316
NC_037329.1	LoRTIA	mRNA	120969743	120986306	1	-	.	ID=tr316;transcript_id=tr316
NC_037329.1	LoRTIA	exon	120969894	120970716	1	-	.	ID=id1316;Parent=tr317;transcript_id=tr317
NC_037329.1	LoRTIA	mRNA	120969894	120986273	1	-	.	ID=tr317;transcript_id=tr317
NC_037329.1	LoRTIA	exon	120972656	120972766	1	-	.	ID=id1305;Parent=tr316;transcript_id=tr316
NC_037329.1	LoRTIA	exon	120972656	120972766	1	-	.	ID=id1317;Parent=tr317;transcript_id=tr317
NC_037329.1	LoRTIA	exon	120972856	120972913	1	-	.	ID=id1306;Parent=tr316;transcript_id=tr316
NC_037329.1	LoRTIA	exon	120972856	120972913	1	-	.	ID=id1318;Parent=tr317;transcript_id=tr317
NC_037329.1	LoRTIA	exon	120973007	120973083	1	-	.	ID=id1307;Parent=tr316;transcript_id=tr316
NC_037329.1	LoRTIA	exon	120973007	120973083	1	-	.	ID=id1319;Parent=tr317;transcript_id=tr317
NC_037329.1	LoRTIA	exon	120973656	120973733	1	-	.	ID=id1308;Parent=tr316;transcript_id=tr316
NC_037329.1	LoRTIA	exon	120973656	120973733	1	-	.	ID=id1320;Parent=tr317;transcript_id=tr317
NC_037329.1	LoRTIA	exon	120973878	120974004	1	-	.	ID=id1309;Parent=tr316;transcript_id=tr316
NC_037329.1	LoRTIA	exon	120973878	120974004	1	-	.	ID=id1321;Parent=tr317;transcript_id=tr317
NC_037329.1	LoRTIA	exon	120974110	120974270	1	-	.	ID=id1310;Parent=tr316;transcript_id=tr316
NC_037329.1	LoRTIA	exon	120974110	120974270	1	-	.	ID=id1322;Parent=tr317;transcript_id=tr317
NC_037329.1	LoRTIA	exon	120974389	120974504	1	-	.	ID=id1311;Parent=tr316;transcript_id=tr316
NC_037329.1	LoRTIA	exon	120974389	120974504	1	-	.	ID=id1323;Parent=tr317;transcript_id=tr317
NC_037329.1	LoRTIA	exon	120974850	120975023	1	-	.	ID=id1312;Parent=tr316;transcript_id=tr316
NC_037329.1	LoRTIA	exon	120974850	120975023	1	-	.	ID=id1324;Parent=tr317;transcript_id=tr317
NC_037329.1	LoRTIA	exon	120982008	120982153	1	-	.	ID=id1313;Parent=tr316;transcript_id=tr316
NC_037329.1	LoRTIA	exon	120982008	120982153	1	-	.	ID=id1325;Parent=tr317;transcript_id=tr317
NC_037329.1	LoRTIA	exon	120985485	120985632	1	-	.	ID=id1314;Parent=tr316;transcript_id=tr316
NC_037329.1	LoRTIA	exon	120985485	120985632	1	-	.	ID=id1326;Parent=tr317;transcript_id=tr317
NC_037329.1	LoRTIA	exon	120986191	120986273	1	-	.	ID=id1327;Parent=tr317;transcript_id=tr317
NC_037329.1	LoRTIA	exon	120986191	120986306	1	-	.	ID=id1315;Parent=tr316;transcript_id=tr316
NC_037329.1	LoRTIA	exon	120986987	120987107	1	+	.	ID=id1328;Parent=tr318;transcript_id=tr318
NC_037329.1	LoRTIA	mRNA	120986987	120999429	1	+	.	ID=tr318;transcript_id=tr318
NC_037329.1	LoRTIA	exon	120993658	120994367	1	+	.	ID=id1329;Parent=tr318;transcript_id=tr318
NC_037329.1	LoRTIA	exon	120995601	120995653	1	+	.	ID=id1330;Parent=tr318;transcript_id=tr318
NC_037329.1	LoRTIA	exon	120997101	120997137	1	+	.	ID=id1331;Parent=tr318;transcript_id=tr318
NC_037329.1	LoRTIA	exon	120998851	120999429	1	+	.	ID=id1332;Parent=tr318;transcript_id=tr318
NC_037329.1	LoRTIA	mRNA	121574364	121575491	1	-	.	ID=tr319;transcript_id=tr319
NC_037329.1	LoRTIA	mRNA	121574413	121575346	1	-	.	ID=tr320;transcript_id=tr320
NC_037329.1	LoRTIA	mRNA	121574413	121575477	2	-	.	ID=tr321;transcript_id=tr321
NC_037329.1	LoRTIA	mRNA	121574429	121575477	1	-	.	ID=tr322;transcript_id=tr322
NC_037329.1	LoRTIA	mRNA	121574943	121575477	9	-	.	ID=tr323;transcript_id=tr323
NC_037329.1	LoRTIA	mRNA	121574943	121575537	2	-	.	ID=tr325;transcript_id=tr325
NC_037329.1	LoRTIA	mRNA	121574943	121575809	1	-	.	ID=tr326;transcript_id=tr326
NC_037329.1	LoRTIA	mRNA	121574943	121576122	1	-	.	ID=tr324;transcript_id=tr324
NC_037329.1	LoRTIA	mRNA	121800989	121802562	4	+	.	ID=tr327;transcript_id=tr327
NC_037329.1	LoRTIA	mRNA	121802411	121802562	1	+	.	ID=tr328;transcript_id=tr328
NC_037329.1	LoRTIA	exon	122287083	122287217	3	+	.	ID=id1333;Parent=tr329;transcript_id=tr329
NC_037329.1	LoRTIA	mRNA	122287083	122294636	3	+	.	ID=tr329;transcript_id=tr329
NC_037329.1	LoRTIA	exon	122290693	122290865	3	+	.	ID=id1334;Parent=tr329;transcript_id=tr329
NC_037329.1	LoRTIA	exon	122292757	122292858	3	+	.	ID=id1335;Parent=tr329;transcript_id=tr329
NC_037329.1	LoRTIA	exon	122294350	122294636	3	+	.	ID=id1336;Parent=tr329;transcript_id=tr329
NC_037329.1	LoRTIA	exon	124851185	124851490	1	+	.	ID=id1337;Parent=tr330;transcript_id=tr330
NC_037329.1	LoRTIA	exon	124851185	124851490	1	+	.	ID=id1342;Parent=tr331;transcript_id=tr331
NC_037329.1	LoRTIA	mRNA	124851185	124854008	1	+	.	ID=tr330;transcript_id=tr330
NC_037329.1	LoRTIA	mRNA	124851185	124854008	1	+	.	ID=tr331;transcript_id=tr331
NC_037329.1	LoRTIA	exon	124851921	124851965	1	+	.	ID=id1338;Parent=tr330;transcript_id=tr330
NC_037329.1	LoRTIA	exon	124851921	124851965	1	+	.	ID=id1343;Parent=tr331;transcript_id=tr331
NC_037329.1	LoRTIA	exon	124852513	124852602	1	+	.	ID=id1339;Parent=tr330;transcript_id=tr330
NC_037329.1	LoRTIA	exon	124852513	124852602	1	+	.	ID=id1344;Parent=tr331;transcript_id=tr331
NC_037329.1	LoRTIA	exon	124852888	124852974	1	+	.	ID=id1345;Parent=tr331;transcript_id=tr331
NC_037329.1	LoRTIA	exon	124852888	124853342	1	+	.	ID=id1340;Parent=tr330;transcript_id=tr330
NC_037329.1	LoRTIA	exon	124853294	124853342	1	+	.	ID=id1346;Parent=tr331;transcript_id=tr331
NC_037329.1	LoRTIA	exon	124853890	124854008	1	+	.	ID=id1341;Parent=tr330;transcript_id=tr330
NC_037329.1	LoRTIA	exon	124853890	124854008	1	+	.	ID=id1347;Parent=tr331;transcript_id=tr331
NC_037329.1	LoRTIA	exon	125145437	125145708	3	-	.	ID=id1348;Parent=tr332;transcript_id=tr332
NC_037329.1	LoRTIA	exon	125145437	125145708	8	-	.	ID=id1351;Parent=tr333;transcript_id=tr333
NC_037329.1	LoRTIA	exon	125145437	125145708	4	-	.	ID=id1354;Parent=tr334;transcript_id=tr334
NC_037329.1	LoRTIA	exon	125145437	125145708	1	-	.	ID=id1357;Parent=tr335;transcript_id=tr335
NC_037329.1	LoRTIA	exon	125145437	125145708	3	-	.	ID=id1360;Parent=tr336;transcript_id=tr336
NC_037329.1	LoRTIA	mRNA	125145437	125147686	8	-	.	ID=tr333;transcript_id=tr333
NC_037329.1	LoRTIA	mRNA	125145437	125147710	4	-	.	ID=tr334;transcript_id=tr334
NC_037329.1	LoRTIA	mRNA	125145437	125147726	3	-	.	ID=tr336;transcript_id=tr336
NC_037329.1	LoRTIA	mRNA	125145437	125147749	3	-	.	ID=tr332;transcript_id=tr332
NC_037329.1	LoRTIA	mRNA	125145437	125147749	1	-	.	ID=tr335;transcript_id=tr335
NC_037329.1	LoRTIA	exon	125145667	125145708	1	-	.	ID=id1363;Parent=tr337;transcript_id=tr337
NC_037329.1	LoRTIA	exon	125145667	125145708	1	-	.	ID=id1366;Parent=tr338;transcript_id=tr338
NC_037329.1	LoRTIA	exon	125145667	125145708	1	-	.	ID=id1369;Parent=tr339;transcript_id=tr339
NC_037329.1	LoRTIA	mRNA	125145667	125147686	1	-	.	ID=tr338;transcript_id=tr338
NC_037329.1	LoRTIA	mRNA	125145667	125147710	1	-	.	ID=tr337;transcript_id=tr337
NC_037329.1	LoRTIA	mRNA	125145667	125147749	1	-	.	ID=tr339;transcript_id=tr339
NC_037329.1	LoRTIA	exon	125147399	125147476	1	-	.	ID=id1358;Parent=tr335;transcript_id=tr335
NC_037329.1	LoRTIA	exon	125147399	125147490	3	-	.	ID=id1349;Parent=tr332;transcript_id=tr332
NC_037329.1	LoRTIA	exon	125147399	125147490	8	-	.	ID=id1352;Parent=tr333;transcript_id=tr333
NC_037329.1	LoRTIA	exon	125147399	125147490	4	-	.	ID=id1355;Parent=tr334;transcript_id=tr334
NC_037329.1	LoRTIA	exon	125147399	125147490	3	-	.	ID=id1361;Parent=tr336;transcript_id=tr336
NC_037329.1	LoRTIA	exon	125147399	125147490	1	-	.	ID=id1364;Parent=tr337;transcript_id=tr337
NC_037329.1	LoRTIA	exon	125147399	125147490	1	-	.	ID=id1367;Parent=tr338;transcript_id=tr338
NC_037329.1	LoRTIA	exon	125147399	125147490	1	-	.	ID=id1370;Parent=tr339;transcript_id=tr339
NC_037329.1	LoRTIA	exon	125147577	125147749	1	-	.	ID=id1359;Parent=tr335;transcript_id=tr335
NC_037329.1	LoRTIA	exon	125147593	125147686	8	-	.	ID=id1353;Parent=tr333;transcript_id=tr333
NC_037329.1	LoRTIA	exon	125147593	125147686	1	-	.	ID=id1368;Parent=tr338;transcript_id=tr338
NC_037329.1	LoRTIA	exon	125147593	125147710	4	-	.	ID=id1356;Parent=tr334;transcript_id=tr334
NC_037329.1	LoRTIA	exon	125147593	125147710	1	-	.	ID=id1365;Parent=tr337;transcript_id=tr337
NC_037329.1	LoRTIA	exon	125147593	125147726	3	-	.	ID=id1362;Parent=tr336;transcript_id=tr336
NC_037329.1	LoRTIA	exon	125147593	125147749	3	-	.	ID=id1350;Parent=tr332;transcript_id=tr332
NC_037329.1	LoRTIA	exon	125147593	125147749	1	-	.	ID=id1371;Parent=tr339;transcript_id=tr339
NC_037329.1	LoRTIA	mRNA	125184034	125184753	2	-	.	ID=tr341;transcript_id=tr341
NC_037329.1	LoRTIA	mRNA	125184034	125184909	57	-	.	ID=tr340;transcript_id=tr340
NC_037329.1	LoRTIA	mRNA	125184302	125184909	1	-	.	ID=tr342;transcript_id=tr342
NC_037329.1	LoRTIA	mRNA	125243344	125243569	3	-	.	ID=tr343;transcript_id=tr343
NC_037329.1	LoRTIA	exon	125662180	125662246	1	+	.	ID=id1372;Parent=tr344;transcript_id=tr344
NC_037329.1	LoRTIA	mRNA	125662180	125665793	1	+	.	ID=tr344;transcript_id=tr344
NC_037329.1	LoRTIA	exon	125663652	125663755	1	+	.	ID=id1373;Parent=tr344;transcript_id=tr344
NC_037329.1	LoRTIA	exon	125664117	125664191	1	+	.	ID=id1374;Parent=tr344;transcript_id=tr344
NC_037329.1	LoRTIA	exon	125664278	125664427	1	+	.	ID=id1375;Parent=tr344;transcript_id=tr344
NC_037329.1	LoRTIA	exon	125665546	125665793	1	+	.	ID=id1376;Parent=tr344;transcript_id=tr344
NC_037329.1	LoRTIA	exon	126223941	126224666	1	-	.	ID=id1377;Parent=tr345;transcript_id=tr345
NC_037329.1	LoRTIA	mRNA	126223941	126230670	1	-	.	ID=tr345;transcript_id=tr345
NC_037329.1	LoRTIA	mRNA	126229517	126230670	2	-	.	ID=tr346;transcript_id=tr346
NC_037329.1	LoRTIA	exon	126229676	126230670	1	-	.	ID=id1378;Parent=tr345;transcript_id=tr345
NC_037329.1	LoRTIA	exon	126273269	126273538	1	-	.	ID=id1379;Parent=tr347;transcript_id=tr347
NC_037329.1	LoRTIA	exon	126273269	126273538	1	-	.	ID=id1388;Parent=tr348;transcript_id=tr348
NC_037329.1	LoRTIA	exon	126273269	126273538	4	-	.	ID=id1395;Parent=tr349;transcript_id=tr349
NC_037329.1	LoRTIA	exon	126273269	126273538	1	-	.	ID=id1404;Parent=tr350;transcript_id=tr350
NC_037329.1	LoRTIA	exon	126273269	126273538	1	-	.	ID=id1412;Parent=tr351;transcript_id=tr351
NC_037329.1	LoRTIA	mRNA	126273269	126286709	1	-	.	ID=tr347;transcript_id=tr347
NC_037329.1	LoRTIA	mRNA	126273269	126286709	1	-	.	ID=tr348;transcript_id=tr348
NC_037329.1	LoRTIA	mRNA	126273269	126286709	1	-	.	ID=tr350;transcript_id=tr350
NC_037329.1	LoRTIA	mRNA	126273269	126286709	1	-	.	ID=tr351;transcript_id=tr351
NC_037329.1	LoRTIA	mRNA	126273269	126286720	4	-	.	ID=tr349;transcript_id=tr349
NC_037329.1	LoRTIA	exon	126273961	126274079	1	-	.	ID=id1380;Parent=tr347;transcript_id=tr347
NC_037329.1	LoRTIA	exon	126273961	126274079	1	-	.	ID=id1389;Parent=tr348;transcript_id=tr348
NC_037329.1	LoRTIA	exon	126273961	126274079	4	-	.	ID=id1396;Parent=tr349;transcript_id=tr349
NC_037329.1	LoRTIA	exon	126273961	126274079	1	-	.	ID=id1405;Parent=tr350;transcript_id=tr350
NC_037329.1	LoRTIA	exon	126273961	126274079	1	-	.	ID=id1413;Parent=tr351;transcript_id=tr351
NC_037329.1	LoRTIA	exon	126274173	126274256	1	-	.	ID=id1381;Parent=tr347;transcript_id=tr347
NC_037329.1	LoRTIA	exon	126274173	126274256	1	-	.	ID=id1390;Parent=tr348;transcript_id=tr348
NC_037329.1	LoRTIA	exon	126274173	126274256	4	-	.	ID=id1397;Parent=tr349;transcript_id=tr349
NC_037329.1	LoRTIA	exon	126274173	126274256	1	-	.	ID=id1406;Parent=tr350;transcript_id=tr350
NC_037329.1	LoRTIA	exon	126274173	126274256	1	-	.	ID=id1414;Parent=tr351;transcript_id=tr351
NC_037329.1	LoRTIA	exon	126275506	126275700	1	-	.	ID=id1382;Parent=tr347;transcript_id=tr347
NC_037329.1	LoRTIA	exon	126275506	126275700	1	-	.	ID=id1391;Parent=tr348;transcript_id=tr348
NC_037329.1	LoRTIA	exon	126275506	126275700	4	-	.	ID=id1398;Parent=tr349;transcript_id=tr349
NC_037329.1	LoRTIA	exon	126275506	126275700	1	-	.	ID=id1415;Parent=tr351;transcript_id=tr351
NC_037329.1	LoRTIA	exon	126275506	126275893	1	-	.	ID=id1407;Parent=tr350;transcript_id=tr350
NC_037329.1	LoRTIA	exon	126275774	126275893	1	-	.	ID=id1383;Parent=tr347;transcript_id=tr347
NC_037329.1	LoRTIA	exon	126275774	126275893	4	-	.	ID=id1399;Parent=tr349;transcript_id=tr349
NC_037329.1	LoRTIA	exon	126275774	126276686	1	-	.	ID=id1416;Parent=tr351;transcript_id=tr351
NC_037329.1	LoRTIA	exon	126275774	126276979	1	-	.	ID=id1392;Parent=tr348;transcript_id=tr348
NC_037329.1	LoRTIA	exon	126276621	126276686	1	-	.	ID=id1384;Parent=tr347;transcript_id=tr347
NC_037329.1	LoRTIA	exon	126276621	126276686	4	-	.	ID=id1400;Parent=tr349;transcript_id=tr349
NC_037329.1	LoRTIA	exon	126276621	126276686	1	-	.	ID=id1408;Parent=tr350;transcript_id=tr350
NC_037329.1	LoRTIA	exon	126276776	126276979	1	-	.	ID=id1385;Parent=tr347;transcript_id=tr347
NC_037329.1	LoRTIA	exon	126276776	126276979	4	-	.	ID=id1401;Parent=tr349;transcript_id=tr349
NC_037329.1	LoRTIA	exon	126276776	126276979	1	-	.	ID=id1409;Parent=tr350;transcript_id=tr350
NC_037329.1	LoRTIA	exon	126276776	126276979	1	-	.	ID=id1417;Parent=tr351;transcript_id=tr351
NC_037329.1	LoRTIA	exon	126276777	126276979	1	-	.	ID=id1420;Parent=tr352;transcript_id=tr352
NC_037329.1	LoRTIA	mRNA	126276777	126286720	1	-	.	ID=tr352;transcript_id=tr352
NC_037329.1	LoRTIA	exon	126284122	126284199	1	-	.	ID=id1386;Parent=tr347;transcript_id=tr347
NC_037329.1	LoRTIA	exon	126284122	126284199	1	-	.	ID=id1393;Parent=tr348;transcript_id=tr348
NC_037329.1	LoRTIA	exon	126284122	126284199	4	-	.	ID=id1402;Parent=tr349;transcript_id=tr349
NC_037329.1	LoRTIA	exon	126284122	126284199	1	-	.	ID=id1410;Parent=tr350;transcript_id=tr350
NC_037329.1	LoRTIA	exon	126284122	126284199	1	-	.	ID=id1418;Parent=tr351;transcript_id=tr351
NC_037329.1	LoRTIA	exon	126284122	126284199	1	-	.	ID=id1421;Parent=tr352;transcript_id=tr352
NC_037329.1	LoRTIA	exon	126286522	126286709	1	-	.	ID=id1387;Parent=tr347;transcript_id=tr347
NC_037329.1	LoRTIA	exon	126286522	126286709	1	-	.	ID=id1394;Parent=tr348;transcript_id=tr348
NC_037329.1	LoRTIA	exon	126286522	126286709	1	-	.	ID=id1411;Parent=tr350;transcript_id=tr350
NC_037329.1	LoRTIA	exon	126286522	126286709	1	-	.	ID=id1419;Parent=tr351;transcript_id=tr351
NC_037329.1	LoRTIA	exon	126286522	126286720	4	-	.	ID=id1403;Parent=tr349;transcript_id=tr349
NC_037329.1	LoRTIA	exon	126286522	126286720	1	-	.	ID=id1422;Parent=tr352;transcript_id=tr352
NC_037329.1	LoRTIA	exon	126348047	126350022	1	-	.	ID=id1423;Parent=tr353;transcript_id=tr353
NC_037329.1	LoRTIA	mRNA	126348047	126374402	1	-	.	ID=tr353;transcript_id=tr353
NC_037329.1	LoRTIA	exon	126350893	126351005	1	-	.	ID=id1424;Parent=tr353;transcript_id=tr353
NC_037329.1	LoRTIA	exon	126352426	126353073	1	-	.	ID=id1425;Parent=tr353;transcript_id=tr353
NC_037329.1	LoRTIA	exon	126353202	126353339	1	-	.	ID=id1426;Parent=tr353;transcript_id=tr353
NC_037329.1	LoRTIA	exon	126354904	126355053	1	-	.	ID=id1427;Parent=tr353;transcript_id=tr353
NC_037329.1	LoRTIA	exon	126369365	126369525	1	-	.	ID=id1428;Parent=tr353;transcript_id=tr353
NC_037329.1	LoRTIA	exon	126373978	126374402	1	-	.	ID=id1429;Parent=tr353;transcript_id=tr353
NC_037329.1	LoRTIA	exon	126660981	126661848	11	-	.	ID=id1430;Parent=tr354;transcript_id=tr354
NC_037329.1	LoRTIA	exon	126660981	126661848	1	-	.	ID=id1436;Parent=tr355;transcript_id=tr355
NC_037329.1	LoRTIA	mRNA	126660981	126664547	11	-	.	ID=tr354;transcript_id=tr354
NC_037329.1	LoRTIA	mRNA	126660981	126664547	1	-	.	ID=tr355;transcript_id=tr355
NC_037329.1	LoRTIA	exon	126661716	126661848	3	-	.	ID=id1441;Parent=tr356;transcript_id=tr356
NC_037329.1	LoRTIA	exon	126661716	126661848	1	-	.	ID=id1447;Parent=tr357;transcript_id=tr357
NC_037329.1	LoRTIA	mRNA	126661716	126664547	3	-	.	ID=tr356;transcript_id=tr356
NC_037329.1	LoRTIA	mRNA	126661716	126664606	1	-	.	ID=tr357;transcript_id=tr357
NC_037329.1	LoRTIA	exon	126661729	126661848	2	-	.	ID=id1453;Parent=tr358;transcript_id=tr358
NC_037329.1	LoRTIA	mRNA	126661729	126664547	2	-	.	ID=tr358;transcript_id=tr358
NC_037329.1	LoRTIA	exon	126662266	126662361	11	-	.	ID=id1431;Parent=tr354;transcript_id=tr354
NC_037329.1	LoRTIA	exon	126662266	126662361	3	-	.	ID=id1442;Parent=tr356;transcript_id=tr356
NC_037329.1	LoRTIA	exon	126662266	126662361	1	-	.	ID=id1448;Parent=tr357;transcript_id=tr357
NC_037329.1	LoRTIA	exon	126662266	126662361	2	-	.	ID=id1454;Parent=tr358;transcript_id=tr358
NC_037329.1	LoRTIA	exon	126662266	126662803	1	-	.	ID=id1437;Parent=tr355;transcript_id=tr355
NC_037329.1	LoRTIA	exon	126662753	126662803	11	-	.	ID=id1432;Parent=tr354;transcript_id=tr354
NC_037329.1	LoRTIA	exon	126662753	126662803	3	-	.	ID=id1443;Parent=tr356;transcript_id=tr356
NC_037329.1	LoRTIA	exon	126662753	126662803	1	-	.	ID=id1449;Parent=tr357;transcript_id=tr357
NC_037329.1	LoRTIA	exon	126662753	126662803	2	-	.	ID=id1455;Parent=tr358;transcript_id=tr358
NC_037329.1	LoRTIA	exon	126663134	126663163	11	-	.	ID=id1433;Parent=tr354;transcript_id=tr354
NC_037329.1	LoRTIA	exon	126663134	126663163	1	-	.	ID=id1438;Parent=tr355;transcript_id=tr355
NC_037329.1	LoRTIA	exon	126663134	126663163	3	-	.	ID=id1444;Parent=tr356;transcript_id=tr356
NC_037329.1	LoRTIA	exon	126663134	126663163	1	-	.	ID=id1450;Parent=tr357;transcript_id=tr357
NC_037329.1	LoRTIA	exon	126663134	126663163	2	-	.	ID=id1456;Parent=tr358;transcript_id=tr358
NC_037329.1	LoRTIA	exon	126663359	126663403	11	-	.	ID=id1434;Parent=tr354;transcript_id=tr354
NC_037329.1	LoRTIA	exon	126663359	126663403	1	-	.	ID=id1439;Parent=tr355;transcript_id=tr355
NC_037329.1	LoRTIA	exon	126663359	126663403	3	-	.	ID=id1445;Parent=tr356;transcript_id=tr356
NC_037329.1	LoRTIA	exon	126663359	126663403	1	-	.	ID=id1451;Parent=tr357;transcript_id=tr357
NC_037329.1	LoRTIA	exon	126663359	126663403	2	-	.	ID=id1457;Parent=tr358;transcript_id=tr358
NC_037329.1	LoRTIA	exon	126664430	126664547	11	-	.	ID=id1435;Parent=tr354;transcript_id=tr354
NC_037329.1	LoRTIA	exon	126664430	126664547	1	-	.	ID=id1440;Parent=tr355;transcript_id=tr355
NC_037329.1	LoRTIA	exon	126664430	126664547	3	-	.	ID=id1446;Parent=tr356;transcript_id=tr356
NC_037329.1	LoRTIA	exon	126664430	126664547	2	-	.	ID=id1458;Parent=tr358;transcript_id=tr358
NC_037329.1	LoRTIA	exon	126664430	126664606	1	-	.	ID=id1452;Parent=tr357;transcript_id=tr357
NC_037329.1	LoRTIA	exon	126837551	126838001	6	-	.	ID=id1459;Parent=tr359;transcript_id=tr359
NC_037329.1	LoRTIA	exon	126837551	126838001	1	-	.	ID=id1462;Parent=tr360;transcript_id=tr360
NC_037329.1	LoRTIA	exon	126837551	126838001	2	-	.	ID=id1465;Parent=tr361;transcript_id=tr361
NC_037329.1	LoRTIA	mRNA	126837551	126838976	6	-	.	ID=tr359;transcript_id=tr359
NC_037329.1	LoRTIA	mRNA	126837551	126838997	2	-	.	ID=tr361;transcript_id=tr361
NC_037329.1	LoRTIA	mRNA	126837551	126839008	1	-	.	ID=tr360;transcript_id=tr360
NC_037329.1	LoRTIA	exon	126838113	126838280	6	-	.	ID=id1460;Parent=tr359;transcript_id=tr359
NC_037329.1	LoRTIA	exon	126838113	126838280	1	-	.	ID=id1463;Parent=tr360;transcript_id=tr360
NC_037329.1	LoRTIA	exon	126838113	126838280	2	-	.	ID=id1466;Parent=tr361;transcript_id=tr361
NC_037329.1	LoRTIA	exon	126838861	126838976	6	-	.	ID=id1461;Parent=tr359;transcript_id=tr359
NC_037329.1	LoRTIA	exon	126838861	126838997	2	-	.	ID=id1467;Parent=tr361;transcript_id=tr361
NC_037329.1	LoRTIA	exon	126838861	126839008	1	-	.	ID=id1464;Parent=tr360;transcript_id=tr360
NC_037329.1	LoRTIA	exon	126929536	126929825	1	-	.	ID=id1468;Parent=tr362;transcript_id=tr362
NC_037329.1	LoRTIA	mRNA	126929536	126930478	1	-	.	ID=tr362;transcript_id=tr362
NC_037329.1	LoRTIA	exon	126929919	126929981	1	-	.	ID=id1469;Parent=tr362;transcript_id=tr362
NC_037329.1	LoRTIA	exon	126930222	126930478	1	-	.	ID=id1470;Parent=tr362;transcript_id=tr362
NC_037329.1	LoRTIA	exon	127178295	127178325	1	+	.	ID=id1471;Parent=tr363;transcript_id=tr363
NC_037329.1	LoRTIA	mRNA	127178295	127183795	1	+	.	ID=tr363;transcript_id=tr363
NC_037329.1	LoRTIA	exon	127180014	127180086	1	+	.	ID=id1472;Parent=tr363;transcript_id=tr363
NC_037329.1	LoRTIA	exon	127180590	127180762	1	+	.	ID=id1473;Parent=tr363;transcript_id=tr363
NC_037329.1	LoRTIA	exon	127182685	127182876	1	+	.	ID=id1474;Parent=tr363;transcript_id=tr363
NC_037329.1	LoRTIA	exon	127183287	127183795	1	+	.	ID=id1475;Parent=tr363;transcript_id=tr363
NC_037329.1	LoRTIA	exon	127661907	127662427	2	-	.	ID=id1476;Parent=tr364;transcript_id=tr364
NC_037329.1	LoRTIA	mRNA	127661907	127677705	2	-	.	ID=tr364;transcript_id=tr364
NC_037329.1	LoRTIA	exon	127662072	127662427	1	-	.	ID=id1483;Parent=tr365;transcript_id=tr365
NC_037329.1	LoRTIA	mRNA	127662072	127677705	1	-	.	ID=tr365;transcript_id=tr365
NC_037329.1	LoRTIA	exon	127667162	127667222	2	-	.	ID=id1477;Parent=tr364;transcript_id=tr364
NC_037329.1	LoRTIA	exon	127667162	127667222	1	-	.	ID=id1484;Parent=tr365;transcript_id=tr365
NC_037329.1	LoRTIA	exon	127669729	127669821	2	-	.	ID=id1478;Parent=tr364;transcript_id=tr364
NC_037329.1	LoRTIA	exon	127669729	127669821	1	-	.	ID=id1485;Parent=tr365;transcript_id=tr365
NC_037329.1	LoRTIA	exon	127672214	127672281	2	-	.	ID=id1479;Parent=tr364;transcript_id=tr364
NC_037329.1	LoRTIA	exon	127672214	127672281	1	-	.	ID=id1486;Parent=tr365;transcript_id=tr365
NC_037329.1	LoRTIA	exon	127673635	127673747	2	-	.	ID=id1480;Parent=tr364;transcript_id=tr364
NC_037329.1	LoRTIA	exon	127673635	127673747	1	-	.	ID=id1487;Parent=tr365;transcript_id=tr365
NC_037329.1	LoRTIA	exon	127675448	127675552	2	-	.	ID=id1481;Parent=tr364;transcript_id=tr364
NC_037329.1	LoRTIA	exon	127675448	127675552	1	-	.	ID=id1488;Parent=tr365;transcript_id=tr365
NC_037329.1	LoRTIA	exon	127677634	127677705	2	-	.	ID=id1482;Parent=tr364;transcript_id=tr364
NC_037329.1	LoRTIA	exon	127677634	127677705	1	-	.	ID=id1489;Parent=tr365;transcript_id=tr365
NC_037329.1	LoRTIA	exon	128115146	128115324	1	-	.	ID=id1490;Parent=tr366;transcript_id=tr366
NC_037329.1	LoRTIA	mRNA	128115146	128188587	1	-	.	ID=tr366;transcript_id=tr366
NC_037329.1	LoRTIA	exon	128116504	128116685	1	-	.	ID=id1491;Parent=tr366;transcript_id=tr366
NC_037329.1	LoRTIA	exon	128131842	128131948	1	-	.	ID=id1492;Parent=tr366;transcript_id=tr366
NC_037329.1	LoRTIA	exon	128139306	128139431	1	-	.	ID=id1493;Parent=tr366;transcript_id=tr366
NC_037329.1	LoRTIA	exon	128150886	128150995	1	-	.	ID=id1494;Parent=tr366;transcript_id=tr366
NC_037329.1	LoRTIA	exon	128188362	128188587	1	-	.	ID=id1495;Parent=tr366;transcript_id=tr366
NC_037329.1	LoRTIA	exon	128276140	128276175	1	-	.	ID=id1496;Parent=tr367;transcript_id=tr367
NC_037329.1	LoRTIA	mRNA	128276140	128282578	1	-	.	ID=tr367;transcript_id=tr367
NC_037329.1	LoRTIA	exon	128277154	128277324	1	-	.	ID=id1497;Parent=tr367;transcript_id=tr367
NC_037329.1	LoRTIA	exon	128277183	128277324	1	-	.	ID=id1501;Parent=tr368;transcript_id=tr368
NC_037329.1	LoRTIA	mRNA	128277183	128282578	1	-	.	ID=tr368;transcript_id=tr368
NC_037329.1	LoRTIA	exon	128279426	128279548	1	-	.	ID=id1498;Parent=tr367;transcript_id=tr367
[truncated: 27,104 more rows]
