# Supplementary material for: Time course profiling of host cell response to herpesvirus infection using nanopore and synthetic long-read transcriptome sequencing
Source: Sci Rep. 2021 Jul 9;11:14219. doi: 10.1038/s41598-021-93142-7 (PMC8270970; doi:10.1038/s41598-021-93142-7)
Supplement: Supplementary file 8 — Supplementary Data Item. [file 41598_2021_93142_MOESM8_ESM.zip › Supplementary Data Item S1/B_taurus_Mi_B_8h_bc12.gff3]

NC_006853.1	LoRTIA	mRNA	364	1074	4	+	.	ID=tr5693;transcript_id=tr5693
NC_006853.1	LoRTIA	mRNA	432	1074	21	+	.	ID=tr5694;transcript_id=tr5694
NC_006853.1	LoRTIA	mRNA	432	1172	2	+	.	ID=tr5695;transcript_id=tr5695
NC_006853.1	LoRTIA	mRNA	432	1193	3	+	.	ID=tr5696;transcript_id=tr5696
NC_006853.1	LoRTIA	mRNA	537	1074	9	+	.	ID=tr5697;transcript_id=tr5697
NC_006853.1	LoRTIA	mRNA	537	1193	1	+	.	ID=tr5698;transcript_id=tr5698
NC_006853.1	LoRTIA	mRNA	590	1074	3	+	.	ID=tr5699;transcript_id=tr5699
NC_006853.1	LoRTIA	mRNA	651	1074	2	+	.	ID=tr5700;transcript_id=tr5700
NC_006853.1	LoRTIA	mRNA	680	1074	2	+	.	ID=tr5701;transcript_id=tr5701
NC_006853.1	LoRTIA	mRNA	746	1074	1	+	.	ID=tr5702;transcript_id=tr5702
NC_006853.1	LoRTIA	mRNA	778	1074	11	+	.	ID=tr5703;transcript_id=tr5703
NC_006853.1	LoRTIA	mRNA	778	1193	1	+	.	ID=tr5704;transcript_id=tr5704
NC_006853.1	LoRTIA	mRNA	848	1074	1	+	.	ID=tr5705;transcript_id=tr5705
NC_006853.1	LoRTIA	mRNA	884	1074	1	+	.	ID=tr5706;transcript_id=tr5706
NC_006853.1	LoRTIA	mRNA	1453	1853	3	+	.	ID=tr5707;transcript_id=tr5707
NC_006853.1	LoRTIA	mRNA	1453	1922	1	+	.	ID=tr5709;transcript_id=tr5709
NC_006853.1	LoRTIA	mRNA	1453	2107	1	+	.	ID=tr5710;transcript_id=tr5710
NC_006853.1	LoRTIA	mRNA	1453	2236	3	+	.	ID=tr5708;transcript_id=tr5708
NC_006853.1	LoRTIA	mRNA	1464	2045	1	-	.	ID=tr5712;transcript_id=tr5712
NC_006853.1	LoRTIA	mRNA	1464	2723	5	-	.	ID=tr5714;transcript_id=tr5714
NC_006853.1	LoRTIA	mRNA	1464	2913	7	-	.	ID=tr5711;transcript_id=tr5711
NC_006853.1	LoRTIA	mRNA	1464	3317	1	-	.	ID=tr5713;transcript_id=tr5713
NC_006853.1	LoRTIA	mRNA	1493	1732	1	+	.	ID=tr5715;transcript_id=tr5715
NC_006853.1	LoRTIA	mRNA	1556	1853	3	+	.	ID=tr5717;transcript_id=tr5717
NC_006853.1	LoRTIA	mRNA	1556	2085	1	+	.	ID=tr5718;transcript_id=tr5718
NC_006853.1	LoRTIA	mRNA	1556	2236	1	+	.	ID=tr5716;transcript_id=tr5716
NC_006853.1	LoRTIA	mRNA	1586	2085	1	+	.	ID=tr5719;transcript_id=tr5719
NC_006853.1	LoRTIA	mRNA	1586	2107	1	+	.	ID=tr5720;transcript_id=tr5720
NC_006853.1	LoRTIA	mRNA	1649	1853	1	+	.	ID=tr5722;transcript_id=tr5722
NC_006853.1	LoRTIA	mRNA	1649	2085	1	+	.	ID=tr5723;transcript_id=tr5723
NC_006853.1	LoRTIA	mRNA	1649	3023	2	+	.	ID=tr5721;transcript_id=tr5721
NC_006853.1	LoRTIA	mRNA	1751	2009	1	+	.	ID=tr5724;transcript_id=tr5724
NC_006853.1	LoRTIA	mRNA	1901	2107	1	+	.	ID=tr5725;transcript_id=tr5725
NC_006853.1	LoRTIA	mRNA	2023	2352	1	+	.	ID=tr5726;transcript_id=tr5726
NC_006853.1	LoRTIA	mRNA	2092	2512	1	+	.	ID=tr5727;transcript_id=tr5727
NC_006853.1	LoRTIA	mRNA	2247	2512	1	+	.	ID=tr5728;transcript_id=tr5728
NC_006853.1	LoRTIA	mRNA	2490	3004	1	+	.	ID=tr5730;transcript_id=tr5730
NC_006853.1	LoRTIA	mRNA	2490	3023	1	+	.	ID=tr5729;transcript_id=tr5729
NC_006853.1	LoRTIA	mRNA	2527	2973	1	+	.	ID=tr5731;transcript_id=tr5731
NC_006853.1	LoRTIA	mRNA	2572	3023	1	+	.	ID=tr5732;transcript_id=tr5732
NC_006853.1	LoRTIA	mRNA	2710	3023	1	+	.	ID=tr5733;transcript_id=tr5733
NC_006853.1	LoRTIA	mRNA	3017	4053	2	+	.	ID=tr5734;transcript_id=tr5734
NC_006853.1	LoRTIA	mRNA	3101	4053	10	+	.	ID=tr5735;transcript_id=tr5735
NC_006853.1	LoRTIA	mRNA	3230	4053	1	+	.	ID=tr5736;transcript_id=tr5736
NC_006853.1	LoRTIA	mRNA	3527	4053	1	+	.	ID=tr5737;transcript_id=tr5737
NC_006853.1	LoRTIA	mRNA	3707	4053	1	+	.	ID=tr5738;transcript_id=tr5738
NC_006853.1	LoRTIA	mRNA	4126	5308	2	+	.	ID=tr5739;transcript_id=tr5739
NC_006853.1	LoRTIA	mRNA	4197	5308	1	+	.	ID=tr5740;transcript_id=tr5740
NC_006853.1	LoRTIA	mRNA	4266	5308	11	+	.	ID=tr5741;transcript_id=tr5741
NC_006853.1	LoRTIA	mRNA	4305	5308	1	+	.	ID=tr5742;transcript_id=tr5742
NC_006853.1	LoRTIA	mRNA	4359	5308	2	+	.	ID=tr5743;transcript_id=tr5743
NC_006853.1	LoRTIA	mRNA	4425	5308	2	+	.	ID=tr5744;transcript_id=tr5744
NC_006853.1	LoRTIA	mRNA	4770	5308	10	+	.	ID=tr5745;transcript_id=tr5745
NC_006853.1	LoRTIA	mRNA	5040	5308	1	+	.	ID=tr5746;transcript_id=tr5746
NC_006853.1	LoRTIA	mRNA	5684	6202	10	-	.	ID=tr5747;transcript_id=tr5747
NC_006853.1	LoRTIA	mRNA	5684	6362	3	-	.	ID=tr5748;transcript_id=tr5748
NC_006853.1	LoRTIA	mRNA	5684	7070	1	-	.	ID=tr5750;transcript_id=tr5750
NC_006853.1	LoRTIA	mRNA	5684	7304	6	+	.	ID=tr5749;transcript_id=tr5749
NC_006853.1	LoRTIA	mRNA	5831	7304	1	+	.	ID=tr5751;transcript_id=tr5751
NC_006853.1	LoRTIA	mRNA	5912	6903	1	+	.	ID=tr5752;transcript_id=tr5752
NC_006853.1	LoRTIA	mRNA	5967	6258	1	+	.	ID=tr5753;transcript_id=tr5753
NC_006853.1	LoRTIA	mRNA	5967	6903	1	+	.	ID=tr5754;transcript_id=tr5754
NC_006853.1	LoRTIA	mRNA	5967	7304	1	+	.	ID=tr5755;transcript_id=tr5755
NC_006853.1	LoRTIA	mRNA	6047	7059	1	+	.	ID=tr5756;transcript_id=tr5756
NC_006853.1	LoRTIA	mRNA	6047	7304	2	+	.	ID=tr5757;transcript_id=tr5757
NC_006853.1	LoRTIA	mRNA	6104	6453	2	+	.	ID=tr5760;transcript_id=tr5760
NC_006853.1	LoRTIA	mRNA	6104	6903	1	+	.	ID=tr5759;transcript_id=tr5759
NC_006853.1	LoRTIA	mRNA	6104	6930	2	+	.	ID=tr5758;transcript_id=tr5758
NC_006853.1	LoRTIA	mRNA	6440	7304	1	+	.	ID=tr5761;transcript_id=tr5761
NC_006853.1	LoRTIA	mRNA	6499	7304	1	+	.	ID=tr5762;transcript_id=tr5762
NC_006853.1	LoRTIA	mRNA	6527	7304	2	+	.	ID=tr5763;transcript_id=tr5763
NC_006853.1	LoRTIA	mRNA	6749	7304	1	+	.	ID=tr5764;transcript_id=tr5764
NC_006853.1	LoRTIA	mRNA	6836	7304	4	+	.	ID=tr5765;transcript_id=tr5765
NC_006853.1	LoRTIA	mRNA	6857	7304	2	+	.	ID=tr5766;transcript_id=tr5766
NC_006853.1	LoRTIA	mRNA	7374	8060	52	+	.	ID=tr5767;transcript_id=tr5767
NC_006853.1	LoRTIA	mRNA	7512	8060	1	+	.	ID=tr5768;transcript_id=tr5768
NC_006853.1	LoRTIA	mRNA	7545	8060	1	+	.	ID=tr5769;transcript_id=tr5769
NC_006853.1	LoRTIA	mRNA	7635	8060	1	+	.	ID=tr5770;transcript_id=tr5770
NC_006853.1	LoRTIA	mRNA	7706	8060	5	+	.	ID=tr5771;transcript_id=tr5771
NC_006853.1	LoRTIA	mRNA	7782	8060	2	+	.	ID=tr5772;transcript_id=tr5772
NC_006853.1	LoRTIA	mRNA	8129	8707	1	+	.	ID=tr5775;transcript_id=tr5775
NC_006853.1	LoRTIA	mRNA	8129	8970	24	+	.	ID=tr5773;transcript_id=tr5773
NC_006853.1	LoRTIA	mRNA	8129	9754	6	+	.	ID=tr5774;transcript_id=tr5774
NC_006853.1	LoRTIA	mRNA	8282	8970	2	+	.	ID=tr5777;transcript_id=tr5777
NC_006853.1	LoRTIA	mRNA	8282	9754	1	+	.	ID=tr5776;transcript_id=tr5776
NC_006853.1	LoRTIA	mRNA	8482	8970	1	+	.	ID=tr5778;transcript_id=tr5778
NC_006853.1	LoRTIA	mRNA	8970	9458	1	+	.	ID=tr5781;transcript_id=tr5781
NC_006853.1	LoRTIA	mRNA	8970	9725	1	+	.	ID=tr5780;transcript_id=tr5780
NC_006853.1	LoRTIA	mRNA	8970	9754	31	+	.	ID=tr5779;transcript_id=tr5779
NC_006853.1	LoRTIA	mRNA	9027	9754	2	+	.	ID=tr5782;transcript_id=tr5782
NC_006853.1	LoRTIA	mRNA	9105	9754	1	+	.	ID=tr5783;transcript_id=tr5783
NC_006853.1	LoRTIA	mRNA	9157	9754	1	+	.	ID=tr5784;transcript_id=tr5784
NC_006853.1	LoRTIA	mRNA	9213	9754	1	+	.	ID=tr5785;transcript_id=tr5785
NC_006853.1	LoRTIA	mRNA	9313	9754	1	+	.	ID=tr5786;transcript_id=tr5786
NC_006853.1	LoRTIA	mRNA	9354	9754	1	+	.	ID=tr5787;transcript_id=tr5787
NC_006853.1	LoRTIA	mRNA	9390	9754	1	+	.	ID=tr5788;transcript_id=tr5788
NC_006853.1	LoRTIA	mRNA	9429	9754	1	+	.	ID=tr5789;transcript_id=tr5789
NC_006853.1	LoRTIA	mRNA	9446	9754	2	+	.	ID=tr5790;transcript_id=tr5790
NC_006853.1	LoRTIA	mRNA	9516	9754	1	+	.	ID=tr5791;transcript_id=tr5791
NC_006853.1	LoRTIA	mRNA	9572	9754	1	+	.	ID=tr5792;transcript_id=tr5792
NC_006853.1	LoRTIA	mRNA	9823	10169	10	+	.	ID=tr5793;transcript_id=tr5793
NC_006853.1	LoRTIA	mRNA	9955	10169	1	+	.	ID=tr5794;transcript_id=tr5794
NC_006853.1	LoRTIA	mRNA	10239	11906	18	+	.	ID=tr5795;transcript_id=tr5795
NC_006853.1	LoRTIA	mRNA	10304	11906	3	+	.	ID=tr5796;transcript_id=tr5796
NC_006853.1	LoRTIA	mRNA	11657	11906	1	+	.	ID=tr5797;transcript_id=tr5797
NC_006853.1	LoRTIA	mRNA	11717	11906	1	+	.	ID=tr5798;transcript_id=tr5798
NC_006853.1	LoRTIA	mRNA	12109	14514	3	+	.	ID=tr5800;transcript_id=tr5800
NC_006853.1	LoRTIA	mRNA	12109	15656	4	+	.	ID=tr5799;transcript_id=tr5799
NC_006853.1	LoRTIA	mRNA	12586	14412	1	+	.	ID=tr5801;transcript_id=tr5801
NC_006853.1	LoRTIA	mRNA	12763	14514	3	+	.	ID=tr5802;transcript_id=tr5802
NC_006853.1	LoRTIA	mRNA	13439	15656	1	+	.	ID=tr5803;transcript_id=tr5803
NC_006853.1	LoRTIA	mRNA	13687	15656	3	+	.	ID=tr5804;transcript_id=tr5804
NC_006853.1	LoRTIA	mRNA	14514	15656	15	+	.	ID=tr5805;transcript_id=tr5805
NC_006853.1	LoRTIA	mRNA	14624	15656	3	+	.	ID=tr5806;transcript_id=tr5806
NC_006853.1	LoRTIA	mRNA	14827	15656	5	+	.	ID=tr5807;transcript_id=tr5807
NC_006853.1	LoRTIA	mRNA	15194	15656	2	+	.	ID=tr5808;transcript_id=tr5808
NC_037328.1	LoRTIA	exon	990881	991189	1	+	.	ID=id1;Parent=tr1;transcript_id=tr1
NC_037328.1	LoRTIA	mRNA	990881	1002224	1	+	.	ID=tr1;transcript_id=tr1
NC_037328.1	LoRTIA	exon	991023	991189	3	+	.	ID=id5;Parent=tr2;transcript_id=tr2
NC_037328.1	LoRTIA	mRNA	991023	1002224	3	+	.	ID=tr2;transcript_id=tr2
NC_037328.1	LoRTIA	exon	994379	994552	1	+	.	ID=id2;Parent=tr1;transcript_id=tr1
NC_037328.1	LoRTIA	exon	994379	994552	3	+	.	ID=id6;Parent=tr2;transcript_id=tr2
NC_037328.1	LoRTIA	exon	997109	997268	1	+	.	ID=id3;Parent=tr1;transcript_id=tr1
NC_037328.1	LoRTIA	exon	997109	997268	3	+	.	ID=id7;Parent=tr2;transcript_id=tr2
NC_037328.1	LoRTIA	exon	1000452	1002224	1	+	.	ID=id4;Parent=tr1;transcript_id=tr1
NC_037328.1	LoRTIA	exon	1000452	1002224	3	+	.	ID=id8;Parent=tr2;transcript_id=tr2
NC_037328.1	LoRTIA	exon	1102880	1103061	1	-	.	ID=id9;Parent=tr3;transcript_id=tr3
NC_037328.1	LoRTIA	mRNA	1102880	1118312	1	-	.	ID=tr3;transcript_id=tr3
NC_037328.1	LoRTIA	exon	1105543	1105720	1	-	.	ID=id10;Parent=tr3;transcript_id=tr3
NC_037328.1	LoRTIA	exon	1112103	1112201	1	-	.	ID=id11;Parent=tr3;transcript_id=tr3
NC_037328.1	LoRTIA	exon	1118251	1118312	1	-	.	ID=id12;Parent=tr3;transcript_id=tr3
NC_037328.1	LoRTIA	exon	1390798	1391377	3	-	.	ID=id13;Parent=tr4;transcript_id=tr4
NC_037328.1	LoRTIA	mRNA	1390798	1455164	3	-	.	ID=tr4;transcript_id=tr4
NC_037328.1	LoRTIA	exon	1390815	1391377	13	-	.	ID=id16;Parent=tr5;transcript_id=tr5
NC_037328.1	LoRTIA	mRNA	1390815	1455164	13	-	.	ID=tr5;transcript_id=tr5
NC_037328.1	LoRTIA	exon	1407057	1407196	3	-	.	ID=id14;Parent=tr4;transcript_id=tr4
NC_037328.1	LoRTIA	exon	1407057	1407196	13	-	.	ID=id17;Parent=tr5;transcript_id=tr5
NC_037328.1	LoRTIA	exon	1454981	1455164	3	-	.	ID=id15;Parent=tr4;transcript_id=tr4
NC_037328.1	LoRTIA	exon	1454981	1455164	13	-	.	ID=id18;Parent=tr5;transcript_id=tr5
NC_037328.1	LoRTIA	mRNA	1930976	1931284	1	+	.	ID=tr6;transcript_id=tr6
NC_037328.1	LoRTIA	exon	1986084	1986148	1	+	.	ID=id19;Parent=tr7;transcript_id=tr7
NC_037328.1	LoRTIA	mRNA	1986084	2012387	1	+	.	ID=tr7;transcript_id=tr7
NC_037328.1	LoRTIA	exon	1988833	1989018	1	+	.	ID=id20;Parent=tr7;transcript_id=tr7
NC_037328.1	LoRTIA	exon	1990101	1990196	1	+	.	ID=id21;Parent=tr7;transcript_id=tr7
NC_037328.1	LoRTIA	exon	1990674	1990848	1	+	.	ID=id22;Parent=tr7;transcript_id=tr7
NC_037328.1	LoRTIA	exon	1994093	1994204	1	+	.	ID=id23;Parent=tr7;transcript_id=tr7
NC_037328.1	LoRTIA	exon	1995174	1995242	1	+	.	ID=id24;Parent=tr7;transcript_id=tr7
NC_037328.1	LoRTIA	exon	1995745	1995870	1	+	.	ID=id25;Parent=tr7;transcript_id=tr7
NC_037328.1	LoRTIA	exon	1996948	1997035	1	+	.	ID=id26;Parent=tr7;transcript_id=tr7
NC_037328.1	LoRTIA	exon	1997525	1997610	1	+	.	ID=id27;Parent=tr7;transcript_id=tr7
NC_037328.1	LoRTIA	exon	1997775	1997943	1	+	.	ID=id28;Parent=tr7;transcript_id=tr7
NC_037328.1	LoRTIA	exon	2000916	2001147	1	+	.	ID=id29;Parent=tr7;transcript_id=tr7
NC_037328.1	LoRTIA	exon	2003027	2003121	1	+	.	ID=id30;Parent=tr7;transcript_id=tr7
NC_037328.1	LoRTIA	exon	2003416	2003525	1	+	.	ID=id31;Parent=tr7;transcript_id=tr7
NC_037328.1	LoRTIA	exon	2003868	2004066	1	+	.	ID=id32;Parent=tr7;transcript_id=tr7
NC_037328.1	LoRTIA	exon	2005109	2005360	1	+	.	ID=id33;Parent=tr7;transcript_id=tr7
NC_037328.1	LoRTIA	exon	2005653	2005805	1	+	.	ID=id34;Parent=tr7;transcript_id=tr7
NC_037328.1	LoRTIA	exon	2007809	2008015	1	+	.	ID=id35;Parent=tr7;transcript_id=tr7
NC_037328.1	LoRTIA	exon	2009101	2009238	1	+	.	ID=id36;Parent=tr7;transcript_id=tr7
NC_037328.1	LoRTIA	exon	2010232	2010362	1	+	.	ID=id37;Parent=tr7;transcript_id=tr7
NC_037328.1	LoRTIA	exon	2010604	2010745	1	+	.	ID=id38;Parent=tr7;transcript_id=tr7
NC_037328.1	LoRTIA	exon	2011403	2011518	1	+	.	ID=id39;Parent=tr7;transcript_id=tr7
NC_037328.1	LoRTIA	exon	2011601	2012387	1	+	.	ID=id40;Parent=tr7;transcript_id=tr7
NC_037328.1	LoRTIA	exon	3210663	3211009	1	+	.	ID=id41;Parent=tr8;transcript_id=tr8
NC_037328.1	LoRTIA	mRNA	3210663	3222987	1	+	.	ID=tr8;transcript_id=tr8
NC_037328.1	LoRTIA	exon	3213826	3213892	1	+	.	ID=id42;Parent=tr8;transcript_id=tr8
NC_037328.1	LoRTIA	exon	3218816	3218938	1	+	.	ID=id43;Parent=tr8;transcript_id=tr8
NC_037328.1	LoRTIA	exon	3221627	3221723	1	+	.	ID=id44;Parent=tr8;transcript_id=tr8
NC_037328.1	LoRTIA	exon	3222452	3222987	1	+	.	ID=id45;Parent=tr8;transcript_id=tr8
NC_037328.1	LoRTIA	exon	3824614	3825038	12	-	.	ID=id46;Parent=tr9;transcript_id=tr9
NC_037328.1	LoRTIA	exon	3824614	3825038	1	-	.	ID=id51;Parent=tr10;transcript_id=tr10
NC_037328.1	LoRTIA	mRNA	3824614	3833294	12	-	.	ID=tr9;transcript_id=tr9
NC_037328.1	LoRTIA	mRNA	3824614	3833294	1	-	.	ID=tr10;transcript_id=tr10
NC_037328.1	LoRTIA	exon	3824711	3825038	1	-	.	ID=id56;Parent=tr11;transcript_id=tr11
NC_037328.1	LoRTIA	mRNA	3824711	3833294	1	-	.	ID=tr11;transcript_id=tr11
NC_037328.1	LoRTIA	exon	3826640	3826757	12	-	.	ID=id47;Parent=tr9;transcript_id=tr9
NC_037328.1	LoRTIA	exon	3826640	3826757	1	-	.	ID=id52;Parent=tr10;transcript_id=tr10
NC_037328.1	LoRTIA	exon	3826640	3826757	1	-	.	ID=id57;Parent=tr11;transcript_id=tr11
NC_037328.1	LoRTIA	exon	3827581	3827654	1	-	.	ID=id53;Parent=tr10;transcript_id=tr10
NC_037328.1	LoRTIA	exon	3827585	3827654	12	-	.	ID=id48;Parent=tr9;transcript_id=tr9
NC_037328.1	LoRTIA	exon	3827585	3827654	1	-	.	ID=id58;Parent=tr11;transcript_id=tr11
NC_037328.1	LoRTIA	exon	3829441	3829531	12	-	.	ID=id49;Parent=tr9;transcript_id=tr9
NC_037328.1	LoRTIA	exon	3829441	3829531	1	-	.	ID=id54;Parent=tr10;transcript_id=tr10
NC_037328.1	LoRTIA	exon	3829441	3829531	1	-	.	ID=id59;Parent=tr11;transcript_id=tr11
NC_037328.1	LoRTIA	exon	3833130	3833294	12	-	.	ID=id50;Parent=tr9;transcript_id=tr9
NC_037328.1	LoRTIA	exon	3833130	3833294	1	-	.	ID=id55;Parent=tr10;transcript_id=tr10
NC_037328.1	LoRTIA	exon	3833130	3833294	1	-	.	ID=id60;Parent=tr11;transcript_id=tr11
NC_037328.1	LoRTIA	exon	7114226	7114339	1	+	.	ID=id61;Parent=tr12;transcript_id=tr12
NC_037328.1	LoRTIA	exon	7114226	7114339	1	+	.	ID=id75;Parent=tr13;transcript_id=tr13
NC_037328.1	LoRTIA	exon	7114226	7114339	6	+	.	ID=id87;Parent=tr14;transcript_id=tr14
NC_037328.1	LoRTIA	exon	7114226	7114339	1	+	.	ID=id102;Parent=tr15;transcript_id=tr15
NC_037328.1	LoRTIA	mRNA	7114226	7127953	1	+	.	ID=tr12;transcript_id=tr12
NC_037328.1	LoRTIA	mRNA	7114226	7127953	1	+	.	ID=tr13;transcript_id=tr13
NC_037328.1	LoRTIA	mRNA	7114226	7127953	6	+	.	ID=tr14;transcript_id=tr14
NC_037328.1	LoRTIA	mRNA	7114226	7127953	1	+	.	ID=tr15;transcript_id=tr15
NC_037328.1	LoRTIA	exon	7116707	7116797	1	+	.	ID=id62;Parent=tr12;transcript_id=tr12
NC_037328.1	LoRTIA	exon	7116707	7116797	1	+	.	ID=id76;Parent=tr13;transcript_id=tr13
NC_037328.1	LoRTIA	exon	7116707	7116797	6	+	.	ID=id88;Parent=tr14;transcript_id=tr14
NC_037328.1	LoRTIA	exon	7116707	7116797	1	+	.	ID=id103;Parent=tr15;transcript_id=tr15
NC_037328.1	LoRTIA	exon	7117478	7117557	1	+	.	ID=id63;Parent=tr12;transcript_id=tr12
NC_037328.1	LoRTIA	exon	7117478	7117557	1	+	.	ID=id77;Parent=tr13;transcript_id=tr13
NC_037328.1	LoRTIA	exon	7117478	7117557	6	+	.	ID=id89;Parent=tr14;transcript_id=tr14
NC_037328.1	LoRTIA	exon	7117478	7117557	1	+	.	ID=id104;Parent=tr15;transcript_id=tr15
NC_037328.1	LoRTIA	exon	7119110	7119259	1	+	.	ID=id64;Parent=tr12;transcript_id=tr12
NC_037328.1	LoRTIA	exon	7119110	7119259	6	+	.	ID=id90;Parent=tr14;transcript_id=tr14
NC_037328.1	LoRTIA	exon	7119110	7119259	1	+	.	ID=id105;Parent=tr15;transcript_id=tr15
NC_037328.1	LoRTIA	exon	7119110	7120084	1	+	.	ID=id78;Parent=tr13;transcript_id=tr13
NC_037328.1	LoRTIA	exon	7119729	7119906	1	+	.	ID=id106;Parent=tr15;transcript_id=tr15
NC_037328.1	LoRTIA	exon	7119729	7119909	1	+	.	ID=id65;Parent=tr12;transcript_id=tr12
NC_037328.1	LoRTIA	exon	7119729	7119909	6	+	.	ID=id91;Parent=tr14;transcript_id=tr14
NC_037328.1	LoRTIA	exon	7120023	7120084	1	+	.	ID=id66;Parent=tr12;transcript_id=tr12
NC_037328.1	LoRTIA	exon	7120023	7120084	6	+	.	ID=id92;Parent=tr14;transcript_id=tr14
NC_037328.1	LoRTIA	exon	7120023	7120084	1	+	.	ID=id107;Parent=tr15;transcript_id=tr15
NC_037328.1	LoRTIA	exon	7120973	7121110	1	+	.	ID=id67;Parent=tr12;transcript_id=tr12
NC_037328.1	LoRTIA	exon	7120973	7121110	1	+	.	ID=id79;Parent=tr13;transcript_id=tr13
NC_037328.1	LoRTIA	exon	7120973	7121110	6	+	.	ID=id93;Parent=tr14;transcript_id=tr14
NC_037328.1	LoRTIA	exon	7120973	7121110	1	+	.	ID=id108;Parent=tr15;transcript_id=tr15
NC_037328.1	LoRTIA	exon	7121823	7122001	1	+	.	ID=id68;Parent=tr12;transcript_id=tr12
NC_037328.1	LoRTIA	exon	7121823	7122001	1	+	.	ID=id80;Parent=tr13;transcript_id=tr13
NC_037328.1	LoRTIA	exon	7121823	7122001	6	+	.	ID=id94;Parent=tr14;transcript_id=tr14
NC_037328.1	LoRTIA	exon	7121823	7122001	1	+	.	ID=id109;Parent=tr15;transcript_id=tr15
NC_037328.1	LoRTIA	exon	7122716	7122782	6	+	.	ID=id95;Parent=tr14;transcript_id=tr14
NC_037328.1	LoRTIA	exon	7122716	7122782	1	+	.	ID=id110;Parent=tr15;transcript_id=tr15
NC_037328.1	LoRTIA	exon	7122716	7122941	1	+	.	ID=id69;Parent=tr12;transcript_id=tr12
NC_037328.1	LoRTIA	exon	7122716	7122941	1	+	.	ID=id81;Parent=tr13;transcript_id=tr13
NC_037328.1	LoRTIA	exon	7122854	7122941	6	+	.	ID=id96;Parent=tr14;transcript_id=tr14
NC_037328.1	LoRTIA	exon	7122854	7122941	1	+	.	ID=id111;Parent=tr15;transcript_id=tr15
NC_037328.1	LoRTIA	exon	7123033	7123148	1	+	.	ID=id70;Parent=tr12;transcript_id=tr12
NC_037328.1	LoRTIA	exon	7123033	7123148	1	+	.	ID=id82;Parent=tr13;transcript_id=tr13
NC_037328.1	LoRTIA	exon	7123033	7123148	6	+	.	ID=id97;Parent=tr14;transcript_id=tr14
NC_037328.1	LoRTIA	exon	7123033	7123148	1	+	.	ID=id112;Parent=tr15;transcript_id=tr15
NC_037328.1	LoRTIA	exon	7123722	7123793	1	+	.	ID=id71;Parent=tr12;transcript_id=tr12
NC_037328.1	LoRTIA	exon	7123722	7123793	1	+	.	ID=id83;Parent=tr13;transcript_id=tr13
NC_037328.1	LoRTIA	exon	7123722	7123793	6	+	.	ID=id98;Parent=tr14;transcript_id=tr14
NC_037328.1	LoRTIA	exon	7123722	7123793	1	+	.	ID=id113;Parent=tr15;transcript_id=tr15
NC_037328.1	LoRTIA	exon	7123874	7124038	1	+	.	ID=id72;Parent=tr12;transcript_id=tr12
NC_037328.1	LoRTIA	exon	7123874	7124038	1	+	.	ID=id84;Parent=tr13;transcript_id=tr13
NC_037328.1	LoRTIA	exon	7123874	7124038	6	+	.	ID=id99;Parent=tr14;transcript_id=tr14
NC_037328.1	LoRTIA	exon	7123874	7124038	1	+	.	ID=id114;Parent=tr15;transcript_id=tr15
NC_037328.1	LoRTIA	exon	7124333	7124453	3	+	.	ID=id117;Parent=tr16;transcript_id=tr16
NC_037328.1	LoRTIA	mRNA	7124333	7127953	3	+	.	ID=tr16;transcript_id=tr16
NC_037328.1	LoRTIA	exon	7124334	7124453	1	+	.	ID=id73;Parent=tr12;transcript_id=tr12
NC_037328.1	LoRTIA	exon	7124334	7124453	1	+	.	ID=id85;Parent=tr13;transcript_id=tr13
NC_037328.1	LoRTIA	exon	7124334	7124453	6	+	.	ID=id100;Parent=tr14;transcript_id=tr14
NC_037328.1	LoRTIA	exon	7124334	7124453	1	+	.	ID=id115;Parent=tr15;transcript_id=tr15
NC_037328.1	LoRTIA	exon	7127725	7127953	1	+	.	ID=id74;Parent=tr12;transcript_id=tr12
NC_037328.1	LoRTIA	exon	7127725	7127953	1	+	.	ID=id86;Parent=tr13;transcript_id=tr13
NC_037328.1	LoRTIA	exon	7127725	7127953	6	+	.	ID=id101;Parent=tr14;transcript_id=tr14
NC_037328.1	LoRTIA	exon	7127725	7127953	1	+	.	ID=id116;Parent=tr15;transcript_id=tr15
NC_037328.1	LoRTIA	exon	7127725	7127953	3	+	.	ID=id118;Parent=tr16;transcript_id=tr16
NC_037328.1	LoRTIA	exon	10691773	10691810	1	+	.	ID=id127;Parent=tr19;transcript_id=tr19
NC_037328.1	LoRTIA	exon	10691773	10691821	2	+	.	ID=id119;Parent=tr17;transcript_id=tr17
NC_037328.1	LoRTIA	exon	10691773	10691821	7	+	.	ID=id123;Parent=tr18;transcript_id=tr18
NC_037328.1	LoRTIA	mRNA	10691773	10698910	2	+	.	ID=tr17;transcript_id=tr17
NC_037328.1	LoRTIA	mRNA	10691773	10698961	7	+	.	ID=tr18;transcript_id=tr18
NC_037328.1	LoRTIA	mRNA	10691773	10698961	1	+	.	ID=tr19;transcript_id=tr19
NC_037328.1	LoRTIA	exon	10695170	10695340	2	+	.	ID=id120;Parent=tr17;transcript_id=tr17
NC_037328.1	LoRTIA	exon	10695170	10695340	7	+	.	ID=id124;Parent=tr18;transcript_id=tr18
NC_037328.1	LoRTIA	exon	10695170	10695340	1	+	.	ID=id128;Parent=tr19;transcript_id=tr19
NC_037328.1	LoRTIA	exon	10698056	10698180	2	+	.	ID=id121;Parent=tr17;transcript_id=tr17
NC_037328.1	LoRTIA	exon	10698056	10698180	7	+	.	ID=id125;Parent=tr18;transcript_id=tr18
NC_037328.1	LoRTIA	exon	10698056	10698180	1	+	.	ID=id129;Parent=tr19;transcript_id=tr19
NC_037328.1	LoRTIA	exon	10698067	10698180	1	+	.	ID=id131;Parent=tr20;transcript_id=tr20
NC_037328.1	LoRTIA	mRNA	10698067	10698961	1	+	.	ID=tr20;transcript_id=tr20
NC_037328.1	LoRTIA	exon	10698785	10698910	2	+	.	ID=id122;Parent=tr17;transcript_id=tr17
NC_037328.1	LoRTIA	exon	10698785	10698961	7	+	.	ID=id126;Parent=tr18;transcript_id=tr18
NC_037328.1	LoRTIA	exon	10698785	10698961	1	+	.	ID=id130;Parent=tr19;transcript_id=tr19
NC_037328.1	LoRTIA	exon	10698785	10698961	1	+	.	ID=id132;Parent=tr20;transcript_id=tr20
NC_037328.1	LoRTIA	mRNA	11580798	11581237	1	+	.	ID=tr21;transcript_id=tr21
NC_037328.1	LoRTIA	exon	19418198	19418330	1	+	.	ID=id133;Parent=tr22;transcript_id=tr22
NC_037328.1	LoRTIA	mRNA	19418198	19437165	1	+	.	ID=tr22;transcript_id=tr22
NC_037328.1	LoRTIA	exon	19418216	19418401	1	+	.	ID=id138;Parent=tr23;transcript_id=tr23
NC_037328.1	LoRTIA	mRNA	19418216	19437165	1	+	.	ID=tr23;transcript_id=tr23
NC_037328.1	LoRTIA	exon	19421761	19421939	1	+	.	ID=id134;Parent=tr22;transcript_id=tr22
NC_037328.1	LoRTIA	exon	19421761	19421939	1	+	.	ID=id139;Parent=tr23;transcript_id=tr23
NC_037328.1	LoRTIA	exon	19426374	19426511	1	+	.	ID=id135;Parent=tr22;transcript_id=tr22
NC_037328.1	LoRTIA	exon	19426374	19426511	1	+	.	ID=id140;Parent=tr23;transcript_id=tr23
NC_037328.1	LoRTIA	exon	19431423	19431630	1	+	.	ID=id136;Parent=tr22;transcript_id=tr22
NC_037328.1	LoRTIA	exon	19431423	19431630	1	+	.	ID=id141;Parent=tr23;transcript_id=tr23
NC_037328.1	LoRTIA	exon	19436503	19437165	1	+	.	ID=id137;Parent=tr22;transcript_id=tr22
NC_037328.1	LoRTIA	exon	19436503	19437165	1	+	.	ID=id142;Parent=tr23;transcript_id=tr23
NC_037328.1	LoRTIA	mRNA	23043352	23044249	69	+	.	ID=tr24;transcript_id=tr24
NC_037328.1	LoRTIA	exon	36060270	36060855	1	-	.	ID=id143;Parent=tr25;transcript_id=tr25
NC_037328.1	LoRTIA	exon	36060270	36060855	1	-	.	ID=id146;Parent=tr26;transcript_id=tr26
NC_037328.1	LoRTIA	mRNA	36060270	36063697	1	-	.	ID=tr25;transcript_id=tr25
NC_037328.1	LoRTIA	mRNA	36060270	36063697	1	-	.	ID=tr26;transcript_id=tr26
NC_037328.1	LoRTIA	exon	36062735	36063697	1	-	.	ID=id147;Parent=tr26;transcript_id=tr26
NC_037328.1	LoRTIA	exon	36062768	36062939	1	-	.	ID=id144;Parent=tr25;transcript_id=tr25
NC_037328.1	LoRTIA	exon	36063525	36063697	1	-	.	ID=id145;Parent=tr25;transcript_id=tr25
NC_037328.1	LoRTIA	mRNA	40948887	40950564	4	+	.	ID=tr27;transcript_id=tr27
NC_037328.1	LoRTIA	mRNA	40950372	40950564	1	+	.	ID=tr28;transcript_id=tr28
NC_037328.1	LoRTIA	exon	43139093	43139289	1	-	.	ID=id148;Parent=tr29;transcript_id=tr29
NC_037328.1	LoRTIA	mRNA	43139093	43195102	1	-	.	ID=tr29;transcript_id=tr29
NC_037328.1	LoRTIA	exon	43153442	43153579	1	-	.	ID=id149;Parent=tr29;transcript_id=tr29
NC_037328.1	LoRTIA	exon	43171696	43171923	1	-	.	ID=id150;Parent=tr29;transcript_id=tr29
NC_037328.1	LoRTIA	exon	43194558	43195102	1	-	.	ID=id151;Parent=tr29;transcript_id=tr29
NC_037328.1	LoRTIA	exon	45156157	45156313	2	+	.	ID=id152;Parent=tr30;transcript_id=tr30
NC_037328.1	LoRTIA	mRNA	45156157	45188355	2	+	.	ID=tr30;transcript_id=tr30
NC_037328.1	LoRTIA	exon	45161565	45161791	2	+	.	ID=id153;Parent=tr30;transcript_id=tr30
NC_037328.1	LoRTIA	exon	45165550	45165633	2	+	.	ID=id154;Parent=tr30;transcript_id=tr30
NC_037328.1	LoRTIA	exon	45170033	45170179	2	+	.	ID=id155;Parent=tr30;transcript_id=tr30
NC_037328.1	LoRTIA	exon	45174039	45174206	2	+	.	ID=id156;Parent=tr30;transcript_id=tr30
NC_037328.1	LoRTIA	exon	45177959	45178099	2	+	.	ID=id157;Parent=tr30;transcript_id=tr30
NC_037328.1	LoRTIA	exon	45183906	45184004	2	+	.	ID=id158;Parent=tr30;transcript_id=tr30
NC_037328.1	LoRTIA	exon	45187541	45188355	2	+	.	ID=id159;Parent=tr30;transcript_id=tr30
NC_037328.1	LoRTIA	exon	46001995	46002091	1	+	.	ID=id160;Parent=tr31;transcript_id=tr31
NC_037328.1	LoRTIA	exon	46001995	46002091	1	+	.	ID=id165;Parent=tr32;transcript_id=tr32
NC_037328.1	LoRTIA	mRNA	46001995	46016855	1	+	.	ID=tr31;transcript_id=tr31
NC_037328.1	LoRTIA	mRNA	46001995	46016855	1	+	.	ID=tr32;transcript_id=tr32
NC_037328.1	LoRTIA	exon	46002012	46002091	2	+	.	ID=id170;Parent=tr33;transcript_id=tr33
NC_037328.1	LoRTIA	mRNA	46002012	46015299	2	+	.	ID=tr33;transcript_id=tr33
NC_037328.1	LoRTIA	exon	46007109	46007323	2	+	.	ID=id171;Parent=tr33;transcript_id=tr33
NC_037328.1	LoRTIA	exon	46007161	46007323	1	+	.	ID=id161;Parent=tr31;transcript_id=tr31
NC_037328.1	LoRTIA	exon	46007161	46007327	1	+	.	ID=id166;Parent=tr32;transcript_id=tr32
NC_037328.1	LoRTIA	exon	46010003	46010077	1	+	.	ID=id162;Parent=tr31;transcript_id=tr31
NC_037328.1	LoRTIA	exon	46010003	46010077	2	+	.	ID=id172;Parent=tr33;transcript_id=tr33
NC_037328.1	LoRTIA	exon	46010006	46010077	1	+	.	ID=id167;Parent=tr32;transcript_id=tr32
NC_037328.1	LoRTIA	exon	46013671	46013726	1	+	.	ID=id163;Parent=tr31;transcript_id=tr31
NC_037328.1	LoRTIA	exon	46013671	46013726	1	+	.	ID=id168;Parent=tr32;transcript_id=tr32
NC_037328.1	LoRTIA	exon	46013671	46013726	2	+	.	ID=id173;Parent=tr33;transcript_id=tr33
NC_037328.1	LoRTIA	exon	46015012	46015299	2	+	.	ID=id174;Parent=tr33;transcript_id=tr33
NC_037328.1	LoRTIA	exon	46015012	46016855	1	+	.	ID=id164;Parent=tr31;transcript_id=tr31
NC_037328.1	LoRTIA	exon	46015012	46016855	1	+	.	ID=id169;Parent=tr32;transcript_id=tr32
NC_037328.1	LoRTIA	exon	46061449	46061568	35	-	.	ID=id175;Parent=tr34;transcript_id=tr34
NC_037328.1	LoRTIA	exon	46061449	46061568	2	-	.	ID=id181;Parent=tr35;transcript_id=tr35
NC_037328.1	LoRTIA	exon	46061449	46062251	1	-	.	ID=id186;Parent=tr36;transcript_id=tr36
NC_037328.1	LoRTIA	mRNA	46061449	46066949	35	-	.	ID=tr34;transcript_id=tr34
NC_037328.1	LoRTIA	mRNA	46061449	46066949	2	-	.	ID=tr35;transcript_id=tr35
NC_037328.1	LoRTIA	mRNA	46061449	46066949	1	-	.	ID=tr36;transcript_id=tr36
NC_037328.1	LoRTIA	mRNA	46061449	46066949	1	-	.	ID=tr37;transcript_id=tr37
NC_037328.1	LoRTIA	exon	46062188	46062251	35	-	.	ID=id176;Parent=tr34;transcript_id=tr34
NC_037328.1	LoRTIA	exon	46062188	46062251	2	-	.	ID=id182;Parent=tr35;transcript_id=tr35
NC_037328.1	LoRTIA	exon	46063302	46063438	35	-	.	ID=id177;Parent=tr34;transcript_id=tr34
NC_037328.1	LoRTIA	exon	46063302	46063438	2	-	.	ID=id183;Parent=tr35;transcript_id=tr35
NC_037328.1	LoRTIA	exon	46063302	46063438	1	-	.	ID=id187;Parent=tr36;transcript_id=tr36
NC_037328.1	LoRTIA	exon	46066074	46066185	3	-	.	ID=id191;Parent=tr38;transcript_id=tr38
NC_037328.1	LoRTIA	mRNA	46066074	46066949	3	-	.	ID=tr38;transcript_id=tr38
NC_037328.1	LoRTIA	exon	46066075	46066185	35	-	.	ID=id178;Parent=tr34;transcript_id=tr34
NC_037328.1	LoRTIA	exon	46066075	46066185	1	-	.	ID=id188;Parent=tr36;transcript_id=tr36
NC_037328.1	LoRTIA	exon	46066075	46066775	2	-	.	ID=id184;Parent=tr35;transcript_id=tr35
NC_037328.1	LoRTIA	exon	46066700	46066775	35	-	.	ID=id179;Parent=tr34;transcript_id=tr34
NC_037328.1	LoRTIA	exon	46066700	46066775	1	-	.	ID=id189;Parent=tr36;transcript_id=tr36
NC_037328.1	LoRTIA	exon	46066700	46066775	3	-	.	ID=id192;Parent=tr38;transcript_id=tr38
NC_037328.1	LoRTIA	exon	46066907	46066949	35	-	.	ID=id180;Parent=tr34;transcript_id=tr34
NC_037328.1	LoRTIA	exon	46066907	46066949	2	-	.	ID=id185;Parent=tr35;transcript_id=tr35
NC_037328.1	LoRTIA	exon	46066907	46066949	1	-	.	ID=id190;Parent=tr36;transcript_id=tr36
NC_037328.1	LoRTIA	exon	46066907	46066949	3	-	.	ID=id193;Parent=tr38;transcript_id=tr38
NC_037328.1	LoRTIA	exon	52713863	52714107	1	-	.	ID=id194;Parent=tr39;transcript_id=tr39
NC_037328.1	LoRTIA	mRNA	52713863	52777180	1	-	.	ID=tr39;transcript_id=tr39
NC_037328.1	LoRTIA	exon	52716650	52716674	1	-	.	ID=id195;Parent=tr39;transcript_id=tr39
NC_037328.1	LoRTIA	exon	52718247	52718278	1	-	.	ID=id196;Parent=tr39;transcript_id=tr39
NC_037328.1	LoRTIA	exon	52722640	52722732	1	-	.	ID=id197;Parent=tr39;transcript_id=tr39
NC_037328.1	LoRTIA	exon	52724009	52724101	1	-	.	ID=id198;Parent=tr39;transcript_id=tr39
NC_037328.1	LoRTIA	exon	52724812	52724904	1	-	.	ID=id199;Parent=tr39;transcript_id=tr39
NC_037328.1	LoRTIA	exon	52729857	52729964	1	-	.	ID=id200;Parent=tr39;transcript_id=tr39
NC_037328.1	LoRTIA	exon	52752231	52752320	1	-	.	ID=id201;Parent=tr39;transcript_id=tr39
NC_037328.1	LoRTIA	exon	52764144	52764491	1	-	.	ID=id202;Parent=tr39;transcript_id=tr39
NC_037328.1	LoRTIA	exon	52777013	52777180	1	-	.	ID=id203;Parent=tr39;transcript_id=tr39
NC_037328.1	LoRTIA	mRNA	54226920	54227691	78	-	.	ID=tr40;transcript_id=tr40
NC_037328.1	LoRTIA	mRNA	54226955	54227691	1	-	.	ID=tr41;transcript_id=tr41
NC_037328.1	LoRTIA	mRNA	54849110	54850868	1	+	.	ID=tr42;transcript_id=tr42
NC_037328.1	LoRTIA	exon	57309098	57309364	1	-	.	ID=id204;Parent=tr43;transcript_id=tr43
NC_037328.1	LoRTIA	mRNA	57309098	57343669	1	-	.	ID=tr43;transcript_id=tr43
NC_037328.1	LoRTIA	exon	57310876	57310944	1	-	.	ID=id205;Parent=tr43;transcript_id=tr43
NC_037328.1	LoRTIA	exon	57312656	57312783	1	-	.	ID=id206;Parent=tr43;transcript_id=tr43
NC_037328.1	LoRTIA	exon	57313431	57313586	1	-	.	ID=id207;Parent=tr43;transcript_id=tr43
NC_037328.1	LoRTIA	exon	57313824	57313858	1	-	.	ID=id208;Parent=tr43;transcript_id=tr43
NC_037328.1	LoRTIA	exon	57317853	57317934	1	-	.	ID=id209;Parent=tr43;transcript_id=tr43
NC_037328.1	LoRTIA	exon	57320011	57320060	1	-	.	ID=id210;Parent=tr43;transcript_id=tr43
NC_037328.1	LoRTIA	exon	57322740	57322847	1	-	.	ID=id211;Parent=tr43;transcript_id=tr43
NC_037328.1	LoRTIA	exon	57333464	57333534	1	-	.	ID=id212;Parent=tr43;transcript_id=tr43
NC_037328.1	LoRTIA	exon	57336410	57336459	1	-	.	ID=id213;Parent=tr43;transcript_id=tr43
NC_037328.1	LoRTIA	exon	57340306	57340347	1	-	.	ID=id214;Parent=tr43;transcript_id=tr43
NC_037328.1	LoRTIA	exon	57343219	57343669	1	-	.	ID=id215;Parent=tr43;transcript_id=tr43
NC_037328.1	LoRTIA	exon	57409711	57411367	1	-	.	ID=id216;Parent=tr44;transcript_id=tr44
NC_037328.1	LoRTIA	mRNA	57409711	57412570	1	-	.	ID=tr44;transcript_id=tr44
NC_037328.1	LoRTIA	exon	57410436	57411367	1	-	.	ID=id218;Parent=tr45;transcript_id=tr45
NC_037328.1	LoRTIA	mRNA	57410436	57412494	1	-	.	ID=tr45;transcript_id=tr45
NC_037328.1	LoRTIA	exon	57411782	57412494	1	-	.	ID=id219;Parent=tr45;transcript_id=tr45
NC_037328.1	LoRTIA	exon	57411782	57412570	1	-	.	ID=id217;Parent=tr44;transcript_id=tr44
NC_037328.1	LoRTIA	mRNA	57412001	57412433	1	-	.	ID=tr46;transcript_id=tr46
NC_037328.1	LoRTIA	mRNA	57798440	57799337	22	-	.	ID=tr47;transcript_id=tr47
NC_037328.1	LoRTIA	exon	58401607	58404622	1	-	.	ID=id220;Parent=tr48;transcript_id=tr48
NC_037328.1	LoRTIA	mRNA	58401607	58433776	1	-	.	ID=tr48;transcript_id=tr48
NC_037328.1	LoRTIA	exon	58402734	58404622	1	-	.	ID=id225;Parent=tr49;transcript_id=tr49
NC_037328.1	LoRTIA	mRNA	58402734	58433757	1	-	.	ID=tr49;transcript_id=tr49
NC_037328.1	LoRTIA	exon	58404384	58404622	1	-	.	ID=id230;Parent=tr50;transcript_id=tr50
NC_037328.1	LoRTIA	exon	58404384	58404622	2	-	.	ID=id235;Parent=tr51;transcript_id=tr51
NC_037328.1	LoRTIA	mRNA	58404384	58433757	1	-	.	ID=tr50;transcript_id=tr50
NC_037328.1	LoRTIA	mRNA	58404384	58433776	2	-	.	ID=tr51;transcript_id=tr51
NC_037328.1	LoRTIA	exon	58405323	58405389	1	-	.	ID=id221;Parent=tr48;transcript_id=tr48
NC_037328.1	LoRTIA	exon	58405323	58405389	1	-	.	ID=id226;Parent=tr49;transcript_id=tr49
NC_037328.1	LoRTIA	exon	58405323	58405389	1	-	.	ID=id231;Parent=tr50;transcript_id=tr50
NC_037328.1	LoRTIA	exon	58405323	58405389	2	-	.	ID=id236;Parent=tr51;transcript_id=tr51
NC_037328.1	LoRTIA	exon	58405696	58405815	1	-	.	ID=id222;Parent=tr48;transcript_id=tr48
NC_037328.1	LoRTIA	exon	58405696	58405815	1	-	.	ID=id227;Parent=tr49;transcript_id=tr49
NC_037328.1	LoRTIA	exon	58405696	58405815	1	-	.	ID=id232;Parent=tr50;transcript_id=tr50
NC_037328.1	LoRTIA	exon	58405696	58405815	2	-	.	ID=id237;Parent=tr51;transcript_id=tr51
NC_037328.1	LoRTIA	exon	58406232	58406365	1	-	.	ID=id223;Parent=tr48;transcript_id=tr48
NC_037328.1	LoRTIA	exon	58406232	58406365	1	-	.	ID=id228;Parent=tr49;transcript_id=tr49
NC_037328.1	LoRTIA	exon	58406232	58406365	1	-	.	ID=id233;Parent=tr50;transcript_id=tr50
NC_037328.1	LoRTIA	exon	58406232	58406368	2	-	.	ID=id238;Parent=tr51;transcript_id=tr51
NC_037328.1	LoRTIA	exon	58433484	58433757	1	-	.	ID=id229;Parent=tr49;transcript_id=tr49
NC_037328.1	LoRTIA	exon	58433484	58433757	1	-	.	ID=id234;Parent=tr50;transcript_id=tr50
NC_037328.1	LoRTIA	exon	58433484	58433776	1	-	.	ID=id224;Parent=tr48;transcript_id=tr48
NC_037328.1	LoRTIA	exon	58433484	58433776	2	-	.	ID=id239;Parent=tr51;transcript_id=tr51
NC_037328.1	LoRTIA	mRNA	61183743	61184328	3	+	.	ID=tr52;transcript_id=tr52
NC_037328.1	LoRTIA	exon	64211527	64211921	1	-	.	ID=id240;Parent=tr53;transcript_id=tr53
NC_037328.1	LoRTIA	mRNA	64211527	64240564	1	-	.	ID=tr53;transcript_id=tr53
NC_037328.1	LoRTIA	exon	64214329	64214449	1	-	.	ID=id241;Parent=tr53;transcript_id=tr53
NC_037328.1	LoRTIA	exon	64216441	64217739	1	-	.	ID=id242;Parent=tr53;transcript_id=tr53
NC_037328.1	LoRTIA	exon	64222201	64222355	1	-	.	ID=id243;Parent=tr53;transcript_id=tr53
NC_037328.1	LoRTIA	exon	64226534	64226617	1	-	.	ID=id244;Parent=tr53;transcript_id=tr53
NC_037328.1	LoRTIA	exon	64230744	64230966	1	-	.	ID=id245;Parent=tr53;transcript_id=tr53
NC_037328.1	LoRTIA	exon	64238954	64239140	1	-	.	ID=id246;Parent=tr53;transcript_id=tr53
NC_037328.1	LoRTIA	exon	64240282	64240564	1	-	.	ID=id247;Parent=tr53;transcript_id=tr53
NC_037328.1	LoRTIA	exon	64646730	64646896	1	-	.	ID=id248;Parent=tr54;transcript_id=tr54
NC_037328.1	LoRTIA	mRNA	64646730	64861864	1	-	.	ID=tr54;transcript_id=tr54
NC_037328.1	LoRTIA	exon	64663517	64663615	1	-	.	ID=id249;Parent=tr54;transcript_id=tr54
NC_037328.1	LoRTIA	exon	64677725	64677911	1	-	.	ID=id250;Parent=tr54;transcript_id=tr54
NC_037328.1	LoRTIA	exon	64689635	64689730	1	-	.	ID=id251;Parent=tr54;transcript_id=tr54
NC_037328.1	LoRTIA	exon	64712003	64712100	1	-	.	ID=id252;Parent=tr54;transcript_id=tr54
NC_037328.1	LoRTIA	exon	64715681	64715787	1	-	.	ID=id253;Parent=tr54;transcript_id=tr54
NC_037328.1	LoRTIA	exon	64720288	64720418	1	-	.	ID=id254;Parent=tr54;transcript_id=tr54
NC_037328.1	LoRTIA	exon	64723656	64723766	1	-	.	ID=id255;Parent=tr54;transcript_id=tr54
NC_037328.1	LoRTIA	exon	64744546	64744629	1	-	.	ID=id256;Parent=tr54;transcript_id=tr54
NC_037328.1	LoRTIA	exon	64788175	64788368	1	-	.	ID=id257;Parent=tr54;transcript_id=tr54
NC_037328.1	LoRTIA	exon	64860754	64861864	1	-	.	ID=id258;Parent=tr54;transcript_id=tr54
NC_037328.1	LoRTIA	exon	65318388	65318578	3	+	.	ID=id259;Parent=tr55;transcript_id=tr55
NC_037328.1	LoRTIA	mRNA	65318388	65324504	3	+	.	ID=tr55;transcript_id=tr55
NC_037328.1	LoRTIA	exon	65322761	65322907	3	+	.	ID=id260;Parent=tr55;transcript_id=tr55
NC_037328.1	LoRTIA	exon	65324391	65324504	3	+	.	ID=id261;Parent=tr55;transcript_id=tr55
NC_037328.1	LoRTIA	exon	66798342	66798643	3	-	.	ID=id262;Parent=tr56;transcript_id=tr56
NC_037328.1	LoRTIA	exon	66798342	66798643	1	-	.	ID=id267;Parent=tr57;transcript_id=tr57
NC_037328.1	LoRTIA	mRNA	66798342	66819094	3	-	.	ID=tr56;transcript_id=tr56
NC_037328.1	LoRTIA	mRNA	66798342	66819094	1	-	.	ID=tr57;transcript_id=tr57
NC_037328.1	LoRTIA	exon	66802291	66802350	3	-	.	ID=id263;Parent=tr56;transcript_id=tr56
NC_037328.1	LoRTIA	exon	66802291	66802350	1	-	.	ID=id268;Parent=tr57;transcript_id=tr57
NC_037328.1	LoRTIA	exon	66804915	66805031	1	-	.	ID=id269;Parent=tr57;transcript_id=tr57
NC_037328.1	LoRTIA	exon	66806937	66807083	3	-	.	ID=id264;Parent=tr56;transcript_id=tr56
NC_037328.1	LoRTIA	exon	66806937	66807083	1	-	.	ID=id270;Parent=tr57;transcript_id=tr57
NC_037328.1	LoRTIA	exon	66809952	66810077	3	-	.	ID=id265;Parent=tr56;transcript_id=tr56
NC_037328.1	LoRTIA	exon	66809952	66810077	1	-	.	ID=id271;Parent=tr57;transcript_id=tr57
NC_037328.1	LoRTIA	exon	66819037	66819094	3	-	.	ID=id266;Parent=tr56;transcript_id=tr56
NC_037328.1	LoRTIA	exon	66819037	66819094	1	-	.	ID=id272;Parent=tr57;transcript_id=tr57
NC_037328.1	LoRTIA	exon	66820345	66820411	1	+	.	ID=id273;Parent=tr58;transcript_id=tr58
NC_037328.1	LoRTIA	mRNA	66820345	66861493	1	+	.	ID=tr58;transcript_id=tr58
NC_037328.1	LoRTIA	exon	66840937	66841062	1	+	.	ID=id274;Parent=tr58;transcript_id=tr58
NC_037328.1	LoRTIA	exon	66845099	66845207	1	+	.	ID=id275;Parent=tr58;transcript_id=tr58
NC_037328.1	LoRTIA	mRNA	66847172	66847646	18	+	.	ID=tr59;transcript_id=tr59
NC_037328.1	LoRTIA	exon	66858691	66858799	1	+	.	ID=id276;Parent=tr58;transcript_id=tr58
NC_037328.1	LoRTIA	exon	66861280	66861493	1	+	.	ID=id277;Parent=tr58;transcript_id=tr58
NC_037328.1	LoRTIA	exon	69127832	69128018	3	+	.	ID=id278;Parent=tr60;transcript_id=tr60
NC_037328.1	LoRTIA	mRNA	69127832	69177876	3	+	.	ID=tr60;transcript_id=tr60
NC_037328.1	LoRTIA	exon	69145867	69146020	3	+	.	ID=id279;Parent=tr60;transcript_id=tr60
NC_037328.1	LoRTIA	exon	69147856	69148527	3	+	.	ID=id280;Parent=tr60;transcript_id=tr60
NC_037328.1	LoRTIA	exon	69149916	69150091	3	+	.	ID=id281;Parent=tr60;transcript_id=tr60
NC_037328.1	LoRTIA	exon	69151877	69151991	3	+	.	ID=id282;Parent=tr60;transcript_id=tr60
NC_037328.1	LoRTIA	exon	69177352	69177876	3	+	.	ID=id283;Parent=tr60;transcript_id=tr60
NC_037328.1	LoRTIA	exon	69893690	69894845	1	-	.	ID=id284;Parent=tr61;transcript_id=tr61
NC_037328.1	LoRTIA	mRNA	69893690	69946593	1	-	.	ID=tr61;transcript_id=tr61
NC_037328.1	LoRTIA	exon	69896498	69896612	1	-	.	ID=id285;Parent=tr61;transcript_id=tr61
NC_037328.1	LoRTIA	exon	69897685	69897830	1	-	.	ID=id286;Parent=tr61;transcript_id=tr61
NC_037328.1	LoRTIA	exon	69899536	69899635	1	-	.	ID=id287;Parent=tr61;transcript_id=tr61
NC_037328.1	LoRTIA	exon	69901154	69901243	1	-	.	ID=id288;Parent=tr61;transcript_id=tr61
NC_037328.1	LoRTIA	exon	69904440	69904505	1	-	.	ID=id289;Parent=tr61;transcript_id=tr61
NC_037328.1	LoRTIA	exon	69908099	69908160	1	-	.	ID=id290;Parent=tr61;transcript_id=tr61
NC_037328.1	LoRTIA	exon	69915655	69915727	1	-	.	ID=id291;Parent=tr61;transcript_id=tr61
NC_037328.1	LoRTIA	exon	69919257	69919312	1	-	.	ID=id292;Parent=tr61;transcript_id=tr61
NC_037328.1	LoRTIA	exon	69927441	69927488	1	-	.	ID=id293;Parent=tr61;transcript_id=tr61
NC_037328.1	LoRTIA	exon	69927921	69928070	1	-	.	ID=id294;Parent=tr61;transcript_id=tr61
NC_037328.1	LoRTIA	exon	69928148	69928283	1	-	.	ID=id295;Parent=tr61;transcript_id=tr61
NC_037328.1	LoRTIA	exon	69934492	69934613	1	-	.	ID=id296;Parent=tr61;transcript_id=tr61
NC_037328.1	LoRTIA	exon	69946437	69946593	1	-	.	ID=id297;Parent=tr61;transcript_id=tr61
NC_037328.1	LoRTIA	exon	70176689	70176762	1	-	.	ID=id298;Parent=tr63;transcript_id=tr63
NC_037328.1	LoRTIA	exon	70176689	70176762	1	-	.	ID=id303;Parent=tr64;transcript_id=tr64
NC_037328.1	LoRTIA	mRNA	70176689	70180133	3	-	.	ID=tr62;transcript_id=tr62
NC_037328.1	LoRTIA	mRNA	70176689	70180133	1	-	.	ID=tr63;transcript_id=tr63
NC_037328.1	LoRTIA	mRNA	70176689	70180133	1	-	.	ID=tr64;transcript_id=tr64
NC_037328.1	LoRTIA	exon	70176706	70176762	1	-	.	ID=id308;Parent=tr65;transcript_id=tr65
NC_037328.1	LoRTIA	exon	70176706	70176762	1	-	.	ID=id313;Parent=tr66;transcript_id=tr66
NC_037328.1	LoRTIA	exon	70176706	70176762	1	-	.	ID=id318;Parent=tr68;transcript_id=tr68
NC_037328.1	LoRTIA	mRNA	70176706	70180133	1	-	.	ID=tr65;transcript_id=tr65
NC_037328.1	LoRTIA	mRNA	70176706	70180133	1	-	.	ID=tr66;transcript_id=tr66
NC_037328.1	LoRTIA	mRNA	70176706	70180133	8	-	.	ID=tr67;transcript_id=tr67
NC_037328.1	LoRTIA	mRNA	70176706	70180133	1	-	.	ID=tr68;transcript_id=tr68
NC_037328.1	LoRTIA	exon	70177970	70178114	1	-	.	ID=id299;Parent=tr63;transcript_id=tr63
NC_037328.1	LoRTIA	exon	70177970	70178114	1	-	.	ID=id304;Parent=tr64;transcript_id=tr64
NC_037328.1	LoRTIA	exon	70177970	70178114	1	-	.	ID=id309;Parent=tr65;transcript_id=tr65
NC_037328.1	LoRTIA	exon	70177970	70178114	1	-	.	ID=id314;Parent=tr66;transcript_id=tr66
NC_037328.1	LoRTIA	exon	70177970	70178114	1	-	.	ID=id319;Parent=tr68;transcript_id=tr68
NC_037328.1	LoRTIA	exon	70179046	70179202	1	-	.	ID=id320;Parent=tr68;transcript_id=tr68
NC_037328.1	LoRTIA	exon	70179050	70179202	1	-	.	ID=id300;Parent=tr63;transcript_id=tr63
NC_037328.1	LoRTIA	exon	70179050	70179202	1	-	.	ID=id305;Parent=tr64;transcript_id=tr64
NC_037328.1	LoRTIA	exon	70179050	70179202	1	-	.	ID=id310;Parent=tr65;transcript_id=tr65
NC_037328.1	LoRTIA	exon	70179050	70179202	1	-	.	ID=id315;Parent=tr66;transcript_id=tr66
NC_037328.1	LoRTIA	exon	70179424	70179468	1	-	.	ID=id301;Parent=tr63;transcript_id=tr63
NC_037328.1	LoRTIA	exon	70179424	70179468	1	-	.	ID=id306;Parent=tr64;transcript_id=tr64
NC_037328.1	LoRTIA	exon	70179424	70179468	1	-	.	ID=id311;Parent=tr65;transcript_id=tr65
NC_037328.1	LoRTIA	exon	70179424	70179468	1	-	.	ID=id316;Parent=tr66;transcript_id=tr66
NC_037328.1	LoRTIA	exon	70179424	70179468	1	-	.	ID=id321;Parent=tr68;transcript_id=tr68
NC_037328.1	LoRTIA	exon	70180065	70180133	1	-	.	ID=id302;Parent=tr63;transcript_id=tr63
NC_037328.1	LoRTIA	exon	70180065	70180133	1	-	.	ID=id317;Parent=tr66;transcript_id=tr66
NC_037328.1	LoRTIA	exon	70180105	70180133	1	-	.	ID=id307;Parent=tr64;transcript_id=tr64
NC_037328.1	LoRTIA	exon	70180105	70180133	1	-	.	ID=id312;Parent=tr65;transcript_id=tr65
NC_037328.1	LoRTIA	exon	70180105	70180133	1	-	.	ID=id322;Parent=tr68;transcript_id=tr68
NC_037328.1	LoRTIA	mRNA	71013967	71014263	1	+	.	ID=tr69;transcript_id=tr69
NC_037328.1	LoRTIA	mRNA	71868302	71869009	14	+	.	ID=tr70;transcript_id=tr70
NC_037328.1	LoRTIA	exon	75926836	75927258	1	-	.	ID=id323;Parent=tr71;transcript_id=tr71
NC_037328.1	LoRTIA	mRNA	75926836	76006021	1	-	.	ID=tr71;transcript_id=tr71
NC_037328.1	LoRTIA	exon	75929761	75929867	1	-	.	ID=id324;Parent=tr71;transcript_id=tr71
NC_037328.1	LoRTIA	exon	75934045	75934124	1	-	.	ID=id325;Parent=tr71;transcript_id=tr71
NC_037328.1	LoRTIA	exon	75936748	75936852	1	-	.	ID=id326;Parent=tr71;transcript_id=tr71
NC_037328.1	LoRTIA	exon	75936938	75936982	1	-	.	ID=id327;Parent=tr71;transcript_id=tr71
NC_037328.1	LoRTIA	exon	75942404	75942519	1	-	.	ID=id328;Parent=tr71;transcript_id=tr71
NC_037328.1	LoRTIA	exon	75950655	75951179	1	-	.	ID=id329;Parent=tr71;transcript_id=tr71
NC_037328.1	LoRTIA	exon	75956109	75956226	1	-	.	ID=id330;Parent=tr71;transcript_id=tr71
NC_037328.1	LoRTIA	exon	75967007	75967097	1	-	.	ID=id331;Parent=tr71;transcript_id=tr71
NC_037328.1	LoRTIA	exon	75970302	75970428	1	-	.	ID=id332;Parent=tr71;transcript_id=tr71
NC_037328.1	LoRTIA	exon	75971266	75971328	1	-	.	ID=id333;Parent=tr71;transcript_id=tr71
NC_037328.1	LoRTIA	exon	76005732	76006021	1	-	.	ID=id334;Parent=tr71;transcript_id=tr71
NC_037328.1	LoRTIA	mRNA	76416077	76416645	1	-	.	ID=tr73;transcript_id=tr73
NC_037328.1	LoRTIA	mRNA	76416077	76417842	74	-	.	ID=tr72;transcript_id=tr72
NC_037328.1	LoRTIA	mRNA	76416121	76417842	1	-	.	ID=tr74;transcript_id=tr74
NC_037328.1	LoRTIA	mRNA	76417290	76417842	1	-	.	ID=tr75;transcript_id=tr75
NC_037328.1	LoRTIA	exon	77130195	77130830	1	+	.	ID=id335;Parent=tr76;transcript_id=tr76
NC_037328.1	LoRTIA	mRNA	77130195	77309567	1	+	.	ID=tr76;transcript_id=tr76
NC_037328.1	LoRTIA	exon	77262554	77262706	1	+	.	ID=id336;Parent=tr76;transcript_id=tr76
NC_037328.1	LoRTIA	exon	77264902	77265091	1	+	.	ID=id337;Parent=tr76;transcript_id=tr76
NC_037328.1	LoRTIA	exon	77275199	77275330	1	+	.	ID=id338;Parent=tr76;transcript_id=tr76
NC_037328.1	LoRTIA	exon	77277135	77277277	1	+	.	ID=id339;Parent=tr76;transcript_id=tr76
NC_037328.1	LoRTIA	exon	77278130	77278219	1	+	.	ID=id340;Parent=tr76;transcript_id=tr76
NC_037328.1	LoRTIA	exon	77280057	77280097	1	+	.	ID=id341;Parent=tr76;transcript_id=tr76
NC_037328.1	LoRTIA	exon	77282405	77282499	1	+	.	ID=id342;Parent=tr76;transcript_id=tr76
NC_037328.1	LoRTIA	exon	77289015	77289142	1	+	.	ID=id343;Parent=tr76;transcript_id=tr76
NC_037328.1	LoRTIA	exon	77289933	77290028	1	+	.	ID=id344;Parent=tr76;transcript_id=tr76
NC_037328.1	LoRTIA	exon	77290592	77290742	1	+	.	ID=id345;Parent=tr76;transcript_id=tr76
NC_037328.1	LoRTIA	exon	77291621	77291738	1	+	.	ID=id346;Parent=tr76;transcript_id=tr76
NC_037328.1	LoRTIA	exon	77292915	77292990	1	+	.	ID=id347;Parent=tr76;transcript_id=tr76
NC_037328.1	LoRTIA	exon	77300381	77300521	1	+	.	ID=id348;Parent=tr76;transcript_id=tr76
NC_037328.1	LoRTIA	exon	77308495	77309567	1	+	.	ID=id349;Parent=tr76;transcript_id=tr76
NC_037328.1	LoRTIA	exon	80452916	80453151	1	+	.	ID=id350;Parent=tr77;transcript_id=tr77
NC_037328.1	LoRTIA	mRNA	80452916	80467442	1	+	.	ID=tr77;transcript_id=tr77
NC_037328.1	LoRTIA	exon	80454227	80454379	1	+	.	ID=id351;Parent=tr77;transcript_id=tr77
NC_037328.1	LoRTIA	exon	80457303	80457381	1	+	.	ID=id352;Parent=tr77;transcript_id=tr77
NC_037328.1	LoRTIA	exon	80461106	80461185	1	+	.	ID=id353;Parent=tr77;transcript_id=tr77
NC_037328.1	LoRTIA	exon	80462808	80462927	1	+	.	ID=id354;Parent=tr77;transcript_id=tr77
NC_037328.1	LoRTIA	exon	80465159	80465302	1	+	.	ID=id355;Parent=tr77;transcript_id=tr77
NC_037328.1	LoRTIA	exon	80465474	80465594	1	+	.	ID=id356;Parent=tr77;transcript_id=tr77
NC_037328.1	LoRTIA	exon	80466079	80466204	1	+	.	ID=id357;Parent=tr77;transcript_id=tr77
NC_037328.1	LoRTIA	exon	80466926	80467007	1	+	.	ID=id361;Parent=tr78;transcript_id=tr78
NC_037328.1	LoRTIA	mRNA	80466926	80467442	1	+	.	ID=tr78;transcript_id=tr78
NC_037328.1	LoRTIA	exon	80466927	80467007	1	+	.	ID=id358;Parent=tr77;transcript_id=tr77
NC_037328.1	LoRTIA	exon	80467081	80467197	1	+	.	ID=id359;Parent=tr77;transcript_id=tr77
NC_037328.1	LoRTIA	exon	80467081	80467197	1	+	.	ID=id362;Parent=tr78;transcript_id=tr78
NC_037328.1	LoRTIA	exon	80467287	80467442	1	+	.	ID=id360;Parent=tr77;transcript_id=tr77
NC_037328.1	LoRTIA	exon	80467287	80467442	1	+	.	ID=id363;Parent=tr78;transcript_id=tr78
NC_037328.1	LoRTIA	exon	80467440	80468220	1	-	.	ID=id364;Parent=tr79;transcript_id=tr79
NC_037328.1	LoRTIA	mRNA	80467440	80473755	1	-	.	ID=tr79;transcript_id=tr79
NC_037328.1	LoRTIA	exon	80467578	80468220	1	-	.	ID=id376;Parent=tr80;transcript_id=tr80
NC_037328.1	LoRTIA	exon	80467578	80468220	1	-	.	ID=id388;Parent=tr81;transcript_id=tr81
NC_037328.1	LoRTIA	mRNA	80467578	80473755	1	-	.	ID=tr80;transcript_id=tr80
NC_037328.1	LoRTIA	mRNA	80467578	80473755	1	-	.	ID=tr81;transcript_id=tr81
NC_037328.1	LoRTIA	exon	80468931	80469041	1	-	.	ID=id365;Parent=tr79;transcript_id=tr79
NC_037328.1	LoRTIA	exon	80468931	80469041	1	-	.	ID=id377;Parent=tr80;transcript_id=tr80
NC_037328.1	LoRTIA	exon	80468931	80469041	1	-	.	ID=id389;Parent=tr81;transcript_id=tr81
NC_037328.1	LoRTIA	exon	80469476	80469555	1	-	.	ID=id366;Parent=tr79;transcript_id=tr79
NC_037328.1	LoRTIA	exon	80469476	80469555	1	-	.	ID=id378;Parent=tr80;transcript_id=tr80
NC_037328.1	LoRTIA	exon	80469476	80471431	1	-	.	ID=id390;Parent=tr81;transcript_id=tr81
NC_037328.1	LoRTIA	exon	80469928	80470017	1	-	.	ID=id367;Parent=tr79;transcript_id=tr79
NC_037328.1	LoRTIA	exon	80469928	80470017	1	-	.	ID=id379;Parent=tr80;transcript_id=tr80
NC_037328.1	LoRTIA	exon	80470262	80470399	1	-	.	ID=id368;Parent=tr79;transcript_id=tr79
NC_037328.1	LoRTIA	exon	80470262	80470399	1	-	.	ID=id380;Parent=tr80;transcript_id=tr80
NC_037328.1	LoRTIA	exon	80470700	80470843	1	-	.	ID=id369;Parent=tr79;transcript_id=tr79
NC_037328.1	LoRTIA	exon	80470700	80470843	1	-	.	ID=id381;Parent=tr80;transcript_id=tr80
NC_037328.1	LoRTIA	exon	80471059	80471168	1	-	.	ID=id370;Parent=tr79;transcript_id=tr79
NC_037328.1	LoRTIA	exon	80471059	80471168	1	-	.	ID=id382;Parent=tr80;transcript_id=tr80
NC_037328.1	LoRTIA	exon	80471263	80471431	1	-	.	ID=id371;Parent=tr79;transcript_id=tr79
NC_037328.1	LoRTIA	exon	80471263	80471431	1	-	.	ID=id383;Parent=tr80;transcript_id=tr80
NC_037328.1	LoRTIA	exon	80472190	80472329	1	-	.	ID=id372;Parent=tr79;transcript_id=tr79
NC_037328.1	LoRTIA	exon	80472190	80472329	1	-	.	ID=id384;Parent=tr80;transcript_id=tr80
NC_037328.1	LoRTIA	exon	80472622	80472752	1	-	.	ID=id373;Parent=tr79;transcript_id=tr79
NC_037328.1	LoRTIA	exon	80472622	80472754	1	-	.	ID=id385;Parent=tr80;transcript_id=tr80
NC_037328.1	LoRTIA	exon	80472622	80472754	1	-	.	ID=id391;Parent=tr81;transcript_id=tr81
NC_037328.1	LoRTIA	exon	80472844	80472889	1	-	.	ID=id374;Parent=tr79;transcript_id=tr79
NC_037328.1	LoRTIA	exon	80472844	80472889	1	-	.	ID=id386;Parent=tr80;transcript_id=tr80
NC_037328.1	LoRTIA	exon	80472844	80472889	1	-	.	ID=id392;Parent=tr81;transcript_id=tr81
NC_037328.1	LoRTIA	exon	80473693	80473755	1	-	.	ID=id375;Parent=tr79;transcript_id=tr79
NC_037328.1	LoRTIA	exon	80473693	80473755	1	-	.	ID=id387;Parent=tr80;transcript_id=tr80
NC_037328.1	LoRTIA	exon	80473693	80473755	1	-	.	ID=id393;Parent=tr81;transcript_id=tr81
NC_037328.1	LoRTIA	exon	81288263	81288451	1	+	.	ID=id394;Parent=tr82;transcript_id=tr82
NC_037328.1	LoRTIA	mRNA	81288263	81307982	1	+	.	ID=tr82;transcript_id=tr82
NC_037328.1	LoRTIA	exon	81299736	81299869	1	+	.	ID=id395;Parent=tr82;transcript_id=tr82
NC_037328.1	LoRTIA	exon	81300924	81301086	1	+	.	ID=id396;Parent=tr82;transcript_id=tr82
NC_037328.1	LoRTIA	exon	81302409	81302597	1	+	.	ID=id397;Parent=tr82;transcript_id=tr82
NC_037328.1	LoRTIA	exon	81304467	81304972	1	+	.	ID=id398;Parent=tr82;transcript_id=tr82
NC_037328.1	LoRTIA	exon	81306181	81306240	1	+	.	ID=id399;Parent=tr82;transcript_id=tr82
NC_037328.1	LoRTIA	exon	81307010	81307083	1	+	.	ID=id400;Parent=tr82;transcript_id=tr82
NC_037328.1	LoRTIA	exon	81307561	81307982	1	+	.	ID=id401;Parent=tr82;transcript_id=tr82
NC_037328.1	LoRTIA	exon	82878896	82879231	1	-	.	ID=id402;Parent=tr83;transcript_id=tr83
NC_037328.1	LoRTIA	exon	82878896	82879231	1	-	.	ID=id423;Parent=tr84;transcript_id=tr84
NC_037328.1	LoRTIA	mRNA	82878896	82888214	1	-	.	ID=tr83;transcript_id=tr83
NC_037328.1	LoRTIA	mRNA	82878896	82888214	1	-	.	ID=tr84;transcript_id=tr84
NC_037328.1	LoRTIA	exon	82879379	82879497	1	-	.	ID=id403;Parent=tr83;transcript_id=tr83
NC_037328.1	LoRTIA	exon	82879379	82879497	1	-	.	ID=id424;Parent=tr84;transcript_id=tr84
NC_037328.1	LoRTIA	exon	82879919	82880045	1	-	.	ID=id404;Parent=tr83;transcript_id=tr83
NC_037328.1	LoRTIA	exon	82879919	82880045	1	-	.	ID=id425;Parent=tr84;transcript_id=tr84
NC_037328.1	LoRTIA	exon	82880261	82880355	1	-	.	ID=id405;Parent=tr83;transcript_id=tr83
NC_037328.1	LoRTIA	exon	82880261	82880613	1	-	.	ID=id426;Parent=tr84;transcript_id=tr84
NC_037328.1	LoRTIA	exon	82880445	82880613	1	-	.	ID=id406;Parent=tr83;transcript_id=tr83
NC_037328.1	LoRTIA	exon	82880821	82880904	1	-	.	ID=id407;Parent=tr83;transcript_id=tr83
NC_037328.1	LoRTIA	exon	82880821	82880904	1	-	.	ID=id427;Parent=tr84;transcript_id=tr84
NC_037328.1	LoRTIA	exon	82881141	82881286	1	-	.	ID=id408;Parent=tr83;transcript_id=tr83
NC_037328.1	LoRTIA	exon	82881141	82881286	1	-	.	ID=id428;Parent=tr84;transcript_id=tr84
NC_037328.1	LoRTIA	exon	82881199	82881286	1	-	.	ID=id443;Parent=tr85;transcript_id=tr85
NC_037328.1	LoRTIA	mRNA	82881199	82888214	1	-	.	ID=tr85;transcript_id=tr85
NC_037328.1	LoRTIA	exon	82881451	82881552	1	-	.	ID=id409;Parent=tr83;transcript_id=tr83
NC_037328.1	LoRTIA	exon	82881451	82881552	1	-	.	ID=id429;Parent=tr84;transcript_id=tr84
NC_037328.1	LoRTIA	exon	82881451	82881552	1	-	.	ID=id444;Parent=tr85;transcript_id=tr85
NC_037328.1	LoRTIA	exon	82881678	82881840	1	-	.	ID=id410;Parent=tr83;transcript_id=tr83
NC_037328.1	LoRTIA	exon	82881678	82881840	1	-	.	ID=id430;Parent=tr84;transcript_id=tr84
NC_037328.1	LoRTIA	exon	82881678	82881840	1	-	.	ID=id445;Parent=tr85;transcript_id=tr85
NC_037328.1	LoRTIA	exon	82883159	82883246	1	-	.	ID=id411;Parent=tr83;transcript_id=tr83
NC_037328.1	LoRTIA	exon	82883159	82883246	1	-	.	ID=id431;Parent=tr84;transcript_id=tr84
NC_037328.1	LoRTIA	exon	82883159	82883246	1	-	.	ID=id446;Parent=tr85;transcript_id=tr85
NC_037328.1	LoRTIA	exon	82883455	82883582	1	-	.	ID=id412;Parent=tr83;transcript_id=tr83
NC_037328.1	LoRTIA	exon	82883455	82883582	1	-	.	ID=id432;Parent=tr84;transcript_id=tr84
NC_037328.1	LoRTIA	exon	82883455	82883582	1	-	.	ID=id447;Parent=tr85;transcript_id=tr85
NC_037328.1	LoRTIA	exon	82883780	82883886	1	-	.	ID=id413;Parent=tr83;transcript_id=tr83
NC_037328.1	LoRTIA	exon	82883780	82883886	1	-	.	ID=id433;Parent=tr84;transcript_id=tr84
NC_037328.1	LoRTIA	exon	82883780	82883886	1	-	.	ID=id448;Parent=tr85;transcript_id=tr85
NC_037328.1	LoRTIA	exon	82884034	82884180	1	-	.	ID=id414;Parent=tr83;transcript_id=tr83
NC_037328.1	LoRTIA	exon	82884034	82884180	1	-	.	ID=id434;Parent=tr84;transcript_id=tr84
NC_037328.1	LoRTIA	exon	82884034	82884180	1	-	.	ID=id449;Parent=tr85;transcript_id=tr85
NC_037328.1	LoRTIA	exon	82884423	82884483	1	-	.	ID=id415;Parent=tr83;transcript_id=tr83
NC_037328.1	LoRTIA	exon	82884423	82884483	1	-	.	ID=id435;Parent=tr84;transcript_id=tr84
NC_037328.1	LoRTIA	exon	82884423	82884483	1	-	.	ID=id450;Parent=tr85;transcript_id=tr85
NC_037328.1	LoRTIA	exon	82884662	82884806	1	-	.	ID=id416;Parent=tr83;transcript_id=tr83
NC_037328.1	LoRTIA	exon	82884662	82884806	1	-	.	ID=id436;Parent=tr84;transcript_id=tr84
NC_037328.1	LoRTIA	exon	82884662	82884806	1	-	.	ID=id451;Parent=tr85;transcript_id=tr85
NC_037328.1	LoRTIA	exon	82884949	82885107	1	-	.	ID=id417;Parent=tr83;transcript_id=tr83
NC_037328.1	LoRTIA	exon	82884949	82885107	1	-	.	ID=id437;Parent=tr84;transcript_id=tr84
NC_037328.1	LoRTIA	exon	82884949	82885107	1	-	.	ID=id452;Parent=tr85;transcript_id=tr85
NC_037328.1	LoRTIA	exon	82885644	82885868	1	-	.	ID=id418;Parent=tr83;transcript_id=tr83
NC_037328.1	LoRTIA	exon	82885644	82885868	1	-	.	ID=id438;Parent=tr84;transcript_id=tr84
NC_037328.1	LoRTIA	exon	82885644	82885868	1	-	.	ID=id453;Parent=tr85;transcript_id=tr85
NC_037328.1	LoRTIA	exon	82886034	82886155	1	-	.	ID=id419;Parent=tr83;transcript_id=tr83
NC_037328.1	LoRTIA	exon	82886034	82886155	1	-	.	ID=id439;Parent=tr84;transcript_id=tr84
NC_037328.1	LoRTIA	exon	82886034	82886155	1	-	.	ID=id454;Parent=tr85;transcript_id=tr85
NC_037328.1	LoRTIA	exon	82886952	82887116	1	-	.	ID=id420;Parent=tr83;transcript_id=tr83
NC_037328.1	LoRTIA	exon	82886952	82887116	1	-	.	ID=id440;Parent=tr84;transcript_id=tr84
NC_037328.1	LoRTIA	exon	82886952	82887116	1	-	.	ID=id455;Parent=tr85;transcript_id=tr85
NC_037328.1	LoRTIA	exon	82887533	82887589	1	-	.	ID=id421;Parent=tr83;transcript_id=tr83
NC_037328.1	LoRTIA	exon	82887533	82887589	1	-	.	ID=id441;Parent=tr84;transcript_id=tr84
NC_037328.1	LoRTIA	exon	82887533	82887589	1	-	.	ID=id456;Parent=tr85;transcript_id=tr85
NC_037328.1	LoRTIA	exon	82888054	82888214	1	-	.	ID=id422;Parent=tr83;transcript_id=tr83
NC_037328.1	LoRTIA	exon	82888054	82888214	1	-	.	ID=id442;Parent=tr84;transcript_id=tr84
NC_037328.1	LoRTIA	exon	82888054	82888214	1	-	.	ID=id457;Parent=tr85;transcript_id=tr85
NC_037328.1	LoRTIA	exon	82970227	82970836	2	-	.	ID=id458;Parent=tr86;transcript_id=tr86
NC_037328.1	LoRTIA	exon	82970227	82970836	2	-	.	ID=id468;Parent=tr87;transcript_id=tr87
NC_037328.1	LoRTIA	mRNA	82970227	82979121	2	-	.	ID=tr86;transcript_id=tr86
NC_037328.1	LoRTIA	mRNA	82970227	82979121	2	-	.	ID=tr87;transcript_id=tr87
NC_037328.1	LoRTIA	exon	82971490	82971601	2	-	.	ID=id459;Parent=tr86;transcript_id=tr86
NC_037328.1	LoRTIA	exon	82971490	82971601	2	-	.	ID=id469;Parent=tr87;transcript_id=tr87
NC_037328.1	LoRTIA	exon	82972122	82972219	2	-	.	ID=id460;Parent=tr86;transcript_id=tr86
NC_037328.1	LoRTIA	exon	82972122	82972219	2	-	.	ID=id470;Parent=tr87;transcript_id=tr87
NC_037328.1	LoRTIA	exon	82972323	82972458	2	-	.	ID=id461;Parent=tr86;transcript_id=tr86
NC_037328.1	LoRTIA	exon	82972323	82972458	2	-	.	ID=id471;Parent=tr87;transcript_id=tr87
NC_037328.1	LoRTIA	exon	82972563	82972682	2	-	.	ID=id462;Parent=tr86;transcript_id=tr86
NC_037328.1	LoRTIA	exon	82972563	82972682	2	-	.	ID=id472;Parent=tr87;transcript_id=tr87
NC_037328.1	LoRTIA	exon	82973186	82973327	2	-	.	ID=id463;Parent=tr86;transcript_id=tr86
NC_037328.1	LoRTIA	exon	82973186	82973327	2	-	.	ID=id473;Parent=tr87;transcript_id=tr87
NC_037328.1	LoRTIA	exon	82973418	82973553	2	-	.	ID=id474;Parent=tr87;transcript_id=tr87
NC_037328.1	LoRTIA	exon	82973418	82974247	2	-	.	ID=id464;Parent=tr86;transcript_id=tr86
NC_037328.1	LoRTIA	exon	82974165	82974247	2	-	.	ID=id475;Parent=tr87;transcript_id=tr87
NC_037328.1	LoRTIA	exon	82974965	82975230	2	-	.	ID=id465;Parent=tr86;transcript_id=tr86
NC_037328.1	LoRTIA	exon	82974965	82975230	2	-	.	ID=id476;Parent=tr87;transcript_id=tr87
NC_037328.1	LoRTIA	exon	82977042	82977158	2	-	.	ID=id466;Parent=tr86;transcript_id=tr86
NC_037328.1	LoRTIA	exon	82977042	82977158	2	-	.	ID=id477;Parent=tr87;transcript_id=tr87
NC_037328.1	LoRTIA	exon	82979059	82979121	2	-	.	ID=id467;Parent=tr86;transcript_id=tr86
NC_037328.1	LoRTIA	exon	82979059	82979121	2	-	.	ID=id478;Parent=tr87;transcript_id=tr87
NC_037328.1	LoRTIA	mRNA	83206209	83206779	2	+	.	ID=tr88;transcript_id=tr88
NC_037328.1	LoRTIA	mRNA	83232820	83233355	61	+	.	ID=tr89;transcript_id=tr89
NC_037328.1	LoRTIA	mRNA	83419537	83420367	14	+	.	ID=tr90;transcript_id=tr90
NC_037328.1	LoRTIA	mRNA	83709815	83711110	1	-	.	ID=tr91;transcript_id=tr91
NC_037328.1	LoRTIA	exon	87503558	87504220	1	-	.	ID=id479;Parent=tr92;transcript_id=tr92
NC_037328.1	LoRTIA	mRNA	87503558	87518676	1	-	.	ID=tr92;transcript_id=tr92
NC_037328.1	LoRTIA	exon	87504039	87504220	1	-	.	ID=id485;Parent=tr93;transcript_id=tr93
NC_037328.1	LoRTIA	mRNA	87504039	87518676	1	-	.	ID=tr93;transcript_id=tr93
NC_037328.1	LoRTIA	mRNA	87506775	87507091	3	+	.	ID=tr94;transcript_id=tr94
NC_037328.1	LoRTIA	exon	87507949	87508055	1	-	.	ID=id480;Parent=tr92;transcript_id=tr92
NC_037328.1	LoRTIA	exon	87507949	87508055	1	-	.	ID=id486;Parent=tr93;transcript_id=tr93
NC_037328.1	LoRTIA	exon	87509085	87509146	1	-	.	ID=id481;Parent=tr92;transcript_id=tr92
NC_037328.1	LoRTIA	exon	87509085	87509146	1	-	.	ID=id487;Parent=tr93;transcript_id=tr93
NC_037328.1	LoRTIA	exon	87509910	87509976	1	-	.	ID=id482;Parent=tr92;transcript_id=tr92
NC_037328.1	LoRTIA	exon	87509910	87509976	1	-	.	ID=id488;Parent=tr93;transcript_id=tr93
NC_037328.1	LoRTIA	exon	87511225	87511313	1	-	.	ID=id483;Parent=tr92;transcript_id=tr92
NC_037328.1	LoRTIA	exon	87511225	87511313	1	-	.	ID=id489;Parent=tr93;transcript_id=tr93
NC_037328.1	LoRTIA	exon	87518532	87518676	1	-	.	ID=id484;Parent=tr92;transcript_id=tr92
NC_037328.1	LoRTIA	exon	87518532	87518676	1	-	.	ID=id490;Parent=tr93;transcript_id=tr93
NC_037328.1	LoRTIA	exon	87536383	87536848	1	-	.	ID=id491;Parent=tr95;transcript_id=tr95
NC_037328.1	LoRTIA	mRNA	87536383	87567833	1	-	.	ID=tr95;transcript_id=tr95
NC_037328.1	LoRTIA	exon	87538084	87538170	1	-	.	ID=id492;Parent=tr95;transcript_id=tr95
NC_037328.1	LoRTIA	exon	87540424	87540519	1	-	.	ID=id493;Parent=tr95;transcript_id=tr95
NC_037328.1	LoRTIA	exon	87542303	87542383	1	-	.	ID=id494;Parent=tr95;transcript_id=tr95
NC_037328.1	LoRTIA	exon	87542532	87542646	1	-	.	ID=id495;Parent=tr95;transcript_id=tr95
NC_037328.1	LoRTIA	exon	87543019	87543080	1	-	.	ID=id496;Parent=tr95;transcript_id=tr95
NC_037328.1	LoRTIA	exon	87544502	87544591	1	-	.	ID=id497;Parent=tr95;transcript_id=tr95
NC_037328.1	LoRTIA	exon	87544687	87544793	1	-	.	ID=id498;Parent=tr95;transcript_id=tr95
NC_037328.1	LoRTIA	exon	87545065	87545159	1	-	.	ID=id499;Parent=tr95;transcript_id=tr95
NC_037328.1	LoRTIA	exon	87550318	87550415	1	-	.	ID=id500;Parent=tr95;transcript_id=tr95
NC_037328.1	LoRTIA	exon	87551031	87551131	1	-	.	ID=id501;Parent=tr95;transcript_id=tr95
NC_037328.1	LoRTIA	exon	87555309	87555483	1	-	.	ID=id502;Parent=tr95;transcript_id=tr95
NC_037328.1	LoRTIA	exon	87555647	87555723	1	-	.	ID=id503;Parent=tr95;transcript_id=tr95
NC_037328.1	LoRTIA	exon	87567665	87567833	1	-	.	ID=id504;Parent=tr95;transcript_id=tr95
NC_037328.1	LoRTIA	mRNA	95820499	95821342	62	+	.	ID=tr96;transcript_id=tr96
NC_037328.1	LoRTIA	mRNA	95820532	95821342	1	+	.	ID=tr97;transcript_id=tr97
NC_037328.1	LoRTIA	mRNA	96158138	96158336	8	-	.	ID=tr99;transcript_id=tr99
NC_037328.1	LoRTIA	mRNA	96158138	96158786	157	-	.	ID=tr98;transcript_id=tr98
NC_037328.1	LoRTIA	mRNA	96158167	96158336	6	-	.	ID=tr101;transcript_id=tr101
NC_037328.1	LoRTIA	mRNA	96158167	96158689	3	-	.	ID=tr102;transcript_id=tr102
NC_037328.1	LoRTIA	mRNA	96158167	96158786	214	-	.	ID=tr100;transcript_id=tr100
NC_037328.1	LoRTIA	exon	96572447	96572481	3	+	.	ID=id505;Parent=tr103;transcript_id=tr103
NC_037328.1	LoRTIA	exon	96572447	96572481	1	+	.	ID=id509;Parent=tr104;transcript_id=tr104
NC_037328.1	LoRTIA	mRNA	96572447	96576170	1	+	.	ID=tr104;transcript_id=tr104
NC_037328.1	LoRTIA	mRNA	96572447	96576818	3	+	.	ID=tr103;transcript_id=tr103
NC_037328.1	LoRTIA	exon	96574271	96574363	3	+	.	ID=id506;Parent=tr103;transcript_id=tr103
NC_037328.1	LoRTIA	exon	96574271	96574363	1	+	.	ID=id510;Parent=tr104;transcript_id=tr104
NC_037328.1	LoRTIA	exon	96574528	96574649	3	+	.	ID=id507;Parent=tr103;transcript_id=tr103
NC_037328.1	LoRTIA	exon	96574528	96574649	1	+	.	ID=id511;Parent=tr104;transcript_id=tr104
NC_037328.1	LoRTIA	exon	96575911	96576170	1	+	.	ID=id512;Parent=tr104;transcript_id=tr104
NC_037328.1	LoRTIA	exon	96575911	96576818	3	+	.	ID=id508;Parent=tr103;transcript_id=tr103
NC_037328.1	LoRTIA	mRNA	97337501	97337890	1	+	.	ID=tr106;transcript_id=tr106
NC_037328.1	LoRTIA	mRNA	97337501	97337911	20	+	.	ID=tr105;transcript_id=tr105
NC_037328.1	LoRTIA	exon	97390034	97391255	1	-	.	ID=id513;Parent=tr107;transcript_id=tr107
NC_037328.1	LoRTIA	mRNA	97390034	97421652	1	-	.	ID=tr107;transcript_id=tr107
NC_037328.1	LoRTIA	exon	97395489	97395608	1	-	.	ID=id514;Parent=tr107;transcript_id=tr107
NC_037328.1	LoRTIA	exon	97397443	97397503	1	-	.	ID=id515;Parent=tr107;transcript_id=tr107
NC_037328.1	LoRTIA	exon	97405429	97405521	1	-	.	ID=id516;Parent=tr107;transcript_id=tr107
NC_037328.1	LoRTIA	exon	97405767	97405971	1	-	.	ID=id517;Parent=tr107;transcript_id=tr107
NC_037328.1	LoRTIA	exon	97411522	97411627	1	-	.	ID=id518;Parent=tr107;transcript_id=tr107
NC_037328.1	LoRTIA	exon	97412631	97412739	1	-	.	ID=id519;Parent=tr107;transcript_id=tr107
NC_037328.1	LoRTIA	exon	97421605	97421652	1	-	.	ID=id520;Parent=tr107;transcript_id=tr107
NC_037328.1	LoRTIA	exon	99744378	99744465	1	+	.	ID=id521;Parent=tr108;transcript_id=tr108
NC_037328.1	LoRTIA	mRNA	99744378	99792130	1	+	.	ID=tr108;transcript_id=tr108
NC_037328.1	LoRTIA	exon	99744397	99744465	1	+	.	ID=id529;Parent=tr109;transcript_id=tr109
NC_037328.1	LoRTIA	mRNA	99744397	99792130	1	+	.	ID=tr109;transcript_id=tr109
NC_037328.1	LoRTIA	exon	99760958	99761168	1	+	.	ID=id522;Parent=tr108;transcript_id=tr108
NC_037328.1	LoRTIA	exon	99760958	99761168	1	+	.	ID=id530;Parent=tr109;transcript_id=tr109
NC_037328.1	LoRTIA	exon	99773916	99773969	1	+	.	ID=id523;Parent=tr108;transcript_id=tr108
NC_037328.1	LoRTIA	exon	99773916	99773969	1	+	.	ID=id531;Parent=tr109;transcript_id=tr109
NC_037328.1	LoRTIA	exon	99780762	99780879	1	+	.	ID=id524;Parent=tr108;transcript_id=tr108
NC_037328.1	LoRTIA	exon	99780762	99780879	1	+	.	ID=id532;Parent=tr109;transcript_id=tr109
NC_037328.1	LoRTIA	exon	99782550	99782676	1	+	.	ID=id525;Parent=tr108;transcript_id=tr108
NC_037328.1	LoRTIA	exon	99782550	99782676	1	+	.	ID=id533;Parent=tr109;transcript_id=tr109
NC_037328.1	LoRTIA	exon	99787984	99788062	1	+	.	ID=id526;Parent=tr108;transcript_id=tr108
NC_037328.1	LoRTIA	exon	99787984	99788062	1	+	.	ID=id534;Parent=tr109;transcript_id=tr109
NC_037328.1	LoRTIA	exon	99788370	99788452	1	+	.	ID=id527;Parent=tr108;transcript_id=tr108
NC_037328.1	LoRTIA	exon	99788370	99788452	1	+	.	ID=id535;Parent=tr109;transcript_id=tr109
NC_037328.1	LoRTIA	exon	99791655	99792130	1	+	.	ID=id528;Parent=tr108;transcript_id=tr108
NC_037328.1	LoRTIA	exon	99791655	99792130	1	+	.	ID=id536;Parent=tr109;transcript_id=tr109
NC_037328.1	LoRTIA	mRNA	104351125	104351843	66	+	.	ID=tr110;transcript_id=tr110
NC_037328.1	LoRTIA	exon	110928203	110930270	1	-	.	ID=id537;Parent=tr111;transcript_id=tr111
NC_037328.1	LoRTIA	mRNA	110928203	110955903	1	-	.	ID=tr111;transcript_id=tr111
NC_037328.1	LoRTIA	exon	110930948	110931226	1	-	.	ID=id538;Parent=tr111;transcript_id=tr111
NC_037328.1	LoRTIA	exon	110936006	110936166	1	-	.	ID=id539;Parent=tr111;transcript_id=tr111
NC_037328.1	LoRTIA	exon	110937474	110937642	1	-	.	ID=id540;Parent=tr111;transcript_id=tr111
NC_037328.1	LoRTIA	exon	110951905	110952857	1	-	.	ID=id541;Parent=tr111;transcript_id=tr111
NC_037328.1	LoRTIA	exon	110955702	110955903	1	-	.	ID=id542;Parent=tr111;transcript_id=tr111
NC_037328.1	LoRTIA	exon	111095759	111095978	1	+	.	ID=id543;Parent=tr112;transcript_id=tr112
NC_037328.1	LoRTIA	exon	111095759	111095978	1	+	.	ID=id548;Parent=tr113;transcript_id=tr113
NC_037328.1	LoRTIA	mRNA	111095759	111105930	1	+	.	ID=tr113;transcript_id=tr113
NC_037328.1	LoRTIA	mRNA	111095759	111107050	1	+	.	ID=tr112;transcript_id=tr112
NC_037328.1	LoRTIA	exon	111095789	111095978	2	+	.	ID=id552;Parent=tr114;transcript_id=tr114
NC_037328.1	LoRTIA	mRNA	111095789	111107050	2	+	.	ID=tr114;transcript_id=tr114
NC_037328.1	LoRTIA	exon	111095801	111095978	2	+	.	ID=id557;Parent=tr115;transcript_id=tr115
NC_037328.1	LoRTIA	exon	111095801	111095978	1	+	.	ID=id562;Parent=tr116;transcript_id=tr116
NC_037328.1	LoRTIA	mRNA	111095801	111105930	1	+	.	ID=tr116;transcript_id=tr116
NC_037328.1	LoRTIA	mRNA	111095801	111107050	2	+	.	ID=tr115;transcript_id=tr115
NC_037328.1	LoRTIA	exon	111095831	111095978	2	+	.	ID=id566;Parent=tr117;transcript_id=tr117
NC_037328.1	LoRTIA	exon	111095831	111095978	1	+	.	ID=id571;Parent=tr118;transcript_id=tr118
NC_037328.1	LoRTIA	mRNA	111095831	111107050	2	+	.	ID=tr117;transcript_id=tr117
NC_037328.1	LoRTIA	mRNA	111095831	111107399	1	+	.	ID=tr118;transcript_id=tr118
NC_037328.1	LoRTIA	exon	111097171	111097297	1	+	.	ID=id544;Parent=tr112;transcript_id=tr112
NC_037328.1	LoRTIA	exon	111097171	111097297	1	+	.	ID=id549;Parent=tr113;transcript_id=tr113
NC_037328.1	LoRTIA	exon	111097171	111097297	2	+	.	ID=id553;Parent=tr114;transcript_id=tr114
NC_037328.1	LoRTIA	exon	111097171	111097297	2	+	.	ID=id558;Parent=tr115;transcript_id=tr115
NC_037328.1	LoRTIA	exon	111097171	111097297	1	+	.	ID=id563;Parent=tr116;transcript_id=tr116
NC_037328.1	LoRTIA	exon	111097171	111097297	2	+	.	ID=id567;Parent=tr117;transcript_id=tr117
NC_037328.1	LoRTIA	exon	111097171	111097297	1	+	.	ID=id572;Parent=tr118;transcript_id=tr118
NC_037328.1	LoRTIA	exon	111101400	111101498	1	+	.	ID=id545;Parent=tr112;transcript_id=tr112
NC_037328.1	LoRTIA	exon	111101400	111101498	1	+	.	ID=id550;Parent=tr113;transcript_id=tr113
NC_037328.1	LoRTIA	exon	111101400	111101498	2	+	.	ID=id554;Parent=tr114;transcript_id=tr114
NC_037328.1	LoRTIA	exon	111101400	111101498	2	+	.	ID=id559;Parent=tr115;transcript_id=tr115
NC_037328.1	LoRTIA	exon	111101400	111101498	1	+	.	ID=id564;Parent=tr116;transcript_id=tr116
NC_037328.1	LoRTIA	exon	111101400	111101498	2	+	.	ID=id568;Parent=tr117;transcript_id=tr117
NC_037328.1	LoRTIA	exon	111101400	111101498	1	+	.	ID=id573;Parent=tr118;transcript_id=tr118
NC_037328.1	LoRTIA	exon	111105573	111105704	1	+	.	ID=id546;Parent=tr112;transcript_id=tr112
NC_037328.1	LoRTIA	exon	111105573	111105704	2	+	.	ID=id555;Parent=tr114;transcript_id=tr114
NC_037328.1	LoRTIA	exon	111105573	111105704	2	+	.	ID=id560;Parent=tr115;transcript_id=tr115
NC_037328.1	LoRTIA	exon	111105573	111105704	2	+	.	ID=id569;Parent=tr117;transcript_id=tr117
NC_037328.1	LoRTIA	exon	111105573	111105704	1	+	.	ID=id574;Parent=tr118;transcript_id=tr118
NC_037328.1	LoRTIA	exon	111105573	111105930	1	+	.	ID=id551;Parent=tr113;transcript_id=tr113
NC_037328.1	LoRTIA	exon	111105573	111105930	1	+	.	ID=id565;Parent=tr116;transcript_id=tr116
NC_037328.1	LoRTIA	exon	111106758	111107050	1	+	.	ID=id547;Parent=tr112;transcript_id=tr112
NC_037328.1	LoRTIA	exon	111106758	111107050	2	+	.	ID=id556;Parent=tr114;transcript_id=tr114
NC_037328.1	LoRTIA	exon	111106758	111107050	2	+	.	ID=id561;Parent=tr115;transcript_id=tr115
NC_037328.1	LoRTIA	exon	111106758	111107050	2	+	.	ID=id570;Parent=tr117;transcript_id=tr117
NC_037328.1	LoRTIA	exon	111106758	111107399	1	+	.	ID=id575;Parent=tr118;transcript_id=tr118
NC_037328.1	LoRTIA	exon	111732900	111733019	1	-	.	ID=id576;Parent=tr119;transcript_id=tr119
NC_037328.1	LoRTIA	mRNA	111732900	111803416	1	-	.	ID=tr119;transcript_id=tr119
NC_037328.1	LoRTIA	exon	111734417	111734589	1	-	.	ID=id577;Parent=tr119;transcript_id=tr119
NC_037328.1	LoRTIA	exon	111735528	111735658	1	-	.	ID=id578;Parent=tr119;transcript_id=tr119
NC_037328.1	LoRTIA	exon	111740377	111740492	1	-	.	ID=id579;Parent=tr119;transcript_id=tr119
NC_037328.1	LoRTIA	exon	111743149	111743274	1	-	.	ID=id580;Parent=tr119;transcript_id=tr119
NC_037328.1	LoRTIA	exon	111746164	111746279	1	-	.	ID=id581;Parent=tr119;transcript_id=tr119
NC_037328.1	LoRTIA	exon	111748522	111748627	1	-	.	ID=id582;Parent=tr119;transcript_id=tr119
NC_037328.1	LoRTIA	exon	111749978	111750151	1	-	.	ID=id583;Parent=tr119;transcript_id=tr119
NC_037328.1	LoRTIA	exon	111751666	111751817	1	-	.	ID=id584;Parent=tr119;transcript_id=tr119
NC_037328.1	LoRTIA	exon	111753767	111753932	1	-	.	ID=id585;Parent=tr119;transcript_id=tr119
NC_037328.1	LoRTIA	exon	111754248	111754441	1	-	.	ID=id586;Parent=tr119;transcript_id=tr119
NC_037328.1	LoRTIA	exon	111764129	111764232	1	-	.	ID=id587;Parent=tr119;transcript_id=tr119
NC_037328.1	LoRTIA	exon	111766746	111766843	1	-	.	ID=id588;Parent=tr119;transcript_id=tr119
NC_037328.1	LoRTIA	exon	111772503	111772617	1	-	.	ID=id589;Parent=tr119;transcript_id=tr119
NC_037328.1	LoRTIA	exon	111776021	111776202	1	-	.	ID=id590;Parent=tr119;transcript_id=tr119
NC_037328.1	LoRTIA	exon	111803212	111803416	1	-	.	ID=id591;Parent=tr119;transcript_id=tr119
NC_037328.1	LoRTIA	exon	117509082	117509826	1	-	.	ID=id597;Parent=tr121;transcript_id=tr121
NC_037328.1	LoRTIA	exon	117509082	117510528	1	-	.	ID=id592;Parent=tr120;transcript_id=tr120
NC_037328.1	LoRTIA	mRNA	117509082	117537546	1	-	.	ID=tr120;transcript_id=tr120
NC_037328.1	LoRTIA	mRNA	117509082	117537546	1	-	.	ID=tr121;transcript_id=tr121
NC_037328.1	LoRTIA	exon	117510375	117510528	1	-	.	ID=id598;Parent=tr121;transcript_id=tr121
NC_037328.1	LoRTIA	exon	117512705	117512792	1	-	.	ID=id593;Parent=tr120;transcript_id=tr120
NC_037328.1	LoRTIA	exon	117512705	117512792	1	-	.	ID=id599;Parent=tr121;transcript_id=tr121
NC_037328.1	LoRTIA	exon	117514974	117515100	1	-	.	ID=id594;Parent=tr120;transcript_id=tr120
NC_037328.1	LoRTIA	exon	117514974	117515100	1	-	.	ID=id600;Parent=tr121;transcript_id=tr121
NC_037328.1	LoRTIA	exon	117515725	117515835	1	-	.	ID=id595;Parent=tr120;transcript_id=tr120
NC_037328.1	LoRTIA	exon	117515725	117515835	1	-	.	ID=id601;Parent=tr121;transcript_id=tr121
NC_037328.1	LoRTIA	exon	117537352	117537546	1	-	.	ID=id596;Parent=tr120;transcript_id=tr120
NC_037328.1	LoRTIA	exon	117537352	117537546	1	-	.	ID=id602;Parent=tr121;transcript_id=tr121
NC_037328.1	LoRTIA	exon	118809487	118809766	33	+	.	ID=id603;Parent=tr122;transcript_id=tr122
NC_037328.1	LoRTIA	exon	118809487	118809766	13	+	.	ID=id608;Parent=tr123;transcript_id=tr123
NC_037328.1	LoRTIA	exon	118809487	118809766	1	+	.	ID=id613;Parent=tr124;transcript_id=tr124
NC_037328.1	LoRTIA	exon	118809487	118809766	2	+	.	ID=id618;Parent=tr125;transcript_id=tr125
NC_037328.1	LoRTIA	exon	118809487	118809766	1	+	.	ID=id622;Parent=tr126;transcript_id=tr126
NC_037328.1	LoRTIA	exon	118809487	118809766	3	+	.	ID=id627;Parent=tr127;transcript_id=tr127
NC_037328.1	LoRTIA	mRNA	118809487	118814857	3	+	.	ID=tr127;transcript_id=tr127
NC_037328.1	LoRTIA	mRNA	118809487	118817358	1	+	.	ID=tr126;transcript_id=tr126
NC_037328.1	LoRTIA	mRNA	118809487	118817546	13	+	.	ID=tr123;transcript_id=tr123
NC_037328.1	LoRTIA	mRNA	118809487	118817969	33	+	.	ID=tr122;transcript_id=tr122
NC_037328.1	LoRTIA	mRNA	118809487	118817969	1	+	.	ID=tr124;transcript_id=tr124
NC_037328.1	LoRTIA	mRNA	118809487	118817969	2	+	.	ID=tr125;transcript_id=tr125
NC_037328.1	LoRTIA	exon	118811238	118811327	33	+	.	ID=id604;Parent=tr122;transcript_id=tr122
NC_037328.1	LoRTIA	exon	118811238	118811327	13	+	.	ID=id609;Parent=tr123;transcript_id=tr123
NC_037328.1	LoRTIA	exon	118811238	118811327	1	+	.	ID=id614;Parent=tr124;transcript_id=tr124
NC_037328.1	LoRTIA	exon	118811238	118811327	1	+	.	ID=id623;Parent=tr126;transcript_id=tr126
NC_037328.1	LoRTIA	exon	118811238	118811327	3	+	.	ID=id628;Parent=tr127;transcript_id=tr127
NC_037328.1	LoRTIA	exon	118811238	118811562	2	+	.	ID=id619;Parent=tr125;transcript_id=tr125
NC_037328.1	LoRTIA	exon	118811417	118811562	33	+	.	ID=id605;Parent=tr122;transcript_id=tr122
NC_037328.1	LoRTIA	exon	118811417	118811562	13	+	.	ID=id610;Parent=tr123;transcript_id=tr123
NC_037328.1	LoRTIA	exon	118811417	118811562	1	+	.	ID=id615;Parent=tr124;transcript_id=tr124
NC_037328.1	LoRTIA	exon	118811417	118811562	1	+	.	ID=id624;Parent=tr126;transcript_id=tr126
NC_037328.1	LoRTIA	exon	118811417	118811562	3	+	.	ID=id629;Parent=tr127;transcript_id=tr127
NC_037328.1	LoRTIA	exon	118811515	118811562	1	+	.	ID=id631;Parent=tr128;transcript_id=tr128
NC_037328.1	LoRTIA	mRNA	118811515	118817969	1	+	.	ID=tr128;transcript_id=tr128
NC_037328.1	LoRTIA	exon	118814706	118814857	3	+	.	ID=id630;Parent=tr127;transcript_id=tr127
NC_037328.1	LoRTIA	exon	118814706	118814886	33	+	.	ID=id606;Parent=tr122;transcript_id=tr122
NC_037328.1	LoRTIA	exon	118814706	118814886	13	+	.	ID=id611;Parent=tr123;transcript_id=tr123
NC_037328.1	LoRTIA	exon	118814706	118814886	1	+	.	ID=id616;Parent=tr124;transcript_id=tr124
NC_037328.1	LoRTIA	exon	118814706	118814886	2	+	.	ID=id620;Parent=tr125;transcript_id=tr125
NC_037328.1	LoRTIA	exon	118814706	118814886	1	+	.	ID=id625;Parent=tr126;transcript_id=tr126
NC_037328.1	LoRTIA	exon	118814706	118814886	1	+	.	ID=id632;Parent=tr128;transcript_id=tr128
NC_037328.1	LoRTIA	exon	118817116	118817358	1	+	.	ID=id626;Parent=tr126;transcript_id=tr126
NC_037328.1	LoRTIA	exon	118817116	118817546	13	+	.	ID=id612;Parent=tr123;transcript_id=tr123
NC_037328.1	LoRTIA	exon	118817116	118817969	33	+	.	ID=id607;Parent=tr122;transcript_id=tr122
NC_037328.1	LoRTIA	exon	118817116	118817969	2	+	.	ID=id621;Parent=tr125;transcript_id=tr125
NC_037328.1	LoRTIA	exon	118817116	118817969	1	+	.	ID=id633;Parent=tr128;transcript_id=tr128
NC_037328.1	LoRTIA	exon	118817907	118817969	1	+	.	ID=id617;Parent=tr124;transcript_id=tr124
NC_037328.1	LoRTIA	exon	127050090	127050763	1	-	.	ID=id634;Parent=tr129;transcript_id=tr129
NC_037328.1	LoRTIA	exon	127050090	127050763	3	-	.	ID=id640;Parent=tr130;transcript_id=tr130
NC_037328.1	LoRTIA	mRNA	127050090	127086252	1	-	.	ID=tr129;transcript_id=tr129
NC_037328.1	LoRTIA	mRNA	127050090	127086252	3	-	.	ID=tr130;transcript_id=tr130
NC_037328.1	LoRTIA	exon	127052670	127052756	1	-	.	ID=id635;Parent=tr129;transcript_id=tr129
NC_037328.1	LoRTIA	exon	127052670	127052756	3	-	.	ID=id641;Parent=tr130;transcript_id=tr130
NC_037328.1	LoRTIA	exon	127056846	127056896	1	-	.	ID=id636;Parent=tr129;transcript_id=tr129
NC_037328.1	LoRTIA	exon	127056846	127056896	3	-	.	ID=id642;Parent=tr130;transcript_id=tr130
NC_037328.1	LoRTIA	exon	127059705	127059889	3	-	.	ID=id643;Parent=tr130;transcript_id=tr130
NC_037328.1	LoRTIA	exon	127065765	127065872	1	-	.	ID=id637;Parent=tr129;transcript_id=tr129
NC_037328.1	LoRTIA	exon	127065765	127065872	3	-	.	ID=id644;Parent=tr130;transcript_id=tr130
NC_037328.1	LoRTIA	exon	127069208	127069336	1	-	.	ID=id638;Parent=tr129;transcript_id=tr129
NC_037328.1	LoRTIA	exon	127069208	127069336	3	-	.	ID=id645;Parent=tr130;transcript_id=tr130
NC_037328.1	LoRTIA	exon	127085983	127086252	1	-	.	ID=id639;Parent=tr129;transcript_id=tr129
NC_037328.1	LoRTIA	exon	127085983	127086252	3	-	.	ID=id646;Parent=tr130;transcript_id=tr130
NC_037328.1	LoRTIA	exon	127215202	127215750	1	-	.	ID=id647;Parent=tr131;transcript_id=tr131
NC_037328.1	LoRTIA	mRNA	127215202	127222146	1	-	.	ID=tr131;transcript_id=tr131
NC_037328.1	LoRTIA	exon	127218420	127218467	1	-	.	ID=id648;Parent=tr131;transcript_id=tr131
NC_037328.1	LoRTIA	exon	127221943	127222146	1	-	.	ID=id649;Parent=tr131;transcript_id=tr131
NC_037328.1	LoRTIA	exon	129707534	129707632	1	+	.	ID=id650;Parent=tr132;transcript_id=tr132
NC_037328.1	LoRTIA	mRNA	129707534	129740550	1	+	.	ID=tr132;transcript_id=tr132
NC_037328.1	LoRTIA	exon	129712855	129712992	1	+	.	ID=id651;Parent=tr132;transcript_id=tr132
NC_037328.1	LoRTIA	exon	129718488	129718574	1	+	.	ID=id652;Parent=tr132;transcript_id=tr132
NC_037328.1	LoRTIA	exon	129718778	129718904	1	+	.	ID=id653;Parent=tr132;transcript_id=tr132
NC_037328.1	LoRTIA	exon	129720111	129720259	1	+	.	ID=id654;Parent=tr132;transcript_id=tr132
NC_037328.1	LoRTIA	exon	129722071	129722217	1	+	.	ID=id655;Parent=tr132;transcript_id=tr132
NC_037328.1	LoRTIA	exon	129723162	129723261	1	+	.	ID=id656;Parent=tr132;transcript_id=tr132
NC_037328.1	LoRTIA	exon	129723920	129724062	1	+	.	ID=id657;Parent=tr132;transcript_id=tr132
NC_037328.1	LoRTIA	exon	129724307	129724506	1	+	.	ID=id658;Parent=tr132;transcript_id=tr132
NC_037328.1	LoRTIA	exon	129725839	129725949	1	+	.	ID=id659;Parent=tr132;transcript_id=tr132
NC_037328.1	LoRTIA	exon	129727942	129728030	1	+	.	ID=id660;Parent=tr132;transcript_id=tr132
NC_037328.1	LoRTIA	exon	129728123	129728229	1	+	.	ID=id661;Parent=tr132;transcript_id=tr132
NC_037328.1	LoRTIA	exon	129729522	129729665	1	+	.	ID=id662;Parent=tr132;transcript_id=tr132
NC_037328.1	LoRTIA	exon	129730533	129730663	1	+	.	ID=id663;Parent=tr132;transcript_id=tr132
NC_037328.1	LoRTIA	exon	129730921	129731128	1	+	.	ID=id664;Parent=tr132;transcript_id=tr132
NC_037328.1	LoRTIA	exon	129735591	129735701	1	+	.	ID=id665;Parent=tr132;transcript_id=tr132
NC_037328.1	LoRTIA	exon	129736694	129736908	1	+	.	ID=id666;Parent=tr132;transcript_id=tr132
NC_037328.1	LoRTIA	exon	129739126	129739218	1	+	.	ID=id667;Parent=tr132;transcript_id=tr132
NC_037328.1	LoRTIA	exon	129739304	129739484	1	+	.	ID=id668;Parent=tr132;transcript_id=tr132
NC_037328.1	LoRTIA	exon	129739670	129739738	1	+	.	ID=id669;Parent=tr132;transcript_id=tr132
NC_037328.1	LoRTIA	exon	129739881	129739952	1	+	.	ID=id670;Parent=tr132;transcript_id=tr132
NC_037328.1	LoRTIA	exon	129740190	129740550	1	+	.	ID=id671;Parent=tr132;transcript_id=tr132
NC_037328.1	LoRTIA	exon	129741109	129741234	2	-	.	ID=id672;Parent=tr133;transcript_id=tr133
NC_037328.1	LoRTIA	mRNA	129741109	129754516	2	-	.	ID=tr133;transcript_id=tr133
NC_037328.1	LoRTIA	exon	129742196	129742304	2	-	.	ID=id673;Parent=tr133;transcript_id=tr133
NC_037328.1	LoRTIA	exon	129744712	129744857	2	-	.	ID=id674;Parent=tr133;transcript_id=tr133
NC_037328.1	LoRTIA	exon	129746071	129746154	2	-	.	ID=id675;Parent=tr133;transcript_id=tr133
NC_037328.1	LoRTIA	exon	129746458	129746601	2	-	.	ID=id676;Parent=tr133;transcript_id=tr133
NC_037328.1	LoRTIA	exon	129748892	129749056	2	-	.	ID=id677;Parent=tr133;transcript_id=tr133
NC_037328.1	LoRTIA	exon	129750126	129750289	2	-	.	ID=id678;Parent=tr133;transcript_id=tr133
NC_037328.1	LoRTIA	exon	129754337	129754516	2	-	.	ID=id679;Parent=tr133;transcript_id=tr133
NC_037328.1	LoRTIA	mRNA	130073624	130074272	3	-	.	ID=tr134;transcript_id=tr134
NC_037328.1	LoRTIA	mRNA	130117053	130117415	2	-	.	ID=tr135;transcript_id=tr135
NC_037328.1	LoRTIA	mRNA	130568041	130569346	2	+	.	ID=tr136;transcript_id=tr136
NC_037328.1	LoRTIA	exon	134839407	134839467	1	+	.	ID=id680;Parent=tr137;transcript_id=tr137
NC_037328.1	LoRTIA	mRNA	134839407	134844738	1	+	.	ID=tr137;transcript_id=tr137
NC_037328.1	LoRTIA	exon	134840440	134840570	1	+	.	ID=id681;Parent=tr137;transcript_id=tr137
NC_037328.1	LoRTIA	exon	134844333	134844738	1	+	.	ID=id682;Parent=tr137;transcript_id=tr137
NC_037328.1	LoRTIA	exon	135532159	135533343	1	-	.	ID=id683;Parent=tr138;transcript_id=tr138
NC_037328.1	LoRTIA	mRNA	135532159	135572577	1	-	.	ID=tr138;transcript_id=tr138
NC_037328.1	LoRTIA	exon	135532280	135533343	1	-	.	ID=id690;Parent=tr139;transcript_id=tr139
NC_037328.1	LoRTIA	mRNA	135532280	135572577	1	-	.	ID=tr139;transcript_id=tr139
NC_037328.1	LoRTIA	exon	135540965	135541019	1	-	.	ID=id684;Parent=tr138;transcript_id=tr138
NC_037328.1	LoRTIA	exon	135540965	135541019	1	-	.	ID=id691;Parent=tr139;transcript_id=tr139
NC_037328.1	LoRTIA	exon	135551897	135552033	1	-	.	ID=id685;Parent=tr138;transcript_id=tr138
NC_037328.1	LoRTIA	exon	135551897	135552033	1	-	.	ID=id692;Parent=tr139;transcript_id=tr139
NC_037328.1	LoRTIA	exon	135566594	135566676	1	-	.	ID=id686;Parent=tr138;transcript_id=tr138
NC_037328.1	LoRTIA	exon	135566594	135566676	1	-	.	ID=id693;Parent=tr139;transcript_id=tr139
NC_037328.1	LoRTIA	exon	135570761	135570838	1	-	.	ID=id687;Parent=tr138;transcript_id=tr138
NC_037328.1	LoRTIA	exon	135570761	135570838	1	-	.	ID=id694;Parent=tr139;transcript_id=tr139
NC_037328.1	LoRTIA	exon	135571674	135571768	1	-	.	ID=id688;Parent=tr138;transcript_id=tr138
NC_037328.1	LoRTIA	exon	135571674	135571768	1	-	.	ID=id695;Parent=tr139;transcript_id=tr139
NC_037328.1	LoRTIA	exon	135572391	135572577	1	-	.	ID=id689;Parent=tr138;transcript_id=tr138
NC_037328.1	LoRTIA	exon	135572391	135572577	1	-	.	ID=id696;Parent=tr139;transcript_id=tr139
NC_037328.1	LoRTIA	exon	135880376	135880452	1	-	.	ID=id697;Parent=tr140;transcript_id=tr140
NC_037328.1	LoRTIA	mRNA	135880376	135881501	1	-	.	ID=tr140;transcript_id=tr140
NC_037328.1	LoRTIA	exon	135881145	135881501	1	-	.	ID=id698;Parent=tr140;transcript_id=tr140
NC_037328.1	LoRTIA	mRNA	138267662	138268233	2	-	.	ID=tr141;transcript_id=tr141
NC_037328.1	LoRTIA	exon	138384492	138384735	1	+	.	ID=id699;Parent=tr142;transcript_id=tr142
NC_037328.1	LoRTIA	mRNA	138384492	138441532	1	+	.	ID=tr142;transcript_id=tr142
NC_037328.1	LoRTIA	exon	138386312	138386496	1	+	.	ID=id700;Parent=tr142;transcript_id=tr142
NC_037328.1	LoRTIA	exon	138387506	138387597	1	+	.	ID=id701;Parent=tr142;transcript_id=tr142
NC_037328.1	LoRTIA	exon	138389492	138389590	1	+	.	ID=id702;Parent=tr142;transcript_id=tr142
NC_037328.1	LoRTIA	exon	138406263	138406362	1	+	.	ID=id703;Parent=tr142;transcript_id=tr142
NC_037328.1	LoRTIA	exon	138407930	138407990	1	+	.	ID=id704;Parent=tr142;transcript_id=tr142
NC_037328.1	LoRTIA	exon	138424357	138424465	1	+	.	ID=id705;Parent=tr142;transcript_id=tr142
NC_037328.1	LoRTIA	exon	138426459	138426536	1	+	.	ID=id706;Parent=tr142;transcript_id=tr142
NC_037328.1	LoRTIA	exon	138428724	138428801	1	+	.	ID=id707;Parent=tr142;transcript_id=tr142
NC_037328.1	LoRTIA	exon	138441203	138441532	1	+	.	ID=id708;Parent=tr142;transcript_id=tr142
NC_037328.1	LoRTIA	exon	139225713	139225919	4	-	.	ID=id709;Parent=tr143;transcript_id=tr143
NC_037328.1	LoRTIA	mRNA	139225713	139238322	4	-	.	ID=tr143;transcript_id=tr143
NC_037328.1	LoRTIA	exon	139229258	139229394	4	-	.	ID=id710;Parent=tr143;transcript_id=tr143
NC_037328.1	LoRTIA	exon	139230449	139230647	4	-	.	ID=id711;Parent=tr143;transcript_id=tr143
NC_037328.1	LoRTIA	exon	139233242	139233304	4	-	.	ID=id712;Parent=tr143;transcript_id=tr143
NC_037328.1	LoRTIA	exon	139235494	139235645	4	-	.	ID=id713;Parent=tr143;transcript_id=tr143
NC_037328.1	LoRTIA	exon	139236715	139236821	4	-	.	ID=id714;Parent=tr143;transcript_id=tr143
NC_037328.1	LoRTIA	exon	139238160	139238322	4	-	.	ID=id715;Parent=tr143;transcript_id=tr143
NC_037328.1	LoRTIA	mRNA	139308074	139308805	10	+	.	ID=tr144;transcript_id=tr144
NC_037328.1	LoRTIA	exon	139406036	139406888	1	-	.	ID=id716;Parent=tr145;transcript_id=tr145
NC_037328.1	LoRTIA	exon	139406036	139406888	1	-	.	ID=id722;Parent=tr146;transcript_id=tr146
NC_037328.1	LoRTIA	exon	139406036	139406888	1	-	.	ID=id729;Parent=tr147;transcript_id=tr147
NC_037328.1	LoRTIA	mRNA	139406036	139412426	1	-	.	ID=tr146;transcript_id=tr146
NC_037328.1	LoRTIA	mRNA	139406036	139412426	1	-	.	ID=tr147;transcript_id=tr147
NC_037328.1	LoRTIA	mRNA	139406036	139412459	1	-	.	ID=tr145;transcript_id=tr145
NC_037328.1	LoRTIA	exon	139408596	139408724	1	-	.	ID=id717;Parent=tr145;transcript_id=tr145
NC_037328.1	LoRTIA	exon	139408596	139408724	1	-	.	ID=id723;Parent=tr146;transcript_id=tr146
NC_037328.1	LoRTIA	exon	139408596	139408724	1	-	.	ID=id730;Parent=tr147;transcript_id=tr147
NC_037328.1	LoRTIA	exon	139409129	139409202	1	-	.	ID=id724;Parent=tr146;transcript_id=tr146
NC_037328.1	LoRTIA	exon	139411693	139411743	1	-	.	ID=id718;Parent=tr145;transcript_id=tr145
NC_037328.1	LoRTIA	exon	139411693	139411743	1	-	.	ID=id725;Parent=tr146;transcript_id=tr146
NC_037328.1	LoRTIA	exon	139411693	139411743	1	-	.	ID=id731;Parent=tr147;transcript_id=tr147
NC_037328.1	LoRTIA	exon	139411826	139411855	1	-	.	ID=id719;Parent=tr145;transcript_id=tr145
NC_037328.1	LoRTIA	exon	139411826	139411855	1	-	.	ID=id726;Parent=tr146;transcript_id=tr146
NC_037328.1	LoRTIA	exon	139411826	139411973	1	-	.	ID=id732;Parent=tr147;transcript_id=tr147
NC_037328.1	LoRTIA	exon	139411941	139411973	1	-	.	ID=id720;Parent=tr145;transcript_id=tr145
NC_037328.1	LoRTIA	exon	139411941	139411973	1	-	.	ID=id727;Parent=tr146;transcript_id=tr146
NC_037328.1	LoRTIA	exon	139412304	139412426	1	-	.	ID=id728;Parent=tr146;transcript_id=tr146
NC_037328.1	LoRTIA	exon	139412304	139412426	1	-	.	ID=id733;Parent=tr147;transcript_id=tr147
NC_037328.1	LoRTIA	exon	139412304	139412459	1	-	.	ID=id721;Parent=tr145;transcript_id=tr145
NC_037328.1	LoRTIA	exon	143120369	143120500	2	+	.	ID=id734;Parent=tr148;transcript_id=tr148
NC_037328.1	LoRTIA	mRNA	143120369	143131757	2	+	.	ID=tr148;transcript_id=tr148
NC_037328.1	LoRTIA	exon	143120399	143120500	1	+	.	ID=id737;Parent=tr149;transcript_id=tr149
NC_037328.1	LoRTIA	exon	143120399	143120500	2	+	.	ID=id741;Parent=tr150;transcript_id=tr150
NC_037328.1	LoRTIA	mRNA	143120399	143131757	1	+	.	ID=tr149;transcript_id=tr149
NC_037328.1	LoRTIA	mRNA	143120399	143131757	2	+	.	ID=tr150;transcript_id=tr150
NC_037328.1	LoRTIA	exon	143122330	143122450	2	+	.	ID=id735;Parent=tr148;transcript_id=tr148
NC_037328.1	LoRTIA	exon	143122330	143122450	1	+	.	ID=id738;Parent=tr149;transcript_id=tr149
NC_037328.1	LoRTIA	exon	143122330	143122450	2	+	.	ID=id742;Parent=tr150;transcript_id=tr150
NC_037328.1	LoRTIA	exon	143127943	143129040	1	+	.	ID=id739;Parent=tr149;transcript_id=tr149
NC_037328.1	LoRTIA	exon	143131174	143131757	2	+	.	ID=id736;Parent=tr148;transcript_id=tr148
NC_037328.1	LoRTIA	exon	143131174	143131757	1	+	.	ID=id740;Parent=tr149;transcript_id=tr149
NC_037328.1	LoRTIA	exon	143131174	143131757	2	+	.	ID=id743;Parent=tr150;transcript_id=tr150
NC_037328.1	LoRTIA	exon	143261991	143262266	1	-	.	ID=id744;Parent=tr151;transcript_id=tr151
NC_037328.1	LoRTIA	exon	143261991	143262266	1	-	.	ID=id751;Parent=tr152;transcript_id=tr152
NC_037328.1	LoRTIA	exon	143261991	143262266	2	-	.	ID=id759;Parent=tr153;transcript_id=tr153
NC_037328.1	LoRTIA	exon	143261991	143262266	3	-	.	ID=id767;Parent=tr154;transcript_id=tr154
NC_037328.1	LoRTIA	mRNA	143261991	143274932	1	-	.	ID=tr152;transcript_id=tr152
NC_037328.1	LoRTIA	mRNA	143261991	143274944	1	-	.	ID=tr151;transcript_id=tr151
NC_037328.1	LoRTIA	mRNA	143261991	143274944	2	-	.	ID=tr153;transcript_id=tr153
NC_037328.1	LoRTIA	mRNA	143261991	143274973	3	-	.	ID=tr154;transcript_id=tr154
NC_037328.1	LoRTIA	exon	143263428	143263520	1	-	.	ID=id745;Parent=tr151;transcript_id=tr151
NC_037328.1	LoRTIA	exon	143263428	143263520	1	-	.	ID=id752;Parent=tr152;transcript_id=tr152
NC_037328.1	LoRTIA	exon	143263428	143263520	2	-	.	ID=id760;Parent=tr153;transcript_id=tr153
NC_037328.1	LoRTIA	exon	143263428	143263520	3	-	.	ID=id768;Parent=tr154;transcript_id=tr154
NC_037328.1	LoRTIA	exon	143263602	143263735	1	-	.	ID=id753;Parent=tr152;transcript_id=tr152
NC_037328.1	LoRTIA	exon	143263602	143263735	2	-	.	ID=id761;Parent=tr153;transcript_id=tr153
NC_037328.1	LoRTIA	exon	143263602	143263735	3	-	.	ID=id769;Parent=tr154;transcript_id=tr154
NC_037328.1	LoRTIA	exon	143263602	143264331	1	-	.	ID=id746;Parent=tr151;transcript_id=tr151
NC_037328.1	LoRTIA	exon	143264233	143264331	1	-	.	ID=id754;Parent=tr152;transcript_id=tr152
NC_037328.1	LoRTIA	exon	143264233	143264331	2	-	.	ID=id762;Parent=tr153;transcript_id=tr153
NC_037328.1	LoRTIA	exon	143264233	143264331	3	-	.	ID=id770;Parent=tr154;transcript_id=tr154
NC_037328.1	LoRTIA	exon	143264480	143264529	1	-	.	ID=id747;Parent=tr151;transcript_id=tr151
NC_037328.1	LoRTIA	exon	143264480	143264529	1	-	.	ID=id755;Parent=tr152;transcript_id=tr152
NC_037328.1	LoRTIA	exon	143264480	143264529	2	-	.	ID=id763;Parent=tr153;transcript_id=tr153
NC_037328.1	LoRTIA	exon	143264480	143264529	3	-	.	ID=id771;Parent=tr154;transcript_id=tr154
NC_037328.1	LoRTIA	exon	143267745	143267811	1	-	.	ID=id748;Parent=tr151;transcript_id=tr151
NC_037328.1	LoRTIA	exon	143267745	143267811	1	-	.	ID=id756;Parent=tr152;transcript_id=tr152
NC_037328.1	LoRTIA	exon	143267745	143267811	2	-	.	ID=id764;Parent=tr153;transcript_id=tr153
NC_037328.1	LoRTIA	exon	143267745	143267811	3	-	.	ID=id772;Parent=tr154;transcript_id=tr154
NC_037328.1	LoRTIA	exon	143271018	143271105	1	-	.	ID=id749;Parent=tr151;transcript_id=tr151
NC_037328.1	LoRTIA	exon	143271018	143271105	1	-	.	ID=id757;Parent=tr152;transcript_id=tr152
NC_037328.1	LoRTIA	exon	143271018	143271105	2	-	.	ID=id765;Parent=tr153;transcript_id=tr153
NC_037328.1	LoRTIA	exon	143271018	143271105	3	-	.	ID=id773;Parent=tr154;transcript_id=tr154
NC_037328.1	LoRTIA	exon	143274859	143274932	1	-	.	ID=id758;Parent=tr152;transcript_id=tr152
NC_037328.1	LoRTIA	exon	143274859	143274944	1	-	.	ID=id750;Parent=tr151;transcript_id=tr151
NC_037328.1	LoRTIA	exon	143274859	143274944	2	-	.	ID=id766;Parent=tr153;transcript_id=tr153
NC_037328.1	LoRTIA	exon	143274859	143274973	3	-	.	ID=id774;Parent=tr154;transcript_id=tr154
NC_037328.1	LoRTIA	exon	143729158	143729344	1	+	.	ID=id775;Parent=tr155;transcript_id=tr155
NC_037328.1	LoRTIA	mRNA	143729158	143745709	1	+	.	ID=tr155;transcript_id=tr155
NC_037328.1	LoRTIA	exon	143737434	143737516	1	+	.	ID=id776;Parent=tr155;transcript_id=tr155
NC_037328.1	LoRTIA	exon	143739005	143739062	1	+	.	ID=id777;Parent=tr155;transcript_id=tr155
NC_037328.1	LoRTIA	exon	143740271	143740356	1	+	.	ID=id778;Parent=tr155;transcript_id=tr155
NC_037328.1	LoRTIA	exon	143740647	143740708	1	+	.	ID=id779;Parent=tr155;transcript_id=tr155
NC_037328.1	LoRTIA	exon	143741040	143741169	1	+	.	ID=id780;Parent=tr155;transcript_id=tr155
NC_037328.1	LoRTIA	exon	143742258	143742322	1	+	.	ID=id781;Parent=tr155;transcript_id=tr155
NC_037328.1	LoRTIA	exon	143742774	143745709	1	+	.	ID=id782;Parent=tr155;transcript_id=tr155
NC_037328.1	LoRTIA	mRNA	143782430	143808078	1	+	.	ID=tr156;transcript_id=tr156
NC_037328.1	LoRTIA	exon	143819490	143819823	2	-	.	ID=id783;Parent=tr157;transcript_id=tr157
NC_037328.1	LoRTIA	mRNA	143819490	143823718	2	-	.	ID=tr157;transcript_id=tr157
NC_037328.1	LoRTIA	exon	143820270	143820371	2	-	.	ID=id784;Parent=tr157;transcript_id=tr157
NC_037328.1	LoRTIA	exon	143823578	143823718	2	-	.	ID=id785;Parent=tr157;transcript_id=tr157
NC_037328.1	LoRTIA	exon	143846934	143847270	8	-	.	ID=id786;Parent=tr158;transcript_id=tr158
NC_037328.1	LoRTIA	exon	143846934	143847270	1	-	.	ID=id789;Parent=tr159;transcript_id=tr159
NC_037328.1	LoRTIA	exon	143846934	143847270	5	-	.	ID=id792;Parent=tr160;transcript_id=tr160
NC_037328.1	LoRTIA	mRNA	143846934	143850331	1	-	.	ID=tr159;transcript_id=tr159
NC_037328.1	LoRTIA	mRNA	143846934	143850386	5	-	.	ID=tr160;transcript_id=tr160
NC_037328.1	LoRTIA	mRNA	143846934	143850400	8	-	.	ID=tr158;transcript_id=tr158
NC_037328.1	LoRTIA	exon	143847694	143847795	8	-	.	ID=id787;Parent=tr158;transcript_id=tr158
NC_037328.1	LoRTIA	exon	143847694	143847795	1	-	.	ID=id790;Parent=tr159;transcript_id=tr159
NC_037328.1	LoRTIA	exon	143847694	143847795	5	-	.	ID=id793;Parent=tr160;transcript_id=tr160
NC_037328.1	LoRTIA	exon	143850210	143850331	1	-	.	ID=id791;Parent=tr159;transcript_id=tr159
NC_037328.1	LoRTIA	exon	143850210	143850386	5	-	.	ID=id794;Parent=tr160;transcript_id=tr160
NC_037328.1	LoRTIA	exon	143850210	143850400	8	-	.	ID=id788;Parent=tr158;transcript_id=tr158
NC_037328.1	LoRTIA	exon	143941890	143942011	2	+	.	ID=id795;Parent=tr161;transcript_id=tr161
NC_037328.1	LoRTIA	mRNA	143941890	144009737	2	+	.	ID=tr161;transcript_id=tr161
NC_037328.1	LoRTIA	exon	143966423	143966484	2	+	.	ID=id796;Parent=tr161;transcript_id=tr161
NC_037328.1	LoRTIA	exon	144009009	144009737	2	+	.	ID=id797;Parent=tr161;transcript_id=tr161
NC_037328.1	LoRTIA	exon	144308747	144308885	1	+	.	ID=id798;Parent=tr162;transcript_id=tr162
NC_037328.1	LoRTIA	mRNA	144308747	144335967	1	+	.	ID=tr162;transcript_id=tr162
NC_037328.1	LoRTIA	exon	144314171	144314244	1	+	.	ID=id799;Parent=tr162;transcript_id=tr162
NC_037328.1	LoRTIA	exon	144316301	144316378	1	+	.	ID=id800;Parent=tr162;transcript_id=tr162
NC_037328.1	LoRTIA	exon	144319013	144319202	1	+	.	ID=id801;Parent=tr162;transcript_id=tr162
NC_037328.1	LoRTIA	exon	144319856	144320021	1	+	.	ID=id802;Parent=tr162;transcript_id=tr162
NC_037328.1	LoRTIA	exon	144320616	144320660	1	+	.	ID=id803;Parent=tr162;transcript_id=tr162
NC_037328.1	LoRTIA	exon	144320918	144321026	1	+	.	ID=id804;Parent=tr162;transcript_id=tr162
NC_037328.1	LoRTIA	exon	144322705	144322800	1	+	.	ID=id805;Parent=tr162;transcript_id=tr162
NC_037328.1	LoRTIA	exon	144324890	144324982	1	+	.	ID=id806;Parent=tr162;transcript_id=tr162
NC_037328.1	LoRTIA	exon	144326190	144326315	1	+	.	ID=id807;Parent=tr162;transcript_id=tr162
NC_037328.1	LoRTIA	exon	144327303	144327367	1	+	.	ID=id808;Parent=tr162;transcript_id=tr162
NC_037328.1	LoRTIA	exon	144327989	144328052	1	+	.	ID=id809;Parent=tr162;transcript_id=tr162
NC_037328.1	LoRTIA	exon	144329853	144329999	1	+	.	ID=id810;Parent=tr162;transcript_id=tr162
NC_037328.1	LoRTIA	exon	144330358	144330428	1	+	.	ID=id811;Parent=tr162;transcript_id=tr162
NC_037328.1	LoRTIA	exon	144330875	144330962	1	+	.	ID=id812;Parent=tr162;transcript_id=tr162
NC_037328.1	LoRTIA	exon	144331410	144331562	1	+	.	ID=id813;Parent=tr162;transcript_id=tr162
NC_037328.1	LoRTIA	exon	144333066	144333230	1	+	.	ID=id814;Parent=tr162;transcript_id=tr162
NC_037328.1	LoRTIA	exon	144333727	144334109	1	+	.	ID=id815;Parent=tr162;transcript_id=tr162
NC_037328.1	LoRTIA	exon	144334721	144334820	1	+	.	ID=id816;Parent=tr162;transcript_id=tr162
NC_037328.1	LoRTIA	exon	144334908	144335013	1	+	.	ID=id817;Parent=tr162;transcript_id=tr162
NC_037328.1	LoRTIA	exon	144335391	144335967	1	+	.	ID=id818;Parent=tr162;transcript_id=tr162
NC_037328.1	LoRTIA	exon	144341413	144341848	1	-	.	ID=id819;Parent=tr163;transcript_id=tr163
NC_037328.1	LoRTIA	mRNA	144341413	144352089	1	-	.	ID=tr163;transcript_id=tr163
NC_037328.1	LoRTIA	exon	144343928	144348767	1	-	.	ID=id820;Parent=tr163;transcript_id=tr163
NC_037328.1	LoRTIA	exon	144350117	144350135	1	-	.	ID=id821;Parent=tr163;transcript_id=tr163
NC_037328.1	LoRTIA	exon	144351929	144352089	1	-	.	ID=id822;Parent=tr163;transcript_id=tr163
NC_037328.1	LoRTIA	exon	144658021	144659754	1	-	.	ID=id823;Parent=tr164;transcript_id=tr164
NC_037328.1	LoRTIA	mRNA	144658021	144684345	1	-	.	ID=tr164;transcript_id=tr164
NC_037328.1	LoRTIA	exon	144659514	144659754	1	-	.	ID=id829;Parent=tr165;transcript_id=tr165
NC_037328.1	LoRTIA	mRNA	144659514	144684320	1	-	.	ID=tr165;transcript_id=tr165
NC_037328.1	LoRTIA	exon	144662920	144663060	1	-	.	ID=id824;Parent=tr164;transcript_id=tr164
NC_037328.1	LoRTIA	exon	144662920	144663060	1	-	.	ID=id830;Parent=tr165;transcript_id=tr165
NC_037328.1	LoRTIA	exon	144665207	144665325	1	-	.	ID=id825;Parent=tr164;transcript_id=tr164
NC_037328.1	LoRTIA	exon	144665207	144665325	1	-	.	ID=id831;Parent=tr165;transcript_id=tr165
NC_037328.1	LoRTIA	exon	144675731	144675776	1	-	.	ID=id826;Parent=tr164;transcript_id=tr164
NC_037328.1	LoRTIA	exon	144675731	144675776	1	-	.	ID=id832;Parent=tr165;transcript_id=tr165
NC_037328.1	LoRTIA	exon	144675871	144675906	1	-	.	ID=id827;Parent=tr164;transcript_id=tr164
NC_037328.1	LoRTIA	exon	144675871	144675906	1	-	.	ID=id833;Parent=tr165;transcript_id=tr165
NC_037328.1	LoRTIA	exon	144676017	144676097	1	-	.	ID=id834;Parent=tr165;transcript_id=tr165
NC_037328.1	LoRTIA	exon	144684233	144684320	1	-	.	ID=id835;Parent=tr165;transcript_id=tr165
NC_037328.1	LoRTIA	exon	144684233	144684345	1	-	.	ID=id828;Parent=tr164;transcript_id=tr164
NC_037328.1	LoRTIA	exon	144687135	144688443	1	-	.	ID=id836;Parent=tr166;transcript_id=tr166
NC_037328.1	LoRTIA	mRNA	144687135	144696669	1	-	.	ID=tr166;transcript_id=tr166
NC_037328.1	LoRTIA	exon	144689756	144689827	1	-	.	ID=id837;Parent=tr166;transcript_id=tr166
NC_037328.1	LoRTIA	exon	144691931	144692059	1	-	.	ID=id838;Parent=tr166;transcript_id=tr166
NC_037328.1	LoRTIA	exon	144696574	144696669	1	-	.	ID=id839;Parent=tr166;transcript_id=tr166
NC_037328.1	LoRTIA	exon	144713170	144714885	1	-	.	ID=id840;Parent=tr167;transcript_id=tr167
NC_037328.1	LoRTIA	exon	144713170	144714885	1	-	.	ID=id846;Parent=tr168;transcript_id=tr168
NC_037328.1	LoRTIA	exon	144713170	144714885	1	-	.	ID=id852;Parent=tr169;transcript_id=tr169
NC_037328.1	LoRTIA	mRNA	144713170	144730570	1	-	.	ID=tr168;transcript_id=tr168
NC_037328.1	LoRTIA	mRNA	144713170	144730570	1	-	.	ID=tr169;transcript_id=tr169
NC_037328.1	LoRTIA	mRNA	144713170	144730603	1	-	.	ID=tr167;transcript_id=tr167
NC_037328.1	LoRTIA	exon	144716698	144716744	1	-	.	ID=id841;Parent=tr167;transcript_id=tr167
NC_037328.1	LoRTIA	exon	144716698	144716744	1	-	.	ID=id847;Parent=tr168;transcript_id=tr168
NC_037328.1	LoRTIA	exon	144716698	144716744	1	-	.	ID=id853;Parent=tr169;transcript_id=tr169
NC_037328.1	LoRTIA	exon	144717419	144717590	1	-	.	ID=id842;Parent=tr167;transcript_id=tr167
NC_037328.1	LoRTIA	exon	144717419	144717590	1	-	.	ID=id848;Parent=tr168;transcript_id=tr168
NC_037328.1	LoRTIA	exon	144717419	144717590	1	-	.	ID=id854;Parent=tr169;transcript_id=tr169
NC_037328.1	LoRTIA	exon	144720816	144720924	1	-	.	ID=id843;Parent=tr167;transcript_id=tr167
NC_037328.1	LoRTIA	exon	144720816	144720924	1	-	.	ID=id849;Parent=tr168;transcript_id=tr168
NC_037328.1	LoRTIA	exon	144720824	144720924	1	-	.	ID=id855;Parent=tr169;transcript_id=tr169
NC_037328.1	LoRTIA	exon	144722811	144722863	1	-	.	ID=id844;Parent=tr167;transcript_id=tr167
NC_037328.1	LoRTIA	exon	144722811	144722863	1	-	.	ID=id850;Parent=tr168;transcript_id=tr168
NC_037328.1	LoRTIA	exon	144722811	144722863	1	-	.	ID=id856;Parent=tr169;transcript_id=tr169
NC_037328.1	LoRTIA	exon	144730410	144730570	1	-	.	ID=id851;Parent=tr168;transcript_id=tr168
NC_037328.1	LoRTIA	exon	144730410	144730570	1	-	.	ID=id857;Parent=tr169;transcript_id=tr169
NC_037328.1	LoRTIA	exon	144730410	144730603	1	-	.	ID=id845;Parent=tr167;transcript_id=tr167
NC_037328.1	LoRTIA	exon	145202159	145202253	2	+	.	ID=id858;Parent=tr170;transcript_id=tr170
NC_037328.1	LoRTIA	mRNA	145202159	145274571	2	+	.	ID=tr170;transcript_id=tr170
NC_037328.1	LoRTIA	exon	145202355	145202449	2	+	.	ID=id859;Parent=tr170;transcript_id=tr170
NC_037328.1	LoRTIA	exon	145257749	145258296	2	+	.	ID=id860;Parent=tr170;transcript_id=tr170
NC_037328.1	LoRTIA	exon	145265710	145265799	2	+	.	ID=id861;Parent=tr170;transcript_id=tr170
NC_037328.1	LoRTIA	exon	145266627	145266686	2	+	.	ID=id862;Parent=tr170;transcript_id=tr170
NC_037328.1	LoRTIA	exon	145268649	145268778	2	+	.	ID=id863;Parent=tr170;transcript_id=tr170
NC_037328.1	LoRTIA	exon	145273396	145273472	2	+	.	ID=id864;Parent=tr170;transcript_id=tr170
NC_037328.1	LoRTIA	exon	145273905	145274090	2	+	.	ID=id865;Parent=tr170;transcript_id=tr170
NC_037328.1	LoRTIA	exon	145274393	145274571	2	+	.	ID=id866;Parent=tr170;transcript_id=tr170
NC_037328.1	LoRTIA	exon	145295203	145295295	1	+	.	ID=id867;Parent=tr171;transcript_id=tr171
NC_037328.1	LoRTIA	mRNA	145295203	145296579	1	+	.	ID=tr171;transcript_id=tr171
NC_037328.1	LoRTIA	exon	145296166	145296579	1	+	.	ID=id868;Parent=tr171;transcript_id=tr171
NC_037328.1	LoRTIA	exon	145668833	145669045	1	+	.	ID=id869;Parent=tr172;transcript_id=tr172
NC_037328.1	LoRTIA	exon	145668833	145669045	1	+	.	ID=id872;Parent=tr173;transcript_id=tr173
NC_037328.1	LoRTIA	mRNA	145668833	145671895	1	+	.	ID=tr172;transcript_id=tr172
NC_037328.1	LoRTIA	mRNA	145668833	145687968	1	+	.	ID=tr173;transcript_id=tr173
NC_037328.1	LoRTIA	exon	145668856	145669045	1	+	.	ID=id903;Parent=tr174;transcript_id=tr174
NC_037328.1	LoRTIA	exon	145668856	145669045	1	+	.	ID=id908;Parent=tr175;transcript_id=tr175
NC_037328.1	LoRTIA	mRNA	145668856	145672700	1	+	.	ID=tr174;transcript_id=tr174
NC_037328.1	LoRTIA	mRNA	145668856	145687968	1	+	.	ID=tr175;transcript_id=tr175
NC_037328.1	LoRTIA	exon	145669539	145669668	1	+	.	ID=id870;Parent=tr172;transcript_id=tr172
NC_037328.1	LoRTIA	exon	145669539	145669668	1	+	.	ID=id873;Parent=tr173;transcript_id=tr173
NC_037328.1	LoRTIA	exon	145669539	145669668	1	+	.	ID=id904;Parent=tr174;transcript_id=tr174
NC_037328.1	LoRTIA	exon	145669539	145669668	1	+	.	ID=id909;Parent=tr175;transcript_id=tr175
NC_037328.1	LoRTIA	exon	145671099	145671299	1	+	.	ID=id874;Parent=tr173;transcript_id=tr173
NC_037328.1	LoRTIA	exon	145671099	145671299	1	+	.	ID=id905;Parent=tr174;transcript_id=tr174
NC_037328.1	LoRTIA	exon	145671099	145671299	1	+	.	ID=id910;Parent=tr175;transcript_id=tr175
NC_037328.1	LoRTIA	exon	145671099	145671895	1	+	.	ID=id871;Parent=tr172;transcript_id=tr172
NC_037328.1	LoRTIA	exon	145672242	145672401	1	+	.	ID=id875;Parent=tr173;transcript_id=tr173
NC_037328.1	LoRTIA	exon	145672242	145672401	1	+	.	ID=id906;Parent=tr174;transcript_id=tr174
NC_037328.1	LoRTIA	exon	145672242	145672401	1	+	.	ID=id911;Parent=tr175;transcript_id=tr175
NC_037328.1	LoRTIA	exon	145672574	145672700	1	+	.	ID=id907;Parent=tr174;transcript_id=tr174
NC_037328.1	LoRTIA	exon	145672574	145672702	1	+	.	ID=id912;Parent=tr175;transcript_id=tr175
NC_037328.1	LoRTIA	exon	145672574	145672747	1	+	.	ID=id876;Parent=tr173;transcript_id=tr173
NC_037328.1	LoRTIA	exon	145672809	145672829	1	+	.	ID=id913;Parent=tr175;transcript_id=tr175
NC_037328.1	LoRTIA	exon	145672970	145672990	1	+	.	ID=id914;Parent=tr175;transcript_id=tr175
NC_037328.1	LoRTIA	exon	145673069	145673113	1	+	.	ID=id877;Parent=tr173;transcript_id=tr173
NC_037328.1	LoRTIA	exon	145673069	145673113	1	+	.	ID=id915;Parent=tr175;transcript_id=tr175
NC_037328.1	LoRTIA	exon	145673900	145673953	1	+	.	ID=id878;Parent=tr173;transcript_id=tr173
NC_037328.1	LoRTIA	exon	145673900	145673953	1	+	.	ID=id916;Parent=tr175;transcript_id=tr175
NC_037328.1	LoRTIA	exon	145674480	145674524	1	+	.	ID=id879;Parent=tr173;transcript_id=tr173
NC_037328.1	LoRTIA	exon	145674480	145674650	1	+	.	ID=id917;Parent=tr175;transcript_id=tr175
NC_037328.1	LoRTIA	exon	145674624	145674650	1	+	.	ID=id880;Parent=tr173;transcript_id=tr173
NC_037328.1	LoRTIA	exon	145674820	145674846	1	+	.	ID=id881;Parent=tr173;transcript_id=tr173
NC_037328.1	LoRTIA	exon	145674820	145674846	1	+	.	ID=id918;Parent=tr175;transcript_id=tr175
NC_037328.1	LoRTIA	exon	145674939	145674983	1	+	.	ID=id882;Parent=tr173;transcript_id=tr173
NC_037328.1	LoRTIA	exon	145674939	145674983	1	+	.	ID=id919;Parent=tr175;transcript_id=tr175
NC_037328.1	LoRTIA	exon	145675304	145675357	1	+	.	ID=id883;Parent=tr173;transcript_id=tr173
NC_037328.1	LoRTIA	exon	145675304	145675357	1	+	.	ID=id920;Parent=tr175;transcript_id=tr175
NC_037328.1	LoRTIA	exon	145675557	145675619	1	+	.	ID=id884;Parent=tr173;transcript_id=tr173
NC_037328.1	LoRTIA	exon	145675557	145675619	1	+	.	ID=id921;Parent=tr175;transcript_id=tr175
NC_037328.1	LoRTIA	exon	145676382	145676444	1	+	.	ID=id885;Parent=tr173;transcript_id=tr173
NC_037328.1	LoRTIA	exon	145676382	145676444	1	+	.	ID=id922;Parent=tr175;transcript_id=tr175
NC_037328.1	LoRTIA	exon	145676534	145676587	1	+	.	ID=id886;Parent=tr173;transcript_id=tr173
NC_037328.1	LoRTIA	exon	145676534	145676587	1	+	.	ID=id923;Parent=tr175;transcript_id=tr175
NC_037328.1	LoRTIA	exon	145676671	145676706	1	+	.	ID=id887;Parent=tr173;transcript_id=tr173
NC_037328.1	LoRTIA	exon	145676671	145676706	1	+	.	ID=id924;Parent=tr175;transcript_id=tr175
NC_037328.1	LoRTIA	exon	145676896	145676958	1	+	.	ID=id888;Parent=tr173;transcript_id=tr173
NC_037328.1	LoRTIA	exon	145676896	145676958	1	+	.	ID=id925;Parent=tr175;transcript_id=tr175
NC_037328.1	LoRTIA	exon	145677569	145677631	1	+	.	ID=id889;Parent=tr173;transcript_id=tr173
NC_037328.1	LoRTIA	exon	145677569	145677631	1	+	.	ID=id926;Parent=tr175;transcript_id=tr175
NC_037328.1	LoRTIA	exon	145681214	145681276	1	+	.	ID=id890;Parent=tr173;transcript_id=tr173
NC_037328.1	LoRTIA	exon	145681214	145682051	1	+	.	ID=id927;Parent=tr175;transcript_id=tr175
NC_037328.1	LoRTIA	exon	145681989	145682051	1	+	.	ID=id891;Parent=tr173;transcript_id=tr173
NC_037328.1	LoRTIA	exon	145682173	145682223	1	+	.	ID=id892;Parent=tr173;transcript_id=tr173
NC_037328.1	LoRTIA	exon	145682173	145682223	1	+	.	ID=id928;Parent=tr175;transcript_id=tr175
NC_037328.1	LoRTIA	exon	145682344	145682379	1	+	.	ID=id893;Parent=tr173;transcript_id=tr173
NC_037328.1	LoRTIA	exon	145682344	145682379	1	+	.	ID=id929;Parent=tr175;transcript_id=tr175
NC_037328.1	LoRTIA	exon	145682684	145682746	1	+	.	ID=id894;Parent=tr173;transcript_id=tr173
NC_037328.1	LoRTIA	exon	145682684	145682746	1	+	.	ID=id930;Parent=tr175;transcript_id=tr175
NC_037328.1	LoRTIA	exon	145682944	145683009	1	+	.	ID=id895;Parent=tr173;transcript_id=tr173
NC_037328.1	LoRTIA	exon	145682944	145683009	1	+	.	ID=id931;Parent=tr175;transcript_id=tr175
NC_037328.1	LoRTIA	exon	145683518	145683553	1	+	.	ID=id896;Parent=tr173;transcript_id=tr173
NC_037328.1	LoRTIA	exon	145683518	145683553	1	+	.	ID=id932;Parent=tr175;transcript_id=tr175
NC_037328.1	LoRTIA	exon	145684059	145684715	1	+	.	ID=id897;Parent=tr173;transcript_id=tr173
NC_037328.1	LoRTIA	exon	145684059	145684715	1	+	.	ID=id933;Parent=tr175;transcript_id=tr175
NC_037328.1	LoRTIA	exon	145685001	145685113	1	+	.	ID=id934;Parent=tr175;transcript_id=tr175
NC_037328.1	LoRTIA	exon	145685004	145685113	1	+	.	ID=id898;Parent=tr173;transcript_id=tr173
NC_037328.1	LoRTIA	exon	145685263	145685446	1	+	.	ID=id899;Parent=tr173;transcript_id=tr173
NC_037328.1	LoRTIA	exon	145685263	145685446	1	+	.	ID=id935;Parent=tr175;transcript_id=tr175
NC_037328.1	LoRTIA	exon	145685543	145685723	1	+	.	ID=id900;Parent=tr173;transcript_id=tr173
NC_037328.1	LoRTIA	exon	145685543	145685729	1	+	.	ID=id936;Parent=tr175;transcript_id=tr175
NC_037328.1	LoRTIA	exon	145686435	145686464	1	+	.	ID=id901;Parent=tr173;transcript_id=tr173
NC_037328.1	LoRTIA	exon	145686573	145687968	1	+	.	ID=id937;Parent=tr175;transcript_id=tr175
NC_037328.1	LoRTIA	exon	145686588	145687968	1	+	.	ID=id902;Parent=tr173;transcript_id=tr173
NC_037328.1	LoRTIA	exon	145807144	145807184	1	+	.	ID=id938;Parent=tr176;transcript_id=tr176
NC_037328.1	LoRTIA	mRNA	145807144	145838160	1	+	.	ID=tr176;transcript_id=tr176
NC_037328.1	LoRTIA	exon	145820716	145820855	1	+	.	ID=id939;Parent=tr176;transcript_id=tr176
NC_037328.1	LoRTIA	exon	145821027	145821625	1	+	.	ID=id940;Parent=tr176;transcript_id=tr176
NC_037328.1	LoRTIA	exon	145821825	145821845	1	+	.	ID=id941;Parent=tr176;transcript_id=tr176
NC_037328.1	LoRTIA	exon	145822559	145822624	1	+	.	ID=id942;Parent=tr176;transcript_id=tr176
NC_037328.1	LoRTIA	exon	145823884	145823937	1	+	.	ID=id943;Parent=tr176;transcript_id=tr176
NC_037328.1	LoRTIA	exon	145824023	145824067	1	+	.	ID=id944;Parent=tr176;transcript_id=tr176
NC_037328.1	LoRTIA	exon	145824360	145824386	1	+	.	ID=id945;Parent=tr176;transcript_id=tr176
NC_037328.1	LoRTIA	exon	145824616	145824642	1	+	.	ID=id946;Parent=tr176;transcript_id=tr176
NC_037328.1	LoRTIA	exon	145824741	145824785	1	+	.	ID=id947;Parent=tr176;transcript_id=tr176
NC_037328.1	LoRTIA	exon	145825345	145825398	1	+	.	ID=id948;Parent=tr176;transcript_id=tr176
NC_037328.1	LoRTIA	exon	145825799	145825861	1	+	.	ID=id949;Parent=tr176;transcript_id=tr176
NC_037328.1	LoRTIA	exon	145826278	145826340	1	+	.	ID=id950;Parent=tr176;transcript_id=tr176
NC_037328.1	LoRTIA	exon	145826625	145826714	1	+	.	ID=id951;Parent=tr176;transcript_id=tr176
NC_037328.1	LoRTIA	exon	145827322	145827384	1	+	.	ID=id952;Parent=tr176;transcript_id=tr176
NC_037328.1	LoRTIA	exon	145827972	145828034	1	+	.	ID=id953;Parent=tr176;transcript_id=tr176
NC_037328.1	LoRTIA	exon	145828245	145828307	1	+	.	ID=id954;Parent=tr176;transcript_id=tr176
NC_037328.1	LoRTIA	exon	145828674	145828736	1	+	.	ID=id955;Parent=tr176;transcript_id=tr176
NC_037328.1	LoRTIA	exon	145829010	145829060	1	+	.	ID=id956;Parent=tr176;transcript_id=tr176
NC_037328.1	LoRTIA	exon	145829305	145829340	1	+	.	ID=id957;Parent=tr176;transcript_id=tr176
NC_037328.1	LoRTIA	exon	145829565	145829627	1	+	.	ID=id958;Parent=tr176;transcript_id=tr176
NC_037328.1	LoRTIA	exon	145829713	145829775	1	+	.	ID=id959;Parent=tr176;transcript_id=tr176
NC_037328.1	LoRTIA	exon	145829919	145829954	1	+	.	ID=id960;Parent=tr176;transcript_id=tr176
NC_037328.1	LoRTIA	exon	145830142	145830187	1	+	.	ID=id961;Parent=tr176;transcript_id=tr176
NC_037328.1	LoRTIA	exon	145830449	145830601	1	+	.	ID=id962;Parent=tr176;transcript_id=tr176
NC_037328.1	LoRTIA	exon	145830767	145831219	1	+	.	ID=id963;Parent=tr176;transcript_id=tr176
NC_037328.1	LoRTIA	exon	145831435	145831473	1	+	.	ID=id964;Parent=tr176;transcript_id=tr176
NC_037328.1	LoRTIA	exon	145837051	145838160	1	+	.	ID=id965;Parent=tr176;transcript_id=tr176
NC_037328.1	LoRTIA	mRNA	149051341	149051681	1	+	.	ID=tr177;transcript_id=tr177
NC_037328.1	LoRTIA	exon	151161888	151162173	1	+	.	ID=id966;Parent=tr178;transcript_id=tr178
NC_037328.1	LoRTIA	mRNA	151161888	151180492	1	+	.	ID=tr178;transcript_id=tr178
NC_037328.1	LoRTIA	exon	151166633	151166708	1	+	.	ID=id967;Parent=tr178;transcript_id=tr178
NC_037328.1	LoRTIA	exon	151169993	151170098	1	+	.	ID=id968;Parent=tr178;transcript_id=tr178
NC_037328.1	LoRTIA	exon	151171337	151171456	1	+	.	ID=id969;Parent=tr178;transcript_id=tr178
NC_037328.1	LoRTIA	exon	151171754	151171954	1	+	.	ID=id970;Parent=tr178;transcript_id=tr178
NC_037328.1	LoRTIA	exon	151173780	151173863	1	+	.	ID=id971;Parent=tr178;transcript_id=tr178
NC_037328.1	LoRTIA	exon	151175059	151175283	1	+	.	ID=id972;Parent=tr178;transcript_id=tr178
NC_037328.1	LoRTIA	exon	151176327	151176590	1	+	.	ID=id973;Parent=tr178;transcript_id=tr178
NC_037328.1	LoRTIA	exon	151178151	151178269	1	+	.	ID=id974;Parent=tr178;transcript_id=tr178
NC_037328.1	LoRTIA	exon	151179414	151180492	1	+	.	ID=id975;Parent=tr178;transcript_id=tr178
NC_037328.1	LoRTIA	mRNA	152412902	152413301	2	+	.	ID=tr179;transcript_id=tr179
NC_037328.1	LoRTIA	mRNA	158271641	158272362	61	-	.	ID=tr180;transcript_id=tr180
NC_037329.1	LoRTIA	mRNA	5402894	5403823	7	+	.	ID=tr181;transcript_id=tr181
NC_037329.1	LoRTIA	exon	6665582	6665930	1	-	.	ID=id976;Parent=tr182;transcript_id=tr182
NC_037329.1	LoRTIA	mRNA	6665582	6676432	1	-	.	ID=tr182;transcript_id=tr182
NC_037329.1	LoRTIA	exon	6669772	6669953	1	-	.	ID=id977;Parent=tr182;transcript_id=tr182
NC_037329.1	LoRTIA	exon	6670228	6671786	1	-	.	ID=id978;Parent=tr182;transcript_id=tr182
NC_037329.1	LoRTIA	exon	6672408	6672483	1	-	.	ID=id979;Parent=tr182;transcript_id=tr182
NC_037329.1	LoRTIA	exon	6673474	6673527	1	-	.	ID=id980;Parent=tr182;transcript_id=tr182
NC_037329.1	LoRTIA	exon	6676270	6676432	1	-	.	ID=id981;Parent=tr182;transcript_id=tr182
NC_037329.1	LoRTIA	exon	9842301	9842399	1	-	.	ID=id982;Parent=tr183;transcript_id=tr183
NC_037329.1	LoRTIA	mRNA	9842301	9859384	1	-	.	ID=tr183;transcript_id=tr183
NC_037329.1	LoRTIA	exon	9843790	9843972	1	-	.	ID=id983;Parent=tr183;transcript_id=tr183
NC_037329.1	LoRTIA	exon	9845126	9845217	1	-	.	ID=id984;Parent=tr183;transcript_id=tr183
NC_037329.1	LoRTIA	exon	9845647	9845799	1	-	.	ID=id985;Parent=tr183;transcript_id=tr183
NC_037329.1	LoRTIA	exon	9846437	9846544	1	-	.	ID=id986;Parent=tr183;transcript_id=tr183
NC_037329.1	LoRTIA	exon	9850878	9850979	1	-	.	ID=id987;Parent=tr183;transcript_id=tr183
NC_037329.1	LoRTIA	exon	9859217	9859384	1	-	.	ID=id988;Parent=tr183;transcript_id=tr183
NC_037329.1	LoRTIA	exon	15639805	15640437	1	-	.	ID=id989;Parent=tr184;transcript_id=tr184
NC_037329.1	LoRTIA	mRNA	15639805	15731404	1	-	.	ID=tr184;transcript_id=tr184
NC_037329.1	LoRTIA	exon	15642280	15642427	1	-	.	ID=id990;Parent=tr184;transcript_id=tr184
NC_037329.1	LoRTIA	exon	15646507	15646639	1	-	.	ID=id991;Parent=tr184;transcript_id=tr184
NC_037329.1	LoRTIA	exon	15728278	15728328	1	-	.	ID=id992;Parent=tr184;transcript_id=tr184
NC_037329.1	LoRTIA	exon	15730101	15730319	1	-	.	ID=id993;Parent=tr184;transcript_id=tr184
NC_037329.1	LoRTIA	exon	15731359	15731404	1	-	.	ID=id994;Parent=tr184;transcript_id=tr184
NC_037329.1	LoRTIA	exon	18762121	18762371	1	-	.	ID=id995;Parent=tr185;transcript_id=tr185
NC_037329.1	LoRTIA	exon	18762121	18762371	1	-	.	ID=id1005;Parent=tr186;transcript_id=tr186
NC_037329.1	LoRTIA	mRNA	18762121	18779321	1	-	.	ID=tr185;transcript_id=tr185
NC_037329.1	LoRTIA	mRNA	18762121	18779321	1	-	.	ID=tr186;transcript_id=tr186
NC_037329.1	LoRTIA	exon	18765469	18765669	1	-	.	ID=id996;Parent=tr185;transcript_id=tr185
NC_037329.1	LoRTIA	exon	18765469	18765669	1	-	.	ID=id1006;Parent=tr186;transcript_id=tr186
NC_037329.1	LoRTIA	exon	18768198	18768361	1	-	.	ID=id997;Parent=tr185;transcript_id=tr185
NC_037329.1	LoRTIA	exon	18768198	18768361	1	-	.	ID=id1007;Parent=tr186;transcript_id=tr186
NC_037329.1	LoRTIA	exon	18768572	18768656	1	-	.	ID=id998;Parent=tr185;transcript_id=tr185
NC_037329.1	LoRTIA	exon	18768572	18768656	1	-	.	ID=id1008;Parent=tr186;transcript_id=tr186
NC_037329.1	LoRTIA	exon	18768832	18768961	1	-	.	ID=id999;Parent=tr185;transcript_id=tr185
NC_037329.1	LoRTIA	exon	18768832	18768961	1	-	.	ID=id1009;Parent=tr186;transcript_id=tr186
NC_037329.1	LoRTIA	exon	18769833	18770012	1	-	.	ID=id1000;Parent=tr185;transcript_id=tr185
NC_037329.1	LoRTIA	exon	18769833	18770899	1	-	.	ID=id1010;Parent=tr186;transcript_id=tr186
NC_037329.1	LoRTIA	exon	18770777	18770899	1	-	.	ID=id1001;Parent=tr185;transcript_id=tr185
NC_037329.1	LoRTIA	exon	18773077	18773203	1	-	.	ID=id1002;Parent=tr185;transcript_id=tr185
NC_037329.1	LoRTIA	exon	18773077	18773203	1	-	.	ID=id1011;Parent=tr186;transcript_id=tr186
NC_037329.1	LoRTIA	exon	18775036	18775158	1	-	.	ID=id1003;Parent=tr185;transcript_id=tr185
NC_037329.1	LoRTIA	exon	18775036	18775158	1	-	.	ID=id1012;Parent=tr186;transcript_id=tr186
NC_037329.1	LoRTIA	exon	18778899	18779321	1	-	.	ID=id1004;Parent=tr185;transcript_id=tr185
NC_037329.1	LoRTIA	exon	18778899	18779321	1	-	.	ID=id1013;Parent=tr186;transcript_id=tr186
NC_037329.1	LoRTIA	exon	19657947	19658317	1	-	.	ID=id1014;Parent=tr187;transcript_id=tr187
NC_037329.1	LoRTIA	exon	19657947	19658317	1	-	.	ID=id1024;Parent=tr188;transcript_id=tr188
NC_037329.1	LoRTIA	mRNA	19657947	19663638	1	-	.	ID=tr187;transcript_id=tr187
NC_037329.1	LoRTIA	mRNA	19657947	19663638	1	-	.	ID=tr188;transcript_id=tr188
NC_037329.1	LoRTIA	exon	19658412	19658481	1	-	.	ID=id1015;Parent=tr187;transcript_id=tr187
NC_037329.1	LoRTIA	exon	19658412	19658481	1	-	.	ID=id1025;Parent=tr188;transcript_id=tr188
NC_037329.1	LoRTIA	exon	19658577	19658699	1	-	.	ID=id1016;Parent=tr187;transcript_id=tr187
NC_037329.1	LoRTIA	exon	19658577	19658699	1	-	.	ID=id1026;Parent=tr188;transcript_id=tr188
NC_037329.1	LoRTIA	exon	19659519	19659662	1	-	.	ID=id1017;Parent=tr187;transcript_id=tr187
NC_037329.1	LoRTIA	exon	19659519	19660552	1	-	.	ID=id1027;Parent=tr188;transcript_id=tr188
NC_037329.1	LoRTIA	exon	19660118	19660382	1	-	.	ID=id1018;Parent=tr187;transcript_id=tr187
NC_037329.1	LoRTIA	exon	19660463	19660552	1	-	.	ID=id1019;Parent=tr187;transcript_id=tr187
NC_037329.1	LoRTIA	exon	19660878	19661088	1	-	.	ID=id1020;Parent=tr187;transcript_id=tr187
NC_037329.1	LoRTIA	exon	19660878	19661088	1	-	.	ID=id1028;Parent=tr188;transcript_id=tr188
NC_037329.1	LoRTIA	exon	19660942	19661088	1	-	.	ID=id1032;Parent=tr189;transcript_id=tr189
NC_037329.1	LoRTIA	exon	19660942	19661088	1	-	.	ID=id1036;Parent=tr190;transcript_id=tr190
NC_037329.1	LoRTIA	exon	19660942	19661088	2	-	.	ID=id1040;Parent=tr191;transcript_id=tr191
NC_037329.1	LoRTIA	mRNA	19660942	19663616	1	-	.	ID=tr189;transcript_id=tr189
NC_037329.1	LoRTIA	mRNA	19660942	19663616	1	-	.	ID=tr190;transcript_id=tr190
NC_037329.1	LoRTIA	mRNA	19660942	19663638	2	-	.	ID=tr191;transcript_id=tr191
NC_037329.1	LoRTIA	exon	19660968	19661088	1	-	.	ID=id1047;Parent=tr193;transcript_id=tr193
NC_037329.1	LoRTIA	exon	19660968	19661315	1	-	.	ID=id1044;Parent=tr192;transcript_id=tr192
NC_037329.1	LoRTIA	mRNA	19660968	19663616	1	-	.	ID=tr192;transcript_id=tr192
NC_037329.1	LoRTIA	mRNA	19660968	19663638	1	-	.	ID=tr193;transcript_id=tr193
NC_037329.1	LoRTIA	exon	19660979	19661088	1	-	.	ID=id1051;Parent=tr194;transcript_id=tr194
NC_037329.1	LoRTIA	mRNA	19660979	19663638	1	-	.	ID=tr194;transcript_id=tr194
NC_037329.1	LoRTIA	exon	19661169	19661315	1	-	.	ID=id1021;Parent=tr187;transcript_id=tr187
NC_037329.1	LoRTIA	exon	19661169	19661315	1	-	.	ID=id1029;Parent=tr188;transcript_id=tr188
NC_037329.1	LoRTIA	exon	19661169	19661315	1	-	.	ID=id1033;Parent=tr189;transcript_id=tr189
NC_037329.1	LoRTIA	exon	19661169	19661315	1	-	.	ID=id1037;Parent=tr190;transcript_id=tr190
NC_037329.1	LoRTIA	exon	19661169	19661315	2	-	.	ID=id1041;Parent=tr191;transcript_id=tr191
NC_037329.1	LoRTIA	exon	19661169	19661315	1	-	.	ID=id1048;Parent=tr193;transcript_id=tr193
NC_037329.1	LoRTIA	exon	19661169	19661315	1	-	.	ID=id1052;Parent=tr194;transcript_id=tr194
NC_037329.1	LoRTIA	exon	19661404	19661526	1	-	.	ID=id1022;Parent=tr187;transcript_id=tr187
NC_037329.1	LoRTIA	exon	19661404	19661526	1	-	.	ID=id1030;Parent=tr188;transcript_id=tr188
NC_037329.1	LoRTIA	exon	19661404	19661526	1	-	.	ID=id1034;Parent=tr189;transcript_id=tr189
NC_037329.1	LoRTIA	exon	19661404	19661526	1	-	.	ID=id1038;Parent=tr190;transcript_id=tr190
NC_037329.1	LoRTIA	exon	19661404	19661526	2	-	.	ID=id1042;Parent=tr191;transcript_id=tr191
NC_037329.1	LoRTIA	exon	19661404	19661526	1	-	.	ID=id1045;Parent=tr192;transcript_id=tr192
NC_037329.1	LoRTIA	exon	19661404	19661526	1	-	.	ID=id1049;Parent=tr193;transcript_id=tr193
NC_037329.1	LoRTIA	exon	19661404	19661526	1	-	.	ID=id1053;Parent=tr194;transcript_id=tr194
NC_037329.1	LoRTIA	exon	19663510	19663616	1	-	.	ID=id1039;Parent=tr190;transcript_id=tr190
NC_037329.1	LoRTIA	exon	19663510	19663616	1	-	.	ID=id1046;Parent=tr192;transcript_id=tr192
NC_037329.1	LoRTIA	exon	19663510	19663638	1	-	.	ID=id1023;Parent=tr187;transcript_id=tr187
NC_037329.1	LoRTIA	exon	19663510	19663638	1	-	.	ID=id1031;Parent=tr188;transcript_id=tr188
NC_037329.1	LoRTIA	exon	19663510	19663638	2	-	.	ID=id1043;Parent=tr191;transcript_id=tr191
NC_037329.1	LoRTIA	exon	19663576	19663616	1	-	.	ID=id1035;Parent=tr189;transcript_id=tr189
NC_037329.1	LoRTIA	exon	19663576	19663638	1	-	.	ID=id1050;Parent=tr193;transcript_id=tr193
NC_037329.1	LoRTIA	exon	19663576	19663638	1	-	.	ID=id1054;Parent=tr194;transcript_id=tr194
NC_037329.1	LoRTIA	exon	20568470	20568927	1	-	.	ID=id1055;Parent=tr195;transcript_id=tr195
NC_037329.1	LoRTIA	exon	20568470	20568927	1	-	.	ID=id1065;Parent=tr196;transcript_id=tr196
NC_037329.1	LoRTIA	mRNA	20568470	20643977	1	-	.	ID=tr196;transcript_id=tr196
NC_037329.1	LoRTIA	mRNA	20568470	20644002	1	-	.	ID=tr195;transcript_id=tr195
NC_037329.1	LoRTIA	exon	20577273	20577349	1	-	.	ID=id1056;Parent=tr195;transcript_id=tr195
NC_037329.1	LoRTIA	exon	20577273	20577349	1	-	.	ID=id1066;Parent=tr196;transcript_id=tr196
NC_037329.1	LoRTIA	exon	20578342	20578467	1	-	.	ID=id1057;Parent=tr195;transcript_id=tr195
NC_037329.1	LoRTIA	exon	20578342	20578467	1	-	.	ID=id1067;Parent=tr196;transcript_id=tr196
NC_037329.1	LoRTIA	exon	20578821	20578859	1	-	.	ID=id1058;Parent=tr195;transcript_id=tr195
NC_037329.1	LoRTIA	exon	20578821	20578859	1	-	.	ID=id1068;Parent=tr196;transcript_id=tr196
NC_037329.1	LoRTIA	exon	20579345	20579437	1	-	.	ID=id1059;Parent=tr195;transcript_id=tr195
NC_037329.1	LoRTIA	exon	20579345	20579437	1	-	.	ID=id1069;Parent=tr196;transcript_id=tr196
NC_037329.1	LoRTIA	exon	20581292	20581368	1	-	.	ID=id1060;Parent=tr195;transcript_id=tr195
NC_037329.1	LoRTIA	exon	20581292	20581368	1	-	.	ID=id1070;Parent=tr196;transcript_id=tr196
NC_037329.1	LoRTIA	exon	20584073	20584145	1	-	.	ID=id1061;Parent=tr195;transcript_id=tr195
NC_037329.1	LoRTIA	exon	20584073	20584145	1	-	.	ID=id1071;Parent=tr196;transcript_id=tr196
NC_037329.1	LoRTIA	exon	20609624	20609670	1	-	.	ID=id1062;Parent=tr195;transcript_id=tr195
NC_037329.1	LoRTIA	exon	20609624	20609670	1	-	.	ID=id1072;Parent=tr196;transcript_id=tr196
NC_037329.1	LoRTIA	exon	20610872	20610919	1	-	.	ID=id1063;Parent=tr195;transcript_id=tr195
NC_037329.1	LoRTIA	exon	20610872	20610919	1	-	.	ID=id1073;Parent=tr196;transcript_id=tr196
NC_037329.1	LoRTIA	exon	20643774	20643977	1	-	.	ID=id1074;Parent=tr196;transcript_id=tr196
NC_037329.1	LoRTIA	exon	20643774	20644002	1	-	.	ID=id1064;Parent=tr195;transcript_id=tr195
NC_037329.1	LoRTIA	exon	21688206	21688257	7	+	.	ID=id1079;Parent=tr198;transcript_id=tr198
NC_037329.1	LoRTIA	exon	21688206	21688556	2	+	.	ID=id1075;Parent=tr197;transcript_id=tr197
NC_037329.1	LoRTIA	mRNA	21688206	21691318	2	+	.	ID=tr197;transcript_id=tr197
NC_037329.1	LoRTIA	mRNA	21688206	21691318	7	+	.	ID=tr198;transcript_id=tr198
NC_037329.1	LoRTIA	exon	21688445	21688556	7	+	.	ID=id1080;Parent=tr198;transcript_id=tr198
NC_037329.1	LoRTIA	exon	21689711	21689788	2	+	.	ID=id1076;Parent=tr197;transcript_id=tr197
NC_037329.1	LoRTIA	exon	21689711	21689788	7	+	.	ID=id1081;Parent=tr198;transcript_id=tr198
NC_037329.1	LoRTIA	exon	21690301	21690494	2	+	.	ID=id1077;Parent=tr197;transcript_id=tr197
NC_037329.1	LoRTIA	exon	21690301	21690494	7	+	.	ID=id1082;Parent=tr198;transcript_id=tr198
NC_037329.1	LoRTIA	exon	21691060	21691318	2	+	.	ID=id1078;Parent=tr197;transcript_id=tr197
NC_037329.1	LoRTIA	exon	21691060	21691318	7	+	.	ID=id1083;Parent=tr198;transcript_id=tr198
NC_037329.1	LoRTIA	exon	21712013	21712087	1	+	.	ID=id1084;Parent=tr199;transcript_id=tr199
NC_037329.1	LoRTIA	mRNA	21712013	21793326	1	+	.	ID=tr199;transcript_id=tr199
NC_037329.1	LoRTIA	exon	21736327	21736401	1	+	.	ID=id1085;Parent=tr199;transcript_id=tr199
NC_037329.1	LoRTIA	exon	21737880	21737949	1	+	.	ID=id1086;Parent=tr199;transcript_id=tr199
NC_037329.1	LoRTIA	exon	21752824	21752942	1	+	.	ID=id1087;Parent=tr199;transcript_id=tr199
NC_037329.1	LoRTIA	exon	21753068	21753196	1	+	.	ID=id1088;Parent=tr199;transcript_id=tr199
NC_037329.1	LoRTIA	exon	21757157	21757335	1	+	.	ID=id1089;Parent=tr199;transcript_id=tr199
NC_037329.1	LoRTIA	exon	21758831	21758945	1	+	.	ID=id1090;Parent=tr199;transcript_id=tr199
NC_037329.1	LoRTIA	exon	21761928	21762014	1	+	.	ID=id1091;Parent=tr199;transcript_id=tr199
NC_037329.1	LoRTIA	exon	21773447	21773596	1	+	.	ID=id1092;Parent=tr199;transcript_id=tr199
NC_037329.1	LoRTIA	exon	21776226	21776432	1	+	.	ID=id1093;Parent=tr199;transcript_id=tr199
NC_037329.1	LoRTIA	exon	21788295	21788400	1	+	.	ID=id1094;Parent=tr199;transcript_id=tr199
NC_037329.1	LoRTIA	exon	21792767	21793326	1	+	.	ID=id1095;Parent=tr199;transcript_id=tr199
NC_037329.1	LoRTIA	exon	22528163	22528291	1	+	.	ID=id1096;Parent=tr200;transcript_id=tr200
NC_037329.1	LoRTIA	mRNA	22528163	22693133	1	+	.	ID=tr200;transcript_id=tr200
NC_037329.1	LoRTIA	exon	22528210	22528291	1	+	.	ID=id1107;Parent=tr201;transcript_id=tr201
NC_037329.1	LoRTIA	exon	22528210	22528291	3	+	.	ID=id1117;Parent=tr202;transcript_id=tr202
NC_037329.1	LoRTIA	mRNA	22528210	22693133	1	+	.	ID=tr201;transcript_id=tr201
NC_037329.1	LoRTIA	mRNA	22528210	22693133	3	+	.	ID=tr202;transcript_id=tr202
NC_037329.1	LoRTIA	exon	22528227	22528291	1	+	.	ID=id1128;Parent=tr203;transcript_id=tr203
NC_037329.1	LoRTIA	mRNA	22528227	22693133	1	+	.	ID=tr203;transcript_id=tr203
NC_037329.1	LoRTIA	exon	22529905	22530005	1	+	.	ID=id1097;Parent=tr200;transcript_id=tr200
NC_037329.1	LoRTIA	exon	22529905	22530005	1	+	.	ID=id1108;Parent=tr201;transcript_id=tr201
NC_037329.1	LoRTIA	exon	22529905	22530005	3	+	.	ID=id1118;Parent=tr202;transcript_id=tr202
NC_037329.1	LoRTIA	exon	22529905	22530005	1	+	.	ID=id1129;Parent=tr203;transcript_id=tr203
NC_037329.1	LoRTIA	exon	22547446	22547589	1	+	.	ID=id1098;Parent=tr200;transcript_id=tr200
NC_037329.1	LoRTIA	exon	22547446	22547589	1	+	.	ID=id1109;Parent=tr201;transcript_id=tr201
NC_037329.1	LoRTIA	exon	22547446	22547589	3	+	.	ID=id1119;Parent=tr202;transcript_id=tr202
NC_037329.1	LoRTIA	exon	22547446	22547589	1	+	.	ID=id1130;Parent=tr203;transcript_id=tr203
NC_037329.1	LoRTIA	exon	22552720	22552847	1	+	.	ID=id1099;Parent=tr200;transcript_id=tr200
NC_037329.1	LoRTIA	exon	22552720	22552847	1	+	.	ID=id1110;Parent=tr201;transcript_id=tr201
NC_037329.1	LoRTIA	exon	22552720	22552847	3	+	.	ID=id1120;Parent=tr202;transcript_id=tr202
NC_037329.1	LoRTIA	exon	22552720	22552847	1	+	.	ID=id1131;Parent=tr203;transcript_id=tr203
NC_037329.1	LoRTIA	exon	22622283	22622458	1	+	.	ID=id1100;Parent=tr200;transcript_id=tr200
NC_037329.1	LoRTIA	exon	22622283	22622458	1	+	.	ID=id1111;Parent=tr201;transcript_id=tr201
NC_037329.1	LoRTIA	exon	22622283	22622458	3	+	.	ID=id1121;Parent=tr202;transcript_id=tr202
NC_037329.1	LoRTIA	exon	22622283	22622458	1	+	.	ID=id1132;Parent=tr203;transcript_id=tr203
NC_037329.1	LoRTIA	exon	22645777	22645857	1	+	.	ID=id1101;Parent=tr200;transcript_id=tr200
NC_037329.1	LoRTIA	exon	22645777	22645857	1	+	.	ID=id1112;Parent=tr201;transcript_id=tr201
NC_037329.1	LoRTIA	exon	22645777	22645857	3	+	.	ID=id1122;Parent=tr202;transcript_id=tr202
NC_037329.1	LoRTIA	exon	22645777	22645857	1	+	.	ID=id1133;Parent=tr203;transcript_id=tr203
NC_037329.1	LoRTIA	exon	22646167	22646264	1	+	.	ID=id1102;Parent=tr200;transcript_id=tr200
NC_037329.1	LoRTIA	exon	22646167	22646264	1	+	.	ID=id1113;Parent=tr201;transcript_id=tr201
NC_037329.1	LoRTIA	exon	22646167	22646264	3	+	.	ID=id1123;Parent=tr202;transcript_id=tr202
NC_037329.1	LoRTIA	exon	22646167	22646264	1	+	.	ID=id1134;Parent=tr203;transcript_id=tr203
NC_037329.1	LoRTIA	exon	22686207	22686347	1	+	.	ID=id1103;Parent=tr200;transcript_id=tr200
NC_037329.1	LoRTIA	exon	22686207	22686347	3	+	.	ID=id1124;Parent=tr202;transcript_id=tr202
NC_037329.1	LoRTIA	exon	22686207	22686347	1	+	.	ID=id1135;Parent=tr203;transcript_id=tr203
NC_037329.1	LoRTIA	exon	22686207	22687132	1	+	.	ID=id1114;Parent=tr201;transcript_id=tr201
NC_037329.1	LoRTIA	exon	22687036	22687132	1	+	.	ID=id1104;Parent=tr200;transcript_id=tr200
NC_037329.1	LoRTIA	exon	22687036	22687132	3	+	.	ID=id1125;Parent=tr202;transcript_id=tr202
NC_037329.1	LoRTIA	exon	22687036	22687132	1	+	.	ID=id1136;Parent=tr203;transcript_id=tr203
NC_037329.1	LoRTIA	exon	22689174	22689296	1	+	.	ID=id1105;Parent=tr200;transcript_id=tr200
NC_037329.1	LoRTIA	exon	22689174	22689296	1	+	.	ID=id1115;Parent=tr201;transcript_id=tr201
NC_037329.1	LoRTIA	exon	22689174	22689296	3	+	.	ID=id1126;Parent=tr202;transcript_id=tr202
NC_037329.1	LoRTIA	exon	22689174	22689296	1	+	.	ID=id1137;Parent=tr203;transcript_id=tr203
NC_037329.1	LoRTIA	exon	22692617	22693133	1	+	.	ID=id1106;Parent=tr200;transcript_id=tr200
NC_037329.1	LoRTIA	exon	22692617	22693133	1	+	.	ID=id1116;Parent=tr201;transcript_id=tr201
NC_037329.1	LoRTIA	exon	22692617	22693133	3	+	.	ID=id1127;Parent=tr202;transcript_id=tr202
NC_037329.1	LoRTIA	exon	22692617	22693133	1	+	.	ID=id1138;Parent=tr203;transcript_id=tr203
NC_037329.1	LoRTIA	mRNA	22695108	22695782	1	+	.	ID=tr204;transcript_id=tr204
NC_037329.1	LoRTIA	exon	23340521	23341804	1	-	.	ID=id1139;Parent=tr205;transcript_id=tr205
NC_037329.1	LoRTIA	mRNA	23340521	23353661	1	-	.	ID=tr205;transcript_id=tr205
NC_037329.1	LoRTIA	exon	23342923	23343059	1	-	.	ID=id1140;Parent=tr205;transcript_id=tr205
NC_037329.1	LoRTIA	exon	23343450	23343599	1	-	.	ID=id1141;Parent=tr205;transcript_id=tr205
NC_037329.1	LoRTIA	exon	23344528	23344665	1	-	.	ID=id1142;Parent=tr205;transcript_id=tr205
NC_037329.1	LoRTIA	exon	23345221	23345427	1	-	.	ID=id1143;Parent=tr205;transcript_id=tr205
NC_037329.1	LoRTIA	exon	23346302	23346379	1	-	.	ID=id1144;Parent=tr205;transcript_id=tr205
NC_037329.1	LoRTIA	exon	23346674	23346910	1	-	.	ID=id1145;Parent=tr205;transcript_id=tr205
NC_037329.1	LoRTIA	exon	23350244	23350369	1	-	.	ID=id1146;Parent=tr205;transcript_id=tr205
NC_037329.1	LoRTIA	exon	23353571	23353661	1	-	.	ID=id1147;Parent=tr205;transcript_id=tr205
NC_037329.1	LoRTIA	exon	24091589	24093753	1	-	.	ID=id1148;Parent=tr206;transcript_id=tr206
NC_037329.1	LoRTIA	exon	24091589	24093753	1	-	.	ID=id1174;Parent=tr207;transcript_id=tr207
NC_037329.1	LoRTIA	mRNA	24091589	24098521	1	-	.	ID=tr207;transcript_id=tr207
NC_037329.1	LoRTIA	mRNA	24091589	24179350	1	-	.	ID=tr206;transcript_id=tr206
NC_037329.1	LoRTIA	exon	24093083	24093753	1	-	.	ID=id1177;Parent=tr208;transcript_id=tr208
NC_037329.1	LoRTIA	mRNA	24093083	24098521	1	-	.	ID=tr208;transcript_id=tr208
NC_037329.1	LoRTIA	exon	24095943	24096072	1	-	.	ID=id1149;Parent=tr206;transcript_id=tr206
NC_037329.1	LoRTIA	exon	24095943	24096072	1	-	.	ID=id1175;Parent=tr207;transcript_id=tr207
NC_037329.1	LoRTIA	exon	24095943	24096072	1	-	.	ID=id1178;Parent=tr208;transcript_id=tr208
NC_037329.1	LoRTIA	exon	24098485	24098521	1	-	.	ID=id1176;Parent=tr207;transcript_id=tr207
NC_037329.1	LoRTIA	exon	24098485	24098521	1	-	.	ID=id1179;Parent=tr208;transcript_id=tr208
NC_037329.1	LoRTIA	exon	24098485	24098610	1	-	.	ID=id1150;Parent=tr206;transcript_id=tr206
NC_037329.1	LoRTIA	exon	24108277	24108375	1	-	.	ID=id1151;Parent=tr206;transcript_id=tr206
NC_037329.1	LoRTIA	exon	24108475	24108585	1	-	.	ID=id1152;Parent=tr206;transcript_id=tr206
NC_037329.1	LoRTIA	exon	24108683	24108781	1	-	.	ID=id1153;Parent=tr206;transcript_id=tr206
NC_037329.1	LoRTIA	exon	24110400	24110573	1	-	.	ID=id1154;Parent=tr206;transcript_id=tr206
NC_037329.1	LoRTIA	exon	24110454	24110573	2	-	.	ID=id1180;Parent=tr209;transcript_id=tr209
NC_037329.1	LoRTIA	mRNA	24110454	24179350	2	-	.	ID=tr209;transcript_id=tr209
NC_037329.1	LoRTIA	exon	24111964	24112066	1	-	.	ID=id1155;Parent=tr206;transcript_id=tr206
NC_037329.1	LoRTIA	exon	24111964	24112066	2	-	.	ID=id1181;Parent=tr209;transcript_id=tr209
NC_037329.1	LoRTIA	exon	24112154	24112231	1	-	.	ID=id1156;Parent=tr206;transcript_id=tr206
NC_037329.1	LoRTIA	exon	24112154	24112231	2	-	.	ID=id1182;Parent=tr209;transcript_id=tr209
NC_037329.1	LoRTIA	exon	24112386	24112465	1	-	.	ID=id1157;Parent=tr206;transcript_id=tr206
NC_037329.1	LoRTIA	exon	24112386	24112465	2	-	.	ID=id1183;Parent=tr209;transcript_id=tr209
NC_037329.1	LoRTIA	exon	24112562	24112645	1	-	.	ID=id1158;Parent=tr206;transcript_id=tr206
NC_037329.1	LoRTIA	exon	24112562	24112645	2	-	.	ID=id1184;Parent=tr209;transcript_id=tr209
NC_037329.1	LoRTIA	exon	24112741	24112930	1	-	.	ID=id1159;Parent=tr206;transcript_id=tr206
NC_037329.1	LoRTIA	exon	24112741	24112930	2	-	.	ID=id1185;Parent=tr209;transcript_id=tr209
NC_037329.1	LoRTIA	exon	24113058	24113173	1	-	.	ID=id1160;Parent=tr206;transcript_id=tr206
NC_037329.1	LoRTIA	exon	24113058	24113173	2	-	.	ID=id1186;Parent=tr209;transcript_id=tr209
NC_037329.1	LoRTIA	exon	24115565	24115708	1	-	.	ID=id1161;Parent=tr206;transcript_id=tr206
NC_037329.1	LoRTIA	exon	24115565	24115708	2	-	.	ID=id1187;Parent=tr209;transcript_id=tr209
NC_037329.1	LoRTIA	exon	24115882	24116042	1	-	.	ID=id1162;Parent=tr206;transcript_id=tr206
NC_037329.1	LoRTIA	exon	24115882	24116042	2	-	.	ID=id1188;Parent=tr209;transcript_id=tr209
NC_037329.1	LoRTIA	exon	24115906	24116042	1	-	.	ID=id1200;Parent=tr210;transcript_id=tr210
NC_037329.1	LoRTIA	mRNA	24115906	24179350	1	-	.	ID=tr210;transcript_id=tr210
NC_037329.1	LoRTIA	exon	24121762	24121823	1	-	.	ID=id1163;Parent=tr206;transcript_id=tr206
NC_037329.1	LoRTIA	exon	24121762	24121823	2	-	.	ID=id1189;Parent=tr209;transcript_id=tr209
NC_037329.1	LoRTIA	exon	24121762	24122175	1	-	.	ID=id1201;Parent=tr210;transcript_id=tr210
NC_037329.1	LoRTIA	exon	24122077	24122175	1	-	.	ID=id1164;Parent=tr206;transcript_id=tr206
NC_037329.1	LoRTIA	exon	24122077	24122175	2	-	.	ID=id1190;Parent=tr209;transcript_id=tr209
NC_037329.1	LoRTIA	exon	24127621	24127739	1	-	.	ID=id1165;Parent=tr206;transcript_id=tr206
NC_037329.1	LoRTIA	exon	24127621	24127739	2	-	.	ID=id1191;Parent=tr209;transcript_id=tr209
NC_037329.1	LoRTIA	exon	24127621	24127739	1	-	.	ID=id1202;Parent=tr210;transcript_id=tr210
NC_037329.1	LoRTIA	exon	24128444	24128532	1	-	.	ID=id1166;Parent=tr206;transcript_id=tr206
NC_037329.1	LoRTIA	exon	24128444	24128532	2	-	.	ID=id1192;Parent=tr209;transcript_id=tr209
NC_037329.1	LoRTIA	exon	24128444	24128532	1	-	.	ID=id1203;Parent=tr210;transcript_id=tr210
NC_037329.1	LoRTIA	exon	24128675	24128868	1	-	.	ID=id1167;Parent=tr206;transcript_id=tr206
NC_037329.1	LoRTIA	exon	24128675	24128868	2	-	.	ID=id1193;Parent=tr209;transcript_id=tr209
NC_037329.1	LoRTIA	exon	24128675	24128868	1	-	.	ID=id1204;Parent=tr210;transcript_id=tr210
NC_037329.1	LoRTIA	exon	24129570	24129780	1	-	.	ID=id1168;Parent=tr206;transcript_id=tr206
NC_037329.1	LoRTIA	exon	24129570	24129780	2	-	.	ID=id1194;Parent=tr209;transcript_id=tr209
NC_037329.1	LoRTIA	exon	24129570	24129780	1	-	.	ID=id1205;Parent=tr210;transcript_id=tr210
NC_037329.1	LoRTIA	exon	24132864	24132995	1	-	.	ID=id1169;Parent=tr206;transcript_id=tr206
NC_037329.1	LoRTIA	exon	24132864	24132995	2	-	.	ID=id1195;Parent=tr209;transcript_id=tr209
NC_037329.1	LoRTIA	exon	24132864	24132995	1	-	.	ID=id1206;Parent=tr210;transcript_id=tr210
NC_037329.1	LoRTIA	exon	24134610	24134865	1	-	.	ID=id1170;Parent=tr206;transcript_id=tr206
NC_037329.1	LoRTIA	exon	24134610	24134865	2	-	.	ID=id1196;Parent=tr209;transcript_id=tr209
NC_037329.1	LoRTIA	exon	24134610	24134865	1	-	.	ID=id1207;Parent=tr210;transcript_id=tr210
NC_037329.1	LoRTIA	exon	24136530	24136609	1	-	.	ID=id1171;Parent=tr206;transcript_id=tr206
NC_037329.1	LoRTIA	exon	24136530	24136609	2	-	.	ID=id1197;Parent=tr209;transcript_id=tr209
NC_037329.1	LoRTIA	exon	24136530	24136609	1	-	.	ID=id1208;Parent=tr210;transcript_id=tr210
NC_037329.1	LoRTIA	exon	24137979	24138103	1	-	.	ID=id1172;Parent=tr206;transcript_id=tr206
NC_037329.1	LoRTIA	exon	24137979	24138103	2	-	.	ID=id1198;Parent=tr209;transcript_id=tr209
NC_037329.1	LoRTIA	exon	24137979	24138103	1	-	.	ID=id1209;Parent=tr210;transcript_id=tr210
NC_037329.1	LoRTIA	exon	24178970	24179350	1	-	.	ID=id1173;Parent=tr206;transcript_id=tr206
NC_037329.1	LoRTIA	exon	24178970	24179350	2	-	.	ID=id1199;Parent=tr209;transcript_id=tr209
NC_037329.1	LoRTIA	exon	24178970	24179350	1	-	.	ID=id1210;Parent=tr210;transcript_id=tr210
NC_037329.1	LoRTIA	exon	24448525	24449289	1	+	.	ID=id1211;Parent=tr211;transcript_id=tr211
NC_037329.1	LoRTIA	mRNA	24448525	24452013	1	+	.	ID=tr211;transcript_id=tr211
NC_037329.1	LoRTIA	exon	24449791	24449975	1	+	.	ID=id1212;Parent=tr211;transcript_id=tr211
NC_037329.1	LoRTIA	exon	24450488	24452013	1	+	.	ID=id1213;Parent=tr211;transcript_id=tr211
NC_037329.1	LoRTIA	exon	24470964	24471403	1	-	.	ID=id1214;Parent=tr212;transcript_id=tr212
NC_037329.1	LoRTIA	mRNA	24470964	24547935	1	-	.	ID=tr212;transcript_id=tr212
NC_037329.1	LoRTIA	exon	24471534	24471612	1	-	.	ID=id1215;Parent=tr212;transcript_id=tr212
NC_037329.1	LoRTIA	exon	24472512	24472559	1	-	.	ID=id1216;Parent=tr212;transcript_id=tr212
NC_037329.1	LoRTIA	exon	24473814	24473911	1	-	.	ID=id1217;Parent=tr212;transcript_id=tr212
NC_037329.1	LoRTIA	exon	24480709	24480872	1	-	.	ID=id1218;Parent=tr212;transcript_id=tr212
NC_037329.1	LoRTIA	exon	24484341	24484383	1	-	.	ID=id1219;Parent=tr212;transcript_id=tr212
NC_037329.1	LoRTIA	exon	24484913	24485061	1	-	.	ID=id1220;Parent=tr212;transcript_id=tr212
NC_037329.1	LoRTIA	exon	24486466	24486615	1	-	.	ID=id1221;Parent=tr212;transcript_id=tr212
NC_037329.1	LoRTIA	exon	24488609	24488766	1	-	.	ID=id1222;Parent=tr212;transcript_id=tr212
NC_037329.1	LoRTIA	exon	24547875	24547935	1	-	.	ID=id1223;Parent=tr212;transcript_id=tr212
NC_037329.1	LoRTIA	mRNA	24844167	24844622	120	+	.	ID=tr213;transcript_id=tr213
NC_037329.1	LoRTIA	exon	24910822	24914575	2	-	.	ID=id1224;Parent=tr214;transcript_id=tr214
NC_037329.1	LoRTIA	mRNA	24910822	24945714	2	-	.	ID=tr214;transcript_id=tr214
NC_037329.1	LoRTIA	exon	24915163	24915317	2	-	.	ID=id1225;Parent=tr214;transcript_id=tr214
NC_037329.1	LoRTIA	exon	24928442	24928650	2	-	.	ID=id1226;Parent=tr214;transcript_id=tr214
NC_037329.1	LoRTIA	exon	24945453	24945714	2	-	.	ID=id1227;Parent=tr214;transcript_id=tr214
NC_037329.1	LoRTIA	exon	25523759	25524910	1	-	.	ID=id1228;Parent=tr215;transcript_id=tr215
NC_037329.1	LoRTIA	mRNA	25523759	25556650	1	-	.	ID=tr215;transcript_id=tr215
NC_037329.1	LoRTIA	exon	25526475	25526585	1	-	.	ID=id1229;Parent=tr215;transcript_id=tr215
NC_037329.1	LoRTIA	exon	25529679	25529765	1	-	.	ID=id1230;Parent=tr215;transcript_id=tr215
NC_037329.1	LoRTIA	exon	25533114	25533237	1	-	.	ID=id1231;Parent=tr215;transcript_id=tr215
NC_037329.1	LoRTIA	exon	25534910	25535042	1	-	.	ID=id1232;Parent=tr215;transcript_id=tr215
NC_037329.1	LoRTIA	exon	25539428	25539558	1	-	.	ID=id1233;Parent=tr215;transcript_id=tr215
NC_037329.1	LoRTIA	exon	25540222	25540308	1	-	.	ID=id1234;Parent=tr215;transcript_id=tr215
NC_037329.1	LoRTIA	exon	25540995	25541198	1	-	.	ID=id1235;Parent=tr215;transcript_id=tr215
NC_037329.1	LoRTIA	exon	25542678	25542758	1	-	.	ID=id1236;Parent=tr215;transcript_id=tr215
NC_037329.1	LoRTIA	exon	25556513	25556650	1	-	.	ID=id1237;Parent=tr215;transcript_id=tr215
NC_037329.1	LoRTIA	exon	26544087	26545379	1	-	.	ID=id1238;Parent=tr216;transcript_id=tr216
NC_037329.1	LoRTIA	exon	26544087	26545379	1	-	.	ID=id1248;Parent=tr217;transcript_id=tr217
NC_037329.1	LoRTIA	mRNA	26544087	26554189	1	-	.	ID=tr216;transcript_id=tr216
NC_037329.1	LoRTIA	mRNA	26544087	26554215	1	-	.	ID=tr217;transcript_id=tr217
NC_037329.1	LoRTIA	exon	26544992	26545379	1	-	.	ID=id1259;Parent=tr218;transcript_id=tr218
NC_037329.1	LoRTIA	mRNA	26544992	26550293	1	-	.	ID=tr218;transcript_id=tr218
NC_037329.1	LoRTIA	exon	26545676	26545807	1	-	.	ID=id1239;Parent=tr216;transcript_id=tr216
NC_037329.1	LoRTIA	exon	26545676	26545807	1	-	.	ID=id1249;Parent=tr217;transcript_id=tr217
NC_037329.1	LoRTIA	exon	26545676	26545807	1	-	.	ID=id1260;Parent=tr218;transcript_id=tr218
NC_037329.1	LoRTIA	exon	26546061	26546250	1	-	.	ID=id1268;Parent=tr219;transcript_id=tr219
NC_037329.1	LoRTIA	mRNA	26546061	26554189	1	-	.	ID=tr219;transcript_id=tr219
NC_037329.1	LoRTIA	exon	26546064	26546250	1	-	.	ID=id1250;Parent=tr217;transcript_id=tr217
NC_037329.1	LoRTIA	exon	26546064	26546250	1	-	.	ID=id1261;Parent=tr218;transcript_id=tr218
NC_037329.1	LoRTIA	exon	26546064	26546646	1	-	.	ID=id1240;Parent=tr216;transcript_id=tr216
NC_037329.1	LoRTIA	exon	26546506	26546646	1	-	.	ID=id1251;Parent=tr217;transcript_id=tr217
NC_037329.1	LoRTIA	exon	26546506	26546646	1	-	.	ID=id1262;Parent=tr218;transcript_id=tr218
NC_037329.1	LoRTIA	exon	26546506	26546646	1	-	.	ID=id1269;Parent=tr219;transcript_id=tr219
NC_037329.1	LoRTIA	exon	26547851	26547893	1	-	.	ID=id1241;Parent=tr216;transcript_id=tr216
NC_037329.1	LoRTIA	exon	26547851	26547893	1	-	.	ID=id1252;Parent=tr217;transcript_id=tr217
NC_037329.1	LoRTIA	exon	26547851	26547893	1	-	.	ID=id1263;Parent=tr218;transcript_id=tr218
NC_037329.1	LoRTIA	exon	26547851	26547893	1	-	.	ID=id1270;Parent=tr219;transcript_id=tr219
NC_037329.1	LoRTIA	exon	26548225	26548296	1	-	.	ID=id1242;Parent=tr216;transcript_id=tr216
NC_037329.1	LoRTIA	exon	26548225	26548296	1	-	.	ID=id1264;Parent=tr218;transcript_id=tr218
NC_037329.1	LoRTIA	exon	26548225	26548296	1	-	.	ID=id1271;Parent=tr219;transcript_id=tr219
NC_037329.1	LoRTIA	exon	26548225	26549174	1	-	.	ID=id1253;Parent=tr217;transcript_id=tr217
NC_037329.1	LoRTIA	exon	26549074	26549366	1	-	.	ID=id1243;Parent=tr216;transcript_id=tr216
NC_037329.1	LoRTIA	exon	26549074	26549366	1	-	.	ID=id1265;Parent=tr218;transcript_id=tr218
NC_037329.1	LoRTIA	exon	26549074	26549366	1	-	.	ID=id1272;Parent=tr219;transcript_id=tr219
NC_037329.1	LoRTIA	exon	26549259	26549366	1	-	.	ID=id1254;Parent=tr217;transcript_id=tr217
NC_037329.1	LoRTIA	exon	26549999	26550173	1	-	.	ID=id1244;Parent=tr216;transcript_id=tr216
NC_037329.1	LoRTIA	exon	26549999	26550173	1	-	.	ID=id1255;Parent=tr217;transcript_id=tr217
NC_037329.1	LoRTIA	exon	26549999	26550173	1	-	.	ID=id1266;Parent=tr218;transcript_id=tr218
NC_037329.1	LoRTIA	exon	26549999	26550173	1	-	.	ID=id1273;Parent=tr219;transcript_id=tr219
NC_037329.1	LoRTIA	exon	26550261	26550293	1	-	.	ID=id1267;Parent=tr218;transcript_id=tr218
NC_037329.1	LoRTIA	exon	26550261	26550364	1	-	.	ID=id1245;Parent=tr216;transcript_id=tr216
NC_037329.1	LoRTIA	exon	26550261	26550364	1	-	.	ID=id1256;Parent=tr217;transcript_id=tr217
NC_037329.1	LoRTIA	exon	26550261	26550364	1	-	.	ID=id1274;Parent=tr219;transcript_id=tr219
NC_037329.1	LoRTIA	exon	26551998	26552072	1	-	.	ID=id1246;Parent=tr216;transcript_id=tr216
NC_037329.1	LoRTIA	exon	26551998	26552072	1	-	.	ID=id1257;Parent=tr217;transcript_id=tr217
NC_037329.1	LoRTIA	exon	26551998	26552072	1	-	.	ID=id1275;Parent=tr219;transcript_id=tr219
NC_037329.1	LoRTIA	exon	26554128	26554189	1	-	.	ID=id1247;Parent=tr216;transcript_id=tr216
NC_037329.1	LoRTIA	exon	26554128	26554189	1	-	.	ID=id1276;Parent=tr219;transcript_id=tr219
NC_037329.1	LoRTIA	exon	26554128	26554215	1	-	.	ID=id1258;Parent=tr217;transcript_id=tr217
NC_037329.1	LoRTIA	exon	26662290	26662429	1	-	.	ID=id1277;Parent=tr220;transcript_id=tr220
NC_037329.1	LoRTIA	mRNA	26662290	26689072	1	-	.	ID=tr220;transcript_id=tr220
NC_037329.1	LoRTIA	exon	26662523	26662552	1	-	.	ID=id1278;Parent=tr220;transcript_id=tr220
NC_037329.1	LoRTIA	exon	26668131	26668218	1	-	.	ID=id1279;Parent=tr220;transcript_id=tr220
NC_037329.1	LoRTIA	exon	26668906	26668950	1	-	.	ID=id1280;Parent=tr220;transcript_id=tr220
NC_037329.1	LoRTIA	exon	26669980	26670087	1	-	.	ID=id1281;Parent=tr220;transcript_id=tr220
NC_037329.1	LoRTIA	exon	26670648	26670722	1	-	.	ID=id1282;Parent=tr220;transcript_id=tr220
NC_037329.1	LoRTIA	exon	26670824	26670901	1	-	.	ID=id1283;Parent=tr220;transcript_id=tr220
NC_037329.1	LoRTIA	exon	26671208	26671245	1	-	.	ID=id1284;Parent=tr220;transcript_id=tr220
NC_037329.1	LoRTIA	exon	26688974	26689072	1	-	.	ID=id1285;Parent=tr220;transcript_id=tr220
NC_037329.1	LoRTIA	exon	27248581	27248691	1	+	.	ID=id1286;Parent=tr221;transcript_id=tr221
NC_037329.1	LoRTIA	mRNA	27248581	27260966	1	+	.	ID=tr221;transcript_id=tr221
NC_037329.1	LoRTIA	exon	27249706	27249858	1	+	.	ID=id1287;Parent=tr221;transcript_id=tr221
NC_037329.1	LoRTIA	exon	27249963	27250028	1	+	.	ID=id1288;Parent=tr221;transcript_id=tr221
NC_037329.1	LoRTIA	exon	27255242	27255388	1	+	.	ID=id1289;Parent=tr221;transcript_id=tr221
NC_037329.1	LoRTIA	exon	27256837	27256941	1	+	.	ID=id1290;Parent=tr221;transcript_id=tr221
NC_037329.1	LoRTIA	exon	27258803	27258901	1	+	.	ID=id1291;Parent=tr221;transcript_id=tr221
NC_037329.1	LoRTIA	exon	27260626	27260966	1	+	.	ID=id1292;Parent=tr221;transcript_id=tr221
NC_037329.1	LoRTIA	exon	34972736	34973148	1	-	.	ID=id1293;Parent=tr222;transcript_id=tr222
NC_037329.1	LoRTIA	mRNA	34972736	35082637	1	-	.	ID=tr222;transcript_id=tr222
NC_037329.1	LoRTIA	exon	34973024	34973148	1	-	.	ID=id1305;Parent=tr223;transcript_id=tr223
NC_037329.1	LoRTIA	mRNA	34973024	35082678	1	-	.	ID=tr223;transcript_id=tr223
NC_037329.1	LoRTIA	exon	34975592	34975654	1	-	.	ID=id1294;Parent=tr222;transcript_id=tr222
NC_037329.1	LoRTIA	exon	34975592	34975654	1	-	.	ID=id1306;Parent=tr223;transcript_id=tr223
NC_037329.1	LoRTIA	exon	34986265	34986390	1	-	.	ID=id1295;Parent=tr222;transcript_id=tr222
NC_037329.1	LoRTIA	exon	34986265	34986390	1	-	.	ID=id1307;Parent=tr223;transcript_id=tr223
NC_037329.1	LoRTIA	exon	34993426	34993500	1	-	.	ID=id1296;Parent=tr222;transcript_id=tr222
NC_037329.1	LoRTIA	exon	34993426	34993500	1	-	.	ID=id1308;Parent=tr223;transcript_id=tr223
NC_037329.1	LoRTIA	exon	34993451	34993500	1	-	.	ID=id1317;Parent=tr224;transcript_id=tr224
NC_037329.1	LoRTIA	mRNA	34993451	35082652	1	-	.	ID=tr224;transcript_id=tr224
NC_037329.1	LoRTIA	exon	34999808	34999915	1	-	.	ID=id1297;Parent=tr222;transcript_id=tr222
NC_037329.1	LoRTIA	exon	34999808	34999915	1	-	.	ID=id1309;Parent=tr223;transcript_id=tr223
NC_037329.1	LoRTIA	exon	34999808	34999915	1	-	.	ID=id1318;Parent=tr224;transcript_id=tr224
NC_037329.1	LoRTIA	exon	35014768	35014918	1	-	.	ID=id1298;Parent=tr222;transcript_id=tr222
NC_037329.1	LoRTIA	exon	35014768	35014918	1	-	.	ID=id1310;Parent=tr223;transcript_id=tr223
NC_037329.1	LoRTIA	exon	35014768	35014918	1	-	.	ID=id1319;Parent=tr224;transcript_id=tr224
NC_037329.1	LoRTIA	exon	35015908	35015978	1	-	.	ID=id1299;Parent=tr222;transcript_id=tr222
NC_037329.1	LoRTIA	exon	35015908	35015978	1	-	.	ID=id1311;Parent=tr223;transcript_id=tr223
NC_037329.1	LoRTIA	exon	35015908	35015978	1	-	.	ID=id1320;Parent=tr224;transcript_id=tr224
NC_037329.1	LoRTIA	exon	35017978	35018097	1	-	.	ID=id1300;Parent=tr222;transcript_id=tr222
NC_037329.1	LoRTIA	exon	35017978	35018097	1	-	.	ID=id1312;Parent=tr223;transcript_id=tr223
NC_037329.1	LoRTIA	exon	35017978	35018097	1	-	.	ID=id1321;Parent=tr224;transcript_id=tr224
NC_037329.1	LoRTIA	exon	35018325	35018396	1	-	.	ID=id1301;Parent=tr222;transcript_id=tr222
NC_037329.1	LoRTIA	exon	35018325	35018396	1	-	.	ID=id1313;Parent=tr223;transcript_id=tr223
NC_037329.1	LoRTIA	exon	35018325	35018396	1	-	.	ID=id1322;Parent=tr224;transcript_id=tr224
NC_037329.1	LoRTIA	exon	35072028	35072079	1	-	.	ID=id1302;Parent=tr222;transcript_id=tr222
NC_037329.1	LoRTIA	exon	35072028	35072079	1	-	.	ID=id1314;Parent=tr223;transcript_id=tr223
NC_037329.1	LoRTIA	exon	35072028	35072079	1	-	.	ID=id1323;Parent=tr224;transcript_id=tr224
NC_037329.1	LoRTIA	exon	35074348	35074484	1	-	.	ID=id1303;Parent=tr222;transcript_id=tr222
NC_037329.1	LoRTIA	exon	35074348	35074484	1	-	.	ID=id1315;Parent=tr223;transcript_id=tr223
NC_037329.1	LoRTIA	exon	35074348	35074484	1	-	.	ID=id1324;Parent=tr224;transcript_id=tr224
NC_037329.1	LoRTIA	exon	35082507	35082637	1	-	.	ID=id1304;Parent=tr222;transcript_id=tr222
NC_037329.1	LoRTIA	exon	35082507	35082652	1	-	.	ID=id1325;Parent=tr224;transcript_id=tr224
NC_037329.1	LoRTIA	exon	35082507	35082678	1	-	.	ID=id1316;Parent=tr223;transcript_id=tr223
NC_037329.1	LoRTIA	mRNA	36216713	36217168	129	+	.	ID=tr225;transcript_id=tr225
NC_037329.1	LoRTIA	mRNA	43416063	43416765	3	+	.	ID=tr226;transcript_id=tr226
NC_037329.1	LoRTIA	exon	46549683	46549795	1	+	.	ID=id1326;Parent=tr227;transcript_id=tr227
NC_037329.1	LoRTIA	mRNA	46549683	46565931	1	+	.	ID=tr227;transcript_id=tr227
NC_037329.1	LoRTIA	exon	46549738	46549795	1	+	.	ID=id1334;Parent=tr228;transcript_id=tr228
NC_037329.1	LoRTIA	mRNA	46549738	46565931	1	+	.	ID=tr228;transcript_id=tr228
NC_037329.1	LoRTIA	exon	46550310	46550369	1	+	.	ID=id1327;Parent=tr227;transcript_id=tr227
NC_037329.1	LoRTIA	exon	46550310	46550369	1	+	.	ID=id1335;Parent=tr228;transcript_id=tr228
NC_037329.1	LoRTIA	exon	46553450	46553594	1	+	.	ID=id1328;Parent=tr227;transcript_id=tr227
NC_037329.1	LoRTIA	exon	46553450	46553594	1	+	.	ID=id1336;Parent=tr228;transcript_id=tr228
NC_037329.1	LoRTIA	exon	46556860	46557077	1	+	.	ID=id1329;Parent=tr227;transcript_id=tr227
NC_037329.1	LoRTIA	exon	46556860	46557077	1	+	.	ID=id1337;Parent=tr228;transcript_id=tr228
NC_037329.1	LoRTIA	exon	46559405	46559510	1	+	.	ID=id1330;Parent=tr227;transcript_id=tr227
NC_037329.1	LoRTIA	exon	46559405	46559510	1	+	.	ID=id1338;Parent=tr228;transcript_id=tr228
NC_037329.1	LoRTIA	exon	46560030	46560160	1	+	.	ID=id1331;Parent=tr227;transcript_id=tr227
NC_037329.1	LoRTIA	exon	46560030	46560160	1	+	.	ID=id1339;Parent=tr228;transcript_id=tr228
NC_037329.1	LoRTIA	exon	46564429	46564515	1	+	.	ID=id1332;Parent=tr227;transcript_id=tr227
NC_037329.1	LoRTIA	exon	46564429	46564515	1	+	.	ID=id1340;Parent=tr228;transcript_id=tr228
NC_037329.1	LoRTIA	exon	46565427	46565931	1	+	.	ID=id1333;Parent=tr227;transcript_id=tr227
NC_037329.1	LoRTIA	exon	46565427	46565931	1	+	.	ID=id1341;Parent=tr228;transcript_id=tr228
NC_037329.1	LoRTIA	mRNA	47896032	47896516	4	+	.	ID=tr229;transcript_id=tr229
NC_037329.1	LoRTIA	mRNA	47896032	47896553	10	+	.	ID=tr230;transcript_id=tr230
NC_037329.1	LoRTIA	mRNA	47896032	47896957	1	+	.	ID=tr232;transcript_id=tr232
NC_037329.1	LoRTIA	mRNA	47896032	47897262	7	+	.	ID=tr231;transcript_id=tr231
NC_037329.1	LoRTIA	mRNA	60302894	60304259	2	+	.	ID=tr233;transcript_id=tr233
NC_037329.1	LoRTIA	exon	65522511	65522747	1	+	.	ID=id1342;Parent=tr234;transcript_id=tr234
NC_037329.1	LoRTIA	exon	65522511	65522747	2	+	.	ID=id1354;Parent=tr235;transcript_id=tr235
NC_037329.1	LoRTIA	mRNA	65522511	65569553	1	+	.	ID=tr234;transcript_id=tr234
NC_037329.1	LoRTIA	mRNA	65522511	65569662	2	+	.	ID=tr235;transcript_id=tr235
NC_037329.1	LoRTIA	exon	65522534	65522747	1	+	.	ID=id1366;Parent=tr236;transcript_id=tr236
NC_037329.1	LoRTIA	mRNA	65522534	65569662	1	+	.	ID=tr236;transcript_id=tr236
NC_037329.1	LoRTIA	exon	65522561	65522747	1	+	.	ID=id1378;Parent=tr237;transcript_id=tr237
NC_037329.1	LoRTIA	mRNA	65522561	65564462	1	+	.	ID=tr237;transcript_id=tr237
NC_037329.1	LoRTIA	exon	65545431	65545486	1	+	.	ID=id1343;Parent=tr234;transcript_id=tr234
NC_037329.1	LoRTIA	exon	65545431	65545486	2	+	.	ID=id1355;Parent=tr235;transcript_id=tr235
NC_037329.1	LoRTIA	exon	65545431	65545486	1	+	.	ID=id1367;Parent=tr236;transcript_id=tr236
NC_037329.1	LoRTIA	exon	65545431	65545486	1	+	.	ID=id1379;Parent=tr237;transcript_id=tr237
NC_037329.1	LoRTIA	exon	65548846	65548970	1	+	.	ID=id1344;Parent=tr234;transcript_id=tr234
NC_037329.1	LoRTIA	exon	65548846	65548970	2	+	.	ID=id1356;Parent=tr235;transcript_id=tr235
NC_037329.1	LoRTIA	exon	65548846	65548970	1	+	.	ID=id1368;Parent=tr236;transcript_id=tr236
NC_037329.1	LoRTIA	exon	65548846	65548970	1	+	.	ID=id1380;Parent=tr237;transcript_id=tr237
NC_037329.1	LoRTIA	exon	65554360	65554470	1	+	.	ID=id1345;Parent=tr234;transcript_id=tr234
NC_037329.1	LoRTIA	exon	65554360	65554470	2	+	.	ID=id1357;Parent=tr235;transcript_id=tr235
NC_037329.1	LoRTIA	exon	65554360	65554470	1	+	.	ID=id1369;Parent=tr236;transcript_id=tr236
NC_037329.1	LoRTIA	exon	65554360	65554470	1	+	.	ID=id1381;Parent=tr237;transcript_id=tr237
NC_037329.1	LoRTIA	exon	65557376	65557471	1	+	.	ID=id1346;Parent=tr234;transcript_id=tr234
NC_037329.1	LoRTIA	exon	65557376	65557471	2	+	.	ID=id1358;Parent=tr235;transcript_id=tr235
NC_037329.1	LoRTIA	exon	65557376	65557471	1	+	.	ID=id1370;Parent=tr236;transcript_id=tr236
NC_037329.1	LoRTIA	exon	65557376	65557471	1	+	.	ID=id1382;Parent=tr237;transcript_id=tr237
NC_037329.1	LoRTIA	exon	65558913	65559020	1	+	.	ID=id1347;Parent=tr234;transcript_id=tr234
NC_037329.1	LoRTIA	exon	65558913	65559020	2	+	.	ID=id1359;Parent=tr235;transcript_id=tr235
NC_037329.1	LoRTIA	exon	65558913	65559020	1	+	.	ID=id1371;Parent=tr236;transcript_id=tr236
NC_037329.1	LoRTIA	exon	65558913	65559020	1	+	.	ID=id1383;Parent=tr237;transcript_id=tr237
NC_037329.1	LoRTIA	exon	65561869	65562012	1	+	.	ID=id1348;Parent=tr234;transcript_id=tr234
NC_037329.1	LoRTIA	exon	65561869	65562012	2	+	.	ID=id1360;Parent=tr235;transcript_id=tr235
NC_037329.1	LoRTIA	exon	65561869	65562012	1	+	.	ID=id1372;Parent=tr236;transcript_id=tr236
NC_037329.1	LoRTIA	exon	65561869	65562012	1	+	.	ID=id1384;Parent=tr237;transcript_id=tr237
NC_037329.1	LoRTIA	exon	65563555	65563728	1	+	.	ID=id1349;Parent=tr234;transcript_id=tr234
NC_037329.1	LoRTIA	exon	65563555	65563728	2	+	.	ID=id1361;Parent=tr235;transcript_id=tr235
NC_037329.1	LoRTIA	exon	65563555	65563728	1	+	.	ID=id1373;Parent=tr236;transcript_id=tr236
NC_037329.1	LoRTIA	exon	65563555	65563728	1	+	.	ID=id1385;Parent=tr237;transcript_id=tr237
NC_037329.1	LoRTIA	exon	65564170	65564262	1	+	.	ID=id1350;Parent=tr234;transcript_id=tr234
NC_037329.1	LoRTIA	exon	65564170	65564262	2	+	.	ID=id1362;Parent=tr235;transcript_id=tr235
NC_037329.1	LoRTIA	exon	65564170	65564262	1	+	.	ID=id1374;Parent=tr236;transcript_id=tr236
NC_037329.1	LoRTIA	exon	65564170	65564262	1	+	.	ID=id1386;Parent=tr237;transcript_id=tr237
NC_037329.1	LoRTIA	exon	65564410	65564462	1	+	.	ID=id1387;Parent=tr237;transcript_id=tr237
NC_037329.1	LoRTIA	exon	65564410	65564535	1	+	.	ID=id1351;Parent=tr234;transcript_id=tr234
NC_037329.1	LoRTIA	exon	65564410	65564535	2	+	.	ID=id1363;Parent=tr235;transcript_id=tr235
NC_037329.1	LoRTIA	exon	65564410	65564535	1	+	.	ID=id1375;Parent=tr236;transcript_id=tr236
NC_037329.1	LoRTIA	exon	65567309	65567392	1	+	.	ID=id1352;Parent=tr234;transcript_id=tr234
NC_037329.1	LoRTIA	exon	65567309	65567392	2	+	.	ID=id1364;Parent=tr235;transcript_id=tr235
NC_037329.1	LoRTIA	exon	65567309	65567392	1	+	.	ID=id1376;Parent=tr236;transcript_id=tr236
NC_037329.1	LoRTIA	exon	65568767	65569553	1	+	.	ID=id1353;Parent=tr234;transcript_id=tr234
NC_037329.1	LoRTIA	exon	65568767	65569662	2	+	.	ID=id1365;Parent=tr235;transcript_id=tr235
NC_037329.1	LoRTIA	exon	65568767	65569662	1	+	.	ID=id1377;Parent=tr236;transcript_id=tr236
NC_037329.1	LoRTIA	exon	71192383	71192520	1	+	.	ID=id1388;Parent=tr238;transcript_id=tr238
NC_037329.1	LoRTIA	mRNA	71192383	71197561	1	+	.	ID=tr238;transcript_id=tr238
NC_037329.1	LoRTIA	exon	71192434	71192520	23	+	.	ID=id1392;Parent=tr239;transcript_id=tr239
NC_037329.1	LoRTIA	mRNA	71192434	71197561	23	+	.	ID=tr239;transcript_id=tr239
NC_037329.1	LoRTIA	exon	71192449	71192520	1	+	.	ID=id1396;Parent=tr240;transcript_id=tr240
NC_037329.1	LoRTIA	mRNA	71192449	71197561	1	+	.	ID=tr240;transcript_id=tr240
NC_037329.1	LoRTIA	exon	71193558	71193675	1	+	.	ID=id1389;Parent=tr238;transcript_id=tr238
NC_037329.1	LoRTIA	exon	71193558	71193675	23	+	.	ID=id1393;Parent=tr239;transcript_id=tr239
NC_037329.1	LoRTIA	exon	71193558	71193675	1	+	.	ID=id1397;Parent=tr240;transcript_id=tr240
NC_037329.1	LoRTIA	exon	71195892	71195954	1	+	.	ID=id1390;Parent=tr238;transcript_id=tr238
NC_037329.1	LoRTIA	exon	71195892	71195954	23	+	.	ID=id1394;Parent=tr239;transcript_id=tr239
NC_037329.1	LoRTIA	exon	71195892	71195954	1	+	.	ID=id1398;Parent=tr240;transcript_id=tr240
NC_037329.1	LoRTIA	exon	71197275	71197561	1	+	.	ID=id1391;Parent=tr238;transcript_id=tr238
NC_037329.1	LoRTIA	exon	71197275	71197561	23	+	.	ID=id1395;Parent=tr239;transcript_id=tr239
NC_037329.1	LoRTIA	exon	71197275	71197561	1	+	.	ID=id1399;Parent=tr240;transcript_id=tr240
NC_037329.1	LoRTIA	exon	73408348	73408522	2	+	.	ID=id1400;Parent=tr241;transcript_id=tr241
NC_037329.1	LoRTIA	mRNA	73408348	73416299	2	+	.	ID=tr241;transcript_id=tr241
NC_037329.1	LoRTIA	exon	73409653	73409746	2	+	.	ID=id1401;Parent=tr241;transcript_id=tr241
NC_037329.1	LoRTIA	exon	73411062	73411158	2	+	.	ID=id1402;Parent=tr241;transcript_id=tr241
NC_037329.1	LoRTIA	exon	73412879	73412994	2	+	.	ID=id1403;Parent=tr241;transcript_id=tr241
NC_037329.1	LoRTIA	exon	73413625	73413704	2	+	.	ID=id1404;Parent=tr241;transcript_id=tr241
NC_037329.1	LoRTIA	exon	73414335	73416299	2	+	.	ID=id1405;Parent=tr241;transcript_id=tr241
NC_037329.1	LoRTIA	mRNA	77047225	77048693	1	+	.	ID=tr242;transcript_id=tr242
NC_037329.1	LoRTIA	exon	86045980	86046069	1	+	.	ID=id1406;Parent=tr243;transcript_id=tr243
NC_037329.1	LoRTIA	exon	86045980	86046069	3	+	.	ID=id1413;Parent=tr245;transcript_id=tr245
NC_037329.1	LoRTIA	exon	86045980	86046797	1	+	.	ID=id1410;Parent=tr244;transcript_id=tr244
NC_037329.1	LoRTIA	mRNA	86045980	86048055	1	+	.	ID=tr243;transcript_id=tr243
NC_037329.1	LoRTIA	mRNA	86045980	86048055	1	+	.	ID=tr244;transcript_id=tr244
NC_037329.1	LoRTIA	mRNA	86045980	86048132	3	+	.	ID=tr245;transcript_id=tr245
NC_037329.1	LoRTIA	exon	86046017	86046069	9	+	.	ID=id1417;Parent=tr246;transcript_id=tr246
NC_037329.1	LoRTIA	exon	86046017	86046069	8	+	.	ID=id1423;Parent=tr248;transcript_id=tr248
NC_037329.1	LoRTIA	exon	86046017	86046069	1	+	.	ID=id1427;Parent=tr249;transcript_id=tr249
NC_037329.1	LoRTIA	exon	86046017	86046069	1	+	.	ID=id1430;Parent=tr250;transcript_id=tr250
NC_037329.1	LoRTIA	exon	86046017	86046069	1	+	.	ID=id1434;Parent=tr251;transcript_id=tr251
NC_037329.1	LoRTIA	exon	86046017	86046069	1	+	.	ID=id1438;Parent=tr252;transcript_id=tr252
NC_037329.1	LoRTIA	exon	86046017	86047807	1	+	.	ID=id1421;Parent=tr247;transcript_id=tr247
NC_037329.1	LoRTIA	mRNA	86046017	86048055	1	+	.	ID=tr247;transcript_id=tr247
NC_037329.1	LoRTIA	mRNA	86046017	86048055	8	+	.	ID=tr248;transcript_id=tr248
NC_037329.1	LoRTIA	mRNA	86046017	86048055	1	+	.	ID=tr249;transcript_id=tr249
NC_037329.1	LoRTIA	mRNA	86046017	86048055	1	+	.	ID=tr251;transcript_id=tr251
NC_037329.1	LoRTIA	mRNA	86046017	86048132	9	+	.	ID=tr246;transcript_id=tr246
NC_037329.1	LoRTIA	mRNA	86046017	86048132	1	+	.	ID=tr250;transcript_id=tr250
NC_037329.1	LoRTIA	mRNA	86046017	86048132	1	+	.	ID=tr252;transcript_id=tr252
NC_037329.1	LoRTIA	exon	86046633	86046797	1	+	.	ID=id1407;Parent=tr243;transcript_id=tr243
NC_037329.1	LoRTIA	exon	86046633	86046797	3	+	.	ID=id1414;Parent=tr245;transcript_id=tr245
NC_037329.1	LoRTIA	exon	86046633	86046797	9	+	.	ID=id1418;Parent=tr246;transcript_id=tr246
NC_037329.1	LoRTIA	exon	86046633	86046797	8	+	.	ID=id1424;Parent=tr248;transcript_id=tr248
NC_037329.1	LoRTIA	exon	86046633	86046797	1	+	.	ID=id1431;Parent=tr250;transcript_id=tr250
NC_037329.1	LoRTIA	exon	86046633	86046797	1	+	.	ID=id1435;Parent=tr251;transcript_id=tr251
NC_037329.1	LoRTIA	exon	86046633	86047807	1	+	.	ID=id1428;Parent=tr249;transcript_id=tr249
NC_037329.1	LoRTIA	exon	86046633	86047807	1	+	.	ID=id1439;Parent=tr252;transcript_id=tr252
NC_037329.1	LoRTIA	exon	86047718	86047807	1	+	.	ID=id1408;Parent=tr243;transcript_id=tr243
NC_037329.1	LoRTIA	exon	86047718	86047807	1	+	.	ID=id1411;Parent=tr244;transcript_id=tr244
NC_037329.1	LoRTIA	exon	86047718	86047807	3	+	.	ID=id1415;Parent=tr245;transcript_id=tr245
NC_037329.1	LoRTIA	exon	86047718	86047807	9	+	.	ID=id1419;Parent=tr246;transcript_id=tr246
NC_037329.1	LoRTIA	exon	86047718	86047807	8	+	.	ID=id1425;Parent=tr248;transcript_id=tr248
NC_037329.1	LoRTIA	exon	86047718	86047809	1	+	.	ID=id1432;Parent=tr250;transcript_id=tr250
NC_037329.1	LoRTIA	exon	86047718	86047809	1	+	.	ID=id1436;Parent=tr251;transcript_id=tr251
NC_037329.1	LoRTIA	exon	86047887	86048055	1	+	.	ID=id1409;Parent=tr243;transcript_id=tr243
NC_037329.1	LoRTIA	exon	86047887	86048055	1	+	.	ID=id1412;Parent=tr244;transcript_id=tr244
NC_037329.1	LoRTIA	exon	86047887	86048055	1	+	.	ID=id1422;Parent=tr247;transcript_id=tr247
NC_037329.1	LoRTIA	exon	86047887	86048055	8	+	.	ID=id1426;Parent=tr248;transcript_id=tr248
NC_037329.1	LoRTIA	exon	86047887	86048055	1	+	.	ID=id1429;Parent=tr249;transcript_id=tr249
NC_037329.1	LoRTIA	exon	86047887	86048055	1	+	.	ID=id1437;Parent=tr251;transcript_id=tr251
NC_037329.1	LoRTIA	exon	86047887	86048132	3	+	.	ID=id1416;Parent=tr245;transcript_id=tr245
NC_037329.1	LoRTIA	exon	86047887	86048132	9	+	.	ID=id1420;Parent=tr246;transcript_id=tr246
NC_037329.1	LoRTIA	exon	86047887	86048132	1	+	.	ID=id1433;Parent=tr250;transcript_id=tr250
NC_037329.1	LoRTIA	exon	86047887	86048132	1	+	.	ID=id1440;Parent=tr252;transcript_id=tr252
NC_037329.1	LoRTIA	exon	89470566	89470652	1	+	.	ID=id1441;Parent=tr253;transcript_id=tr253
NC_037329.1	LoRTIA	exon	89470566	89470652	1	+	.	ID=id1453;Parent=tr254;transcript_id=tr254
NC_037329.1	LoRTIA	mRNA	89470566	89481935	1	+	.	ID=tr254;transcript_id=tr254
NC_037329.1	LoRTIA	mRNA	89470566	89483159	1	+	.	ID=tr253;transcript_id=tr253
NC_037329.1	LoRTIA	exon	89471828	89471901	1	+	.	ID=id1442;Parent=tr253;transcript_id=tr253
NC_037329.1	LoRTIA	exon	89471828	89471901	1	+	.	ID=id1454;Parent=tr254;transcript_id=tr254
NC_037329.1	LoRTIA	exon	89473887	89474063	1	+	.	ID=id1443;Parent=tr253;transcript_id=tr253
NC_037329.1	LoRTIA	exon	89473887	89474063	1	+	.	ID=id1455;Parent=tr254;transcript_id=tr254
NC_037329.1	LoRTIA	exon	89475705	89475799	1	+	.	ID=id1444;Parent=tr253;transcript_id=tr253
NC_037329.1	LoRTIA	exon	89475705	89475799	1	+	.	ID=id1456;Parent=tr254;transcript_id=tr254
NC_037329.1	LoRTIA	exon	89476564	89476629	1	+	.	ID=id1445;Parent=tr253;transcript_id=tr253
NC_037329.1	LoRTIA	exon	89476564	89476629	1	+	.	ID=id1457;Parent=tr254;transcript_id=tr254
NC_037329.1	LoRTIA	exon	89477229	89477364	1	+	.	ID=id1446;Parent=tr253;transcript_id=tr253
NC_037329.1	LoRTIA	exon	89477229	89477364	1	+	.	ID=id1458;Parent=tr254;transcript_id=tr254
NC_037329.1	LoRTIA	exon	89478100	89478209	1	+	.	ID=id1447;Parent=tr253;transcript_id=tr253
NC_037329.1	LoRTIA	exon	89478100	89478209	1	+	.	ID=id1459;Parent=tr254;transcript_id=tr254
NC_037329.1	LoRTIA	exon	89478355	89478525	1	+	.	ID=id1448;Parent=tr253;transcript_id=tr253
NC_037329.1	LoRTIA	exon	89478355	89478525	1	+	.	ID=id1460;Parent=tr254;transcript_id=tr254
NC_037329.1	LoRTIA	exon	89478912	89479058	1	+	.	ID=id1449;Parent=tr253;transcript_id=tr253
NC_037329.1	LoRTIA	exon	89478912	89479058	1	+	.	ID=id1461;Parent=tr254;transcript_id=tr254
NC_037329.1	LoRTIA	exon	89479605	89479743	1	+	.	ID=id1450;Parent=tr253;transcript_id=tr253
NC_037329.1	LoRTIA	exon	89479605	89479743	1	+	.	ID=id1462;Parent=tr254;transcript_id=tr254
NC_037329.1	LoRTIA	exon	89480754	89480876	1	+	.	ID=id1451;Parent=tr253;transcript_id=tr253
NC_037329.1	LoRTIA	exon	89480754	89480876	1	+	.	ID=id1463;Parent=tr254;transcript_id=tr254
NC_037329.1	LoRTIA	exon	89481487	89481935	1	+	.	ID=id1464;Parent=tr254;transcript_id=tr254
NC_037329.1	LoRTIA	exon	89481487	89483159	1	+	.	ID=id1452;Parent=tr253;transcript_id=tr253
NC_037329.1	LoRTIA	exon	89520698	89521051	1	-	.	ID=id1465;Parent=tr255;transcript_id=tr255
NC_037329.1	LoRTIA	exon	89520698	89521051	1	-	.	ID=id1472;Parent=tr256;transcript_id=tr256
NC_037329.1	LoRTIA	mRNA	89520698	89530251	1	-	.	ID=tr256;transcript_id=tr256
NC_037329.1	LoRTIA	mRNA	89520698	89530251	1	-	.	ID=tr257;transcript_id=tr257
NC_037329.1	LoRTIA	mRNA	89520698	89530287	1	-	.	ID=tr255;transcript_id=tr255
NC_037329.1	LoRTIA	exon	89523067	89523185	1	-	.	ID=id1466;Parent=tr255;transcript_id=tr255
NC_037329.1	LoRTIA	exon	89523067	89523185	1	-	.	ID=id1473;Parent=tr256;transcript_id=tr256
NC_037329.1	LoRTIA	exon	89525748	89525815	1	-	.	ID=id1467;Parent=tr255;transcript_id=tr255
NC_037329.1	LoRTIA	exon	89525748	89525815	1	-	.	ID=id1474;Parent=tr256;transcript_id=tr256
NC_037329.1	LoRTIA	exon	89526397	89526490	1	-	.	ID=id1468;Parent=tr255;transcript_id=tr255
NC_037329.1	LoRTIA	exon	89526397	89526490	1	-	.	ID=id1475;Parent=tr256;transcript_id=tr256
NC_037329.1	LoRTIA	exon	89528230	89528304	1	-	.	ID=id1469;Parent=tr255;transcript_id=tr255
NC_037329.1	LoRTIA	exon	89529617	89529692	1	-	.	ID=id1470;Parent=tr255;transcript_id=tr255
NC_037329.1	LoRTIA	exon	89529617	89529692	1	-	.	ID=id1476;Parent=tr256;transcript_id=tr256
NC_037329.1	LoRTIA	exon	89530202	89530251	1	-	.	ID=id1477;Parent=tr256;transcript_id=tr256
NC_037329.1	LoRTIA	exon	89530202	89530287	1	-	.	ID=id1471;Parent=tr255;transcript_id=tr255
NC_037329.1	LoRTIA	exon	89662423	89662481	1	+	.	ID=id1478;Parent=tr258;transcript_id=tr258
NC_037329.1	LoRTIA	mRNA	89662423	89672934	1	+	.	ID=tr258;transcript_id=tr258
NC_037329.1	LoRTIA	exon	89662445	89662481	2	+	.	ID=id1481;Parent=tr259;transcript_id=tr259
NC_037329.1	LoRTIA	mRNA	89662445	89672934	2	+	.	ID=tr259;transcript_id=tr259
NC_037329.1	LoRTIA	exon	89669464	89669605	1	+	.	ID=id1479;Parent=tr258;transcript_id=tr258
NC_037329.1	LoRTIA	exon	89669464	89669605	2	+	.	ID=id1482;Parent=tr259;transcript_id=tr259
NC_037329.1	LoRTIA	exon	89672649	89672934	1	+	.	ID=id1480;Parent=tr258;transcript_id=tr258
NC_037329.1	LoRTIA	exon	89672649	89672934	2	+	.	ID=id1483;Parent=tr259;transcript_id=tr259
NC_037329.1	LoRTIA	mRNA	89896865	89897240	1	-	.	ID=tr260;transcript_id=tr260
NC_037329.1	LoRTIA	mRNA	91269943	91270786	79	-	.	ID=tr261;transcript_id=tr261
NC_037329.1	LoRTIA	mRNA	92300847	92301290	1	-	.	ID=tr262;transcript_id=tr262
NC_037329.1	LoRTIA	mRNA	92575252	92576098	1	-	.	ID=tr263;transcript_id=tr263
NC_037329.1	LoRTIA	mRNA	92575386	92575703	2	-	.	ID=tr265;transcript_id=tr265
NC_037329.1	LoRTIA	mRNA	92575386	92576098	12	-	.	ID=tr264;transcript_id=tr264
NC_037329.1	LoRTIA	mRNA	92575398	92576098	13	-	.	ID=tr267;transcript_id=tr267
NC_037329.1	LoRTIA	mRNA	92575398	92576112	3	-	.	ID=tr266;transcript_id=tr266
NC_037329.1	LoRTIA	exon	94490110	94490545	1	+	.	ID=id1484;Parent=tr268;transcript_id=tr268
NC_037329.1	LoRTIA	mRNA	94490110	94493384	1	+	.	ID=tr268;transcript_id=tr268
NC_037329.1	LoRTIA	exon	94490378	94490545	18	+	.	ID=id1490;Parent=tr269;transcript_id=tr269
NC_037329.1	LoRTIA	exon	94490378	94490545	1	+	.	ID=id1496;Parent=tr270;transcript_id=tr270
NC_037329.1	LoRTIA	exon	94490378	94490545	1	+	.	ID=id1502;Parent=tr271;transcript_id=tr271
NC_037329.1	LoRTIA	mRNA	94490378	94493384	18	+	.	ID=tr269;transcript_id=tr269
NC_037329.1	LoRTIA	mRNA	94490378	94493384	1	+	.	ID=tr270;transcript_id=tr270
NC_037329.1	LoRTIA	mRNA	94490378	94493384	1	+	.	ID=tr271;transcript_id=tr271
NC_037329.1	LoRTIA	exon	94490421	94490545	1	+	.	ID=id1507;Parent=tr272;transcript_id=tr272
NC_037329.1	LoRTIA	mRNA	94490421	94493384	1	+	.	ID=tr272;transcript_id=tr272
NC_037329.1	LoRTIA	exon	94490995	94491117	1	+	.	ID=id1485;Parent=tr268;transcript_id=tr268
NC_037329.1	LoRTIA	exon	94490995	94491117	18	+	.	ID=id1491;Parent=tr269;transcript_id=tr269
NC_037329.1	LoRTIA	exon	94490995	94491117	1	+	.	ID=id1497;Parent=tr270;transcript_id=tr270
NC_037329.1	LoRTIA	exon	94490995	94491117	1	+	.	ID=id1508;Parent=tr272;transcript_id=tr272
NC_037329.1	LoRTIA	exon	94490995	94492231	1	+	.	ID=id1503;Parent=tr271;transcript_id=tr271
NC_037329.1	LoRTIA	exon	94492105	94492231	1	+	.	ID=id1486;Parent=tr268;transcript_id=tr268
NC_037329.1	LoRTIA	exon	94492105	94492231	18	+	.	ID=id1492;Parent=tr269;transcript_id=tr269
NC_037329.1	LoRTIA	exon	94492105	94492231	1	+	.	ID=id1498;Parent=tr270;transcript_id=tr270
NC_037329.1	LoRTIA	exon	94492105	94492231	1	+	.	ID=id1509;Parent=tr272;transcript_id=tr272
NC_037329.1	LoRTIA	exon	94492504	94492570	1	+	.	ID=id1487;Parent=tr268;transcript_id=tr268
NC_037329.1	LoRTIA	exon	94492504	94492570	18	+	.	ID=id1493;Parent=tr269;transcript_id=tr269
NC_037329.1	LoRTIA	exon	94492504	94492570	1	+	.	ID=id1499;Parent=tr270;transcript_id=tr270
NC_037329.1	LoRTIA	exon	94492504	94492570	1	+	.	ID=id1504;Parent=tr271;transcript_id=tr271
NC_037329.1	LoRTIA	exon	94492504	94492570	1	+	.	ID=id1510;Parent=tr272;transcript_id=tr272
NC_037329.1	LoRTIA	exon	94492972	94493097	1	+	.	ID=id1488;Parent=tr268;transcript_id=tr268
NC_037329.1	LoRTIA	exon	94492972	94493097	18	+	.	ID=id1494;Parent=tr269;transcript_id=tr269
NC_037329.1	LoRTIA	exon	94492972	94493097	1	+	.	ID=id1505;Parent=tr271;transcript_id=tr271
NC_037329.1	LoRTIA	exon	94492972	94493097	1	+	.	ID=id1511;Parent=tr272;transcript_id=tr272
NC_037329.1	LoRTIA	exon	94492978	94493097	1	+	.	ID=id1500;Parent=tr270;transcript_id=tr270
NC_037329.1	LoRTIA	exon	94493185	94493384	1	+	.	ID=id1489;Parent=tr268;transcript_id=tr268
NC_037329.1	LoRTIA	exon	94493185	94493384	18	+	.	ID=id1495;Parent=tr269;transcript_id=tr269
NC_037329.1	LoRTIA	exon	94493185	94493384	1	+	.	ID=id1501;Parent=tr270;transcript_id=tr270
NC_037329.1	LoRTIA	exon	94493185	94493384	1	+	.	ID=id1506;Parent=tr271;transcript_id=tr271
NC_037329.1	LoRTIA	exon	94493185	94493384	1	+	.	ID=id1512;Parent=tr272;transcript_id=tr272
NC_037329.1	LoRTIA	mRNA	94738299	94739100	4	+	.	ID=tr273;transcript_id=tr273
NC_037329.1	LoRTIA	mRNA	94738319	94739100	1	+	.	ID=tr274;transcript_id=tr274
NC_037329.1	LoRTIA	mRNA	98069846	98070962	1	+	.	ID=tr275;transcript_id=tr275
NC_037329.1	LoRTIA	exon	103327798	103327894	1	+	.	ID=id1513;Parent=tr276;transcript_id=tr276
NC_037329.1	LoRTIA	mRNA	103327798	103350912	1	+	.	ID=tr276;transcript_id=tr276
NC_037329.1	LoRTIA	exon	103328221	103328347	1	+	.	ID=id1514;Parent=tr276;transcript_id=tr276
NC_037329.1	LoRTIA	exon	103329884	103329960	1	+	.	ID=id1515;Parent=tr276;transcript_id=tr276
NC_037329.1	LoRTIA	exon	103330646	103330712	1	+	.	ID=id1516;Parent=tr276;transcript_id=tr276
NC_037329.1	LoRTIA	exon	103334306	103334394	1	+	.	ID=id1517;Parent=tr276;transcript_id=tr276
NC_037329.1	LoRTIA	exon	103335273	103335424	1	+	.	ID=id1518;Parent=tr276;transcript_id=tr276
NC_037329.1	LoRTIA	exon	103335775	103335931	1	+	.	ID=id1519;Parent=tr276;transcript_id=tr276
NC_037329.1	LoRTIA	exon	103338789	103338914	1	+	.	ID=id1520;Parent=tr276;transcript_id=tr276
NC_037329.1	LoRTIA	exon	103340025	103340132	1	+	.	ID=id1521;Parent=tr276;transcript_id=tr276
NC_037329.1	LoRTIA	exon	103340904	103340989	1	+	.	ID=id1522;Parent=tr276;transcript_id=tr276
NC_037329.1	LoRTIA	exon	103341987	103342076	1	+	.	ID=id1523;Parent=tr276;transcript_id=tr276
NC_037329.1	LoRTIA	exon	103343370	103343498	1	+	.	ID=id1524;Parent=tr276;transcript_id=tr276
NC_037329.1	LoRTIA	exon	103347694	103347786	1	+	.	ID=id1525;Parent=tr276;transcript_id=tr276
NC_037329.1	LoRTIA	exon	103348984	103349166	1	+	.	ID=id1526;Parent=tr276;transcript_id=tr276
NC_037329.1	LoRTIA	exon	103350139	103350294	1	+	.	ID=id1527;Parent=tr276;transcript_id=tr276
NC_037329.1	LoRTIA	exon	103350618	103350912	1	+	.	ID=id1528;Parent=tr276;transcript_id=tr276
NC_037329.1	LoRTIA	exon	103361569	103362325	3	-	.	ID=id1529;Parent=tr277;transcript_id=tr277
NC_037329.1	LoRTIA	exon	103361569	103362325	2	-	.	ID=id1575;Parent=tr278;transcript_id=tr278
NC_037329.1	LoRTIA	exon	103361569	103362325	1	-	.	ID=id1620;Parent=tr279;transcript_id=tr279
NC_037329.1	LoRTIA	mRNA	103361569	103404509	1	-	.	ID=tr280;transcript_id=tr280
NC_037329.1	LoRTIA	mRNA	103361569	103430752	3	-	.	ID=tr277;transcript_id=tr277
NC_037329.1	LoRTIA	mRNA	103361569	103430752	2	-	.	ID=tr278;transcript_id=tr278
NC_037329.1	LoRTIA	mRNA	103361569	103430752	1	-	.	ID=tr279;transcript_id=tr279
NC_037329.1	LoRTIA	exon	103362679	103362789	3	-	.	ID=id1530;Parent=tr277;transcript_id=tr277
NC_037329.1	LoRTIA	exon	103362679	103362789	2	-	.	ID=id1576;Parent=tr278;transcript_id=tr278
NC_037329.1	LoRTIA	exon	103362679	103362789	1	-	.	ID=id1621;Parent=tr279;transcript_id=tr279
NC_037329.1	LoRTIA	exon	103365414	103365520	3	-	.	ID=id1531;Parent=tr277;transcript_id=tr277
NC_037329.1	LoRTIA	exon	103365414	103365520	2	-	.	ID=id1577;Parent=tr278;transcript_id=tr278
NC_037329.1	LoRTIA	exon	103365414	103365520	1	-	.	ID=id1622;Parent=tr279;transcript_id=tr279
NC_037329.1	LoRTIA	exon	103366043	103366168	3	-	.	ID=id1532;Parent=tr277;transcript_id=tr277
NC_037329.1	LoRTIA	exon	103366043	103366168	2	-	.	ID=id1578;Parent=tr278;transcript_id=tr278
NC_037329.1	LoRTIA	exon	103366043	103366168	1	-	.	ID=id1623;Parent=tr279;transcript_id=tr279
NC_037329.1	LoRTIA	exon	103368008	103368172	3	-	.	ID=id1533;Parent=tr277;transcript_id=tr277
NC_037329.1	LoRTIA	exon	103368008	103368172	2	-	.	ID=id1579;Parent=tr278;transcript_id=tr278
NC_037329.1	LoRTIA	exon	103368008	103368172	1	-	.	ID=id1624;Parent=tr279;transcript_id=tr279
NC_037329.1	LoRTIA	exon	103370893	103371031	3	-	.	ID=id1534;Parent=tr277;transcript_id=tr277
NC_037329.1	LoRTIA	exon	103370893	103371031	2	-	.	ID=id1580;Parent=tr278;transcript_id=tr278
NC_037329.1	LoRTIA	exon	103370893	103371031	1	-	.	ID=id1625;Parent=tr279;transcript_id=tr279
NC_037329.1	LoRTIA	exon	103372128	103372234	1	-	.	ID=id1626;Parent=tr279;transcript_id=tr279
NC_037329.1	LoRTIA	exon	103372128	103372594	3	-	.	ID=id1535;Parent=tr277;transcript_id=tr277
NC_037329.1	LoRTIA	exon	103372128	103372594	2	-	.	ID=id1581;Parent=tr278;transcript_id=tr278
NC_037329.1	LoRTIA	exon	103373549	103373638	3	-	.	ID=id1536;Parent=tr277;transcript_id=tr277
NC_037329.1	LoRTIA	exon	103373549	103373638	2	-	.	ID=id1582;Parent=tr278;transcript_id=tr278
NC_037329.1	LoRTIA	exon	103373549	103373638	1	-	.	ID=id1627;Parent=tr279;transcript_id=tr279
NC_037329.1	LoRTIA	exon	103374738	103374917	3	-	.	ID=id1537;Parent=tr277;transcript_id=tr277
NC_037329.1	LoRTIA	exon	103374738	103374917	2	-	.	ID=id1583;Parent=tr278;transcript_id=tr278
NC_037329.1	LoRTIA	exon	103374738	103374917	1	-	.	ID=id1628;Parent=tr279;transcript_id=tr279
NC_037329.1	LoRTIA	exon	103375134	103375223	3	-	.	ID=id1538;Parent=tr277;transcript_id=tr277
NC_037329.1	LoRTIA	exon	103375134	103375223	2	-	.	ID=id1584;Parent=tr278;transcript_id=tr278
NC_037329.1	LoRTIA	exon	103375134	103375223	1	-	.	ID=id1629;Parent=tr279;transcript_id=tr279
NC_037329.1	LoRTIA	exon	103376011	103376187	3	-	.	ID=id1539;Parent=tr277;transcript_id=tr277
NC_037329.1	LoRTIA	exon	103376011	103376187	2	-	.	ID=id1585;Parent=tr278;transcript_id=tr278
NC_037329.1	LoRTIA	exon	103376011	103376187	1	-	.	ID=id1630;Parent=tr279;transcript_id=tr279
NC_037329.1	LoRTIA	exon	103377063	103377150	3	-	.	ID=id1540;Parent=tr277;transcript_id=tr277
NC_037329.1	LoRTIA	exon	103377063	103377150	2	-	.	ID=id1586;Parent=tr278;transcript_id=tr278
NC_037329.1	LoRTIA	exon	103377063	103377150	1	-	.	ID=id1631;Parent=tr279;transcript_id=tr279
NC_037329.1	LoRTIA	exon	103377973	103378160	3	-	.	ID=id1541;Parent=tr277;transcript_id=tr277
NC_037329.1	LoRTIA	exon	103377973	103378160	2	-	.	ID=id1587;Parent=tr278;transcript_id=tr278
NC_037329.1	LoRTIA	exon	103377973	103378160	1	-	.	ID=id1632;Parent=tr279;transcript_id=tr279
NC_037329.1	LoRTIA	exon	103378029	103378160	1	-	.	ID=id1664;Parent=tr281;transcript_id=tr281
NC_037329.1	LoRTIA	mRNA	103378029	103383018	1	-	.	ID=tr281;transcript_id=tr281
NC_037329.1	LoRTIA	exon	103379341	103379610	3	-	.	ID=id1542;Parent=tr277;transcript_id=tr277
NC_037329.1	LoRTIA	exon	103379341	103379610	1	-	.	ID=id1633;Parent=tr279;transcript_id=tr279
NC_037329.1	LoRTIA	exon	103379341	103379610	1	-	.	ID=id1665;Parent=tr281;transcript_id=tr281
NC_037329.1	LoRTIA	exon	103380374	103380487	3	-	.	ID=id1543;Parent=tr277;transcript_id=tr277
NC_037329.1	LoRTIA	exon	103380374	103380487	2	-	.	ID=id1588;Parent=tr278;transcript_id=tr278
NC_037329.1	LoRTIA	exon	103380374	103380487	1	-	.	ID=id1634;Parent=tr279;transcript_id=tr279
NC_037329.1	LoRTIA	exon	103380374	103380487	1	-	.	ID=id1666;Parent=tr281;transcript_id=tr281
NC_037329.1	LoRTIA	exon	103381168	103381323	3	-	.	ID=id1544;Parent=tr277;transcript_id=tr277
NC_037329.1	LoRTIA	exon	103381168	103381323	2	-	.	ID=id1589;Parent=tr278;transcript_id=tr278
NC_037329.1	LoRTIA	exon	103381168	103381323	1	-	.	ID=id1635;Parent=tr279;transcript_id=tr279
NC_037329.1	LoRTIA	exon	103381168	103381323	1	-	.	ID=id1667;Parent=tr281;transcript_id=tr281
NC_037329.1	LoRTIA	exon	103381850	103382014	3	-	.	ID=id1545;Parent=tr277;transcript_id=tr277
NC_037329.1	LoRTIA	exon	103381850	103382014	2	-	.	ID=id1590;Parent=tr278;transcript_id=tr278
NC_037329.1	LoRTIA	exon	103381850	103382014	1	-	.	ID=id1636;Parent=tr279;transcript_id=tr279
NC_037329.1	LoRTIA	exon	103381850	103382014	1	-	.	ID=id1668;Parent=tr281;transcript_id=tr281
NC_037329.1	LoRTIA	exon	103382966	103383018	1	-	.	ID=id1669;Parent=tr281;transcript_id=tr281
NC_037329.1	LoRTIA	exon	103382966	103383082	3	-	.	ID=id1546;Parent=tr277;transcript_id=tr277
NC_037329.1	LoRTIA	exon	103382966	103383082	2	-	.	ID=id1591;Parent=tr278;transcript_id=tr278
NC_037329.1	LoRTIA	exon	103382966	103383082	1	-	.	ID=id1637;Parent=tr279;transcript_id=tr279
NC_037329.1	LoRTIA	exon	103383789	103384058	3	-	.	ID=id1547;Parent=tr277;transcript_id=tr277
NC_037329.1	LoRTIA	exon	103383789	103384058	2	-	.	ID=id1592;Parent=tr278;transcript_id=tr278
NC_037329.1	LoRTIA	exon	103383789	103384058	1	-	.	ID=id1638;Parent=tr279;transcript_id=tr279
NC_037329.1	LoRTIA	exon	103384595	103384684	3	-	.	ID=id1548;Parent=tr277;transcript_id=tr277
NC_037329.1	LoRTIA	exon	103384595	103384684	2	-	.	ID=id1593;Parent=tr278;transcript_id=tr278
NC_037329.1	LoRTIA	exon	103384595	103384684	1	-	.	ID=id1639;Parent=tr279;transcript_id=tr279
NC_037329.1	LoRTIA	exon	103387024	103387206	3	-	.	ID=id1549;Parent=tr277;transcript_id=tr277
NC_037329.1	LoRTIA	exon	103387024	103387206	2	-	.	ID=id1594;Parent=tr278;transcript_id=tr278
NC_037329.1	LoRTIA	exon	103387024	103387206	1	-	.	ID=id1640;Parent=tr279;transcript_id=tr279
NC_037329.1	LoRTIA	exon	103388301	103388573	3	-	.	ID=id1550;Parent=tr277;transcript_id=tr277
NC_037329.1	LoRTIA	exon	103388301	103388573	2	-	.	ID=id1595;Parent=tr278;transcript_id=tr278
NC_037329.1	LoRTIA	exon	103389842	103390033	3	-	.	ID=id1551;Parent=tr277;transcript_id=tr277
NC_037329.1	LoRTIA	exon	103389842	103390033	2	-	.	ID=id1596;Parent=tr278;transcript_id=tr278
NC_037329.1	LoRTIA	exon	103389842	103390033	1	-	.	ID=id1641;Parent=tr279;transcript_id=tr279
NC_037329.1	LoRTIA	exon	103392412	103392498	3	-	.	ID=id1552;Parent=tr277;transcript_id=tr277
NC_037329.1	LoRTIA	exon	103392412	103392498	2	-	.	ID=id1597;Parent=tr278;transcript_id=tr278
[truncated: 35,800 more rows]
