# Supplementary material for: Time course profiling of host cell response to herpesvirus infection using nanopore and synthetic long-read transcriptome sequencing
Source: Sci Rep. 2021 Jul 9;11:14219. doi: 10.1038/s41598-021-93142-7 (PMC8270970; doi:10.1038/s41598-021-93142-7)
Supplement: Supplementary file 8 — Supplementary Data Item. [file 41598_2021_93142_MOESM8_ESM.zip › Supplementary Data Item S1/B_taurus_Mi_B_Mock_bc2.gff3]

NC_006853.1	LoRTIA	mRNA	364	1074	1	+	.	ID=tr6687;transcript_id=tr6687
NC_006853.1	LoRTIA	mRNA	432	1052	1	+	.	ID=tr6690;transcript_id=tr6690
NC_006853.1	LoRTIA	mRNA	432	1074	21	+	.	ID=tr6688;transcript_id=tr6688
NC_006853.1	LoRTIA	mRNA	432	1193	1	+	.	ID=tr6689;transcript_id=tr6689
NC_006853.1	LoRTIA	mRNA	537	1074	4	+	.	ID=tr6691;transcript_id=tr6691
NC_006853.1	LoRTIA	mRNA	590	1074	2	+	.	ID=tr6692;transcript_id=tr6692
NC_006853.1	LoRTIA	mRNA	651	1074	2	+	.	ID=tr6693;transcript_id=tr6693
NC_006853.1	LoRTIA	mRNA	680	1074	2	+	.	ID=tr6694;transcript_id=tr6694
NC_006853.1	LoRTIA	mRNA	778	1074	27	+	.	ID=tr6695;transcript_id=tr6695
NC_006853.1	LoRTIA	mRNA	778	1193	5	+	.	ID=tr6696;transcript_id=tr6696
NC_006853.1	LoRTIA	mRNA	848	1074	1	+	.	ID=tr6697;transcript_id=tr6697
NC_006853.1	LoRTIA	mRNA	884	1074	2	+	.	ID=tr6698;transcript_id=tr6698
NC_006853.1	LoRTIA	mRNA	1453	1853	2	+	.	ID=tr6699;transcript_id=tr6699
NC_006853.1	LoRTIA	mRNA	1453	2107	3	+	.	ID=tr6700;transcript_id=tr6700
NC_006853.1	LoRTIA	mRNA	1453	2133	1	+	.	ID=tr6702;transcript_id=tr6702
NC_006853.1	LoRTIA	mRNA	1453	2236	3	+	.	ID=tr6701;transcript_id=tr6701
NC_006853.1	LoRTIA	mRNA	1464	2124	1	-	.	ID=tr6706;transcript_id=tr6706
NC_006853.1	LoRTIA	mRNA	1464	2309	1	-	.	ID=tr6705;transcript_id=tr6705
NC_006853.1	LoRTIA	mRNA	1464	2723	2	-	.	ID=tr6704;transcript_id=tr6704
NC_006853.1	LoRTIA	mRNA	1464	2913	2	-	.	ID=tr6703;transcript_id=tr6703
NC_006853.1	LoRTIA	mRNA	1536	1853	1	+	.	ID=tr6707;transcript_id=tr6707
NC_006853.1	LoRTIA	mRNA	1556	2236	1	+	.	ID=tr6708;transcript_id=tr6708
NC_006853.1	LoRTIA	mRNA	1649	1853	1	+	.	ID=tr6709;transcript_id=tr6709
NC_006853.1	LoRTIA	mRNA	1649	2009	1	+	.	ID=tr6710;transcript_id=tr6710
NC_006853.1	LoRTIA	mRNA	1781	2236	1	+	.	ID=tr6711;transcript_id=tr6711
NC_006853.1	LoRTIA	mRNA	1781	3004	1	+	.	ID=tr6712;transcript_id=tr6712
NC_006853.1	LoRTIA	mRNA	2490	2973	1	+	.	ID=tr6713;transcript_id=tr6713
NC_006853.1	LoRTIA	mRNA	2527	3023	1	+	.	ID=tr6714;transcript_id=tr6714
NC_006853.1	LoRTIA	mRNA	2572	3023	1	+	.	ID=tr6715;transcript_id=tr6715
NC_006853.1	LoRTIA	mRNA	3101	4053	1	+	.	ID=tr6716;transcript_id=tr6716
NC_006853.1	LoRTIA	mRNA	3169	4053	1	+	.	ID=tr6717;transcript_id=tr6717
NC_006853.1	LoRTIA	mRNA	3527	4053	2	+	.	ID=tr6718;transcript_id=tr6718
NC_006853.1	LoRTIA	mRNA	3707	4053	1	+	.	ID=tr6719;transcript_id=tr6719
NC_006853.1	LoRTIA	mRNA	3727	4053	2	+	.	ID=tr6720;transcript_id=tr6720
NC_006853.1	LoRTIA	mRNA	4197	5308	1	+	.	ID=tr6721;transcript_id=tr6721
NC_006853.1	LoRTIA	mRNA	4266	5308	19	+	.	ID=tr6722;transcript_id=tr6722
NC_006853.1	LoRTIA	mRNA	4305	5308	1	+	.	ID=tr6723;transcript_id=tr6723
NC_006853.1	LoRTIA	mRNA	4770	5308	5	+	.	ID=tr6724;transcript_id=tr6724
NC_006853.1	LoRTIA	mRNA	4792	5308	1	+	.	ID=tr6725;transcript_id=tr6725
NC_006853.1	LoRTIA	mRNA	5040	5308	2	+	.	ID=tr6726;transcript_id=tr6726
NC_006853.1	LoRTIA	mRNA	5684	6202	4	-	.	ID=tr6727;transcript_id=tr6727
NC_006853.1	LoRTIA	mRNA	5684	7304	3	+	.	ID=tr6728;transcript_id=tr6728
NC_006853.1	LoRTIA	mRNA	5684	8060	1	+	.	ID=tr6729;transcript_id=tr6729
NC_006853.1	LoRTIA	mRNA	5760	7304	1	+	.	ID=tr6730;transcript_id=tr6730
NC_006853.1	LoRTIA	mRNA	6047	6903	1	+	.	ID=tr6732;transcript_id=tr6732
NC_006853.1	LoRTIA	mRNA	6047	7304	2	+	.	ID=tr6731;transcript_id=tr6731
NC_006853.1	LoRTIA	mRNA	6104	6903	1	+	.	ID=tr6735;transcript_id=tr6735
NC_006853.1	LoRTIA	mRNA	6104	6930	2	+	.	ID=tr6734;transcript_id=tr6734
NC_006853.1	LoRTIA	mRNA	6104	7304	2	+	.	ID=tr6733;transcript_id=tr6733
NC_006853.1	LoRTIA	mRNA	6164	7304	1	+	.	ID=tr6736;transcript_id=tr6736
NC_006853.1	LoRTIA	mRNA	6572	7304	1	+	.	ID=tr6737;transcript_id=tr6737
NC_006853.1	LoRTIA	mRNA	6749	7304	4	+	.	ID=tr6738;transcript_id=tr6738
NC_006853.1	LoRTIA	mRNA	6857	7304	1	+	.	ID=tr6739;transcript_id=tr6739
NC_006853.1	LoRTIA	mRNA	7374	8060	32	+	.	ID=tr6740;transcript_id=tr6740
NC_006853.1	LoRTIA	mRNA	7422	8060	3	+	.	ID=tr6741;transcript_id=tr6741
NC_006853.1	LoRTIA	mRNA	7512	8060	4	+	.	ID=tr6742;transcript_id=tr6742
NC_006853.1	LoRTIA	mRNA	7706	8060	9	+	.	ID=tr6743;transcript_id=tr6743
NC_006853.1	LoRTIA	mRNA	7878	8060	1	+	.	ID=tr6744;transcript_id=tr6744
NC_006853.1	LoRTIA	mRNA	8129	8970	16	+	.	ID=tr6745;transcript_id=tr6745
NC_006853.1	LoRTIA	mRNA	8129	9754	8	+	.	ID=tr6746;transcript_id=tr6746
NC_006853.1	LoRTIA	mRNA	8282	8970	3	+	.	ID=tr6747;transcript_id=tr6747
NC_006853.1	LoRTIA	mRNA	8335	8970	1	+	.	ID=tr6748;transcript_id=tr6748
NC_006853.1	LoRTIA	mRNA	8482	8970	1	+	.	ID=tr6749;transcript_id=tr6749
NC_006853.1	LoRTIA	mRNA	8765	8970	2	+	.	ID=tr6750;transcript_id=tr6750
NC_006853.1	LoRTIA	mRNA	8812	8970	2	+	.	ID=tr6751;transcript_id=tr6751
NC_006853.1	LoRTIA	mRNA	8970	9754	65	+	.	ID=tr6752;transcript_id=tr6752
NC_006853.1	LoRTIA	mRNA	9027	9754	3	+	.	ID=tr6753;transcript_id=tr6753
NC_006853.1	LoRTIA	mRNA	9105	9754	1	+	.	ID=tr6754;transcript_id=tr6754
NC_006853.1	LoRTIA	mRNA	9213	9754	1	+	.	ID=tr6755;transcript_id=tr6755
NC_006853.1	LoRTIA	mRNA	9326	9754	1	+	.	ID=tr6756;transcript_id=tr6756
NC_006853.1	LoRTIA	mRNA	9354	9754	6	+	.	ID=tr6757;transcript_id=tr6757
NC_006853.1	LoRTIA	mRNA	9446	9754	2	+	.	ID=tr6758;transcript_id=tr6758
NC_006853.1	LoRTIA	mRNA	9823	10169	15	+	.	ID=tr6759;transcript_id=tr6759
NC_006853.1	LoRTIA	mRNA	9874	10169	1	+	.	ID=tr6760;transcript_id=tr6760
NC_006853.1	LoRTIA	mRNA	9955	10169	1	+	.	ID=tr6761;transcript_id=tr6761
NC_006853.1	LoRTIA	mRNA	10239	11807	1	+	.	ID=tr6763;transcript_id=tr6763
NC_006853.1	LoRTIA	mRNA	10239	11906	24	+	.	ID=tr6762;transcript_id=tr6762
NC_006853.1	LoRTIA	mRNA	10304	11906	3	+	.	ID=tr6764;transcript_id=tr6764
NC_006853.1	LoRTIA	mRNA	11368	11906	2	+	.	ID=tr6765;transcript_id=tr6765
NC_006853.1	LoRTIA	mRNA	11459	11906	1	+	.	ID=tr6766;transcript_id=tr6766
NC_006853.1	LoRTIA	mRNA	11717	11906	1	+	.	ID=tr6767;transcript_id=tr6767
NC_006853.1	LoRTIA	mRNA	11907	12038	1	+	.	ID=tr6768;transcript_id=tr6768
NC_006853.1	LoRTIA	mRNA	12109	13744	1	+	.	ID=tr6771;transcript_id=tr6771
NC_006853.1	LoRTIA	mRNA	12109	14170	1	+	.	ID=tr6769;transcript_id=tr6769
NC_006853.1	LoRTIA	mRNA	12109	15656	2	+	.	ID=tr6770;transcript_id=tr6770
NC_006853.1	LoRTIA	mRNA	12763	15656	1	+	.	ID=tr6772;transcript_id=tr6772
NC_006853.1	LoRTIA	mRNA	13439	14514	1	+	.	ID=tr6773;transcript_id=tr6773
NC_006853.1	LoRTIA	mRNA	14514	14803	1	+	.	ID=tr6775;transcript_id=tr6775
NC_006853.1	LoRTIA	mRNA	14514	15656	15	+	.	ID=tr6774;transcript_id=tr6774
NC_006853.1	LoRTIA	mRNA	14624	15656	1	+	.	ID=tr6776;transcript_id=tr6776
NC_006853.1	LoRTIA	mRNA	14919	15656	1	+	.	ID=tr6777;transcript_id=tr6777
NC_006853.1	LoRTIA	mRNA	15012	15656	1	+	.	ID=tr6778;transcript_id=tr6778
NC_006853.1	LoRTIA	mRNA	15153	15656	1	+	.	ID=tr6779;transcript_id=tr6779
NC_006853.1	LoRTIA	mRNA	15194	15656	1	+	.	ID=tr6780;transcript_id=tr6780
NC_006853.1	LoRTIA	mRNA	15358	15656	1	+	.	ID=tr6781;transcript_id=tr6781
NC_006853.1	LoRTIA	mRNA	15728	15957	1	+	.	ID=tr6782;transcript_id=tr6782
NC_037328.1	LoRTIA	exon	991023	991089	1	+	.	ID=id5;Parent=tr2;transcript_id=tr2
NC_037328.1	LoRTIA	exon	991023	991189	3	+	.	ID=id1;Parent=tr1;transcript_id=tr1
NC_037328.1	LoRTIA	mRNA	991023	1002224	3	+	.	ID=tr1;transcript_id=tr1
NC_037328.1	LoRTIA	mRNA	991023	1002224	1	+	.	ID=tr2;transcript_id=tr2
NC_037328.1	LoRTIA	exon	994379	994552	3	+	.	ID=id2;Parent=tr1;transcript_id=tr1
NC_037328.1	LoRTIA	exon	994379	994552	1	+	.	ID=id6;Parent=tr2;transcript_id=tr2
NC_037328.1	LoRTIA	exon	997109	997268	3	+	.	ID=id3;Parent=tr1;transcript_id=tr1
NC_037328.1	LoRTIA	exon	997109	997268	1	+	.	ID=id7;Parent=tr2;transcript_id=tr2
NC_037328.1	LoRTIA	exon	1000452	1002224	3	+	.	ID=id4;Parent=tr1;transcript_id=tr1
NC_037328.1	LoRTIA	exon	1000452	1002224	1	+	.	ID=id8;Parent=tr2;transcript_id=tr2
NC_037328.1	LoRTIA	exon	1390815	1391377	12	-	.	ID=id9;Parent=tr3;transcript_id=tr3
NC_037328.1	LoRTIA	mRNA	1390815	1455164	12	-	.	ID=tr3;transcript_id=tr3
NC_037328.1	LoRTIA	exon	1407057	1407196	12	-	.	ID=id10;Parent=tr3;transcript_id=tr3
NC_037328.1	LoRTIA	exon	1454981	1455164	12	-	.	ID=id11;Parent=tr3;transcript_id=tr3
NC_037328.1	LoRTIA	exon	1643682	1643745	3	+	.	ID=id12;Parent=tr4;transcript_id=tr4
NC_037328.1	LoRTIA	mRNA	1643682	1651036	3	+	.	ID=tr4;transcript_id=tr4
NC_037328.1	LoRTIA	mRNA	1643682	1651036	1	+	.	ID=tr5;transcript_id=tr5
NC_037328.1	LoRTIA	exon	1645082	1645132	3	+	.	ID=id13;Parent=tr4;transcript_id=tr4
NC_037328.1	LoRTIA	exon	1646079	1646189	3	+	.	ID=id14;Parent=tr4;transcript_id=tr4
NC_037328.1	LoRTIA	exon	1648343	1648472	3	+	.	ID=id15;Parent=tr4;transcript_id=tr4
NC_037328.1	LoRTIA	exon	1649155	1649267	3	+	.	ID=id16;Parent=tr4;transcript_id=tr4
NC_037328.1	LoRTIA	exon	1650493	1650579	3	+	.	ID=id17;Parent=tr4;transcript_id=tr4
NC_037328.1	LoRTIA	exon	1650857	1651036	3	+	.	ID=id18;Parent=tr4;transcript_id=tr4
NC_037328.1	LoRTIA	exon	1986084	1986148	1	+	.	ID=id19;Parent=tr6;transcript_id=tr6
NC_037328.1	LoRTIA	mRNA	1986084	2012387	1	+	.	ID=tr6;transcript_id=tr6
NC_037328.1	LoRTIA	exon	1988833	1989018	1	+	.	ID=id20;Parent=tr6;transcript_id=tr6
NC_037328.1	LoRTIA	exon	1990101	1990196	1	+	.	ID=id21;Parent=tr6;transcript_id=tr6
NC_037328.1	LoRTIA	exon	1990674	1990848	1	+	.	ID=id22;Parent=tr6;transcript_id=tr6
NC_037328.1	LoRTIA	exon	1994093	1994204	1	+	.	ID=id23;Parent=tr6;transcript_id=tr6
NC_037328.1	LoRTIA	exon	1995174	1995242	1	+	.	ID=id24;Parent=tr6;transcript_id=tr6
NC_037328.1	LoRTIA	exon	1995745	1995870	1	+	.	ID=id25;Parent=tr6;transcript_id=tr6
NC_037328.1	LoRTIA	exon	1996948	1997035	1	+	.	ID=id26;Parent=tr6;transcript_id=tr6
NC_037328.1	LoRTIA	exon	1997525	1997610	1	+	.	ID=id27;Parent=tr6;transcript_id=tr6
NC_037328.1	LoRTIA	exon	1997775	1997943	1	+	.	ID=id28;Parent=tr6;transcript_id=tr6
NC_037328.1	LoRTIA	exon	2000916	2001147	1	+	.	ID=id29;Parent=tr6;transcript_id=tr6
NC_037328.1	LoRTIA	exon	2003027	2003121	1	+	.	ID=id30;Parent=tr6;transcript_id=tr6
NC_037328.1	LoRTIA	exon	2003416	2003525	1	+	.	ID=id31;Parent=tr6;transcript_id=tr6
NC_037328.1	LoRTIA	exon	2003868	2004066	1	+	.	ID=id32;Parent=tr6;transcript_id=tr6
NC_037328.1	LoRTIA	exon	2005109	2005360	1	+	.	ID=id33;Parent=tr6;transcript_id=tr6
NC_037328.1	LoRTIA	exon	2005653	2005805	1	+	.	ID=id34;Parent=tr6;transcript_id=tr6
NC_037328.1	LoRTIA	exon	2007809	2008015	1	+	.	ID=id35;Parent=tr6;transcript_id=tr6
NC_037328.1	LoRTIA	exon	2009101	2009238	1	+	.	ID=id36;Parent=tr6;transcript_id=tr6
NC_037328.1	LoRTIA	exon	2010232	2010362	1	+	.	ID=id37;Parent=tr6;transcript_id=tr6
NC_037328.1	LoRTIA	exon	2010604	2010745	1	+	.	ID=id38;Parent=tr6;transcript_id=tr6
NC_037328.1	LoRTIA	exon	2011403	2011518	1	+	.	ID=id39;Parent=tr6;transcript_id=tr6
NC_037328.1	LoRTIA	exon	2011601	2012387	1	+	.	ID=id40;Parent=tr6;transcript_id=tr6
NC_037328.1	LoRTIA	exon	2098171	2099198	1	-	.	ID=id41;Parent=tr7;transcript_id=tr7
NC_037328.1	LoRTIA	mRNA	2098171	2129622	1	-	.	ID=tr7;transcript_id=tr7
NC_037328.1	LoRTIA	exon	2098345	2099198	1	-	.	ID=id48;Parent=tr8;transcript_id=tr8
NC_037328.1	LoRTIA	mRNA	2098345	2129622	1	-	.	ID=tr8;transcript_id=tr8
NC_037328.1	LoRTIA	exon	2103084	2103241	1	-	.	ID=id42;Parent=tr7;transcript_id=tr7
NC_037328.1	LoRTIA	exon	2103084	2103241	1	-	.	ID=id49;Parent=tr8;transcript_id=tr8
NC_037328.1	LoRTIA	exon	2103945	2104104	1	-	.	ID=id43;Parent=tr7;transcript_id=tr7
NC_037328.1	LoRTIA	exon	2103945	2104104	1	-	.	ID=id50;Parent=tr8;transcript_id=tr8
NC_037328.1	LoRTIA	exon	2108137	2108282	1	-	.	ID=id44;Parent=tr7;transcript_id=tr7
NC_037328.1	LoRTIA	exon	2108137	2108282	1	-	.	ID=id51;Parent=tr8;transcript_id=tr8
NC_037328.1	LoRTIA	exon	2112555	2112763	1	-	.	ID=id45;Parent=tr7;transcript_id=tr7
NC_037328.1	LoRTIA	exon	2112555	2112763	1	-	.	ID=id52;Parent=tr8;transcript_id=tr8
NC_037328.1	LoRTIA	exon	2120075	2120207	1	-	.	ID=id46;Parent=tr7;transcript_id=tr7
NC_037328.1	LoRTIA	exon	2120075	2120207	1	-	.	ID=id53;Parent=tr8;transcript_id=tr8
NC_037328.1	LoRTIA	exon	2129362	2129622	1	-	.	ID=id47;Parent=tr7;transcript_id=tr7
NC_037328.1	LoRTIA	exon	2129362	2129622	1	-	.	ID=id54;Parent=tr8;transcript_id=tr8
NC_037328.1	LoRTIA	exon	2924716	2925022	1	+	.	ID=id55;Parent=tr9;transcript_id=tr9
NC_037328.1	LoRTIA	mRNA	2924716	2936283	1	+	.	ID=tr9;transcript_id=tr9
NC_037328.1	LoRTIA	exon	2927300	2927467	1	+	.	ID=id56;Parent=tr9;transcript_id=tr9
NC_037328.1	LoRTIA	exon	2929167	2929234	1	+	.	ID=id57;Parent=tr9;transcript_id=tr9
NC_037328.1	LoRTIA	exon	2932472	2932630	1	+	.	ID=id58;Parent=tr9;transcript_id=tr9
NC_037328.1	LoRTIA	exon	2933938	2934069	1	+	.	ID=id59;Parent=tr9;transcript_id=tr9
NC_037328.1	LoRTIA	exon	2935602	2935688	1	+	.	ID=id60;Parent=tr9;transcript_id=tr9
NC_037328.1	LoRTIA	exon	2935978	2936283	1	+	.	ID=id61;Parent=tr9;transcript_id=tr9
NC_037328.1	LoRTIA	exon	3824614	3825038	1	-	.	ID=id62;Parent=tr10;transcript_id=tr10
NC_037328.1	LoRTIA	exon	3824614	3825038	1	-	.	ID=id67;Parent=tr11;transcript_id=tr11
NC_037328.1	LoRTIA	mRNA	3824614	3833294	1	-	.	ID=tr10;transcript_id=tr10
NC_037328.1	LoRTIA	mRNA	3824614	3833294	1	-	.	ID=tr11;transcript_id=tr11
NC_037328.1	LoRTIA	exon	3826640	3826757	1	-	.	ID=id63;Parent=tr10;transcript_id=tr10
NC_037328.1	LoRTIA	exon	3826640	3826757	1	-	.	ID=id68;Parent=tr11;transcript_id=tr11
NC_037328.1	LoRTIA	exon	3827581	3827654	1	-	.	ID=id64;Parent=tr10;transcript_id=tr10
NC_037328.1	LoRTIA	exon	3827585	3827654	1	-	.	ID=id69;Parent=tr11;transcript_id=tr11
NC_037328.1	LoRTIA	exon	3829441	3829531	1	-	.	ID=id65;Parent=tr10;transcript_id=tr10
NC_037328.1	LoRTIA	exon	3829441	3829531	1	-	.	ID=id70;Parent=tr11;transcript_id=tr11
NC_037328.1	LoRTIA	exon	3833130	3833294	1	-	.	ID=id66;Parent=tr10;transcript_id=tr10
NC_037328.1	LoRTIA	exon	3833130	3833294	1	-	.	ID=id71;Parent=tr11;transcript_id=tr11
NC_037328.1	LoRTIA	exon	7114226	7114339	1	+	.	ID=id72;Parent=tr12;transcript_id=tr12
NC_037328.1	LoRTIA	exon	7114226	7114339	5	+	.	ID=id87;Parent=tr13;transcript_id=tr13
NC_037328.1	LoRTIA	exon	7114226	7114339	1	+	.	ID=id102;Parent=tr14;transcript_id=tr14
NC_037328.1	LoRTIA	mRNA	7114226	7127953	1	+	.	ID=tr12;transcript_id=tr12
NC_037328.1	LoRTIA	mRNA	7114226	7127953	5	+	.	ID=tr13;transcript_id=tr13
NC_037328.1	LoRTIA	mRNA	7114226	7127953	1	+	.	ID=tr14;transcript_id=tr14
NC_037328.1	LoRTIA	exon	7116707	7116797	1	+	.	ID=id73;Parent=tr12;transcript_id=tr12
NC_037328.1	LoRTIA	exon	7116707	7116797	5	+	.	ID=id88;Parent=tr13;transcript_id=tr13
NC_037328.1	LoRTIA	exon	7116707	7116797	1	+	.	ID=id103;Parent=tr14;transcript_id=tr14
NC_037328.1	LoRTIA	exon	7117478	7117557	1	+	.	ID=id74;Parent=tr12;transcript_id=tr12
NC_037328.1	LoRTIA	exon	7117478	7117557	5	+	.	ID=id89;Parent=tr13;transcript_id=tr13
NC_037328.1	LoRTIA	exon	7117478	7117557	1	+	.	ID=id104;Parent=tr14;transcript_id=tr14
NC_037328.1	LoRTIA	exon	7119110	7119259	1	+	.	ID=id75;Parent=tr12;transcript_id=tr12
NC_037328.1	LoRTIA	exon	7119110	7119259	5	+	.	ID=id90;Parent=tr13;transcript_id=tr13
NC_037328.1	LoRTIA	exon	7119110	7119259	1	+	.	ID=id105;Parent=tr14;transcript_id=tr14
NC_037328.1	LoRTIA	exon	7119729	7119906	1	+	.	ID=id76;Parent=tr12;transcript_id=tr12
NC_037328.1	LoRTIA	exon	7119729	7119909	5	+	.	ID=id91;Parent=tr13;transcript_id=tr13
NC_037328.1	LoRTIA	exon	7119729	7119909	1	+	.	ID=id106;Parent=tr14;transcript_id=tr14
NC_037328.1	LoRTIA	exon	7120023	7120084	1	+	.	ID=id77;Parent=tr12;transcript_id=tr12
NC_037328.1	LoRTIA	exon	7120023	7120084	5	+	.	ID=id92;Parent=tr13;transcript_id=tr13
NC_037328.1	LoRTIA	exon	7120023	7120084	1	+	.	ID=id107;Parent=tr14;transcript_id=tr14
NC_037328.1	LoRTIA	exon	7120973	7121110	1	+	.	ID=id78;Parent=tr12;transcript_id=tr12
NC_037328.1	LoRTIA	exon	7120973	7121110	5	+	.	ID=id93;Parent=tr13;transcript_id=tr13
NC_037328.1	LoRTIA	exon	7120973	7121110	1	+	.	ID=id108;Parent=tr14;transcript_id=tr14
NC_037328.1	LoRTIA	exon	7121823	7122001	1	+	.	ID=id79;Parent=tr12;transcript_id=tr12
NC_037328.1	LoRTIA	exon	7121823	7122001	5	+	.	ID=id94;Parent=tr13;transcript_id=tr13
NC_037328.1	LoRTIA	exon	7121823	7122001	1	+	.	ID=id109;Parent=tr14;transcript_id=tr14
NC_037328.1	LoRTIA	exon	7122716	7122782	1	+	.	ID=id80;Parent=tr12;transcript_id=tr12
NC_037328.1	LoRTIA	exon	7122716	7122782	5	+	.	ID=id95;Parent=tr13;transcript_id=tr13
NC_037328.1	LoRTIA	exon	7122716	7122782	1	+	.	ID=id110;Parent=tr14;transcript_id=tr14
NC_037328.1	LoRTIA	exon	7122854	7122941	1	+	.	ID=id81;Parent=tr12;transcript_id=tr12
NC_037328.1	LoRTIA	exon	7122854	7122941	5	+	.	ID=id96;Parent=tr13;transcript_id=tr13
NC_037328.1	LoRTIA	exon	7122854	7122941	1	+	.	ID=id111;Parent=tr14;transcript_id=tr14
NC_037328.1	LoRTIA	exon	7123033	7123148	1	+	.	ID=id82;Parent=tr12;transcript_id=tr12
NC_037328.1	LoRTIA	exon	7123033	7123148	5	+	.	ID=id97;Parent=tr13;transcript_id=tr13
NC_037328.1	LoRTIA	exon	7123033	7123152	1	+	.	ID=id112;Parent=tr14;transcript_id=tr14
NC_037328.1	LoRTIA	exon	7123722	7123793	1	+	.	ID=id83;Parent=tr12;transcript_id=tr12
NC_037328.1	LoRTIA	exon	7123722	7123793	5	+	.	ID=id98;Parent=tr13;transcript_id=tr13
NC_037328.1	LoRTIA	exon	7123722	7124038	1	+	.	ID=id113;Parent=tr14;transcript_id=tr14
NC_037328.1	LoRTIA	exon	7123874	7124038	1	+	.	ID=id84;Parent=tr12;transcript_id=tr12
NC_037328.1	LoRTIA	exon	7123874	7124038	5	+	.	ID=id99;Parent=tr13;transcript_id=tr13
NC_037328.1	LoRTIA	exon	7124333	7124453	2	+	.	ID=id116;Parent=tr15;transcript_id=tr15
NC_037328.1	LoRTIA	mRNA	7124333	7127953	2	+	.	ID=tr15;transcript_id=tr15
NC_037328.1	LoRTIA	exon	7124334	7124453	1	+	.	ID=id85;Parent=tr12;transcript_id=tr12
NC_037328.1	LoRTIA	exon	7124334	7124453	5	+	.	ID=id100;Parent=tr13;transcript_id=tr13
NC_037328.1	LoRTIA	exon	7124334	7124453	1	+	.	ID=id114;Parent=tr14;transcript_id=tr14
NC_037328.1	LoRTIA	exon	7127725	7127953	1	+	.	ID=id86;Parent=tr12;transcript_id=tr12
NC_037328.1	LoRTIA	exon	7127725	7127953	5	+	.	ID=id101;Parent=tr13;transcript_id=tr13
NC_037328.1	LoRTIA	exon	7127725	7127953	1	+	.	ID=id115;Parent=tr14;transcript_id=tr14
NC_037328.1	LoRTIA	exon	7127725	7127953	2	+	.	ID=id117;Parent=tr15;transcript_id=tr15
NC_037328.1	LoRTIA	exon	10231769	10231977	1	+	.	ID=id118;Parent=tr16;transcript_id=tr16
NC_037328.1	LoRTIA	exon	10231769	10231977	1	+	.	ID=id136;Parent=tr17;transcript_id=tr17
NC_037328.1	LoRTIA	mRNA	10231769	10543975	1	+	.	ID=tr16;transcript_id=tr16
NC_037328.1	LoRTIA	mRNA	10231769	10543975	1	+	.	ID=tr17;transcript_id=tr17
NC_037328.1	LoRTIA	exon	10300390	10300557	1	+	.	ID=id119;Parent=tr16;transcript_id=tr16
NC_037328.1	LoRTIA	exon	10300390	10300557	1	+	.	ID=id137;Parent=tr17;transcript_id=tr17
NC_037328.1	LoRTIA	exon	10326795	10326924	1	+	.	ID=id120;Parent=tr16;transcript_id=tr16
NC_037328.1	LoRTIA	exon	10326795	10326924	1	+	.	ID=id138;Parent=tr17;transcript_id=tr17
NC_037328.1	LoRTIA	exon	10360228	10360340	1	+	.	ID=id121;Parent=tr16;transcript_id=tr16
NC_037328.1	LoRTIA	exon	10360228	10360340	1	+	.	ID=id139;Parent=tr17;transcript_id=tr17
NC_037328.1	LoRTIA	exon	10362750	10362943	1	+	.	ID=id122;Parent=tr16;transcript_id=tr16
NC_037328.1	LoRTIA	exon	10362750	10362943	1	+	.	ID=id140;Parent=tr17;transcript_id=tr17
NC_037328.1	LoRTIA	exon	10400541	10400743	1	+	.	ID=id123;Parent=tr16;transcript_id=tr16
NC_037328.1	LoRTIA	exon	10400541	10400743	1	+	.	ID=id141;Parent=tr17;transcript_id=tr17
NC_037328.1	LoRTIA	exon	10418538	10418705	1	+	.	ID=id124;Parent=tr16;transcript_id=tr16
NC_037328.1	LoRTIA	exon	10421280	10421336	1	+	.	ID=id125;Parent=tr16;transcript_id=tr16
NC_037328.1	LoRTIA	exon	10434729	10434862	1	+	.	ID=id126;Parent=tr16;transcript_id=tr16
NC_037328.1	LoRTIA	exon	10434729	10434862	1	+	.	ID=id142;Parent=tr17;transcript_id=tr17
NC_037328.1	LoRTIA	exon	10444444	10444518	1	+	.	ID=id127;Parent=tr16;transcript_id=tr16
NC_037328.1	LoRTIA	exon	10444444	10444518	1	+	.	ID=id143;Parent=tr17;transcript_id=tr17
NC_037328.1	LoRTIA	exon	10445909	10446067	1	+	.	ID=id128;Parent=tr16;transcript_id=tr16
NC_037328.1	LoRTIA	exon	10445909	10446067	1	+	.	ID=id144;Parent=tr17;transcript_id=tr17
NC_037328.1	LoRTIA	exon	10469111	10469239	1	+	.	ID=id129;Parent=tr16;transcript_id=tr16
NC_037328.1	LoRTIA	exon	10469111	10469239	1	+	.	ID=id145;Parent=tr17;transcript_id=tr17
NC_037328.1	LoRTIA	exon	10473331	10473430	1	+	.	ID=id130;Parent=tr16;transcript_id=tr16
NC_037328.1	LoRTIA	exon	10473331	10473430	1	+	.	ID=id146;Parent=tr17;transcript_id=tr17
NC_037328.1	LoRTIA	exon	10512127	10512348	1	+	.	ID=id131;Parent=tr16;transcript_id=tr16
NC_037328.1	LoRTIA	exon	10512127	10512348	1	+	.	ID=id147;Parent=tr17;transcript_id=tr17
NC_037328.1	LoRTIA	exon	10520949	10521002	1	+	.	ID=id132;Parent=tr16;transcript_id=tr16
NC_037328.1	LoRTIA	exon	10520949	10521002	1	+	.	ID=id148;Parent=tr17;transcript_id=tr17
NC_037328.1	LoRTIA	exon	10527698	10527798	1	+	.	ID=id133;Parent=tr16;transcript_id=tr16
NC_037328.1	LoRTIA	exon	10527698	10527798	1	+	.	ID=id149;Parent=tr17;transcript_id=tr17
NC_037328.1	LoRTIA	exon	10531005	10531151	1	+	.	ID=id134;Parent=tr16;transcript_id=tr16
NC_037328.1	LoRTIA	exon	10531005	10531151	1	+	.	ID=id150;Parent=tr17;transcript_id=tr17
NC_037328.1	LoRTIA	exon	10543005	10543975	1	+	.	ID=id135;Parent=tr16;transcript_id=tr16
NC_037328.1	LoRTIA	exon	10543005	10543975	1	+	.	ID=id151;Parent=tr17;transcript_id=tr17
NC_037328.1	LoRTIA	exon	10690999	10691168	1	+	.	ID=id152;Parent=tr18;transcript_id=tr18
NC_037328.1	LoRTIA	mRNA	10690999	10698961	1	+	.	ID=tr18;transcript_id=tr18
NC_037328.1	LoRTIA	exon	10691649	10691688	1	+	.	ID=id153;Parent=tr18;transcript_id=tr18
NC_037328.1	LoRTIA	exon	10691773	10691810	1	+	.	ID=id165;Parent=tr21;transcript_id=tr21
NC_037328.1	LoRTIA	exon	10691773	10691821	4	+	.	ID=id157;Parent=tr19;transcript_id=tr19
NC_037328.1	LoRTIA	exon	10691773	10691821	5	+	.	ID=id161;Parent=tr20;transcript_id=tr20
NC_037328.1	LoRTIA	mRNA	10691773	10698910	4	+	.	ID=tr19;transcript_id=tr19
NC_037328.1	LoRTIA	mRNA	10691773	10698961	5	+	.	ID=tr20;transcript_id=tr20
NC_037328.1	LoRTIA	mRNA	10691773	10698961	1	+	.	ID=tr21;transcript_id=tr21
NC_037328.1	LoRTIA	exon	10695170	10695340	1	+	.	ID=id154;Parent=tr18;transcript_id=tr18
NC_037328.1	LoRTIA	exon	10695170	10695340	4	+	.	ID=id158;Parent=tr19;transcript_id=tr19
NC_037328.1	LoRTIA	exon	10695170	10695340	5	+	.	ID=id162;Parent=tr20;transcript_id=tr20
NC_037328.1	LoRTIA	exon	10695170	10695340	1	+	.	ID=id166;Parent=tr21;transcript_id=tr21
NC_037328.1	LoRTIA	exon	10698056	10698180	1	+	.	ID=id155;Parent=tr18;transcript_id=tr18
NC_037328.1	LoRTIA	exon	10698056	10698180	4	+	.	ID=id159;Parent=tr19;transcript_id=tr19
NC_037328.1	LoRTIA	exon	10698056	10698180	5	+	.	ID=id163;Parent=tr20;transcript_id=tr20
NC_037328.1	LoRTIA	exon	10698056	10698180	1	+	.	ID=id167;Parent=tr21;transcript_id=tr21
NC_037328.1	LoRTIA	exon	10698067	10698180	14	+	.	ID=id169;Parent=tr22;transcript_id=tr22
NC_037328.1	LoRTIA	exon	10698067	10698180	2	+	.	ID=id171;Parent=tr23;transcript_id=tr23
NC_037328.1	LoRTIA	mRNA	10698067	10698910	2	+	.	ID=tr23;transcript_id=tr23
NC_037328.1	LoRTIA	mRNA	10698067	10698961	14	+	.	ID=tr22;transcript_id=tr22
NC_037328.1	LoRTIA	exon	10698785	10698910	4	+	.	ID=id160;Parent=tr19;transcript_id=tr19
NC_037328.1	LoRTIA	exon	10698785	10698910	2	+	.	ID=id172;Parent=tr23;transcript_id=tr23
NC_037328.1	LoRTIA	exon	10698785	10698961	1	+	.	ID=id156;Parent=tr18;transcript_id=tr18
NC_037328.1	LoRTIA	exon	10698785	10698961	5	+	.	ID=id164;Parent=tr20;transcript_id=tr20
NC_037328.1	LoRTIA	exon	10698785	10698961	1	+	.	ID=id168;Parent=tr21;transcript_id=tr21
NC_037328.1	LoRTIA	exon	10698785	10698961	14	+	.	ID=id170;Parent=tr22;transcript_id=tr22
NC_037328.1	LoRTIA	exon	10823337	10823415	1	+	.	ID=id173;Parent=tr24;transcript_id=tr24
NC_037328.1	LoRTIA	mRNA	10823337	10839082	1	+	.	ID=tr24;transcript_id=tr24
NC_037328.1	LoRTIA	exon	10824185	10824391	1	+	.	ID=id174;Parent=tr24;transcript_id=tr24
NC_037328.1	LoRTIA	exon	10826170	10826309	1	+	.	ID=id175;Parent=tr24;transcript_id=tr24
NC_037328.1	LoRTIA	exon	10828000	10828099	1	+	.	ID=id176;Parent=tr24;transcript_id=tr24
NC_037328.1	LoRTIA	exon	10829491	10829558	1	+	.	ID=id177;Parent=tr24;transcript_id=tr24
NC_037328.1	LoRTIA	exon	10832352	10832464	1	+	.	ID=id178;Parent=tr24;transcript_id=tr24
NC_037328.1	LoRTIA	exon	10833737	10833802	1	+	.	ID=id179;Parent=tr24;transcript_id=tr24
NC_037328.1	LoRTIA	exon	10834721	10834874	1	+	.	ID=id180;Parent=tr24;transcript_id=tr24
NC_037328.1	LoRTIA	exon	10836800	10836847	1	+	.	ID=id181;Parent=tr24;transcript_id=tr24
NC_037328.1	LoRTIA	exon	10838980	10839082	1	+	.	ID=id182;Parent=tr24;transcript_id=tr24
NC_037328.1	LoRTIA	exon	19418198	19418330	2	+	.	ID=id183;Parent=tr25;transcript_id=tr25
NC_037328.1	LoRTIA	mRNA	19418198	19437165	2	+	.	ID=tr25;transcript_id=tr25
NC_037328.1	LoRTIA	exon	19421761	19421939	2	+	.	ID=id184;Parent=tr25;transcript_id=tr25
NC_037328.1	LoRTIA	exon	19426374	19426511	2	+	.	ID=id185;Parent=tr25;transcript_id=tr25
NC_037328.1	LoRTIA	exon	19431423	19431630	2	+	.	ID=id186;Parent=tr25;transcript_id=tr25
NC_037328.1	LoRTIA	exon	19436503	19437165	2	+	.	ID=id187;Parent=tr25;transcript_id=tr25
NC_037328.1	LoRTIA	exon	22783943	22783976	1	+	.	ID=id188;Parent=tr26;transcript_id=tr26
NC_037328.1	LoRTIA	mRNA	22783943	22796096	1	+	.	ID=tr26;transcript_id=tr26
NC_037328.1	LoRTIA	exon	22786491	22786831	1	+	.	ID=id189;Parent=tr26;transcript_id=tr26
NC_037328.1	LoRTIA	exon	22789570	22789783	1	+	.	ID=id190;Parent=tr26;transcript_id=tr26
NC_037328.1	LoRTIA	exon	22791639	22791806	1	+	.	ID=id191;Parent=tr26;transcript_id=tr26
NC_037328.1	LoRTIA	exon	22792745	22796096	1	+	.	ID=id192;Parent=tr26;transcript_id=tr26
NC_037328.1	LoRTIA	mRNA	23043352	23044249	69	+	.	ID=tr27;transcript_id=tr27
NC_037328.1	LoRTIA	exon	36056802	36060855	1	-	.	ID=id193;Parent=tr28;transcript_id=tr28
NC_037328.1	LoRTIA	mRNA	36056802	36063697	1	-	.	ID=tr28;transcript_id=tr28
NC_037328.1	LoRTIA	exon	36062735	36062939	1	-	.	ID=id194;Parent=tr28;transcript_id=tr28
NC_037328.1	LoRTIA	exon	36063525	36063697	1	-	.	ID=id195;Parent=tr28;transcript_id=tr28
NC_037328.1	LoRTIA	mRNA	40948887	40950564	9	+	.	ID=tr29;transcript_id=tr29
NC_037328.1	LoRTIA	exon	43110012	43113767	1	-	.	ID=id228;Parent=tr32;transcript_id=tr32
NC_037328.1	LoRTIA	exon	43110012	43113769	1	-	.	ID=id196;Parent=tr30;transcript_id=tr30
NC_037328.1	LoRTIA	exon	43110012	43113769	1	-	.	ID=id212;Parent=tr31;transcript_id=tr31
NC_037328.1	LoRTIA	exon	43110012	43113769	1	-	.	ID=id244;Parent=tr33;transcript_id=tr33
NC_037328.1	LoRTIA	exon	43110012	43113769	1	-	.	ID=id260;Parent=tr34;transcript_id=tr34
NC_037328.1	LoRTIA	exon	43110012	43114567	1	-	.	ID=id275;Parent=tr35;transcript_id=tr35
NC_037328.1	LoRTIA	mRNA	43110012	43194601	1	-	.	ID=tr34;transcript_id=tr34
NC_037328.1	LoRTIA	mRNA	43110012	43195091	1	-	.	ID=tr30;transcript_id=tr30
NC_037328.1	LoRTIA	mRNA	43110012	43195091	1	-	.	ID=tr32;transcript_id=tr32
NC_037328.1	LoRTIA	mRNA	43110012	43195091	1	-	.	ID=tr33;transcript_id=tr33
NC_037328.1	LoRTIA	mRNA	43110012	43195102	1	-	.	ID=tr31;transcript_id=tr31
NC_037328.1	LoRTIA	mRNA	43110012	43195102	1	-	.	ID=tr35;transcript_id=tr35
NC_037328.1	LoRTIA	exon	43114430	43114567	1	-	.	ID=id197;Parent=tr30;transcript_id=tr30
NC_037328.1	LoRTIA	exon	43114430	43114567	1	-	.	ID=id213;Parent=tr31;transcript_id=tr31
NC_037328.1	LoRTIA	exon	43114430	43114567	1	-	.	ID=id229;Parent=tr32;transcript_id=tr32
NC_037328.1	LoRTIA	exon	43114430	43114567	1	-	.	ID=id245;Parent=tr33;transcript_id=tr33
NC_037328.1	LoRTIA	exon	43114430	43114567	1	-	.	ID=id261;Parent=tr34;transcript_id=tr34
NC_037328.1	LoRTIA	exon	43116615	43116664	1	-	.	ID=id198;Parent=tr30;transcript_id=tr30
NC_037328.1	LoRTIA	exon	43116615	43116664	1	-	.	ID=id214;Parent=tr31;transcript_id=tr31
NC_037328.1	LoRTIA	exon	43116615	43116664	1	-	.	ID=id230;Parent=tr32;transcript_id=tr32
NC_037328.1	LoRTIA	exon	43116615	43116664	1	-	.	ID=id246;Parent=tr33;transcript_id=tr33
NC_037328.1	LoRTIA	exon	43116615	43116664	1	-	.	ID=id262;Parent=tr34;transcript_id=tr34
NC_037328.1	LoRTIA	exon	43116615	43116664	1	-	.	ID=id276;Parent=tr35;transcript_id=tr35
NC_037328.1	LoRTIA	exon	43120523	43120616	1	-	.	ID=id199;Parent=tr30;transcript_id=tr30
NC_037328.1	LoRTIA	exon	43120523	43120616	1	-	.	ID=id215;Parent=tr31;transcript_id=tr31
NC_037328.1	LoRTIA	exon	43120523	43120616	1	-	.	ID=id231;Parent=tr32;transcript_id=tr32
NC_037328.1	LoRTIA	exon	43120523	43120616	1	-	.	ID=id247;Parent=tr33;transcript_id=tr33
NC_037328.1	LoRTIA	exon	43120523	43120616	1	-	.	ID=id263;Parent=tr34;transcript_id=tr34
NC_037328.1	LoRTIA	exon	43120523	43120616	1	-	.	ID=id277;Parent=tr35;transcript_id=tr35
NC_037328.1	LoRTIA	exon	43127916	43128041	1	-	.	ID=id200;Parent=tr30;transcript_id=tr30
NC_037328.1	LoRTIA	exon	43127916	43128041	1	-	.	ID=id216;Parent=tr31;transcript_id=tr31
NC_037328.1	LoRTIA	exon	43127916	43128041	1	-	.	ID=id232;Parent=tr32;transcript_id=tr32
NC_037328.1	LoRTIA	exon	43127916	43128041	1	-	.	ID=id248;Parent=tr33;transcript_id=tr33
NC_037328.1	LoRTIA	exon	43127916	43128041	1	-	.	ID=id264;Parent=tr34;transcript_id=tr34
NC_037328.1	LoRTIA	exon	43127916	43128041	1	-	.	ID=id278;Parent=tr35;transcript_id=tr35
NC_037328.1	LoRTIA	exon	43128187	43128273	1	-	.	ID=id201;Parent=tr30;transcript_id=tr30
NC_037328.1	LoRTIA	exon	43128187	43128273	1	-	.	ID=id217;Parent=tr31;transcript_id=tr31
NC_037328.1	LoRTIA	exon	43128187	43128273	1	-	.	ID=id233;Parent=tr32;transcript_id=tr32
NC_037328.1	LoRTIA	exon	43128187	43128273	1	-	.	ID=id249;Parent=tr33;transcript_id=tr33
NC_037328.1	LoRTIA	exon	43128187	43128273	1	-	.	ID=id265;Parent=tr34;transcript_id=tr34
NC_037328.1	LoRTIA	exon	43128187	43128273	1	-	.	ID=id279;Parent=tr35;transcript_id=tr35
NC_037328.1	LoRTIA	exon	43129091	43129241	1	-	.	ID=id202;Parent=tr30;transcript_id=tr30
NC_037328.1	LoRTIA	exon	43129091	43129241	1	-	.	ID=id218;Parent=tr31;transcript_id=tr31
NC_037328.1	LoRTIA	exon	43129091	43129241	1	-	.	ID=id234;Parent=tr32;transcript_id=tr32
NC_037328.1	LoRTIA	exon	43129091	43129241	1	-	.	ID=id250;Parent=tr33;transcript_id=tr33
NC_037328.1	LoRTIA	exon	43129091	43129241	1	-	.	ID=id266;Parent=tr34;transcript_id=tr34
NC_037328.1	LoRTIA	exon	43129091	43129241	1	-	.	ID=id280;Parent=tr35;transcript_id=tr35
NC_037328.1	LoRTIA	exon	43131666	43131790	1	-	.	ID=id203;Parent=tr30;transcript_id=tr30
NC_037328.1	LoRTIA	exon	43131666	43131790	1	-	.	ID=id219;Parent=tr31;transcript_id=tr31
NC_037328.1	LoRTIA	exon	43131666	43131790	1	-	.	ID=id235;Parent=tr32;transcript_id=tr32
NC_037328.1	LoRTIA	exon	43131666	43131790	1	-	.	ID=id251;Parent=tr33;transcript_id=tr33
NC_037328.1	LoRTIA	exon	43131666	43131790	1	-	.	ID=id267;Parent=tr34;transcript_id=tr34
NC_037328.1	LoRTIA	exon	43131666	43131790	1	-	.	ID=id281;Parent=tr35;transcript_id=tr35
NC_037328.1	LoRTIA	exon	43133177	43133392	1	-	.	ID=id204;Parent=tr30;transcript_id=tr30
NC_037328.1	LoRTIA	exon	43133177	43133392	1	-	.	ID=id220;Parent=tr31;transcript_id=tr31
NC_037328.1	LoRTIA	exon	43133177	43133392	1	-	.	ID=id236;Parent=tr32;transcript_id=tr32
NC_037328.1	LoRTIA	exon	43133177	43133392	1	-	.	ID=id252;Parent=tr33;transcript_id=tr33
NC_037328.1	LoRTIA	exon	43133177	43133392	1	-	.	ID=id268;Parent=tr34;transcript_id=tr34
NC_037328.1	LoRTIA	exon	43133177	43133392	1	-	.	ID=id282;Parent=tr35;transcript_id=tr35
NC_037328.1	LoRTIA	exon	43134788	43134828	1	-	.	ID=id205;Parent=tr30;transcript_id=tr30
NC_037328.1	LoRTIA	exon	43134788	43134828	1	-	.	ID=id221;Parent=tr31;transcript_id=tr31
NC_037328.1	LoRTIA	exon	43134788	43134828	1	-	.	ID=id237;Parent=tr32;transcript_id=tr32
NC_037328.1	LoRTIA	exon	43134788	43134828	1	-	.	ID=id253;Parent=tr33;transcript_id=tr33
NC_037328.1	LoRTIA	exon	43134788	43134828	1	-	.	ID=id269;Parent=tr34;transcript_id=tr34
NC_037328.1	LoRTIA	exon	43134788	43134828	1	-	.	ID=id283;Parent=tr35;transcript_id=tr35
NC_037328.1	LoRTIA	exon	43136451	43136584	1	-	.	ID=id222;Parent=tr31;transcript_id=tr31
NC_037328.1	LoRTIA	exon	43136451	43136584	1	-	.	ID=id238;Parent=tr32;transcript_id=tr32
NC_037328.1	LoRTIA	exon	43136451	43136584	1	-	.	ID=id254;Parent=tr33;transcript_id=tr33
NC_037328.1	LoRTIA	exon	43136451	43136584	1	-	.	ID=id284;Parent=tr35;transcript_id=tr35
NC_037328.1	LoRTIA	exon	43136451	43136951	1	-	.	ID=id270;Parent=tr34;transcript_id=tr34
NC_037328.1	LoRTIA	exon	43136453	43136584	1	-	.	ID=id206;Parent=tr30;transcript_id=tr30
NC_037328.1	LoRTIA	exon	43136879	43136951	1	-	.	ID=id207;Parent=tr30;transcript_id=tr30
NC_037328.1	LoRTIA	exon	43136879	43136951	1	-	.	ID=id223;Parent=tr31;transcript_id=tr31
NC_037328.1	LoRTIA	exon	43136879	43136951	1	-	.	ID=id239;Parent=tr32;transcript_id=tr32
NC_037328.1	LoRTIA	exon	43136879	43136951	1	-	.	ID=id255;Parent=tr33;transcript_id=tr33
NC_037328.1	LoRTIA	exon	43136879	43136951	1	-	.	ID=id285;Parent=tr35;transcript_id=tr35
NC_037328.1	LoRTIA	exon	43139238	43139289	1	-	.	ID=id208;Parent=tr30;transcript_id=tr30
NC_037328.1	LoRTIA	exon	43139238	43139289	1	-	.	ID=id224;Parent=tr31;transcript_id=tr31
NC_037328.1	LoRTIA	exon	43139238	43139289	1	-	.	ID=id240;Parent=tr32;transcript_id=tr32
NC_037328.1	LoRTIA	exon	43139238	43139289	1	-	.	ID=id256;Parent=tr33;transcript_id=tr33
NC_037328.1	LoRTIA	exon	43139238	43139289	1	-	.	ID=id271;Parent=tr34;transcript_id=tr34
NC_037328.1	LoRTIA	exon	43139238	43139289	1	-	.	ID=id286;Parent=tr35;transcript_id=tr35
NC_037328.1	LoRTIA	exon	43153442	43153579	1	-	.	ID=id209;Parent=tr30;transcript_id=tr30
NC_037328.1	LoRTIA	exon	43153442	43153579	1	-	.	ID=id225;Parent=tr31;transcript_id=tr31
NC_037328.1	LoRTIA	exon	43153442	43153579	1	-	.	ID=id241;Parent=tr32;transcript_id=tr32
NC_037328.1	LoRTIA	exon	43153442	43153579	1	-	.	ID=id257;Parent=tr33;transcript_id=tr33
NC_037328.1	LoRTIA	exon	43153442	43153579	1	-	.	ID=id272;Parent=tr34;transcript_id=tr34
NC_037328.1	LoRTIA	exon	43153442	43153579	1	-	.	ID=id287;Parent=tr35;transcript_id=tr35
NC_037328.1	LoRTIA	exon	43171696	43171923	1	-	.	ID=id210;Parent=tr30;transcript_id=tr30
NC_037328.1	LoRTIA	exon	43171696	43171923	1	-	.	ID=id226;Parent=tr31;transcript_id=tr31
NC_037328.1	LoRTIA	exon	43171696	43171923	1	-	.	ID=id242;Parent=tr32;transcript_id=tr32
NC_037328.1	LoRTIA	exon	43171696	43171923	1	-	.	ID=id258;Parent=tr33;transcript_id=tr33
NC_037328.1	LoRTIA	exon	43171696	43171923	1	-	.	ID=id273;Parent=tr34;transcript_id=tr34
NC_037328.1	LoRTIA	exon	43171696	43171923	1	-	.	ID=id288;Parent=tr35;transcript_id=tr35
NC_037328.1	LoRTIA	exon	43194558	43194601	1	-	.	ID=id274;Parent=tr34;transcript_id=tr34
NC_037328.1	LoRTIA	exon	43194558	43195091	1	-	.	ID=id211;Parent=tr30;transcript_id=tr30
NC_037328.1	LoRTIA	exon	43194558	43195091	1	-	.	ID=id243;Parent=tr32;transcript_id=tr32
NC_037328.1	LoRTIA	exon	43194558	43195091	1	-	.	ID=id259;Parent=tr33;transcript_id=tr33
NC_037328.1	LoRTIA	exon	43194558	43195102	1	-	.	ID=id227;Parent=tr31;transcript_id=tr31
NC_037328.1	LoRTIA	exon	43194558	43195102	1	-	.	ID=id289;Parent=tr35;transcript_id=tr35
NC_037328.1	LoRTIA	exon	45156157	45156313	1	+	.	ID=id290;Parent=tr36;transcript_id=tr36
NC_037328.1	LoRTIA	exon	45156157	45156313	1	+	.	ID=id298;Parent=tr37;transcript_id=tr37
NC_037328.1	LoRTIA	mRNA	45156157	45188355	1	+	.	ID=tr36;transcript_id=tr36
NC_037328.1	LoRTIA	mRNA	45156157	45188355	1	+	.	ID=tr37;transcript_id=tr37
NC_037328.1	LoRTIA	exon	45161565	45161791	1	+	.	ID=id291;Parent=tr36;transcript_id=tr36
NC_037328.1	LoRTIA	exon	45161565	45161791	1	+	.	ID=id299;Parent=tr37;transcript_id=tr37
NC_037328.1	LoRTIA	exon	45165550	45165633	1	+	.	ID=id292;Parent=tr36;transcript_id=tr36
NC_037328.1	LoRTIA	exon	45165550	45165633	1	+	.	ID=id300;Parent=tr37;transcript_id=tr37
NC_037328.1	LoRTIA	exon	45170033	45170179	1	+	.	ID=id293;Parent=tr36;transcript_id=tr36
NC_037328.1	LoRTIA	exon	45170033	45170179	1	+	.	ID=id301;Parent=tr37;transcript_id=tr37
NC_037328.1	LoRTIA	exon	45174039	45174206	1	+	.	ID=id294;Parent=tr36;transcript_id=tr36
NC_037328.1	LoRTIA	exon	45174039	45174206	1	+	.	ID=id302;Parent=tr37;transcript_id=tr37
NC_037328.1	LoRTIA	exon	45177959	45178093	1	+	.	ID=id303;Parent=tr37;transcript_id=tr37
NC_037328.1	LoRTIA	exon	45177959	45178099	1	+	.	ID=id295;Parent=tr36;transcript_id=tr36
NC_037328.1	LoRTIA	exon	45183906	45184004	1	+	.	ID=id296;Parent=tr36;transcript_id=tr36
NC_037328.1	LoRTIA	exon	45183911	45184004	1	+	.	ID=id304;Parent=tr37;transcript_id=tr37
NC_037328.1	LoRTIA	exon	45187541	45188355	1	+	.	ID=id297;Parent=tr36;transcript_id=tr36
NC_037328.1	LoRTIA	exon	45187544	45188355	1	+	.	ID=id305;Parent=tr37;transcript_id=tr37
NC_037328.1	LoRTIA	exon	46001995	46002091	1	+	.	ID=id306;Parent=tr38;transcript_id=tr38
NC_037328.1	LoRTIA	mRNA	46001995	46016855	1	+	.	ID=tr38;transcript_id=tr38
NC_037328.1	LoRTIA	exon	46002012	46002091	1	+	.	ID=id311;Parent=tr39;transcript_id=tr39
NC_037328.1	LoRTIA	mRNA	46002012	46016855	1	+	.	ID=tr39;transcript_id=tr39
NC_037328.1	LoRTIA	exon	46007109	46007323	1	+	.	ID=id307;Parent=tr38;transcript_id=tr38
NC_037328.1	LoRTIA	exon	46007161	46007323	1	+	.	ID=id312;Parent=tr39;transcript_id=tr39
NC_037328.1	LoRTIA	exon	46010003	46010077	1	+	.	ID=id308;Parent=tr38;transcript_id=tr38
NC_037328.1	LoRTIA	exon	46010006	46010077	1	+	.	ID=id313;Parent=tr39;transcript_id=tr39
NC_037328.1	LoRTIA	exon	46013671	46013726	1	+	.	ID=id309;Parent=tr38;transcript_id=tr38
NC_037328.1	LoRTIA	exon	46013671	46013726	1	+	.	ID=id314;Parent=tr39;transcript_id=tr39
NC_037328.1	LoRTIA	exon	46015012	46016855	1	+	.	ID=id310;Parent=tr38;transcript_id=tr38
NC_037328.1	LoRTIA	exon	46015012	46016855	1	+	.	ID=id315;Parent=tr39;transcript_id=tr39
NC_037328.1	LoRTIA	exon	46061449	46061568	31	-	.	ID=id316;Parent=tr40;transcript_id=tr40
NC_037328.1	LoRTIA	exon	46061449	46061568	1	-	.	ID=id322;Parent=tr41;transcript_id=tr41
NC_037328.1	LoRTIA	exon	46061449	46061568	1	-	.	ID=id332;Parent=tr43;transcript_id=tr43
NC_037328.1	LoRTIA	exon	46061449	46062251	2	-	.	ID=id327;Parent=tr42;transcript_id=tr42
NC_037328.1	LoRTIA	mRNA	46061449	46066949	31	-	.	ID=tr40;transcript_id=tr40
NC_037328.1	LoRTIA	mRNA	46061449	46066949	1	-	.	ID=tr41;transcript_id=tr41
NC_037328.1	LoRTIA	mRNA	46061449	46066949	2	-	.	ID=tr42;transcript_id=tr42
NC_037328.1	LoRTIA	mRNA	46061449	46066949	1	-	.	ID=tr43;transcript_id=tr43
NC_037328.1	LoRTIA	exon	46062188	46062251	31	-	.	ID=id317;Parent=tr40;transcript_id=tr40
NC_037328.1	LoRTIA	exon	46062188	46062251	1	-	.	ID=id323;Parent=tr41;transcript_id=tr41
NC_037328.1	LoRTIA	exon	46062188	46062251	1	-	.	ID=id333;Parent=tr43;transcript_id=tr43
NC_037328.1	LoRTIA	exon	46063302	46063438	31	-	.	ID=id318;Parent=tr40;transcript_id=tr40
NC_037328.1	LoRTIA	exon	46063302	46063438	1	-	.	ID=id324;Parent=tr41;transcript_id=tr41
NC_037328.1	LoRTIA	exon	46063302	46063438	2	-	.	ID=id328;Parent=tr42;transcript_id=tr42
NC_037328.1	LoRTIA	exon	46063302	46063438	1	-	.	ID=id334;Parent=tr43;transcript_id=tr43
NC_037328.1	LoRTIA	exon	46066071	46066185	1	-	.	ID=id335;Parent=tr43;transcript_id=tr43
NC_037328.1	LoRTIA	exon	46066075	46066185	31	-	.	ID=id319;Parent=tr40;transcript_id=tr40
NC_037328.1	LoRTIA	exon	46066075	46066185	2	-	.	ID=id329;Parent=tr42;transcript_id=tr42
NC_037328.1	LoRTIA	exon	46066075	46066775	1	-	.	ID=id325;Parent=tr41;transcript_id=tr41
NC_037328.1	LoRTIA	exon	46066700	46066775	31	-	.	ID=id320;Parent=tr40;transcript_id=tr40
NC_037328.1	LoRTIA	exon	46066700	46066775	2	-	.	ID=id330;Parent=tr42;transcript_id=tr42
NC_037328.1	LoRTIA	exon	46066700	46066775	1	-	.	ID=id336;Parent=tr43;transcript_id=tr43
NC_037328.1	LoRTIA	exon	46066907	46066949	31	-	.	ID=id321;Parent=tr40;transcript_id=tr40
NC_037328.1	LoRTIA	exon	46066907	46066949	1	-	.	ID=id326;Parent=tr41;transcript_id=tr41
NC_037328.1	LoRTIA	exon	46066907	46066949	2	-	.	ID=id331;Parent=tr42;transcript_id=tr42
NC_037328.1	LoRTIA	exon	46066907	46066949	1	-	.	ID=id337;Parent=tr43;transcript_id=tr43
NC_037328.1	LoRTIA	exon	52713863	52714107	1	-	.	ID=id338;Parent=tr44;transcript_id=tr44
NC_037328.1	LoRTIA	mRNA	52713863	52777180	1	-	.	ID=tr44;transcript_id=tr44
NC_037328.1	LoRTIA	exon	52713876	52714107	1	-	.	ID=id347;Parent=tr45;transcript_id=tr45
NC_037328.1	LoRTIA	mRNA	52713876	52777180	1	-	.	ID=tr45;transcript_id=tr45
NC_037328.1	LoRTIA	exon	52716650	52716674	1	-	.	ID=id348;Parent=tr45;transcript_id=tr45
NC_037328.1	LoRTIA	exon	52718247	52718278	1	-	.	ID=id339;Parent=tr44;transcript_id=tr44
NC_037328.1	LoRTIA	exon	52718247	52718278	1	-	.	ID=id349;Parent=tr45;transcript_id=tr45
NC_037328.1	LoRTIA	exon	52722640	52722732	1	-	.	ID=id340;Parent=tr44;transcript_id=tr44
NC_037328.1	LoRTIA	exon	52722640	52722732	1	-	.	ID=id350;Parent=tr45;transcript_id=tr45
NC_037328.1	LoRTIA	exon	52724009	52724101	1	-	.	ID=id341;Parent=tr44;transcript_id=tr44
NC_037328.1	LoRTIA	exon	52724009	52724101	1	-	.	ID=id351;Parent=tr45;transcript_id=tr45
NC_037328.1	LoRTIA	exon	52724812	52724904	1	-	.	ID=id342;Parent=tr44;transcript_id=tr44
NC_037328.1	LoRTIA	exon	52724812	52724904	1	-	.	ID=id352;Parent=tr45;transcript_id=tr45
NC_037328.1	LoRTIA	exon	52729857	52729964	1	-	.	ID=id343;Parent=tr44;transcript_id=tr44
NC_037328.1	LoRTIA	exon	52729857	52729964	1	-	.	ID=id353;Parent=tr45;transcript_id=tr45
NC_037328.1	LoRTIA	exon	52752231	52752320	1	-	.	ID=id344;Parent=tr44;transcript_id=tr44
NC_037328.1	LoRTIA	exon	52752231	52752320	1	-	.	ID=id354;Parent=tr45;transcript_id=tr45
NC_037328.1	LoRTIA	exon	52764144	52764491	1	-	.	ID=id345;Parent=tr44;transcript_id=tr44
NC_037328.1	LoRTIA	exon	52764144	52764491	1	-	.	ID=id355;Parent=tr45;transcript_id=tr45
NC_037328.1	LoRTIA	exon	52777013	52777180	1	-	.	ID=id346;Parent=tr44;transcript_id=tr44
NC_037328.1	LoRTIA	exon	52777013	52777180	1	-	.	ID=id356;Parent=tr45;transcript_id=tr45
NC_037328.1	LoRTIA	mRNA	53562569	53563083	2	+	.	ID=tr47;transcript_id=tr47
NC_037328.1	LoRTIA	mRNA	53562569	53563297	1	+	.	ID=tr46;transcript_id=tr46
NC_037328.1	LoRTIA	mRNA	54226920	54227691	72	-	.	ID=tr48;transcript_id=tr48
NC_037328.1	LoRTIA	mRNA	54226955	54227691	1	-	.	ID=tr49;transcript_id=tr49
NC_037328.1	LoRTIA	exon	55893427	55893794	1	+	.	ID=id357;Parent=tr50;transcript_id=tr50
NC_037328.1	LoRTIA	mRNA	55893427	55964937	1	+	.	ID=tr50;transcript_id=tr50
NC_037328.1	LoRTIA	exon	55939376	55939717	1	+	.	ID=id358;Parent=tr50;transcript_id=tr50
NC_037328.1	LoRTIA	exon	55946375	55946671	1	+	.	ID=id359;Parent=tr50;transcript_id=tr50
NC_037328.1	LoRTIA	exon	55950068	55950185	1	+	.	ID=id360;Parent=tr50;transcript_id=tr50
NC_037328.1	LoRTIA	exon	55956342	55956493	1	+	.	ID=id361;Parent=tr50;transcript_id=tr50
NC_037328.1	LoRTIA	exon	55963113	55964937	1	+	.	ID=id362;Parent=tr50;transcript_id=tr50
NC_037328.1	LoRTIA	exon	56737575	56737731	1	+	.	ID=id363;Parent=tr51;transcript_id=tr51
NC_037328.1	LoRTIA	mRNA	56737575	56750567	1	+	.	ID=tr51;transcript_id=tr51
NC_037328.1	LoRTIA	exon	56740208	56740391	1	+	.	ID=id364;Parent=tr51;transcript_id=tr51
NC_037328.1	LoRTIA	exon	56744126	56744237	1	+	.	ID=id365;Parent=tr51;transcript_id=tr51
NC_037328.1	LoRTIA	exon	56744637	56744774	1	+	.	ID=id366;Parent=tr51;transcript_id=tr51
NC_037328.1	LoRTIA	exon	56749894	56750567	1	+	.	ID=id367;Parent=tr51;transcript_id=tr51
NC_037328.1	LoRTIA	exon	57409711	57411367	1	-	.	ID=id368;Parent=tr52;transcript_id=tr52
NC_037328.1	LoRTIA	mRNA	57409711	57412570	1	-	.	ID=tr52;transcript_id=tr52
NC_037328.1	LoRTIA	exon	57411782	57412570	1	-	.	ID=id369;Parent=tr52;transcript_id=tr52
NC_037328.1	LoRTIA	mRNA	57412001	57412433	2	-	.	ID=tr55;transcript_id=tr55
NC_037328.1	LoRTIA	mRNA	57412001	57412494	1	-	.	ID=tr54;transcript_id=tr54
NC_037328.1	LoRTIA	mRNA	57412001	57412570	1	-	.	ID=tr53;transcript_id=tr53
NC_037328.1	LoRTIA	mRNA	57798440	57799337	11	-	.	ID=tr56;transcript_id=tr56
NC_037328.1	LoRTIA	mRNA	57798546	57799337	1	-	.	ID=tr57;transcript_id=tr57
NC_037328.1	LoRTIA	exon	58401443	58404622	1	-	.	ID=id370;Parent=tr58;transcript_id=tr58
NC_037328.1	LoRTIA	mRNA	58401443	58433776	1	-	.	ID=tr58;transcript_id=tr58
NC_037328.1	LoRTIA	exon	58401607	58404622	1	-	.	ID=id375;Parent=tr59;transcript_id=tr59
NC_037328.1	LoRTIA	exon	58401607	58404622	1	-	.	ID=id380;Parent=tr60;transcript_id=tr60
NC_037328.1	LoRTIA	mRNA	58401607	58433719	1	-	.	ID=tr59;transcript_id=tr59
NC_037328.1	LoRTIA	mRNA	58401607	58433776	1	-	.	ID=tr60;transcript_id=tr60
NC_037328.1	LoRTIA	exon	58405323	58405389	1	-	.	ID=id371;Parent=tr58;transcript_id=tr58
NC_037328.1	LoRTIA	exon	58405323	58405389	1	-	.	ID=id376;Parent=tr59;transcript_id=tr59
NC_037328.1	LoRTIA	exon	58405323	58405389	1	-	.	ID=id381;Parent=tr60;transcript_id=tr60
NC_037328.1	LoRTIA	exon	58405696	58405815	1	-	.	ID=id372;Parent=tr58;transcript_id=tr58
NC_037328.1	LoRTIA	exon	58405696	58405815	1	-	.	ID=id377;Parent=tr59;transcript_id=tr59
NC_037328.1	LoRTIA	exon	58405696	58405815	1	-	.	ID=id382;Parent=tr60;transcript_id=tr60
NC_037328.1	LoRTIA	exon	58406232	58406365	1	-	.	ID=id378;Parent=tr59;transcript_id=tr59
NC_037328.1	LoRTIA	exon	58406232	58406368	1	-	.	ID=id373;Parent=tr58;transcript_id=tr58
NC_037328.1	LoRTIA	exon	58406232	58406368	1	-	.	ID=id383;Parent=tr60;transcript_id=tr60
NC_037328.1	LoRTIA	exon	58433484	58433719	1	-	.	ID=id379;Parent=tr59;transcript_id=tr59
NC_037328.1	LoRTIA	exon	58433484	58433776	1	-	.	ID=id374;Parent=tr58;transcript_id=tr58
NC_037328.1	LoRTIA	exon	58433484	58433776	1	-	.	ID=id384;Parent=tr60;transcript_id=tr60
NC_037328.1	LoRTIA	mRNA	59909219	59909932	2	+	.	ID=tr61;transcript_id=tr61
NC_037328.1	LoRTIA	mRNA	61183743	61184328	2	+	.	ID=tr62;transcript_id=tr62
NC_037328.1	LoRTIA	exon	64425088	64425218	2	-	.	ID=id385;Parent=tr63;transcript_id=tr63
NC_037328.1	LoRTIA	exon	64425088	64425218	1	-	.	ID=id388;Parent=tr64;transcript_id=tr64
NC_037328.1	LoRTIA	mRNA	64425088	64432900	2	-	.	ID=tr63;transcript_id=tr63
NC_037328.1	LoRTIA	mRNA	64425088	64432900	1	-	.	ID=tr64;transcript_id=tr64
NC_037328.1	LoRTIA	exon	64430841	64430938	1	-	.	ID=id389;Parent=tr64;transcript_id=tr64
NC_037328.1	LoRTIA	exon	64430850	64430938	2	-	.	ID=id386;Parent=tr63;transcript_id=tr63
NC_037328.1	LoRTIA	exon	64432732	64432900	2	-	.	ID=id387;Parent=tr63;transcript_id=tr63
NC_037328.1	LoRTIA	exon	64432732	64432900	1	-	.	ID=id390;Parent=tr64;transcript_id=tr64
NC_037328.1	LoRTIA	exon	64646730	64646896	1	-	.	ID=id391;Parent=tr65;transcript_id=tr65
NC_037328.1	LoRTIA	mRNA	64646730	64861864	1	-	.	ID=tr65;transcript_id=tr65
NC_037328.1	LoRTIA	exon	64663517	64663615	1	-	.	ID=id392;Parent=tr65;transcript_id=tr65
NC_037328.1	LoRTIA	exon	64677725	64677911	1	-	.	ID=id393;Parent=tr65;transcript_id=tr65
NC_037328.1	LoRTIA	exon	64689635	64689730	1	-	.	ID=id394;Parent=tr65;transcript_id=tr65
NC_037328.1	LoRTIA	exon	64712003	64712100	1	-	.	ID=id395;Parent=tr65;transcript_id=tr65
NC_037328.1	LoRTIA	exon	64715681	64715787	1	-	.	ID=id396;Parent=tr65;transcript_id=tr65
NC_037328.1	LoRTIA	exon	64720288	64720418	1	-	.	ID=id397;Parent=tr65;transcript_id=tr65
NC_037328.1	LoRTIA	exon	64723656	64723766	1	-	.	ID=id398;Parent=tr65;transcript_id=tr65
NC_037328.1	LoRTIA	exon	64744546	64744629	1	-	.	ID=id399;Parent=tr65;transcript_id=tr65
NC_037328.1	LoRTIA	exon	64788175	64788368	1	-	.	ID=id400;Parent=tr65;transcript_id=tr65
NC_037328.1	LoRTIA	exon	64860754	64861864	1	-	.	ID=id401;Parent=tr65;transcript_id=tr65
NC_037328.1	LoRTIA	exon	65138522	65141150	1	-	.	ID=id402;Parent=tr66;transcript_id=tr66
NC_037328.1	LoRTIA	exon	65138522	65141150	1	-	.	ID=id412;Parent=tr67;transcript_id=tr67
NC_037328.1	LoRTIA	mRNA	65138522	65198327	1	-	.	ID=tr66;transcript_id=tr66
NC_037328.1	LoRTIA	mRNA	65138522	65198327	1	-	.	ID=tr67;transcript_id=tr67
NC_037328.1	LoRTIA	exon	65144727	65144803	1	-	.	ID=id403;Parent=tr66;transcript_id=tr66
NC_037328.1	LoRTIA	exon	65144727	65144803	1	-	.	ID=id413;Parent=tr67;transcript_id=tr67
NC_037328.1	LoRTIA	exon	65145827	65145937	1	-	.	ID=id414;Parent=tr67;transcript_id=tr67
NC_037328.1	LoRTIA	exon	65145827	65146369	1	-	.	ID=id404;Parent=tr66;transcript_id=tr66
NC_037328.1	LoRTIA	exon	65146257	65146369	1	-	.	ID=id415;Parent=tr67;transcript_id=tr67
NC_037328.1	LoRTIA	exon	65148203	65148321	1	-	.	ID=id405;Parent=tr66;transcript_id=tr66
NC_037328.1	LoRTIA	exon	65148203	65148321	1	-	.	ID=id416;Parent=tr67;transcript_id=tr67
NC_037328.1	LoRTIA	exon	65151721	65151851	1	-	.	ID=id406;Parent=tr66;transcript_id=tr66
NC_037328.1	LoRTIA	exon	65151721	65151851	1	-	.	ID=id417;Parent=tr67;transcript_id=tr67
NC_037328.1	LoRTIA	exon	65153144	65153176	1	-	.	ID=id407;Parent=tr66;transcript_id=tr66
NC_037328.1	LoRTIA	exon	65153144	65153176	1	-	.	ID=id418;Parent=tr67;transcript_id=tr67
NC_037328.1	LoRTIA	exon	65154008	65154137	1	-	.	ID=id408;Parent=tr66;transcript_id=tr66
NC_037328.1	LoRTIA	exon	65154008	65154137	1	-	.	ID=id419;Parent=tr67;transcript_id=tr67
NC_037328.1	LoRTIA	exon	65156300	65156401	1	-	.	ID=id409;Parent=tr66;transcript_id=tr66
NC_037328.1	LoRTIA	exon	65156300	65156404	1	-	.	ID=id420;Parent=tr67;transcript_id=tr67
NC_037328.1	LoRTIA	exon	65198016	65198072	1	-	.	ID=id410;Parent=tr66;transcript_id=tr66
NC_037328.1	LoRTIA	exon	65198016	65198072	1	-	.	ID=id421;Parent=tr67;transcript_id=tr67
NC_037328.1	LoRTIA	exon	65198234	65198327	1	-	.	ID=id411;Parent=tr66;transcript_id=tr66
NC_037328.1	LoRTIA	exon	65198234	65198327	1	-	.	ID=id422;Parent=tr67;transcript_id=tr67
NC_037328.1	LoRTIA	exon	65318388	65318578	1	+	.	ID=id423;Parent=tr68;transcript_id=tr68
NC_037328.1	LoRTIA	mRNA	65318388	65324534	1	+	.	ID=tr68;transcript_id=tr68
NC_037328.1	LoRTIA	exon	65322761	65322907	1	+	.	ID=id424;Parent=tr68;transcript_id=tr68
NC_037328.1	LoRTIA	exon	65324391	65324534	1	+	.	ID=id425;Parent=tr68;transcript_id=tr68
NC_037328.1	LoRTIA	exon	66798342	66798643	2	-	.	ID=id426;Parent=tr69;transcript_id=tr69
NC_037328.1	LoRTIA	exon	66798342	66798643	1	-	.	ID=id431;Parent=tr70;transcript_id=tr70
NC_037328.1	LoRTIA	mRNA	66798342	66819094	2	-	.	ID=tr69;transcript_id=tr69
NC_037328.1	LoRTIA	mRNA	66798342	66819094	1	-	.	ID=tr70;transcript_id=tr70
NC_037328.1	LoRTIA	exon	66802291	66802350	2	-	.	ID=id427;Parent=tr69;transcript_id=tr69
NC_037328.1	LoRTIA	exon	66802291	66802350	1	-	.	ID=id432;Parent=tr70;transcript_id=tr70
NC_037328.1	LoRTIA	exon	66804915	66805031	1	-	.	ID=id433;Parent=tr70;transcript_id=tr70
NC_037328.1	LoRTIA	exon	66806937	66807083	2	-	.	ID=id428;Parent=tr69;transcript_id=tr69
NC_037328.1	LoRTIA	exon	66806937	66807083	1	-	.	ID=id434;Parent=tr70;transcript_id=tr70
NC_037328.1	LoRTIA	exon	66809952	66810077	2	-	.	ID=id429;Parent=tr69;transcript_id=tr69
NC_037328.1	LoRTIA	exon	66809952	66810077	1	-	.	ID=id435;Parent=tr70;transcript_id=tr70
NC_037328.1	LoRTIA	exon	66819037	66819094	2	-	.	ID=id430;Parent=tr69;transcript_id=tr69
NC_037328.1	LoRTIA	exon	66819037	66819094	1	-	.	ID=id436;Parent=tr70;transcript_id=tr70
NC_037328.1	LoRTIA	mRNA	66847172	66847646	16	+	.	ID=tr71;transcript_id=tr71
NC_037328.1	LoRTIA	exon	67121624	67122038	1	+	.	ID=id437;Parent=tr72;transcript_id=tr72
NC_037328.1	LoRTIA	mRNA	67121624	67210221	1	+	.	ID=tr72;transcript_id=tr72
NC_037328.1	LoRTIA	exon	67132679	67132772	1	+	.	ID=id438;Parent=tr72;transcript_id=tr72
NC_037328.1	LoRTIA	exon	67152886	67153151	1	+	.	ID=id439;Parent=tr72;transcript_id=tr72
NC_037328.1	LoRTIA	exon	67165141	67165270	1	+	.	ID=id440;Parent=tr72;transcript_id=tr72
NC_037328.1	LoRTIA	exon	67172111	67172219	1	+	.	ID=id441;Parent=tr72;transcript_id=tr72
NC_037328.1	LoRTIA	exon	67182064	67182131	1	+	.	ID=id442;Parent=tr72;transcript_id=tr72
NC_037328.1	LoRTIA	exon	67185479	67185606	1	+	.	ID=id443;Parent=tr72;transcript_id=tr72
NC_037328.1	LoRTIA	exon	67202190	67202372	1	+	.	ID=id444;Parent=tr72;transcript_id=tr72
NC_037328.1	LoRTIA	exon	67209190	67210221	1	+	.	ID=id445;Parent=tr72;transcript_id=tr72
NC_037328.1	LoRTIA	exon	69127832	69128018	1	+	.	ID=id446;Parent=tr73;transcript_id=tr73
NC_037328.1	LoRTIA	mRNA	69127832	69177876	1	+	.	ID=tr73;transcript_id=tr73
NC_037328.1	LoRTIA	exon	69145867	69146020	1	+	.	ID=id447;Parent=tr73;transcript_id=tr73
NC_037328.1	LoRTIA	exon	69147856	69148527	1	+	.	ID=id448;Parent=tr73;transcript_id=tr73
NC_037328.1	LoRTIA	exon	69149916	69150091	1	+	.	ID=id449;Parent=tr73;transcript_id=tr73
NC_037328.1	LoRTIA	exon	69151877	69151991	1	+	.	ID=id450;Parent=tr73;transcript_id=tr73
NC_037328.1	LoRTIA	exon	69177352	69177876	1	+	.	ID=id451;Parent=tr73;transcript_id=tr73
NC_037328.1	LoRTIA	exon	69196873	69197386	1	-	.	ID=id452;Parent=tr74;transcript_id=tr74
NC_037328.1	LoRTIA	mRNA	69196873	69312458	1	-	.	ID=tr74;transcript_id=tr74
NC_037328.1	LoRTIA	exon	69198016	69198182	1	-	.	ID=id453;Parent=tr74;transcript_id=tr74
NC_037328.1	LoRTIA	exon	69199488	69199607	1	-	.	ID=id454;Parent=tr74;transcript_id=tr74
NC_037328.1	LoRTIA	exon	69201884	69201987	1	-	.	ID=id455;Parent=tr74;transcript_id=tr74
NC_037328.1	LoRTIA	exon	69205785	69206007	1	-	.	ID=id456;Parent=tr74;transcript_id=tr74
NC_037328.1	LoRTIA	exon	69227337	69227766	1	-	.	ID=id457;Parent=tr74;transcript_id=tr74
NC_037328.1	LoRTIA	exon	69236977	69237111	1	-	.	ID=id458;Parent=tr74;transcript_id=tr74
NC_037328.1	LoRTIA	exon	69243760	69243849	1	-	.	ID=id459;Parent=tr74;transcript_id=tr74
NC_037328.1	LoRTIA	exon	69245812	69245907	1	-	.	ID=id460;Parent=tr74;transcript_id=tr74
NC_037328.1	LoRTIA	exon	69247693	69247854	1	-	.	ID=id461;Parent=tr74;transcript_id=tr74
NC_037328.1	LoRTIA	exon	69271497	69271665	1	-	.	ID=id462;Parent=tr74;transcript_id=tr74
NC_037328.1	LoRTIA	exon	69283388	69283637	1	-	.	ID=id463;Parent=tr74;transcript_id=tr74
NC_037328.1	LoRTIA	exon	69293600	69293804	1	-	.	ID=id464;Parent=tr74;transcript_id=tr74
NC_037328.1	LoRTIA	exon	69301640	69301725	1	-	.	ID=id465;Parent=tr74;transcript_id=tr74
NC_037328.1	LoRTIA	exon	69312013	69312458	1	-	.	ID=id466;Parent=tr74;transcript_id=tr74
NC_037328.1	LoRTIA	exon	70176689	70176762	1	-	.	ID=id467;Parent=tr75;transcript_id=tr75
NC_037328.1	LoRTIA	exon	70176689	70176762	1	-	.	ID=id472;Parent=tr76;transcript_id=tr76
NC_037328.1	LoRTIA	mRNA	70176689	70180133	1	-	.	ID=tr75;transcript_id=tr75
NC_037328.1	LoRTIA	mRNA	70176689	70180133	1	-	.	ID=tr76;transcript_id=tr76
NC_037328.1	LoRTIA	mRNA	70176689	70180133	1	-	.	ID=tr77;transcript_id=tr77
NC_037328.1	LoRTIA	exon	70176706	70176762	1	-	.	ID=id476;Parent=tr78;transcript_id=tr78
NC_037328.1	LoRTIA	exon	70176706	70176762	1	-	.	ID=id481;Parent=tr79;transcript_id=tr79
NC_037328.1	LoRTIA	exon	70176706	70176762	1	-	.	ID=id485;Parent=tr80;transcript_id=tr80
NC_037328.1	LoRTIA	exon	70176706	70176762	1	-	.	ID=id489;Parent=tr82;transcript_id=tr82
NC_037328.1	LoRTIA	mRNA	70176706	70180133	1	-	.	ID=tr78;transcript_id=tr78
NC_037328.1	LoRTIA	mRNA	70176706	70180133	1	-	.	ID=tr79;transcript_id=tr79
NC_037328.1	LoRTIA	mRNA	70176706	70180133	1	-	.	ID=tr80;transcript_id=tr80
NC_037328.1	LoRTIA	mRNA	70176706	70180133	7	-	.	ID=tr81;transcript_id=tr81
NC_037328.1	LoRTIA	mRNA	70176706	70180133	1	-	.	ID=tr82;transcript_id=tr82
NC_037328.1	LoRTIA	exon	70177970	70178114	1	-	.	ID=id468;Parent=tr75;transcript_id=tr75
NC_037328.1	LoRTIA	exon	70177970	70178114	1	-	.	ID=id473;Parent=tr76;transcript_id=tr76
NC_037328.1	LoRTIA	exon	70177970	70178114	1	-	.	ID=id477;Parent=tr78;transcript_id=tr78
NC_037328.1	LoRTIA	exon	70177970	70178114	1	-	.	ID=id482;Parent=tr79;transcript_id=tr79
NC_037328.1	LoRTIA	exon	70177970	70178114	1	-	.	ID=id486;Parent=tr80;transcript_id=tr80
NC_037328.1	LoRTIA	exon	70177970	70178114	1	-	.	ID=id490;Parent=tr82;transcript_id=tr82
NC_037328.1	LoRTIA	exon	70179046	70179202	1	-	.	ID=id469;Parent=tr75;transcript_id=tr75
NC_037328.1	LoRTIA	exon	70179050	70179202	1	-	.	ID=id478;Parent=tr78;transcript_id=tr78
NC_037328.1	LoRTIA	exon	70179050	70179226	1	-	.	ID=id474;Parent=tr76;transcript_id=tr76
NC_037328.1	LoRTIA	exon	70179050	70179226	1	-	.	ID=id487;Parent=tr80;transcript_id=tr80
NC_037328.1	LoRTIA	exon	70179050	70179231	1	-	.	ID=id491;Parent=tr82;transcript_id=tr82
NC_037328.1	LoRTIA	exon	70179050	70179468	1	-	.	ID=id483;Parent=tr79;transcript_id=tr79
NC_037328.1	LoRTIA	exon	70179424	70179468	1	-	.	ID=id470;Parent=tr75;transcript_id=tr75
NC_037328.1	LoRTIA	exon	70179424	70179468	1	-	.	ID=id479;Parent=tr78;transcript_id=tr78
NC_037328.1	LoRTIA	exon	70180060	70180133	1	-	.	ID=id475;Parent=tr76;transcript_id=tr76
NC_037328.1	LoRTIA	exon	70180060	70180133	1	-	.	ID=id488;Parent=tr80;transcript_id=tr80
NC_037328.1	LoRTIA	exon	70180065	70180133	1	-	.	ID=id471;Parent=tr75;transcript_id=tr75
NC_037328.1	LoRTIA	exon	70180065	70180133	1	-	.	ID=id492;Parent=tr82;transcript_id=tr82
NC_037328.1	LoRTIA	exon	70180105	70180133	1	-	.	ID=id480;Parent=tr78;transcript_id=tr78
NC_037328.1	LoRTIA	exon	70180105	70180133	1	-	.	ID=id484;Parent=tr79;transcript_id=tr79
NC_037328.1	LoRTIA	exon	70650067	70653103	1	-	.	ID=id493;Parent=tr83;transcript_id=tr83
NC_037328.1	LoRTIA	mRNA	70650067	70679926	1	-	.	ID=tr83;transcript_id=tr83
NC_037328.1	LoRTIA	exon	70653670	70653810	1	-	.	ID=id494;Parent=tr83;transcript_id=tr83
NC_037328.1	LoRTIA	exon	70654910	70655131	1	-	.	ID=id495;Parent=tr83;transcript_id=tr83
NC_037328.1	LoRTIA	exon	70656659	70656740	1	-	.	ID=id496;Parent=tr83;transcript_id=tr83
NC_037328.1	LoRTIA	exon	70656963	70657021	1	-	.	ID=id497;Parent=tr83;transcript_id=tr83
NC_037328.1	LoRTIA	exon	70657758	70657825	1	-	.	ID=id498;Parent=tr83;transcript_id=tr83
NC_037328.1	LoRTIA	exon	70658783	70658846	1	-	.	ID=id499;Parent=tr83;transcript_id=tr83
NC_037328.1	LoRTIA	exon	70659069	70659154	1	-	.	ID=id500;Parent=tr83;transcript_id=tr83
NC_037328.1	LoRTIA	exon	70660704	70660823	1	-	.	ID=id501;Parent=tr83;transcript_id=tr83
NC_037328.1	LoRTIA	exon	70661529	70661686	1	-	.	ID=id502;Parent=tr83;transcript_id=tr83
NC_037328.1	LoRTIA	exon	70663336	70663475	1	-	.	ID=id503;Parent=tr83;transcript_id=tr83
NC_037328.1	LoRTIA	exon	70663845	70663943	1	-	.	ID=id504;Parent=tr83;transcript_id=tr83
NC_037328.1	LoRTIA	exon	70667319	70667432	1	-	.	ID=id505;Parent=tr83;transcript_id=tr83
NC_037328.1	LoRTIA	exon	70669907	70670015	1	-	.	ID=id506;Parent=tr83;transcript_id=tr83
NC_037328.1	LoRTIA	exon	70670397	70670546	1	-	.	ID=id507;Parent=tr83;transcript_id=tr83
NC_037328.1	LoRTIA	exon	70671835	70672042	1	-	.	ID=id508;Parent=tr83;transcript_id=tr83
NC_037328.1	LoRTIA	exon	70672535	70672745	1	-	.	ID=id509;Parent=tr83;transcript_id=tr83
NC_037328.1	LoRTIA	exon	70673284	70673342	1	-	.	ID=id510;Parent=tr83;transcript_id=tr83
NC_037328.1	LoRTIA	exon	70679868	70679926	1	-	.	ID=id511;Parent=tr83;transcript_id=tr83
NC_037328.1	LoRTIA	exon	70933711	70935676	1	-	.	ID=id512;Parent=tr84;transcript_id=tr84
NC_037328.1	LoRTIA	mRNA	70933711	70987418	1	-	.	ID=tr84;transcript_id=tr84
NC_037328.1	LoRTIA	exon	70936983	70937062	1	-	.	ID=id513;Parent=tr84;transcript_id=tr84
NC_037328.1	LoRTIA	exon	70937179	70937572	1	-	.	ID=id514;Parent=tr84;transcript_id=tr84
NC_037328.1	LoRTIA	exon	70941560	70941687	1	-	.	ID=id515;Parent=tr84;transcript_id=tr84
NC_037328.1	LoRTIA	exon	70942335	70942425	1	-	.	ID=id516;Parent=tr84;transcript_id=tr84
NC_037328.1	LoRTIA	exon	70943845	70943991	1	-	.	ID=id517;Parent=tr84;transcript_id=tr84
NC_037328.1	LoRTIA	exon	70949948	70950060	1	-	.	ID=id518;Parent=tr84;transcript_id=tr84
NC_037328.1	LoRTIA	exon	70951852	70951917	1	-	.	ID=id519;Parent=tr84;transcript_id=tr84
NC_037328.1	LoRTIA	exon	70960476	70960543	1	-	.	ID=id520;Parent=tr84;transcript_id=tr84
NC_037328.1	LoRTIA	exon	70965835	70965982	1	-	.	ID=id521;Parent=tr84;transcript_id=tr84
NC_037328.1	LoRTIA	exon	70987312	70987418	1	-	.	ID=id522;Parent=tr84;transcript_id=tr84
NC_037328.1	LoRTIA	exon	71257597	71257854	1	+	.	ID=id523;Parent=tr85;transcript_id=tr85
NC_037328.1	LoRTIA	mRNA	71257597	71344682	1	+	.	ID=tr85;transcript_id=tr85
NC_037328.1	LoRTIA	exon	71301931	71302138	1	+	.	ID=id524;Parent=tr85;transcript_id=tr85
NC_037328.1	LoRTIA	exon	71316482	71316582	1	+	.	ID=id525;Parent=tr85;transcript_id=tr85
NC_037328.1	LoRTIA	exon	71316911	71317058	1	+	.	ID=id526;Parent=tr85;transcript_id=tr85
NC_037328.1	LoRTIA	exon	71318589	71318620	1	+	.	ID=id527;Parent=tr85;transcript_id=tr85
NC_037328.1	LoRTIA	exon	71319557	71319664	1	+	.	ID=id528;Parent=tr85;transcript_id=tr85
NC_037328.1	LoRTIA	exon	71322310	71322442	1	+	.	ID=id529;Parent=tr85;transcript_id=tr85
NC_037328.1	LoRTIA	exon	71323834	71323897	1	+	.	ID=id530;Parent=tr85;transcript_id=tr85
NC_037328.1	LoRTIA	exon	71325574	71325622	1	+	.	ID=id531;Parent=tr85;transcript_id=tr85
NC_037328.1	LoRTIA	exon	71326107	71326219	1	+	.	ID=id532;Parent=tr85;transcript_id=tr85
NC_037328.1	LoRTIA	exon	71327669	71327786	1	+	.	ID=id533;Parent=tr85;transcript_id=tr85
NC_037328.1	LoRTIA	exon	71329850	71329949	1	+	.	ID=id534;Parent=tr85;transcript_id=tr85
NC_037328.1	LoRTIA	exon	71332192	71332388	1	+	.	ID=id535;Parent=tr85;transcript_id=tr85
NC_037328.1	LoRTIA	exon	71341633	71341770	1	+	.	ID=id536;Parent=tr85;transcript_id=tr85
NC_037328.1	LoRTIA	exon	71342225	71344682	1	+	.	ID=id537;Parent=tr85;transcript_id=tr85
NC_037328.1	LoRTIA	exon	71405102	71405352	1	-	.	ID=id538;Parent=tr86;transcript_id=tr86
NC_037328.1	LoRTIA	mRNA	71405102	71410587	1	-	.	ID=tr86;transcript_id=tr86
NC_037328.1	LoRTIA	exon	71405898	71406036	1	-	.	ID=id539;Parent=tr86;transcript_id=tr86
NC_037328.1	LoRTIA	exon	71408241	71408422	1	-	.	ID=id540;Parent=tr86;transcript_id=tr86
NC_037328.1	LoRTIA	exon	71410455	71410587	1	-	.	ID=id541;Parent=tr86;transcript_id=tr86
NC_037328.1	LoRTIA	mRNA	71410720	71411365	2	+	.	ID=tr87;transcript_id=tr87
NC_037328.1	LoRTIA	mRNA	71868302	71869009	20	+	.	ID=tr88;transcript_id=tr88
NC_037328.1	LoRTIA	exon	72100115	72100540	1	+	.	ID=id542;Parent=tr89;transcript_id=tr89
NC_037328.1	LoRTIA	exon	72100115	72100540	1	+	.	ID=id548;Parent=tr90;transcript_id=tr90
NC_037328.1	LoRTIA	mRNA	72100115	72111837	1	+	.	ID=tr90;transcript_id=tr90
NC_037328.1	LoRTIA	mRNA	72100115	72120330	1	+	.	ID=tr89;transcript_id=tr89
NC_037328.1	LoRTIA	exon	72100148	72100540	1	+	.	ID=id552;Parent=tr91;transcript_id=tr91
NC_037328.1	LoRTIA	exon	72100148	72100540	1	+	.	ID=id558;Parent=tr92;transcript_id=tr92
NC_037328.1	LoRTIA	mRNA	72100148	72120330	1	+	.	ID=tr91;transcript_id=tr91
NC_037328.1	LoRTIA	mRNA	72100148	72120330	1	+	.	ID=tr92;transcript_id=tr92
NC_037328.1	LoRTIA	exon	72108989	72109096	1	+	.	ID=id543;Parent=tr89;transcript_id=tr89
NC_037328.1	LoRTIA	exon	72108989	72109096	1	+	.	ID=id549;Parent=tr90;transcript_id=tr90
NC_037328.1	LoRTIA	exon	72108989	72109096	1	+	.	ID=id553;Parent=tr91;transcript_id=tr91
NC_037328.1	LoRTIA	exon	72108989	72109096	1	+	.	ID=id559;Parent=tr92;transcript_id=tr92
NC_037328.1	LoRTIA	exon	72111115	72111192	1	+	.	ID=id544;Parent=tr89;transcript_id=tr89
NC_037328.1	LoRTIA	exon	72111115	72111192	1	+	.	ID=id550;Parent=tr90;transcript_id=tr90
NC_037328.1	LoRTIA	exon	72111115	72111192	1	+	.	ID=id554;Parent=tr91;transcript_id=tr91
NC_037328.1	LoRTIA	exon	72111115	72111192	1	+	.	ID=id560;Parent=tr92;transcript_id=tr92
NC_037328.1	LoRTIA	exon	72111738	72111837	1	+	.	ID=id551;Parent=tr90;transcript_id=tr90
NC_037328.1	LoRTIA	exon	72111738	72111838	1	+	.	ID=id545;Parent=tr89;transcript_id=tr89
NC_037328.1	LoRTIA	exon	72111738	72111838	1	+	.	ID=id555;Parent=tr91;transcript_id=tr91
NC_037328.1	LoRTIA	exon	72111738	72111838	1	+	.	ID=id561;Parent=tr92;transcript_id=tr92
NC_037328.1	LoRTIA	exon	72116153	72116320	1	+	.	ID=id546;Parent=tr89;transcript_id=tr89
NC_037328.1	LoRTIA	exon	72116153	72116320	1	+	.	ID=id556;Parent=tr91;transcript_id=tr91
NC_037328.1	LoRTIA	exon	72116153	72120330	1	+	.	ID=id562;Parent=tr92;transcript_id=tr92
NC_037328.1	LoRTIA	exon	72117896	72120330	1	+	.	ID=id547;Parent=tr89;transcript_id=tr89
NC_037328.1	LoRTIA	exon	72117896	72120330	1	+	.	ID=id557;Parent=tr91;transcript_id=tr91
NC_037328.1	LoRTIA	exon	73048146	73048639	1	+	.	ID=id563;Parent=tr93;transcript_id=tr93
NC_037328.1	LoRTIA	mRNA	73048146	73126803	1	+	.	ID=tr93;transcript_id=tr93
NC_037328.1	LoRTIA	exon	73049748	73049791	1	+	.	ID=id564;Parent=tr93;transcript_id=tr93
NC_037328.1	LoRTIA	exon	73069819	73069917	1	+	.	ID=id565;Parent=tr93;transcript_id=tr93
NC_037328.1	LoRTIA	exon	73070381	73071604	1	+	.	ID=id566;Parent=tr93;transcript_id=tr93
NC_037328.1	LoRTIA	exon	73071897	73071967	1	+	.	ID=id567;Parent=tr93;transcript_id=tr93
NC_037328.1	LoRTIA	exon	73073728	73073808	1	+	.	ID=id568;Parent=tr93;transcript_id=tr93
NC_037328.1	LoRTIA	exon	73074978	73075047	1	+	.	ID=id569;Parent=tr93;transcript_id=tr93
NC_037328.1	LoRTIA	exon	73077778	73077912	1	+	.	ID=id570;Parent=tr93;transcript_id=tr93
NC_037328.1	LoRTIA	exon	73078591	73078663	1	+	.	ID=id571;Parent=tr93;transcript_id=tr93
NC_037328.1	LoRTIA	exon	73081530	73081661	1	+	.	ID=id572;Parent=tr93;transcript_id=tr93
NC_037328.1	LoRTIA	exon	73082791	73082970	1	+	.	ID=id573;Parent=tr93;transcript_id=tr93
NC_037328.1	LoRTIA	exon	73083121	73083278	1	+	.	ID=id574;Parent=tr93;transcript_id=tr93
NC_037328.1	LoRTIA	exon	73083959	73084147	1	+	.	ID=id575;Parent=tr93;transcript_id=tr93
NC_037328.1	LoRTIA	exon	73085685	73085746	1	+	.	ID=id576;Parent=tr93;transcript_id=tr93
NC_037328.1	LoRTIA	exon	73089459	73089609	1	+	.	ID=id577;Parent=tr93;transcript_id=tr93
NC_037328.1	LoRTIA	exon	73092090	73093133	1	+	.	ID=id578;Parent=tr93;transcript_id=tr93
NC_037328.1	LoRTIA	exon	73093230	73093350	1	+	.	ID=id579;Parent=tr93;transcript_id=tr93
NC_037328.1	LoRTIA	exon	73096783	73096907	1	+	.	ID=id580;Parent=tr93;transcript_id=tr93
NC_037328.1	LoRTIA	exon	73098573	73098748	1	+	.	ID=id581;Parent=tr93;transcript_id=tr93
NC_037328.1	LoRTIA	exon	73099284	73099406	1	+	.	ID=id582;Parent=tr93;transcript_id=tr93
NC_037328.1	LoRTIA	exon	73099484	73099563	1	+	.	ID=id583;Parent=tr93;transcript_id=tr93
NC_037328.1	LoRTIA	exon	73100486	73100528	1	+	.	ID=id584;Parent=tr93;transcript_id=tr93
NC_037328.1	LoRTIA	exon	73100617	73100726	1	+	.	ID=id585;Parent=tr93;transcript_id=tr93
NC_037328.1	LoRTIA	exon	73101008	73101104	1	+	.	ID=id586;Parent=tr93;transcript_id=tr93
NC_037328.1	LoRTIA	exon	73102020	73102092	1	+	.	ID=id587;Parent=tr93;transcript_id=tr93
NC_037328.1	LoRTIA	exon	73103745	73103922	1	+	.	ID=id588;Parent=tr93;transcript_id=tr93
NC_037328.1	LoRTIA	exon	73104844	73105031	1	+	.	ID=id589;Parent=tr93;transcript_id=tr93
NC_037328.1	LoRTIA	exon	73110965	73111053	1	+	.	ID=id590;Parent=tr93;transcript_id=tr93
NC_037328.1	LoRTIA	exon	73116062	73116142	1	+	.	ID=id591;Parent=tr93;transcript_id=tr93
NC_037328.1	LoRTIA	exon	73124182	73126803	1	+	.	ID=id592;Parent=tr93;transcript_id=tr93
NC_037328.1	LoRTIA	exon	73362774	73363696	4	-	.	ID=id593;Parent=tr94;transcript_id=tr94
NC_037328.1	LoRTIA	exon	73362774	73364451	1	-	.	ID=id597;Parent=tr95;transcript_id=tr95
NC_037328.1	LoRTIA	mRNA	73362774	73365269	4	-	.	ID=tr94;transcript_id=tr94
NC_037328.1	LoRTIA	mRNA	73362774	73365269	1	-	.	ID=tr95;transcript_id=tr95
NC_037328.1	LoRTIA	exon	73364364	73364451	4	-	.	ID=id594;Parent=tr94;transcript_id=tr94
NC_037328.1	LoRTIA	exon	73364689	73364784	4	-	.	ID=id595;Parent=tr94;transcript_id=tr94
NC_037328.1	LoRTIA	exon	73364689	73364784	1	-	.	ID=id598;Parent=tr95;transcript_id=tr95
NC_037328.1	LoRTIA	exon	73364925	73365269	4	-	.	ID=id596;Parent=tr94;transcript_id=tr94
NC_037328.1	LoRTIA	exon	73364925	73365269	1	-	.	ID=id599;Parent=tr95;transcript_id=tr95
NC_037328.1	LoRTIA	exon	75926836	75927258	1	-	.	ID=id600;Parent=tr96;transcript_id=tr96
NC_037328.1	LoRTIA	mRNA	75926836	76006021	1	-	.	ID=tr96;transcript_id=tr96
NC_037328.1	LoRTIA	exon	75929761	75929867	1	-	.	ID=id601;Parent=tr96;transcript_id=tr96
NC_037328.1	LoRTIA	exon	75934045	75934124	1	-	.	ID=id602;Parent=tr96;transcript_id=tr96
NC_037328.1	LoRTIA	exon	75936748	75936852	1	-	.	ID=id603;Parent=tr96;transcript_id=tr96
NC_037328.1	LoRTIA	exon	75936938	75936982	1	-	.	ID=id604;Parent=tr96;transcript_id=tr96
NC_037328.1	LoRTIA	exon	75942404	75942519	1	-	.	ID=id605;Parent=tr96;transcript_id=tr96
NC_037328.1	LoRTIA	exon	75956109	75956226	1	-	.	ID=id606;Parent=tr96;transcript_id=tr96
NC_037328.1	LoRTIA	exon	75967007	75967097	1	-	.	ID=id607;Parent=tr96;transcript_id=tr96
NC_037328.1	LoRTIA	exon	75970302	75970428	1	-	.	ID=id608;Parent=tr96;transcript_id=tr96
NC_037328.1	LoRTIA	exon	75971266	75971328	1	-	.	ID=id609;Parent=tr96;transcript_id=tr96
NC_037328.1	LoRTIA	exon	76005732	76006021	1	-	.	ID=id610;Parent=tr96;transcript_id=tr96
NC_037328.1	LoRTIA	mRNA	76416077	76417593	1	-	.	ID=tr98;transcript_id=tr98
NC_037328.1	LoRTIA	mRNA	76416077	76417842	96	-	.	ID=tr97;transcript_id=tr97
NC_037328.1	LoRTIA	exon	77130195	77130830	2	+	.	ID=id611;Parent=tr99;transcript_id=tr99
NC_037328.1	LoRTIA	exon	77130195	77130830	1	+	.	ID=id626;Parent=tr100;transcript_id=tr100
NC_037328.1	LoRTIA	mRNA	77130195	77308707	1	+	.	ID=tr100;transcript_id=tr100
NC_037328.1	LoRTIA	mRNA	77130195	77309567	2	+	.	ID=tr99;transcript_id=tr99
NC_037328.1	LoRTIA	exon	77262554	77262706	2	+	.	ID=id612;Parent=tr99;transcript_id=tr99
NC_037328.1	LoRTIA	exon	77262554	77262706	1	+	.	ID=id627;Parent=tr100;transcript_id=tr100
NC_037328.1	LoRTIA	exon	77264902	77265091	2	+	.	ID=id613;Parent=tr99;transcript_id=tr99
NC_037328.1	LoRTIA	exon	77264902	77265091	1	+	.	ID=id628;Parent=tr100;transcript_id=tr100
NC_037328.1	LoRTIA	exon	77275199	77275330	2	+	.	ID=id614;Parent=tr99;transcript_id=tr99
NC_037328.1	LoRTIA	exon	77275199	77275330	1	+	.	ID=id629;Parent=tr100;transcript_id=tr100
NC_037328.1	LoRTIA	exon	77277135	77277277	2	+	.	ID=id615;Parent=tr99;transcript_id=tr99
NC_037328.1	LoRTIA	exon	77277135	77277277	1	+	.	ID=id630;Parent=tr100;transcript_id=tr100
NC_037328.1	LoRTIA	exon	77278130	77278219	2	+	.	ID=id616;Parent=tr99;transcript_id=tr99
NC_037328.1	LoRTIA	exon	77278130	77278219	1	+	.	ID=id631;Parent=tr100;transcript_id=tr100
NC_037328.1	LoRTIA	exon	77280057	77280097	2	+	.	ID=id617;Parent=tr99;transcript_id=tr99
NC_037328.1	LoRTIA	exon	77280057	77280097	1	+	.	ID=id632;Parent=tr100;transcript_id=tr100
NC_037328.1	LoRTIA	exon	77282405	77282499	2	+	.	ID=id618;Parent=tr99;transcript_id=tr99
NC_037328.1	LoRTIA	exon	77282405	77282499	1	+	.	ID=id633;Parent=tr100;transcript_id=tr100
NC_037328.1	LoRTIA	exon	77289015	77289142	2	+	.	ID=id619;Parent=tr99;transcript_id=tr99
NC_037328.1	LoRTIA	exon	77289015	77289142	1	+	.	ID=id634;Parent=tr100;transcript_id=tr100
NC_037328.1	LoRTIA	exon	77289933	77290028	2	+	.	ID=id620;Parent=tr99;transcript_id=tr99
NC_037328.1	LoRTIA	exon	77289933	77290028	1	+	.	ID=id635;Parent=tr100;transcript_id=tr100
NC_037328.1	LoRTIA	exon	77290592	77290742	2	+	.	ID=id621;Parent=tr99;transcript_id=tr99
NC_037328.1	LoRTIA	exon	77290592	77290742	1	+	.	ID=id636;Parent=tr100;transcript_id=tr100
NC_037328.1	LoRTIA	exon	77291621	77291738	2	+	.	ID=id622;Parent=tr99;transcript_id=tr99
NC_037328.1	LoRTIA	exon	77291621	77291738	1	+	.	ID=id637;Parent=tr100;transcript_id=tr100
NC_037328.1	LoRTIA	exon	77292915	77292990	2	+	.	ID=id623;Parent=tr99;transcript_id=tr99
NC_037328.1	LoRTIA	exon	77292915	77292990	1	+	.	ID=id638;Parent=tr100;transcript_id=tr100
NC_037328.1	LoRTIA	exon	77300381	77300521	2	+	.	ID=id624;Parent=tr99;transcript_id=tr99
NC_037328.1	LoRTIA	exon	77300381	77300521	1	+	.	ID=id639;Parent=tr100;transcript_id=tr100
NC_037328.1	LoRTIA	exon	77308495	77308707	1	+	.	ID=id640;Parent=tr100;transcript_id=tr100
NC_037328.1	LoRTIA	exon	77308495	77309567	2	+	.	ID=id625;Parent=tr99;transcript_id=tr99
NC_037328.1	LoRTIA	mRNA	80466926	80467442	1	+	.	ID=tr101;transcript_id=tr101
NC_037328.1	LoRTIA	exon	80467440	80468220	1	-	.	ID=id641;Parent=tr102;transcript_id=tr102
NC_037328.1	LoRTIA	exon	80467440	80468220	1	-	.	ID=id652;Parent=tr103;transcript_id=tr103
NC_037328.1	LoRTIA	mRNA	80467440	80473755	1	-	.	ID=tr102;transcript_id=tr102
NC_037328.1	LoRTIA	mRNA	80467440	80473755	1	-	.	ID=tr103;transcript_id=tr103
NC_037328.1	LoRTIA	exon	80468935	80469041	1	-	.	ID=id653;Parent=tr103;transcript_id=tr103
NC_037328.1	LoRTIA	exon	80469476	80469555	1	-	.	ID=id642;Parent=tr102;transcript_id=tr102
NC_037328.1	LoRTIA	exon	80469476	80469555	1	-	.	ID=id654;Parent=tr103;transcript_id=tr103
NC_037328.1	LoRTIA	exon	80469928	80470017	1	-	.	ID=id643;Parent=tr102;transcript_id=tr102
NC_037328.1	LoRTIA	exon	80469928	80470017	1	-	.	ID=id655;Parent=tr103;transcript_id=tr103
NC_037328.1	LoRTIA	exon	80470262	80470399	1	-	.	ID=id644;Parent=tr102;transcript_id=tr102
NC_037328.1	LoRTIA	exon	80470262	80470399	1	-	.	ID=id656;Parent=tr103;transcript_id=tr103
NC_037328.1	LoRTIA	exon	80470700	80470843	1	-	.	ID=id645;Parent=tr102;transcript_id=tr102
NC_037328.1	LoRTIA	exon	80470700	80470843	1	-	.	ID=id657;Parent=tr103;transcript_id=tr103
NC_037328.1	LoRTIA	exon	80471059	80471168	1	-	.	ID=id646;Parent=tr102;transcript_id=tr102
NC_037328.1	LoRTIA	exon	80471059	80471168	1	-	.	ID=id658;Parent=tr103;transcript_id=tr103
NC_037328.1	LoRTIA	exon	80471263	80471431	1	-	.	ID=id647;Parent=tr102;transcript_id=tr102
NC_037328.1	LoRTIA	exon	80471263	80472329	1	-	.	ID=id659;Parent=tr103;transcript_id=tr103
NC_037328.1	LoRTIA	exon	80472190	80472329	1	-	.	ID=id648;Parent=tr102;transcript_id=tr102
NC_037328.1	LoRTIA	exon	80472622	80472752	1	-	.	ID=id660;Parent=tr103;transcript_id=tr103
NC_037328.1	LoRTIA	exon	80472622	80472754	1	-	.	ID=id649;Parent=tr102;transcript_id=tr102
NC_037328.1	LoRTIA	exon	80472844	80472889	1	-	.	ID=id650;Parent=tr102;transcript_id=tr102
NC_037328.1	LoRTIA	exon	80472844	80472892	1	-	.	ID=id661;Parent=tr103;transcript_id=tr103
NC_037328.1	LoRTIA	exon	80473693	80473755	1	-	.	ID=id651;Parent=tr102;transcript_id=tr102
NC_037328.1	LoRTIA	exon	80473693	80473755	1	-	.	ID=id662;Parent=tr103;transcript_id=tr103
NC_037328.1	LoRTIA	exon	80643740	80644183	1	-	.	ID=id663;Parent=tr104;transcript_id=tr104
NC_037328.1	LoRTIA	mRNA	80643740	80661912	1	-	.	ID=tr104;transcript_id=tr104
NC_037328.1	LoRTIA	exon	80644640	80644799	1	-	.	ID=id664;Parent=tr104;transcript_id=tr104
NC_037328.1	LoRTIA	exon	80645023	80645134	1	-	.	ID=id665;Parent=tr104;transcript_id=tr104
NC_037328.1	LoRTIA	exon	80646112	80646169	1	-	.	ID=id666;Parent=tr104;transcript_id=tr104
NC_037328.1	LoRTIA	exon	80647027	80647109	1	-	.	ID=id667;Parent=tr104;transcript_id=tr104
NC_037328.1	LoRTIA	exon	80647862	80648004	1	-	.	ID=id668;Parent=tr104;transcript_id=tr104
NC_037328.1	LoRTIA	exon	80649675	80649807	1	-	.	ID=id669;Parent=tr104;transcript_id=tr104
NC_037328.1	LoRTIA	exon	80652115	80652212	1	-	.	ID=id670;Parent=tr104;transcript_id=tr104
NC_037328.1	LoRTIA	exon	80657749	80657905	1	-	.	ID=id671;Parent=tr104;transcript_id=tr104
NC_037328.1	LoRTIA	exon	80661692	80661912	1	-	.	ID=id672;Parent=tr104;transcript_id=tr104
NC_037328.1	LoRTIA	exon	81288263	81288451	1	+	.	ID=id673;Parent=tr105;transcript_id=tr105
NC_037328.1	LoRTIA	mRNA	81288263	81307982	1	+	.	ID=tr105;transcript_id=tr105
NC_037328.1	LoRTIA	exon	81299736	81299869	1	+	.	ID=id674;Parent=tr105;transcript_id=tr105
NC_037328.1	LoRTIA	exon	81300924	81301086	1	+	.	ID=id675;Parent=tr105;transcript_id=tr105
NC_037328.1	LoRTIA	exon	81302409	81302597	1	+	.	ID=id676;Parent=tr105;transcript_id=tr105
NC_037328.1	LoRTIA	exon	81304467	81304582	1	+	.	ID=id677;Parent=tr105;transcript_id=tr105
NC_037328.1	LoRTIA	exon	81304889	81304972	1	+	.	ID=id678;Parent=tr105;transcript_id=tr105
NC_037328.1	LoRTIA	exon	81306181	81306240	1	+	.	ID=id679;Parent=tr105;transcript_id=tr105
NC_037328.1	LoRTIA	exon	81307010	81307083	1	+	.	ID=id680;Parent=tr105;transcript_id=tr105
NC_037328.1	LoRTIA	exon	81307561	81307982	1	+	.	ID=id681;Parent=tr105;transcript_id=tr105
NC_037328.1	LoRTIA	mRNA	82853762	82854316	1	-	.	ID=tr106;transcript_id=tr106
NC_037328.1	LoRTIA	mRNA	82854050	82854316	1	-	.	ID=tr107;transcript_id=tr107
NC_037328.1	LoRTIA	exon	82878896	82879497	1	-	.	ID=id682;Parent=tr108;transcript_id=tr108
NC_037328.1	LoRTIA	mRNA	82878896	82888214	1	-	.	ID=tr108;transcript_id=tr108
NC_037328.1	LoRTIA	exon	82879919	82880045	1	-	.	ID=id683;Parent=tr108;transcript_id=tr108
NC_037328.1	LoRTIA	exon	82880261	82880355	1	-	.	ID=id684;Parent=tr108;transcript_id=tr108
NC_037328.1	LoRTIA	exon	82880445	82880904	1	-	.	ID=id685;Parent=tr108;transcript_id=tr108
NC_037328.1	LoRTIA	exon	82881141	82881552	1	-	.	ID=id686;Parent=tr108;transcript_id=tr108
NC_037328.1	LoRTIA	exon	82881199	82881286	1	-	.	ID=id700;Parent=tr109;transcript_id=tr109
NC_037328.1	LoRTIA	mRNA	82881199	82888214	1	-	.	ID=tr109;transcript_id=tr109
NC_037328.1	LoRTIA	exon	82881451	82881552	1	-	.	ID=id701;Parent=tr109;transcript_id=tr109
NC_037328.1	LoRTIA	exon	82881678	82881840	1	-	.	ID=id687;Parent=tr108;transcript_id=tr108
NC_037328.1	LoRTIA	exon	82881678	82881840	1	-	.	ID=id702;Parent=tr109;transcript_id=tr109
NC_037328.1	LoRTIA	exon	82883159	82883246	1	-	.	ID=id688;Parent=tr108;transcript_id=tr108
NC_037328.1	LoRTIA	exon	82883159	82883246	1	-	.	ID=id703;Parent=tr109;transcript_id=tr109
NC_037328.1	LoRTIA	exon	82883455	82883582	1	-	.	ID=id689;Parent=tr108;transcript_id=tr108
NC_037328.1	LoRTIA	exon	82883455	82883582	1	-	.	ID=id704;Parent=tr109;transcript_id=tr109
NC_037328.1	LoRTIA	exon	82883780	82883886	1	-	.	ID=id690;Parent=tr108;transcript_id=tr108
NC_037328.1	LoRTIA	exon	82883780	82883886	1	-	.	ID=id705;Parent=tr109;transcript_id=tr109
NC_037328.1	LoRTIA	exon	82884034	82884180	1	-	.	ID=id691;Parent=tr108;transcript_id=tr108
NC_037328.1	LoRTIA	exon	82884034	82884180	1	-	.	ID=id706;Parent=tr109;transcript_id=tr109
NC_037328.1	LoRTIA	exon	82884423	82884483	1	-	.	ID=id692;Parent=tr108;transcript_id=tr108
NC_037328.1	LoRTIA	exon	82884423	82884483	1	-	.	ID=id707;Parent=tr109;transcript_id=tr109
NC_037328.1	LoRTIA	exon	82884662	82884806	1	-	.	ID=id693;Parent=tr108;transcript_id=tr108
NC_037328.1	LoRTIA	exon	82884662	82884806	1	-	.	ID=id708;Parent=tr109;transcript_id=tr109
NC_037328.1	LoRTIA	exon	82884949	82885107	1	-	.	ID=id709;Parent=tr109;transcript_id=tr109
NC_037328.1	LoRTIA	exon	82884951	82885107	1	-	.	ID=id694;Parent=tr108;transcript_id=tr108
NC_037328.1	LoRTIA	exon	82885644	82885868	1	-	.	ID=id695;Parent=tr108;transcript_id=tr108
NC_037328.1	LoRTIA	exon	82885644	82885868	1	-	.	ID=id710;Parent=tr109;transcript_id=tr109
NC_037328.1	LoRTIA	exon	82886034	82886155	1	-	.	ID=id696;Parent=tr108;transcript_id=tr108
NC_037328.1	LoRTIA	exon	82886034	82886155	1	-	.	ID=id711;Parent=tr109;transcript_id=tr109
NC_037328.1	LoRTIA	exon	82886952	82887116	1	-	.	ID=id697;Parent=tr108;transcript_id=tr108
NC_037328.1	LoRTIA	exon	82886952	82887116	1	-	.	ID=id712;Parent=tr109;transcript_id=tr109
NC_037328.1	LoRTIA	exon	82887533	82887589	1	-	.	ID=id698;Parent=tr108;transcript_id=tr108
NC_037328.1	LoRTIA	exon	82887533	82887589	1	-	.	ID=id713;Parent=tr109;transcript_id=tr109
NC_037328.1	LoRTIA	exon	82888054	82888214	1	-	.	ID=id699;Parent=tr108;transcript_id=tr108
NC_037328.1	LoRTIA	exon	82888054	82888214	1	-	.	ID=id714;Parent=tr109;transcript_id=tr109
NC_037328.1	LoRTIA	exon	82921032	82921346	2	-	.	ID=id715;Parent=tr110;transcript_id=tr110
NC_037328.1	LoRTIA	mRNA	82921032	82927120	2	-	.	ID=tr110;transcript_id=tr110
NC_037328.1	LoRTIA	exon	82922017	82922300	2	-	.	ID=id716;Parent=tr110;transcript_id=tr110
NC_037328.1	LoRTIA	exon	82926918	82927120	2	-	.	ID=id717;Parent=tr110;transcript_id=tr110
NC_037328.1	LoRTIA	exon	82970227	82970836	3	-	.	ID=id718;Parent=tr111;transcript_id=tr111
NC_037328.1	LoRTIA	exon	82970227	82970836	1	-	.	ID=id728;Parent=tr112;transcript_id=tr112
NC_037328.1	LoRTIA	exon	82970227	82970836	1	-	.	ID=id737;Parent=tr113;transcript_id=tr113
NC_037328.1	LoRTIA	exon	82970227	82970836	1	-	.	ID=id748;Parent=tr114;transcript_id=tr114
NC_037328.1	LoRTIA	mRNA	82970227	82979121	3	-	.	ID=tr111;transcript_id=tr111
NC_037328.1	LoRTIA	mRNA	82970227	82979121	1	-	.	ID=tr113;transcript_id=tr113
NC_037328.1	LoRTIA	mRNA	82970227	82979121	1	-	.	ID=tr114;transcript_id=tr114
NC_037328.1	LoRTIA	mRNA	82970227	82979155	1	-	.	ID=tr112;transcript_id=tr112
NC_037328.1	LoRTIA	exon	82971490	82971601	3	-	.	ID=id719;Parent=tr111;transcript_id=tr111
NC_037328.1	LoRTIA	exon	82971490	82971601	1	-	.	ID=id729;Parent=tr112;transcript_id=tr112
NC_037328.1	LoRTIA	exon	82971490	82971601	1	-	.	ID=id738;Parent=tr113;transcript_id=tr113
NC_037328.1	LoRTIA	exon	82971490	82971601	1	-	.	ID=id749;Parent=tr114;transcript_id=tr114
NC_037328.1	LoRTIA	exon	82972122	82972219	3	-	.	ID=id720;Parent=tr111;transcript_id=tr111
NC_037328.1	LoRTIA	exon	82972122	82972219	1	-	.	ID=id730;Parent=tr112;transcript_id=tr112
NC_037328.1	LoRTIA	exon	82972122	82972219	1	-	.	ID=id739;Parent=tr113;transcript_id=tr113
NC_037328.1	LoRTIA	exon	82972122	82972219	1	-	.	ID=id750;Parent=tr114;transcript_id=tr114
NC_037328.1	LoRTIA	exon	82972323	82972458	3	-	.	ID=id721;Parent=tr111;transcript_id=tr111
NC_037328.1	LoRTIA	exon	82972323	82972458	1	-	.	ID=id731;Parent=tr112;transcript_id=tr112
NC_037328.1	LoRTIA	exon	82972323	82972458	1	-	.	ID=id740;Parent=tr113;transcript_id=tr113
NC_037328.1	LoRTIA	exon	82972323	82972458	1	-	.	ID=id751;Parent=tr114;transcript_id=tr114
NC_037328.1	LoRTIA	exon	82972563	82972682	3	-	.	ID=id722;Parent=tr111;transcript_id=tr111
NC_037328.1	LoRTIA	exon	82972563	82972682	1	-	.	ID=id732;Parent=tr112;transcript_id=tr112
NC_037328.1	LoRTIA	exon	82972563	82972682	1	-	.	ID=id741;Parent=tr113;transcript_id=tr113
NC_037328.1	LoRTIA	exon	82972563	82972682	1	-	.	ID=id752;Parent=tr114;transcript_id=tr114
NC_037328.1	LoRTIA	exon	82973186	82973322	1	-	.	ID=id753;Parent=tr114;transcript_id=tr114
NC_037328.1	LoRTIA	exon	82973186	82973327	3	-	.	ID=id723;Parent=tr111;transcript_id=tr111
NC_037328.1	LoRTIA	exon	82973186	82973327	1	-	.	ID=id742;Parent=tr113;transcript_id=tr113
NC_037328.1	LoRTIA	exon	82973186	82974247	1	-	.	ID=id733;Parent=tr112;transcript_id=tr112
NC_037328.1	LoRTIA	exon	82973418	82973553	1	-	.	ID=id743;Parent=tr113;transcript_id=tr113
NC_037328.1	LoRTIA	exon	82973418	82973553	1	-	.	ID=id754;Parent=tr114;transcript_id=tr114
NC_037328.1	LoRTIA	exon	82973418	82974247	3	-	.	ID=id724;Parent=tr111;transcript_id=tr111
NC_037328.1	LoRTIA	exon	82974165	82974247	1	-	.	ID=id744;Parent=tr113;transcript_id=tr113
NC_037328.1	LoRTIA	exon	82974165	82975227	1	-	.	ID=id755;Parent=tr114;transcript_id=tr114
NC_037328.1	LoRTIA	exon	82974965	82975227	1	-	.	ID=id745;Parent=tr113;transcript_id=tr113
NC_037328.1	LoRTIA	exon	82974965	82975230	3	-	.	ID=id725;Parent=tr111;transcript_id=tr111
NC_037328.1	LoRTIA	exon	82974965	82975230	1	-	.	ID=id734;Parent=tr112;transcript_id=tr112
NC_037328.1	LoRTIA	exon	82977042	82977158	3	-	.	ID=id726;Parent=tr111;transcript_id=tr111
NC_037328.1	LoRTIA	exon	82977042	82977158	1	-	.	ID=id735;Parent=tr112;transcript_id=tr112
NC_037328.1	LoRTIA	exon	82977042	82977158	1	-	.	ID=id746;Parent=tr113;transcript_id=tr113
NC_037328.1	LoRTIA	exon	82977042	82977158	1	-	.	ID=id756;Parent=tr114;transcript_id=tr114
NC_037328.1	LoRTIA	exon	82979059	82979121	3	-	.	ID=id727;Parent=tr111;transcript_id=tr111
NC_037328.1	LoRTIA	exon	82979059	82979121	1	-	.	ID=id747;Parent=tr113;transcript_id=tr113
NC_037328.1	LoRTIA	exon	82979059	82979121	1	-	.	ID=id757;Parent=tr114;transcript_id=tr114
NC_037328.1	LoRTIA	exon	82979059	82979155	1	-	.	ID=id736;Parent=tr112;transcript_id=tr112
NC_037328.1	LoRTIA	mRNA	83232820	83233355	31	+	.	ID=tr115;transcript_id=tr115
NC_037328.1	LoRTIA	exon	83246953	83247083	2	+	.	ID=id758;Parent=tr116;transcript_id=tr116
NC_037328.1	LoRTIA	mRNA	83246953	83301286	2	+	.	ID=tr116;transcript_id=tr116
NC_037328.1	LoRTIA	exon	83257871	83258060	2	+	.	ID=id759;Parent=tr116;transcript_id=tr116
NC_037328.1	LoRTIA	exon	83258520	83258660	2	+	.	ID=id760;Parent=tr116;transcript_id=tr116
NC_037328.1	LoRTIA	exon	83261562	83261610	2	+	.	ID=id761;Parent=tr116;transcript_id=tr116
NC_037328.1	LoRTIA	exon	83281285	83281380	2	+	.	ID=id762;Parent=tr116;transcript_id=tr116
NC_037328.1	LoRTIA	exon	83281949	83282098	2	+	.	ID=id763;Parent=tr116;transcript_id=tr116
NC_037328.1	LoRTIA	exon	83284730	83284800	2	+	.	ID=id764;Parent=tr116;transcript_id=tr116
NC_037328.1	LoRTIA	exon	83298362	83298463	2	+	.	ID=id765;Parent=tr116;transcript_id=tr116
NC_037328.1	LoRTIA	exon	83298601	83298698	2	+	.	ID=id766;Parent=tr116;transcript_id=tr116
NC_037328.1	LoRTIA	exon	83300974	83301286	2	+	.	ID=id767;Parent=tr116;transcript_id=tr116
NC_037328.1	LoRTIA	mRNA	83419537	83420367	3	+	.	ID=tr117;transcript_id=tr117
NC_037328.1	LoRTIA	mRNA	83709815	83711110	3	-	.	ID=tr118;transcript_id=tr118
NC_037328.1	LoRTIA	exon	86035443	86036397	1	+	.	ID=id768;Parent=tr119;transcript_id=tr119
NC_037328.1	LoRTIA	mRNA	86035443	86040734	1	+	.	ID=tr119;transcript_id=tr119
NC_037328.1	LoRTIA	exon	86036477	86036550	1	+	.	ID=id769;Parent=tr119;transcript_id=tr119
NC_037328.1	LoRTIA	exon	86038461	86038540	1	+	.	ID=id770;Parent=tr119;transcript_id=tr119
NC_037328.1	LoRTIA	exon	86039194	86039264	1	+	.	ID=id771;Parent=tr119;transcript_id=tr119
NC_037328.1	LoRTIA	exon	86040592	86040734	1	+	.	ID=id772;Parent=tr119;transcript_id=tr119
NC_037328.1	LoRTIA	exon	87504039	87504220	1	-	.	ID=id773;Parent=tr120;transcript_id=tr120
NC_037328.1	LoRTIA	mRNA	87504039	87518676	1	-	.	ID=tr120;transcript_id=tr120
NC_037328.1	LoRTIA	mRNA	87506775	87507091	1	+	.	ID=tr121;transcript_id=tr121
NC_037328.1	LoRTIA	exon	87507949	87508055	1	-	.	ID=id774;Parent=tr120;transcript_id=tr120
NC_037328.1	LoRTIA	exon	87509085	87509146	1	-	.	ID=id775;Parent=tr120;transcript_id=tr120
NC_037328.1	LoRTIA	exon	87509910	87509976	1	-	.	ID=id776;Parent=tr120;transcript_id=tr120
NC_037328.1	LoRTIA	exon	87511225	87511313	1	-	.	ID=id777;Parent=tr120;transcript_id=tr120
NC_037328.1	LoRTIA	exon	87518532	87518676	1	-	.	ID=id778;Parent=tr120;transcript_id=tr120
NC_037328.1	LoRTIA	exon	87518841	87518949	1	+	.	ID=id779;Parent=tr122;transcript_id=tr122
NC_037328.1	LoRTIA	exon	87518841	87518949	1	+	.	ID=id786;Parent=tr123;transcript_id=tr123
NC_037328.1	LoRTIA	mRNA	87518841	87536140	1	+	.	ID=tr122;transcript_id=tr122
NC_037328.1	LoRTIA	mRNA	87518841	87536140	1	+	.	ID=tr123;transcript_id=tr123
NC_037328.1	LoRTIA	exon	87521634	87521785	1	+	.	ID=id780;Parent=tr122;transcript_id=tr122
NC_037328.1	LoRTIA	exon	87521634	87521785	1	+	.	ID=id787;Parent=tr123;transcript_id=tr123
NC_037328.1	LoRTIA	exon	87522314	87522374	1	+	.	ID=id781;Parent=tr122;transcript_id=tr122
NC_037328.1	LoRTIA	exon	87522314	87522374	1	+	.	ID=id788;Parent=tr123;transcript_id=tr123
NC_037328.1	LoRTIA	exon	87525483	87525579	1	+	.	ID=id782;Parent=tr122;transcript_id=tr122
NC_037328.1	LoRTIA	exon	87525483	87525579	1	+	.	ID=id789;Parent=tr123;transcript_id=tr123
NC_037328.1	LoRTIA	exon	87531446	87531576	1	+	.	ID=id790;Parent=tr123;transcript_id=tr123
NC_037328.1	LoRTIA	exon	87531450	87531576	1	+	.	ID=id783;Parent=tr122;transcript_id=tr122
NC_037328.1	LoRTIA	exon	87533700	87533795	1	+	.	ID=id784;Parent=tr122;transcript_id=tr122
NC_037328.1	LoRTIA	exon	87533700	87533795	1	+	.	ID=id791;Parent=tr123;transcript_id=tr123
NC_037328.1	LoRTIA	exon	87535835	87536140	1	+	.	ID=id785;Parent=tr122;transcript_id=tr122
NC_037328.1	LoRTIA	exon	87535835	87536140	1	+	.	ID=id792;Parent=tr123;transcript_id=tr123
NC_037328.1	LoRTIA	mRNA	95820499	95821342	28	+	.	ID=tr124;transcript_id=tr124
NC_037328.1	LoRTIA	mRNA	95820532	95821342	1	+	.	ID=tr125;transcript_id=tr125
NC_037328.1	LoRTIA	mRNA	96158138	96158336	6	-	.	ID=tr127;transcript_id=tr127
NC_037328.1	LoRTIA	mRNA	96158138	96158786	114	-	.	ID=tr126;transcript_id=tr126
NC_037328.1	LoRTIA	mRNA	96158167	96158336	12	-	.	ID=tr129;transcript_id=tr129
NC_037328.1	LoRTIA	mRNA	96158167	96158786	163	-	.	ID=tr128;transcript_id=tr128
NC_037328.1	LoRTIA	exon	96572447	96572481	1	+	.	ID=id793;Parent=tr130;transcript_id=tr130
NC_037328.1	LoRTIA	exon	96572447	96572481	1	+	.	ID=id797;Parent=tr131;transcript_id=tr131
NC_037328.1	LoRTIA	mRNA	96572447	96576818	1	+	.	ID=tr130;transcript_id=tr130
NC_037328.1	LoRTIA	mRNA	96572447	96576818	1	+	.	ID=tr131;transcript_id=tr131
NC_037328.1	LoRTIA	exon	96574271	96574363	1	+	.	ID=id794;Parent=tr130;transcript_id=tr130
NC_037328.1	LoRTIA	exon	96574274	96574363	1	+	.	ID=id798;Parent=tr131;transcript_id=tr131
NC_037328.1	LoRTIA	exon	96574528	96574649	1	+	.	ID=id795;Parent=tr130;transcript_id=tr130
NC_037328.1	LoRTIA	exon	96574528	96574649	1	+	.	ID=id799;Parent=tr131;transcript_id=tr131
NC_037328.1	LoRTIA	exon	96575911	96576818	1	+	.	ID=id796;Parent=tr130;transcript_id=tr130
NC_037328.1	LoRTIA	exon	96575911	96576818	1	+	.	ID=id800;Parent=tr131;transcript_id=tr131
NC_037328.1	LoRTIA	mRNA	97337501	97337890	4	+	.	ID=tr133;transcript_id=tr133
NC_037328.1	LoRTIA	mRNA	97337501	97337911	7	+	.	ID=tr132;transcript_id=tr132
NC_037328.1	LoRTIA	exon	97391043	97391255	1	-	.	ID=id801;Parent=tr134;transcript_id=tr134
NC_037328.1	LoRTIA	mRNA	97391043	97421652	1	-	.	ID=tr134;transcript_id=tr134
NC_037328.1	LoRTIA	exon	97395489	97395608	1	-	.	ID=id802;Parent=tr134;transcript_id=tr134
NC_037328.1	LoRTIA	exon	97397443	97397503	1	-	.	ID=id803;Parent=tr134;transcript_id=tr134
NC_037328.1	LoRTIA	exon	97405429	97405521	1	-	.	ID=id804;Parent=tr134;transcript_id=tr134
NC_037328.1	LoRTIA	exon	97405767	97405971	1	-	.	ID=id805;Parent=tr134;transcript_id=tr134
NC_037328.1	LoRTIA	exon	97411522	97411627	1	-	.	ID=id806;Parent=tr134;transcript_id=tr134
NC_037328.1	LoRTIA	exon	97412631	97412739	1	-	.	ID=id807;Parent=tr134;transcript_id=tr134
NC_037328.1	LoRTIA	exon	97421605	97421652	1	-	.	ID=id808;Parent=tr134;transcript_id=tr134
NC_037328.1	LoRTIA	mRNA	104351125	104351843	45	+	.	ID=tr135;transcript_id=tr135
NC_037328.1	LoRTIA	mRNA	106795833	106797362	1	-	.	ID=tr136;transcript_id=tr136
NC_037328.1	LoRTIA	exon	108853384	108853729	1	-	.	ID=id809;Parent=tr137;transcript_id=tr137
NC_037328.1	LoRTIA	mRNA	108853384	108903169	1	-	.	ID=tr137;transcript_id=tr137
NC_037328.1	LoRTIA	exon	108853888	108853941	1	-	.	ID=id810;Parent=tr137;transcript_id=tr137
NC_037328.1	LoRTIA	exon	108854706	108854866	1	-	.	ID=id811;Parent=tr137;transcript_id=tr137
NC_037328.1	LoRTIA	exon	108860829	108860973	1	-	.	ID=id812;Parent=tr137;transcript_id=tr137
NC_037328.1	LoRTIA	exon	108862536	108862698	1	-	.	ID=id813;Parent=tr137;transcript_id=tr137
NC_037328.1	LoRTIA	exon	108874793	108874875	1	-	.	ID=id814;Parent=tr137;transcript_id=tr137
NC_037328.1	LoRTIA	exon	108875940	108876077	1	-	.	ID=id815;Parent=tr137;transcript_id=tr137
NC_037328.1	LoRTIA	exon	108878615	108878671	1	-	.	ID=id816;Parent=tr137;transcript_id=tr137
NC_037328.1	LoRTIA	exon	108879972	108880073	1	-	.	ID=id817;Parent=tr137;transcript_id=tr137
NC_037328.1	LoRTIA	exon	108881515	108881652	1	-	.	ID=id818;Parent=tr137;transcript_id=tr137
NC_037328.1	LoRTIA	exon	108884233	108884317	1	-	.	ID=id819;Parent=tr137;transcript_id=tr137
NC_037328.1	LoRTIA	exon	108884869	108885023	1	-	.	ID=id820;Parent=tr137;transcript_id=tr137
NC_037328.1	LoRTIA	exon	108893172	108893326	1	-	.	ID=id821;Parent=tr137;transcript_id=tr137
NC_037328.1	LoRTIA	exon	108896082	108896198	1	-	.	ID=id822;Parent=tr137;transcript_id=tr137
NC_037328.1	LoRTIA	exon	108898153	108898357	1	-	.	ID=id823;Parent=tr137;transcript_id=tr137
NC_037328.1	LoRTIA	exon	108898792	108898924	1	-	.	ID=id824;Parent=tr137;transcript_id=tr137
NC_037328.1	LoRTIA	exon	108900478	108900630	1	-	.	ID=id825;Parent=tr137;transcript_id=tr137
NC_037328.1	LoRTIA	exon	108902973	108903169	1	-	.	ID=id826;Parent=tr137;transcript_id=tr137
NC_037328.1	LoRTIA	exon	108966683	108967135	1	-	.	ID=id827;Parent=tr138;transcript_id=tr138
NC_037328.1	LoRTIA	mRNA	108966683	109413779	1	-	.	ID=tr138;transcript_id=tr138
NC_037328.1	LoRTIA	exon	108967783	108967935	1	-	.	ID=id828;Parent=tr138;transcript_id=tr138
NC_037328.1	LoRTIA	exon	108974908	108975014	1	-	.	ID=id829;Parent=tr138;transcript_id=tr138
NC_037328.1	LoRTIA	exon	109057933	109058001	1	-	.	ID=id830;Parent=tr138;transcript_id=tr138
NC_037328.1	LoRTIA	exon	109170661	109170712	1	-	.	ID=id831;Parent=tr138;transcript_id=tr138
NC_037328.1	LoRTIA	exon	109219038	109219074	1	-	.	ID=id832;Parent=tr138;transcript_id=tr138
NC_037328.1	LoRTIA	exon	109304923	109305096	1	-	.	ID=id833;Parent=tr138;transcript_id=tr138
NC_037328.1	LoRTIA	exon	109400361	109400486	1	-	.	ID=id834;Parent=tr138;transcript_id=tr138
NC_037328.1	LoRTIA	exon	109400779	109400974	1	-	.	ID=id835;Parent=tr138;transcript_id=tr138
NC_037328.1	LoRTIA	exon	109413652	109413779	1	-	.	ID=id836;Parent=tr138;transcript_id=tr138
NC_037328.1	LoRTIA	exon	111095759	111095978	1	+	.	ID=id837;Parent=tr139;transcript_id=tr139
NC_037328.1	LoRTIA	mRNA	111095759	111110432	1	+	.	ID=tr139;transcript_id=tr139
NC_037328.1	LoRTIA	exon	111095801	111095978	1	+	.	ID=id842;Parent=tr140;transcript_id=tr140
NC_037328.1	LoRTIA	exon	111095801	111095978	1	+	.	ID=id847;Parent=tr141;transcript_id=tr141
NC_037328.1	LoRTIA	mRNA	111095801	111107050	1	+	.	ID=tr140;transcript_id=tr140
NC_037328.1	LoRTIA	mRNA	111095801	111111071	1	+	.	ID=tr141;transcript_id=tr141
NC_037328.1	LoRTIA	exon	111095831	111095978	4	+	.	ID=id852;Parent=tr142;transcript_id=tr142
NC_037328.1	LoRTIA	mRNA	111095831	111107050	4	+	.	ID=tr142;transcript_id=tr142
NC_037328.1	LoRTIA	exon	111097171	111097297	1	+	.	ID=id843;Parent=tr140;transcript_id=tr140
NC_037328.1	LoRTIA	exon	111097171	111097297	1	+	.	ID=id848;Parent=tr141;transcript_id=tr141
NC_037328.1	LoRTIA	exon	111097171	111097297	4	+	.	ID=id853;Parent=tr142;transcript_id=tr142
NC_037328.1	LoRTIA	exon	111097171	111097301	1	+	.	ID=id838;Parent=tr139;transcript_id=tr139
NC_037328.1	LoRTIA	exon	111101400	111101498	1	+	.	ID=id839;Parent=tr139;transcript_id=tr139
NC_037328.1	LoRTIA	exon	111101400	111101498	1	+	.	ID=id844;Parent=tr140;transcript_id=tr140
NC_037328.1	LoRTIA	exon	111101400	111101498	1	+	.	ID=id849;Parent=tr141;transcript_id=tr141
NC_037328.1	LoRTIA	exon	111101400	111101498	4	+	.	ID=id854;Parent=tr142;transcript_id=tr142
NC_037328.1	LoRTIA	exon	111105573	111105704	1	+	.	ID=id840;Parent=tr139;transcript_id=tr139
NC_037328.1	LoRTIA	exon	111105573	111105704	1	+	.	ID=id845;Parent=tr140;transcript_id=tr140
NC_037328.1	LoRTIA	exon	111105573	111105704	1	+	.	ID=id850;Parent=tr141;transcript_id=tr141
NC_037328.1	LoRTIA	exon	111105573	111105704	4	+	.	ID=id855;Parent=tr142;transcript_id=tr142
NC_037328.1	LoRTIA	exon	111106758	111107050	1	+	.	ID=id846;Parent=tr140;transcript_id=tr140
NC_037328.1	LoRTIA	exon	111106758	111107050	4	+	.	ID=id856;Parent=tr142;transcript_id=tr142
NC_037328.1	LoRTIA	exon	111106758	111110432	1	+	.	ID=id841;Parent=tr139;transcript_id=tr139
NC_037328.1	LoRTIA	exon	111106758	111111071	1	+	.	ID=id851;Parent=tr141;transcript_id=tr141
NC_037328.1	LoRTIA	exon	113326582	113326899	1	+	.	ID=id857;Parent=tr143;transcript_id=tr143
NC_037328.1	LoRTIA	mRNA	113326582	113371551	1	+	.	ID=tr143;transcript_id=tr143
NC_037328.1	LoRTIA	exon	113331917	113332041	1	+	.	ID=id858;Parent=tr143;transcript_id=tr143
NC_037328.1	LoRTIA	exon	113332795	113333026	1	+	.	ID=id859;Parent=tr143;transcript_id=tr143
NC_037328.1	LoRTIA	exon	113334474	113334512	1	+	.	ID=id860;Parent=tr143;transcript_id=tr143
NC_037328.1	LoRTIA	exon	113335701	113335871	1	+	.	ID=id861;Parent=tr143;transcript_id=tr143
NC_037328.1	LoRTIA	exon	113337607	113337686	1	+	.	ID=id862;Parent=tr143;transcript_id=tr143
NC_037328.1	LoRTIA	exon	113338714	113338788	1	+	.	ID=id863;Parent=tr143;transcript_id=tr143
NC_037328.1	LoRTIA	exon	113338931	113339097	1	+	.	ID=id864;Parent=tr143;transcript_id=tr143
NC_037328.1	LoRTIA	exon	113341852	113341933	1	+	.	ID=id865;Parent=tr143;transcript_id=tr143
NC_037328.1	LoRTIA	exon	113345864	113346004	1	+	.	ID=id866;Parent=tr143;transcript_id=tr143
NC_037328.1	LoRTIA	exon	113346454	113346556	1	+	.	ID=id867;Parent=tr143;transcript_id=tr143
NC_037328.1	LoRTIA	exon	113346923	113347010	1	+	.	ID=id868;Parent=tr143;transcript_id=tr143
NC_037328.1	LoRTIA	exon	113349790	113349845	1	+	.	ID=id869;Parent=tr143;transcript_id=tr143
NC_037328.1	LoRTIA	exon	113351543	113351607	1	+	.	ID=id870;Parent=tr143;transcript_id=tr143
NC_037328.1	LoRTIA	exon	113352284	113352427	1	+	.	ID=id871;Parent=tr143;transcript_id=tr143
NC_037328.1	LoRTIA	exon	113354627	113354744	1	+	.	ID=id872;Parent=tr143;transcript_id=tr143
NC_037328.1	LoRTIA	exon	113355686	113355784	1	+	.	ID=id873;Parent=tr143;transcript_id=tr143
NC_037328.1	LoRTIA	exon	113360900	113361073	1	+	.	ID=id874;Parent=tr143;transcript_id=tr143
NC_037328.1	LoRTIA	exon	113361225	113361311	1	+	.	ID=id875;Parent=tr143;transcript_id=tr143
NC_037328.1	LoRTIA	exon	113362884	113362967	1	+	.	ID=id876;Parent=tr143;transcript_id=tr143
NC_037328.1	LoRTIA	exon	113365772	113365871	1	+	.	ID=id877;Parent=tr143;transcript_id=tr143
NC_037328.1	LoRTIA	exon	113365966	113366056	1	+	.	ID=id878;Parent=tr143;transcript_id=tr143
NC_037328.1	LoRTIA	exon	113368961	113369081	1	+	.	ID=id879;Parent=tr143;transcript_id=tr143
NC_037328.1	LoRTIA	exon	113370432	113370584	1	+	.	ID=id880;Parent=tr143;transcript_id=tr143
NC_037328.1	LoRTIA	exon	113370881	113371551	1	+	.	ID=id881;Parent=tr143;transcript_id=tr143
NC_037328.1	LoRTIA	exon	115302495	115305919	1	-	.	ID=id882;Parent=tr144;transcript_id=tr144
NC_037328.1	LoRTIA	mRNA	115302495	115496547	1	-	.	ID=tr144;transcript_id=tr144
NC_037328.1	LoRTIA	exon	115308850	115308924	1	-	.	ID=id883;Parent=tr144;transcript_id=tr144
NC_037328.1	LoRTIA	exon	115311909	115312003	1	-	.	ID=id884;Parent=tr144;transcript_id=tr144
NC_037328.1	LoRTIA	exon	115320101	115320254	1	-	.	ID=id885;Parent=tr144;transcript_id=tr144
NC_037328.1	LoRTIA	exon	115322369	115322626	1	-	.	ID=id886;Parent=tr144;transcript_id=tr144
NC_037328.1	LoRTIA	exon	115332843	115333043	1	-	.	ID=id887;Parent=tr144;transcript_id=tr144
NC_037328.1	LoRTIA	exon	115344378	115344548	1	-	.	ID=id888;Parent=tr144;transcript_id=tr144
NC_037328.1	LoRTIA	exon	115461409	115462394	1	-	.	ID=id889;Parent=tr144;transcript_id=tr144
NC_037328.1	LoRTIA	exon	115496383	115496547	1	-	.	ID=id890;Parent=tr144;transcript_id=tr144
NC_037328.1	LoRTIA	exon	117509569	117509826	1	-	.	ID=id891;Parent=tr145;transcript_id=tr145
NC_037328.1	LoRTIA	mRNA	117509569	117537546	1	-	.	ID=tr145;transcript_id=tr145
NC_037328.1	LoRTIA	exon	117510375	117510528	1	-	.	ID=id892;Parent=tr145;transcript_id=tr145
NC_037328.1	LoRTIA	exon	117512705	117512792	1	-	.	ID=id893;Parent=tr145;transcript_id=tr145
NC_037328.1	LoRTIA	exon	117514974	117515835	1	-	.	ID=id894;Parent=tr145;transcript_id=tr145
NC_037328.1	LoRTIA	exon	117537352	117537546	1	-	.	ID=id895;Parent=tr145;transcript_id=tr145
NC_037328.1	LoRTIA	exon	117598273	117598727	2	+	.	ID=id896;Parent=tr146;transcript_id=tr146
NC_037328.1	LoRTIA	mRNA	117598273	117602810	2	+	.	ID=tr146;transcript_id=tr146
NC_037328.1	LoRTIA	exon	117599007	117599082	2	+	.	ID=id897;Parent=tr146;transcript_id=tr146
NC_037328.1	LoRTIA	exon	117600268	117602810	2	+	.	ID=id898;Parent=tr146;transcript_id=tr146
NC_037328.1	LoRTIA	exon	118223011	118224376	1	-	.	ID=id899;Parent=tr147;transcript_id=tr147
NC_037328.1	LoRTIA	mRNA	118223011	118350051	1	-	.	ID=tr147;transcript_id=tr147
NC_037328.1	LoRTIA	exon	118224619	118224699	1	-	.	ID=id900;Parent=tr147;transcript_id=tr147
NC_037328.1	LoRTIA	exon	118260261	118260354	1	-	.	ID=id901;Parent=tr147;transcript_id=tr147
NC_037328.1	LoRTIA	exon	118273648	118273753	1	-	.	ID=id902;Parent=tr147;transcript_id=tr147
NC_037328.1	LoRTIA	exon	118278095	118278185	1	-	.	ID=id903;Parent=tr147;transcript_id=tr147
NC_037328.1	LoRTIA	exon	118284535	118284622	1	-	.	ID=id904;Parent=tr147;transcript_id=tr147
NC_037328.1	LoRTIA	exon	118304114	118304239	1	-	.	ID=id905;Parent=tr147;transcript_id=tr147
NC_037328.1	LoRTIA	exon	118319405	118319485	1	-	.	ID=id906;Parent=tr147;transcript_id=tr147
NC_037328.1	LoRTIA	exon	118325826	118325955	1	-	.	ID=id907;Parent=tr147;transcript_id=tr147
NC_037328.1	LoRTIA	exon	118349950	118350051	1	-	.	ID=id908;Parent=tr147;transcript_id=tr147
NC_037328.1	LoRTIA	exon	118809487	118809743	1	+	.	ID=id914;Parent=tr149;transcript_id=tr149
NC_037328.1	LoRTIA	exon	118809487	118809766	44	+	.	ID=id909;Parent=tr148;transcript_id=tr148
NC_037328.1	LoRTIA	exon	118809487	118809766	3	+	.	ID=id919;Parent=tr150;transcript_id=tr150
NC_037328.1	LoRTIA	exon	118809487	118809766	7	+	.	ID=id923;Parent=tr151;transcript_id=tr151
NC_037328.1	LoRTIA	exon	118809487	118809766	2	+	.	ID=id928;Parent=tr152;transcript_id=tr152
NC_037328.1	LoRTIA	mRNA	118809487	118814857	2	+	.	ID=tr152;transcript_id=tr152
NC_037328.1	LoRTIA	mRNA	118809487	118817546	7	+	.	ID=tr151;transcript_id=tr151
NC_037328.1	LoRTIA	mRNA	118809487	118817969	44	+	.	ID=tr148;transcript_id=tr148
NC_037328.1	LoRTIA	mRNA	118809487	118817969	1	+	.	ID=tr149;transcript_id=tr149
NC_037328.1	LoRTIA	mRNA	118809487	118817969	3	+	.	ID=tr150;transcript_id=tr150
NC_037328.1	LoRTIA	exon	118811237	118811327	1	+	.	ID=id932;Parent=tr153;transcript_id=tr153
NC_037328.1	LoRTIA	mRNA	118811237	118817969	1	+	.	ID=tr153;transcript_id=tr153
NC_037328.1	LoRTIA	exon	118811238	118811327	44	+	.	ID=id910;Parent=tr148;transcript_id=tr148
NC_037328.1	LoRTIA	exon	118811238	118811327	1	+	.	ID=id915;Parent=tr149;transcript_id=tr149
NC_037328.1	LoRTIA	exon	118811238	118811327	7	+	.	ID=id924;Parent=tr151;transcript_id=tr151
NC_037328.1	LoRTIA	exon	118811238	118811327	2	+	.	ID=id929;Parent=tr152;transcript_id=tr152
NC_037328.1	LoRTIA	exon	118811238	118811562	3	+	.	ID=id920;Parent=tr150;transcript_id=tr150
NC_037328.1	LoRTIA	exon	118811265	118811327	1	+	.	ID=id936;Parent=tr154;transcript_id=tr154
NC_037328.1	LoRTIA	mRNA	118811265	118817546	1	+	.	ID=tr154;transcript_id=tr154
NC_037328.1	LoRTIA	exon	118811417	118811562	44	+	.	ID=id911;Parent=tr148;transcript_id=tr148
NC_037328.1	LoRTIA	exon	118811417	118811562	1	+	.	ID=id916;Parent=tr149;transcript_id=tr149
NC_037328.1	LoRTIA	exon	118811417	118811562	7	+	.	ID=id925;Parent=tr151;transcript_id=tr151
NC_037328.1	LoRTIA	exon	118811417	118811562	2	+	.	ID=id930;Parent=tr152;transcript_id=tr152
NC_037328.1	LoRTIA	exon	118811417	118811562	1	+	.	ID=id933;Parent=tr153;transcript_id=tr153
NC_037328.1	LoRTIA	exon	118811417	118811562	1	+	.	ID=id937;Parent=tr154;transcript_id=tr154
NC_037328.1	LoRTIA	exon	118814706	118814857	2	+	.	ID=id931;Parent=tr152;transcript_id=tr152
NC_037328.1	LoRTIA	exon	118814706	118814886	44	+	.	ID=id912;Parent=tr148;transcript_id=tr148
NC_037328.1	LoRTIA	exon	118814706	118814886	1	+	.	ID=id917;Parent=tr149;transcript_id=tr149
NC_037328.1	LoRTIA	exon	118814706	118814886	3	+	.	ID=id921;Parent=tr150;transcript_id=tr150
NC_037328.1	LoRTIA	exon	118814706	118814886	7	+	.	ID=id926;Parent=tr151;transcript_id=tr151
NC_037328.1	LoRTIA	exon	118814706	118814886	1	+	.	ID=id934;Parent=tr153;transcript_id=tr153
NC_037328.1	LoRTIA	exon	118814706	118814886	1	+	.	ID=id938;Parent=tr154;transcript_id=tr154
NC_037328.1	LoRTIA	exon	118817116	118817546	7	+	.	ID=id927;Parent=tr151;transcript_id=tr151
NC_037328.1	LoRTIA	exon	118817116	118817546	1	+	.	ID=id939;Parent=tr154;transcript_id=tr154
NC_037328.1	LoRTIA	exon	118817116	118817969	44	+	.	ID=id913;Parent=tr148;transcript_id=tr148
NC_037328.1	LoRTIA	exon	118817116	118817969	1	+	.	ID=id918;Parent=tr149;transcript_id=tr149
NC_037328.1	LoRTIA	exon	118817116	118817969	3	+	.	ID=id922;Parent=tr150;transcript_id=tr150
NC_037328.1	LoRTIA	exon	118817116	118817969	1	+	.	ID=id935;Parent=tr153;transcript_id=tr153
NC_037328.1	LoRTIA	exon	121946324	121946456	2	+	.	ID=id940;Parent=tr155;transcript_id=tr155
NC_037328.1	LoRTIA	mRNA	121946324	121974118	2	+	.	ID=tr155;transcript_id=tr155
NC_037328.1	LoRTIA	exon	121954512	121954537	2	+	.	ID=id941;Parent=tr155;transcript_id=tr155
NC_037328.1	LoRTIA	exon	121957880	121957921	2	+	.	ID=id942;Parent=tr155;transcript_id=tr155
NC_037328.1	LoRTIA	exon	121961270	121961472	2	+	.	ID=id943;Parent=tr155;transcript_id=tr155
NC_037328.1	LoRTIA	exon	121962775	121962817	2	+	.	ID=id944;Parent=tr155;transcript_id=tr155
NC_037328.1	LoRTIA	exon	121965361	121965581	2	+	.	ID=id945;Parent=tr155;transcript_id=tr155
NC_037328.1	LoRTIA	exon	121967767	121967928	2	+	.	ID=id946;Parent=tr155;transcript_id=tr155
NC_037328.1	LoRTIA	exon	121970568	121970729	2	+	.	ID=id947;Parent=tr155;transcript_id=tr155
NC_037328.1	LoRTIA	exon	121973161	121974118	2	+	.	ID=id948;Parent=tr155;transcript_id=tr155
NC_037328.1	LoRTIA	exon	126323537	126325712	1	-	.	ID=id949;Parent=tr156;transcript_id=tr156
NC_037328.1	LoRTIA	mRNA	126323537	126452887	1	-	.	ID=tr156;transcript_id=tr156
NC_037328.1	LoRTIA	exon	126325947	126326071	1	-	.	ID=id950;Parent=tr156;transcript_id=tr156
NC_037328.1	LoRTIA	exon	126334372	126334495	1	-	.	ID=id951;Parent=tr156;transcript_id=tr156
NC_037328.1	LoRTIA	exon	126334946	126335079	1	-	.	ID=id952;Parent=tr156;transcript_id=tr156
NC_037328.1	LoRTIA	exon	126343025	126343139	1	-	.	ID=id953;Parent=tr156;transcript_id=tr156
NC_037328.1	LoRTIA	exon	126346578	126346656	1	-	.	ID=id954;Parent=tr156;transcript_id=tr156
NC_037328.1	LoRTIA	exon	126352132	126352327	1	-	.	ID=id955;Parent=tr156;transcript_id=tr156
NC_037328.1	LoRTIA	exon	126354819	126354914	1	-	.	ID=id956;Parent=tr156;transcript_id=tr156
NC_037328.1	LoRTIA	exon	126356270	126356412	1	-	.	ID=id957;Parent=tr156;transcript_id=tr156
NC_037328.1	LoRTIA	exon	126356494	126356659	1	-	.	ID=id958;Parent=tr156;transcript_id=tr156
NC_037328.1	LoRTIA	exon	126365390	126365471	1	-	.	ID=id959;Parent=tr156;transcript_id=tr156
NC_037328.1	LoRTIA	exon	126367666	126367798	1	-	.	ID=id960;Parent=tr156;transcript_id=tr156
NC_037328.1	LoRTIA	exon	126374457	126374586	1	-	.	ID=id961;Parent=tr156;transcript_id=tr156
NC_037328.1	LoRTIA	exon	126376418	126376581	1	-	.	ID=id962;Parent=tr156;transcript_id=tr156
NC_037328.1	LoRTIA	exon	126382573	126382678	1	-	.	ID=id963;Parent=tr156;transcript_id=tr156
NC_037328.1	LoRTIA	exon	126439061	126439215	1	-	.	ID=id964;Parent=tr156;transcript_id=tr156
NC_037328.1	LoRTIA	exon	126452824	126452887	1	-	.	ID=id965;Parent=tr156;transcript_id=tr156
NC_037328.1	LoRTIA	exon	127050090	127050763	1	-	.	ID=id966;Parent=tr157;transcript_id=tr157
NC_037328.1	LoRTIA	mRNA	127050090	127086252	1	-	.	ID=tr157;transcript_id=tr157
NC_037328.1	LoRTIA	exon	127052670	127052756	1	-	.	ID=id967;Parent=tr157;transcript_id=tr157
NC_037328.1	LoRTIA	exon	127056846	127056896	1	-	.	ID=id968;Parent=tr157;transcript_id=tr157
NC_037328.1	LoRTIA	exon	127059705	127059889	1	-	.	ID=id969;Parent=tr157;transcript_id=tr157
NC_037328.1	LoRTIA	exon	127065765	127065872	1	-	.	ID=id970;Parent=tr157;transcript_id=tr157
NC_037328.1	LoRTIA	exon	127069208	127069336	1	-	.	ID=id971;Parent=tr157;transcript_id=tr157
NC_037328.1	LoRTIA	exon	127085983	127086252	1	-	.	ID=id972;Parent=tr157;transcript_id=tr157
NC_037328.1	LoRTIA	exon	128006588	128010475	1	-	.	ID=id973;Parent=tr158;transcript_id=tr158
NC_037328.1	LoRTIA	mRNA	128006588	128042640	1	-	.	ID=tr158;transcript_id=tr158
NC_037328.1	LoRTIA	exon	128011691	128011980	1	-	.	ID=id974;Parent=tr158;transcript_id=tr158
NC_037328.1	LoRTIA	exon	128014378	128014444	1	-	.	ID=id975;Parent=tr158;transcript_id=tr158
NC_037328.1	LoRTIA	exon	128022116	128022216	1	-	.	ID=id976;Parent=tr158;transcript_id=tr158
NC_037328.1	LoRTIA	exon	128024323	128024400	1	-	.	ID=id977;Parent=tr158;transcript_id=tr158
NC_037328.1	LoRTIA	exon	128029397	128029561	1	-	.	ID=id978;Parent=tr158;transcript_id=tr158
NC_037328.1	LoRTIA	exon	128042379	128042640	1	-	.	ID=id979;Parent=tr158;transcript_id=tr158
NC_037328.1	LoRTIA	exon	129741109	129741234	1	-	.	ID=id980;Parent=tr159;transcript_id=tr159
NC_037328.1	LoRTIA	mRNA	129741109	129754516	1	-	.	ID=tr159;transcript_id=tr159
NC_037328.1	LoRTIA	exon	129742196	129742304	1	-	.	ID=id981;Parent=tr159;transcript_id=tr159
NC_037328.1	LoRTIA	exon	129744712	129744857	1	-	.	ID=id982;Parent=tr159;transcript_id=tr159
NC_037328.1	LoRTIA	exon	129746071	129746154	1	-	.	ID=id983;Parent=tr159;transcript_id=tr159
NC_037328.1	LoRTIA	exon	129746458	129746601	1	-	.	ID=id984;Parent=tr159;transcript_id=tr159
NC_037328.1	LoRTIA	exon	129748892	129749056	1	-	.	ID=id985;Parent=tr159;transcript_id=tr159
NC_037328.1	LoRTIA	exon	129750126	129750289	1	-	.	ID=id986;Parent=tr159;transcript_id=tr159
NC_037328.1	LoRTIA	exon	129754337	129754516	1	-	.	ID=id987;Parent=tr159;transcript_id=tr159
NC_037328.1	LoRTIA	mRNA	130117053	130117415	3	-	.	ID=tr160;transcript_id=tr160
NC_037328.1	LoRTIA	mRNA	130568041	130569367	2	+	.	ID=tr161;transcript_id=tr161
NC_037328.1	LoRTIA	exon	130943046	130943370	1	+	.	ID=id988;Parent=tr162;transcript_id=tr162
NC_037328.1	LoRTIA	mRNA	130943046	130954774	1	+	.	ID=tr162;transcript_id=tr162
NC_037328.1	LoRTIA	exon	130944220	130944344	1	+	.	ID=id989;Parent=tr162;transcript_id=tr162
NC_037328.1	LoRTIA	exon	130946260	130946340	1	+	.	ID=id990;Parent=tr162;transcript_id=tr162
NC_037328.1	LoRTIA	exon	130948100	130948185	1	+	.	ID=id991;Parent=tr162;transcript_id=tr162
NC_037328.1	LoRTIA	exon	130949278	130949502	1	+	.	ID=id992;Parent=tr162;transcript_id=tr162
NC_037328.1	LoRTIA	exon	130952941	130953021	1	+	.	ID=id993;Parent=tr162;transcript_id=tr162
NC_037328.1	LoRTIA	exon	130953271	130953416	1	+	.	ID=id994;Parent=tr162;transcript_id=tr162
NC_037328.1	LoRTIA	exon	130953889	130954774	1	+	.	ID=id995;Parent=tr162;transcript_id=tr162
NC_037328.1	LoRTIA	exon	132929371	132929682	1	-	.	ID=id996;Parent=tr163;transcript_id=tr163
NC_037328.1	LoRTIA	mRNA	132929371	133024308	1	-	.	ID=tr163;transcript_id=tr163
NC_037328.1	LoRTIA	exon	132929417	132929682	1	-	.	ID=id1011;Parent=tr164;transcript_id=tr164
NC_037328.1	LoRTIA	mRNA	132929417	133024308	1	-	.	ID=tr164;transcript_id=tr164
NC_037328.1	LoRTIA	exon	132930669	132930768	1	-	.	ID=id997;Parent=tr163;transcript_id=tr163
NC_037328.1	LoRTIA	exon	132930669	132930768	1	-	.	ID=id1012;Parent=tr164;transcript_id=tr164
NC_037328.1	LoRTIA	exon	132931693	132931791	1	-	.	ID=id998;Parent=tr163;transcript_id=tr163
NC_037328.1	LoRTIA	exon	132931693	132931791	1	-	.	ID=id1013;Parent=tr164;transcript_id=tr164
NC_037328.1	LoRTIA	exon	132932187	132932287	1	-	.	ID=id999;Parent=tr163;transcript_id=tr163
NC_037328.1	LoRTIA	exon	132932187	132932287	1	-	.	ID=id1014;Parent=tr164;transcript_id=tr164
NC_037328.1	LoRTIA	exon	132932526	132932633	1	-	.	ID=id1000;Parent=tr163;transcript_id=tr163
NC_037328.1	LoRTIA	exon	132932526	132932633	1	-	.	ID=id1015;Parent=tr164;transcript_id=tr164
NC_037328.1	LoRTIA	exon	132963714	132963837	1	-	.	ID=id1001;Parent=tr163;transcript_id=tr163
NC_037328.1	LoRTIA	exon	132963714	132963837	1	-	.	ID=id1016;Parent=tr164;transcript_id=tr164
NC_037328.1	LoRTIA	exon	132979528	132979609	1	-	.	ID=id1002;Parent=tr163;transcript_id=tr163
NC_037328.1	LoRTIA	exon	132979528	132979609	1	-	.	ID=id1017;Parent=tr164;transcript_id=tr164
NC_037328.1	LoRTIA	exon	132981206	132981326	1	-	.	ID=id1003;Parent=tr163;transcript_id=tr163
NC_037328.1	LoRTIA	exon	132981206	132981326	1	-	.	ID=id1018;Parent=tr164;transcript_id=tr164
NC_037328.1	LoRTIA	exon	132983952	132984060	1	-	.	ID=id1004;Parent=tr163;transcript_id=tr163
NC_037328.1	LoRTIA	exon	132983952	132984060	1	-	.	ID=id1019;Parent=tr164;transcript_id=tr164
NC_037328.1	LoRTIA	exon	133004691	133004801	1	-	.	ID=id1005;Parent=tr163;transcript_id=tr163
NC_037328.1	LoRTIA	exon	133004691	133004801	1	-	.	ID=id1020;Parent=tr164;transcript_id=tr164
NC_037328.1	LoRTIA	exon	133016116	133016229	1	-	.	ID=id1006;Parent=tr163;transcript_id=tr163
NC_037328.1	LoRTIA	exon	133016116	133016229	1	-	.	ID=id1021;Parent=tr164;transcript_id=tr164
NC_037328.1	LoRTIA	exon	133018020	133018076	1	-	.	ID=id1007;Parent=tr163;transcript_id=tr163
NC_037328.1	LoRTIA	exon	133018020	133018076	1	-	.	ID=id1022;Parent=tr164;transcript_id=tr164
NC_037328.1	LoRTIA	exon	133020747	133020815	1	-	.	ID=id1008;Parent=tr163;transcript_id=tr163
NC_037328.1	LoRTIA	exon	133020747	133020815	1	-	.	ID=id1023;Parent=tr164;transcript_id=tr164
NC_037328.1	LoRTIA	exon	133021958	133022077	1	-	.	ID=id1009;Parent=tr163;transcript_id=tr163
NC_037328.1	LoRTIA	exon	133021958	133022077	1	-	.	ID=id1024;Parent=tr164;transcript_id=tr164
NC_037328.1	LoRTIA	exon	133024114	133024308	1	-	.	ID=id1010;Parent=tr163;transcript_id=tr163
NC_037328.1	LoRTIA	exon	133024114	133024308	1	-	.	ID=id1025;Parent=tr164;transcript_id=tr164
NC_037328.1	LoRTIA	exon	135336783	135336985	1	+	.	ID=id1026;Parent=tr165;transcript_id=tr165
NC_037328.1	LoRTIA	mRNA	135336783	135424110	1	+	.	ID=tr165;transcript_id=tr165
NC_037328.1	LoRTIA	exon	135382022	135382159	1	+	.	ID=id1027;Parent=tr165;transcript_id=tr165
NC_037328.1	LoRTIA	exon	135386914	135387076	1	+	.	ID=id1028;Parent=tr165;transcript_id=tr165
NC_037328.1	LoRTIA	exon	135403102	135403329	1	+	.	ID=id1029;Parent=tr165;transcript_id=tr165
NC_037328.1	LoRTIA	exon	135404354	135404452	1	+	.	ID=id1030;Parent=tr165;transcript_id=tr165
NC_037328.1	LoRTIA	exon	135407129	135407265	1	+	.	ID=id1031;Parent=tr165;transcript_id=tr165
NC_037328.1	LoRTIA	exon	135409438	135409516	1	+	.	ID=id1032;Parent=tr165;transcript_id=tr165
NC_037328.1	LoRTIA	exon	135410009	135410173	1	+	.	ID=id1033;Parent=tr165;transcript_id=tr165
NC_037328.1	LoRTIA	exon	135411647	135411836	1	+	.	ID=id1034;Parent=tr165;transcript_id=tr165
NC_037328.1	LoRTIA	exon	135413442	135413607	1	+	.	ID=id1035;Parent=tr165;transcript_id=tr165
NC_037328.1	LoRTIA	exon	135416137	135416300	1	+	.	ID=id1036;Parent=tr165;transcript_id=tr165
NC_037328.1	LoRTIA	exon	135420392	135420456	1	+	.	ID=id1037;Parent=tr165;transcript_id=tr165
NC_037328.1	LoRTIA	exon	135422868	135422991	1	+	.	ID=id1038;Parent=tr165;transcript_id=tr165
NC_037328.1	LoRTIA	exon	135423872	135424110	1	+	.	ID=id1039;Parent=tr165;transcript_id=tr165
NC_037328.1	LoRTIA	exon	135531708	135533343	1	-	.	ID=id1040;Parent=tr166;transcript_id=tr166
NC_037328.1	LoRTIA	mRNA	135531708	135572577	1	-	.	ID=tr166;transcript_id=tr166
NC_037328.1	LoRTIA	exon	135532280	135533343	1	-	.	ID=id1047;Parent=tr167;transcript_id=tr167
NC_037328.1	LoRTIA	mRNA	135532280	135572577	1	-	.	ID=tr167;transcript_id=tr167
NC_037328.1	LoRTIA	exon	135540965	135541019	1	-	.	ID=id1041;Parent=tr166;transcript_id=tr166
NC_037328.1	LoRTIA	exon	135540965	135541019	1	-	.	ID=id1048;Parent=tr167;transcript_id=tr167
NC_037328.1	LoRTIA	exon	135551897	135552033	1	-	.	ID=id1042;Parent=tr166;transcript_id=tr166
NC_037328.1	LoRTIA	exon	135551897	135552033	1	-	.	ID=id1049;Parent=tr167;transcript_id=tr167
NC_037328.1	LoRTIA	exon	135566594	135566676	1	-	.	ID=id1043;Parent=tr166;transcript_id=tr166
NC_037328.1	LoRTIA	exon	135566594	135566676	1	-	.	ID=id1050;Parent=tr167;transcript_id=tr167
NC_037328.1	LoRTIA	exon	135570761	135570838	1	-	.	ID=id1044;Parent=tr166;transcript_id=tr166
NC_037328.1	LoRTIA	exon	135570761	135570838	1	-	.	ID=id1051;Parent=tr167;transcript_id=tr167
NC_037328.1	LoRTIA	exon	135571674	135571768	1	-	.	ID=id1045;Parent=tr166;transcript_id=tr166
NC_037328.1	LoRTIA	exon	135571674	135571768	1	-	.	ID=id1052;Parent=tr167;transcript_id=tr167
NC_037328.1	LoRTIA	exon	135572391	135572577	1	-	.	ID=id1046;Parent=tr166;transcript_id=tr166
NC_037328.1	LoRTIA	exon	135572391	135572577	1	-	.	ID=id1053;Parent=tr167;transcript_id=tr167
NC_037328.1	LoRTIA	exon	135880376	135880452	1	-	.	ID=id1054;Parent=tr169;transcript_id=tr169
NC_037328.1	LoRTIA	mRNA	135880376	135881717	1	-	.	ID=tr168;transcript_id=tr168
NC_037328.1	LoRTIA	mRNA	135880376	135881717	1	-	.	ID=tr169;transcript_id=tr169
NC_037328.1	LoRTIA	exon	135881145	135881717	1	-	.	ID=id1055;Parent=tr169;transcript_id=tr169
NC_037328.1	LoRTIA	mRNA	136707067	136707456	1	-	.	ID=tr170;transcript_id=tr170
NC_037328.1	LoRTIA	exon	139225713	139225919	1	-	.	ID=id1056;Parent=tr171;transcript_id=tr171
NC_037328.1	LoRTIA	exon	139225713	139225919	4	-	.	ID=id1063;Parent=tr172;transcript_id=tr172
NC_037328.1	LoRTIA	mRNA	139225713	139238322	1	-	.	ID=tr171;transcript_id=tr171
NC_037328.1	LoRTIA	mRNA	139225713	139238322	4	-	.	ID=tr172;transcript_id=tr172
NC_037328.1	LoRTIA	exon	139229258	139229394	1	-	.	ID=id1057;Parent=tr171;transcript_id=tr171
NC_037328.1	LoRTIA	exon	139229258	139229394	4	-	.	ID=id1064;Parent=tr172;transcript_id=tr172
NC_037328.1	LoRTIA	exon	139230449	139230647	1	-	.	ID=id1058;Parent=tr171;transcript_id=tr171
NC_037328.1	LoRTIA	exon	139230449	139230647	4	-	.	ID=id1065;Parent=tr172;transcript_id=tr172
NC_037328.1	LoRTIA	exon	139233242	139233304	1	-	.	ID=id1059;Parent=tr171;transcript_id=tr171
NC_037328.1	LoRTIA	exon	139233242	139233304	4	-	.	ID=id1066;Parent=tr172;transcript_id=tr172
NC_037328.1	LoRTIA	exon	139235494	139235645	1	-	.	ID=id1060;Parent=tr171;transcript_id=tr171
NC_037328.1	LoRTIA	exon	139235494	139235645	4	-	.	ID=id1067;Parent=tr172;transcript_id=tr172
NC_037328.1	LoRTIA	exon	139236715	139236817	1	-	.	ID=id1061;Parent=tr171;transcript_id=tr171
NC_037328.1	LoRTIA	exon	139236715	139236821	4	-	.	ID=id1068;Parent=tr172;transcript_id=tr172
NC_037328.1	LoRTIA	exon	139238160	139238322	1	-	.	ID=id1062;Parent=tr171;transcript_id=tr171
NC_037328.1	LoRTIA	exon	139238160	139238322	4	-	.	ID=id1069;Parent=tr172;transcript_id=tr172
NC_037328.1	LoRTIA	mRNA	139308074	139308805	7	+	.	ID=tr173;transcript_id=tr173
NC_037328.1	LoRTIA	exon	139406022	139406888	1	-	.	ID=id1070;Parent=tr174;transcript_id=tr174
NC_037328.1	LoRTIA	mRNA	139406022	139412426	1	-	.	ID=tr174;transcript_id=tr174
NC_037328.1	LoRTIA	exon	139406036	139406888	1	-	.	ID=id1076;Parent=tr175;transcript_id=tr175
NC_037328.1	LoRTIA	exon	139406036	139406888	2	-	.	ID=id1080;Parent=tr176;transcript_id=tr176
NC_037328.1	LoRTIA	exon	139406036	139406888	2	-	.	ID=id1086;Parent=tr177;transcript_id=tr177
NC_037328.1	LoRTIA	exon	139406036	139406888	1	-	.	ID=id1092;Parent=tr179;transcript_id=tr179
NC_037328.1	LoRTIA	mRNA	139406036	139412426	1	-	.	ID=tr175;transcript_id=tr175
NC_037328.1	LoRTIA	mRNA	139406036	139412426	2	-	.	ID=tr176;transcript_id=tr176
NC_037328.1	LoRTIA	mRNA	139406036	139412426	2	-	.	ID=tr178;transcript_id=tr178
NC_037328.1	LoRTIA	mRNA	139406036	139412459	2	-	.	ID=tr177;transcript_id=tr177
NC_037328.1	LoRTIA	mRNA	139406036	139412459	1	-	.	ID=tr179;transcript_id=tr179
NC_037328.1	LoRTIA	exon	139408596	139408724	1	-	.	ID=id1071;Parent=tr174;transcript_id=tr174
NC_037328.1	LoRTIA	exon	139408596	139408724	1	-	.	ID=id1077;Parent=tr175;transcript_id=tr175
NC_037328.1	LoRTIA	exon	139408596	139408724	2	-	.	ID=id1081;Parent=tr176;transcript_id=tr176
NC_037328.1	LoRTIA	exon	139408596	139408724	2	-	.	ID=id1087;Parent=tr177;transcript_id=tr177
NC_037328.1	LoRTIA	exon	139408596	139408724	1	-	.	ID=id1093;Parent=tr179;transcript_id=tr179
NC_037328.1	LoRTIA	exon	139411693	139411743	1	-	.	ID=id1072;Parent=tr174;transcript_id=tr174
NC_037328.1	LoRTIA	exon	139411693	139411743	2	-	.	ID=id1082;Parent=tr176;transcript_id=tr176
NC_037328.1	LoRTIA	exon	139411693	139411743	2	-	.	ID=id1088;Parent=tr177;transcript_id=tr177
NC_037328.1	LoRTIA	exon	139411693	139411775	1	-	.	ID=id1094;Parent=tr179;transcript_id=tr179
NC_037328.1	LoRTIA	exon	139411693	139411973	1	-	.	ID=id1078;Parent=tr175;transcript_id=tr175
NC_037328.1	LoRTIA	exon	139411826	139411855	1	-	.	ID=id1073;Parent=tr174;transcript_id=tr174
NC_037328.1	LoRTIA	exon	139411826	139411855	2	-	.	ID=id1083;Parent=tr176;transcript_id=tr176
NC_037328.1	LoRTIA	exon	139411826	139411855	2	-	.	ID=id1089;Parent=tr177;transcript_id=tr177
NC_037328.1	LoRTIA	exon	139411941	139411973	1	-	.	ID=id1074;Parent=tr174;transcript_id=tr174
NC_037328.1	LoRTIA	exon	139411941	139411973	2	-	.	ID=id1084;Parent=tr176;transcript_id=tr176
NC_037328.1	LoRTIA	exon	139411941	139411973	2	-	.	ID=id1090;Parent=tr177;transcript_id=tr177
NC_037328.1	LoRTIA	exon	139412289	139412459	1	-	.	ID=id1095;Parent=tr179;transcript_id=tr179
NC_037328.1	LoRTIA	exon	139412304	139412426	1	-	.	ID=id1075;Parent=tr174;transcript_id=tr174
NC_037328.1	LoRTIA	exon	139412304	139412426	1	-	.	ID=id1079;Parent=tr175;transcript_id=tr175
NC_037328.1	LoRTIA	exon	139412304	139412426	2	-	.	ID=id1085;Parent=tr176;transcript_id=tr176
NC_037328.1	LoRTIA	exon	139412304	139412459	2	-	.	ID=id1091;Parent=tr177;transcript_id=tr177
NC_037328.1	LoRTIA	exon	139443081	139443204	1	+	.	ID=id1096;Parent=tr180;transcript_id=tr180
NC_037328.1	LoRTIA	mRNA	139443081	139458043	1	+	.	ID=tr180;transcript_id=tr180
NC_037328.1	LoRTIA	exon	139451065	139451230	1	+	.	ID=id1097;Parent=tr180;transcript_id=tr180
NC_037328.1	LoRTIA	exon	139452240	139452307	1	+	.	ID=id1098;Parent=tr180;transcript_id=tr180
NC_037328.1	LoRTIA	exon	139455317	139455431	1	+	.	ID=id1099;Parent=tr180;transcript_id=tr180
NC_037328.1	LoRTIA	exon	139457148	139458043	1	+	.	ID=id1100;Parent=tr180;transcript_id=tr180
NC_037328.1	LoRTIA	exon	143120369	143120500	1	+	.	ID=id1101;Parent=tr181;transcript_id=tr181
NC_037328.1	LoRTIA	mRNA	143120369	143131757	1	+	.	ID=tr181;transcript_id=tr181
NC_037328.1	LoRTIA	exon	143127943	143129040	1	+	.	ID=id1102;Parent=tr181;transcript_id=tr181
NC_037328.1	LoRTIA	exon	143131174	143131757	1	+	.	ID=id1103;Parent=tr181;transcript_id=tr181
NC_037328.1	LoRTIA	exon	143261991	143262260	1	-	.	ID=id1112;Parent=tr183;transcript_id=tr183
NC_037328.1	LoRTIA	exon	143261991	143262266	2	-	.	ID=id1104;Parent=tr182;transcript_id=tr182
NC_037328.1	LoRTIA	mRNA	143261991	143274944	2	-	.	ID=tr182;transcript_id=tr182
NC_037328.1	LoRTIA	mRNA	143261991	143274973	1	-	.	ID=tr183;transcript_id=tr183
NC_037328.1	LoRTIA	exon	143263428	143263520	2	-	.	ID=id1105;Parent=tr182;transcript_id=tr182
NC_037328.1	LoRTIA	exon	143263428	143263520	1	-	.	ID=id1113;Parent=tr183;transcript_id=tr183
NC_037328.1	LoRTIA	exon	143263602	143263735	2	-	.	ID=id1106;Parent=tr182;transcript_id=tr182
NC_037328.1	LoRTIA	exon	143263602	143263735	1	-	.	ID=id1114;Parent=tr183;transcript_id=tr183
NC_037328.1	LoRTIA	exon	143264233	143264331	2	-	.	ID=id1107;Parent=tr182;transcript_id=tr182
NC_037328.1	LoRTIA	exon	143264233	143264331	1	-	.	ID=id1115;Parent=tr183;transcript_id=tr183
NC_037328.1	LoRTIA	exon	143264480	143264529	2	-	.	ID=id1108;Parent=tr182;transcript_id=tr182
NC_037328.1	LoRTIA	exon	143264480	143264529	1	-	.	ID=id1116;Parent=tr183;transcript_id=tr183
NC_037328.1	LoRTIA	exon	143267745	143267811	2	-	.	ID=id1109;Parent=tr182;transcript_id=tr182
NC_037328.1	LoRTIA	exon	143267745	143267811	1	-	.	ID=id1117;Parent=tr183;transcript_id=tr183
NC_037328.1	LoRTIA	exon	143271018	143271105	2	-	.	ID=id1110;Parent=tr182;transcript_id=tr182
NC_037328.1	LoRTIA	exon	143271018	143271105	1	-	.	ID=id1118;Parent=tr183;transcript_id=tr183
NC_037328.1	LoRTIA	exon	143274859	143274944	2	-	.	ID=id1111;Parent=tr182;transcript_id=tr182
NC_037328.1	LoRTIA	exon	143274859	143274973	1	-	.	ID=id1119;Parent=tr183;transcript_id=tr183
NC_037328.1	LoRTIA	exon	143846934	143847270	6	-	.	ID=id1120;Parent=tr184;transcript_id=tr184
NC_037328.1	LoRTIA	exon	143846934	143847270	7	-	.	ID=id1123;Parent=tr185;transcript_id=tr185
NC_037328.1	LoRTIA	mRNA	143846934	143850386	6	-	.	ID=tr184;transcript_id=tr184
NC_037328.1	LoRTIA	mRNA	143846934	143850400	7	-	.	ID=tr185;transcript_id=tr185
NC_037328.1	LoRTIA	exon	143847694	143847795	6	-	.	ID=id1121;Parent=tr184;transcript_id=tr184
NC_037328.1	LoRTIA	exon	143847694	143847795	7	-	.	ID=id1124;Parent=tr185;transcript_id=tr185
NC_037328.1	LoRTIA	exon	143850210	143850386	6	-	.	ID=id1122;Parent=tr184;transcript_id=tr184
NC_037328.1	LoRTIA	exon	143850210	143850400	7	-	.	ID=id1125;Parent=tr185;transcript_id=tr185
NC_037328.1	LoRTIA	exon	143860587	143860781	2	+	.	ID=id1126;Parent=tr186;transcript_id=tr186
NC_037328.1	LoRTIA	mRNA	143860587	143874772	2	+	.	ID=tr186;transcript_id=tr186
NC_037328.1	LoRTIA	exon	143862669	143862751	2	+	.	ID=id1127;Parent=tr186;transcript_id=tr186
NC_037328.1	LoRTIA	exon	143864146	143864203	2	+	.	ID=id1128;Parent=tr186;transcript_id=tr186
NC_037328.1	LoRTIA	exon	143865704	143865789	2	+	.	ID=id1129;Parent=tr186;transcript_id=tr186
NC_037328.1	LoRTIA	exon	143866212	143866273	2	+	.	ID=id1130;Parent=tr186;transcript_id=tr186
NC_037328.1	LoRTIA	exon	143867847	143867976	2	+	.	ID=id1131;Parent=tr186;transcript_id=tr186
NC_037328.1	LoRTIA	exon	143868072	143868136	2	+	.	ID=id1132;Parent=tr186;transcript_id=tr186
NC_037328.1	LoRTIA	exon	143868304	143868485	2	+	.	ID=id1133;Parent=tr186;transcript_id=tr186
NC_037328.1	LoRTIA	exon	143871376	143871455	2	+	.	ID=id1134;Parent=tr186;transcript_id=tr186
NC_037328.1	LoRTIA	exon	143872102	143873316	2	+	.	ID=id1135;Parent=tr186;transcript_id=tr186
NC_037328.1	LoRTIA	exon	143874252	143874772	2	+	.	ID=id1136;Parent=tr186;transcript_id=tr186
NC_037328.1	LoRTIA	exon	143941890	143942011	1	+	.	ID=id1137;Parent=tr187;transcript_id=tr187
NC_037328.1	LoRTIA	mRNA	143941890	144025780	1	+	.	ID=tr187;transcript_id=tr187
NC_037328.1	LoRTIA	exon	143966423	143966484	1	+	.	ID=id1138;Parent=tr187;transcript_id=tr187
NC_037328.1	LoRTIA	exon	144009009	144009235	1	+	.	ID=id1139;Parent=tr187;transcript_id=tr187
NC_037328.1	LoRTIA	exon	144014683	144014852	1	+	.	ID=id1140;Parent=tr187;transcript_id=tr187
NC_037328.1	LoRTIA	exon	144015460	144015621	1	+	.	ID=id1141;Parent=tr187;transcript_id=tr187
NC_037328.1	LoRTIA	exon	144016525	144016678	1	+	.	ID=id1142;Parent=tr187;transcript_id=tr187
NC_037328.1	LoRTIA	exon	144017156	144017258	1	+	.	ID=id1143;Parent=tr187;transcript_id=tr187
NC_037328.1	LoRTIA	exon	144019906	144019981	1	+	.	ID=id1144;Parent=tr187;transcript_id=tr187
NC_037328.1	LoRTIA	exon	144024741	144024939	1	+	.	ID=id1145;Parent=tr187;transcript_id=tr187
NC_037328.1	LoRTIA	exon	144025535	144025780	1	+	.	ID=id1146;Parent=tr187;transcript_id=tr187
NC_037328.1	LoRTIA	exon	144223180	144227327	1	-	.	ID=id1147;Parent=tr188;transcript_id=tr188
NC_037328.1	LoRTIA	mRNA	144223180	144234811	1	-	.	ID=tr188;transcript_id=tr188
NC_037328.1	LoRTIA	exon	144228260	144228430	1	-	.	ID=id1148;Parent=tr188;transcript_id=tr188
NC_037328.1	LoRTIA	exon	144230592	144230873	1	-	.	ID=id1149;Parent=tr188;transcript_id=tr188
NC_037328.1	LoRTIA	exon	144231925	144233246	1	-	.	ID=id1150;Parent=tr188;transcript_id=tr188
NC_037328.1	LoRTIA	exon	144234626	144234811	1	-	.	ID=id1151;Parent=tr188;transcript_id=tr188
NC_037328.1	LoRTIA	exon	144308747	144308885	1	+	.	ID=id1152;Parent=tr189;transcript_id=tr189
NC_037328.1	LoRTIA	mRNA	144308747	144335967	1	+	.	ID=tr189;transcript_id=tr189
NC_037328.1	LoRTIA	exon	144314171	144314244	1	+	.	ID=id1153;Parent=tr189;transcript_id=tr189
NC_037328.1	LoRTIA	exon	144316301	144316378	1	+	.	ID=id1154;Parent=tr189;transcript_id=tr189
NC_037328.1	LoRTIA	exon	144319013	144319202	1	+	.	ID=id1155;Parent=tr189;transcript_id=tr189
NC_037328.1	LoRTIA	exon	144319856	144320021	1	+	.	ID=id1156;Parent=tr189;transcript_id=tr189
NC_037328.1	LoRTIA	exon	144320616	144320660	1	+	.	ID=id1157;Parent=tr189;transcript_id=tr189
NC_037328.1	LoRTIA	exon	144320918	144321026	1	+	.	ID=id1158;Parent=tr189;transcript_id=tr189
NC_037328.1	LoRTIA	exon	144322705	144322800	1	+	.	ID=id1159;Parent=tr189;transcript_id=tr189
NC_037328.1	LoRTIA	exon	144324890	144324982	1	+	.	ID=id1160;Parent=tr189;transcript_id=tr189
NC_037328.1	LoRTIA	exon	144326190	144326315	1	+	.	ID=id1161;Parent=tr189;transcript_id=tr189
NC_037328.1	LoRTIA	exon	144327303	144327337	1	+	.	ID=id1162;Parent=tr189;transcript_id=tr189
NC_037328.1	LoRTIA	exon	144327989	144328052	1	+	.	ID=id1163;Parent=tr189;transcript_id=tr189
NC_037328.1	LoRTIA	exon	144329853	144329999	1	+	.	ID=id1164;Parent=tr189;transcript_id=tr189
NC_037328.1	LoRTIA	exon	144330358	144330428	1	+	.	ID=id1165;Parent=tr189;transcript_id=tr189
NC_037328.1	LoRTIA	exon	144330875	144330962	1	+	.	ID=id1166;Parent=tr189;transcript_id=tr189
NC_037328.1	LoRTIA	exon	144331410	144331562	1	+	.	ID=id1167;Parent=tr189;transcript_id=tr189
NC_037328.1	LoRTIA	exon	144333066	144333230	1	+	.	ID=id1168;Parent=tr189;transcript_id=tr189
NC_037328.1	LoRTIA	exon	144333727	144333788	1	+	.	ID=id1169;Parent=tr189;transcript_id=tr189
NC_037328.1	LoRTIA	exon	144333998	144334109	1	+	.	ID=id1170;Parent=tr189;transcript_id=tr189
NC_037328.1	LoRTIA	exon	144334721	144334820	1	+	.	ID=id1171;Parent=tr189;transcript_id=tr189
NC_037328.1	LoRTIA	exon	144334908	144335013	1	+	.	ID=id1172;Parent=tr189;transcript_id=tr189
NC_037328.1	LoRTIA	exon	144335391	144335967	1	+	.	ID=id1173;Parent=tr189;transcript_id=tr189
NC_037328.1	LoRTIA	exon	144658021	144659754	1	-	.	ID=id1174;Parent=tr190;transcript_id=tr190
NC_037328.1	LoRTIA	mRNA	144658021	144684345	1	-	.	ID=tr190;transcript_id=tr190
NC_037328.1	LoRTIA	exon	144659514	144659754	2	-	.	ID=id1180;Parent=tr191;transcript_id=tr191
NC_037328.1	LoRTIA	mRNA	144659514	144684345	2	-	.	ID=tr191;transcript_id=tr191
NC_037328.1	LoRTIA	exon	144662920	144663060	1	-	.	ID=id1175;Parent=tr190;transcript_id=tr190
NC_037328.1	LoRTIA	exon	144662920	144663060	2	-	.	ID=id1181;Parent=tr191;transcript_id=tr191
NC_037328.1	LoRTIA	exon	144665207	144665325	1	-	.	ID=id1176;Parent=tr190;transcript_id=tr190
NC_037328.1	LoRTIA	exon	144665207	144665325	2	-	.	ID=id1182;Parent=tr191;transcript_id=tr191
NC_037328.1	LoRTIA	exon	144675731	144675776	1	-	.	ID=id1177;Parent=tr190;transcript_id=tr190
NC_037328.1	LoRTIA	exon	144675731	144675776	2	-	.	ID=id1183;Parent=tr191;transcript_id=tr191
NC_037328.1	LoRTIA	exon	144675871	144675906	1	-	.	ID=id1178;Parent=tr190;transcript_id=tr190
NC_037328.1	LoRTIA	exon	144675871	144675906	2	-	.	ID=id1184;Parent=tr191;transcript_id=tr191
NC_037328.1	LoRTIA	exon	144684233	144684345	1	-	.	ID=id1179;Parent=tr190;transcript_id=tr190
NC_037328.1	LoRTIA	exon	144684233	144684345	2	-	.	ID=id1185;Parent=tr191;transcript_id=tr191
NC_037328.1	LoRTIA	exon	144687135	144688443	1	-	.	ID=id1186;Parent=tr192;transcript_id=tr192
NC_037328.1	LoRTIA	exon	144687135	144688443	1	-	.	ID=id1190;Parent=tr193;transcript_id=tr193
NC_037328.1	LoRTIA	mRNA	144687135	144696669	1	-	.	ID=tr192;transcript_id=tr192
NC_037328.1	LoRTIA	mRNA	144687135	144696710	1	-	.	ID=tr193;transcript_id=tr193
NC_037328.1	LoRTIA	exon	144689756	144689827	1	-	.	ID=id1187;Parent=tr192;transcript_id=tr192
NC_037328.1	LoRTIA	exon	144689756	144689827	1	-	.	ID=id1191;Parent=tr193;transcript_id=tr193
NC_037328.1	LoRTIA	exon	144691929	144692059	1	-	.	ID=id1192;Parent=tr193;transcript_id=tr193
NC_037328.1	LoRTIA	exon	144691931	144692059	1	-	.	ID=id1188;Parent=tr192;transcript_id=tr192
NC_037328.1	LoRTIA	exon	144696574	144696669	1	-	.	ID=id1189;Parent=tr192;transcript_id=tr192
NC_037328.1	LoRTIA	exon	144696574	144696710	1	-	.	ID=id1193;Parent=tr193;transcript_id=tr193
NC_037328.1	LoRTIA	exon	144713170	144714885	4	-	.	ID=id1194;Parent=tr194;transcript_id=tr194
NC_037328.1	LoRTIA	exon	144713170	144714885	2	-	.	ID=id1200;Parent=tr195;transcript_id=tr195
NC_037328.1	LoRTIA	exon	144713170	144714885	1	-	.	ID=id1206;Parent=tr196;transcript_id=tr196
NC_037328.1	LoRTIA	mRNA	144713170	144730554	4	-	.	ID=tr194;transcript_id=tr194
NC_037328.1	LoRTIA	mRNA	144713170	144730570	1	-	.	ID=tr196;transcript_id=tr196
NC_037328.1	LoRTIA	mRNA	144713170	144730603	2	-	.	ID=tr195;transcript_id=tr195
NC_037328.1	LoRTIA	exon	144716698	144716744	4	-	.	ID=id1195;Parent=tr194;transcript_id=tr194
NC_037328.1	LoRTIA	exon	144716698	144716744	2	-	.	ID=id1201;Parent=tr195;transcript_id=tr195
NC_037328.1	LoRTIA	exon	144716698	144716744	1	-	.	ID=id1207;Parent=tr196;transcript_id=tr196
NC_037328.1	LoRTIA	exon	144717419	144717590	4	-	.	ID=id1196;Parent=tr194;transcript_id=tr194
NC_037328.1	LoRTIA	exon	144717419	144717590	2	-	.	ID=id1202;Parent=tr195;transcript_id=tr195
NC_037328.1	LoRTIA	exon	144717419	144717590	1	-	.	ID=id1208;Parent=tr196;transcript_id=tr196
NC_037328.1	LoRTIA	exon	144720816	144720924	4	-	.	ID=id1197;Parent=tr194;transcript_id=tr194
NC_037328.1	LoRTIA	exon	144720816	144720924	2	-	.	ID=id1203;Parent=tr195;transcript_id=tr195
NC_037328.1	LoRTIA	exon	144720816	144720924	1	-	.	ID=id1209;Parent=tr196;transcript_id=tr196
NC_037328.1	LoRTIA	exon	144722811	144722863	4	-	.	ID=id1198;Parent=tr194;transcript_id=tr194
NC_037328.1	LoRTIA	exon	144722811	144722863	2	-	.	ID=id1204;Parent=tr195;transcript_id=tr195
NC_037328.1	LoRTIA	exon	144722811	144722863	1	-	.	ID=id1210;Parent=tr196;transcript_id=tr196
NC_037328.1	LoRTIA	exon	144730410	144730554	4	-	.	ID=id1199;Parent=tr194;transcript_id=tr194
NC_037328.1	LoRTIA	exon	144730410	144730570	1	-	.	ID=id1211;Parent=tr196;transcript_id=tr196
NC_037328.1	LoRTIA	exon	144730410	144730603	2	-	.	ID=id1205;Parent=tr195;transcript_id=tr195
NC_037328.1	LoRTIA	exon	145202177	145202253	1	+	.	ID=id1212;Parent=tr197;transcript_id=tr197
NC_037328.1	LoRTIA	exon	145202177	145202253	1	+	.	ID=id1215;Parent=tr198;transcript_id=tr198
NC_037328.1	LoRTIA	exon	145202177	145202253	1	+	.	ID=id1224;Parent=tr199;transcript_id=tr199
NC_037328.1	LoRTIA	mRNA	145202177	145259850	1	+	.	ID=tr197;transcript_id=tr197
NC_037328.1	LoRTIA	mRNA	145202177	145261052	1	+	.	ID=tr199;transcript_id=tr199
NC_037328.1	LoRTIA	mRNA	145202177	145274571	1	+	.	ID=tr198;transcript_id=tr198
NC_037328.1	LoRTIA	exon	145202355	145202449	1	+	.	ID=id1213;Parent=tr197;transcript_id=tr197
NC_037328.1	LoRTIA	exon	145202355	145202449	1	+	.	ID=id1216;Parent=tr198;transcript_id=tr198
NC_037328.1	LoRTIA	exon	145202355	145202449	1	+	.	ID=id1225;Parent=tr199;transcript_id=tr199
NC_037328.1	LoRTIA	exon	145257749	145258296	1	+	.	ID=id1217;Parent=tr198;transcript_id=tr198
NC_037328.1	LoRTIA	exon	145257749	145258296	1	+	.	ID=id1226;Parent=tr199;transcript_id=tr199
NC_037328.1	LoRTIA	exon	145257749	145259850	1	+	.	ID=id1214;Parent=tr197;transcript_id=tr197
NC_037328.1	LoRTIA	exon	145260825	145261052	1	+	.	ID=id1227;Parent=tr199;transcript_id=tr199
NC_037328.1	LoRTIA	exon	145265710	145265799	1	+	.	ID=id1218;Parent=tr198;transcript_id=tr198
NC_037328.1	LoRTIA	exon	145266627	145266686	1	+	.	ID=id1219;Parent=tr198;transcript_id=tr198
NC_037328.1	LoRTIA	exon	145268649	145268778	1	+	.	ID=id1220;Parent=tr198;transcript_id=tr198
NC_037328.1	LoRTIA	exon	145273396	145273472	1	+	.	ID=id1221;Parent=tr198;transcript_id=tr198
NC_037328.1	LoRTIA	exon	145273905	145274090	1	+	.	ID=id1222;Parent=tr198;transcript_id=tr198
NC_037328.1	LoRTIA	exon	145274393	145274571	1	+	.	ID=id1223;Parent=tr198;transcript_id=tr198
NC_037328.1	LoRTIA	exon	145295203	145295295	1	+	.	ID=id1228;Parent=tr200;transcript_id=tr200
NC_037328.1	LoRTIA	mRNA	145295203	145296579	1	+	.	ID=tr200;transcript_id=tr200
NC_037328.1	LoRTIA	exon	145296166	145296579	1	+	.	ID=id1229;Parent=tr200;transcript_id=tr200
NC_037328.1	LoRTIA	exon	145668833	145669045	1	+	.	ID=id1230;Parent=tr201;transcript_id=tr201
NC_037328.1	LoRTIA	mRNA	145668833	145687968	1	+	.	ID=tr201;transcript_id=tr201
NC_037328.1	LoRTIA	exon	145668856	145669045	1	+	.	ID=id1261;Parent=tr202;transcript_id=tr202
NC_037328.1	LoRTIA	exon	145668856	145669045	1	+	.	ID=id1284;Parent=tr203;transcript_id=tr203
NC_037328.1	LoRTIA	mRNA	145668856	145687968	1	+	.	ID=tr202;transcript_id=tr202
NC_037328.1	LoRTIA	mRNA	145668856	145687968	1	+	.	ID=tr203;transcript_id=tr203
NC_037328.1	LoRTIA	mRNA	145668856	145687968	1	+	.	ID=tr204;transcript_id=tr204
NC_037328.1	LoRTIA	exon	145669539	145669668	1	+	.	ID=id1231;Parent=tr201;transcript_id=tr201
NC_037328.1	LoRTIA	exon	145669539	145669668	1	+	.	ID=id1262;Parent=tr202;transcript_id=tr202
NC_037328.1	LoRTIA	exon	145669539	145669668	1	+	.	ID=id1285;Parent=tr203;transcript_id=tr203
NC_037328.1	LoRTIA	exon	145671099	145671299	1	+	.	ID=id1232;Parent=tr201;transcript_id=tr201
NC_037328.1	LoRTIA	exon	145671099	145671299	1	+	.	ID=id1263;Parent=tr202;transcript_id=tr202
NC_037328.1	LoRTIA	exon	145671099	145671299	1	+	.	ID=id1286;Parent=tr203;transcript_id=tr203
NC_037328.1	LoRTIA	exon	145672242	145672401	1	+	.	ID=id1233;Parent=tr201;transcript_id=tr201
NC_037328.1	LoRTIA	exon	145672242	145672401	1	+	.	ID=id1264;Parent=tr202;transcript_id=tr202
NC_037328.1	LoRTIA	exon	145672242	145672401	1	+	.	ID=id1287;Parent=tr203;transcript_id=tr203
NC_037328.1	LoRTIA	exon	145672574	145672747	1	+	.	ID=id1234;Parent=tr201;transcript_id=tr201
NC_037328.1	LoRTIA	exon	145672574	145672747	1	+	.	ID=id1265;Parent=tr202;transcript_id=tr202
NC_037328.1	LoRTIA	exon	145672574	145672761	1	+	.	ID=id1288;Parent=tr203;transcript_id=tr203
NC_037328.1	LoRTIA	exon	145673069	145673113	1	+	.	ID=id1235;Parent=tr201;transcript_id=tr201
NC_037328.1	LoRTIA	exon	145673069	145673113	1	+	.	ID=id1266;Parent=tr202;transcript_id=tr202
NC_037328.1	LoRTIA	exon	145673900	145673953	1	+	.	ID=id1236;Parent=tr201;transcript_id=tr201
NC_037328.1	LoRTIA	exon	145673900	145673953	1	+	.	ID=id1289;Parent=tr203;transcript_id=tr203
NC_037328.1	LoRTIA	exon	145673900	145674983	1	+	.	ID=id1267;Parent=tr202;transcript_id=tr202
NC_037328.1	LoRTIA	exon	145674480	145674524	1	+	.	ID=id1237;Parent=tr201;transcript_id=tr201
NC_037328.1	LoRTIA	exon	145674480	145674524	1	+	.	ID=id1290;Parent=tr203;transcript_id=tr203
NC_037328.1	LoRTIA	exon	145674624	145674650	1	+	.	ID=id1238;Parent=tr201;transcript_id=tr201
NC_037328.1	LoRTIA	exon	145674624	145674983	1	+	.	ID=id1291;Parent=tr203;transcript_id=tr203
NC_037328.1	LoRTIA	exon	145674820	145674846	1	+	.	ID=id1239;Parent=tr201;transcript_id=tr201
NC_037328.1	LoRTIA	exon	145674939	145674983	1	+	.	ID=id1240;Parent=tr201;transcript_id=tr201
NC_037328.1	LoRTIA	exon	145675304	145675357	1	+	.	ID=id1241;Parent=tr201;transcript_id=tr201
NC_037328.1	LoRTIA	exon	145675304	145675357	1	+	.	ID=id1292;Parent=tr203;transcript_id=tr203
NC_037328.1	LoRTIA	exon	145675304	145675623	1	+	.	ID=id1268;Parent=tr202;transcript_id=tr202
NC_037328.1	LoRTIA	exon	145675557	145675619	1	+	.	ID=id1242;Parent=tr201;transcript_id=tr201
NC_037328.1	LoRTIA	exon	145675557	145675623	1	+	.	ID=id1293;Parent=tr203;transcript_id=tr203
NC_037328.1	LoRTIA	exon	145676382	145676444	1	+	.	ID=id1243;Parent=tr201;transcript_id=tr201
NC_037328.1	LoRTIA	exon	145676382	145676444	1	+	.	ID=id1294;Parent=tr203;transcript_id=tr203
NC_037328.1	LoRTIA	exon	145676382	145676958	1	+	.	ID=id1269;Parent=tr202;transcript_id=tr202
NC_037328.1	LoRTIA	exon	145676534	145676587	1	+	.	ID=id1244;Parent=tr201;transcript_id=tr201
NC_037328.1	LoRTIA	exon	145676534	145676587	1	+	.	ID=id1295;Parent=tr203;transcript_id=tr203
NC_037328.1	LoRTIA	exon	145676671	145676706	1	+	.	ID=id1245;Parent=tr201;transcript_id=tr201
NC_037328.1	LoRTIA	exon	145676671	145676706	1	+	.	ID=id1296;Parent=tr203;transcript_id=tr203
NC_037328.1	LoRTIA	exon	145676896	145676958	1	+	.	ID=id1246;Parent=tr201;transcript_id=tr201
NC_037328.1	LoRTIA	exon	145676896	145676958	1	+	.	ID=id1297;Parent=tr203;transcript_id=tr203
NC_037328.1	LoRTIA	exon	145677569	145677631	1	+	.	ID=id1247;Parent=tr201;transcript_id=tr201
NC_037328.1	LoRTIA	exon	145677569	145677631	1	+	.	ID=id1270;Parent=tr202;transcript_id=tr202
NC_037328.1	LoRTIA	exon	145677569	145677631	1	+	.	ID=id1298;Parent=tr203;transcript_id=tr203
NC_037328.1	LoRTIA	exon	145681214	145681276	1	+	.	ID=id1248;Parent=tr201;transcript_id=tr201
NC_037328.1	LoRTIA	exon	145681214	145681276	1	+	.	ID=id1271;Parent=tr202;transcript_id=tr202
NC_037328.1	LoRTIA	exon	145681214	145681276	1	+	.	ID=id1299;Parent=tr203;transcript_id=tr203
NC_037328.1	LoRTIA	exon	145681989	145682051	1	+	.	ID=id1249;Parent=tr201;transcript_id=tr201
NC_037328.1	LoRTIA	exon	145681989	145682051	1	+	.	ID=id1272;Parent=tr202;transcript_id=tr202
NC_037328.1	LoRTIA	exon	145681989	145682051	1	+	.	ID=id1300;Parent=tr203;transcript_id=tr203
NC_037328.1	LoRTIA	exon	145682173	145682223	1	+	.	ID=id1250;Parent=tr201;transcript_id=tr201
NC_037328.1	LoRTIA	exon	145682173	145682223	1	+	.	ID=id1273;Parent=tr202;transcript_id=tr202
NC_037328.1	LoRTIA	exon	145682173	145682223	1	+	.	ID=id1301;Parent=tr203;transcript_id=tr203
NC_037328.1	LoRTIA	exon	145682344	145682379	1	+	.	ID=id1251;Parent=tr201;transcript_id=tr201
NC_037328.1	LoRTIA	exon	145682344	145682379	1	+	.	ID=id1274;Parent=tr202;transcript_id=tr202
NC_037328.1	LoRTIA	exon	145682344	145682379	1	+	.	ID=id1302;Parent=tr203;transcript_id=tr203
NC_037328.1	LoRTIA	exon	145682684	145682746	1	+	.	ID=id1252;Parent=tr201;transcript_id=tr201
NC_037328.1	LoRTIA	exon	145682684	145682746	1	+	.	ID=id1275;Parent=tr202;transcript_id=tr202
NC_037328.1	LoRTIA	exon	145682684	145682746	1	+	.	ID=id1303;Parent=tr203;transcript_id=tr203
NC_037328.1	LoRTIA	exon	145682944	145683009	1	+	.	ID=id1253;Parent=tr201;transcript_id=tr201
NC_037328.1	LoRTIA	exon	145682944	145683009	1	+	.	ID=id1276;Parent=tr202;transcript_id=tr202
NC_037328.1	LoRTIA	exon	145682944	145683009	1	+	.	ID=id1304;Parent=tr203;transcript_id=tr203
NC_037328.1	LoRTIA	exon	145683518	145683553	1	+	.	ID=id1254;Parent=tr201;transcript_id=tr201
NC_037328.1	LoRTIA	exon	145683518	145683553	1	+	.	ID=id1277;Parent=tr202;transcript_id=tr202
NC_037328.1	LoRTIA	exon	145683518	145684715	1	+	.	ID=id1305;Parent=tr203;transcript_id=tr203
NC_037328.1	LoRTIA	exon	145684059	145684715	1	+	.	ID=id1255;Parent=tr201;transcript_id=tr201
NC_037328.1	LoRTIA	exon	145684059	145684715	1	+	.	ID=id1278;Parent=tr202;transcript_id=tr202
NC_037328.1	LoRTIA	exon	145685004	145685113	1	+	.	ID=id1256;Parent=tr201;transcript_id=tr201
NC_037328.1	LoRTIA	exon	145685004	145685113	1	+	.	ID=id1279;Parent=tr202;transcript_id=tr202
NC_037328.1	LoRTIA	exon	145685004	145685113	1	+	.	ID=id1306;Parent=tr203;transcript_id=tr203
NC_037328.1	LoRTIA	exon	145685263	145685446	1	+	.	ID=id1257;Parent=tr201;transcript_id=tr201
NC_037328.1	LoRTIA	exon	145685263	145685446	1	+	.	ID=id1280;Parent=tr202;transcript_id=tr202
NC_037328.1	LoRTIA	exon	145685263	145685446	1	+	.	ID=id1307;Parent=tr203;transcript_id=tr203
NC_037328.1	LoRTIA	exon	145685543	145685723	1	+	.	ID=id1258;Parent=tr201;transcript_id=tr201
NC_037328.1	LoRTIA	exon	145685543	145685723	1	+	.	ID=id1281;Parent=tr202;transcript_id=tr202
NC_037328.1	LoRTIA	exon	145685543	145685723	1	+	.	ID=id1308;Parent=tr203;transcript_id=tr203
NC_037328.1	LoRTIA	exon	145686435	145686464	1	+	.	ID=id1259;Parent=tr201;transcript_id=tr201
NC_037328.1	LoRTIA	exon	145686435	145686464	1	+	.	ID=id1282;Parent=tr202;transcript_id=tr202
NC_037328.1	LoRTIA	exon	145686435	145686464	1	+	.	ID=id1309;Parent=tr203;transcript_id=tr203
NC_037328.1	LoRTIA	exon	145686588	145687968	1	+	.	ID=id1260;Parent=tr201;transcript_id=tr201
NC_037328.1	LoRTIA	exon	145686588	145687968	1	+	.	ID=id1283;Parent=tr202;transcript_id=tr202
NC_037328.1	LoRTIA	exon	145686588	145687968	1	+	.	ID=id1310;Parent=tr203;transcript_id=tr203
NC_037328.1	LoRTIA	exon	145807107	145807184	1	+	.	ID=id1311;Parent=tr205;transcript_id=tr205
NC_037328.1	LoRTIA	mRNA	145807107	145838160	1	+	.	ID=tr205;transcript_id=tr205
NC_037328.1	LoRTIA	exon	145820716	145820855	1	+	.	ID=id1312;Parent=tr205;transcript_id=tr205
NC_037328.1	LoRTIA	exon	145821027	145821625	1	+	.	ID=id1313;Parent=tr205;transcript_id=tr205
NC_037328.1	LoRTIA	exon	145821825	145821845	1	+	.	ID=id1314;Parent=tr205;transcript_id=tr205
NC_037328.1	LoRTIA	exon	145822559	145822624	1	+	.	ID=id1315;Parent=tr205;transcript_id=tr205
NC_037328.1	LoRTIA	exon	145823884	145823937	1	+	.	ID=id1316;Parent=tr205;transcript_id=tr205
NC_037328.1	LoRTIA	exon	145824023	145824067	1	+	.	ID=id1317;Parent=tr205;transcript_id=tr205
NC_037328.1	LoRTIA	exon	145824360	145824386	1	+	.	ID=id1318;Parent=tr205;transcript_id=tr205
NC_037328.1	LoRTIA	exon	145824616	145824642	1	+	.	ID=id1319;Parent=tr205;transcript_id=tr205
NC_037328.1	LoRTIA	exon	145824741	145824785	1	+	.	ID=id1320;Parent=tr205;transcript_id=tr205
NC_037328.1	LoRTIA	exon	145825345	145825398	1	+	.	ID=id1321;Parent=tr205;transcript_id=tr205
NC_037328.1	LoRTIA	exon	145825799	145825861	1	+	.	ID=id1322;Parent=tr205;transcript_id=tr205
NC_037328.1	LoRTIA	exon	145826278	145826340	1	+	.	ID=id1323;Parent=tr205;transcript_id=tr205
NC_037328.1	LoRTIA	exon	145826625	145826714	1	+	.	ID=id1324;Parent=tr205;transcript_id=tr205
NC_037328.1	LoRTIA	exon	145827322	145827384	1	+	.	ID=id1325;Parent=tr205;transcript_id=tr205
NC_037328.1	LoRTIA	exon	145827972	145828034	1	+	.	ID=id1326;Parent=tr205;transcript_id=tr205
NC_037328.1	LoRTIA	exon	145828245	145828307	1	+	.	ID=id1327;Parent=tr205;transcript_id=tr205
NC_037328.1	LoRTIA	exon	145828674	145828736	1	+	.	ID=id1328;Parent=tr205;transcript_id=tr205
NC_037328.1	LoRTIA	exon	145829010	145829079	1	+	.	ID=id1329;Parent=tr205;transcript_id=tr205
NC_037328.1	LoRTIA	exon	145829565	145829627	1	+	.	ID=id1330;Parent=tr205;transcript_id=tr205
NC_037328.1	LoRTIA	exon	145829713	145829775	1	+	.	ID=id1331;Parent=tr205;transcript_id=tr205
NC_037328.1	LoRTIA	exon	145829919	145829954	1	+	.	ID=id1332;Parent=tr205;transcript_id=tr205
NC_037328.1	LoRTIA	exon	145830142	145830187	1	+	.	ID=id1333;Parent=tr205;transcript_id=tr205
NC_037328.1	LoRTIA	exon	145830449	145830601	1	+	.	ID=id1334;Parent=tr205;transcript_id=tr205
NC_037328.1	LoRTIA	exon	145830767	145831219	1	+	.	ID=id1335;Parent=tr205;transcript_id=tr205
NC_037328.1	LoRTIA	exon	145831435	145831473	1	+	.	ID=id1336;Parent=tr205;transcript_id=tr205
NC_037328.1	LoRTIA	exon	145837051	145838160	1	+	.	ID=id1337;Parent=tr205;transcript_id=tr205
NC_037328.1	LoRTIA	mRNA	148474959	148475506	4	+	.	ID=tr206;transcript_id=tr206
NC_037328.1	LoRTIA	mRNA	148474978	148475506	1	+	.	ID=tr207;transcript_id=tr207
NC_037328.1	LoRTIA	mRNA	152412902	152413301	2	+	.	ID=tr208;transcript_id=tr208
NC_037328.1	LoRTIA	exon	157198801	157198927	1	+	.	ID=id1338;Parent=tr209;transcript_id=tr209
NC_037328.1	LoRTIA	mRNA	157198801	157232078	1	+	.	ID=tr209;transcript_id=tr209
NC_037328.1	LoRTIA	exon	157201899	157202154	1	+	.	ID=id1339;Parent=tr209;transcript_id=tr209
NC_037328.1	LoRTIA	exon	157224311	157224462	1	+	.	ID=id1340;Parent=tr209;transcript_id=tr209
NC_037328.1	LoRTIA	exon	157224770	157224892	1	+	.	ID=id1341;Parent=tr209;transcript_id=tr209
NC_037328.1	LoRTIA	exon	157226856	157226949	1	+	.	ID=id1342;Parent=tr209;transcript_id=tr209
NC_037328.1	LoRTIA	exon	157230703	157232078	1	+	.	ID=id1343;Parent=tr209;transcript_id=tr209
NC_037328.1	LoRTIA	mRNA	158271641	158272362	43	-	.	ID=tr210;transcript_id=tr210
NC_037328.1	LoRTIA	exon	158335548	158336883	1	-	.	ID=id1344;Parent=tr211;transcript_id=tr211
NC_037328.1	LoRTIA	mRNA	158335548	158359804	1	-	.	ID=tr211;transcript_id=tr211
NC_037328.1	LoRTIA	exon	158339132	158339190	1	-	.	ID=id1345;Parent=tr211;transcript_id=tr211
NC_037328.1	LoRTIA	exon	158339992	158340059	1	-	.	ID=id1346;Parent=tr211;transcript_id=tr211
NC_037328.1	LoRTIA	exon	158340549	158340750	1	-	.	ID=id1347;Parent=tr211;transcript_id=tr211
NC_037328.1	LoRTIA	exon	158341543	158341676	1	-	.	ID=id1348;Parent=tr211;transcript_id=tr211
NC_037328.1	LoRTIA	exon	158344335	158344481	1	-	.	ID=id1349;Parent=tr211;transcript_id=tr211
NC_037328.1	LoRTIA	exon	158345700	158345816	1	-	.	ID=id1350;Parent=tr211;transcript_id=tr211
NC_037328.1	LoRTIA	exon	158346982	158347106	1	-	.	ID=id1351;Parent=tr211;transcript_id=tr211
NC_037328.1	LoRTIA	exon	158359278	158359804	1	-	.	ID=id1352;Parent=tr211;transcript_id=tr211
NC_037329.1	LoRTIA	exon	1044530	1044809	1	+	.	ID=id1353;Parent=tr212;transcript_id=tr212
NC_037329.1	LoRTIA	exon	1044530	1044809	1	+	.	ID=id1358;Parent=tr213;transcript_id=tr213
NC_037329.1	LoRTIA	mRNA	1044530	1065178	1	+	.	ID=tr212;transcript_id=tr212
NC_037329.1	LoRTIA	mRNA	1044530	1065178	1	+	.	ID=tr213;transcript_id=tr213
NC_037329.1	LoRTIA	exon	1048786	1048903	1	+	.	ID=id1359;Parent=tr213;transcript_id=tr213
NC_037329.1	LoRTIA	exon	1053397	1053627	1	+	.	ID=id1354;Parent=tr212;transcript_id=tr212
NC_037329.1	LoRTIA	exon	1053397	1053627	1	+	.	ID=id1360;Parent=tr213;transcript_id=tr213
NC_037329.1	LoRTIA	exon	1055361	1055417	1	+	.	ID=id1355;Parent=tr212;transcript_id=tr212
NC_037329.1	LoRTIA	exon	1055361	1055417	1	+	.	ID=id1361;Parent=tr213;transcript_id=tr213
NC_037329.1	LoRTIA	exon	1062365	1062525	1	+	.	ID=id1356;Parent=tr212;transcript_id=tr212
NC_037329.1	LoRTIA	exon	1062365	1062525	1	+	.	ID=id1362;Parent=tr213;transcript_id=tr213
NC_037329.1	LoRTIA	exon	1064161	1065178	1	+	.	ID=id1357;Parent=tr212;transcript_id=tr212
NC_037329.1	LoRTIA	exon	1064161	1065178	1	+	.	ID=id1363;Parent=tr213;transcript_id=tr213
NC_037329.1	LoRTIA	exon	1318945	1319012	1	+	.	ID=id1364;Parent=tr214;transcript_id=tr214
NC_037329.1	LoRTIA	mRNA	1318945	1323394	1	+	.	ID=tr214;transcript_id=tr214
NC_037329.1	LoRTIA	exon	1319159	1319267	1	+	.	ID=id1365;Parent=tr214;transcript_id=tr214
NC_037329.1	LoRTIA	exon	1321074	1321157	1	+	.	ID=id1366;Parent=tr214;transcript_id=tr214
NC_037329.1	LoRTIA	exon	1321852	1321961	1	+	.	ID=id1367;Parent=tr214;transcript_id=tr214
NC_037329.1	LoRTIA	exon	1322037	1322169	1	+	.	ID=id1368;Parent=tr214;transcript_id=tr214
NC_037329.1	LoRTIA	exon	1322255	1322409	1	+	.	ID=id1369;Parent=tr214;transcript_id=tr214
NC_037329.1	LoRTIA	exon	1322500	1322594	1	+	.	ID=id1370;Parent=tr214;transcript_id=tr214
NC_037329.1	LoRTIA	exon	1322714	1322787	1	+	.	ID=id1371;Parent=tr214;transcript_id=tr214
NC_037329.1	LoRTIA	exon	1322869	1323394	1	+	.	ID=id1372;Parent=tr214;transcript_id=tr214
NC_037329.1	LoRTIA	exon	1869363	1869836	1	-	.	ID=id1373;Parent=tr215;transcript_id=tr215
NC_037329.1	LoRTIA	mRNA	1869363	1906533	1	-	.	ID=tr215;transcript_id=tr215
NC_037329.1	LoRTIA	exon	1870285	1870410	1	-	.	ID=id1374;Parent=tr215;transcript_id=tr215
NC_037329.1	LoRTIA	exon	1872143	1872320	1	-	.	ID=id1375;Parent=tr215;transcript_id=tr215
NC_037329.1	LoRTIA	exon	1872448	1872590	1	-	.	ID=id1376;Parent=tr215;transcript_id=tr215
NC_037329.1	LoRTIA	exon	1888263	1888346	1	-	.	ID=id1377;Parent=tr215;transcript_id=tr215
NC_037329.1	LoRTIA	exon	1896424	1896504	1	-	.	ID=id1378;Parent=tr215;transcript_id=tr215
NC_037329.1	LoRTIA	exon	1906294	1906533	1	-	.	ID=id1379;Parent=tr215;transcript_id=tr215
NC_037329.1	LoRTIA	mRNA	5402894	5403145	1	+	.	ID=tr217;transcript_id=tr217
NC_037329.1	LoRTIA	mRNA	5402894	5403823	5	+	.	ID=tr216;transcript_id=tr216
NC_037329.1	LoRTIA	exon	9838375	9839186	1	-	.	ID=id1380;Parent=tr218;transcript_id=tr218
NC_037329.1	LoRTIA	mRNA	9838375	9859417	1	-	.	ID=tr218;transcript_id=tr218
NC_037329.1	LoRTIA	exon	9840928	9841051	1	-	.	ID=id1381;Parent=tr218;transcript_id=tr218
NC_037329.1	LoRTIA	exon	9841839	9841940	1	-	.	ID=id1382;Parent=tr218;transcript_id=tr218
NC_037329.1	LoRTIA	exon	9842253	9842399	1	-	.	ID=id1383;Parent=tr218;transcript_id=tr218
NC_037329.1	LoRTIA	exon	9843790	9843972	1	-	.	ID=id1384;Parent=tr218;transcript_id=tr218
NC_037329.1	LoRTIA	exon	9845126	9845217	1	-	.	ID=id1385;Parent=tr218;transcript_id=tr218
NC_037329.1	LoRTIA	exon	9845647	9845799	1	-	.	ID=id1386;Parent=tr218;transcript_id=tr218
NC_037329.1	LoRTIA	exon	9846437	9846548	1	-	.	ID=id1387;Parent=tr218;transcript_id=tr218
NC_037329.1	LoRTIA	exon	9850878	9850979	1	-	.	ID=id1388;Parent=tr218;transcript_id=tr218
NC_037329.1	LoRTIA	exon	9859217	9859417	1	-	.	ID=id1389;Parent=tr218;transcript_id=tr218
NC_037329.1	LoRTIA	exon	13794036	13794259	1	-	.	ID=id1390;Parent=tr219;transcript_id=tr219
NC_037329.1	LoRTIA	mRNA	13794036	13842349	1	-	.	ID=tr219;transcript_id=tr219
NC_037329.1	LoRTIA	exon	13795351	13795455	1	-	.	ID=id1391;Parent=tr219;transcript_id=tr219
NC_037329.1	LoRTIA	exon	13797239	13797358	1	-	.	ID=id1392;Parent=tr219;transcript_id=tr219
NC_037329.1	LoRTIA	exon	13800777	13800924	1	-	.	ID=id1393;Parent=tr219;transcript_id=tr219
NC_037329.1	LoRTIA	exon	13801214	13801267	1	-	.	ID=id1394;Parent=tr219;transcript_id=tr219
NC_037329.1	LoRTIA	exon	13802248	13802381	1	-	.	ID=id1395;Parent=tr219;transcript_id=tr219
NC_037329.1	LoRTIA	exon	13803337	13803492	1	-	.	ID=id1396;Parent=tr219;transcript_id=tr219
NC_037329.1	LoRTIA	exon	13804714	13804815	1	-	.	ID=id1397;Parent=tr219;transcript_id=tr219
NC_037329.1	LoRTIA	exon	13809106	13809222	1	-	.	ID=id1398;Parent=tr219;transcript_id=tr219
NC_037329.1	LoRTIA	exon	13809538	13809665	1	-	.	ID=id1399;Parent=tr219;transcript_id=tr219
NC_037329.1	LoRTIA	exon	13815933	13816047	1	-	.	ID=id1400;Parent=tr219;transcript_id=tr219
NC_037329.1	LoRTIA	exon	13817483	13817596	1	-	.	ID=id1401;Parent=tr219;transcript_id=tr219
NC_037329.1	LoRTIA	exon	13818283	13818372	1	-	.	ID=id1402;Parent=tr219;transcript_id=tr219
NC_037329.1	LoRTIA	exon	13822533	13822670	1	-	.	ID=id1403;Parent=tr219;transcript_id=tr219
NC_037329.1	LoRTIA	exon	13823324	13823367	1	-	.	ID=id1404;Parent=tr219;transcript_id=tr219
NC_037329.1	LoRTIA	exon	13828402	13828479	1	-	.	ID=id1405;Parent=tr219;transcript_id=tr219
NC_037329.1	LoRTIA	exon	13829760	13829853	1	-	.	ID=id1406;Parent=tr219;transcript_id=tr219
NC_037329.1	LoRTIA	exon	13830406	13830537	1	-	.	ID=id1407;Parent=tr219;transcript_id=tr219
NC_037329.1	LoRTIA	exon	13830771	13830853	1	-	.	ID=id1408;Parent=tr219;transcript_id=tr219
NC_037329.1	LoRTIA	exon	13836644	13836694	1	-	.	ID=id1409;Parent=tr219;transcript_id=tr219
NC_037329.1	LoRTIA	exon	13838217	13838379	1	-	.	ID=id1410;Parent=tr219;transcript_id=tr219
NC_037329.1	LoRTIA	exon	13839978	13840327	1	-	.	ID=id1411;Parent=tr219;transcript_id=tr219
NC_037329.1	LoRTIA	exon	13841256	13841311	1	-	.	ID=id1412;Parent=tr219;transcript_id=tr219
NC_037329.1	LoRTIA	exon	13841980	13842349	1	-	.	ID=id1413;Parent=tr219;transcript_id=tr219
NC_037329.1	LoRTIA	exon	17618979	17619221	1	+	.	ID=id1414;Parent=tr220;transcript_id=tr220
NC_037329.1	LoRTIA	mRNA	17618979	17771677	1	+	.	ID=tr220;transcript_id=tr220
NC_037329.1	LoRTIA	exon	17669239	17669330	1	+	.	ID=id1415;Parent=tr220;transcript_id=tr220
NC_037329.1	LoRTIA	exon	17673661	17673769	1	+	.	ID=id1416;Parent=tr220;transcript_id=tr220
NC_037329.1	LoRTIA	exon	17690782	17690872	1	+	.	ID=id1417;Parent=tr220;transcript_id=tr220
NC_037329.1	LoRTIA	exon	17694715	17694828	1	+	.	ID=id1418;Parent=tr220;transcript_id=tr220
NC_037329.1	LoRTIA	exon	17717858	17717971	1	+	.	ID=id1419;Parent=tr220;transcript_id=tr220
NC_037329.1	LoRTIA	exon	17719253	17719350	1	+	.	ID=id1420;Parent=tr220;transcript_id=tr220
NC_037329.1	LoRTIA	exon	17723958	17724013	1	+	.	ID=id1421;Parent=tr220;transcript_id=tr220
NC_037329.1	LoRTIA	exon	17727891	17728102	1	+	.	ID=id1422;Parent=tr220;transcript_id=tr220
NC_037329.1	LoRTIA	exon	17742137	17742259	1	+	.	ID=id1423;Parent=tr220;transcript_id=tr220
NC_037329.1	LoRTIA	exon	17749303	17749497	1	+	.	ID=id1424;Parent=tr220;transcript_id=tr220
NC_037329.1	LoRTIA	exon	17750020	17750134	1	+	.	ID=id1425;Parent=tr220;transcript_id=tr220
NC_037329.1	LoRTIA	exon	17751597	17751756	1	+	.	ID=id1426;Parent=tr220;transcript_id=tr220
NC_037329.1	LoRTIA	exon	17756533	17756614	1	+	.	ID=id1427;Parent=tr220;transcript_id=tr220
NC_037329.1	LoRTIA	exon	17757327	17757449	1	+	.	ID=id1428;Parent=tr220;transcript_id=tr220
NC_037329.1	LoRTIA	exon	17758247	17758438	1	+	.	ID=id1429;Parent=tr220;transcript_id=tr220
NC_037329.1	LoRTIA	exon	17761112	17761233	1	+	.	ID=id1430;Parent=tr220;transcript_id=tr220
NC_037329.1	LoRTIA	exon	17763741	17771677	1	+	.	ID=id1431;Parent=tr220;transcript_id=tr220
NC_037329.1	LoRTIA	exon	18762121	18762371	1	-	.	ID=id1432;Parent=tr221;transcript_id=tr221
NC_037329.1	LoRTIA	mRNA	18762121	18779321	1	-	.	ID=tr221;transcript_id=tr221
NC_037329.1	LoRTIA	exon	18765469	18765669	1	-	.	ID=id1433;Parent=tr221;transcript_id=tr221
NC_037329.1	LoRTIA	exon	18768198	18768361	1	-	.	ID=id1434;Parent=tr221;transcript_id=tr221
NC_037329.1	LoRTIA	exon	18768572	18768656	1	-	.	ID=id1435;Parent=tr221;transcript_id=tr221
NC_037329.1	LoRTIA	exon	18768832	18768961	1	-	.	ID=id1436;Parent=tr221;transcript_id=tr221
NC_037329.1	LoRTIA	exon	18769833	18770012	1	-	.	ID=id1437;Parent=tr221;transcript_id=tr221
NC_037329.1	LoRTIA	exon	18770777	18770899	1	-	.	ID=id1438;Parent=tr221;transcript_id=tr221
NC_037329.1	LoRTIA	exon	18773077	18773203	1	-	.	ID=id1439;Parent=tr221;transcript_id=tr221
NC_037329.1	LoRTIA	exon	18775036	18775158	1	-	.	ID=id1440;Parent=tr221;transcript_id=tr221
NC_037329.1	LoRTIA	exon	18778899	18779321	1	-	.	ID=id1441;Parent=tr221;transcript_id=tr221
NC_037329.1	LoRTIA	exon	19657947	19658317	1	-	.	ID=id1442;Parent=tr222;transcript_id=tr222
NC_037329.1	LoRTIA	mRNA	19657947	19663616	1	-	.	ID=tr222;transcript_id=tr222
NC_037329.1	LoRTIA	exon	19658412	19658481	1	-	.	ID=id1443;Parent=tr222;transcript_id=tr222
NC_037329.1	LoRTIA	exon	19658577	19658699	1	-	.	ID=id1444;Parent=tr222;transcript_id=tr222
NC_037329.1	LoRTIA	exon	19659519	19659662	1	-	.	ID=id1445;Parent=tr222;transcript_id=tr222
NC_037329.1	LoRTIA	exon	19660118	19660198	1	-	.	ID=id1446;Parent=tr222;transcript_id=tr222
NC_037329.1	LoRTIA	exon	19660287	19660382	1	-	.	ID=id1447;Parent=tr222;transcript_id=tr222
NC_037329.1	LoRTIA	exon	19660463	19660552	1	-	.	ID=id1448;Parent=tr222;transcript_id=tr222
NC_037329.1	LoRTIA	exon	19660878	19661088	1	-	.	ID=id1449;Parent=tr222;transcript_id=tr222
NC_037329.1	LoRTIA	exon	19660942	19661088	2	-	.	ID=id1453;Parent=tr223;transcript_id=tr223
NC_037329.1	LoRTIA	exon	19660942	19661088	2	-	.	ID=id1457;Parent=tr224;transcript_id=tr224
NC_037329.1	LoRTIA	exon	19660942	19661088	1	-	.	ID=id1461;Parent=tr225;transcript_id=tr225
NC_037329.1	LoRTIA	mRNA	19660942	19663616	2	-	.	ID=tr224;transcript_id=tr224
NC_037329.1	LoRTIA	mRNA	19660942	19663616	1	-	.	ID=tr225;transcript_id=tr225
NC_037329.1	LoRTIA	mRNA	19660942	19663638	2	-	.	ID=tr223;transcript_id=tr223
NC_037329.1	LoRTIA	exon	19660979	19661088	2	-	.	ID=id1465;Parent=tr226;transcript_id=tr226
NC_037329.1	LoRTIA	mRNA	19660979	19663616	2	-	.	ID=tr226;transcript_id=tr226
NC_037329.1	LoRTIA	exon	19661169	19661315	1	-	.	ID=id1450;Parent=tr222;transcript_id=tr222
NC_037329.1	LoRTIA	exon	19661169	19661315	2	-	.	ID=id1454;Parent=tr223;transcript_id=tr223
NC_037329.1	LoRTIA	exon	19661169	19661315	2	-	.	ID=id1458;Parent=tr224;transcript_id=tr224
NC_037329.1	LoRTIA	exon	19661169	19661315	1	-	.	ID=id1462;Parent=tr225;transcript_id=tr225
NC_037329.1	LoRTIA	exon	19661169	19661315	2	-	.	ID=id1466;Parent=tr226;transcript_id=tr226
NC_037329.1	LoRTIA	exon	19661404	19661526	1	-	.	ID=id1451;Parent=tr222;transcript_id=tr222
NC_037329.1	LoRTIA	exon	19661404	19661526	2	-	.	ID=id1455;Parent=tr223;transcript_id=tr223
NC_037329.1	LoRTIA	exon	19661404	19661526	2	-	.	ID=id1459;Parent=tr224;transcript_id=tr224
NC_037329.1	LoRTIA	exon	19661404	19661526	1	-	.	ID=id1463;Parent=tr225;transcript_id=tr225
NC_037329.1	LoRTIA	exon	19661404	19661526	2	-	.	ID=id1467;Parent=tr226;transcript_id=tr226
NC_037329.1	LoRTIA	exon	19663510	19663616	1	-	.	ID=id1452;Parent=tr222;transcript_id=tr222
NC_037329.1	LoRTIA	exon	19663510	19663616	2	-	.	ID=id1460;Parent=tr224;transcript_id=tr224
NC_037329.1	LoRTIA	exon	19663576	19663616	1	-	.	ID=id1464;Parent=tr225;transcript_id=tr225
NC_037329.1	LoRTIA	exon	19663576	19663616	2	-	.	ID=id1468;Parent=tr226;transcript_id=tr226
NC_037329.1	LoRTIA	exon	19663576	19663638	2	-	.	ID=id1456;Parent=tr223;transcript_id=tr223
NC_037329.1	LoRTIA	mRNA	20883797	20884312	2	-	.	ID=tr227;transcript_id=tr227
NC_037329.1	LoRTIA	exon	21688206	21688257	19	+	.	ID=id1469;Parent=tr228;transcript_id=tr228
NC_037329.1	LoRTIA	exon	21688206	21688257	2	+	.	ID=id1474;Parent=tr229;transcript_id=tr229
NC_037329.1	LoRTIA	exon	21688206	21688257	1	+	.	ID=id1479;Parent=tr230;transcript_id=tr230
NC_037329.1	LoRTIA	exon	21688206	21688556	1	+	.	ID=id1484;Parent=tr231;transcript_id=tr231
NC_037329.1	LoRTIA	mRNA	21688206	21691318	19	+	.	ID=tr228;transcript_id=tr228
NC_037329.1	LoRTIA	mRNA	21688206	21691318	2	+	.	ID=tr229;transcript_id=tr229
NC_037329.1	LoRTIA	mRNA	21688206	21691318	1	+	.	ID=tr231;transcript_id=tr231
NC_037329.1	LoRTIA	mRNA	21688206	21691516	1	+	.	ID=tr230;transcript_id=tr230
NC_037329.1	LoRTIA	exon	21688445	21688556	19	+	.	ID=id1470;Parent=tr228;transcript_id=tr228
NC_037329.1	LoRTIA	exon	21688445	21688556	1	+	.	ID=id1480;Parent=tr230;transcript_id=tr230
NC_037329.1	LoRTIA	exon	21688447	21688556	2	+	.	ID=id1475;Parent=tr229;transcript_id=tr229
NC_037329.1	LoRTIA	exon	21689711	21689788	19	+	.	ID=id1471;Parent=tr228;transcript_id=tr228
NC_037329.1	LoRTIA	exon	21689711	21689788	2	+	.	ID=id1476;Parent=tr229;transcript_id=tr229
NC_037329.1	LoRTIA	exon	21689711	21689788	1	+	.	ID=id1481;Parent=tr230;transcript_id=tr230
NC_037329.1	LoRTIA	exon	21689711	21689788	1	+	.	ID=id1485;Parent=tr231;transcript_id=tr231
NC_037329.1	LoRTIA	exon	21690301	21690494	19	+	.	ID=id1472;Parent=tr228;transcript_id=tr228
NC_037329.1	LoRTIA	exon	21690301	21690494	2	+	.	ID=id1477;Parent=tr229;transcript_id=tr229
NC_037329.1	LoRTIA	exon	21690301	21690494	1	+	.	ID=id1482;Parent=tr230;transcript_id=tr230
NC_037329.1	LoRTIA	exon	21690301	21690494	1	+	.	ID=id1486;Parent=tr231;transcript_id=tr231
NC_037329.1	LoRTIA	exon	21691060	21691318	19	+	.	ID=id1473;Parent=tr228;transcript_id=tr228
NC_037329.1	LoRTIA	exon	21691060	21691318	2	+	.	ID=id1478;Parent=tr229;transcript_id=tr229
NC_037329.1	LoRTIA	exon	21691060	21691318	1	+	.	ID=id1487;Parent=tr231;transcript_id=tr231
NC_037329.1	LoRTIA	exon	21691060	21691516	1	+	.	ID=id1483;Parent=tr230;transcript_id=tr230
NC_037329.1	LoRTIA	exon	22528210	22528291	1	+	.	ID=id1488;Parent=tr232;transcript_id=tr232
NC_037329.1	LoRTIA	mRNA	22528210	22693133	1	+	.	ID=tr232;transcript_id=tr232
NC_037329.1	LoRTIA	exon	22528227	22528291	1	+	.	ID=id1499;Parent=tr233;transcript_id=tr233
NC_037329.1	LoRTIA	mRNA	22528227	22693133	1	+	.	ID=tr233;transcript_id=tr233
NC_037329.1	LoRTIA	exon	22529905	22530005	1	+	.	ID=id1489;Parent=tr232;transcript_id=tr232
NC_037329.1	LoRTIA	exon	22529905	22530005	1	+	.	ID=id1500;Parent=tr233;transcript_id=tr233
NC_037329.1	LoRTIA	exon	22547446	22547589	1	+	.	ID=id1490;Parent=tr232;transcript_id=tr232
NC_037329.1	LoRTIA	exon	22547446	22547589	1	+	.	ID=id1501;Parent=tr233;transcript_id=tr233
NC_037329.1	LoRTIA	exon	22552720	22552847	1	+	.	ID=id1491;Parent=tr232;transcript_id=tr232
NC_037329.1	LoRTIA	exon	22552720	22552847	1	+	.	ID=id1502;Parent=tr233;transcript_id=tr233
NC_037329.1	LoRTIA	exon	22622283	22622458	1	+	.	ID=id1492;Parent=tr232;transcript_id=tr232
NC_037329.1	LoRTIA	exon	22622283	22622458	1	+	.	ID=id1503;Parent=tr233;transcript_id=tr233
NC_037329.1	LoRTIA	exon	22645777	22645857	1	+	.	ID=id1493;Parent=tr232;transcript_id=tr232
NC_037329.1	LoRTIA	exon	22645777	22645857	1	+	.	ID=id1504;Parent=tr233;transcript_id=tr233
NC_037329.1	LoRTIA	exon	22646167	22646264	1	+	.	ID=id1494;Parent=tr232;transcript_id=tr232
NC_037329.1	LoRTIA	exon	22646167	22646264	1	+	.	ID=id1505;Parent=tr233;transcript_id=tr233
NC_037329.1	LoRTIA	exon	22686207	22686347	1	+	.	ID=id1495;Parent=tr232;transcript_id=tr232
NC_037329.1	LoRTIA	exon	22686207	22686347	1	+	.	ID=id1506;Parent=tr233;transcript_id=tr233
NC_037329.1	LoRTIA	exon	22687036	22687132	1	+	.	ID=id1496;Parent=tr232;transcript_id=tr232
NC_037329.1	LoRTIA	exon	22687036	22687132	1	+	.	ID=id1507;Parent=tr233;transcript_id=tr233
NC_037329.1	LoRTIA	exon	22689174	22689296	1	+	.	ID=id1497;Parent=tr232;transcript_id=tr232
NC_037329.1	LoRTIA	exon	22689174	22689296	1	+	.	ID=id1508;Parent=tr233;transcript_id=tr233
NC_037329.1	LoRTIA	exon	22692617	22693133	1	+	.	ID=id1498;Parent=tr232;transcript_id=tr232
NC_037329.1	LoRTIA	exon	22692617	22693133	1	+	.	ID=id1509;Parent=tr233;transcript_id=tr233
NC_037329.1	LoRTIA	mRNA	22695108	22695782	1	+	.	ID=tr234;transcript_id=tr234
NC_037329.1	LoRTIA	exon	24091589	24093753	1	-	.	ID=id1510;Parent=tr235;transcript_id=tr235
NC_037329.1	LoRTIA	exon	24091589	24093753	1	-	.	ID=id1536;Parent=tr236;transcript_id=tr236
NC_037329.1	LoRTIA	exon	24091589	24093753	1	-	.	ID=id1543;Parent=tr237;transcript_id=tr237
NC_037329.1	LoRTIA	mRNA	24091589	24110562	1	-	.	ID=tr236;transcript_id=tr236
NC_037329.1	LoRTIA	mRNA	24091589	24179350	1	-	.	ID=tr235;transcript_id=tr235
NC_037329.1	LoRTIA	mRNA	24091589	24179350	1	-	.	ID=tr237;transcript_id=tr237
NC_037329.1	LoRTIA	exon	24092068	24093753	1	-	.	ID=id1569;Parent=tr238;transcript_id=tr238
NC_037329.1	LoRTIA	mRNA	24092068	24179350	1	-	.	ID=tr238;transcript_id=tr238
NC_037329.1	LoRTIA	exon	24093083	24093753	1	-	.	ID=id1595;Parent=tr239;transcript_id=tr239
NC_037329.1	LoRTIA	exon	24093083	24093753	1	-	.	ID=id1601;Parent=tr240;transcript_id=tr240
NC_037329.1	LoRTIA	mRNA	24093083	24098521	1	-	.	ID=tr240;transcript_id=tr240
NC_037329.1	LoRTIA	mRNA	24093083	24110562	1	-	.	ID=tr239;transcript_id=tr239
NC_037329.1	LoRTIA	exon	24095943	24096072	1	-	.	ID=id1511;Parent=tr235;transcript_id=tr235
NC_037329.1	LoRTIA	exon	24095943	24096072	1	-	.	ID=id1537;Parent=tr236;transcript_id=tr236
NC_037329.1	LoRTIA	exon	24095943	24096072	1	-	.	ID=id1544;Parent=tr237;transcript_id=tr237
NC_037329.1	LoRTIA	exon	24095943	24096072	1	-	.	ID=id1570;Parent=tr238;transcript_id=tr238
NC_037329.1	LoRTIA	exon	24095943	24096072	1	-	.	ID=id1596;Parent=tr239;transcript_id=tr239
NC_037329.1	LoRTIA	exon	24095943	24096072	1	-	.	ID=id1602;Parent=tr240;transcript_id=tr240
NC_037329.1	LoRTIA	exon	24098485	24098521	1	-	.	ID=id1603;Parent=tr240;transcript_id=tr240
NC_037329.1	LoRTIA	exon	24098485	24098610	1	-	.	ID=id1512;Parent=tr235;transcript_id=tr235
NC_037329.1	LoRTIA	exon	24098485	24098610	1	-	.	ID=id1538;Parent=tr236;transcript_id=tr236
NC_037329.1	LoRTIA	exon	24098485	24098610	1	-	.	ID=id1545;Parent=tr237;transcript_id=tr237
NC_037329.1	LoRTIA	exon	24098485	24098610	1	-	.	ID=id1571;Parent=tr238;transcript_id=tr238
NC_037329.1	LoRTIA	exon	24098485	24098610	1	-	.	ID=id1597;Parent=tr239;transcript_id=tr239
NC_037329.1	LoRTIA	exon	24108277	24108375	1	-	.	ID=id1513;Parent=tr235;transcript_id=tr235
NC_037329.1	LoRTIA	exon	24108277	24108375	1	-	.	ID=id1539;Parent=tr236;transcript_id=tr236
NC_037329.1	LoRTIA	exon	24108277	24108375	1	-	.	ID=id1546;Parent=tr237;transcript_id=tr237
NC_037329.1	LoRTIA	exon	24108277	24108375	1	-	.	ID=id1572;Parent=tr238;transcript_id=tr238
NC_037329.1	LoRTIA	exon	24108277	24108585	1	-	.	ID=id1598;Parent=tr239;transcript_id=tr239
NC_037329.1	LoRTIA	exon	24108475	24108585	1	-	.	ID=id1514;Parent=tr235;transcript_id=tr235
NC_037329.1	LoRTIA	exon	24108475	24108585	1	-	.	ID=id1540;Parent=tr236;transcript_id=tr236
NC_037329.1	LoRTIA	exon	24108475	24108585	1	-	.	ID=id1547;Parent=tr237;transcript_id=tr237
NC_037329.1	LoRTIA	exon	24108475	24108585	1	-	.	ID=id1573;Parent=tr238;transcript_id=tr238
NC_037329.1	LoRTIA	exon	24108683	24108781	1	-	.	ID=id1515;Parent=tr235;transcript_id=tr235
NC_037329.1	LoRTIA	exon	24108683	24108781	1	-	.	ID=id1541;Parent=tr236;transcript_id=tr236
NC_037329.1	LoRTIA	exon	24108683	24108781	1	-	.	ID=id1548;Parent=tr237;transcript_id=tr237
NC_037329.1	LoRTIA	exon	24108683	24108781	1	-	.	ID=id1574;Parent=tr238;transcript_id=tr238
NC_037329.1	LoRTIA	exon	24108683	24108781	1	-	.	ID=id1599;Parent=tr239;transcript_id=tr239
NC_037329.1	LoRTIA	exon	24110400	24110562	1	-	.	ID=id1542;Parent=tr236;transcript_id=tr236
NC_037329.1	LoRTIA	exon	24110400	24110562	1	-	.	ID=id1600;Parent=tr239;transcript_id=tr239
NC_037329.1	LoRTIA	exon	24110400	24110573	1	-	.	ID=id1516;Parent=tr235;transcript_id=tr235
NC_037329.1	LoRTIA	exon	24110400	24110573	1	-	.	ID=id1549;Parent=tr237;transcript_id=tr237
NC_037329.1	LoRTIA	exon	24110400	24110573	1	-	.	ID=id1575;Parent=tr238;transcript_id=tr238
NC_037329.1	LoRTIA	exon	24111964	24112066	1	-	.	ID=id1517;Parent=tr235;transcript_id=tr235
NC_037329.1	LoRTIA	exon	24111964	24112066	1	-	.	ID=id1550;Parent=tr237;transcript_id=tr237
NC_037329.1	LoRTIA	exon	24111964	24112066	1	-	.	ID=id1576;Parent=tr238;transcript_id=tr238
NC_037329.1	LoRTIA	exon	24112154	24112231	1	-	.	ID=id1518;Parent=tr235;transcript_id=tr235
NC_037329.1	LoRTIA	exon	24112154	24112231	1	-	.	ID=id1551;Parent=tr237;transcript_id=tr237
NC_037329.1	LoRTIA	exon	24112154	24112231	1	-	.	ID=id1577;Parent=tr238;transcript_id=tr238
NC_037329.1	LoRTIA	exon	24112386	24112465	1	-	.	ID=id1519;Parent=tr235;transcript_id=tr235
NC_037329.1	LoRTIA	exon	24112386	24112465	1	-	.	ID=id1552;Parent=tr237;transcript_id=tr237
NC_037329.1	LoRTIA	exon	24112386	24112465	1	-	.	ID=id1578;Parent=tr238;transcript_id=tr238
NC_037329.1	LoRTIA	exon	24112562	24112645	1	-	.	ID=id1553;Parent=tr237;transcript_id=tr237
NC_037329.1	LoRTIA	exon	24112562	24112645	1	-	.	ID=id1579;Parent=tr238;transcript_id=tr238
NC_037329.1	LoRTIA	exon	24112564	24112645	1	-	.	ID=id1520;Parent=tr235;transcript_id=tr235
NC_037329.1	LoRTIA	exon	24112741	24112930	1	-	.	ID=id1521;Parent=tr235;transcript_id=tr235
NC_037329.1	LoRTIA	exon	24112741	24112930	1	-	.	ID=id1554;Parent=tr237;transcript_id=tr237
NC_037329.1	LoRTIA	exon	24112741	24112930	1	-	.	ID=id1580;Parent=tr238;transcript_id=tr238
NC_037329.1	LoRTIA	exon	24113058	24113173	1	-	.	ID=id1522;Parent=tr235;transcript_id=tr235
NC_037329.1	LoRTIA	exon	24113058	24113173	1	-	.	ID=id1555;Parent=tr237;transcript_id=tr237
NC_037329.1	LoRTIA	exon	24113058	24113173	1	-	.	ID=id1581;Parent=tr238;transcript_id=tr238
NC_037329.1	LoRTIA	exon	24115565	24115708	1	-	.	ID=id1523;Parent=tr235;transcript_id=tr235
NC_037329.1	LoRTIA	exon	24115565	24115708	1	-	.	ID=id1556;Parent=tr237;transcript_id=tr237
NC_037329.1	LoRTIA	exon	24115565	24115708	1	-	.	ID=id1582;Parent=tr238;transcript_id=tr238
NC_037329.1	LoRTIA	exon	24115882	24116042	1	-	.	ID=id1524;Parent=tr235;transcript_id=tr235
NC_037329.1	LoRTIA	exon	24115882	24116042	1	-	.	ID=id1557;Parent=tr237;transcript_id=tr237
NC_037329.1	LoRTIA	exon	24115882	24116042	1	-	.	ID=id1583;Parent=tr238;transcript_id=tr238
NC_037329.1	LoRTIA	exon	24121762	24121823	1	-	.	ID=id1525;Parent=tr235;transcript_id=tr235
NC_037329.1	LoRTIA	exon	24121762	24121823	1	-	.	ID=id1558;Parent=tr237;transcript_id=tr237
NC_037329.1	LoRTIA	exon	24121762	24121823	1	-	.	ID=id1584;Parent=tr238;transcript_id=tr238
NC_037329.1	LoRTIA	exon	24122077	24122175	1	-	.	ID=id1526;Parent=tr235;transcript_id=tr235
NC_037329.1	LoRTIA	exon	24122077	24122175	1	-	.	ID=id1559;Parent=tr237;transcript_id=tr237
NC_037329.1	LoRTIA	exon	24122077	24122175	1	-	.	ID=id1585;Parent=tr238;transcript_id=tr238
NC_037329.1	LoRTIA	exon	24127621	24127739	1	-	.	ID=id1527;Parent=tr235;transcript_id=tr235
NC_037329.1	LoRTIA	exon	24127621	24127739	1	-	.	ID=id1560;Parent=tr237;transcript_id=tr237
NC_037329.1	LoRTIA	exon	24127621	24127739	1	-	.	ID=id1586;Parent=tr238;transcript_id=tr238
NC_037329.1	LoRTIA	exon	24128444	24128532	1	-	.	ID=id1528;Parent=tr235;transcript_id=tr235
NC_037329.1	LoRTIA	exon	24128444	24128532	1	-	.	ID=id1561;Parent=tr237;transcript_id=tr237
NC_037329.1	LoRTIA	exon	24128444	24128532	1	-	.	ID=id1587;Parent=tr238;transcript_id=tr238
NC_037329.1	LoRTIA	exon	24128675	24128868	1	-	.	ID=id1529;Parent=tr235;transcript_id=tr235
NC_037329.1	LoRTIA	exon	24128675	24128868	1	-	.	ID=id1562;Parent=tr237;transcript_id=tr237
NC_037329.1	LoRTIA	exon	24128675	24128868	1	-	.	ID=id1588;Parent=tr238;transcript_id=tr238
NC_037329.1	LoRTIA	exon	24129570	24129780	1	-	.	ID=id1530;Parent=tr235;transcript_id=tr235
NC_037329.1	LoRTIA	exon	24129570	24129780	1	-	.	ID=id1563;Parent=tr237;transcript_id=tr237
NC_037329.1	LoRTIA	exon	24129570	24129780	1	-	.	ID=id1589;Parent=tr238;transcript_id=tr238
NC_037329.1	LoRTIA	exon	24132864	24132995	1	-	.	ID=id1531;Parent=tr235;transcript_id=tr235
NC_037329.1	LoRTIA	exon	24132864	24132995	1	-	.	ID=id1564;Parent=tr237;transcript_id=tr237
NC_037329.1	LoRTIA	exon	24132864	24132995	1	-	.	ID=id1590;Parent=tr238;transcript_id=tr238
NC_037329.1	LoRTIA	exon	24134610	24134865	1	-	.	ID=id1532;Parent=tr235;transcript_id=tr235
NC_037329.1	LoRTIA	exon	24134610	24134865	1	-	.	ID=id1565;Parent=tr237;transcript_id=tr237
NC_037329.1	LoRTIA	exon	24134610	24134865	1	-	.	ID=id1591;Parent=tr238;transcript_id=tr238
NC_037329.1	LoRTIA	exon	24136530	24136609	1	-	.	ID=id1533;Parent=tr235;transcript_id=tr235
NC_037329.1	LoRTIA	exon	24136530	24136609	1	-	.	ID=id1566;Parent=tr237;transcript_id=tr237
NC_037329.1	LoRTIA	exon	24136530	24136609	1	-	.	ID=id1592;Parent=tr238;transcript_id=tr238
NC_037329.1	LoRTIA	exon	24137979	24138103	1	-	.	ID=id1534;Parent=tr235;transcript_id=tr235
NC_037329.1	LoRTIA	exon	24137979	24138103	1	-	.	ID=id1567;Parent=tr237;transcript_id=tr237
NC_037329.1	LoRTIA	exon	24137979	24138103	1	-	.	ID=id1593;Parent=tr238;transcript_id=tr238
NC_037329.1	LoRTIA	exon	24178970	24179350	1	-	.	ID=id1535;Parent=tr235;transcript_id=tr235
NC_037329.1	LoRTIA	exon	24178970	24179350	1	-	.	ID=id1568;Parent=tr237;transcript_id=tr237
NC_037329.1	LoRTIA	exon	24178970	24179350	1	-	.	ID=id1594;Parent=tr238;transcript_id=tr238
NC_037329.1	LoRTIA	exon	24564100	24564542	1	-	.	ID=id1604;Parent=tr241;transcript_id=tr241
NC_037329.1	LoRTIA	mRNA	24564100	24604697	1	-	.	ID=tr241;transcript_id=tr241
NC_037329.1	LoRTIA	exon	24572310	24572426	1	-	.	ID=id1605;Parent=tr241;transcript_id=tr241
NC_037329.1	LoRTIA	exon	24574877	24575028	1	-	.	ID=id1606;Parent=tr241;transcript_id=tr241
NC_037329.1	LoRTIA	exon	24581838	24581944	1	-	.	ID=id1607;Parent=tr241;transcript_id=tr241
NC_037329.1	LoRTIA	exon	24582268	24582372	1	-	.	ID=id1608;Parent=tr241;transcript_id=tr241
NC_037329.1	LoRTIA	exon	24582873	24582994	1	-	.	ID=id1609;Parent=tr241;transcript_id=tr241
NC_037329.1	LoRTIA	exon	24583258	24583433	1	-	.	ID=id1610;Parent=tr241;transcript_id=tr241
NC_037329.1	LoRTIA	exon	24592006	24592126	1	-	.	ID=id1611;Parent=tr241;transcript_id=tr241
NC_037329.1	LoRTIA	exon	24595461	24595536	1	-	.	ID=id1612;Parent=tr241;transcript_id=tr241
NC_037329.1	LoRTIA	exon	24602264	24602368	1	-	.	ID=id1613;Parent=tr241;transcript_id=tr241
NC_037329.1	LoRTIA	exon	24604651	24604697	1	-	.	ID=id1614;Parent=tr241;transcript_id=tr241
NC_037329.1	LoRTIA	exon	24765636	24766263	1	-	.	ID=id1615;Parent=tr242;transcript_id=tr242
NC_037329.1	LoRTIA	mRNA	24765636	24819250	1	-	.	ID=tr242;transcript_id=tr242
NC_037329.1	LoRTIA	exon	24768121	24768246	1	-	.	ID=id1616;Parent=tr242;transcript_id=tr242
NC_037329.1	LoRTIA	exon	24770091	24770231	1	-	.	ID=id1617;Parent=tr242;transcript_id=tr242
NC_037329.1	LoRTIA	exon	24782666	24782810	1	-	.	ID=id1618;Parent=tr242;transcript_id=tr242
NC_037329.1	LoRTIA	exon	24783715	24783848	1	-	.	ID=id1619;Parent=tr242;transcript_id=tr242
NC_037329.1	LoRTIA	exon	24784149	24784262	1	-	.	ID=id1620;Parent=tr242;transcript_id=tr242
NC_037329.1	LoRTIA	exon	24784619	24784765	1	-	.	ID=id1621;Parent=tr242;transcript_id=tr242
NC_037329.1	LoRTIA	exon	24785661	24785786	1	-	.	ID=id1622;Parent=tr242;transcript_id=tr242
NC_037329.1	LoRTIA	exon	24786280	24786379	1	-	.	ID=id1623;Parent=tr242;transcript_id=tr242
NC_037329.1	LoRTIA	exon	24786485	24786647	1	-	.	ID=id1624;Parent=tr242;transcript_id=tr242
NC_037329.1	LoRTIA	exon	24786869	24786964	1	-	.	ID=id1625;Parent=tr242;transcript_id=tr242
NC_037329.1	LoRTIA	exon	24797321	24797436	1	-	.	ID=id1626;Parent=tr242;transcript_id=tr242
NC_037329.1	LoRTIA	exon	24805270	24805360	1	-	.	ID=id1627;Parent=tr242;transcript_id=tr242
NC_037329.1	LoRTIA	exon	24815558	24815675	1	-	.	ID=id1628;Parent=tr242;transcript_id=tr242
NC_037329.1	LoRTIA	exon	24817834	24817950	1	-	.	ID=id1629;Parent=tr242;transcript_id=tr242
NC_037329.1	LoRTIA	exon	24819151	24819250	1	-	.	ID=id1630;Parent=tr242;transcript_id=tr242
NC_037329.1	LoRTIA	mRNA	24844167	24844622	91	+	.	ID=tr243;transcript_id=tr243
NC_037329.1	LoRTIA	exon	24910822	24914575	1	-	.	ID=id1631;Parent=tr244;transcript_id=tr244
NC_037329.1	LoRTIA	mRNA	24910822	24945714	1	-	.	ID=tr244;transcript_id=tr244
NC_037329.1	LoRTIA	exon	24912418	24914575	1	-	.	ID=id1635;Parent=tr245;transcript_id=tr245
NC_037329.1	LoRTIA	mRNA	24912418	24945714	1	-	.	ID=tr245;transcript_id=tr245
NC_037329.1	LoRTIA	exon	24915163	24915317	1	-	.	ID=id1632;Parent=tr244;transcript_id=tr244
NC_037329.1	LoRTIA	exon	24915163	24915317	1	-	.	ID=id1636;Parent=tr245;transcript_id=tr245
NC_037329.1	LoRTIA	exon	24928442	24928650	1	-	.	ID=id1633;Parent=tr244;transcript_id=tr244
NC_037329.1	LoRTIA	exon	24928442	24928650	1	-	.	ID=id1637;Parent=tr245;transcript_id=tr245
NC_037329.1	LoRTIA	exon	24945453	24945714	1	-	.	ID=id1634;Parent=tr244;transcript_id=tr244
NC_037329.1	LoRTIA	exon	24945453	24945714	1	-	.	ID=id1638;Parent=tr245;transcript_id=tr245
NC_037329.1	LoRTIA	mRNA	25527972	25528992	1	-	.	ID=tr246;transcript_id=tr246
NC_037329.1	LoRTIA	exon	26544087	26545379	1	-	.	ID=id1639;Parent=tr247;transcript_id=tr247
NC_037329.1	LoRTIA	mRNA	26544087	26554189	1	-	.	ID=tr247;transcript_id=tr247
NC_037329.1	LoRTIA	exon	26544992	26545379	1	-	.	ID=id1650;Parent=tr248;transcript_id=tr248
NC_037329.1	LoRTIA	mRNA	26544992	26554189	1	-	.	ID=tr248;transcript_id=tr248
NC_037329.1	LoRTIA	exon	26545676	26545807	1	-	.	ID=id1640;Parent=tr247;transcript_id=tr247
NC_037329.1	LoRTIA	exon	26545676	26545807	1	-	.	ID=id1651;Parent=tr248;transcript_id=tr248
NC_037329.1	LoRTIA	exon	26546064	26546250	1	-	.	ID=id1652;Parent=tr248;transcript_id=tr248
NC_037329.1	LoRTIA	exon	26546064	26546646	1	-	.	ID=id1641;Parent=tr247;transcript_id=tr247
NC_037329.1	LoRTIA	exon	26546506	26546646	1	-	.	ID=id1653;Parent=tr248;transcript_id=tr248
NC_037329.1	LoRTIA	exon	26547851	26547893	1	-	.	ID=id1642;Parent=tr247;transcript_id=tr247
NC_037329.1	LoRTIA	exon	26547851	26547893	1	-	.	ID=id1654;Parent=tr248;transcript_id=tr248
NC_037329.1	LoRTIA	exon	26548225	26548296	1	-	.	ID=id1643;Parent=tr247;transcript_id=tr247
NC_037329.1	LoRTIA	exon	26548225	26548296	1	-	.	ID=id1655;Parent=tr248;transcript_id=tr248
NC_037329.1	LoRTIA	exon	26549074	26549174	1	-	.	ID=id1644;Parent=tr247;transcript_id=tr247
NC_037329.1	LoRTIA	exon	26549074	26549174	1	-	.	ID=id1656;Parent=tr248;transcript_id=tr248
NC_037329.1	LoRTIA	exon	26549259	26549366	1	-	.	ID=id1645;Parent=tr247;transcript_id=tr247
NC_037329.1	LoRTIA	exon	26549259	26549366	1	-	.	ID=id1657;Parent=tr248;transcript_id=tr248
NC_037329.1	LoRTIA	exon	26549999	26550173	1	-	.	ID=id1646;Parent=tr247;transcript_id=tr247
NC_037329.1	LoRTIA	exon	26549999	26550173	1	-	.	ID=id1658;Parent=tr248;transcript_id=tr248
NC_037329.1	LoRTIA	exon	26550261	26550364	1	-	.	ID=id1647;Parent=tr247;transcript_id=tr247
[truncated: 49,471 more rows]
