# Supplementary material for: Time course profiling of host cell response to herpesvirus infection using nanopore and synthetic long-read transcriptome sequencing
Source: Sci Rep. 2021 Jul 9;11:14219. doi: 10.1038/s41598-021-93142-7 (PMC8270970; doi:10.1038/s41598-021-93142-7)
Supplement: Supplementary file 8 — Supplementary Data Item. [file 41598_2021_93142_MOESM8_ESM.zip › Supplementary Data Item S1/B_taurus_Mi_C_12h_bc8.gff3]

NC_006853.1	LoRTIA	mRNA	1	357	1	+	.	ID=tr7472;transcript_id=tr7472
NC_006853.1	LoRTIA	mRNA	364	1074	1	+	.	ID=tr7473;transcript_id=tr7473
NC_006853.1	LoRTIA	mRNA	432	706	1	+	.	ID=tr7482;transcript_id=tr7482
NC_006853.1	LoRTIA	mRNA	432	945	2	+	.	ID=tr7480;transcript_id=tr7480
NC_006853.1	LoRTIA	mRNA	432	990	5	+	.	ID=tr7477;transcript_id=tr7477
NC_006853.1	LoRTIA	mRNA	432	1052	2	+	.	ID=tr7474;transcript_id=tr7474
NC_006853.1	LoRTIA	mRNA	432	1074	100	+	.	ID=tr7475;transcript_id=tr7475
NC_006853.1	LoRTIA	mRNA	432	1172	1	+	.	ID=tr7479;transcript_id=tr7479
NC_006853.1	LoRTIA	mRNA	432	1193	6	+	.	ID=tr7476;transcript_id=tr7476
NC_006853.1	LoRTIA	mRNA	432	1273	1	+	.	ID=tr7478;transcript_id=tr7478
NC_006853.1	LoRTIA	mRNA	432	1384	1	+	.	ID=tr7481;transcript_id=tr7481
NC_006853.1	LoRTIA	mRNA	537	1052	3	+	.	ID=tr7484;transcript_id=tr7484
NC_006853.1	LoRTIA	mRNA	537	1074	40	+	.	ID=tr7483;transcript_id=tr7483
NC_006853.1	LoRTIA	mRNA	590	1074	14	+	.	ID=tr7485;transcript_id=tr7485
NC_006853.1	LoRTIA	mRNA	651	974	1	+	.	ID=tr7487;transcript_id=tr7487
NC_006853.1	LoRTIA	mRNA	651	1074	8	+	.	ID=tr7486;transcript_id=tr7486
NC_006853.1	LoRTIA	mRNA	680	1074	4	+	.	ID=tr7488;transcript_id=tr7488
NC_006853.1	LoRTIA	mRNA	746	1074	8	+	.	ID=tr7489;transcript_id=tr7489
NC_006853.1	LoRTIA	mRNA	778	1074	48	+	.	ID=tr7490;transcript_id=tr7490
NC_006853.1	LoRTIA	mRNA	778	1123	1	+	.	ID=tr7491;transcript_id=tr7491
NC_006853.1	LoRTIA	mRNA	778	1193	4	+	.	ID=tr7492;transcript_id=tr7492
NC_006853.1	LoRTIA	mRNA	778	1384	1	+	.	ID=tr7493;transcript_id=tr7493
NC_006853.1	LoRTIA	mRNA	848	1074	1	+	.	ID=tr7494;transcript_id=tr7494
NC_006853.1	LoRTIA	mRNA	884	1074	6	+	.	ID=tr7496;transcript_id=tr7496
NC_006853.1	LoRTIA	mRNA	884	1172	1	+	.	ID=tr7495;transcript_id=tr7495
NC_006853.1	LoRTIA	mRNA	884	1223	1	+	.	ID=tr7497;transcript_id=tr7497
NC_006853.1	LoRTIA	mRNA	913	1074	1	+	.	ID=tr7499;transcript_id=tr7499
NC_006853.1	LoRTIA	mRNA	913	1193	1	+	.	ID=tr7498;transcript_id=tr7498
NC_006853.1	LoRTIA	mRNA	1386	3023	1	+	.	ID=tr7500;transcript_id=tr7500
NC_006853.1	LoRTIA	mRNA	1453	1853	13	+	.	ID=tr7502;transcript_id=tr7502
NC_006853.1	LoRTIA	mRNA	1453	1873	1	+	.	ID=tr7513;transcript_id=tr7513
NC_006853.1	LoRTIA	mRNA	1453	1984	1	+	.	ID=tr7509;transcript_id=tr7509
NC_006853.1	LoRTIA	mRNA	1453	2009	5	+	.	ID=tr7504;transcript_id=tr7504
NC_006853.1	LoRTIA	mRNA	1453	2057	1	+	.	ID=tr7516;transcript_id=tr7516
NC_006853.1	LoRTIA	mRNA	1453	2085	5	+	.	ID=tr7514;transcript_id=tr7514
NC_006853.1	LoRTIA	mRNA	1453	2107	4	+	.	ID=tr7501;transcript_id=tr7501
NC_006853.1	LoRTIA	mRNA	1453	2199	2	+	.	ID=tr7507;transcript_id=tr7507
NC_006853.1	LoRTIA	mRNA	1453	2236	5	+	.	ID=tr7505;transcript_id=tr7505
NC_006853.1	LoRTIA	mRNA	1453	2321	1	+	.	ID=tr7515;transcript_id=tr7515
NC_006853.1	LoRTIA	mRNA	1453	2464	1	+	.	ID=tr7511;transcript_id=tr7511
NC_006853.1	LoRTIA	mRNA	1453	2512	1	+	.	ID=tr7512;transcript_id=tr7512
NC_006853.1	LoRTIA	mRNA	1453	2611	1	+	.	ID=tr7506;transcript_id=tr7506
NC_006853.1	LoRTIA	mRNA	1453	2987	3	+	.	ID=tr7508;transcript_id=tr7508
NC_006853.1	LoRTIA	mRNA	1453	3023	7	+	.	ID=tr7503;transcript_id=tr7503
NC_006853.1	LoRTIA	mRNA	1453	4053	1	+	.	ID=tr7510;transcript_id=tr7510
NC_006853.1	LoRTIA	mRNA	1464	2124	1	-	.	ID=tr7521;transcript_id=tr7521
NC_006853.1	LoRTIA	mRNA	1464	2343	2	-	.	ID=tr7520;transcript_id=tr7520
NC_006853.1	LoRTIA	mRNA	1464	2661	2	-	.	ID=tr7518;transcript_id=tr7518
NC_006853.1	LoRTIA	mRNA	1464	2723	8	-	.	ID=tr7519;transcript_id=tr7519
NC_006853.1	LoRTIA	mRNA	1464	2913	6	-	.	ID=tr7517;transcript_id=tr7517
NC_006853.1	LoRTIA	mRNA	1493	1732	1	+	.	ID=tr7525;transcript_id=tr7525
NC_006853.1	LoRTIA	mRNA	1493	1853	2	+	.	ID=tr7528;transcript_id=tr7528
NC_006853.1	LoRTIA	mRNA	1493	1922	1	+	.	ID=tr7523;transcript_id=tr7523
NC_006853.1	LoRTIA	mRNA	1493	1938	1	+	.	ID=tr7531;transcript_id=tr7531
NC_006853.1	LoRTIA	mRNA	1493	2085	3	+	.	ID=tr7522;transcript_id=tr7522
NC_006853.1	LoRTIA	mRNA	1493	2107	1	+	.	ID=tr7530;transcript_id=tr7530
NC_006853.1	LoRTIA	mRNA	1493	2236	1	+	.	ID=tr7526;transcript_id=tr7526
NC_006853.1	LoRTIA	mRNA	1493	2663	1	+	.	ID=tr7529;transcript_id=tr7529
NC_006853.1	LoRTIA	mRNA	1493	3004	1	+	.	ID=tr7527;transcript_id=tr7527
NC_006853.1	LoRTIA	mRNA	1493	4053	1	+	.	ID=tr7524;transcript_id=tr7524
NC_006853.1	LoRTIA	mRNA	1536	1732	1	+	.	ID=tr7544;transcript_id=tr7544
NC_006853.1	LoRTIA	mRNA	1536	1853	4	+	.	ID=tr7538;transcript_id=tr7538
NC_006853.1	LoRTIA	mRNA	1536	1873	1	+	.	ID=tr7541;transcript_id=tr7541
NC_006853.1	LoRTIA	mRNA	1536	1922	1	+	.	ID=tr7545;transcript_id=tr7545
NC_006853.1	LoRTIA	mRNA	1536	1956	1	+	.	ID=tr7535;transcript_id=tr7535
NC_006853.1	LoRTIA	mRNA	1536	2009	2	+	.	ID=tr7543;transcript_id=tr7543
NC_006853.1	LoRTIA	mRNA	1536	2057	1	+	.	ID=tr7537;transcript_id=tr7537
NC_006853.1	LoRTIA	mRNA	1536	2085	17	+	.	ID=tr7533;transcript_id=tr7533
NC_006853.1	LoRTIA	mRNA	1536	2107	3	+	.	ID=tr7540;transcript_id=tr7540
NC_006853.1	LoRTIA	mRNA	1536	2133	1	+	.	ID=tr7539;transcript_id=tr7539
NC_006853.1	LoRTIA	mRNA	1536	2236	2	+	.	ID=tr7542;transcript_id=tr7542
NC_006853.1	LoRTIA	mRNA	1536	2321	1	+	.	ID=tr7546;transcript_id=tr7546
NC_006853.1	LoRTIA	mRNA	1536	2352	1	+	.	ID=tr7534;transcript_id=tr7534
NC_006853.1	LoRTIA	mRNA	1536	2512	2	+	.	ID=tr7532;transcript_id=tr7532
NC_006853.1	LoRTIA	mRNA	1536	3023	4	+	.	ID=tr7536;transcript_id=tr7536
NC_006853.1	LoRTIA	mRNA	1556	1853	5	+	.	ID=tr7550;transcript_id=tr7550
NC_006853.1	LoRTIA	mRNA	1556	2009	6	+	.	ID=tr7552;transcript_id=tr7552
NC_006853.1	LoRTIA	mRNA	1556	2057	2	+	.	ID=tr7547;transcript_id=tr7547
NC_006853.1	LoRTIA	mRNA	1556	2085	6	+	.	ID=tr7548;transcript_id=tr7548
NC_006853.1	LoRTIA	mRNA	1556	2107	1	+	.	ID=tr7554;transcript_id=tr7554
NC_006853.1	LoRTIA	mRNA	1556	2199	1	+	.	ID=tr7556;transcript_id=tr7556
NC_006853.1	LoRTIA	mRNA	1556	2236	3	+	.	ID=tr7549;transcript_id=tr7549
NC_006853.1	LoRTIA	mRNA	1556	2512	1	+	.	ID=tr7553;transcript_id=tr7553
NC_006853.1	LoRTIA	mRNA	1556	2987	1	+	.	ID=tr7551;transcript_id=tr7551
NC_006853.1	LoRTIA	mRNA	1556	3023	3	+	.	ID=tr7555;transcript_id=tr7555
NC_006853.1	LoRTIA	mRNA	1586	1853	1	+	.	ID=tr7558;transcript_id=tr7558
NC_006853.1	LoRTIA	mRNA	1586	2085	1	+	.	ID=tr7560;transcript_id=tr7560
NC_006853.1	LoRTIA	mRNA	1586	2107	2	+	.	ID=tr7557;transcript_id=tr7557
NC_006853.1	LoRTIA	mRNA	1586	2236	3	+	.	ID=tr7559;transcript_id=tr7559
NC_006853.1	LoRTIA	mRNA	1649	1853	1	+	.	ID=tr7563;transcript_id=tr7563
NC_006853.1	LoRTIA	mRNA	1649	2085	3	+	.	ID=tr7561;transcript_id=tr7561
NC_006853.1	LoRTIA	mRNA	1649	2277	1	+	.	ID=tr7564;transcript_id=tr7564
NC_006853.1	LoRTIA	mRNA	1649	3023	1	+	.	ID=tr7562;transcript_id=tr7562
NC_006853.1	LoRTIA	mRNA	1731	1853	1	+	.	ID=tr7565;transcript_id=tr7565
NC_006853.1	LoRTIA	mRNA	1731	2009	1	+	.	ID=tr7566;transcript_id=tr7566
NC_006853.1	LoRTIA	mRNA	1731	2085	1	+	.	ID=tr7567;transcript_id=tr7567
NC_006853.1	LoRTIA	mRNA	1751	2085	4	+	.	ID=tr7568;transcript_id=tr7568
NC_006853.1	LoRTIA	mRNA	1751	2321	1	+	.	ID=tr7572;transcript_id=tr7572
NC_006853.1	LoRTIA	mRNA	1751	2512	1	+	.	ID=tr7570;transcript_id=tr7570
NC_006853.1	LoRTIA	mRNA	1751	3004	1	+	.	ID=tr7569;transcript_id=tr7569
NC_006853.1	LoRTIA	mRNA	1751	3023	3	+	.	ID=tr7571;transcript_id=tr7571
NC_006853.1	LoRTIA	mRNA	1781	2009	1	+	.	ID=tr7575;transcript_id=tr7575
NC_006853.1	LoRTIA	mRNA	1781	2085	4	+	.	ID=tr7576;transcript_id=tr7576
NC_006853.1	LoRTIA	mRNA	1781	2107	1	+	.	ID=tr7578;transcript_id=tr7578
NC_006853.1	LoRTIA	mRNA	1781	2199	1	+	.	ID=tr7579;transcript_id=tr7579
NC_006853.1	LoRTIA	mRNA	1781	2236	2	+	.	ID=tr7573;transcript_id=tr7573
NC_006853.1	LoRTIA	mRNA	1781	2277	1	+	.	ID=tr7574;transcript_id=tr7574
NC_006853.1	LoRTIA	mRNA	1781	3004	1	+	.	ID=tr7580;transcript_id=tr7580
NC_006853.1	LoRTIA	mRNA	1781	3023	1	+	.	ID=tr7577;transcript_id=tr7577
NC_006853.1	LoRTIA	mRNA	1901	2199	1	+	.	ID=tr7582;transcript_id=tr7582
NC_006853.1	LoRTIA	mRNA	1901	2236	2	+	.	ID=tr7584;transcript_id=tr7584
NC_006853.1	LoRTIA	mRNA	1901	2277	1	+	.	ID=tr7583;transcript_id=tr7583
NC_006853.1	LoRTIA	mRNA	1901	2512	1	+	.	ID=tr7581;transcript_id=tr7581
NC_006853.1	LoRTIA	mRNA	2023	2199	1	+	.	ID=tr7585;transcript_id=tr7585
NC_006853.1	LoRTIA	mRNA	2023	3004	1	+	.	ID=tr7586;transcript_id=tr7586
NC_006853.1	LoRTIA	mRNA	2023	3023	1	+	.	ID=tr7587;transcript_id=tr7587
NC_006853.1	LoRTIA	mRNA	2062	3023	1	+	.	ID=tr7588;transcript_id=tr7588
NC_006853.1	LoRTIA	mRNA	2092	2236	2	+	.	ID=tr7591;transcript_id=tr7591
NC_006853.1	LoRTIA	mRNA	2092	2321	3	+	.	ID=tr7592;transcript_id=tr7592
NC_006853.1	LoRTIA	mRNA	2092	2512	25	+	.	ID=tr7590;transcript_id=tr7590
NC_006853.1	LoRTIA	mRNA	2092	2813	1	+	.	ID=tr7594;transcript_id=tr7594
NC_006853.1	LoRTIA	mRNA	2092	2973	1	+	.	ID=tr7595;transcript_id=tr7595
NC_006853.1	LoRTIA	mRNA	2092	3004	2	+	.	ID=tr7593;transcript_id=tr7593
NC_006853.1	LoRTIA	mRNA	2092	3023	14	+	.	ID=tr7589;transcript_id=tr7589
NC_006853.1	LoRTIA	mRNA	2127	2321	1	+	.	ID=tr7597;transcript_id=tr7597
NC_006853.1	LoRTIA	mRNA	2127	3023	1	+	.	ID=tr7596;transcript_id=tr7596
NC_006853.1	LoRTIA	mRNA	2197	2740	1	+	.	ID=tr7600;transcript_id=tr7600
NC_006853.1	LoRTIA	mRNA	2197	3004	3	+	.	ID=tr7598;transcript_id=tr7598
NC_006853.1	LoRTIA	mRNA	2197	3023	3	+	.	ID=tr7599;transcript_id=tr7599
NC_006853.1	LoRTIA	mRNA	2247	2987	1	+	.	ID=tr7601;transcript_id=tr7601
NC_006853.1	LoRTIA	mRNA	2247	3004	2	+	.	ID=tr7603;transcript_id=tr7603
NC_006853.1	LoRTIA	mRNA	2247	3023	6	+	.	ID=tr7602;transcript_id=tr7602
NC_006853.1	LoRTIA	mRNA	2247	4053	1	+	.	ID=tr7604;transcript_id=tr7604
NC_006853.1	LoRTIA	mRNA	2355	3004	1	+	.	ID=tr7606;transcript_id=tr7606
NC_006853.1	LoRTIA	mRNA	2355	3023	2	+	.	ID=tr7605;transcript_id=tr7605
NC_006853.1	LoRTIA	mRNA	2424	3004	1	+	.	ID=tr7608;transcript_id=tr7608
NC_006853.1	LoRTIA	mRNA	2424	3023	3	+	.	ID=tr7607;transcript_id=tr7607
NC_006853.1	LoRTIA	mRNA	2490	2915	1	+	.	ID=tr7610;transcript_id=tr7610
NC_006853.1	LoRTIA	mRNA	2490	2973	3	+	.	ID=tr7611;transcript_id=tr7611
NC_006853.1	LoRTIA	mRNA	2490	3004	1	+	.	ID=tr7612;transcript_id=tr7612
NC_006853.1	LoRTIA	mRNA	2490	3023	6	+	.	ID=tr7609;transcript_id=tr7609
NC_006853.1	LoRTIA	mRNA	2527	3004	1	+	.	ID=tr7613;transcript_id=tr7613
NC_006853.1	LoRTIA	mRNA	2527	3023	4	+	.	ID=tr7614;transcript_id=tr7614
NC_006853.1	LoRTIA	mRNA	2572	2973	1	+	.	ID=tr7616;transcript_id=tr7616
NC_006853.1	LoRTIA	mRNA	2572	3004	2	+	.	ID=tr7617;transcript_id=tr7617
NC_006853.1	LoRTIA	mRNA	2572	3023	6	+	.	ID=tr7615;transcript_id=tr7615
NC_006853.1	LoRTIA	mRNA	2710	3023	1	+	.	ID=tr7618;transcript_id=tr7618
NC_006853.1	LoRTIA	mRNA	2873	4053	1	+	.	ID=tr7619;transcript_id=tr7619
NC_006853.1	LoRTIA	mRNA	3017	4053	3	+	.	ID=tr7620;transcript_id=tr7620
NC_006853.1	LoRTIA	mRNA	3101	4053	132	+	.	ID=tr7621;transcript_id=tr7621
NC_006853.1	LoRTIA	mRNA	3169	4053	1	+	.	ID=tr7622;transcript_id=tr7622
NC_006853.1	LoRTIA	mRNA	3206	4053	6	+	.	ID=tr7623;transcript_id=tr7623
NC_006853.1	LoRTIA	mRNA	3230	4053	8	+	.	ID=tr7624;transcript_id=tr7624
NC_006853.1	LoRTIA	mRNA	3527	4053	3	+	.	ID=tr7625;transcript_id=tr7625
NC_006853.1	LoRTIA	mRNA	3707	4053	15	+	.	ID=tr7626;transcript_id=tr7626
NC_006853.1	LoRTIA	mRNA	3727	4053	2	+	.	ID=tr7627;transcript_id=tr7627
NC_006853.1	LoRTIA	mRNA	3830	4053	5	+	.	ID=tr7628;transcript_id=tr7628
NC_006853.1	LoRTIA	mRNA	4126	5308	3	+	.	ID=tr7629;transcript_id=tr7629
NC_006853.1	LoRTIA	mRNA	4197	5308	8	+	.	ID=tr7630;transcript_id=tr7630
NC_006853.1	LoRTIA	mRNA	4266	5181	1	+	.	ID=tr7632;transcript_id=tr7632
NC_006853.1	LoRTIA	mRNA	4266	5308	50	+	.	ID=tr7631;transcript_id=tr7631
NC_006853.1	LoRTIA	mRNA	4305	5308	4	+	.	ID=tr7633;transcript_id=tr7633
NC_006853.1	LoRTIA	mRNA	4359	5308	4	+	.	ID=tr7634;transcript_id=tr7634
NC_006853.1	LoRTIA	mRNA	4425	5308	7	+	.	ID=tr7635;transcript_id=tr7635
NC_006853.1	LoRTIA	mRNA	4625	5308	5	+	.	ID=tr7636;transcript_id=tr7636
NC_006853.1	LoRTIA	mRNA	4658	5308	2	+	.	ID=tr7637;transcript_id=tr7637
NC_006853.1	LoRTIA	mRNA	4770	5308	28	+	.	ID=tr7638;transcript_id=tr7638
NC_006853.1	LoRTIA	mRNA	4792	5308	4	+	.	ID=tr7639;transcript_id=tr7639
NC_006853.1	LoRTIA	mRNA	5040	5181	1	+	.	ID=tr7641;transcript_id=tr7641
NC_006853.1	LoRTIA	mRNA	5040	5308	4	+	.	ID=tr7640;transcript_id=tr7640
NC_006853.1	LoRTIA	mRNA	5684	6202	11	-	.	ID=tr7642;transcript_id=tr7642
NC_006853.1	LoRTIA	mRNA	5684	6285	1	+	.	ID=tr7645;transcript_id=tr7645
NC_006853.1	LoRTIA	mRNA	5684	6903	2	+	.	ID=tr7644;transcript_id=tr7644
NC_006853.1	LoRTIA	mRNA	5684	6930	1	+	.	ID=tr7646;transcript_id=tr7646
NC_006853.1	LoRTIA	mRNA	5684	7304	13	+	.	ID=tr7643;transcript_id=tr7643
NC_006853.1	LoRTIA	mRNA	5760	6903	1	+	.	ID=tr7647;transcript_id=tr7647
NC_006853.1	LoRTIA	mRNA	5760	6930	1	+	.	ID=tr7649;transcript_id=tr7649
NC_006853.1	LoRTIA	mRNA	5760	7059	1	+	.	ID=tr7650;transcript_id=tr7650
NC_006853.1	LoRTIA	mRNA	5760	7304	3	+	.	ID=tr7648;transcript_id=tr7648
NC_006853.1	LoRTIA	mRNA	5774	7012	1	+	.	ID=tr7653;transcript_id=tr7653
NC_006853.1	LoRTIA	mRNA	5774	7059	1	+	.	ID=tr7651;transcript_id=tr7651
NC_006853.1	LoRTIA	mRNA	5774	7304	1	+	.	ID=tr7652;transcript_id=tr7652
NC_006853.1	LoRTIA	mRNA	5804	7304	1	+	.	ID=tr7654;transcript_id=tr7654
NC_006853.1	LoRTIA	mRNA	5831	7182	1	+	.	ID=tr7655;transcript_id=tr7655
NC_006853.1	LoRTIA	mRNA	5912	7304	4	+	.	ID=tr7656;transcript_id=tr7656
NC_006853.1	LoRTIA	mRNA	5967	7304	1	+	.	ID=tr7657;transcript_id=tr7657
NC_006853.1	LoRTIA	mRNA	6047	6903	2	+	.	ID=tr7658;transcript_id=tr7658
NC_006853.1	LoRTIA	mRNA	6047	6930	1	+	.	ID=tr7660;transcript_id=tr7660
NC_006853.1	LoRTIA	mRNA	6047	7304	1	+	.	ID=tr7659;transcript_id=tr7659
NC_006853.1	LoRTIA	mRNA	6104	6285	4	+	.	ID=tr7664;transcript_id=tr7664
NC_006853.1	LoRTIA	mRNA	6104	6453	5	+	.	ID=tr7661;transcript_id=tr7661
NC_006853.1	LoRTIA	mRNA	6104	6903	7	+	.	ID=tr7663;transcript_id=tr7663
NC_006853.1	LoRTIA	mRNA	6104	6930	5	+	.	ID=tr7666;transcript_id=tr7666
NC_006853.1	LoRTIA	mRNA	6104	7059	2	+	.	ID=tr7667;transcript_id=tr7667
NC_006853.1	LoRTIA	mRNA	6104	7182	1	+	.	ID=tr7669;transcript_id=tr7669
NC_006853.1	LoRTIA	mRNA	6104	7210	1	+	.	ID=tr7668;transcript_id=tr7668
NC_006853.1	LoRTIA	mRNA	6104	7304	10	+	.	ID=tr7665;transcript_id=tr7665
NC_006853.1	LoRTIA	mRNA	6104	8060	1	+	.	ID=tr7662;transcript_id=tr7662
NC_006853.1	LoRTIA	mRNA	6164	7210	1	+	.	ID=tr7671;transcript_id=tr7671
NC_006853.1	LoRTIA	mRNA	6164	7304	2	+	.	ID=tr7670;transcript_id=tr7670
NC_006853.1	LoRTIA	mRNA	6440	7059	1	+	.	ID=tr7672;transcript_id=tr7672
NC_006853.1	LoRTIA	mRNA	6440	7304	2	+	.	ID=tr7673;transcript_id=tr7673
NC_006853.1	LoRTIA	mRNA	6499	6903	1	+	.	ID=tr7674;transcript_id=tr7674
NC_006853.1	LoRTIA	mRNA	6499	7304	5	+	.	ID=tr7675;transcript_id=tr7675
NC_006853.1	LoRTIA	mRNA	6510	6836	1	+	.	ID=tr7677;transcript_id=tr7677
NC_006853.1	LoRTIA	mRNA	6510	7304	6	+	.	ID=tr7676;transcript_id=tr7676
NC_006853.1	LoRTIA	mRNA	6527	7304	5	+	.	ID=tr7678;transcript_id=tr7678
NC_006853.1	LoRTIA	mRNA	6572	7304	2	+	.	ID=tr7679;transcript_id=tr7679
NC_006853.1	LoRTIA	mRNA	6836	7059	1	+	.	ID=tr7682;transcript_id=tr7682
NC_006853.1	LoRTIA	mRNA	6836	7109	1	+	.	ID=tr7683;transcript_id=tr7683
NC_006853.1	LoRTIA	mRNA	6836	7253	1	+	.	ID=tr7681;transcript_id=tr7681
NC_006853.1	LoRTIA	mRNA	6836	7304	9	+	.	ID=tr7680;transcript_id=tr7680
NC_006853.1	LoRTIA	mRNA	6857	7210	1	+	.	ID=tr7685;transcript_id=tr7685
NC_006853.1	LoRTIA	mRNA	6857	7304	3	+	.	ID=tr7684;transcript_id=tr7684
NC_006853.1	LoRTIA	mRNA	6890	7304	2	+	.	ID=tr7686;transcript_id=tr7686
NC_006853.1	LoRTIA	mRNA	7305	8060	5	+	.	ID=tr7687;transcript_id=tr7687
NC_006853.1	LoRTIA	mRNA	7374	8060	330	+	.	ID=tr7688;transcript_id=tr7688
NC_006853.1	LoRTIA	mRNA	7422	7706	1	+	.	ID=tr7690;transcript_id=tr7690
NC_006853.1	LoRTIA	mRNA	7422	8060	17	+	.	ID=tr7689;transcript_id=tr7689
NC_006853.1	LoRTIA	mRNA	7512	8060	8	+	.	ID=tr7691;transcript_id=tr7691
NC_006853.1	LoRTIA	mRNA	7545	7754	1	+	.	ID=tr7693;transcript_id=tr7693
NC_006853.1	LoRTIA	mRNA	7545	8060	7	+	.	ID=tr7692;transcript_id=tr7692
NC_006853.1	LoRTIA	mRNA	7635	8060	11	+	.	ID=tr7694;transcript_id=tr7694
NC_006853.1	LoRTIA	mRNA	7706	8060	15	+	.	ID=tr7695;transcript_id=tr7695
NC_006853.1	LoRTIA	mRNA	7782	8060	5	+	.	ID=tr7696;transcript_id=tr7696
NC_006853.1	LoRTIA	mRNA	7878	8060	6	+	.	ID=tr7697;transcript_id=tr7697
NC_006853.1	LoRTIA	mRNA	8061	8970	1	+	.	ID=tr7699;transcript_id=tr7699
NC_006853.1	LoRTIA	mRNA	8061	9754	2	+	.	ID=tr7698;transcript_id=tr7698
NC_006853.1	LoRTIA	mRNA	8129	8922	1	+	.	ID=tr7702;transcript_id=tr7702
NC_006853.1	LoRTIA	mRNA	8129	8970	139	+	.	ID=tr7700;transcript_id=tr7700
NC_006853.1	LoRTIA	mRNA	8129	9013	1	+	.	ID=tr7703;transcript_id=tr7703
NC_006853.1	LoRTIA	mRNA	8129	9754	49	+	.	ID=tr7701;transcript_id=tr7701
NC_006853.1	LoRTIA	mRNA	8173	9184	1	-	.	ID=tr7704;transcript_id=tr7704
NC_006853.1	LoRTIA	mRNA	8282	8970	7	+	.	ID=tr7705;transcript_id=tr7705
NC_006853.1	LoRTIA	mRNA	8282	9754	3	+	.	ID=tr7706;transcript_id=tr7706
NC_006853.1	LoRTIA	mRNA	8335	8970	2	+	.	ID=tr7707;transcript_id=tr7707
NC_006853.1	LoRTIA	mRNA	8335	9754	1	+	.	ID=tr7708;transcript_id=tr7708
NC_006853.1	LoRTIA	mRNA	8482	8970	12	+	.	ID=tr7709;transcript_id=tr7709
NC_006853.1	LoRTIA	mRNA	8482	9754	3	+	.	ID=tr7710;transcript_id=tr7710
NC_006853.1	LoRTIA	mRNA	8683	8970	4	+	.	ID=tr7711;transcript_id=tr7711
NC_006853.1	LoRTIA	mRNA	8765	8970	7	+	.	ID=tr7713;transcript_id=tr7713
NC_006853.1	LoRTIA	mRNA	8765	9754	3	+	.	ID=tr7712;transcript_id=tr7712
NC_006853.1	LoRTIA	mRNA	8812	8970	4	+	.	ID=tr7714;transcript_id=tr7714
NC_006853.1	LoRTIA	mRNA	8812	9754	5	+	.	ID=tr7715;transcript_id=tr7715
NC_006853.1	LoRTIA	mRNA	8865	9754	1	+	.	ID=tr7716;transcript_id=tr7716
NC_006853.1	LoRTIA	mRNA	8970	9348	3	+	.	ID=tr7718;transcript_id=tr7718
NC_006853.1	LoRTIA	mRNA	8970	9458	1	+	.	ID=tr7720;transcript_id=tr7720
NC_006853.1	LoRTIA	mRNA	8970	9691	1	+	.	ID=tr7719;transcript_id=tr7719
NC_006853.1	LoRTIA	mRNA	8970	9725	2	+	.	ID=tr7721;transcript_id=tr7721
NC_006853.1	LoRTIA	mRNA	8970	9754	336	+	.	ID=tr7717;transcript_id=tr7717
NC_006853.1	LoRTIA	mRNA	9027	9500	1	+	.	ID=tr7723;transcript_id=tr7723
NC_006853.1	LoRTIA	mRNA	9027	9754	18	+	.	ID=tr7722;transcript_id=tr7722
NC_006853.1	LoRTIA	mRNA	9105	9754	7	+	.	ID=tr7724;transcript_id=tr7724
NC_006853.1	LoRTIA	mRNA	9157	9754	7	+	.	ID=tr7725;transcript_id=tr7725
NC_006853.1	LoRTIA	mRNA	9213	9754	6	+	.	ID=tr7726;transcript_id=tr7726
NC_006853.1	LoRTIA	mRNA	9313	9754	3	+	.	ID=tr7727;transcript_id=tr7727
NC_006853.1	LoRTIA	mRNA	9326	9754	6	+	.	ID=tr7728;transcript_id=tr7728
NC_006853.1	LoRTIA	mRNA	9354	9754	8	+	.	ID=tr7729;transcript_id=tr7729
NC_006853.1	LoRTIA	mRNA	9390	9754	5	+	.	ID=tr7730;transcript_id=tr7730
NC_006853.1	LoRTIA	mRNA	9429	9754	15	+	.	ID=tr7731;transcript_id=tr7731
NC_006853.1	LoRTIA	mRNA	9446	9754	7	+	.	ID=tr7732;transcript_id=tr7732
NC_006853.1	LoRTIA	mRNA	9516	9754	1	+	.	ID=tr7733;transcript_id=tr7733
NC_006853.1	LoRTIA	mRNA	9540	9754	8	+	.	ID=tr7734;transcript_id=tr7734
NC_006853.1	LoRTIA	mRNA	9572	9754	2	+	.	ID=tr7735;transcript_id=tr7735
NC_006853.1	LoRTIA	mRNA	9823	10169	74	+	.	ID=tr7736;transcript_id=tr7736
NC_006853.1	LoRTIA	mRNA	9823	11906	3	+	.	ID=tr7737;transcript_id=tr7737
NC_006853.1	LoRTIA	mRNA	9874	10169	3	+	.	ID=tr7738;transcript_id=tr7738
NC_006853.1	LoRTIA	mRNA	9940	10169	1	+	.	ID=tr7739;transcript_id=tr7739
NC_006853.1	LoRTIA	mRNA	9955	10169	2	+	.	ID=tr7740;transcript_id=tr7740
NC_006853.1	LoRTIA	mRNA	10239	10861	1	+	.	ID=tr7743;transcript_id=tr7743
NC_006853.1	LoRTIA	mRNA	10239	11906	161	+	.	ID=tr7741;transcript_id=tr7741
NC_006853.1	LoRTIA	mRNA	10239	12038	3	+	.	ID=tr7742;transcript_id=tr7742
NC_006853.1	LoRTIA	mRNA	10304	11906	18	+	.	ID=tr7744;transcript_id=tr7744
NC_006853.1	LoRTIA	mRNA	10867	11906	4	+	.	ID=tr7745;transcript_id=tr7745
NC_006853.1	LoRTIA	mRNA	11368	11906	3	+	.	ID=tr7746;transcript_id=tr7746
NC_006853.1	LoRTIA	mRNA	11459	11906	4	+	.	ID=tr7747;transcript_id=tr7747
NC_006853.1	LoRTIA	mRNA	11657	11906	11	+	.	ID=tr7748;transcript_id=tr7748
NC_006853.1	LoRTIA	mRNA	11717	11906	5	+	.	ID=tr7749;transcript_id=tr7749
NC_006853.1	LoRTIA	mRNA	11907	12038	1	+	.	ID=tr7750;transcript_id=tr7750
NC_006853.1	LoRTIA	mRNA	12109	12930	1	+	.	ID=tr7758;transcript_id=tr7758
NC_006853.1	LoRTIA	mRNA	12109	13439	1	+	.	ID=tr7754;transcript_id=tr7754
NC_006853.1	LoRTIA	mRNA	12109	14130	1	+	.	ID=tr7756;transcript_id=tr7756
NC_006853.1	LoRTIA	mRNA	12109	14254	1	+	.	ID=tr7757;transcript_id=tr7757
NC_006853.1	LoRTIA	mRNA	12109	14285	1	+	.	ID=tr7753;transcript_id=tr7753
NC_006853.1	LoRTIA	mRNA	12109	14412	1	+	.	ID=tr7752;transcript_id=tr7752
NC_006853.1	LoRTIA	mRNA	12109	14514	4	+	.	ID=tr7751;transcript_id=tr7751
NC_006853.1	LoRTIA	mRNA	12109	15656	2	+	.	ID=tr7755;transcript_id=tr7755
NC_006853.1	LoRTIA	mRNA	12280	14011	1	+	.	ID=tr7759;transcript_id=tr7759
NC_006853.1	LoRTIA	mRNA	12432	14204	1	+	.	ID=tr7761;transcript_id=tr7761
NC_006853.1	LoRTIA	mRNA	12432	14514	3	+	.	ID=tr7760;transcript_id=tr7760
NC_006853.1	LoRTIA	mRNA	12432	15656	1	+	.	ID=tr7762;transcript_id=tr7762
NC_006853.1	LoRTIA	mRNA	12586	14514	1	+	.	ID=tr7763;transcript_id=tr7763
NC_006853.1	LoRTIA	mRNA	13439	14299	2	+	.	ID=tr7765;transcript_id=tr7765
NC_006853.1	LoRTIA	mRNA	13439	14514	2	+	.	ID=tr7764;transcript_id=tr7764
NC_006853.1	LoRTIA	mRNA	13687	14170	1	+	.	ID=tr7769;transcript_id=tr7769
NC_006853.1	LoRTIA	mRNA	13687	14285	1	+	.	ID=tr7770;transcript_id=tr7770
NC_006853.1	LoRTIA	mRNA	13687	14299	3	+	.	ID=tr7767;transcript_id=tr7767
NC_006853.1	LoRTIA	mRNA	13687	14514	9	+	.	ID=tr7766;transcript_id=tr7766
NC_006853.1	LoRTIA	mRNA	13687	15656	3	+	.	ID=tr7768;transcript_id=tr7768
NC_006853.1	LoRTIA	mRNA	13901	14509	1	-	.	ID=tr7771;transcript_id=tr7771
NC_006853.1	LoRTIA	mRNA	14514	14942	1	+	.	ID=tr7775;transcript_id=tr7775
NC_006853.1	LoRTIA	mRNA	14514	15550	1	+	.	ID=tr7773;transcript_id=tr7773
NC_006853.1	LoRTIA	mRNA	14514	15656	73	+	.	ID=tr7772;transcript_id=tr7772
NC_006853.1	LoRTIA	mRNA	14514	15703	1	+	.	ID=tr7774;transcript_id=tr7774
NC_006853.1	LoRTIA	mRNA	14624	15656	7	+	.	ID=tr7776;transcript_id=tr7776
NC_006853.1	LoRTIA	mRNA	14827	15656	6	+	.	ID=tr7777;transcript_id=tr7777
NC_006853.1	LoRTIA	mRNA	14859	15656	9	+	.	ID=tr7778;transcript_id=tr7778
NC_006853.1	LoRTIA	mRNA	14919	15656	4	+	.	ID=tr7779;transcript_id=tr7779
NC_006853.1	LoRTIA	mRNA	15012	15656	7	+	.	ID=tr7780;transcript_id=tr7780
NC_006853.1	LoRTIA	mRNA	15153	15656	10	+	.	ID=tr7781;transcript_id=tr7781
NC_006853.1	LoRTIA	mRNA	15194	15656	5	+	.	ID=tr7782;transcript_id=tr7782
NC_006853.1	LoRTIA	mRNA	15358	15656	1	+	.	ID=tr7783;transcript_id=tr7783
NC_006853.1	LoRTIA	mRNA	15728	15979	1	+	.	ID=tr7785;transcript_id=tr7785
NC_006853.1	LoRTIA	mRNA	15728	16020	1	+	.	ID=tr7784;transcript_id=tr7784
NC_037328.1	LoRTIA	exon	991023	991189	1	+	.	ID=id1;Parent=tr1;transcript_id=tr1
NC_037328.1	LoRTIA	mRNA	991023	1000543	1	+	.	ID=tr1;transcript_id=tr1
NC_037328.1	LoRTIA	exon	994379	994552	1	+	.	ID=id2;Parent=tr1;transcript_id=tr1
NC_037328.1	LoRTIA	exon	997109	997268	1	+	.	ID=id3;Parent=tr1;transcript_id=tr1
NC_037328.1	LoRTIA	exon	1000452	1000543	1	+	.	ID=id4;Parent=tr1;transcript_id=tr1
NC_037328.1	LoRTIA	exon	1390815	1391377	9	-	.	ID=id5;Parent=tr2;transcript_id=tr2
NC_037328.1	LoRTIA	mRNA	1390815	1455164	9	-	.	ID=tr2;transcript_id=tr2
NC_037328.1	LoRTIA	exon	1407057	1407196	9	-	.	ID=id6;Parent=tr2;transcript_id=tr2
NC_037328.1	LoRTIA	exon	1454981	1455164	9	-	.	ID=id7;Parent=tr2;transcript_id=tr2
NC_037328.1	LoRTIA	exon	1643682	1643745	2	+	.	ID=id8;Parent=tr3;transcript_id=tr3
NC_037328.1	LoRTIA	mRNA	1643682	1651036	2	+	.	ID=tr3;transcript_id=tr3
NC_037328.1	LoRTIA	exon	1645082	1645132	2	+	.	ID=id9;Parent=tr3;transcript_id=tr3
NC_037328.1	LoRTIA	exon	1646079	1646189	2	+	.	ID=id10;Parent=tr3;transcript_id=tr3
NC_037328.1	LoRTIA	exon	1648343	1648472	2	+	.	ID=id11;Parent=tr3;transcript_id=tr3
NC_037328.1	LoRTIA	exon	1649155	1649267	2	+	.	ID=id12;Parent=tr3;transcript_id=tr3
NC_037328.1	LoRTIA	exon	1650493	1650579	2	+	.	ID=id13;Parent=tr3;transcript_id=tr3
NC_037328.1	LoRTIA	exon	1650857	1651036	2	+	.	ID=id14;Parent=tr3;transcript_id=tr3
NC_037328.1	LoRTIA	exon	2098345	2099198	1	-	.	ID=id15;Parent=tr4;transcript_id=tr4
NC_037328.1	LoRTIA	mRNA	2098345	2129622	1	-	.	ID=tr4;transcript_id=tr4
NC_037328.1	LoRTIA	exon	2103084	2103241	1	-	.	ID=id16;Parent=tr4;transcript_id=tr4
NC_037328.1	LoRTIA	exon	2103945	2104104	1	-	.	ID=id17;Parent=tr4;transcript_id=tr4
NC_037328.1	LoRTIA	exon	2108137	2108282	1	-	.	ID=id18;Parent=tr4;transcript_id=tr4
NC_037328.1	LoRTIA	exon	2112555	2112763	1	-	.	ID=id19;Parent=tr4;transcript_id=tr4
NC_037328.1	LoRTIA	exon	2120075	2120207	1	-	.	ID=id20;Parent=tr4;transcript_id=tr4
NC_037328.1	LoRTIA	exon	2129362	2129622	1	-	.	ID=id21;Parent=tr4;transcript_id=tr4
NC_037328.1	LoRTIA	exon	2299567	2299879	1	-	.	ID=id22;Parent=tr5;transcript_id=tr5
NC_037328.1	LoRTIA	mRNA	2299567	2314124	1	-	.	ID=tr5;transcript_id=tr5
NC_037328.1	LoRTIA	exon	2300005	2300152	1	-	.	ID=id23;Parent=tr5;transcript_id=tr5
NC_037328.1	LoRTIA	exon	2305169	2305335	1	-	.	ID=id24;Parent=tr5;transcript_id=tr5
NC_037328.1	LoRTIA	exon	2306832	2306989	1	-	.	ID=id25;Parent=tr5;transcript_id=tr5
NC_037328.1	LoRTIA	exon	2311468	2311591	1	-	.	ID=id26;Parent=tr5;transcript_id=tr5
NC_037328.1	LoRTIA	exon	2313951	2314124	1	-	.	ID=id27;Parent=tr5;transcript_id=tr5
NC_037328.1	LoRTIA	exon	2924716	2925022	1	+	.	ID=id28;Parent=tr6;transcript_id=tr6
NC_037328.1	LoRTIA	mRNA	2924716	2936283	1	+	.	ID=tr6;transcript_id=tr6
NC_037328.1	LoRTIA	exon	2927300	2927467	1	+	.	ID=id29;Parent=tr6;transcript_id=tr6
NC_037328.1	LoRTIA	exon	2929167	2929234	1	+	.	ID=id30;Parent=tr6;transcript_id=tr6
NC_037328.1	LoRTIA	exon	2932472	2932630	1	+	.	ID=id31;Parent=tr6;transcript_id=tr6
NC_037328.1	LoRTIA	exon	2933938	2934069	1	+	.	ID=id32;Parent=tr6;transcript_id=tr6
NC_037328.1	LoRTIA	exon	2935593	2935688	1	+	.	ID=id33;Parent=tr6;transcript_id=tr6
NC_037328.1	LoRTIA	exon	2935978	2936283	1	+	.	ID=id34;Parent=tr6;transcript_id=tr6
NC_037328.1	LoRTIA	exon	3824614	3825038	23	-	.	ID=id35;Parent=tr7;transcript_id=tr7
NC_037328.1	LoRTIA	exon	3824614	3825038	1	-	.	ID=id40;Parent=tr8;transcript_id=tr8
NC_037328.1	LoRTIA	mRNA	3824614	3833294	23	-	.	ID=tr7;transcript_id=tr7
NC_037328.1	LoRTIA	mRNA	3824614	3833294	1	-	.	ID=tr8;transcript_id=tr8
NC_037328.1	LoRTIA	exon	3824711	3825038	4	-	.	ID=id44;Parent=tr9;transcript_id=tr9
NC_037328.1	LoRTIA	mRNA	3824711	3833294	4	-	.	ID=tr9;transcript_id=tr9
NC_037328.1	LoRTIA	exon	3824727	3825038	1	-	.	ID=id49;Parent=tr10;transcript_id=tr10
NC_037328.1	LoRTIA	mRNA	3824727	3833294	1	-	.	ID=tr10;transcript_id=tr10
NC_037328.1	LoRTIA	exon	3826640	3826757	23	-	.	ID=id36;Parent=tr7;transcript_id=tr7
NC_037328.1	LoRTIA	exon	3826640	3826757	1	-	.	ID=id41;Parent=tr8;transcript_id=tr8
NC_037328.1	LoRTIA	exon	3826640	3826757	4	-	.	ID=id45;Parent=tr9;transcript_id=tr9
NC_037328.1	LoRTIA	exon	3826640	3826757	1	-	.	ID=id50;Parent=tr10;transcript_id=tr10
NC_037328.1	LoRTIA	exon	3827585	3827654	23	-	.	ID=id37;Parent=tr7;transcript_id=tr7
NC_037328.1	LoRTIA	exon	3827585	3827654	1	-	.	ID=id42;Parent=tr8;transcript_id=tr8
NC_037328.1	LoRTIA	exon	3827585	3827654	4	-	.	ID=id46;Parent=tr9;transcript_id=tr9
NC_037328.1	LoRTIA	exon	3827585	3827654	1	-	.	ID=id51;Parent=tr10;transcript_id=tr10
NC_037328.1	LoRTIA	exon	3829441	3829531	23	-	.	ID=id38;Parent=tr7;transcript_id=tr7
NC_037328.1	LoRTIA	exon	3829441	3829531	4	-	.	ID=id47;Parent=tr9;transcript_id=tr9
NC_037328.1	LoRTIA	exon	3829441	3829531	1	-	.	ID=id52;Parent=tr10;transcript_id=tr10
NC_037328.1	LoRTIA	exon	3829441	3833294	1	-	.	ID=id43;Parent=tr8;transcript_id=tr8
NC_037328.1	LoRTIA	exon	3833130	3833294	23	-	.	ID=id39;Parent=tr7;transcript_id=tr7
NC_037328.1	LoRTIA	exon	3833130	3833294	4	-	.	ID=id48;Parent=tr9;transcript_id=tr9
NC_037328.1	LoRTIA	exon	3833130	3833294	1	-	.	ID=id53;Parent=tr10;transcript_id=tr10
NC_037328.1	LoRTIA	mRNA	6042727	6042995	1	+	.	ID=tr11;transcript_id=tr11
NC_037328.1	LoRTIA	exon	7114226	7114339	1	+	.	ID=id54;Parent=tr12;transcript_id=tr12
NC_037328.1	LoRTIA	exon	7114226	7114339	2	+	.	ID=id67;Parent=tr13;transcript_id=tr13
NC_037328.1	LoRTIA	exon	7114226	7114339	3	+	.	ID=id81;Parent=tr14;transcript_id=tr14
NC_037328.1	LoRTIA	exon	7114226	7114339	1	+	.	ID=id96;Parent=tr15;transcript_id=tr15
NC_037328.1	LoRTIA	exon	7114226	7114339	1	+	.	ID=id109;Parent=tr16;transcript_id=tr16
NC_037328.1	LoRTIA	exon	7114226	7114339	1	+	.	ID=id121;Parent=tr17;transcript_id=tr17
NC_037328.1	LoRTIA	mRNA	7114226	7127953	1	+	.	ID=tr12;transcript_id=tr12
NC_037328.1	LoRTIA	mRNA	7114226	7127953	2	+	.	ID=tr13;transcript_id=tr13
NC_037328.1	LoRTIA	mRNA	7114226	7127953	3	+	.	ID=tr14;transcript_id=tr14
NC_037328.1	LoRTIA	mRNA	7114226	7127953	1	+	.	ID=tr15;transcript_id=tr15
NC_037328.1	LoRTIA	mRNA	7114226	7127953	1	+	.	ID=tr16;transcript_id=tr16
NC_037328.1	LoRTIA	mRNA	7114226	7127953	1	+	.	ID=tr17;transcript_id=tr17
NC_037328.1	LoRTIA	exon	7116707	7116797	1	+	.	ID=id55;Parent=tr12;transcript_id=tr12
NC_037328.1	LoRTIA	exon	7116707	7116797	2	+	.	ID=id68;Parent=tr13;transcript_id=tr13
NC_037328.1	LoRTIA	exon	7116707	7116797	3	+	.	ID=id82;Parent=tr14;transcript_id=tr14
NC_037328.1	LoRTIA	exon	7116707	7116797	1	+	.	ID=id97;Parent=tr15;transcript_id=tr15
NC_037328.1	LoRTIA	exon	7116707	7116797	1	+	.	ID=id110;Parent=tr16;transcript_id=tr16
NC_037328.1	LoRTIA	exon	7116707	7116797	1	+	.	ID=id122;Parent=tr17;transcript_id=tr17
NC_037328.1	LoRTIA	exon	7117478	7117557	1	+	.	ID=id56;Parent=tr12;transcript_id=tr12
NC_037328.1	LoRTIA	exon	7117478	7117557	2	+	.	ID=id69;Parent=tr13;transcript_id=tr13
NC_037328.1	LoRTIA	exon	7117478	7117557	3	+	.	ID=id83;Parent=tr14;transcript_id=tr14
NC_037328.1	LoRTIA	exon	7117478	7117557	1	+	.	ID=id98;Parent=tr15;transcript_id=tr15
NC_037328.1	LoRTIA	exon	7117478	7117557	1	+	.	ID=id111;Parent=tr16;transcript_id=tr16
NC_037328.1	LoRTIA	exon	7117478	7117557	1	+	.	ID=id123;Parent=tr17;transcript_id=tr17
NC_037328.1	LoRTIA	exon	7119110	7119259	1	+	.	ID=id57;Parent=tr12;transcript_id=tr12
NC_037328.1	LoRTIA	exon	7119110	7119259	2	+	.	ID=id70;Parent=tr13;transcript_id=tr13
NC_037328.1	LoRTIA	exon	7119110	7119259	3	+	.	ID=id84;Parent=tr14;transcript_id=tr14
NC_037328.1	LoRTIA	exon	7119110	7119259	1	+	.	ID=id99;Parent=tr15;transcript_id=tr15
NC_037328.1	LoRTIA	exon	7119110	7119259	1	+	.	ID=id112;Parent=tr16;transcript_id=tr16
NC_037328.1	LoRTIA	exon	7119110	7119259	1	+	.	ID=id124;Parent=tr17;transcript_id=tr17
NC_037328.1	LoRTIA	exon	7119729	7119909	1	+	.	ID=id58;Parent=tr12;transcript_id=tr12
NC_037328.1	LoRTIA	exon	7119729	7119909	2	+	.	ID=id71;Parent=tr13;transcript_id=tr13
NC_037328.1	LoRTIA	exon	7119729	7119909	3	+	.	ID=id85;Parent=tr14;transcript_id=tr14
NC_037328.1	LoRTIA	exon	7119729	7120084	1	+	.	ID=id100;Parent=tr15;transcript_id=tr15
NC_037328.1	LoRTIA	exon	7119729	7120084	1	+	.	ID=id113;Parent=tr16;transcript_id=tr16
NC_037328.1	LoRTIA	exon	7119729	7120084	1	+	.	ID=id125;Parent=tr17;transcript_id=tr17
NC_037328.1	LoRTIA	exon	7120023	7120084	1	+	.	ID=id59;Parent=tr12;transcript_id=tr12
NC_037328.1	LoRTIA	exon	7120023	7120084	2	+	.	ID=id72;Parent=tr13;transcript_id=tr13
NC_037328.1	LoRTIA	exon	7120023	7120084	3	+	.	ID=id86;Parent=tr14;transcript_id=tr14
NC_037328.1	LoRTIA	exon	7120973	7121110	1	+	.	ID=id60;Parent=tr12;transcript_id=tr12
NC_037328.1	LoRTIA	exon	7120973	7121110	2	+	.	ID=id73;Parent=tr13;transcript_id=tr13
NC_037328.1	LoRTIA	exon	7120973	7121110	3	+	.	ID=id87;Parent=tr14;transcript_id=tr14
NC_037328.1	LoRTIA	exon	7120973	7121110	1	+	.	ID=id101;Parent=tr15;transcript_id=tr15
NC_037328.1	LoRTIA	exon	7120973	7121110	1	+	.	ID=id114;Parent=tr16;transcript_id=tr16
NC_037328.1	LoRTIA	exon	7120973	7121110	1	+	.	ID=id126;Parent=tr17;transcript_id=tr17
NC_037328.1	LoRTIA	exon	7121823	7122001	1	+	.	ID=id61;Parent=tr12;transcript_id=tr12
NC_037328.1	LoRTIA	exon	7121823	7122001	2	+	.	ID=id74;Parent=tr13;transcript_id=tr13
NC_037328.1	LoRTIA	exon	7121823	7122001	3	+	.	ID=id88;Parent=tr14;transcript_id=tr14
NC_037328.1	LoRTIA	exon	7121823	7122001	1	+	.	ID=id102;Parent=tr15;transcript_id=tr15
NC_037328.1	LoRTIA	exon	7121823	7122001	1	+	.	ID=id115;Parent=tr16;transcript_id=tr16
NC_037328.1	LoRTIA	exon	7121823	7122001	1	+	.	ID=id127;Parent=tr17;transcript_id=tr17
NC_037328.1	LoRTIA	exon	7122716	7122782	3	+	.	ID=id89;Parent=tr14;transcript_id=tr14
NC_037328.1	LoRTIA	exon	7122716	7122782	1	+	.	ID=id103;Parent=tr15;transcript_id=tr15
NC_037328.1	LoRTIA	exon	7122716	7122941	2	+	.	ID=id75;Parent=tr13;transcript_id=tr13
NC_037328.1	LoRTIA	exon	7122716	7122941	1	+	.	ID=id116;Parent=tr16;transcript_id=tr16
NC_037328.1	LoRTIA	exon	7122716	7122941	1	+	.	ID=id128;Parent=tr17;transcript_id=tr17
NC_037328.1	LoRTIA	exon	7122716	7123148	1	+	.	ID=id62;Parent=tr12;transcript_id=tr12
NC_037328.1	LoRTIA	exon	7122854	7122941	3	+	.	ID=id90;Parent=tr14;transcript_id=tr14
NC_037328.1	LoRTIA	exon	7123033	7123148	2	+	.	ID=id76;Parent=tr13;transcript_id=tr13
NC_037328.1	LoRTIA	exon	7123033	7123148	3	+	.	ID=id91;Parent=tr14;transcript_id=tr14
NC_037328.1	LoRTIA	exon	7123033	7123148	1	+	.	ID=id104;Parent=tr15;transcript_id=tr15
NC_037328.1	LoRTIA	exon	7123033	7123148	1	+	.	ID=id129;Parent=tr17;transcript_id=tr17
NC_037328.1	LoRTIA	exon	7123033	7123793	1	+	.	ID=id117;Parent=tr16;transcript_id=tr16
NC_037328.1	LoRTIA	exon	7123722	7123793	1	+	.	ID=id63;Parent=tr12;transcript_id=tr12
NC_037328.1	LoRTIA	exon	7123722	7123793	2	+	.	ID=id77;Parent=tr13;transcript_id=tr13
NC_037328.1	LoRTIA	exon	7123722	7123793	3	+	.	ID=id92;Parent=tr14;transcript_id=tr14
NC_037328.1	LoRTIA	exon	7123722	7123793	1	+	.	ID=id105;Parent=tr15;transcript_id=tr15
NC_037328.1	LoRTIA	exon	7123722	7123793	1	+	.	ID=id130;Parent=tr17;transcript_id=tr17
NC_037328.1	LoRTIA	exon	7123874	7124038	1	+	.	ID=id64;Parent=tr12;transcript_id=tr12
NC_037328.1	LoRTIA	exon	7123874	7124038	2	+	.	ID=id78;Parent=tr13;transcript_id=tr13
NC_037328.1	LoRTIA	exon	7123874	7124038	3	+	.	ID=id93;Parent=tr14;transcript_id=tr14
NC_037328.1	LoRTIA	exon	7123874	7124038	1	+	.	ID=id106;Parent=tr15;transcript_id=tr15
NC_037328.1	LoRTIA	exon	7123874	7124038	1	+	.	ID=id118;Parent=tr16;transcript_id=tr16
NC_037328.1	LoRTIA	exon	7123874	7124038	1	+	.	ID=id131;Parent=tr17;transcript_id=tr17
NC_037328.1	LoRTIA	exon	7124333	7124453	2	+	.	ID=id134;Parent=tr18;transcript_id=tr18
NC_037328.1	LoRTIA	mRNA	7124333	7127953	2	+	.	ID=tr18;transcript_id=tr18
NC_037328.1	LoRTIA	exon	7124334	7124453	1	+	.	ID=id65;Parent=tr12;transcript_id=tr12
NC_037328.1	LoRTIA	exon	7124334	7124453	2	+	.	ID=id79;Parent=tr13;transcript_id=tr13
NC_037328.1	LoRTIA	exon	7124334	7124453	3	+	.	ID=id94;Parent=tr14;transcript_id=tr14
NC_037328.1	LoRTIA	exon	7124334	7124453	1	+	.	ID=id107;Parent=tr15;transcript_id=tr15
NC_037328.1	LoRTIA	exon	7124334	7124453	1	+	.	ID=id119;Parent=tr16;transcript_id=tr16
NC_037328.1	LoRTIA	exon	7124334	7124453	1	+	.	ID=id132;Parent=tr17;transcript_id=tr17
NC_037328.1	LoRTIA	exon	7127725	7127953	1	+	.	ID=id66;Parent=tr12;transcript_id=tr12
NC_037328.1	LoRTIA	exon	7127725	7127953	2	+	.	ID=id80;Parent=tr13;transcript_id=tr13
NC_037328.1	LoRTIA	exon	7127725	7127953	3	+	.	ID=id95;Parent=tr14;transcript_id=tr14
NC_037328.1	LoRTIA	exon	7127725	7127953	1	+	.	ID=id108;Parent=tr15;transcript_id=tr15
NC_037328.1	LoRTIA	exon	7127725	7127953	1	+	.	ID=id120;Parent=tr16;transcript_id=tr16
NC_037328.1	LoRTIA	exon	7127725	7127953	1	+	.	ID=id133;Parent=tr17;transcript_id=tr17
NC_037328.1	LoRTIA	exon	7127725	7127953	2	+	.	ID=id135;Parent=tr18;transcript_id=tr18
NC_037328.1	LoRTIA	exon	10231769	10231977	1	+	.	ID=id136;Parent=tr19;transcript_id=tr19
NC_037328.1	LoRTIA	exon	10231769	10231977	1	+	.	ID=id152;Parent=tr20;transcript_id=tr20
NC_037328.1	LoRTIA	exon	10231769	10231977	1	+	.	ID=id170;Parent=tr21;transcript_id=tr21
NC_037328.1	LoRTIA	exon	10231769	10231977	1	+	.	ID=id187;Parent=tr22;transcript_id=tr22
NC_037328.1	LoRTIA	mRNA	10231769	10543975	1	+	.	ID=tr20;transcript_id=tr20
NC_037328.1	LoRTIA	mRNA	10231769	10543999	1	+	.	ID=tr22;transcript_id=tr22
NC_037328.1	LoRTIA	mRNA	10231769	10544228	1	+	.	ID=tr19;transcript_id=tr19
NC_037328.1	LoRTIA	mRNA	10231769	10544228	1	+	.	ID=tr21;transcript_id=tr21
NC_037328.1	LoRTIA	exon	10300390	10300557	1	+	.	ID=id137;Parent=tr19;transcript_id=tr19
NC_037328.1	LoRTIA	exon	10300390	10300557	1	+	.	ID=id153;Parent=tr20;transcript_id=tr20
NC_037328.1	LoRTIA	exon	10300390	10300557	1	+	.	ID=id171;Parent=tr21;transcript_id=tr21
NC_037328.1	LoRTIA	exon	10300390	10300557	1	+	.	ID=id188;Parent=tr22;transcript_id=tr22
NC_037328.1	LoRTIA	exon	10326795	10326924	1	+	.	ID=id138;Parent=tr19;transcript_id=tr19
NC_037328.1	LoRTIA	exon	10326795	10326924	1	+	.	ID=id154;Parent=tr20;transcript_id=tr20
NC_037328.1	LoRTIA	exon	10326795	10326924	1	+	.	ID=id172;Parent=tr21;transcript_id=tr21
NC_037328.1	LoRTIA	exon	10326795	10326924	1	+	.	ID=id189;Parent=tr22;transcript_id=tr22
NC_037328.1	LoRTIA	exon	10360228	10360340	1	+	.	ID=id139;Parent=tr19;transcript_id=tr19
NC_037328.1	LoRTIA	exon	10360228	10360340	1	+	.	ID=id155;Parent=tr20;transcript_id=tr20
NC_037328.1	LoRTIA	exon	10360228	10360340	1	+	.	ID=id173;Parent=tr21;transcript_id=tr21
NC_037328.1	LoRTIA	exon	10360228	10360340	1	+	.	ID=id190;Parent=tr22;transcript_id=tr22
NC_037328.1	LoRTIA	exon	10362750	10362943	1	+	.	ID=id140;Parent=tr19;transcript_id=tr19
NC_037328.1	LoRTIA	exon	10362750	10362943	1	+	.	ID=id156;Parent=tr20;transcript_id=tr20
NC_037328.1	LoRTIA	exon	10362750	10362943	1	+	.	ID=id174;Parent=tr21;transcript_id=tr21
NC_037328.1	LoRTIA	exon	10362750	10362943	1	+	.	ID=id191;Parent=tr22;transcript_id=tr22
NC_037328.1	LoRTIA	exon	10400541	10400743	1	+	.	ID=id141;Parent=tr19;transcript_id=tr19
NC_037328.1	LoRTIA	exon	10400541	10400743	1	+	.	ID=id157;Parent=tr20;transcript_id=tr20
NC_037328.1	LoRTIA	exon	10400541	10400743	1	+	.	ID=id175;Parent=tr21;transcript_id=tr21
NC_037328.1	LoRTIA	exon	10400541	10400743	1	+	.	ID=id192;Parent=tr22;transcript_id=tr22
NC_037328.1	LoRTIA	exon	10418538	10418705	1	+	.	ID=id158;Parent=tr20;transcript_id=tr20
NC_037328.1	LoRTIA	exon	10418538	10418705	1	+	.	ID=id176;Parent=tr21;transcript_id=tr21
NC_037328.1	LoRTIA	exon	10421280	10421336	1	+	.	ID=id159;Parent=tr20;transcript_id=tr20
NC_037328.1	LoRTIA	exon	10434729	10434862	1	+	.	ID=id142;Parent=tr19;transcript_id=tr19
NC_037328.1	LoRTIA	exon	10434729	10434862	1	+	.	ID=id160;Parent=tr20;transcript_id=tr20
NC_037328.1	LoRTIA	exon	10434729	10434862	1	+	.	ID=id177;Parent=tr21;transcript_id=tr21
NC_037328.1	LoRTIA	exon	10434729	10434862	1	+	.	ID=id193;Parent=tr22;transcript_id=tr22
NC_037328.1	LoRTIA	exon	10444444	10444518	1	+	.	ID=id143;Parent=tr19;transcript_id=tr19
NC_037328.1	LoRTIA	exon	10444444	10444518	1	+	.	ID=id161;Parent=tr20;transcript_id=tr20
NC_037328.1	LoRTIA	exon	10444444	10444518	1	+	.	ID=id178;Parent=tr21;transcript_id=tr21
NC_037328.1	LoRTIA	exon	10444444	10444518	1	+	.	ID=id194;Parent=tr22;transcript_id=tr22
NC_037328.1	LoRTIA	exon	10445909	10446067	1	+	.	ID=id144;Parent=tr19;transcript_id=tr19
NC_037328.1	LoRTIA	exon	10445909	10446067	1	+	.	ID=id162;Parent=tr20;transcript_id=tr20
NC_037328.1	LoRTIA	exon	10445909	10446067	1	+	.	ID=id179;Parent=tr21;transcript_id=tr21
NC_037328.1	LoRTIA	exon	10445909	10446067	1	+	.	ID=id195;Parent=tr22;transcript_id=tr22
NC_037328.1	LoRTIA	exon	10469111	10469239	1	+	.	ID=id145;Parent=tr19;transcript_id=tr19
NC_037328.1	LoRTIA	exon	10469111	10469239	1	+	.	ID=id163;Parent=tr20;transcript_id=tr20
NC_037328.1	LoRTIA	exon	10469111	10469239	1	+	.	ID=id180;Parent=tr21;transcript_id=tr21
NC_037328.1	LoRTIA	exon	10469111	10469239	1	+	.	ID=id196;Parent=tr22;transcript_id=tr22
NC_037328.1	LoRTIA	exon	10473331	10473430	1	+	.	ID=id146;Parent=tr19;transcript_id=tr19
NC_037328.1	LoRTIA	exon	10473331	10473430	1	+	.	ID=id164;Parent=tr20;transcript_id=tr20
NC_037328.1	LoRTIA	exon	10473331	10473430	1	+	.	ID=id181;Parent=tr21;transcript_id=tr21
NC_037328.1	LoRTIA	exon	10473331	10473430	1	+	.	ID=id197;Parent=tr22;transcript_id=tr22
NC_037328.1	LoRTIA	exon	10512127	10512348	1	+	.	ID=id147;Parent=tr19;transcript_id=tr19
NC_037328.1	LoRTIA	exon	10512127	10512348	1	+	.	ID=id165;Parent=tr20;transcript_id=tr20
NC_037328.1	LoRTIA	exon	10512127	10512348	1	+	.	ID=id182;Parent=tr21;transcript_id=tr21
NC_037328.1	LoRTIA	exon	10512127	10512348	1	+	.	ID=id198;Parent=tr22;transcript_id=tr22
NC_037328.1	LoRTIA	exon	10520949	10521002	1	+	.	ID=id148;Parent=tr19;transcript_id=tr19
NC_037328.1	LoRTIA	exon	10520949	10521002	1	+	.	ID=id166;Parent=tr20;transcript_id=tr20
NC_037328.1	LoRTIA	exon	10520949	10521002	1	+	.	ID=id183;Parent=tr21;transcript_id=tr21
NC_037328.1	LoRTIA	exon	10520949	10521002	1	+	.	ID=id199;Parent=tr22;transcript_id=tr22
NC_037328.1	LoRTIA	exon	10527698	10527798	1	+	.	ID=id149;Parent=tr19;transcript_id=tr19
NC_037328.1	LoRTIA	exon	10527698	10527798	1	+	.	ID=id167;Parent=tr20;transcript_id=tr20
NC_037328.1	LoRTIA	exon	10527698	10527798	1	+	.	ID=id184;Parent=tr21;transcript_id=tr21
NC_037328.1	LoRTIA	exon	10527698	10527798	1	+	.	ID=id200;Parent=tr22;transcript_id=tr22
NC_037328.1	LoRTIA	exon	10531005	10531151	1	+	.	ID=id150;Parent=tr19;transcript_id=tr19
NC_037328.1	LoRTIA	exon	10531005	10531151	1	+	.	ID=id168;Parent=tr20;transcript_id=tr20
NC_037328.1	LoRTIA	exon	10531005	10531151	1	+	.	ID=id185;Parent=tr21;transcript_id=tr21
NC_037328.1	LoRTIA	exon	10531005	10531151	1	+	.	ID=id201;Parent=tr22;transcript_id=tr22
NC_037328.1	LoRTIA	exon	10543005	10543975	1	+	.	ID=id169;Parent=tr20;transcript_id=tr20
NC_037328.1	LoRTIA	exon	10543005	10543999	1	+	.	ID=id202;Parent=tr22;transcript_id=tr22
NC_037328.1	LoRTIA	exon	10543005	10544228	1	+	.	ID=id151;Parent=tr19;transcript_id=tr19
NC_037328.1	LoRTIA	exon	10543005	10544228	1	+	.	ID=id186;Parent=tr21;transcript_id=tr21
NC_037328.1	LoRTIA	exon	10691773	10691810	2	+	.	ID=id207;Parent=tr24;transcript_id=tr24
NC_037328.1	LoRTIA	exon	10691773	10691810	1	+	.	ID=id215;Parent=tr26;transcript_id=tr26
NC_037328.1	LoRTIA	exon	10691773	10691821	13	+	.	ID=id203;Parent=tr23;transcript_id=tr23
NC_037328.1	LoRTIA	exon	10691773	10691821	1	+	.	ID=id211;Parent=tr25;transcript_id=tr25
NC_037328.1	LoRTIA	mRNA	10691773	10698910	2	+	.	ID=tr24;transcript_id=tr24
NC_037328.1	LoRTIA	mRNA	10691773	10698910	1	+	.	ID=tr25;transcript_id=tr25
NC_037328.1	LoRTIA	mRNA	10691773	10698961	13	+	.	ID=tr23;transcript_id=tr23
NC_037328.1	LoRTIA	mRNA	10691773	10698961	1	+	.	ID=tr26;transcript_id=tr26
NC_037328.1	LoRTIA	exon	10695170	10695340	13	+	.	ID=id204;Parent=tr23;transcript_id=tr23
NC_037328.1	LoRTIA	exon	10695170	10695340	2	+	.	ID=id208;Parent=tr24;transcript_id=tr24
NC_037328.1	LoRTIA	exon	10695170	10695340	1	+	.	ID=id212;Parent=tr25;transcript_id=tr25
NC_037328.1	LoRTIA	exon	10695170	10695340	1	+	.	ID=id216;Parent=tr26;transcript_id=tr26
NC_037328.1	LoRTIA	exon	10698056	10698180	13	+	.	ID=id205;Parent=tr23;transcript_id=tr23
NC_037328.1	LoRTIA	exon	10698056	10698180	2	+	.	ID=id209;Parent=tr24;transcript_id=tr24
NC_037328.1	LoRTIA	exon	10698056	10698180	1	+	.	ID=id213;Parent=tr25;transcript_id=tr25
NC_037328.1	LoRTIA	exon	10698056	10698180	1	+	.	ID=id217;Parent=tr26;transcript_id=tr26
NC_037328.1	LoRTIA	exon	10698067	10698180	1	+	.	ID=id219;Parent=tr27;transcript_id=tr27
NC_037328.1	LoRTIA	mRNA	10698067	10698961	1	+	.	ID=tr27;transcript_id=tr27
NC_037328.1	LoRTIA	exon	10698785	10698910	2	+	.	ID=id210;Parent=tr24;transcript_id=tr24
NC_037328.1	LoRTIA	exon	10698785	10698910	1	+	.	ID=id214;Parent=tr25;transcript_id=tr25
NC_037328.1	LoRTIA	exon	10698785	10698961	13	+	.	ID=id206;Parent=tr23;transcript_id=tr23
NC_037328.1	LoRTIA	exon	10698785	10698961	1	+	.	ID=id218;Parent=tr26;transcript_id=tr26
NC_037328.1	LoRTIA	exon	10698785	10698961	1	+	.	ID=id220;Parent=tr27;transcript_id=tr27
NC_037328.1	LoRTIA	exon	10823318	10823415	1	+	.	ID=id221;Parent=tr28;transcript_id=tr28
NC_037328.1	LoRTIA	mRNA	10823318	10839082	1	+	.	ID=tr28;transcript_id=tr28
NC_037328.1	LoRTIA	exon	10824185	10824391	1	+	.	ID=id222;Parent=tr28;transcript_id=tr28
NC_037328.1	LoRTIA	exon	10826170	10826309	1	+	.	ID=id223;Parent=tr28;transcript_id=tr28
NC_037328.1	LoRTIA	exon	10828000	10828099	1	+	.	ID=id224;Parent=tr28;transcript_id=tr28
NC_037328.1	LoRTIA	exon	10829491	10829558	1	+	.	ID=id225;Parent=tr28;transcript_id=tr28
NC_037328.1	LoRTIA	exon	10832352	10832464	1	+	.	ID=id226;Parent=tr28;transcript_id=tr28
NC_037328.1	LoRTIA	exon	10833737	10833802	1	+	.	ID=id227;Parent=tr28;transcript_id=tr28
NC_037328.1	LoRTIA	exon	10834721	10834874	1	+	.	ID=id228;Parent=tr28;transcript_id=tr28
NC_037328.1	LoRTIA	exon	10836800	10836847	1	+	.	ID=id229;Parent=tr28;transcript_id=tr28
NC_037328.1	LoRTIA	exon	10838980	10839082	1	+	.	ID=id230;Parent=tr28;transcript_id=tr28
NC_037328.1	LoRTIA	mRNA	11580798	11581237	1	+	.	ID=tr29;transcript_id=tr29
NC_037328.1	LoRTIA	exon	19418198	19418330	1	+	.	ID=id236;Parent=tr31;transcript_id=tr31
NC_037328.1	LoRTIA	exon	19418198	19418401	1	+	.	ID=id231;Parent=tr30;transcript_id=tr30
NC_037328.1	LoRTIA	mRNA	19418198	19437165	1	+	.	ID=tr30;transcript_id=tr30
NC_037328.1	LoRTIA	mRNA	19418198	19437165	1	+	.	ID=tr31;transcript_id=tr31
NC_037328.1	LoRTIA	exon	19418216	19418330	2	+	.	ID=id241;Parent=tr32;transcript_id=tr32
NC_037328.1	LoRTIA	mRNA	19418216	19437165	2	+	.	ID=tr32;transcript_id=tr32
NC_037328.1	LoRTIA	exon	19418238	19418330	1	+	.	ID=id246;Parent=tr33;transcript_id=tr33
NC_037328.1	LoRTIA	exon	19418238	19418401	1	+	.	ID=id251;Parent=tr34;transcript_id=tr34
NC_037328.1	LoRTIA	mRNA	19418238	19437165	1	+	.	ID=tr33;transcript_id=tr33
NC_037328.1	LoRTIA	mRNA	19418238	19437165	1	+	.	ID=tr34;transcript_id=tr34
NC_037328.1	LoRTIA	exon	19421761	19421939	1	+	.	ID=id232;Parent=tr30;transcript_id=tr30
NC_037328.1	LoRTIA	exon	19421761	19421939	1	+	.	ID=id237;Parent=tr31;transcript_id=tr31
NC_037328.1	LoRTIA	exon	19421761	19421939	2	+	.	ID=id242;Parent=tr32;transcript_id=tr32
NC_037328.1	LoRTIA	exon	19421761	19421939	1	+	.	ID=id247;Parent=tr33;transcript_id=tr33
NC_037328.1	LoRTIA	exon	19421761	19421939	1	+	.	ID=id252;Parent=tr34;transcript_id=tr34
NC_037328.1	LoRTIA	exon	19426374	19426511	1	+	.	ID=id233;Parent=tr30;transcript_id=tr30
NC_037328.1	LoRTIA	exon	19426374	19426511	1	+	.	ID=id238;Parent=tr31;transcript_id=tr31
NC_037328.1	LoRTIA	exon	19426374	19426511	2	+	.	ID=id243;Parent=tr32;transcript_id=tr32
NC_037328.1	LoRTIA	exon	19426374	19426511	1	+	.	ID=id248;Parent=tr33;transcript_id=tr33
NC_037328.1	LoRTIA	exon	19426374	19426511	1	+	.	ID=id253;Parent=tr34;transcript_id=tr34
NC_037328.1	LoRTIA	exon	19431423	19431630	1	+	.	ID=id234;Parent=tr30;transcript_id=tr30
NC_037328.1	LoRTIA	exon	19431423	19431630	1	+	.	ID=id239;Parent=tr31;transcript_id=tr31
NC_037328.1	LoRTIA	exon	19431423	19431630	2	+	.	ID=id244;Parent=tr32;transcript_id=tr32
NC_037328.1	LoRTIA	exon	19431423	19431630	1	+	.	ID=id249;Parent=tr33;transcript_id=tr33
NC_037328.1	LoRTIA	exon	19431423	19431630	1	+	.	ID=id254;Parent=tr34;transcript_id=tr34
NC_037328.1	LoRTIA	exon	19436503	19437165	1	+	.	ID=id235;Parent=tr30;transcript_id=tr30
NC_037328.1	LoRTIA	exon	19436503	19437165	1	+	.	ID=id240;Parent=tr31;transcript_id=tr31
NC_037328.1	LoRTIA	exon	19436503	19437165	2	+	.	ID=id245;Parent=tr32;transcript_id=tr32
NC_037328.1	LoRTIA	exon	19436503	19437165	1	+	.	ID=id250;Parent=tr33;transcript_id=tr33
NC_037328.1	LoRTIA	exon	19436503	19437165	1	+	.	ID=id255;Parent=tr34;transcript_id=tr34
NC_037328.1	LoRTIA	mRNA	23043352	23044249	65	+	.	ID=tr35;transcript_id=tr35
NC_037328.1	LoRTIA	exon	35381284	35381530	1	+	.	ID=id256;Parent=tr36;transcript_id=tr36
NC_037328.1	LoRTIA	mRNA	35381284	35415216	1	+	.	ID=tr36;transcript_id=tr36
NC_037328.1	LoRTIA	exon	35398925	35399016	1	+	.	ID=id257;Parent=tr36;transcript_id=tr36
NC_037328.1	LoRTIA	exon	35403016	35403210	1	+	.	ID=id258;Parent=tr36;transcript_id=tr36
NC_037328.1	LoRTIA	exon	35406908	35407010	1	+	.	ID=id259;Parent=tr36;transcript_id=tr36
NC_037328.1	LoRTIA	exon	35413192	35413298	1	+	.	ID=id260;Parent=tr36;transcript_id=tr36
NC_037328.1	LoRTIA	exon	35413500	35415216	1	+	.	ID=id261;Parent=tr36;transcript_id=tr36
NC_037328.1	LoRTIA	exon	36060168	36060855	1	-	.	ID=id262;Parent=tr37;transcript_id=tr37
NC_037328.1	LoRTIA	mRNA	36060168	36063697	1	-	.	ID=tr37;transcript_id=tr37
NC_037328.1	LoRTIA	exon	36062735	36062939	1	-	.	ID=id263;Parent=tr37;transcript_id=tr37
NC_037328.1	LoRTIA	exon	36063525	36063697	1	-	.	ID=id264;Parent=tr37;transcript_id=tr37
NC_037328.1	LoRTIA	mRNA	40948887	40950564	5	+	.	ID=tr38;transcript_id=tr38
NC_037328.1	LoRTIA	exon	43110012	43113769	1	-	.	ID=id265;Parent=tr39;transcript_id=tr39
NC_037328.1	LoRTIA	mRNA	43110012	43195102	1	-	.	ID=tr39;transcript_id=tr39
NC_037328.1	LoRTIA	exon	43112808	43113769	1	-	.	ID=id281;Parent=tr40;transcript_id=tr40
NC_037328.1	LoRTIA	mRNA	43112808	43195102	1	-	.	ID=tr40;transcript_id=tr40
NC_037328.1	LoRTIA	exon	43114430	43114567	1	-	.	ID=id266;Parent=tr39;transcript_id=tr39
NC_037328.1	LoRTIA	exon	43114430	43114567	1	-	.	ID=id282;Parent=tr40;transcript_id=tr40
NC_037328.1	LoRTIA	exon	43116615	43116660	1	-	.	ID=id283;Parent=tr40;transcript_id=tr40
NC_037328.1	LoRTIA	exon	43116615	43116664	1	-	.	ID=id267;Parent=tr39;transcript_id=tr39
NC_037328.1	LoRTIA	exon	43120523	43120616	1	-	.	ID=id268;Parent=tr39;transcript_id=tr39
NC_037328.1	LoRTIA	exon	43120523	43120616	1	-	.	ID=id284;Parent=tr40;transcript_id=tr40
NC_037328.1	LoRTIA	exon	43127916	43128041	1	-	.	ID=id269;Parent=tr39;transcript_id=tr39
NC_037328.1	LoRTIA	exon	43127916	43128041	1	-	.	ID=id285;Parent=tr40;transcript_id=tr40
NC_037328.1	LoRTIA	exon	43128187	43128273	1	-	.	ID=id270;Parent=tr39;transcript_id=tr39
NC_037328.1	LoRTIA	exon	43128187	43128273	1	-	.	ID=id286;Parent=tr40;transcript_id=tr40
NC_037328.1	LoRTIA	exon	43129091	43129241	1	-	.	ID=id271;Parent=tr39;transcript_id=tr39
NC_037328.1	LoRTIA	exon	43129091	43129241	1	-	.	ID=id287;Parent=tr40;transcript_id=tr40
NC_037328.1	LoRTIA	exon	43131666	43131790	1	-	.	ID=id272;Parent=tr39;transcript_id=tr39
NC_037328.1	LoRTIA	exon	43131666	43131790	1	-	.	ID=id288;Parent=tr40;transcript_id=tr40
NC_037328.1	LoRTIA	exon	43133177	43133392	1	-	.	ID=id273;Parent=tr39;transcript_id=tr39
NC_037328.1	LoRTIA	exon	43133177	43133392	1	-	.	ID=id289;Parent=tr40;transcript_id=tr40
NC_037328.1	LoRTIA	exon	43134788	43134828	1	-	.	ID=id274;Parent=tr39;transcript_id=tr39
NC_037328.1	LoRTIA	exon	43134788	43134828	1	-	.	ID=id290;Parent=tr40;transcript_id=tr40
NC_037328.1	LoRTIA	exon	43136451	43136584	1	-	.	ID=id275;Parent=tr39;transcript_id=tr39
NC_037328.1	LoRTIA	exon	43136451	43136584	1	-	.	ID=id291;Parent=tr40;transcript_id=tr40
NC_037328.1	LoRTIA	exon	43136879	43136951	1	-	.	ID=id276;Parent=tr39;transcript_id=tr39
NC_037328.1	LoRTIA	exon	43136879	43136951	1	-	.	ID=id292;Parent=tr40;transcript_id=tr40
NC_037328.1	LoRTIA	exon	43139238	43139289	1	-	.	ID=id277;Parent=tr39;transcript_id=tr39
NC_037328.1	LoRTIA	exon	43139238	43139289	1	-	.	ID=id293;Parent=tr40;transcript_id=tr40
NC_037328.1	LoRTIA	exon	43153442	43153579	1	-	.	ID=id278;Parent=tr39;transcript_id=tr39
NC_037328.1	LoRTIA	exon	43153442	43153579	1	-	.	ID=id294;Parent=tr40;transcript_id=tr40
NC_037328.1	LoRTIA	exon	43171696	43171923	1	-	.	ID=id279;Parent=tr39;transcript_id=tr39
NC_037328.1	LoRTIA	exon	43171696	43171923	1	-	.	ID=id295;Parent=tr40;transcript_id=tr40
NC_037328.1	LoRTIA	exon	43194558	43195102	1	-	.	ID=id280;Parent=tr39;transcript_id=tr39
NC_037328.1	LoRTIA	exon	43194558	43195102	1	-	.	ID=id296;Parent=tr40;transcript_id=tr40
NC_037328.1	LoRTIA	exon	45156157	45156313	1	+	.	ID=id297;Parent=tr41;transcript_id=tr41
NC_037328.1	LoRTIA	mRNA	45156157	45188355	1	+	.	ID=tr41;transcript_id=tr41
NC_037328.1	LoRTIA	exon	45161565	45161791	1	+	.	ID=id298;Parent=tr41;transcript_id=tr41
NC_037328.1	LoRTIA	exon	45165550	45165633	1	+	.	ID=id299;Parent=tr41;transcript_id=tr41
NC_037328.1	LoRTIA	exon	45170033	45170179	1	+	.	ID=id300;Parent=tr41;transcript_id=tr41
NC_037328.1	LoRTIA	exon	45174039	45174206	1	+	.	ID=id301;Parent=tr41;transcript_id=tr41
NC_037328.1	LoRTIA	exon	45177959	45178099	1	+	.	ID=id302;Parent=tr41;transcript_id=tr41
NC_037328.1	LoRTIA	exon	45183906	45184004	1	+	.	ID=id303;Parent=tr41;transcript_id=tr41
NC_037328.1	LoRTIA	exon	45187541	45188355	1	+	.	ID=id304;Parent=tr41;transcript_id=tr41
NC_037328.1	LoRTIA	exon	46002012	46002091	1	+	.	ID=id305;Parent=tr42;transcript_id=tr42
NC_037328.1	LoRTIA	exon	46002012	46002091	1	+	.	ID=id310;Parent=tr43;transcript_id=tr43
NC_037328.1	LoRTIA	mRNA	46002012	46016855	1	+	.	ID=tr42;transcript_id=tr42
NC_037328.1	LoRTIA	mRNA	46002012	46016855	1	+	.	ID=tr43;transcript_id=tr43
NC_037328.1	LoRTIA	exon	46007109	46007321	1	+	.	ID=id306;Parent=tr42;transcript_id=tr42
NC_037328.1	LoRTIA	exon	46007161	46007323	1	+	.	ID=id311;Parent=tr43;transcript_id=tr43
NC_037328.1	LoRTIA	exon	46010003	46010077	1	+	.	ID=id307;Parent=tr42;transcript_id=tr42
NC_037328.1	LoRTIA	exon	46010003	46010077	1	+	.	ID=id312;Parent=tr43;transcript_id=tr43
NC_037328.1	LoRTIA	exon	46013671	46013726	1	+	.	ID=id308;Parent=tr42;transcript_id=tr42
NC_037328.1	LoRTIA	exon	46013671	46013726	1	+	.	ID=id313;Parent=tr43;transcript_id=tr43
NC_037328.1	LoRTIA	exon	46015012	46016855	1	+	.	ID=id309;Parent=tr42;transcript_id=tr42
NC_037328.1	LoRTIA	exon	46015012	46016855	1	+	.	ID=id314;Parent=tr43;transcript_id=tr43
NC_037328.1	LoRTIA	exon	46061449	46061568	40	-	.	ID=id315;Parent=tr44;transcript_id=tr44
NC_037328.1	LoRTIA	exon	46061449	46061568	3	-	.	ID=id326;Parent=tr46;transcript_id=tr46
NC_037328.1	LoRTIA	exon	46061449	46061568	1	-	.	ID=id331;Parent=tr48;transcript_id=tr48
NC_037328.1	LoRTIA	exon	46061449	46062251	4	-	.	ID=id321;Parent=tr45;transcript_id=tr45
NC_037328.1	LoRTIA	mRNA	46061449	46066949	40	-	.	ID=tr44;transcript_id=tr44
NC_037328.1	LoRTIA	mRNA	46061449	46066949	4	-	.	ID=tr45;transcript_id=tr45
NC_037328.1	LoRTIA	mRNA	46061449	46066949	3	-	.	ID=tr46;transcript_id=tr46
NC_037328.1	LoRTIA	mRNA	46061449	46066949	1	-	.	ID=tr47;transcript_id=tr47
NC_037328.1	LoRTIA	mRNA	46061449	46066949	1	-	.	ID=tr48;transcript_id=tr48
NC_037328.1	LoRTIA	exon	46062188	46062251	40	-	.	ID=id316;Parent=tr44;transcript_id=tr44
NC_037328.1	LoRTIA	exon	46062188	46062251	3	-	.	ID=id327;Parent=tr46;transcript_id=tr46
NC_037328.1	LoRTIA	exon	46062188	46062251	1	-	.	ID=id332;Parent=tr48;transcript_id=tr48
NC_037328.1	LoRTIA	exon	46063302	46063438	40	-	.	ID=id317;Parent=tr44;transcript_id=tr44
NC_037328.1	LoRTIA	exon	46063302	46063438	4	-	.	ID=id322;Parent=tr45;transcript_id=tr45
NC_037328.1	LoRTIA	exon	46063302	46063438	3	-	.	ID=id328;Parent=tr46;transcript_id=tr46
NC_037328.1	LoRTIA	exon	46063302	46063438	1	-	.	ID=id333;Parent=tr48;transcript_id=tr48
NC_037328.1	LoRTIA	exon	46066071	46066185	1	-	.	ID=id334;Parent=tr48;transcript_id=tr48
NC_037328.1	LoRTIA	exon	46066075	46066185	40	-	.	ID=id318;Parent=tr44;transcript_id=tr44
NC_037328.1	LoRTIA	exon	46066075	46066185	4	-	.	ID=id323;Parent=tr45;transcript_id=tr45
NC_037328.1	LoRTIA	exon	46066075	46066775	3	-	.	ID=id329;Parent=tr46;transcript_id=tr46
NC_037328.1	LoRTIA	exon	46066700	46066775	40	-	.	ID=id319;Parent=tr44;transcript_id=tr44
NC_037328.1	LoRTIA	exon	46066700	46066775	4	-	.	ID=id324;Parent=tr45;transcript_id=tr45
NC_037328.1	LoRTIA	exon	46066700	46066775	1	-	.	ID=id335;Parent=tr48;transcript_id=tr48
NC_037328.1	LoRTIA	exon	46066907	46066949	40	-	.	ID=id320;Parent=tr44;transcript_id=tr44
NC_037328.1	LoRTIA	exon	46066907	46066949	4	-	.	ID=id325;Parent=tr45;transcript_id=tr45
NC_037328.1	LoRTIA	exon	46066907	46066949	3	-	.	ID=id330;Parent=tr46;transcript_id=tr46
NC_037328.1	LoRTIA	exon	46066907	46066949	1	-	.	ID=id336;Parent=tr48;transcript_id=tr48
NC_037328.1	LoRTIA	exon	52710243	52714107	1	-	.	ID=id337;Parent=tr49;transcript_id=tr49
NC_037328.1	LoRTIA	mRNA	52710243	52777180	1	-	.	ID=tr49;transcript_id=tr49
NC_037328.1	LoRTIA	exon	52712123	52714107	1	-	.	ID=id346;Parent=tr50;transcript_id=tr50
NC_037328.1	LoRTIA	mRNA	52712123	52777180	1	-	.	ID=tr50;transcript_id=tr50
NC_037328.1	LoRTIA	exon	52718247	52718278	1	-	.	ID=id338;Parent=tr49;transcript_id=tr49
NC_037328.1	LoRTIA	exon	52718247	52718278	1	-	.	ID=id347;Parent=tr50;transcript_id=tr50
NC_037328.1	LoRTIA	exon	52722640	52722732	1	-	.	ID=id339;Parent=tr49;transcript_id=tr49
NC_037328.1	LoRTIA	exon	52722640	52722732	1	-	.	ID=id348;Parent=tr50;transcript_id=tr50
NC_037328.1	LoRTIA	exon	52724009	52724101	1	-	.	ID=id340;Parent=tr49;transcript_id=tr49
NC_037328.1	LoRTIA	exon	52724009	52724101	1	-	.	ID=id349;Parent=tr50;transcript_id=tr50
NC_037328.1	LoRTIA	exon	52724812	52724904	1	-	.	ID=id341;Parent=tr49;transcript_id=tr49
NC_037328.1	LoRTIA	exon	52724812	52724904	1	-	.	ID=id350;Parent=tr50;transcript_id=tr50
NC_037328.1	LoRTIA	exon	52729857	52729964	1	-	.	ID=id342;Parent=tr49;transcript_id=tr49
NC_037328.1	LoRTIA	exon	52729857	52729964	1	-	.	ID=id351;Parent=tr50;transcript_id=tr50
NC_037328.1	LoRTIA	exon	52752231	52752320	1	-	.	ID=id343;Parent=tr49;transcript_id=tr49
NC_037328.1	LoRTIA	exon	52752231	52752320	1	-	.	ID=id352;Parent=tr50;transcript_id=tr50
NC_037328.1	LoRTIA	exon	52764144	52764491	1	-	.	ID=id344;Parent=tr49;transcript_id=tr49
NC_037328.1	LoRTIA	exon	52764144	52764491	1	-	.	ID=id353;Parent=tr50;transcript_id=tr50
NC_037328.1	LoRTIA	exon	52777013	52777180	1	-	.	ID=id345;Parent=tr49;transcript_id=tr49
NC_037328.1	LoRTIA	exon	52777013	52777180	1	-	.	ID=id354;Parent=tr50;transcript_id=tr50
NC_037328.1	LoRTIA	mRNA	53562569	53563297	1	+	.	ID=tr51;transcript_id=tr51
NC_037328.1	LoRTIA	mRNA	54226920	54227691	225	-	.	ID=tr52;transcript_id=tr52
NC_037328.1	LoRTIA	mRNA	54226955	54227691	7	-	.	ID=tr53;transcript_id=tr53
NC_037328.1	LoRTIA	exon	57309098	57309364	1	-	.	ID=id355;Parent=tr54;transcript_id=tr54
NC_037328.1	LoRTIA	mRNA	57309098	57343669	1	-	.	ID=tr54;transcript_id=tr54
NC_037328.1	LoRTIA	exon	57310876	57310944	1	-	.	ID=id356;Parent=tr54;transcript_id=tr54
NC_037328.1	LoRTIA	exon	57312656	57312783	1	-	.	ID=id357;Parent=tr54;transcript_id=tr54
NC_037328.1	LoRTIA	exon	57313431	57313586	1	-	.	ID=id358;Parent=tr54;transcript_id=tr54
NC_037328.1	LoRTIA	exon	57313824	57313858	1	-	.	ID=id359;Parent=tr54;transcript_id=tr54
NC_037328.1	LoRTIA	exon	57317853	57317934	1	-	.	ID=id360;Parent=tr54;transcript_id=tr54
NC_037328.1	LoRTIA	exon	57320011	57320060	1	-	.	ID=id361;Parent=tr54;transcript_id=tr54
NC_037328.1	LoRTIA	exon	57322740	57322847	1	-	.	ID=id362;Parent=tr54;transcript_id=tr54
NC_037328.1	LoRTIA	exon	57333464	57333534	1	-	.	ID=id363;Parent=tr54;transcript_id=tr54
NC_037328.1	LoRTIA	exon	57336410	57336459	1	-	.	ID=id364;Parent=tr54;transcript_id=tr54
NC_037328.1	LoRTIA	exon	57340306	57340347	1	-	.	ID=id365;Parent=tr54;transcript_id=tr54
NC_037328.1	LoRTIA	exon	57343219	57343669	1	-	.	ID=id366;Parent=tr54;transcript_id=tr54
NC_037328.1	LoRTIA	mRNA	57412001	57412433	3	-	.	ID=tr55;transcript_id=tr55
NC_037328.1	LoRTIA	mRNA	57798440	57799337	37	-	.	ID=tr56;transcript_id=tr56
NC_037328.1	LoRTIA	exon	58401607	58404622	1	-	.	ID=id367;Parent=tr57;transcript_id=tr57
NC_037328.1	LoRTIA	exon	58401607	58404622	2	-	.	ID=id372;Parent=tr58;transcript_id=tr58
NC_037328.1	LoRTIA	exon	58401607	58404622	1	-	.	ID=id377;Parent=tr59;transcript_id=tr59
NC_037328.1	LoRTIA	mRNA	58401607	58433757	2	-	.	ID=tr58;transcript_id=tr58
NC_037328.1	LoRTIA	mRNA	58401607	58433776	1	-	.	ID=tr57;transcript_id=tr57
NC_037328.1	LoRTIA	mRNA	58401607	58433776	1	-	.	ID=tr59;transcript_id=tr59
NC_037328.1	LoRTIA	exon	58402276	58404622	1	-	.	ID=id382;Parent=tr60;transcript_id=tr60
NC_037328.1	LoRTIA	mRNA	58402276	58433757	1	-	.	ID=tr60;transcript_id=tr60
NC_037328.1	LoRTIA	exon	58404384	58404622	4	-	.	ID=id387;Parent=tr61;transcript_id=tr61
NC_037328.1	LoRTIA	mRNA	58404384	58433776	4	-	.	ID=tr61;transcript_id=tr61
NC_037328.1	LoRTIA	exon	58405323	58405389	1	-	.	ID=id368;Parent=tr57;transcript_id=tr57
NC_037328.1	LoRTIA	exon	58405323	58405389	2	-	.	ID=id373;Parent=tr58;transcript_id=tr58
NC_037328.1	LoRTIA	exon	58405323	58405389	1	-	.	ID=id378;Parent=tr59;transcript_id=tr59
NC_037328.1	LoRTIA	exon	58405323	58405389	1	-	.	ID=id383;Parent=tr60;transcript_id=tr60
NC_037328.1	LoRTIA	exon	58405323	58405389	4	-	.	ID=id388;Parent=tr61;transcript_id=tr61
NC_037328.1	LoRTIA	exon	58405696	58405815	1	-	.	ID=id369;Parent=tr57;transcript_id=tr57
NC_037328.1	LoRTIA	exon	58405696	58405815	2	-	.	ID=id374;Parent=tr58;transcript_id=tr58
NC_037328.1	LoRTIA	exon	58405696	58405815	1	-	.	ID=id379;Parent=tr59;transcript_id=tr59
NC_037328.1	LoRTIA	exon	58405696	58405815	1	-	.	ID=id384;Parent=tr60;transcript_id=tr60
NC_037328.1	LoRTIA	exon	58405696	58405815	4	-	.	ID=id389;Parent=tr61;transcript_id=tr61
NC_037328.1	LoRTIA	exon	58406232	58406365	1	-	.	ID=id380;Parent=tr59;transcript_id=tr59
NC_037328.1	LoRTIA	exon	58406232	58406365	1	-	.	ID=id385;Parent=tr60;transcript_id=tr60
NC_037328.1	LoRTIA	exon	58406232	58406368	1	-	.	ID=id370;Parent=tr57;transcript_id=tr57
NC_037328.1	LoRTIA	exon	58406232	58406368	2	-	.	ID=id375;Parent=tr58;transcript_id=tr58
NC_037328.1	LoRTIA	exon	58406232	58406368	4	-	.	ID=id390;Parent=tr61;transcript_id=tr61
NC_037328.1	LoRTIA	exon	58433484	58433757	2	-	.	ID=id376;Parent=tr58;transcript_id=tr58
NC_037328.1	LoRTIA	exon	58433484	58433757	1	-	.	ID=id386;Parent=tr60;transcript_id=tr60
NC_037328.1	LoRTIA	exon	58433484	58433776	1	-	.	ID=id371;Parent=tr57;transcript_id=tr57
NC_037328.1	LoRTIA	exon	58433484	58433776	1	-	.	ID=id381;Parent=tr59;transcript_id=tr59
NC_037328.1	LoRTIA	exon	58433484	58433776	4	-	.	ID=id391;Parent=tr61;transcript_id=tr61
NC_037328.1	LoRTIA	mRNA	59909219	59909932	1	+	.	ID=tr62;transcript_id=tr62
NC_037328.1	LoRTIA	mRNA	61183743	61184304	1	+	.	ID=tr63;transcript_id=tr63
NC_037328.1	LoRTIA	mRNA	61183743	61184328	1	+	.	ID=tr64;transcript_id=tr64
NC_037328.1	LoRTIA	exon	64211527	64211921	1	-	.	ID=id392;Parent=tr65;transcript_id=tr65
NC_037328.1	LoRTIA	mRNA	64211527	64240564	1	-	.	ID=tr65;transcript_id=tr65
NC_037328.1	LoRTIA	exon	64214329	64214449	1	-	.	ID=id393;Parent=tr65;transcript_id=tr65
NC_037328.1	LoRTIA	exon	64216441	64216628	1	-	.	ID=id394;Parent=tr65;transcript_id=tr65
NC_037328.1	LoRTIA	exon	64217391	64217739	1	-	.	ID=id395;Parent=tr65;transcript_id=tr65
NC_037328.1	LoRTIA	exon	64222201	64222355	1	-	.	ID=id396;Parent=tr65;transcript_id=tr65
NC_037328.1	LoRTIA	exon	64226534	64226617	1	-	.	ID=id397;Parent=tr65;transcript_id=tr65
NC_037328.1	LoRTIA	exon	64230744	64230966	1	-	.	ID=id398;Parent=tr65;transcript_id=tr65
NC_037328.1	LoRTIA	exon	64238954	64239140	1	-	.	ID=id399;Parent=tr65;transcript_id=tr65
NC_037328.1	LoRTIA	exon	64240282	64240564	1	-	.	ID=id400;Parent=tr65;transcript_id=tr65
NC_037328.1	LoRTIA	exon	64425088	64425218	1	-	.	ID=id401;Parent=tr66;transcript_id=tr66
NC_037328.1	LoRTIA	mRNA	64425088	64432900	1	-	.	ID=tr66;transcript_id=tr66
NC_037328.1	LoRTIA	exon	64430850	64430938	1	-	.	ID=id402;Parent=tr66;transcript_id=tr66
NC_037328.1	LoRTIA	exon	64432732	64432900	1	-	.	ID=id403;Parent=tr66;transcript_id=tr66
NC_037328.1	LoRTIA	exon	64646730	64646896	1	-	.	ID=id404;Parent=tr67;transcript_id=tr67
NC_037328.1	LoRTIA	mRNA	64646730	64861864	1	-	.	ID=tr67;transcript_id=tr67
NC_037328.1	LoRTIA	exon	64663517	64663615	1	-	.	ID=id405;Parent=tr67;transcript_id=tr67
NC_037328.1	LoRTIA	exon	64677725	64677911	1	-	.	ID=id406;Parent=tr67;transcript_id=tr67
NC_037328.1	LoRTIA	exon	64689635	64689730	1	-	.	ID=id407;Parent=tr67;transcript_id=tr67
NC_037328.1	LoRTIA	exon	64712003	64715787	1	-	.	ID=id408;Parent=tr67;transcript_id=tr67
NC_037328.1	LoRTIA	exon	64720288	64720418	1	-	.	ID=id409;Parent=tr67;transcript_id=tr67
NC_037328.1	LoRTIA	exon	64723656	64723766	1	-	.	ID=id410;Parent=tr67;transcript_id=tr67
NC_037328.1	LoRTIA	exon	64744546	64744629	1	-	.	ID=id411;Parent=tr67;transcript_id=tr67
NC_037328.1	LoRTIA	exon	64788175	64788368	1	-	.	ID=id412;Parent=tr67;transcript_id=tr67
NC_037328.1	LoRTIA	exon	64860754	64861864	1	-	.	ID=id413;Parent=tr67;transcript_id=tr67
NC_037328.1	LoRTIA	exon	65138522	65141150	1	-	.	ID=id414;Parent=tr68;transcript_id=tr68
NC_037328.1	LoRTIA	exon	65138522	65141150	2	-	.	ID=id425;Parent=tr69;transcript_id=tr69
NC_037328.1	LoRTIA	mRNA	65138522	65198327	1	-	.	ID=tr68;transcript_id=tr68
NC_037328.1	LoRTIA	mRNA	65138522	65198327	2	-	.	ID=tr69;transcript_id=tr69
NC_037328.1	LoRTIA	exon	65140893	65141150	1	-	.	ID=id436;Parent=tr70;transcript_id=tr70
NC_037328.1	LoRTIA	mRNA	65140893	65198327	1	-	.	ID=tr70;transcript_id=tr70
NC_037328.1	LoRTIA	exon	65144727	65144803	1	-	.	ID=id415;Parent=tr68;transcript_id=tr68
NC_037328.1	LoRTIA	exon	65144727	65144803	2	-	.	ID=id426;Parent=tr69;transcript_id=tr69
NC_037328.1	LoRTIA	exon	65144727	65144803	1	-	.	ID=id437;Parent=tr70;transcript_id=tr70
NC_037328.1	LoRTIA	exon	65145827	65145937	1	-	.	ID=id416;Parent=tr68;transcript_id=tr68
NC_037328.1	LoRTIA	exon	65145827	65145937	2	-	.	ID=id427;Parent=tr69;transcript_id=tr69
NC_037328.1	LoRTIA	exon	65145827	65145937	1	-	.	ID=id438;Parent=tr70;transcript_id=tr70
NC_037328.1	LoRTIA	exon	65146257	65146369	1	-	.	ID=id417;Parent=tr68;transcript_id=tr68
NC_037328.1	LoRTIA	exon	65146257	65146369	2	-	.	ID=id428;Parent=tr69;transcript_id=tr69
NC_037328.1	LoRTIA	exon	65146257	65146369	1	-	.	ID=id439;Parent=tr70;transcript_id=tr70
NC_037328.1	LoRTIA	exon	65148203	65148321	1	-	.	ID=id418;Parent=tr68;transcript_id=tr68
NC_037328.1	LoRTIA	exon	65148203	65148321	2	-	.	ID=id429;Parent=tr69;transcript_id=tr69
NC_037328.1	LoRTIA	exon	65148203	65148321	1	-	.	ID=id440;Parent=tr70;transcript_id=tr70
NC_037328.1	LoRTIA	exon	65151721	65151851	1	-	.	ID=id419;Parent=tr68;transcript_id=tr68
NC_037328.1	LoRTIA	exon	65151721	65151851	2	-	.	ID=id430;Parent=tr69;transcript_id=tr69
NC_037328.1	LoRTIA	exon	65151721	65151851	1	-	.	ID=id441;Parent=tr70;transcript_id=tr70
NC_037328.1	LoRTIA	exon	65153144	65153174	1	-	.	ID=id420;Parent=tr68;transcript_id=tr68
NC_037328.1	LoRTIA	exon	65153144	65153174	1	-	.	ID=id442;Parent=tr70;transcript_id=tr70
NC_037328.1	LoRTIA	exon	65153144	65153176	2	-	.	ID=id431;Parent=tr69;transcript_id=tr69
NC_037328.1	LoRTIA	exon	65154008	65154137	1	-	.	ID=id421;Parent=tr68;transcript_id=tr68
NC_037328.1	LoRTIA	exon	65154008	65154137	2	-	.	ID=id432;Parent=tr69;transcript_id=tr69
NC_037328.1	LoRTIA	exon	65154008	65154137	1	-	.	ID=id443;Parent=tr70;transcript_id=tr70
NC_037328.1	LoRTIA	exon	65156300	65156404	1	-	.	ID=id422;Parent=tr68;transcript_id=tr68
NC_037328.1	LoRTIA	exon	65156300	65156404	2	-	.	ID=id433;Parent=tr69;transcript_id=tr69
NC_037328.1	LoRTIA	exon	65156300	65156404	1	-	.	ID=id444;Parent=tr70;transcript_id=tr70
NC_037328.1	LoRTIA	exon	65198016	65198072	1	-	.	ID=id423;Parent=tr68;transcript_id=tr68
NC_037328.1	LoRTIA	exon	65198016	65198072	2	-	.	ID=id434;Parent=tr69;transcript_id=tr69
NC_037328.1	LoRTIA	exon	65198016	65198072	1	-	.	ID=id445;Parent=tr70;transcript_id=tr70
NC_037328.1	LoRTIA	exon	65198234	65198327	1	-	.	ID=id424;Parent=tr68;transcript_id=tr68
NC_037328.1	LoRTIA	exon	65198234	65198327	2	-	.	ID=id435;Parent=tr69;transcript_id=tr69
NC_037328.1	LoRTIA	exon	65198234	65198327	1	-	.	ID=id446;Parent=tr70;transcript_id=tr70
NC_037328.1	LoRTIA	exon	65318388	65318578	2	+	.	ID=id447;Parent=tr71;transcript_id=tr71
NC_037328.1	LoRTIA	mRNA	65318388	65324504	2	+	.	ID=tr71;transcript_id=tr71
NC_037328.1	LoRTIA	exon	65322761	65322907	2	+	.	ID=id448;Parent=tr71;transcript_id=tr71
NC_037328.1	LoRTIA	exon	65324391	65324504	2	+	.	ID=id449;Parent=tr71;transcript_id=tr71
NC_037328.1	LoRTIA	exon	66798342	66798643	3	-	.	ID=id450;Parent=tr72;transcript_id=tr72
NC_037328.1	LoRTIA	mRNA	66798342	66819094	3	-	.	ID=tr72;transcript_id=tr72
NC_037328.1	LoRTIA	exon	66802291	66802350	3	-	.	ID=id451;Parent=tr72;transcript_id=tr72
NC_037328.1	LoRTIA	exon	66806937	66807083	3	-	.	ID=id452;Parent=tr72;transcript_id=tr72
NC_037328.1	LoRTIA	exon	66809952	66810077	3	-	.	ID=id453;Parent=tr72;transcript_id=tr72
NC_037328.1	LoRTIA	exon	66819037	66819094	3	-	.	ID=id454;Parent=tr72;transcript_id=tr72
NC_037328.1	LoRTIA	exon	66820318	66820411	1	+	.	ID=id455;Parent=tr73;transcript_id=tr73
NC_037328.1	LoRTIA	mRNA	66820318	66861493	1	+	.	ID=tr73;transcript_id=tr73
NC_037328.1	LoRTIA	exon	66820345	66820411	1	+	.	ID=id460;Parent=tr74;transcript_id=tr74
NC_037328.1	LoRTIA	mRNA	66820345	66861493	1	+	.	ID=tr74;transcript_id=tr74
NC_037328.1	LoRTIA	exon	66840937	66841062	1	+	.	ID=id456;Parent=tr73;transcript_id=tr73
NC_037328.1	LoRTIA	exon	66840937	66841062	1	+	.	ID=id461;Parent=tr74;transcript_id=tr74
NC_037328.1	LoRTIA	exon	66845099	66845207	1	+	.	ID=id457;Parent=tr73;transcript_id=tr73
NC_037328.1	LoRTIA	exon	66845099	66845207	1	+	.	ID=id462;Parent=tr74;transcript_id=tr74
NC_037328.1	LoRTIA	mRNA	66847172	66847646	74	+	.	ID=tr75;transcript_id=tr75
NC_037328.1	LoRTIA	mRNA	66847377	66847646	5	+	.	ID=tr76;transcript_id=tr76
NC_037328.1	LoRTIA	exon	66858691	66858799	1	+	.	ID=id458;Parent=tr73;transcript_id=tr73
NC_037328.1	LoRTIA	exon	66858691	66858799	1	+	.	ID=id463;Parent=tr74;transcript_id=tr74
NC_037328.1	LoRTIA	exon	66861280	66861493	1	+	.	ID=id459;Parent=tr73;transcript_id=tr73
NC_037328.1	LoRTIA	exon	66861280	66861493	1	+	.	ID=id464;Parent=tr74;transcript_id=tr74
NC_037328.1	LoRTIA	exon	69127832	69128018	1	+	.	ID=id465;Parent=tr77;transcript_id=tr77
NC_037328.1	LoRTIA	exon	69127832	69128018	1	+	.	ID=id470;Parent=tr78;transcript_id=tr78
NC_037328.1	LoRTIA	exon	69127832	69128018	1	+	.	ID=id476;Parent=tr79;transcript_id=tr79
NC_037328.1	LoRTIA	mRNA	69127832	69145999	1	+	.	ID=tr79;transcript_id=tr79
NC_037328.1	LoRTIA	mRNA	69127832	69177876	1	+	.	ID=tr77;transcript_id=tr77
NC_037328.1	LoRTIA	mRNA	69127832	69177876	1	+	.	ID=tr78;transcript_id=tr78
NC_037328.1	LoRTIA	exon	69145867	69145999	1	+	.	ID=id477;Parent=tr79;transcript_id=tr79
NC_037328.1	LoRTIA	exon	69145867	69146020	1	+	.	ID=id466;Parent=tr77;transcript_id=tr77
NC_037328.1	LoRTIA	exon	69145867	69146020	1	+	.	ID=id471;Parent=tr78;transcript_id=tr78
NC_037328.1	LoRTIA	exon	69147856	69148527	1	+	.	ID=id472;Parent=tr78;transcript_id=tr78
NC_037328.1	LoRTIA	exon	69147856	69150091	1	+	.	ID=id467;Parent=tr77;transcript_id=tr77
NC_037328.1	LoRTIA	exon	69149916	69150091	1	+	.	ID=id473;Parent=tr78;transcript_id=tr78
NC_037328.1	LoRTIA	exon	69151877	69151991	1	+	.	ID=id468;Parent=tr77;transcript_id=tr77
NC_037328.1	LoRTIA	exon	69151877	69151991	1	+	.	ID=id474;Parent=tr78;transcript_id=tr78
NC_037328.1	LoRTIA	exon	69177352	69177876	1	+	.	ID=id469;Parent=tr77;transcript_id=tr77
NC_037328.1	LoRTIA	exon	69177352	69177876	1	+	.	ID=id475;Parent=tr78;transcript_id=tr78
NC_037328.1	LoRTIA	exon	69893690	69894845	1	-	.	ID=id478;Parent=tr80;transcript_id=tr80
NC_037328.1	LoRTIA	mRNA	69893690	69946593	1	-	.	ID=tr80;transcript_id=tr80
NC_037328.1	LoRTIA	exon	69896498	69896612	1	-	.	ID=id479;Parent=tr80;transcript_id=tr80
NC_037328.1	LoRTIA	exon	69897685	69897830	1	-	.	ID=id480;Parent=tr80;transcript_id=tr80
NC_037328.1	LoRTIA	exon	69899536	69899635	1	-	.	ID=id481;Parent=tr80;transcript_id=tr80
NC_037328.1	LoRTIA	exon	69901154	69901243	1	-	.	ID=id482;Parent=tr80;transcript_id=tr80
NC_037328.1	LoRTIA	exon	69904440	69904505	1	-	.	ID=id483;Parent=tr80;transcript_id=tr80
NC_037328.1	LoRTIA	exon	69908099	69908160	1	-	.	ID=id484;Parent=tr80;transcript_id=tr80
NC_037328.1	LoRTIA	exon	69915655	69915727	1	-	.	ID=id485;Parent=tr80;transcript_id=tr80
NC_037328.1	LoRTIA	exon	69919257	69919308	1	-	.	ID=id486;Parent=tr80;transcript_id=tr80
NC_037328.1	LoRTIA	exon	69927441	69927488	1	-	.	ID=id487;Parent=tr80;transcript_id=tr80
NC_037328.1	LoRTIA	exon	69927921	69928070	1	-	.	ID=id488;Parent=tr80;transcript_id=tr80
NC_037328.1	LoRTIA	exon	69928148	69928283	1	-	.	ID=id489;Parent=tr80;transcript_id=tr80
NC_037328.1	LoRTIA	exon	69934492	69934613	1	-	.	ID=id490;Parent=tr80;transcript_id=tr80
NC_037328.1	LoRTIA	exon	69946484	69946593	1	-	.	ID=id491;Parent=tr80;transcript_id=tr80
NC_037328.1	LoRTIA	exon	70176689	70176762	1	-	.	ID=id492;Parent=tr82;transcript_id=tr82
NC_037328.1	LoRTIA	mRNA	70176689	70180133	1	-	.	ID=tr81;transcript_id=tr81
NC_037328.1	LoRTIA	mRNA	70176689	70180133	1	-	.	ID=tr82;transcript_id=tr82
NC_037328.1	LoRTIA	exon	70176706	70176762	1	-	.	ID=id497;Parent=tr83;transcript_id=tr83
NC_037328.1	LoRTIA	exon	70176706	70176762	7	-	.	ID=id500;Parent=tr85;transcript_id=tr85
NC_037328.1	LoRTIA	exon	70176706	70176762	1	-	.	ID=id505;Parent=tr86;transcript_id=tr86
NC_037328.1	LoRTIA	exon	70176706	70176762	4	-	.	ID=id509;Parent=tr87;transcript_id=tr87
NC_037328.1	LoRTIA	exon	70176706	70176762	1	-	.	ID=id514;Parent=tr88;transcript_id=tr88
NC_037328.1	LoRTIA	exon	70176706	70176762	1	-	.	ID=id519;Parent=tr89;transcript_id=tr89
NC_037328.1	LoRTIA	mRNA	70176706	70180133	1	-	.	ID=tr83;transcript_id=tr83
NC_037328.1	LoRTIA	mRNA	70176706	70180133	9	-	.	ID=tr84;transcript_id=tr84
NC_037328.1	LoRTIA	mRNA	70176706	70180133	7	-	.	ID=tr85;transcript_id=tr85
NC_037328.1	LoRTIA	mRNA	70176706	70180133	1	-	.	ID=tr86;transcript_id=tr86
NC_037328.1	LoRTIA	mRNA	70176706	70180133	4	-	.	ID=tr87;transcript_id=tr87
NC_037328.1	LoRTIA	mRNA	70176706	70180133	1	-	.	ID=tr88;transcript_id=tr88
NC_037328.1	LoRTIA	mRNA	70176706	70180133	1	-	.	ID=tr89;transcript_id=tr89
NC_037328.1	LoRTIA	exon	70177970	70178114	1	-	.	ID=id493;Parent=tr82;transcript_id=tr82
NC_037328.1	LoRTIA	exon	70177970	70178114	7	-	.	ID=id501;Parent=tr85;transcript_id=tr85
NC_037328.1	LoRTIA	exon	70177970	70178114	1	-	.	ID=id506;Parent=tr86;transcript_id=tr86
NC_037328.1	LoRTIA	exon	70177970	70178114	4	-	.	ID=id510;Parent=tr87;transcript_id=tr87
NC_037328.1	LoRTIA	exon	70177970	70178114	1	-	.	ID=id515;Parent=tr88;transcript_id=tr88
NC_037328.1	LoRTIA	exon	70177970	70178114	1	-	.	ID=id520;Parent=tr89;transcript_id=tr89
NC_037328.1	LoRTIA	exon	70177970	70179231	1	-	.	ID=id498;Parent=tr83;transcript_id=tr83
NC_037328.1	LoRTIA	exon	70179046	70179202	1	-	.	ID=id516;Parent=tr88;transcript_id=tr88
NC_037328.1	LoRTIA	exon	70179050	70179202	1	-	.	ID=id494;Parent=tr82;transcript_id=tr82
NC_037328.1	LoRTIA	exon	70179050	70179202	7	-	.	ID=id502;Parent=tr85;transcript_id=tr85
NC_037328.1	LoRTIA	exon	70179050	70179202	4	-	.	ID=id511;Parent=tr87;transcript_id=tr87
NC_037328.1	LoRTIA	exon	70179050	70179202	1	-	.	ID=id521;Parent=tr89;transcript_id=tr89
NC_037328.1	LoRTIA	exon	70179050	70179231	1	-	.	ID=id507;Parent=tr86;transcript_id=tr86
NC_037328.1	LoRTIA	exon	70179424	70179468	1	-	.	ID=id495;Parent=tr82;transcript_id=tr82
NC_037328.1	LoRTIA	exon	70179424	70179468	7	-	.	ID=id503;Parent=tr85;transcript_id=tr85
NC_037328.1	LoRTIA	exon	70179424	70179468	4	-	.	ID=id512;Parent=tr87;transcript_id=tr87
NC_037328.1	LoRTIA	exon	70179424	70179468	1	-	.	ID=id517;Parent=tr88;transcript_id=tr88
NC_037328.1	LoRTIA	exon	70179424	70179468	1	-	.	ID=id522;Parent=tr89;transcript_id=tr89
NC_037328.1	LoRTIA	exon	70180065	70180133	1	-	.	ID=id496;Parent=tr82;transcript_id=tr82
NC_037328.1	LoRTIA	exon	70180065	70180133	4	-	.	ID=id513;Parent=tr87;transcript_id=tr87
NC_037328.1	LoRTIA	exon	70180065	70180133	1	-	.	ID=id518;Parent=tr88;transcript_id=tr88
NC_037328.1	LoRTIA	exon	70180096	70180133	1	-	.	ID=id499;Parent=tr83;transcript_id=tr83
NC_037328.1	LoRTIA	exon	70180103	70180133	1	-	.	ID=id508;Parent=tr86;transcript_id=tr86
NC_037328.1	LoRTIA	exon	70180103	70180133	1	-	.	ID=id523;Parent=tr89;transcript_id=tr89
NC_037328.1	LoRTIA	exon	70180105	70180133	7	-	.	ID=id504;Parent=tr85;transcript_id=tr85
NC_037328.1	LoRTIA	mRNA	71013967	71014263	1	+	.	ID=tr90;transcript_id=tr90
NC_037328.1	LoRTIA	exon	71405102	71405352	1	-	.	ID=id524;Parent=tr91;transcript_id=tr91
NC_037328.1	LoRTIA	exon	71405102	71405352	1	-	.	ID=id528;Parent=tr92;transcript_id=tr92
NC_037328.1	LoRTIA	mRNA	71405102	71410587	1	-	.	ID=tr91;transcript_id=tr91
NC_037328.1	LoRTIA	mRNA	71405102	71410602	1	-	.	ID=tr92;transcript_id=tr92
NC_037328.1	LoRTIA	exon	71405898	71406036	1	-	.	ID=id525;Parent=tr91;transcript_id=tr91
NC_037328.1	LoRTIA	exon	71405898	71406036	1	-	.	ID=id529;Parent=tr92;transcript_id=tr92
NC_037328.1	LoRTIA	exon	71408241	71408422	1	-	.	ID=id526;Parent=tr91;transcript_id=tr91
NC_037328.1	LoRTIA	exon	71408241	71408422	1	-	.	ID=id530;Parent=tr92;transcript_id=tr92
NC_037328.1	LoRTIA	exon	71410455	71410587	1	-	.	ID=id527;Parent=tr91;transcript_id=tr91
NC_037328.1	LoRTIA	exon	71410455	71410602	1	-	.	ID=id531;Parent=tr92;transcript_id=tr92
NC_037328.1	LoRTIA	mRNA	71410737	71411365	1	+	.	ID=tr93;transcript_id=tr93
NC_037328.1	LoRTIA	mRNA	71868302	71869009	19	+	.	ID=tr94;transcript_id=tr94
NC_037328.1	LoRTIA	exon	72100115	72100540	1	+	.	ID=id532;Parent=tr95;transcript_id=tr95
NC_037328.1	LoRTIA	mRNA	72100115	72120330	1	+	.	ID=tr95;transcript_id=tr95
NC_037328.1	LoRTIA	exon	72100148	72100540	1	+	.	ID=id538;Parent=tr96;transcript_id=tr96
NC_037328.1	LoRTIA	mRNA	72100148	72120330	1	+	.	ID=tr96;transcript_id=tr96
NC_037328.1	LoRTIA	exon	72108989	72109096	1	+	.	ID=id533;Parent=tr95;transcript_id=tr95
NC_037328.1	LoRTIA	exon	72108989	72109096	1	+	.	ID=id539;Parent=tr96;transcript_id=tr96
NC_037328.1	LoRTIA	exon	72111115	72111192	1	+	.	ID=id534;Parent=tr95;transcript_id=tr95
NC_037328.1	LoRTIA	exon	72111115	72111192	1	+	.	ID=id540;Parent=tr96;transcript_id=tr96
NC_037328.1	LoRTIA	exon	72111738	72111838	1	+	.	ID=id535;Parent=tr95;transcript_id=tr95
NC_037328.1	LoRTIA	exon	72111738	72111838	1	+	.	ID=id541;Parent=tr96;transcript_id=tr96
NC_037328.1	LoRTIA	exon	72116153	72116320	1	+	.	ID=id536;Parent=tr95;transcript_id=tr95
NC_037328.1	LoRTIA	exon	72116153	72116320	1	+	.	ID=id542;Parent=tr96;transcript_id=tr96
NC_037328.1	LoRTIA	exon	72117896	72120330	1	+	.	ID=id537;Parent=tr95;transcript_id=tr95
NC_037328.1	LoRTIA	exon	72117896	72120330	1	+	.	ID=id543;Parent=tr96;transcript_id=tr96
NC_037328.1	LoRTIA	exon	73362774	73363696	2	-	.	ID=id544;Parent=tr97;transcript_id=tr97
NC_037328.1	LoRTIA	mRNA	73362774	73365269	2	-	.	ID=tr97;transcript_id=tr97
NC_037328.1	LoRTIA	exon	73364364	73364451	2	-	.	ID=id545;Parent=tr97;transcript_id=tr97
NC_037328.1	LoRTIA	exon	73364689	73364784	2	-	.	ID=id546;Parent=tr97;transcript_id=tr97
NC_037328.1	LoRTIA	exon	73364925	73365269	2	-	.	ID=id547;Parent=tr97;transcript_id=tr97
NC_037328.1	LoRTIA	exon	73772762	73772894	1	-	.	ID=id548;Parent=tr98;transcript_id=tr98
NC_037328.1	LoRTIA	mRNA	73772762	73856394	1	-	.	ID=tr98;transcript_id=tr98
NC_037328.1	LoRTIA	exon	73775068	73775139	1	-	.	ID=id549;Parent=tr98;transcript_id=tr98
NC_037328.1	LoRTIA	exon	73797997	73798107	1	-	.	ID=id550;Parent=tr98;transcript_id=tr98
NC_037328.1	LoRTIA	exon	73798585	73798678	1	-	.	ID=id551;Parent=tr98;transcript_id=tr98
NC_037328.1	LoRTIA	exon	73800887	73801003	1	-	.	ID=id552;Parent=tr98;transcript_id=tr98
NC_037328.1	LoRTIA	exon	73802784	73802924	1	-	.	ID=id553;Parent=tr98;transcript_id=tr98
NC_037328.1	LoRTIA	exon	73806706	73806785	1	-	.	ID=id554;Parent=tr98;transcript_id=tr98
NC_037328.1	LoRTIA	exon	73807251	73807359	1	-	.	ID=id555;Parent=tr98;transcript_id=tr98
NC_037328.1	LoRTIA	exon	73808640	73808792	1	-	.	ID=id556;Parent=tr98;transcript_id=tr98
NC_037328.1	LoRTIA	exon	73810733	73810898	1	-	.	ID=id557;Parent=tr98;transcript_id=tr98
NC_037328.1	LoRTIA	exon	73819422	73819498	1	-	.	ID=id558;Parent=tr98;transcript_id=tr98
NC_037328.1	LoRTIA	exon	73820257	73820321	1	-	.	ID=id559;Parent=tr98;transcript_id=tr98
NC_037328.1	LoRTIA	exon	73821479	73821594	1	-	.	ID=id560;Parent=tr98;transcript_id=tr98
NC_037328.1	LoRTIA	exon	73822768	73822840	1	-	.	ID=id561;Parent=tr98;transcript_id=tr98
NC_037328.1	LoRTIA	exon	73822927	73822999	1	-	.	ID=id562;Parent=tr98;transcript_id=tr98
NC_037328.1	LoRTIA	exon	73825878	73826008	1	-	.	ID=id563;Parent=tr98;transcript_id=tr98
NC_037328.1	LoRTIA	exon	73826561	73826660	1	-	.	ID=id564;Parent=tr98;transcript_id=tr98
NC_037328.1	LoRTIA	exon	73826743	73826814	1	-	.	ID=id565;Parent=tr98;transcript_id=tr98
NC_037328.1	LoRTIA	exon	73827146	73827220	1	-	.	ID=id566;Parent=tr98;transcript_id=tr98
NC_037328.1	LoRTIA	exon	73827347	73827427	1	-	.	ID=id567;Parent=tr98;transcript_id=tr98
NC_037328.1	LoRTIA	exon	73828130	73828243	1	-	.	ID=id568;Parent=tr98;transcript_id=tr98
NC_037328.1	LoRTIA	exon	73828865	73828951	1	-	.	ID=id569;Parent=tr98;transcript_id=tr98
NC_037328.1	LoRTIA	exon	73830983	73831087	1	-	.	ID=id570;Parent=tr98;transcript_id=tr98
NC_037328.1	LoRTIA	exon	73833953	73834006	1	-	.	ID=id571;Parent=tr98;transcript_id=tr98
NC_037328.1	LoRTIA	exon	73838802	73838912	1	-	.	ID=id572;Parent=tr98;transcript_id=tr98
NC_037328.1	LoRTIA	exon	73847675	73847742	1	-	.	ID=id573;Parent=tr98;transcript_id=tr98
NC_037328.1	LoRTIA	exon	73849094	73849201	1	-	.	ID=id574;Parent=tr98;transcript_id=tr98
NC_037328.1	LoRTIA	exon	73850827	73850923	1	-	.	ID=id575;Parent=tr98;transcript_id=tr98
NC_037328.1	LoRTIA	exon	73851583	73851901	1	-	.	ID=id576;Parent=tr98;transcript_id=tr98
NC_037328.1	LoRTIA	exon	73856211	73856394	1	-	.	ID=id577;Parent=tr98;transcript_id=tr98
NC_037328.1	LoRTIA	mRNA	76416077	76416623	1	-	.	ID=tr102;transcript_id=tr102
NC_037328.1	LoRTIA	mRNA	76416077	76416645	1	-	.	ID=tr101;transcript_id=tr101
NC_037328.1	LoRTIA	mRNA	76416077	76417100	1	-	.	ID=tr100;transcript_id=tr100
NC_037328.1	LoRTIA	mRNA	76416077	76417593	1	-	.	ID=tr103;transcript_id=tr103
NC_037328.1	LoRTIA	mRNA	76416077	76417842	113	-	.	ID=tr99;transcript_id=tr99
NC_037328.1	LoRTIA	mRNA	76416121	76417842	2	-	.	ID=tr104;transcript_id=tr104
NC_037328.1	LoRTIA	exon	77130195	77130830	1	+	.	ID=id578;Parent=tr105;transcript_id=tr105
NC_037328.1	LoRTIA	mRNA	77130195	77308707	1	+	.	ID=tr105;transcript_id=tr105
NC_037328.1	LoRTIA	exon	77262554	77262706	1	+	.	ID=id579;Parent=tr105;transcript_id=tr105
NC_037328.1	LoRTIA	exon	77264902	77265091	1	+	.	ID=id580;Parent=tr105;transcript_id=tr105
NC_037328.1	LoRTIA	exon	77275199	77275330	1	+	.	ID=id581;Parent=tr105;transcript_id=tr105
NC_037328.1	LoRTIA	exon	77277135	77277277	1	+	.	ID=id582;Parent=tr105;transcript_id=tr105
NC_037328.1	LoRTIA	exon	77278130	77278219	1	+	.	ID=id583;Parent=tr105;transcript_id=tr105
NC_037328.1	LoRTIA	exon	77280057	77280097	1	+	.	ID=id584;Parent=tr105;transcript_id=tr105
NC_037328.1	LoRTIA	exon	77282405	77282499	1	+	.	ID=id585;Parent=tr105;transcript_id=tr105
NC_037328.1	LoRTIA	exon	77289015	77289142	1	+	.	ID=id586;Parent=tr105;transcript_id=tr105
NC_037328.1	LoRTIA	exon	77289933	77290028	1	+	.	ID=id587;Parent=tr105;transcript_id=tr105
NC_037328.1	LoRTIA	exon	77290592	77290742	1	+	.	ID=id588;Parent=tr105;transcript_id=tr105
NC_037328.1	LoRTIA	exon	77291621	77291738	1	+	.	ID=id589;Parent=tr105;transcript_id=tr105
NC_037328.1	LoRTIA	exon	77292915	77292990	1	+	.	ID=id590;Parent=tr105;transcript_id=tr105
NC_037328.1	LoRTIA	exon	77300381	77300521	1	+	.	ID=id591;Parent=tr105;transcript_id=tr105
NC_037328.1	LoRTIA	exon	77308495	77308707	1	+	.	ID=id592;Parent=tr105;transcript_id=tr105
NC_037328.1	LoRTIA	exon	80466926	80467007	2	+	.	ID=id593;Parent=tr106;transcript_id=tr106
NC_037328.1	LoRTIA	mRNA	80466926	80467442	2	+	.	ID=tr106;transcript_id=tr106
NC_037328.1	LoRTIA	exon	80467081	80467197	2	+	.	ID=id594;Parent=tr106;transcript_id=tr106
NC_037328.1	LoRTIA	exon	80467287	80467442	2	+	.	ID=id595;Parent=tr106;transcript_id=tr106
NC_037328.1	LoRTIA	exon	80467440	80468220	1	-	.	ID=id596;Parent=tr107;transcript_id=tr107
NC_037328.1	LoRTIA	exon	80467440	80468220	1	-	.	ID=id608;Parent=tr108;transcript_id=tr108
NC_037328.1	LoRTIA	exon	80467440	80468220	1	-	.	ID=id616;Parent=tr109;transcript_id=tr109
NC_037328.1	LoRTIA	exon	80467440	80468220	1	-	.	ID=id628;Parent=tr110;transcript_id=tr110
NC_037328.1	LoRTIA	exon	80467440	80468220	1	-	.	ID=id639;Parent=tr111;transcript_id=tr111
NC_037328.1	LoRTIA	exon	80467440	80468220	1	-	.	ID=id657;Parent=tr113;transcript_id=tr113
NC_037328.1	LoRTIA	exon	80467440	80468220	1	-	.	ID=id666;Parent=tr114;transcript_id=tr114
NC_037328.1	LoRTIA	exon	80467440	80468220	1	-	.	ID=id675;Parent=tr115;transcript_id=tr115
NC_037328.1	LoRTIA	exon	80467440	80469041	1	-	.	ID=id646;Parent=tr112;transcript_id=tr112
NC_037328.1	LoRTIA	mRNA	80467440	80473755	1	-	.	ID=tr107;transcript_id=tr107
NC_037328.1	LoRTIA	mRNA	80467440	80473755	1	-	.	ID=tr108;transcript_id=tr108
NC_037328.1	LoRTIA	mRNA	80467440	80473755	1	-	.	ID=tr109;transcript_id=tr109
NC_037328.1	LoRTIA	mRNA	80467440	80473755	1	-	.	ID=tr110;transcript_id=tr110
NC_037328.1	LoRTIA	mRNA	80467440	80473755	1	-	.	ID=tr111;transcript_id=tr111
NC_037328.1	LoRTIA	mRNA	80467440	80473755	1	-	.	ID=tr112;transcript_id=tr112
NC_037328.1	LoRTIA	mRNA	80467440	80473755	1	-	.	ID=tr113;transcript_id=tr113
NC_037328.1	LoRTIA	mRNA	80467440	80473755	1	-	.	ID=tr114;transcript_id=tr114
NC_037328.1	LoRTIA	mRNA	80467440	80473755	1	-	.	ID=tr115;transcript_id=tr115
NC_037328.1	LoRTIA	exon	80468931	80469041	1	-	.	ID=id609;Parent=tr108;transcript_id=tr108
NC_037328.1	LoRTIA	exon	80468931	80469041	1	-	.	ID=id617;Parent=tr109;transcript_id=tr109
NC_037328.1	LoRTIA	exon	80468931	80469041	1	-	.	ID=id629;Parent=tr110;transcript_id=tr110
NC_037328.1	LoRTIA	exon	80468931	80469041	1	-	.	ID=id640;Parent=tr111;transcript_id=tr111
NC_037328.1	LoRTIA	exon	80468931	80469041	1	-	.	ID=id658;Parent=tr113;transcript_id=tr113
NC_037328.1	LoRTIA	exon	80468931	80469041	1	-	.	ID=id667;Parent=tr114;transcript_id=tr114
NC_037328.1	LoRTIA	exon	80468931	80469041	1	-	.	ID=id676;Parent=tr115;transcript_id=tr115
NC_037328.1	LoRTIA	exon	80468935	80469041	1	-	.	ID=id597;Parent=tr107;transcript_id=tr107
NC_037328.1	LoRTIA	exon	80469472	80469555	1	-	.	ID=id677;Parent=tr115;transcript_id=tr115
NC_037328.1	LoRTIA	exon	80469476	80469555	1	-	.	ID=id598;Parent=tr107;transcript_id=tr107
NC_037328.1	LoRTIA	exon	80469476	80469555	1	-	.	ID=id610;Parent=tr108;transcript_id=tr108
NC_037328.1	LoRTIA	exon	80469476	80469555	1	-	.	ID=id618;Parent=tr109;transcript_id=tr109
NC_037328.1	LoRTIA	exon	80469476	80469555	1	-	.	ID=id630;Parent=tr110;transcript_id=tr110
NC_037328.1	LoRTIA	exon	80469476	80469555	1	-	.	ID=id641;Parent=tr111;transcript_id=tr111
NC_037328.1	LoRTIA	exon	80469476	80469555	1	-	.	ID=id647;Parent=tr112;transcript_id=tr112
NC_037328.1	LoRTIA	exon	80469476	80469555	1	-	.	ID=id659;Parent=tr113;transcript_id=tr113
NC_037328.1	LoRTIA	exon	80469476	80469555	1	-	.	ID=id668;Parent=tr114;transcript_id=tr114
NC_037328.1	LoRTIA	exon	80469928	80470017	1	-	.	ID=id599;Parent=tr107;transcript_id=tr107
NC_037328.1	LoRTIA	exon	80469928	80470017	1	-	.	ID=id611;Parent=tr108;transcript_id=tr108
NC_037328.1	LoRTIA	exon	80469928	80470017	1	-	.	ID=id619;Parent=tr109;transcript_id=tr109
NC_037328.1	LoRTIA	exon	80469928	80470017	1	-	.	ID=id631;Parent=tr110;transcript_id=tr110
NC_037328.1	LoRTIA	exon	80469928	80470017	1	-	.	ID=id642;Parent=tr111;transcript_id=tr111
NC_037328.1	LoRTIA	exon	80469928	80470017	1	-	.	ID=id648;Parent=tr112;transcript_id=tr112
NC_037328.1	LoRTIA	exon	80469928	80470017	1	-	.	ID=id660;Parent=tr113;transcript_id=tr113
NC_037328.1	LoRTIA	exon	80469928	80470017	1	-	.	ID=id669;Parent=tr114;transcript_id=tr114
NC_037328.1	LoRTIA	exon	80469928	80470017	1	-	.	ID=id678;Parent=tr115;transcript_id=tr115
NC_037328.1	LoRTIA	exon	80470262	80470399	1	-	.	ID=id600;Parent=tr107;transcript_id=tr107
NC_037328.1	LoRTIA	exon	80470262	80470399	1	-	.	ID=id620;Parent=tr109;transcript_id=tr109
NC_037328.1	LoRTIA	exon	80470262	80470399	1	-	.	ID=id632;Parent=tr110;transcript_id=tr110
NC_037328.1	LoRTIA	exon	80470262	80470399	1	-	.	ID=id649;Parent=tr112;transcript_id=tr112
NC_037328.1	LoRTIA	exon	80470262	80470843	1	-	.	ID=id670;Parent=tr114;transcript_id=tr114
NC_037328.1	LoRTIA	exon	80470262	80470843	1	-	.	ID=id679;Parent=tr115;transcript_id=tr115
NC_037328.1	LoRTIA	exon	80470262	80471168	1	-	.	ID=id643;Parent=tr111;transcript_id=tr111
NC_037328.1	LoRTIA	exon	80470262	80471168	1	-	.	ID=id661;Parent=tr113;transcript_id=tr113
NC_037328.1	LoRTIA	exon	80470262	80471431	1	-	.	ID=id612;Parent=tr108;transcript_id=tr108
NC_037328.1	LoRTIA	exon	80470700	80470843	1	-	.	ID=id601;Parent=tr107;transcript_id=tr107
NC_037328.1	LoRTIA	exon	80470700	80470843	1	-	.	ID=id621;Parent=tr109;transcript_id=tr109
NC_037328.1	LoRTIA	exon	80470700	80470843	1	-	.	ID=id633;Parent=tr110;transcript_id=tr110
NC_037328.1	LoRTIA	exon	80470700	80470843	1	-	.	ID=id650;Parent=tr112;transcript_id=tr112
NC_037328.1	LoRTIA	exon	80471059	80471168	1	-	.	ID=id602;Parent=tr107;transcript_id=tr107
NC_037328.1	LoRTIA	exon	80471059	80471168	1	-	.	ID=id622;Parent=tr109;transcript_id=tr109
NC_037328.1	LoRTIA	exon	80471059	80471168	1	-	.	ID=id634;Parent=tr110;transcript_id=tr110
NC_037328.1	LoRTIA	exon	80471059	80471168	1	-	.	ID=id651;Parent=tr112;transcript_id=tr112
NC_037328.1	LoRTIA	exon	80471263	80471431	1	-	.	ID=id603;Parent=tr107;transcript_id=tr107
NC_037328.1	LoRTIA	exon	80471263	80471431	1	-	.	ID=id623;Parent=tr109;transcript_id=tr109
NC_037328.1	LoRTIA	exon	80471263	80471431	1	-	.	ID=id635;Parent=tr110;transcript_id=tr110
NC_037328.1	LoRTIA	exon	80471263	80471431	1	-	.	ID=id652;Parent=tr112;transcript_id=tr112
NC_037328.1	LoRTIA	exon	80471263	80471431	1	-	.	ID=id662;Parent=tr113;transcript_id=tr113
NC_037328.1	LoRTIA	exon	80471263	80471431	1	-	.	ID=id671;Parent=tr114;transcript_id=tr114
NC_037328.1	LoRTIA	exon	80471263	80471431	1	-	.	ID=id680;Parent=tr115;transcript_id=tr115
NC_037328.1	LoRTIA	exon	80471263	80472887	1	-	.	ID=id644;Parent=tr111;transcript_id=tr111
NC_037328.1	LoRTIA	exon	80472190	80472329	1	-	.	ID=id604;Parent=tr107;transcript_id=tr107
NC_037328.1	LoRTIA	exon	80472190	80472329	1	-	.	ID=id624;Parent=tr109;transcript_id=tr109
NC_037328.1	LoRTIA	exon	80472190	80472329	1	-	.	ID=id653;Parent=tr112;transcript_id=tr112
NC_037328.1	LoRTIA	exon	80472622	80472752	1	-	.	ID=id636;Parent=tr110;transcript_id=tr110
NC_037328.1	LoRTIA	exon	80472622	80472754	1	-	.	ID=id605;Parent=tr107;transcript_id=tr107
NC_037328.1	LoRTIA	exon	80472622	80472754	1	-	.	ID=id613;Parent=tr108;transcript_id=tr108
NC_037328.1	LoRTIA	exon	80472622	80472754	1	-	.	ID=id625;Parent=tr109;transcript_id=tr109
NC_037328.1	LoRTIA	exon	80472622	80472754	1	-	.	ID=id654;Parent=tr112;transcript_id=tr112
NC_037328.1	LoRTIA	exon	80472622	80472754	1	-	.	ID=id663;Parent=tr113;transcript_id=tr113
NC_037328.1	LoRTIA	exon	80472622	80472754	1	-	.	ID=id672;Parent=tr114;transcript_id=tr114
NC_037328.1	LoRTIA	exon	80472622	80472754	1	-	.	ID=id681;Parent=tr115;transcript_id=tr115
NC_037328.1	LoRTIA	exon	80472844	80472889	1	-	.	ID=id606;Parent=tr107;transcript_id=tr107
NC_037328.1	LoRTIA	exon	80472844	80472889	1	-	.	ID=id614;Parent=tr108;transcript_id=tr108
NC_037328.1	LoRTIA	exon	80472844	80472889	1	-	.	ID=id637;Parent=tr110;transcript_id=tr110
NC_037328.1	LoRTIA	exon	80472844	80472889	1	-	.	ID=id655;Parent=tr112;transcript_id=tr112
NC_037328.1	LoRTIA	exon	80472844	80472889	1	-	.	ID=id664;Parent=tr113;transcript_id=tr113
NC_037328.1	LoRTIA	exon	80472844	80472889	1	-	.	ID=id673;Parent=tr114;transcript_id=tr114
NC_037328.1	LoRTIA	exon	80472844	80472889	1	-	.	ID=id682;Parent=tr115;transcript_id=tr115
NC_037328.1	LoRTIA	exon	80472844	80472892	1	-	.	ID=id626;Parent=tr109;transcript_id=tr109
NC_037328.1	LoRTIA	exon	80473693	80473755	1	-	.	ID=id607;Parent=tr107;transcript_id=tr107
NC_037328.1	LoRTIA	exon	80473693	80473755	1	-	.	ID=id615;Parent=tr108;transcript_id=tr108
NC_037328.1	LoRTIA	exon	80473693	80473755	1	-	.	ID=id627;Parent=tr109;transcript_id=tr109
NC_037328.1	LoRTIA	exon	80473693	80473755	1	-	.	ID=id638;Parent=tr110;transcript_id=tr110
NC_037328.1	LoRTIA	exon	80473693	80473755	1	-	.	ID=id645;Parent=tr111;transcript_id=tr111
NC_037328.1	LoRTIA	exon	80473693	80473755	1	-	.	ID=id656;Parent=tr112;transcript_id=tr112
NC_037328.1	LoRTIA	exon	80473693	80473755	1	-	.	ID=id665;Parent=tr113;transcript_id=tr113
NC_037328.1	LoRTIA	exon	80473693	80473755	1	-	.	ID=id674;Parent=tr114;transcript_id=tr114
NC_037328.1	LoRTIA	exon	80473693	80473755	1	-	.	ID=id683;Parent=tr115;transcript_id=tr115
NC_037328.1	LoRTIA	exon	81288263	81288451	4	+	.	ID=id684;Parent=tr116;transcript_id=tr116
NC_037328.1	LoRTIA	mRNA	81288263	81308567	4	+	.	ID=tr116;transcript_id=tr116
NC_037328.1	LoRTIA	exon	81299736	81299869	4	+	.	ID=id685;Parent=tr116;transcript_id=tr116
NC_037328.1	LoRTIA	exon	81300924	81301086	4	+	.	ID=id686;Parent=tr116;transcript_id=tr116
NC_037328.1	LoRTIA	exon	81302409	81302597	4	+	.	ID=id687;Parent=tr116;transcript_id=tr116
NC_037328.1	LoRTIA	exon	81304467	81304582	4	+	.	ID=id688;Parent=tr116;transcript_id=tr116
NC_037328.1	LoRTIA	exon	81304889	81304972	4	+	.	ID=id689;Parent=tr116;transcript_id=tr116
NC_037328.1	LoRTIA	exon	81306180	81306240	1	+	.	ID=id693;Parent=tr117;transcript_id=tr117
NC_037328.1	LoRTIA	mRNA	81306180	81308567	1	+	.	ID=tr117;transcript_id=tr117
NC_037328.1	LoRTIA	exon	81306181	81306240	4	+	.	ID=id690;Parent=tr116;transcript_id=tr116
NC_037328.1	LoRTIA	exon	81307010	81307083	4	+	.	ID=id691;Parent=tr116;transcript_id=tr116
NC_037328.1	LoRTIA	exon	81307010	81307083	1	+	.	ID=id694;Parent=tr117;transcript_id=tr117
NC_037328.1	LoRTIA	exon	81307561	81308567	4	+	.	ID=id692;Parent=tr116;transcript_id=tr116
NC_037328.1	LoRTIA	exon	81307561	81308567	1	+	.	ID=id695;Parent=tr117;transcript_id=tr117
NC_037328.1	LoRTIA	exon	82878896	82879231	1	-	.	ID=id696;Parent=tr118;transcript_id=tr118
NC_037328.1	LoRTIA	exon	82878896	82879231	3	-	.	ID=id716;Parent=tr119;transcript_id=tr119
NC_037328.1	LoRTIA	mRNA	82878896	82888214	1	-	.	ID=tr118;transcript_id=tr118
NC_037328.1	LoRTIA	mRNA	82878896	82888214	3	-	.	ID=tr119;transcript_id=tr119
NC_037328.1	LoRTIA	exon	82879379	82879497	1	-	.	ID=id697;Parent=tr118;transcript_id=tr118
NC_037328.1	LoRTIA	exon	82879379	82879497	3	-	.	ID=id717;Parent=tr119;transcript_id=tr119
NC_037328.1	LoRTIA	exon	82879919	82880045	1	-	.	ID=id698;Parent=tr118;transcript_id=tr118
NC_037328.1	LoRTIA	exon	82879919	82880045	3	-	.	ID=id718;Parent=tr119;transcript_id=tr119
NC_037328.1	LoRTIA	exon	82880261	82880355	1	-	.	ID=id699;Parent=tr118;transcript_id=tr118
NC_037328.1	LoRTIA	exon	82880261	82880355	3	-	.	ID=id719;Parent=tr119;transcript_id=tr119
NC_037328.1	LoRTIA	exon	82880445	82880613	1	-	.	ID=id700;Parent=tr118;transcript_id=tr118
NC_037328.1	LoRTIA	exon	82880445	82880613	3	-	.	ID=id720;Parent=tr119;transcript_id=tr119
NC_037328.1	LoRTIA	exon	82880821	82880904	1	-	.	ID=id701;Parent=tr118;transcript_id=tr118
NC_037328.1	LoRTIA	exon	82880821	82880904	3	-	.	ID=id721;Parent=tr119;transcript_id=tr119
NC_037328.1	LoRTIA	exon	82881141	82881286	1	-	.	ID=id702;Parent=tr118;transcript_id=tr118
NC_037328.1	LoRTIA	exon	82881141	82881286	3	-	.	ID=id722;Parent=tr119;transcript_id=tr119
NC_037328.1	LoRTIA	exon	82881451	82881552	1	-	.	ID=id703;Parent=tr118;transcript_id=tr118
NC_037328.1	LoRTIA	exon	82881451	82881552	3	-	.	ID=id723;Parent=tr119;transcript_id=tr119
NC_037328.1	LoRTIA	exon	82881678	82881840	1	-	.	ID=id704;Parent=tr118;transcript_id=tr118
NC_037328.1	LoRTIA	exon	82881678	82881840	3	-	.	ID=id724;Parent=tr119;transcript_id=tr119
NC_037328.1	LoRTIA	exon	82883159	82883246	1	-	.	ID=id705;Parent=tr118;transcript_id=tr118
NC_037328.1	LoRTIA	exon	82883159	82883246	3	-	.	ID=id725;Parent=tr119;transcript_id=tr119
NC_037328.1	LoRTIA	exon	82883455	82883582	1	-	.	ID=id706;Parent=tr118;transcript_id=tr118
NC_037328.1	LoRTIA	exon	82883455	82883582	3	-	.	ID=id726;Parent=tr119;transcript_id=tr119
NC_037328.1	LoRTIA	exon	82883780	82883886	1	-	.	ID=id707;Parent=tr118;transcript_id=tr118
NC_037328.1	LoRTIA	exon	82883780	82883886	3	-	.	ID=id727;Parent=tr119;transcript_id=tr119
NC_037328.1	LoRTIA	exon	82884034	82884180	1	-	.	ID=id708;Parent=tr118;transcript_id=tr118
NC_037328.1	LoRTIA	exon	82884034	82884180	3	-	.	ID=id728;Parent=tr119;transcript_id=tr119
NC_037328.1	LoRTIA	exon	82884423	82884483	1	-	.	ID=id709;Parent=tr118;transcript_id=tr118
NC_037328.1	LoRTIA	exon	82884423	82884483	3	-	.	ID=id729;Parent=tr119;transcript_id=tr119
NC_037328.1	LoRTIA	exon	82884662	82884806	1	-	.	ID=id710;Parent=tr118;transcript_id=tr118
NC_037328.1	LoRTIA	exon	82884662	82884806	3	-	.	ID=id730;Parent=tr119;transcript_id=tr119
NC_037328.1	LoRTIA	exon	82884945	82885107	1	-	.	ID=id711;Parent=tr118;transcript_id=tr118
NC_037328.1	LoRTIA	exon	82884949	82885107	3	-	.	ID=id731;Parent=tr119;transcript_id=tr119
NC_037328.1	LoRTIA	exon	82885644	82885868	1	-	.	ID=id712;Parent=tr118;transcript_id=tr118
NC_037328.1	LoRTIA	exon	82885644	82885868	3	-	.	ID=id732;Parent=tr119;transcript_id=tr119
NC_037328.1	LoRTIA	exon	82886034	82886155	1	-	.	ID=id713;Parent=tr118;transcript_id=tr118
NC_037328.1	LoRTIA	exon	82886034	82886155	3	-	.	ID=id733;Parent=tr119;transcript_id=tr119
NC_037328.1	LoRTIA	exon	82886952	82887116	3	-	.	ID=id734;Parent=tr119;transcript_id=tr119
NC_037328.1	LoRTIA	exon	82886952	82887589	1	-	.	ID=id714;Parent=tr118;transcript_id=tr118
NC_037328.1	LoRTIA	exon	82887533	82887589	3	-	.	ID=id735;Parent=tr119;transcript_id=tr119
NC_037328.1	LoRTIA	exon	82888054	82888214	1	-	.	ID=id715;Parent=tr118;transcript_id=tr118
NC_037328.1	LoRTIA	exon	82888054	82888214	3	-	.	ID=id736;Parent=tr119;transcript_id=tr119
NC_037328.1	LoRTIA	exon	82970227	82970836	2	-	.	ID=id737;Parent=tr120;transcript_id=tr120
NC_037328.1	LoRTIA	exon	82970227	82970836	1	-	.	ID=id748;Parent=tr121;transcript_id=tr121
NC_037328.1	LoRTIA	exon	82970227	82970836	1	-	.	ID=id758;Parent=tr122;transcript_id=tr122
NC_037328.1	LoRTIA	mRNA	82970227	82979121	2	-	.	ID=tr120;transcript_id=tr120
NC_037328.1	LoRTIA	mRNA	82970227	82979121	1	-	.	ID=tr122;transcript_id=tr122
NC_037328.1	LoRTIA	mRNA	82970227	82979155	1	-	.	ID=tr121;transcript_id=tr121
NC_037328.1	LoRTIA	exon	82971490	82971601	2	-	.	ID=id738;Parent=tr120;transcript_id=tr120
NC_037328.1	LoRTIA	exon	82971490	82971601	1	-	.	ID=id749;Parent=tr121;transcript_id=tr121
NC_037328.1	LoRTIA	exon	82971490	82971601	1	-	.	ID=id759;Parent=tr122;transcript_id=tr122
NC_037328.1	LoRTIA	exon	82972122	82972219	2	-	.	ID=id739;Parent=tr120;transcript_id=tr120
NC_037328.1	LoRTIA	exon	82972122	82972219	1	-	.	ID=id750;Parent=tr121;transcript_id=tr121
NC_037328.1	LoRTIA	exon	82972122	82972219	1	-	.	ID=id760;Parent=tr122;transcript_id=tr122
NC_037328.1	LoRTIA	exon	82972323	82972458	2	-	.	ID=id740;Parent=tr120;transcript_id=tr120
NC_037328.1	LoRTIA	exon	82972323	82972458	1	-	.	ID=id751;Parent=tr121;transcript_id=tr121
NC_037328.1	LoRTIA	exon	82972323	82972458	1	-	.	ID=id761;Parent=tr122;transcript_id=tr122
NC_037328.1	LoRTIA	exon	82972563	82972682	2	-	.	ID=id741;Parent=tr120;transcript_id=tr120
NC_037328.1	LoRTIA	exon	82972563	82972682	1	-	.	ID=id752;Parent=tr121;transcript_id=tr121
NC_037328.1	LoRTIA	exon	82972563	82972682	1	-	.	ID=id762;Parent=tr122;transcript_id=tr122
NC_037328.1	LoRTIA	exon	82973186	82973327	2	-	.	ID=id742;Parent=tr120;transcript_id=tr120
NC_037328.1	LoRTIA	exon	82973186	82973327	1	-	.	ID=id753;Parent=tr121;transcript_id=tr121
NC_037328.1	LoRTIA	exon	82973186	82973327	1	-	.	ID=id763;Parent=tr122;transcript_id=tr122
NC_037328.1	LoRTIA	exon	82973418	82973553	2	-	.	ID=id743;Parent=tr120;transcript_id=tr120
NC_037328.1	LoRTIA	exon	82973418	82974247	1	-	.	ID=id754;Parent=tr121;transcript_id=tr121
NC_037328.1	LoRTIA	exon	82973418	82974247	1	-	.	ID=id764;Parent=tr122;transcript_id=tr122
NC_037328.1	LoRTIA	exon	82974165	82974247	2	-	.	ID=id744;Parent=tr120;transcript_id=tr120
NC_037328.1	LoRTIA	exon	82974965	82975230	2	-	.	ID=id745;Parent=tr120;transcript_id=tr120
NC_037328.1	LoRTIA	exon	82974965	82975230	1	-	.	ID=id755;Parent=tr121;transcript_id=tr121
NC_037328.1	LoRTIA	exon	82974965	82975230	1	-	.	ID=id765;Parent=tr122;transcript_id=tr122
NC_037328.1	LoRTIA	exon	82977042	82977158	2	-	.	ID=id746;Parent=tr120;transcript_id=tr120
NC_037328.1	LoRTIA	exon	82977042	82977158	1	-	.	ID=id756;Parent=tr121;transcript_id=tr121
NC_037328.1	LoRTIA	exon	82977042	82977158	1	-	.	ID=id766;Parent=tr122;transcript_id=tr122
NC_037328.1	LoRTIA	exon	82979059	82979121	2	-	.	ID=id747;Parent=tr120;transcript_id=tr120
NC_037328.1	LoRTIA	exon	82979059	82979121	1	-	.	ID=id767;Parent=tr122;transcript_id=tr122
NC_037328.1	LoRTIA	exon	82979059	82979155	1	-	.	ID=id757;Parent=tr121;transcript_id=tr121
NC_037328.1	LoRTIA	mRNA	83232820	83233355	94	+	.	ID=tr123;transcript_id=tr123
NC_037328.1	LoRTIA	mRNA	83419537	83420170	1	+	.	ID=tr125;transcript_id=tr125
NC_037328.1	LoRTIA	mRNA	83419537	83420367	29	+	.	ID=tr124;transcript_id=tr124
NC_037328.1	LoRTIA	exon	84107467	84108493	1	-	.	ID=id768;Parent=tr126;transcript_id=tr126
NC_037328.1	LoRTIA	mRNA	84107467	84226508	1	-	.	ID=tr126;transcript_id=tr126
NC_037328.1	LoRTIA	exon	84112631	84112764	1	-	.	ID=id769;Parent=tr126;transcript_id=tr126
NC_037328.1	LoRTIA	exon	84126192	84126357	1	-	.	ID=id770;Parent=tr126;transcript_id=tr126
NC_037328.1	LoRTIA	exon	84127597	84127700	1	-	.	ID=id771;Parent=tr126;transcript_id=tr126
NC_037328.1	LoRTIA	exon	84128214	84128279	1	-	.	ID=id772;Parent=tr126;transcript_id=tr126
NC_037328.1	LoRTIA	exon	84140620	84140758	1	-	.	ID=id773;Parent=tr126;transcript_id=tr126
NC_037328.1	LoRTIA	exon	84142228	84142355	1	-	.	ID=id774;Parent=tr126;transcript_id=tr126
NC_037328.1	LoRTIA	exon	84143969	84144028	1	-	.	ID=id775;Parent=tr126;transcript_id=tr126
NC_037328.1	LoRTIA	exon	84145453	84145598	1	-	.	ID=id776;Parent=tr126;transcript_id=tr126
NC_037328.1	LoRTIA	exon	84148771	84148873	1	-	.	ID=id777;Parent=tr126;transcript_id=tr126
NC_037328.1	LoRTIA	exon	84153744	84153897	1	-	.	ID=id778;Parent=tr126;transcript_id=tr126
NC_037328.1	LoRTIA	exon	84159539	84159742	1	-	.	ID=id779;Parent=tr126;transcript_id=tr126
NC_037328.1	LoRTIA	exon	84161211	84161392	1	-	.	ID=id780;Parent=tr126;transcript_id=tr126
NC_037328.1	LoRTIA	exon	84164607	84164710	1	-	.	ID=id781;Parent=tr126;transcript_id=tr126
NC_037328.1	LoRTIA	exon	84167848	84167921	1	-	.	ID=id782;Parent=tr126;transcript_id=tr126
NC_037328.1	LoRTIA	exon	84169709	84169777	1	-	.	ID=id783;Parent=tr126;transcript_id=tr126
NC_037328.1	LoRTIA	exon	84170993	84171168	1	-	.	ID=id784;Parent=tr126;transcript_id=tr126
NC_037328.1	LoRTIA	exon	84171765	84172007	1	-	.	ID=id785;Parent=tr126;transcript_id=tr126
NC_037328.1	LoRTIA	exon	84174147	84174344	1	-	.	ID=id786;Parent=tr126;transcript_id=tr126
NC_037328.1	LoRTIA	exon	84175182	84175332	1	-	.	ID=id787;Parent=tr126;transcript_id=tr126
NC_037328.1	LoRTIA	exon	84180331	84180412	1	-	.	ID=id788;Parent=tr126;transcript_id=tr126
NC_037328.1	LoRTIA	exon	84182964	84183028	1	-	.	ID=id789;Parent=tr126;transcript_id=tr126
NC_037328.1	LoRTIA	exon	84184853	84184900	1	-	.	ID=id790;Parent=tr126;transcript_id=tr126
NC_037328.1	LoRTIA	exon	84187210	84187313	1	-	.	ID=id791;Parent=tr126;transcript_id=tr126
NC_037328.1	LoRTIA	exon	84187921	84188049	1	-	.	ID=id792;Parent=tr126;transcript_id=tr126
NC_037328.1	LoRTIA	exon	84188238	84188345	1	-	.	ID=id793;Parent=tr126;transcript_id=tr126
NC_037328.1	LoRTIA	exon	84191495	84191575	1	-	.	ID=id794;Parent=tr126;transcript_id=tr126
NC_037328.1	LoRTIA	exon	84193240	84193329	1	-	.	ID=id795;Parent=tr126;transcript_id=tr126
NC_037328.1	LoRTIA	exon	84202785	84202901	1	-	.	ID=id796;Parent=tr126;transcript_id=tr126
NC_037328.1	LoRTIA	exon	84226295	84226508	1	-	.	ID=id797;Parent=tr126;transcript_id=tr126
NC_037328.1	LoRTIA	exon	86035443	86035581	1	+	.	ID=id798;Parent=tr127;transcript_id=tr127
NC_037328.1	LoRTIA	exon	86035443	86035581	1	+	.	ID=id803;Parent=tr128;transcript_id=tr128
NC_037328.1	LoRTIA	mRNA	86035443	86040734	1	+	.	ID=tr127;transcript_id=tr127
NC_037328.1	LoRTIA	mRNA	86035443	86041343	1	+	.	ID=tr128;transcript_id=tr128
NC_037328.1	LoRTIA	exon	86036346	86036397	1	+	.	ID=id804;Parent=tr128;transcript_id=tr128
NC_037328.1	LoRTIA	exon	86036346	86036550	1	+	.	ID=id799;Parent=tr127;transcript_id=tr127
NC_037328.1	LoRTIA	exon	86036477	86036550	1	+	.	ID=id805;Parent=tr128;transcript_id=tr128
NC_037328.1	LoRTIA	exon	86038461	86038540	1	+	.	ID=id800;Parent=tr127;transcript_id=tr127
NC_037328.1	LoRTIA	exon	86038461	86038540	1	+	.	ID=id806;Parent=tr128;transcript_id=tr128
NC_037328.1	LoRTIA	exon	86039194	86039264	1	+	.	ID=id801;Parent=tr127;transcript_id=tr127
NC_037328.1	LoRTIA	exon	86039194	86039264	1	+	.	ID=id807;Parent=tr128;transcript_id=tr128
NC_037328.1	LoRTIA	exon	86040592	86040734	1	+	.	ID=id802;Parent=tr127;transcript_id=tr127
NC_037328.1	LoRTIA	exon	86040592	86041343	1	+	.	ID=id808;Parent=tr128;transcript_id=tr128
NC_037328.1	LoRTIA	exon	87503558	87504220	2	-	.	ID=id809;Parent=tr129;transcript_id=tr129
NC_037328.1	LoRTIA	mRNA	87503558	87518676	2	-	.	ID=tr129;transcript_id=tr129
NC_037328.1	LoRTIA	exon	87504039	87504220	3	-	.	ID=id815;Parent=tr130;transcript_id=tr130
NC_037328.1	LoRTIA	mRNA	87504039	87518676	3	-	.	ID=tr130;transcript_id=tr130
NC_037328.1	LoRTIA	mRNA	87506775	87507091	21	+	.	ID=tr131;transcript_id=tr131
NC_037328.1	LoRTIA	exon	87507949	87508055	2	-	.	ID=id810;Parent=tr129;transcript_id=tr129
NC_037328.1	LoRTIA	exon	87507949	87508055	3	-	.	ID=id816;Parent=tr130;transcript_id=tr130
NC_037328.1	LoRTIA	exon	87509085	87509146	2	-	.	ID=id811;Parent=tr129;transcript_id=tr129
NC_037328.1	LoRTIA	exon	87509085	87509146	3	-	.	ID=id817;Parent=tr130;transcript_id=tr130
NC_037328.1	LoRTIA	exon	87509910	87509976	2	-	.	ID=id812;Parent=tr129;transcript_id=tr129
NC_037328.1	LoRTIA	exon	87509910	87509976	3	-	.	ID=id818;Parent=tr130;transcript_id=tr130
NC_037328.1	LoRTIA	exon	87511225	87511313	2	-	.	ID=id813;Parent=tr129;transcript_id=tr129
NC_037328.1	LoRTIA	exon	87511225	87511313	3	-	.	ID=id819;Parent=tr130;transcript_id=tr130
NC_037328.1	LoRTIA	exon	87518532	87518676	2	-	.	ID=id814;Parent=tr129;transcript_id=tr129
NC_037328.1	LoRTIA	exon	87518532	87518676	3	-	.	ID=id820;Parent=tr130;transcript_id=tr130
NC_037328.1	LoRTIA	exon	87518841	87522374	1	+	.	ID=id821;Parent=tr132;transcript_id=tr132
NC_037328.1	LoRTIA	mRNA	87518841	87536140	1	+	.	ID=tr132;transcript_id=tr132
NC_037328.1	LoRTIA	exon	87525483	87525579	1	+	.	ID=id822;Parent=tr132;transcript_id=tr132
NC_037328.1	LoRTIA	exon	87531446	87531576	1	+	.	ID=id823;Parent=tr132;transcript_id=tr132
NC_037328.1	LoRTIA	exon	87533700	87533795	1	+	.	ID=id824;Parent=tr132;transcript_id=tr132
NC_037328.1	LoRTIA	exon	87535835	87536140	1	+	.	ID=id825;Parent=tr132;transcript_id=tr132
NC_037328.1	LoRTIA	exon	87536383	87536848	1	-	.	ID=id826;Parent=tr133;transcript_id=tr133
NC_037328.1	LoRTIA	mRNA	87536383	87567833	1	-	.	ID=tr133;transcript_id=tr133
NC_037328.1	LoRTIA	exon	87538084	87538170	1	-	.	ID=id827;Parent=tr133;transcript_id=tr133
NC_037328.1	LoRTIA	exon	87540424	87540519	1	-	.	ID=id828;Parent=tr133;transcript_id=tr133
NC_037328.1	LoRTIA	exon	87542303	87542383	1	-	.	ID=id829;Parent=tr133;transcript_id=tr133
NC_037328.1	LoRTIA	exon	87542532	87542646	1	-	.	ID=id830;Parent=tr133;transcript_id=tr133
NC_037328.1	LoRTIA	exon	87543019	87543080	1	-	.	ID=id831;Parent=tr133;transcript_id=tr133
NC_037328.1	LoRTIA	exon	87544502	87544591	1	-	.	ID=id832;Parent=tr133;transcript_id=tr133
NC_037328.1	LoRTIA	exon	87544687	87544793	1	-	.	ID=id833;Parent=tr133;transcript_id=tr133
NC_037328.1	LoRTIA	exon	87545065	87545159	1	-	.	ID=id834;Parent=tr133;transcript_id=tr133
NC_037328.1	LoRTIA	exon	87550318	87550415	1	-	.	ID=id835;Parent=tr133;transcript_id=tr133
NC_037328.1	LoRTIA	exon	87551031	87551131	1	-	.	ID=id836;Parent=tr133;transcript_id=tr133
NC_037328.1	LoRTIA	exon	87555309	87555483	1	-	.	ID=id837;Parent=tr133;transcript_id=tr133
NC_037328.1	LoRTIA	exon	87555647	87555723	1	-	.	ID=id838;Parent=tr133;transcript_id=tr133
NC_037328.1	LoRTIA	exon	87567665	87567833	1	-	.	ID=id839;Parent=tr133;transcript_id=tr133
NC_037328.1	LoRTIA	exon	87752532	87752641	1	-	.	ID=id840;Parent=tr134;transcript_id=tr134
NC_037328.1	LoRTIA	mRNA	87752532	87764855	1	-	.	ID=tr134;transcript_id=tr134
NC_037328.1	LoRTIA	exon	87754870	87754994	1	-	.	ID=id841;Parent=tr134;transcript_id=tr134
NC_037328.1	LoRTIA	exon	87758137	87758299	1	-	.	ID=id842;Parent=tr134;transcript_id=tr134
NC_037328.1	LoRTIA	exon	87759837	87759972	1	-	.	ID=id843;Parent=tr134;transcript_id=tr134
NC_037328.1	LoRTIA	exon	87761901	87762016	1	-	.	ID=id844;Parent=tr134;transcript_id=tr134
NC_037328.1	LoRTIA	exon	87764778	87764855	1	-	.	ID=id845;Parent=tr134;transcript_id=tr134
NC_037328.1	LoRTIA	mRNA	95820499	95821342	148	+	.	ID=tr135;transcript_id=tr135
NC_037328.1	LoRTIA	mRNA	95820532	95821342	3	+	.	ID=tr136;transcript_id=tr136
NC_037328.1	LoRTIA	mRNA	96158138	96158336	2	-	.	ID=tr138;transcript_id=tr138
NC_037328.1	LoRTIA	mRNA	96158138	96158786	155	-	.	ID=tr137;transcript_id=tr137
NC_037328.1	LoRTIA	mRNA	96158167	96158336	5	-	.	ID=tr140;transcript_id=tr140
NC_037328.1	LoRTIA	mRNA	96158167	96158786	194	-	.	ID=tr139;transcript_id=tr139
NC_037328.1	LoRTIA	exon	96572447	96572481	5	+	.	ID=id846;Parent=tr141;transcript_id=tr141
NC_037328.1	LoRTIA	exon	96572447	96572481	1	+	.	ID=id850;Parent=tr142;transcript_id=tr142
NC_037328.1	LoRTIA	exon	96572447	96572481	1	+	.	ID=id854;Parent=tr143;transcript_id=tr143
NC_037328.1	LoRTIA	exon	96572447	96572481	1	+	.	ID=id858;Parent=tr144;transcript_id=tr144
NC_037328.1	LoRTIA	mRNA	96572447	96576170	1	+	.	ID=tr142;transcript_id=tr142
NC_037328.1	LoRTIA	mRNA	96572447	96576170	1	+	.	ID=tr143;transcript_id=tr143
NC_037328.1	LoRTIA	mRNA	96572447	96576170	1	+	.	ID=tr144;transcript_id=tr144
NC_037328.1	LoRTIA	mRNA	96572447	96576818	5	+	.	ID=tr141;transcript_id=tr141
NC_037328.1	LoRTIA	exon	96574271	96574363	5	+	.	ID=id847;Parent=tr141;transcript_id=tr141
NC_037328.1	LoRTIA	exon	96574271	96574363	1	+	.	ID=id851;Parent=tr142;transcript_id=tr142
NC_037328.1	LoRTIA	exon	96574271	96574363	1	+	.	ID=id855;Parent=tr143;transcript_id=tr143
NC_037328.1	LoRTIA	exon	96574274	96574363	1	+	.	ID=id859;Parent=tr144;transcript_id=tr144
NC_037328.1	LoRTIA	exon	96574461	96574649	1	+	.	ID=id856;Parent=tr143;transcript_id=tr143
NC_037328.1	LoRTIA	exon	96574528	96574649	5	+	.	ID=id848;Parent=tr141;transcript_id=tr141
NC_037328.1	LoRTIA	exon	96574528	96574649	1	+	.	ID=id852;Parent=tr142;transcript_id=tr142
NC_037328.1	LoRTIA	exon	96574528	96574649	1	+	.	ID=id860;Parent=tr144;transcript_id=tr144
NC_037328.1	LoRTIA	exon	96575911	96576170	1	+	.	ID=id853;Parent=tr142;transcript_id=tr142
NC_037328.1	LoRTIA	exon	96575911	96576170	1	+	.	ID=id857;Parent=tr143;transcript_id=tr143
NC_037328.1	LoRTIA	exon	96575911	96576170	1	+	.	ID=id861;Parent=tr144;transcript_id=tr144
NC_037328.1	LoRTIA	exon	96575911	96576818	5	+	.	ID=id849;Parent=tr141;transcript_id=tr141
NC_037328.1	LoRTIA	mRNA	97337501	97337890	9	+	.	ID=tr145;transcript_id=tr145
NC_037328.1	LoRTIA	mRNA	97337501	97337911	24	+	.	ID=tr146;transcript_id=tr146
NC_037328.1	LoRTIA	mRNA	97420776	97421652	1	-	.	ID=tr147;transcript_id=tr147
NC_037328.1	LoRTIA	exon	99744397	99744465	1	+	.	ID=id862;Parent=tr148;transcript_id=tr148
NC_037328.1	LoRTIA	mRNA	99744397	99792278	1	+	.	ID=tr148;transcript_id=tr148
NC_037328.1	LoRTIA	exon	99760958	99761168	1	+	.	ID=id863;Parent=tr148;transcript_id=tr148
NC_037328.1	LoRTIA	exon	99773916	99773969	1	+	.	ID=id864;Parent=tr148;transcript_id=tr148
NC_037328.1	LoRTIA	exon	99780762	99780879	1	+	.	ID=id865;Parent=tr148;transcript_id=tr148
NC_037328.1	LoRTIA	exon	99782550	99782676	1	+	.	ID=id866;Parent=tr148;transcript_id=tr148
NC_037328.1	LoRTIA	exon	99787984	99788062	1	+	.	ID=id867;Parent=tr148;transcript_id=tr148
NC_037328.1	LoRTIA	exon	99788370	99788452	1	+	.	ID=id868;Parent=tr148;transcript_id=tr148
NC_037328.1	LoRTIA	exon	99791655	99792278	1	+	.	ID=id869;Parent=tr148;transcript_id=tr148
NC_037328.1	LoRTIA	mRNA	104351125	104351843	126	+	.	ID=tr149;transcript_id=tr149
NC_037328.1	LoRTIA	mRNA	106795833	106797362	3	-	.	ID=tr150;transcript_id=tr150
NC_037328.1	LoRTIA	mRNA	107308604	107308949	4	-	.	ID=tr151;transcript_id=tr151
NC_037328.1	LoRTIA	exon	109304990	109305096	1	-	.	ID=id870;Parent=tr152;transcript_id=tr152
NC_037328.1	LoRTIA	mRNA	109304990	109413779	1	-	.	ID=tr152;transcript_id=tr152
NC_037328.1	LoRTIA	exon	109400361	109400486	1	-	.	ID=id871;Parent=tr152;transcript_id=tr152
NC_037328.1	LoRTIA	exon	109400779	109400974	1	-	.	ID=id872;Parent=tr152;transcript_id=tr152
NC_037328.1	LoRTIA	exon	109413652	109413779	1	-	.	ID=id873;Parent=tr152;transcript_id=tr152
NC_037328.1	LoRTIA	exon	110448762	110449117	1	+	.	ID=id874;Parent=tr153;transcript_id=tr153
NC_037328.1	LoRTIA	exon	110448762	110449117	1	+	.	ID=id905;Parent=tr156;transcript_id=tr156
NC_037328.1	LoRTIA	exon	110448762	110449121	1	+	.	ID=id886;Parent=tr154;transcript_id=tr154
NC_037328.1	LoRTIA	exon	110448762	110449121	1	+	.	ID=id894;Parent=tr155;transcript_id=tr155
NC_037328.1	LoRTIA	mRNA	110448762	110461301	1	+	.	ID=tr153;transcript_id=tr153
NC_037328.1	LoRTIA	mRNA	110448762	110461301	1	+	.	ID=tr154;transcript_id=tr154
NC_037328.1	LoRTIA	mRNA	110448762	110461301	1	+	.	ID=tr155;transcript_id=tr155
NC_037328.1	LoRTIA	mRNA	110448762	110461346	1	+	.	ID=tr156;transcript_id=tr156
NC_037328.1	LoRTIA	exon	110449402	110449476	1	+	.	ID=id875;Parent=tr153;transcript_id=tr153
NC_037328.1	LoRTIA	exon	110449402	110449476	1	+	.	ID=id887;Parent=tr154;transcript_id=tr154
NC_037328.1	LoRTIA	exon	110449402	110449476	1	+	.	ID=id895;Parent=tr155;transcript_id=tr155
NC_037328.1	LoRTIA	exon	110449402	110449476	1	+	.	ID=id906;Parent=tr156;transcript_id=tr156
NC_037328.1	LoRTIA	exon	110450162	110450271	1	+	.	ID=id876;Parent=tr153;transcript_id=tr153
NC_037328.1	LoRTIA	exon	110450162	110450271	1	+	.	ID=id888;Parent=tr154;transcript_id=tr154
NC_037328.1	LoRTIA	exon	110450162	110450271	1	+	.	ID=id896;Parent=tr155;transcript_id=tr155
NC_037328.1	LoRTIA	exon	110450162	110450271	1	+	.	ID=id907;Parent=tr156;transcript_id=tr156
NC_037328.1	LoRTIA	exon	110451975	110452047	1	+	.	ID=id877;Parent=tr153;transcript_id=tr153
NC_037328.1	LoRTIA	exon	110451975	110452047	1	+	.	ID=id908;Parent=tr156;transcript_id=tr156
NC_037328.1	LoRTIA	exon	110455877	110455997	1	+	.	ID=id878;Parent=tr153;transcript_id=tr153
NC_037328.1	LoRTIA	exon	110455877	110455997	1	+	.	ID=id889;Parent=tr154;transcript_id=tr154
NC_037328.1	LoRTIA	exon	110455877	110455997	1	+	.	ID=id897;Parent=tr155;transcript_id=tr155
NC_037328.1	LoRTIA	exon	110455877	110455997	1	+	.	ID=id909;Parent=tr156;transcript_id=tr156
NC_037328.1	LoRTIA	exon	110457043	110457107	1	+	.	ID=id879;Parent=tr153;transcript_id=tr153
NC_037328.1	LoRTIA	exon	110457043	110457107	1	+	.	ID=id898;Parent=tr155;transcript_id=tr155
NC_037328.1	LoRTIA	exon	110457043	110458902	1	+	.	ID=id910;Parent=tr156;transcript_id=tr156
NC_037328.1	LoRTIA	exon	110457043	110459366	1	+	.	ID=id890;Parent=tr154;transcript_id=tr154
NC_037328.1	LoRTIA	exon	110458803	110458902	1	+	.	ID=id880;Parent=tr153;transcript_id=tr153
NC_037328.1	LoRTIA	exon	110458803	110458902	1	+	.	ID=id899;Parent=tr155;transcript_id=tr155
NC_037328.1	LoRTIA	exon	110459023	110459127	1	+	.	ID=id881;Parent=tr153;transcript_id=tr153
NC_037328.1	LoRTIA	exon	110459023	110459127	1	+	.	ID=id900;Parent=tr155;transcript_id=tr155
NC_037328.1	LoRTIA	exon	110459023	110459127	1	+	.	ID=id911;Parent=tr156;transcript_id=tr156
NC_037328.1	LoRTIA	exon	110459225	110459366	1	+	.	ID=id882;Parent=tr153;transcript_id=tr153
NC_037328.1	LoRTIA	exon	110459225	110459366	1	+	.	ID=id901;Parent=tr155;transcript_id=tr155
NC_037328.1	LoRTIA	exon	110459225	110459888	1	+	.	ID=id912;Parent=tr156;transcript_id=tr156
NC_037328.1	LoRTIA	exon	110459579	110459690	1	+	.	ID=id883;Parent=tr153;transcript_id=tr153
NC_037328.1	LoRTIA	exon	110459579	110459690	1	+	.	ID=id891;Parent=tr154;transcript_id=tr154
NC_037328.1	LoRTIA	exon	110459579	110459690	1	+	.	ID=id902;Parent=tr155;transcript_id=tr155
NC_037328.1	LoRTIA	exon	110459790	110459888	1	+	.	ID=id884;Parent=tr153;transcript_id=tr153
NC_037328.1	LoRTIA	exon	110459790	110459888	1	+	.	ID=id892;Parent=tr154;transcript_id=tr154
NC_037328.1	LoRTIA	exon	110459790	110459888	1	+	.	ID=id903;Parent=tr155;transcript_id=tr155
NC_037328.1	LoRTIA	exon	110460506	110461301	1	+	.	ID=id885;Parent=tr153;transcript_id=tr153
NC_037328.1	LoRTIA	exon	110460506	110461301	1	+	.	ID=id893;Parent=tr154;transcript_id=tr154
NC_037328.1	LoRTIA	exon	110460506	110461301	1	+	.	ID=id904;Parent=tr155;transcript_id=tr155
NC_037328.1	LoRTIA	exon	110460518	110461346	1	+	.	ID=id913;Parent=tr156;transcript_id=tr156
NC_037328.1	LoRTIA	exon	110928203	110930270	1	-	.	ID=id914;Parent=tr157;transcript_id=tr157
NC_037328.1	LoRTIA	mRNA	110928203	110955903	1	-	.	ID=tr157;transcript_id=tr157
NC_037328.1	LoRTIA	exon	110930948	110931226	1	-	.	ID=id915;Parent=tr157;transcript_id=tr157
NC_037328.1	LoRTIA	exon	110936006	110936166	1	-	.	ID=id916;Parent=tr157;transcript_id=tr157
NC_037328.1	LoRTIA	exon	110937474	110937642	1	-	.	ID=id917;Parent=tr157;transcript_id=tr157
NC_037328.1	LoRTIA	exon	110951905	110952857	1	-	.	ID=id918;Parent=tr157;transcript_id=tr157
NC_037328.1	LoRTIA	exon	110955702	110955903	1	-	.	ID=id919;Parent=tr157;transcript_id=tr157
NC_037328.1	LoRTIA	exon	111095759	111095978	1	+	.	ID=id920;Parent=tr158;transcript_id=tr158
NC_037328.1	LoRTIA	mRNA	111095759	111107050	1	+	.	ID=tr158;transcript_id=tr158
NC_037328.1	LoRTIA	exon	111095789	111095978	3	+	.	ID=id925;Parent=tr159;transcript_id=tr159
NC_037328.1	LoRTIA	mRNA	111095789	111107050	3	+	.	ID=tr159;transcript_id=tr159
NC_037328.1	LoRTIA	exon	111095801	111095978	1	+	.	ID=id930;Parent=tr160;transcript_id=tr160
NC_037328.1	LoRTIA	exon	111095801	111095978	6	+	.	ID=id935;Parent=tr161;transcript_id=tr161
NC_037328.1	LoRTIA	mRNA	111095801	111107050	6	+	.	ID=tr161;transcript_id=tr161
NC_037328.1	LoRTIA	mRNA	111095801	111111071	1	+	.	ID=tr160;transcript_id=tr160
NC_037328.1	LoRTIA	exon	111095831	111095978	4	+	.	ID=id940;Parent=tr162;transcript_id=tr162
NC_037328.1	LoRTIA	mRNA	111095831	111107050	4	+	.	ID=tr162;transcript_id=tr162
NC_037328.1	LoRTIA	exon	111097171	111097297	1	+	.	ID=id921;Parent=tr158;transcript_id=tr158
NC_037328.1	LoRTIA	exon	111097171	111097297	3	+	.	ID=id926;Parent=tr159;transcript_id=tr159
NC_037328.1	LoRTIA	exon	111097171	111097297	1	+	.	ID=id931;Parent=tr160;transcript_id=tr160
NC_037328.1	LoRTIA	exon	111097171	111097297	6	+	.	ID=id936;Parent=tr161;transcript_id=tr161
NC_037328.1	LoRTIA	exon	111097171	111097297	4	+	.	ID=id941;Parent=tr162;transcript_id=tr162
NC_037328.1	LoRTIA	exon	111101400	111101498	1	+	.	ID=id922;Parent=tr158;transcript_id=tr158
NC_037328.1	LoRTIA	exon	111101400	111101498	3	+	.	ID=id927;Parent=tr159;transcript_id=tr159
NC_037328.1	LoRTIA	exon	111101400	111101498	1	+	.	ID=id932;Parent=tr160;transcript_id=tr160
NC_037328.1	LoRTIA	exon	111101400	111101498	6	+	.	ID=id937;Parent=tr161;transcript_id=tr161
NC_037328.1	LoRTIA	exon	111101400	111101498	4	+	.	ID=id942;Parent=tr162;transcript_id=tr162
NC_037328.1	LoRTIA	exon	111105573	111105704	1	+	.	ID=id923;Parent=tr158;transcript_id=tr158
NC_037328.1	LoRTIA	exon	111105573	111105704	3	+	.	ID=id928;Parent=tr159;transcript_id=tr159
NC_037328.1	LoRTIA	exon	111105573	111105704	1	+	.	ID=id933;Parent=tr160;transcript_id=tr160
NC_037328.1	LoRTIA	exon	111105573	111105704	6	+	.	ID=id938;Parent=tr161;transcript_id=tr161
NC_037328.1	LoRTIA	exon	111105573	111105704	4	+	.	ID=id943;Parent=tr162;transcript_id=tr162
NC_037328.1	LoRTIA	exon	111106758	111107050	1	+	.	ID=id924;Parent=tr158;transcript_id=tr158
NC_037328.1	LoRTIA	exon	111106758	111107050	3	+	.	ID=id929;Parent=tr159;transcript_id=tr159
NC_037328.1	LoRTIA	exon	111106758	111107050	6	+	.	ID=id939;Parent=tr161;transcript_id=tr161
NC_037328.1	LoRTIA	exon	111106758	111107050	4	+	.	ID=id944;Parent=tr162;transcript_id=tr162
NC_037328.1	LoRTIA	exon	111106758	111111071	1	+	.	ID=id934;Parent=tr160;transcript_id=tr160
NC_037328.1	LoRTIA	exon	111732900	111733019	2	-	.	ID=id945;Parent=tr163;transcript_id=tr163
NC_037328.1	LoRTIA	mRNA	111732900	111803416	2	-	.	ID=tr163;transcript_id=tr163
NC_037328.1	LoRTIA	exon	111734417	111734589	2	-	.	ID=id946;Parent=tr163;transcript_id=tr163
NC_037328.1	LoRTIA	exon	111735528	111735658	2	-	.	ID=id947;Parent=tr163;transcript_id=tr163
NC_037328.1	LoRTIA	exon	111740377	111740492	2	-	.	ID=id948;Parent=tr163;transcript_id=tr163
NC_037328.1	LoRTIA	exon	111743149	111743274	2	-	.	ID=id949;Parent=tr163;transcript_id=tr163
NC_037328.1	LoRTIA	exon	111746164	111746279	2	-	.	ID=id950;Parent=tr163;transcript_id=tr163
NC_037328.1	LoRTIA	exon	111748522	111748627	2	-	.	ID=id951;Parent=tr163;transcript_id=tr163
NC_037328.1	LoRTIA	exon	111749978	111750151	2	-	.	ID=id952;Parent=tr163;transcript_id=tr163
NC_037328.1	LoRTIA	exon	111751666	111751817	2	-	.	ID=id953;Parent=tr163;transcript_id=tr163
NC_037328.1	LoRTIA	exon	111753767	111753932	2	-	.	ID=id954;Parent=tr163;transcript_id=tr163
NC_037328.1	LoRTIA	exon	111754248	111754441	2	-	.	ID=id955;Parent=tr163;transcript_id=tr163
NC_037328.1	LoRTIA	exon	111764129	111764232	2	-	.	ID=id956;Parent=tr163;transcript_id=tr163
NC_037328.1	LoRTIA	exon	111766746	111766843	2	-	.	ID=id957;Parent=tr163;transcript_id=tr163
NC_037328.1	LoRTIA	exon	111772503	111772617	2	-	.	ID=id958;Parent=tr163;transcript_id=tr163
NC_037328.1	LoRTIA	exon	111776021	111776202	2	-	.	ID=id959;Parent=tr163;transcript_id=tr163
NC_037328.1	LoRTIA	exon	111803212	111803416	2	-	.	ID=id960;Parent=tr163;transcript_id=tr163
NC_037328.1	LoRTIA	exon	117598273	117598727	1	+	.	ID=id961;Parent=tr164;transcript_id=tr164
NC_037328.1	LoRTIA	mRNA	117598273	117600552	1	+	.	ID=tr164;transcript_id=tr164
NC_037328.1	LoRTIA	exon	117599007	117599082	1	+	.	ID=id962;Parent=tr164;transcript_id=tr164
NC_037328.1	LoRTIA	exon	117600268	117600552	1	+	.	ID=id963;Parent=tr164;transcript_id=tr164
NC_037328.1	LoRTIA	exon	118223011	118224376	1	-	.	ID=id964;Parent=tr165;transcript_id=tr165
NC_037328.1	LoRTIA	mRNA	118223011	118350051	1	-	.	ID=tr165;transcript_id=tr165
NC_037328.1	LoRTIA	exon	118224619	118224699	1	-	.	ID=id965;Parent=tr165;transcript_id=tr165
NC_037328.1	LoRTIA	exon	118260261	118260354	1	-	.	ID=id966;Parent=tr165;transcript_id=tr165
NC_037328.1	LoRTIA	exon	118273648	118273753	1	-	.	ID=id967;Parent=tr165;transcript_id=tr165
NC_037328.1	LoRTIA	exon	118278095	118278185	1	-	.	ID=id968;Parent=tr165;transcript_id=tr165
NC_037328.1	LoRTIA	exon	118284535	118284622	1	-	.	ID=id969;Parent=tr165;transcript_id=tr165
NC_037328.1	LoRTIA	exon	118304114	118304239	1	-	.	ID=id970;Parent=tr165;transcript_id=tr165
NC_037328.1	LoRTIA	exon	118319405	118319485	1	-	.	ID=id971;Parent=tr165;transcript_id=tr165
NC_037328.1	LoRTIA	exon	118325826	118325955	1	-	.	ID=id972;Parent=tr165;transcript_id=tr165
NC_037328.1	LoRTIA	exon	118349950	118350051	1	-	.	ID=id973;Parent=tr165;transcript_id=tr165
NC_037328.1	LoRTIA	exon	118403850	118403942	1	+	.	ID=id974;Parent=tr166;transcript_id=tr166
NC_037328.1	LoRTIA	mRNA	118403850	118413692	1	+	.	ID=tr166;transcript_id=tr166
NC_037328.1	LoRTIA	exon	118404038	118404115	1	+	.	ID=id975;Parent=tr166;transcript_id=tr166
NC_037328.1	LoRTIA	exon	118404729	118404811	1	+	.	ID=id976;Parent=tr166;transcript_id=tr166
NC_037328.1	LoRTIA	exon	118410311	118410484	1	+	.	ID=id977;Parent=tr166;transcript_id=tr166
NC_037328.1	LoRTIA	exon	118413185	118413692	1	+	.	ID=id978;Parent=tr166;transcript_id=tr166
NC_037328.1	LoRTIA	exon	118809487	118809766	28	+	.	ID=id979;Parent=tr167;transcript_id=tr167
NC_037328.1	LoRTIA	exon	118809487	118809766	10	+	.	ID=id984;Parent=tr168;transcript_id=tr168
NC_037328.1	LoRTIA	exon	118809487	118809766	4	+	.	ID=id989;Parent=tr169;transcript_id=tr169
NC_037328.1	LoRTIA	exon	118809487	118809766	1	+	.	ID=id993;Parent=tr170;transcript_id=tr170
NC_037328.1	LoRTIA	exon	118809487	118809766	1	+	.	ID=id996;Parent=tr171;transcript_id=tr171
NC_037328.1	LoRTIA	mRNA	118809487	118814857	4	+	.	ID=tr169;transcript_id=tr169
NC_037328.1	LoRTIA	mRNA	118809487	118817524	1	+	.	ID=tr170;transcript_id=tr170
NC_037328.1	LoRTIA	mRNA	118809487	118817546	10	+	.	ID=tr168;transcript_id=tr168
NC_037328.1	LoRTIA	mRNA	118809487	118817546	1	+	.	ID=tr171;transcript_id=tr171
NC_037328.1	LoRTIA	mRNA	118809487	118817969	28	+	.	ID=tr167;transcript_id=tr167
NC_037328.1	LoRTIA	exon	118809620	118809766	1	+	.	ID=id1000;Parent=tr172;transcript_id=tr172
NC_037328.1	LoRTIA	mRNA	118809620	118817969	1	+	.	ID=tr172;transcript_id=tr172
NC_037328.1	LoRTIA	exon	118811237	118811327	1	+	.	ID=id1005;Parent=tr173;transcript_id=tr173
NC_037328.1	LoRTIA	exon	118811237	118811327	2	+	.	ID=id1008;Parent=tr174;transcript_id=tr174
NC_037328.1	LoRTIA	mRNA	118811237	118814857	1	+	.	ID=tr173;transcript_id=tr173
NC_037328.1	LoRTIA	mRNA	118811237	118817969	2	+	.	ID=tr174;transcript_id=tr174
NC_037328.1	LoRTIA	exon	118811238	118811327	28	+	.	ID=id980;Parent=tr167;transcript_id=tr167
NC_037328.1	LoRTIA	exon	118811238	118811327	10	+	.	ID=id985;Parent=tr168;transcript_id=tr168
NC_037328.1	LoRTIA	exon	118811238	118811327	4	+	.	ID=id990;Parent=tr169;transcript_id=tr169
NC_037328.1	LoRTIA	exon	118811238	118811327	1	+	.	ID=id994;Parent=tr170;transcript_id=tr170
NC_037328.1	LoRTIA	exon	118811238	118811327	1	+	.	ID=id997;Parent=tr171;transcript_id=tr171
NC_037328.1	LoRTIA	exon	118811238	118811327	1	+	.	ID=id1001;Parent=tr172;transcript_id=tr172
NC_037328.1	LoRTIA	exon	118811417	118811562	28	+	.	ID=id981;Parent=tr167;transcript_id=tr167
NC_037328.1	LoRTIA	exon	118811417	118811562	10	+	.	ID=id986;Parent=tr168;transcript_id=tr168
NC_037328.1	LoRTIA	exon	118811417	118811562	4	+	.	ID=id991;Parent=tr169;transcript_id=tr169
NC_037328.1	LoRTIA	exon	118811417	118811562	1	+	.	ID=id998;Parent=tr171;transcript_id=tr171
NC_037328.1	LoRTIA	exon	118811417	118811562	1	+	.	ID=id1002;Parent=tr172;transcript_id=tr172
NC_037328.1	LoRTIA	exon	118811417	118811562	1	+	.	ID=id1006;Parent=tr173;transcript_id=tr173
NC_037328.1	LoRTIA	exon	118811417	118811562	2	+	.	ID=id1009;Parent=tr174;transcript_id=tr174
NC_037328.1	LoRTIA	exon	118814706	118814857	4	+	.	ID=id992;Parent=tr169;transcript_id=tr169
NC_037328.1	LoRTIA	exon	118814706	118814857	1	+	.	ID=id1007;Parent=tr173;transcript_id=tr173
NC_037328.1	LoRTIA	exon	118814706	118814886	28	+	.	ID=id982;Parent=tr167;transcript_id=tr167
NC_037328.1	LoRTIA	exon	118814706	118814886	10	+	.	ID=id987;Parent=tr168;transcript_id=tr168
NC_037328.1	LoRTIA	exon	118814706	118814886	1	+	.	ID=id1003;Parent=tr172;transcript_id=tr172
NC_037328.1	LoRTIA	exon	118814706	118814886	2	+	.	ID=id1010;Parent=tr174;transcript_id=tr174
NC_037328.1	LoRTIA	exon	118814706	118817524	1	+	.	ID=id995;Parent=tr170;transcript_id=tr170
NC_037328.1	LoRTIA	exon	118814706	118817546	1	+	.	ID=id999;Parent=tr171;transcript_id=tr171
NC_037328.1	LoRTIA	exon	118817116	118817546	10	+	.	ID=id988;Parent=tr168;transcript_id=tr168
NC_037328.1	LoRTIA	exon	118817116	118817969	28	+	.	ID=id983;Parent=tr167;transcript_id=tr167
NC_037328.1	LoRTIA	exon	118817116	118817969	1	+	.	ID=id1004;Parent=tr172;transcript_id=tr172
NC_037328.1	LoRTIA	exon	118817116	118817969	2	+	.	ID=id1011;Parent=tr174;transcript_id=tr174
NC_037328.1	LoRTIA	mRNA	126128481	126129378	1	-	.	ID=tr175;transcript_id=tr175
NC_037328.1	LoRTIA	exon	127050090	127050763	1	-	.	ID=id1018;Parent=tr177;transcript_id=tr177
NC_037328.1	LoRTIA	exon	127050090	127052756	2	-	.	ID=id1012;Parent=tr176;transcript_id=tr176
NC_037328.1	LoRTIA	mRNA	127050090	127086252	2	-	.	ID=tr176;transcript_id=tr176
NC_037328.1	LoRTIA	mRNA	127050090	127086252	1	-	.	ID=tr177;transcript_id=tr177
NC_037328.1	LoRTIA	exon	127052670	127052756	1	-	.	ID=id1019;Parent=tr177;transcript_id=tr177
NC_037328.1	LoRTIA	exon	127056846	127056896	2	-	.	ID=id1013;Parent=tr176;transcript_id=tr176
NC_037328.1	LoRTIA	exon	127056846	127056896	1	-	.	ID=id1020;Parent=tr177;transcript_id=tr177
NC_037328.1	LoRTIA	exon	127059705	127059889	2	-	.	ID=id1014;Parent=tr176;transcript_id=tr176
NC_037328.1	LoRTIA	exon	127059705	127059889	1	-	.	ID=id1021;Parent=tr177;transcript_id=tr177
NC_037328.1	LoRTIA	exon	127065765	127065872	2	-	.	ID=id1015;Parent=tr176;transcript_id=tr176
NC_037328.1	LoRTIA	exon	127065765	127065872	1	-	.	ID=id1022;Parent=tr177;transcript_id=tr177
NC_037328.1	LoRTIA	exon	127069208	127069336	2	-	.	ID=id1016;Parent=tr176;transcript_id=tr176
NC_037328.1	LoRTIA	exon	127069208	127069336	1	-	.	ID=id1023;Parent=tr177;transcript_id=tr177
NC_037328.1	LoRTIA	exon	127085983	127086252	2	-	.	ID=id1017;Parent=tr176;transcript_id=tr176
NC_037328.1	LoRTIA	exon	127085983	127086252	1	-	.	ID=id1024;Parent=tr177;transcript_id=tr177
NC_037328.1	LoRTIA	exon	129741109	129741234	1	-	.	ID=id1025;Parent=tr178;transcript_id=tr178
NC_037328.1	LoRTIA	mRNA	129741109	129754516	1	-	.	ID=tr178;transcript_id=tr178
NC_037328.1	LoRTIA	exon	129742196	129742304	1	-	.	ID=id1026;Parent=tr178;transcript_id=tr178
NC_037328.1	LoRTIA	exon	129744712	129744857	1	-	.	ID=id1027;Parent=tr178;transcript_id=tr178
NC_037328.1	LoRTIA	exon	129746071	129746154	1	-	.	ID=id1028;Parent=tr178;transcript_id=tr178
NC_037328.1	LoRTIA	exon	129746458	129746601	1	-	.	ID=id1029;Parent=tr178;transcript_id=tr178
NC_037328.1	LoRTIA	exon	129748892	129749056	1	-	.	ID=id1030;Parent=tr178;transcript_id=tr178
NC_037328.1	LoRTIA	exon	129750126	129750289	1	-	.	ID=id1031;Parent=tr178;transcript_id=tr178
NC_037328.1	LoRTIA	exon	129754337	129754516	1	-	.	ID=id1032;Parent=tr178;transcript_id=tr178
NC_037328.1	LoRTIA	mRNA	130073624	130074272	15	-	.	ID=tr179;transcript_id=tr179
NC_037328.1	LoRTIA	mRNA	130117053	130117415	5	-	.	ID=tr180;transcript_id=tr180
NC_037328.1	LoRTIA	exon	135336783	135336985	1	+	.	ID=id1033;Parent=tr181;transcript_id=tr181
NC_037328.1	LoRTIA	mRNA	135336783	135344481	1	+	.	ID=tr181;transcript_id=tr181
NC_037328.1	LoRTIA	exon	135344041	135344481	1	+	.	ID=id1034;Parent=tr181;transcript_id=tr181
NC_037328.1	LoRTIA	exon	135532224	135533343	1	-	.	ID=id1035;Parent=tr182;transcript_id=tr182
NC_037328.1	LoRTIA	mRNA	135532224	135572577	1	-	.	ID=tr182;transcript_id=tr182
NC_037328.1	LoRTIA	exon	135532990	135533343	1	-	.	ID=id1042;Parent=tr183;transcript_id=tr183
NC_037328.1	LoRTIA	mRNA	135532990	135572577	1	-	.	ID=tr183;transcript_id=tr183
NC_037328.1	LoRTIA	exon	135540965	135541019	1	-	.	ID=id1036;Parent=tr182;transcript_id=tr182
NC_037328.1	LoRTIA	exon	135540965	135541019	1	-	.	ID=id1043;Parent=tr183;transcript_id=tr183
NC_037328.1	LoRTIA	exon	135551897	135552033	1	-	.	ID=id1037;Parent=tr182;transcript_id=tr182
NC_037328.1	LoRTIA	exon	135551897	135552033	1	-	.	ID=id1044;Parent=tr183;transcript_id=tr183
NC_037328.1	LoRTIA	exon	135566594	135566676	1	-	.	ID=id1038;Parent=tr182;transcript_id=tr182
NC_037328.1	LoRTIA	exon	135566594	135566676	1	-	.	ID=id1045;Parent=tr183;transcript_id=tr183
NC_037328.1	LoRTIA	exon	135570761	135570838	1	-	.	ID=id1039;Parent=tr182;transcript_id=tr182
NC_037328.1	LoRTIA	exon	135570761	135570838	1	-	.	ID=id1046;Parent=tr183;transcript_id=tr183
NC_037328.1	LoRTIA	exon	135571674	135571768	1	-	.	ID=id1040;Parent=tr182;transcript_id=tr182
NC_037328.1	LoRTIA	exon	135571674	135571768	1	-	.	ID=id1047;Parent=tr183;transcript_id=tr183
NC_037328.1	LoRTIA	exon	135572391	135572577	1	-	.	ID=id1041;Parent=tr182;transcript_id=tr182
NC_037328.1	LoRTIA	exon	135572391	135572577	1	-	.	ID=id1048;Parent=tr183;transcript_id=tr183
NC_037328.1	LoRTIA	exon	135867529	135869470	2	-	.	ID=id1049;Parent=tr184;transcript_id=tr184
NC_037328.1	LoRTIA	mRNA	135867529	135881717	2	-	.	ID=tr184;transcript_id=tr184
NC_037328.1	LoRTIA	exon	135871088	135871247	2	-	.	ID=id1050;Parent=tr184;transcript_id=tr184
NC_037328.1	LoRTIA	exon	135871773	135871918	2	-	.	ID=id1051;Parent=tr184;transcript_id=tr184
NC_037328.1	LoRTIA	exon	135880376	135880452	2	-	.	ID=id1052;Parent=tr184;transcript_id=tr184
NC_037328.1	LoRTIA	exon	135880376	135880452	3	-	.	ID=id1054;Parent=tr185;transcript_id=tr185
NC_037328.1	LoRTIA	mRNA	135880376	135881717	3	-	.	ID=tr185;transcript_id=tr185
NC_037328.1	LoRTIA	exon	135881145	135881717	2	-	.	ID=id1053;Parent=tr184;transcript_id=tr184
NC_037328.1	LoRTIA	exon	135881145	135881717	3	-	.	ID=id1055;Parent=tr185;transcript_id=tr185
NC_037328.1	LoRTIA	exon	138384492	138384735	1	+	.	ID=id1056;Parent=tr186;transcript_id=tr186
NC_037328.1	LoRTIA	mRNA	138384492	138441532	1	+	.	ID=tr186;transcript_id=tr186
NC_037328.1	LoRTIA	exon	138386312	138386496	1	+	.	ID=id1057;Parent=tr186;transcript_id=tr186
NC_037328.1	LoRTIA	exon	138387506	138387597	1	+	.	ID=id1058;Parent=tr186;transcript_id=tr186
NC_037328.1	LoRTIA	exon	138389492	138389590	1	+	.	ID=id1059;Parent=tr186;transcript_id=tr186
NC_037328.1	LoRTIA	exon	138406263	138406362	1	+	.	ID=id1060;Parent=tr186;transcript_id=tr186
NC_037328.1	LoRTIA	exon	138407930	138407990	1	+	.	ID=id1061;Parent=tr186;transcript_id=tr186
NC_037328.1	LoRTIA	exon	138424357	138424465	1	+	.	ID=id1062;Parent=tr186;transcript_id=tr186
NC_037328.1	LoRTIA	exon	138426459	138426536	1	+	.	ID=id1063;Parent=tr186;transcript_id=tr186
NC_037328.1	LoRTIA	exon	138428724	138428801	1	+	.	ID=id1064;Parent=tr186;transcript_id=tr186
NC_037328.1	LoRTIA	exon	138441203	138441532	1	+	.	ID=id1065;Parent=tr186;transcript_id=tr186
NC_037328.1	LoRTIA	exon	139225713	139225919	2	-	.	ID=id1066;Parent=tr187;transcript_id=tr187
NC_037328.1	LoRTIA	exon	139225713	139225919	1	-	.	ID=id1073;Parent=tr188;transcript_id=tr188
NC_037328.1	LoRTIA	mRNA	139225713	139238322	2	-	.	ID=tr187;transcript_id=tr187
NC_037328.1	LoRTIA	mRNA	139225713	139238322	1	-	.	ID=tr188;transcript_id=tr188
NC_037328.1	LoRTIA	exon	139229258	139229394	2	-	.	ID=id1067;Parent=tr187;transcript_id=tr187
NC_037328.1	LoRTIA	exon	139229258	139229394	1	-	.	ID=id1074;Parent=tr188;transcript_id=tr188
NC_037328.1	LoRTIA	exon	139230449	139230647	2	-	.	ID=id1068;Parent=tr187;transcript_id=tr187
NC_037328.1	LoRTIA	exon	139230449	139230647	1	-	.	ID=id1075;Parent=tr188;transcript_id=tr188
NC_037328.1	LoRTIA	exon	139233242	139233304	2	-	.	ID=id1069;Parent=tr187;transcript_id=tr187
NC_037328.1	LoRTIA	exon	139233242	139233304	1	-	.	ID=id1076;Parent=tr188;transcript_id=tr188
NC_037328.1	LoRTIA	exon	139235494	139235645	2	-	.	ID=id1070;Parent=tr187;transcript_id=tr187
NC_037328.1	LoRTIA	exon	139235494	139235645	1	-	.	ID=id1077;Parent=tr188;transcript_id=tr188
NC_037328.1	LoRTIA	exon	139236715	139236821	2	-	.	ID=id1071;Parent=tr187;transcript_id=tr187
NC_037328.1	LoRTIA	exon	139236719	139236821	1	-	.	ID=id1078;Parent=tr188;transcript_id=tr188
NC_037328.1	LoRTIA	exon	139238160	139238322	2	-	.	ID=id1072;Parent=tr187;transcript_id=tr187
NC_037328.1	LoRTIA	exon	139238160	139238322	1	-	.	ID=id1079;Parent=tr188;transcript_id=tr188
NC_037328.1	LoRTIA	mRNA	139308074	139308805	22	+	.	ID=tr189;transcript_id=tr189
NC_037328.1	LoRTIA	exon	139342957	139343459	1	-	.	ID=id1080;Parent=tr190;transcript_id=tr190
NC_037328.1	LoRTIA	mRNA	139342957	139362516	1	-	.	ID=tr190;transcript_id=tr190
NC_037328.1	LoRTIA	exon	139361794	139361853	1	-	.	ID=id1081;Parent=tr190;transcript_id=tr190
NC_037328.1	LoRTIA	exon	139362011	139362040	1	-	.	ID=id1082;Parent=tr190;transcript_id=tr190
NC_037328.1	LoRTIA	exon	139362178	139362236	1	-	.	ID=id1083;Parent=tr190;transcript_id=tr190
NC_037328.1	LoRTIA	exon	139362348	139362516	1	-	.	ID=id1084;Parent=tr190;transcript_id=tr190
NC_037328.1	LoRTIA	exon	139406022	139406888	1	-	.	ID=id1085;Parent=tr191;transcript_id=tr191
NC_037328.1	LoRTIA	mRNA	139406022	139412459	1	-	.	ID=tr191;transcript_id=tr191
NC_037328.1	LoRTIA	exon	139406036	139406881	1	-	.	ID=id1091;Parent=tr192;transcript_id=tr192
NC_037328.1	LoRTIA	exon	139406036	139406888	3	-	.	ID=id1097;Parent=tr194;transcript_id=tr194
NC_037328.1	LoRTIA	exon	139406036	139406888	3	-	.	ID=id1103;Parent=tr195;transcript_id=tr195
NC_037328.1	LoRTIA	mRNA	139406036	139412426	3	-	.	ID=tr194;transcript_id=tr194
NC_037328.1	LoRTIA	mRNA	139406036	139412459	1	-	.	ID=tr192;transcript_id=tr192
NC_037328.1	LoRTIA	mRNA	139406036	139412459	1	-	.	ID=tr193;transcript_id=tr193
NC_037328.1	LoRTIA	mRNA	139406036	139412459	3	-	.	ID=tr195;transcript_id=tr195
NC_037328.1	LoRTIA	exon	139408589	139408724	1	-	.	ID=id1092;Parent=tr192;transcript_id=tr192
NC_037328.1	LoRTIA	exon	139408596	139408724	1	-	.	ID=id1086;Parent=tr191;transcript_id=tr191
NC_037328.1	LoRTIA	exon	139408596	139408724	3	-	.	ID=id1098;Parent=tr194;transcript_id=tr194
NC_037328.1	LoRTIA	exon	139408596	139408724	3	-	.	ID=id1104;Parent=tr195;transcript_id=tr195
NC_037328.1	LoRTIA	exon	139411693	139411743	1	-	.	ID=id1087;Parent=tr191;transcript_id=tr191
NC_037328.1	LoRTIA	exon	139411693	139411743	1	-	.	ID=id1093;Parent=tr192;transcript_id=tr192
NC_037328.1	LoRTIA	exon	139411693	139411743	3	-	.	ID=id1099;Parent=tr194;transcript_id=tr194
NC_037328.1	LoRTIA	exon	139411693	139411743	3	-	.	ID=id1105;Parent=tr195;transcript_id=tr195
NC_037328.1	LoRTIA	exon	139411826	139411849	1	-	.	ID=id1088;Parent=tr191;transcript_id=tr191
NC_037328.1	LoRTIA	exon	139411826	139411855	1	-	.	ID=id1094;Parent=tr192;transcript_id=tr192
NC_037328.1	LoRTIA	exon	139411826	139411855	3	-	.	ID=id1100;Parent=tr194;transcript_id=tr194
NC_037328.1	LoRTIA	exon	139411826	139411855	3	-	.	ID=id1106;Parent=tr195;transcript_id=tr195
NC_037328.1	LoRTIA	exon	139411941	139411973	1	-	.	ID=id1089;Parent=tr191;transcript_id=tr191
NC_037328.1	LoRTIA	exon	139411941	139411973	1	-	.	ID=id1095;Parent=tr192;transcript_id=tr192
NC_037328.1	LoRTIA	exon	139411941	139411973	3	-	.	ID=id1101;Parent=tr194;transcript_id=tr194
NC_037328.1	LoRTIA	exon	139411941	139411973	3	-	.	ID=id1107;Parent=tr195;transcript_id=tr195
NC_037328.1	LoRTIA	exon	139412304	139412426	3	-	.	ID=id1102;Parent=tr194;transcript_id=tr194
NC_037328.1	LoRTIA	exon	139412304	139412459	1	-	.	ID=id1090;Parent=tr191;transcript_id=tr191
NC_037328.1	LoRTIA	exon	139412304	139412459	1	-	.	ID=id1096;Parent=tr192;transcript_id=tr192
NC_037328.1	LoRTIA	exon	139412304	139412459	3	-	.	ID=id1108;Parent=tr195;transcript_id=tr195
NC_037328.1	LoRTIA	exon	139443081	139443204	1	+	.	ID=id1109;Parent=tr196;transcript_id=tr196
NC_037328.1	LoRTIA	mRNA	139443081	139458043	1	+	.	ID=tr196;transcript_id=tr196
NC_037328.1	LoRTIA	exon	139451065	139451230	1	+	.	ID=id1110;Parent=tr196;transcript_id=tr196
NC_037328.1	LoRTIA	exon	139452240	139452311	1	+	.	ID=id1111;Parent=tr196;transcript_id=tr196
NC_037328.1	LoRTIA	exon	139455317	139455431	1	+	.	ID=id1112;Parent=tr196;transcript_id=tr196
NC_037328.1	LoRTIA	exon	139457148	139458043	1	+	.	ID=id1113;Parent=tr196;transcript_id=tr196
NC_037328.1	LoRTIA	exon	141381509	141381896	2	+	.	ID=id1114;Parent=tr197;transcript_id=tr197
NC_037328.1	LoRTIA	mRNA	141381509	141487151	2	+	.	ID=tr197;transcript_id=tr197
NC_037328.1	LoRTIA	exon	141426038	141426126	2	+	.	ID=id1115;Parent=tr197;transcript_id=tr197
NC_037328.1	LoRTIA	exon	141440581	141440797	2	+	.	ID=id1116;Parent=tr197;transcript_id=tr197
NC_037328.1	LoRTIA	exon	141444312	141444440	2	+	.	ID=id1117;Parent=tr197;transcript_id=tr197
NC_037328.1	LoRTIA	exon	141448151	141448285	2	+	.	ID=id1118;Parent=tr197;transcript_id=tr197
NC_037328.1	LoRTIA	exon	141450246	141450347	2	+	.	ID=id1119;Parent=tr197;transcript_id=tr197
NC_037328.1	LoRTIA	exon	141455453	141455602	2	+	.	ID=id1120;Parent=tr197;transcript_id=tr197
NC_037328.1	LoRTIA	exon	141459685	141459853	2	+	.	ID=id1121;Parent=tr197;transcript_id=tr197
NC_037328.1	LoRTIA	exon	141486668	141487151	2	+	.	ID=id1122;Parent=tr197;transcript_id=tr197
NC_037328.1	LoRTIA	exon	143120369	143120500	2	+	.	ID=id1123;Parent=tr198;transcript_id=tr198
NC_037328.1	LoRTIA	exon	143120369	143120500	1	+	.	ID=id1126;Parent=tr199;transcript_id=tr199
NC_037328.1	LoRTIA	mRNA	143120369	143131757	2	+	.	ID=tr198;transcript_id=tr198
NC_037328.1	LoRTIA	mRNA	143120369	143131757	1	+	.	ID=tr199;transcript_id=tr199
NC_037328.1	LoRTIA	exon	143120399	143120500	2	+	.	ID=id1130;Parent=tr200;transcript_id=tr200
NC_037328.1	LoRTIA	exon	143120399	143120500	1	+	.	ID=id1133;Parent=tr201;transcript_id=tr201
NC_037328.1	LoRTIA	mRNA	143120399	143131757	2	+	.	ID=tr200;transcript_id=tr200
NC_037328.1	LoRTIA	mRNA	143120399	143131757	1	+	.	ID=tr201;transcript_id=tr201
NC_037328.1	LoRTIA	exon	143122330	143122450	2	+	.	ID=id1124;Parent=tr198;transcript_id=tr198
NC_037328.1	LoRTIA	exon	143122330	143122450	1	+	.	ID=id1127;Parent=tr199;transcript_id=tr199
NC_037328.1	LoRTIA	exon	143122330	143122450	2	+	.	ID=id1131;Parent=tr200;transcript_id=tr200
NC_037328.1	LoRTIA	exon	143122330	143122450	1	+	.	ID=id1134;Parent=tr201;transcript_id=tr201
NC_037328.1	LoRTIA	exon	143127943	143129040	1	+	.	ID=id1128;Parent=tr199;transcript_id=tr199
NC_037328.1	LoRTIA	exon	143131174	143131757	2	+	.	ID=id1125;Parent=tr198;transcript_id=tr198
NC_037328.1	LoRTIA	exon	143131174	143131757	1	+	.	ID=id1129;Parent=tr199;transcript_id=tr199
NC_037328.1	LoRTIA	exon	143131174	143131757	2	+	.	ID=id1132;Parent=tr200;transcript_id=tr200
NC_037328.1	LoRTIA	exon	143131176	143131757	1	+	.	ID=id1135;Parent=tr201;transcript_id=tr201
NC_037328.1	LoRTIA	exon	143261991	143262266	1	-	.	ID=id1136;Parent=tr202;transcript_id=tr202
NC_037328.1	LoRTIA	exon	143261991	143262266	1	-	.	ID=id1144;Parent=tr203;transcript_id=tr203
NC_037328.1	LoRTIA	exon	143261991	143262266	1	-	.	ID=id1151;Parent=tr204;transcript_id=tr204
NC_037328.1	LoRTIA	exon	143261991	143262266	1	-	.	ID=id1159;Parent=tr205;transcript_id=tr205
NC_037328.1	LoRTIA	exon	143261991	143262266	1	-	.	ID=id1167;Parent=tr206;transcript_id=tr206
NC_037328.1	LoRTIA	exon	143261991	143262266	1	-	.	ID=id1175;Parent=tr207;transcript_id=tr207
NC_037328.1	LoRTIA	mRNA	143261991	143274932	1	-	.	ID=tr203;transcript_id=tr203
NC_037328.1	LoRTIA	mRNA	143261991	143274932	1	-	.	ID=tr205;transcript_id=tr205
NC_037328.1	LoRTIA	mRNA	143261991	143274944	1	-	.	ID=tr204;transcript_id=tr204
NC_037328.1	LoRTIA	mRNA	143261991	143274944	1	-	.	ID=tr206;transcript_id=tr206
NC_037328.1	LoRTIA	mRNA	143261991	143274973	1	-	.	ID=tr202;transcript_id=tr202
NC_037328.1	LoRTIA	mRNA	143261991	143274973	1	-	.	ID=tr207;transcript_id=tr207
NC_037328.1	LoRTIA	exon	143263428	143263520	1	-	.	ID=id1137;Parent=tr202;transcript_id=tr202
NC_037328.1	LoRTIA	exon	143263428	143263520	1	-	.	ID=id1152;Parent=tr204;transcript_id=tr204
NC_037328.1	LoRTIA	exon	143263428	143263520	1	-	.	ID=id1160;Parent=tr205;transcript_id=tr205
NC_037328.1	LoRTIA	exon	143263428	143263520	1	-	.	ID=id1168;Parent=tr206;transcript_id=tr206
NC_037328.1	LoRTIA	exon	143263428	143263520	1	-	.	ID=id1176;Parent=tr207;transcript_id=tr207
NC_037328.1	LoRTIA	exon	143263428	143263735	1	-	.	ID=id1145;Parent=tr203;transcript_id=tr203
NC_037328.1	LoRTIA	exon	143263602	143263735	1	-	.	ID=id1138;Parent=tr202;transcript_id=tr202
NC_037328.1	LoRTIA	exon	143263602	143263735	1	-	.	ID=id1153;Parent=tr204;transcript_id=tr204
NC_037328.1	LoRTIA	exon	143263602	143263735	1	-	.	ID=id1161;Parent=tr205;transcript_id=tr205
NC_037328.1	LoRTIA	exon	143263602	143263735	1	-	.	ID=id1169;Parent=tr206;transcript_id=tr206
NC_037328.1	LoRTIA	exon	143263602	143263735	1	-	.	ID=id1177;Parent=tr207;transcript_id=tr207
NC_037328.1	LoRTIA	exon	143264233	143264328	1	-	.	ID=id1146;Parent=tr203;transcript_id=tr203
NC_037328.1	LoRTIA	exon	143264233	143264328	1	-	.	ID=id1178;Parent=tr207;transcript_id=tr207
NC_037328.1	LoRTIA	exon	143264233	143264331	1	-	.	ID=id1139;Parent=tr202;transcript_id=tr202
NC_037328.1	LoRTIA	exon	143264233	143264331	1	-	.	ID=id1154;Parent=tr204;transcript_id=tr204
NC_037328.1	LoRTIA	exon	143264233	143264331	1	-	.	ID=id1162;Parent=tr205;transcript_id=tr205
NC_037328.1	LoRTIA	exon	143264233	143264331	1	-	.	ID=id1170;Parent=tr206;transcript_id=tr206
NC_037328.1	LoRTIA	exon	143264480	143264529	1	-	.	ID=id1140;Parent=tr202;transcript_id=tr202
NC_037328.1	LoRTIA	exon	143264480	143264529	1	-	.	ID=id1147;Parent=tr203;transcript_id=tr203
NC_037328.1	LoRTIA	exon	143264480	143264529	1	-	.	ID=id1155;Parent=tr204;transcript_id=tr204
NC_037328.1	LoRTIA	exon	143264480	143264529	1	-	.	ID=id1163;Parent=tr205;transcript_id=tr205
NC_037328.1	LoRTIA	exon	143264480	143264529	1	-	.	ID=id1171;Parent=tr206;transcript_id=tr206
NC_037328.1	LoRTIA	exon	143264480	143264529	1	-	.	ID=id1179;Parent=tr207;transcript_id=tr207
NC_037328.1	LoRTIA	exon	143267745	143267811	1	-	.	ID=id1141;Parent=tr202;transcript_id=tr202
NC_037328.1	LoRTIA	exon	143267745	143267811	1	-	.	ID=id1148;Parent=tr203;transcript_id=tr203
NC_037328.1	LoRTIA	exon	143267745	143267811	1	-	.	ID=id1156;Parent=tr204;transcript_id=tr204
NC_037328.1	LoRTIA	exon	143267745	143267811	1	-	.	ID=id1164;Parent=tr205;transcript_id=tr205
NC_037328.1	LoRTIA	exon	143267745	143267811	1	-	.	ID=id1172;Parent=tr206;transcript_id=tr206
NC_037328.1	LoRTIA	exon	143267745	143267811	1	-	.	ID=id1180;Parent=tr207;transcript_id=tr207
NC_037328.1	LoRTIA	exon	143271018	143271105	1	-	.	ID=id1142;Parent=tr202;transcript_id=tr202
NC_037328.1	LoRTIA	exon	143271018	143271105	1	-	.	ID=id1149;Parent=tr203;transcript_id=tr203
NC_037328.1	LoRTIA	exon	143271018	143271105	1	-	.	ID=id1157;Parent=tr204;transcript_id=tr204
NC_037328.1	LoRTIA	exon	143271018	143271105	1	-	.	ID=id1165;Parent=tr205;transcript_id=tr205
NC_037328.1	LoRTIA	exon	143271018	143271105	1	-	.	ID=id1173;Parent=tr206;transcript_id=tr206
NC_037328.1	LoRTIA	exon	143271018	143271105	1	-	.	ID=id1181;Parent=tr207;transcript_id=tr207
NC_037328.1	LoRTIA	exon	143274855	143274944	1	-	.	ID=id1158;Parent=tr204;transcript_id=tr204
NC_037328.1	LoRTIA	exon	143274859	143274932	1	-	.	ID=id1150;Parent=tr203;transcript_id=tr203
NC_037328.1	LoRTIA	exon	143274859	143274932	1	-	.	ID=id1166;Parent=tr205;transcript_id=tr205
NC_037328.1	LoRTIA	exon	143274859	143274944	1	-	.	ID=id1174;Parent=tr206;transcript_id=tr206
NC_037328.1	LoRTIA	exon	143274859	143274973	1	-	.	ID=id1143;Parent=tr202;transcript_id=tr202
NC_037328.1	LoRTIA	exon	143274859	143274973	1	-	.	ID=id1182;Parent=tr207;transcript_id=tr207
NC_037328.1	LoRTIA	exon	143819490	143819823	5	-	.	ID=id1183;Parent=tr208;transcript_id=tr208
NC_037328.1	LoRTIA	mRNA	143819490	143823718	5	-	.	ID=tr208;transcript_id=tr208
NC_037328.1	LoRTIA	exon	143820270	143820371	5	-	.	ID=id1184;Parent=tr208;transcript_id=tr208
NC_037328.1	LoRTIA	exon	143823578	143823718	5	-	.	ID=id1185;Parent=tr208;transcript_id=tr208
NC_037328.1	LoRTIA	exon	143846934	143847263	1	-	.	ID=id1195;Parent=tr212;transcript_id=tr212
NC_037328.1	LoRTIA	exon	143846934	143847263	1	-	.	ID=id1200;Parent=tr214;transcript_id=tr214
NC_037328.1	LoRTIA	exon	143846934	143847270	23	-	.	ID=id1186;Parent=tr209;transcript_id=tr209
NC_037328.1	LoRTIA	exon	143846934	143847270	19	-	.	ID=id1189;Parent=tr210;transcript_id=tr210
NC_037328.1	LoRTIA	exon	143846934	143847270	2	-	.	ID=id1192;Parent=tr211;transcript_id=tr211
NC_037328.1	LoRTIA	exon	143846934	143847795	1	-	.	ID=id1198;Parent=tr213;transcript_id=tr213
NC_037328.1	LoRTIA	mRNA	143846934	143850331	2	-	.	ID=tr211;transcript_id=tr211
NC_037328.1	LoRTIA	mRNA	143846934	143850331	1	-	.	ID=tr212;transcript_id=tr212
NC_037328.1	LoRTIA	mRNA	143846934	143850386	23	-	.	ID=tr209;transcript_id=tr209
NC_037328.1	LoRTIA	mRNA	143846934	143850386	1	-	.	ID=tr214;transcript_id=tr214
NC_037328.1	LoRTIA	mRNA	143846934	143850400	19	-	.	ID=tr210;transcript_id=tr210
NC_037328.1	LoRTIA	mRNA	143846934	143850400	1	-	.	ID=tr213;transcript_id=tr213
NC_037328.1	LoRTIA	exon	143847689	143847795	1	-	.	ID=id1196;Parent=tr212;transcript_id=tr212
NC_037328.1	LoRTIA	exon	143847689	143847795	1	-	.	ID=id1201;Parent=tr214;transcript_id=tr214
NC_037328.1	LoRTIA	exon	143847694	143847795	23	-	.	ID=id1187;Parent=tr209;transcript_id=tr209
NC_037328.1	LoRTIA	exon	143847694	143847795	19	-	.	ID=id1190;Parent=tr210;transcript_id=tr210
NC_037328.1	LoRTIA	exon	143847694	143847795	2	-	.	ID=id1193;Parent=tr211;transcript_id=tr211
NC_037328.1	LoRTIA	exon	143850210	143850331	2	-	.	ID=id1194;Parent=tr211;transcript_id=tr211
NC_037328.1	LoRTIA	exon	143850210	143850331	1	-	.	ID=id1197;Parent=tr212;transcript_id=tr212
NC_037328.1	LoRTIA	exon	143850210	143850386	23	-	.	ID=id1188;Parent=tr209;transcript_id=tr209
NC_037328.1	LoRTIA	exon	143850210	143850386	1	-	.	ID=id1202;Parent=tr214;transcript_id=tr214
NC_037328.1	LoRTIA	exon	143850210	143850400	19	-	.	ID=id1191;Parent=tr210;transcript_id=tr210
NC_037328.1	LoRTIA	exon	143850210	143850400	1	-	.	ID=id1199;Parent=tr213;transcript_id=tr213
NC_037328.1	LoRTIA	exon	143860587	143860781	1	+	.	ID=id1203;Parent=tr215;transcript_id=tr215
NC_037328.1	LoRTIA	exon	143860587	143860781	1	+	.	ID=id1214;Parent=tr216;transcript_id=tr216
NC_037328.1	LoRTIA	mRNA	143860587	143874772	1	+	.	ID=tr215;transcript_id=tr215
NC_037328.1	LoRTIA	mRNA	143860587	143874772	1	+	.	ID=tr216;transcript_id=tr216
NC_037328.1	LoRTIA	exon	143862669	143862751	1	+	.	ID=id1204;Parent=tr215;transcript_id=tr215
NC_037328.1	LoRTIA	exon	143862669	143862751	1	+	.	ID=id1215;Parent=tr216;transcript_id=tr216
NC_037328.1	LoRTIA	exon	143864146	143864203	1	+	.	ID=id1205;Parent=tr215;transcript_id=tr215
NC_037328.1	LoRTIA	exon	143864146	143864203	1	+	.	ID=id1216;Parent=tr216;transcript_id=tr216
NC_037328.1	LoRTIA	exon	143865704	143865789	1	+	.	ID=id1206;Parent=tr215;transcript_id=tr215
NC_037328.1	LoRTIA	exon	143865704	143866273	1	+	.	ID=id1217;Parent=tr216;transcript_id=tr216
NC_037328.1	LoRTIA	exon	143866212	143866273	1	+	.	ID=id1207;Parent=tr215;transcript_id=tr215
NC_037328.1	LoRTIA	exon	143867847	143867976	1	+	.	ID=id1208;Parent=tr215;transcript_id=tr215
NC_037328.1	LoRTIA	exon	143867847	143867976	1	+	.	ID=id1218;Parent=tr216;transcript_id=tr216
NC_037328.1	LoRTIA	exon	143868072	143868136	1	+	.	ID=id1209;Parent=tr215;transcript_id=tr215
NC_037328.1	LoRTIA	exon	143868072	143868136	1	+	.	ID=id1219;Parent=tr216;transcript_id=tr216
NC_037328.1	LoRTIA	exon	143868304	143868485	1	+	.	ID=id1210;Parent=tr215;transcript_id=tr215
NC_037328.1	LoRTIA	exon	143868304	143868485	1	+	.	ID=id1220;Parent=tr216;transcript_id=tr216
NC_037328.1	LoRTIA	exon	143871376	143871455	1	+	.	ID=id1211;Parent=tr215;transcript_id=tr215
NC_037328.1	LoRTIA	exon	143871376	143871455	1	+	.	ID=id1221;Parent=tr216;transcript_id=tr216
NC_037328.1	LoRTIA	exon	143872102	143873316	1	+	.	ID=id1212;Parent=tr215;transcript_id=tr215
NC_037328.1	LoRTIA	exon	143872102	143873316	1	+	.	ID=id1222;Parent=tr216;transcript_id=tr216
NC_037328.1	LoRTIA	exon	143874252	143874772	1	+	.	ID=id1213;Parent=tr215;transcript_id=tr215
NC_037328.1	LoRTIA	exon	143874252	143874772	1	+	.	ID=id1223;Parent=tr216;transcript_id=tr216
NC_037328.1	LoRTIA	exon	143941890	143942011	1	+	.	ID=id1224;Parent=tr217;transcript_id=tr217
NC_037328.1	LoRTIA	mRNA	143941890	144027674	1	+	.	ID=tr217;transcript_id=tr217
NC_037328.1	LoRTIA	exon	143966423	143966484	1	+	.	ID=id1225;Parent=tr217;transcript_id=tr217
NC_037328.1	LoRTIA	exon	144009009	144009235	1	+	.	ID=id1226;Parent=tr217;transcript_id=tr217
NC_037328.1	LoRTIA	exon	144014683	144014852	1	+	.	ID=id1227;Parent=tr217;transcript_id=tr217
NC_037328.1	LoRTIA	exon	144015460	144015621	1	+	.	ID=id1228;Parent=tr217;transcript_id=tr217
NC_037328.1	LoRTIA	exon	144016525	144016678	1	+	.	ID=id1229;Parent=tr217;transcript_id=tr217
NC_037328.1	LoRTIA	exon	144017156	144017258	1	+	.	ID=id1230;Parent=tr217;transcript_id=tr217
NC_037328.1	LoRTIA	exon	144019906	144019981	1	+	.	ID=id1231;Parent=tr217;transcript_id=tr217
NC_037328.1	LoRTIA	exon	144024741	144024939	1	+	.	ID=id1232;Parent=tr217;transcript_id=tr217
NC_037328.1	LoRTIA	exon	144025535	144027674	1	+	.	ID=id1233;Parent=tr217;transcript_id=tr217
NC_037328.1	LoRTIA	exon	144224992	144226446	1	-	.	ID=id1234;Parent=tr218;transcript_id=tr218
NC_037328.1	LoRTIA	mRNA	144224992	144234811	1	-	.	ID=tr218;transcript_id=tr218
NC_037328.1	LoRTIA	exon	144227292	144227327	1	-	.	ID=id1235;Parent=tr218;transcript_id=tr218
NC_037328.1	LoRTIA	exon	144228260	144228430	1	-	.	ID=id1236;Parent=tr218;transcript_id=tr218
NC_037328.1	LoRTIA	exon	144230592	144230873	1	-	.	ID=id1237;Parent=tr218;transcript_id=tr218
NC_037328.1	LoRTIA	exon	144231925	144232287	1	-	.	ID=id1238;Parent=tr218;transcript_id=tr218
NC_037328.1	LoRTIA	exon	144233206	144233246	1	-	.	ID=id1239;Parent=tr218;transcript_id=tr218
NC_037328.1	LoRTIA	exon	144234626	144234811	1	-	.	ID=id1240;Parent=tr218;transcript_id=tr218
NC_037328.1	LoRTIA	exon	144308781	144308885	1	+	.	ID=id1241;Parent=tr219;transcript_id=tr219
NC_037328.1	LoRTIA	mRNA	144308781	144335967	1	+	.	ID=tr219;transcript_id=tr219
NC_037328.1	LoRTIA	exon	144314171	144314244	1	+	.	ID=id1242;Parent=tr219;transcript_id=tr219
NC_037328.1	LoRTIA	exon	144316301	144316378	1	+	.	ID=id1243;Parent=tr219;transcript_id=tr219
NC_037328.1	LoRTIA	exon	144319013	144319202	1	+	.	ID=id1244;Parent=tr219;transcript_id=tr219
NC_037328.1	LoRTIA	exon	144319856	144320021	1	+	.	ID=id1245;Parent=tr219;transcript_id=tr219
NC_037328.1	LoRTIA	exon	144320616	144320660	1	+	.	ID=id1246;Parent=tr219;transcript_id=tr219
NC_037328.1	LoRTIA	exon	144320918	144321026	1	+	.	ID=id1247;Parent=tr219;transcript_id=tr219
NC_037328.1	LoRTIA	exon	144322705	144322800	1	+	.	ID=id1248;Parent=tr219;transcript_id=tr219
NC_037328.1	LoRTIA	exon	144324890	144324982	1	+	.	ID=id1249;Parent=tr219;transcript_id=tr219
NC_037328.1	LoRTIA	exon	144326190	144326315	1	+	.	ID=id1250;Parent=tr219;transcript_id=tr219
NC_037328.1	LoRTIA	exon	144327303	144327367	1	+	.	ID=id1251;Parent=tr219;transcript_id=tr219
NC_037328.1	LoRTIA	exon	144327989	144328052	1	+	.	ID=id1252;Parent=tr219;transcript_id=tr219
NC_037328.1	LoRTIA	exon	144329853	144329999	1	+	.	ID=id1253;Parent=tr219;transcript_id=tr219
NC_037328.1	LoRTIA	exon	144330358	144330428	1	+	.	ID=id1254;Parent=tr219;transcript_id=tr219
NC_037328.1	LoRTIA	exon	144330875	144330962	1	+	.	ID=id1255;Parent=tr219;transcript_id=tr219
NC_037328.1	LoRTIA	exon	144331410	144331562	1	+	.	ID=id1256;Parent=tr219;transcript_id=tr219
NC_037328.1	LoRTIA	exon	144333066	144333230	1	+	.	ID=id1257;Parent=tr219;transcript_id=tr219
NC_037328.1	LoRTIA	exon	144333727	144333788	1	+	.	ID=id1258;Parent=tr219;transcript_id=tr219
NC_037328.1	LoRTIA	exon	144333998	144334109	1	+	.	ID=id1259;Parent=tr219;transcript_id=tr219
NC_037328.1	LoRTIA	exon	144334721	144335013	1	+	.	ID=id1260;Parent=tr219;transcript_id=tr219
NC_037328.1	LoRTIA	exon	144335391	144335967	1	+	.	ID=id1261;Parent=tr219;transcript_id=tr219
NC_037328.1	LoRTIA	exon	144659514	144659754	1	-	.	ID=id1262;Parent=tr220;transcript_id=tr220
NC_037328.1	LoRTIA	mRNA	144659514	144684345	1	-	.	ID=tr220;transcript_id=tr220
NC_037328.1	LoRTIA	exon	144662936	144663060	1	-	.	ID=id1263;Parent=tr220;transcript_id=tr220
NC_037328.1	LoRTIA	exon	144665207	144665325	1	-	.	ID=id1264;Parent=tr220;transcript_id=tr220
NC_037328.1	LoRTIA	exon	144675731	144675776	1	-	.	ID=id1265;Parent=tr220;transcript_id=tr220
NC_037328.1	LoRTIA	exon	144675871	144675906	1	-	.	ID=id1266;Parent=tr220;transcript_id=tr220
NC_037328.1	LoRTIA	exon	144684233	144684345	1	-	.	ID=id1267;Parent=tr220;transcript_id=tr220
NC_037328.1	LoRTIA	exon	144687135	144688443	1	-	.	ID=id1268;Parent=tr221;transcript_id=tr221
NC_037328.1	LoRTIA	mRNA	144687135	144696669	1	-	.	ID=tr221;transcript_id=tr221
NC_037328.1	LoRTIA	exon	144689756	144689827	1	-	.	ID=id1269;Parent=tr221;transcript_id=tr221
NC_037328.1	LoRTIA	exon	144691931	144692059	1	-	.	ID=id1270;Parent=tr221;transcript_id=tr221
NC_037328.1	LoRTIA	exon	144696574	144696669	1	-	.	ID=id1271;Parent=tr221;transcript_id=tr221
NC_037328.1	LoRTIA	exon	144713170	144714885	5	-	.	ID=id1272;Parent=tr222;transcript_id=tr222
NC_037328.1	LoRTIA	exon	144713170	144714885	1	-	.	ID=id1278;Parent=tr223;transcript_id=tr223
NC_037328.1	LoRTIA	mRNA	144713170	144730570	1	-	.	ID=tr223;transcript_id=tr223
NC_037328.1	LoRTIA	mRNA	144713170	144730603	5	-	.	ID=tr222;transcript_id=tr222
NC_037328.1	LoRTIA	exon	144716698	144716744	5	-	.	ID=id1273;Parent=tr222;transcript_id=tr222
NC_037328.1	LoRTIA	exon	144716698	144716744	1	-	.	ID=id1279;Parent=tr223;transcript_id=tr223
NC_037328.1	LoRTIA	exon	144717419	144717590	5	-	.	ID=id1274;Parent=tr222;transcript_id=tr222
NC_037328.1	LoRTIA	exon	144717419	144717590	1	-	.	ID=id1280;Parent=tr223;transcript_id=tr223
NC_037328.1	LoRTIA	exon	144720816	144720924	5	-	.	ID=id1275;Parent=tr222;transcript_id=tr222
NC_037328.1	LoRTIA	exon	144720816	144720924	1	-	.	ID=id1281;Parent=tr223;transcript_id=tr223
NC_037328.1	LoRTIA	exon	144722811	144722863	5	-	.	ID=id1276;Parent=tr222;transcript_id=tr222
NC_037328.1	LoRTIA	exon	144722811	144722863	1	-	.	ID=id1282;Parent=tr223;transcript_id=tr223
NC_037328.1	LoRTIA	exon	144730410	144730570	1	-	.	ID=id1283;Parent=tr223;transcript_id=tr223
NC_037328.1	LoRTIA	exon	144730410	144730603	5	-	.	ID=id1277;Parent=tr222;transcript_id=tr222
NC_037328.1	LoRTIA	exon	145089428	145090483	1	-	.	ID=id1284;Parent=tr224;transcript_id=tr224
NC_037328.1	LoRTIA	mRNA	145089428	145103034	1	-	.	ID=tr224;transcript_id=tr224
NC_037328.1	LoRTIA	exon	145090712	145090835	1	-	.	ID=id1285;Parent=tr224;transcript_id=tr224
NC_037328.1	LoRTIA	exon	145091141	145091321	1	-	.	ID=id1286;Parent=tr224;transcript_id=tr224
NC_037328.1	LoRTIA	exon	145091605	145091730	1	-	.	ID=id1287;Parent=tr224;transcript_id=tr224
NC_037328.1	LoRTIA	exon	145092895	145092961	1	-	.	ID=id1288;Parent=tr224;transcript_id=tr224
NC_037328.1	LoRTIA	exon	145098068	145098178	1	-	.	ID=id1289;Parent=tr224;transcript_id=tr224
NC_037328.1	LoRTIA	exon	145098779	145098923	1	-	.	ID=id1290;Parent=tr224;transcript_id=tr224
NC_037328.1	LoRTIA	exon	145100934	145101184	1	-	.	ID=id1291;Parent=tr224;transcript_id=tr224
NC_037328.1	LoRTIA	exon	145102880	145103034	1	-	.	ID=id1292;Parent=tr224;transcript_id=tr224
NC_037328.1	LoRTIA	exon	145295203	145295295	3	+	.	ID=id1293;Parent=tr225;transcript_id=tr225
NC_037328.1	LoRTIA	mRNA	145295203	145296579	3	+	.	ID=tr225;transcript_id=tr225
NC_037328.1	LoRTIA	exon	145296166	145296579	3	+	.	ID=id1294;Parent=tr225;transcript_id=tr225
NC_037328.1	LoRTIA	exon	145668833	145669045	1	+	.	ID=id1295;Parent=tr226;transcript_id=tr226
NC_037328.1	LoRTIA	mRNA	145668833	145687968	1	+	.	ID=tr226;transcript_id=tr226
NC_037328.1	LoRTIA	exon	145668856	145669045	1	+	.	ID=id1321;Parent=tr227;transcript_id=tr227
NC_037328.1	LoRTIA	exon	145668856	145669045	1	+	.	ID=id1324;Parent=tr228;transcript_id=tr228
NC_037328.1	LoRTIA	mRNA	145668856	145671895	1	+	.	ID=tr227;transcript_id=tr227
NC_037328.1	LoRTIA	mRNA	145668856	145687968	1	+	.	ID=tr228;transcript_id=tr228
NC_037328.1	LoRTIA	exon	145669539	145669668	1	+	.	ID=id1296;Parent=tr226;transcript_id=tr226
NC_037328.1	LoRTIA	exon	145669539	145669668	1	+	.	ID=id1322;Parent=tr227;transcript_id=tr227
NC_037328.1	LoRTIA	exon	145669539	145669668	1	+	.	ID=id1325;Parent=tr228;transcript_id=tr228
NC_037328.1	LoRTIA	exon	145671099	145671299	1	+	.	ID=id1297;Parent=tr226;transcript_id=tr226
NC_037328.1	LoRTIA	exon	145671099	145671299	1	+	.	ID=id1326;Parent=tr228;transcript_id=tr228
NC_037328.1	LoRTIA	exon	145671099	145671895	1	+	.	ID=id1323;Parent=tr227;transcript_id=tr227
NC_037328.1	LoRTIA	exon	145672242	145672401	1	+	.	ID=id1298;Parent=tr226;transcript_id=tr226
NC_037328.1	LoRTIA	exon	145672242	145672401	1	+	.	ID=id1327;Parent=tr228;transcript_id=tr228
NC_037328.1	LoRTIA	exon	145672574	145672747	1	+	.	ID=id1299;Parent=tr226;transcript_id=tr226
NC_037328.1	LoRTIA	exon	145672574	145673113	1	+	.	ID=id1328;Parent=tr228;transcript_id=tr228
NC_037328.1	LoRTIA	exon	145673900	145673953	1	+	.	ID=id1329;Parent=tr228;transcript_id=tr228
NC_037328.1	LoRTIA	exon	145673900	145674524	1	+	.	ID=id1300;Parent=tr226;transcript_id=tr226
NC_037328.1	LoRTIA	exon	145674480	145674650	1	+	.	ID=id1330;Parent=tr228;transcript_id=tr228
NC_037328.1	LoRTIA	exon	145674624	145675357	1	+	.	ID=id1301;Parent=tr226;transcript_id=tr226
NC_037328.1	LoRTIA	exon	145674820	145674983	1	+	.	ID=id1331;Parent=tr228;transcript_id=tr228
NC_037328.1	LoRTIA	exon	145675304	145675357	1	+	.	ID=id1332;Parent=tr228;transcript_id=tr228
NC_037328.1	LoRTIA	exon	145675557	145675619	1	+	.	ID=id1302;Parent=tr226;transcript_id=tr226
NC_037328.1	LoRTIA	exon	145675557	145675619	1	+	.	ID=id1333;Parent=tr228;transcript_id=tr228
NC_037328.1	LoRTIA	exon	145676382	145676444	1	+	.	ID=id1303;Parent=tr226;transcript_id=tr226
NC_037328.1	LoRTIA	exon	145676382	145676444	1	+	.	ID=id1334;Parent=tr228;transcript_id=tr228
NC_037328.1	LoRTIA	exon	145676534	145676587	1	+	.	ID=id1304;Parent=tr226;transcript_id=tr226
NC_037328.1	LoRTIA	exon	145676534	145676587	1	+	.	ID=id1335;Parent=tr228;transcript_id=tr228
NC_037328.1	LoRTIA	exon	145676671	145676706	1	+	.	ID=id1305;Parent=tr226;transcript_id=tr226
NC_037328.1	LoRTIA	exon	145676671	145676706	1	+	.	ID=id1336;Parent=tr228;transcript_id=tr228
NC_037328.1	LoRTIA	exon	145676896	145676958	1	+	.	ID=id1306;Parent=tr226;transcript_id=tr226
NC_037328.1	LoRTIA	exon	145676896	145676958	1	+	.	ID=id1337;Parent=tr228;transcript_id=tr228
NC_037328.1	LoRTIA	exon	145677569	145677631	1	+	.	ID=id1307;Parent=tr226;transcript_id=tr226
NC_037328.1	LoRTIA	exon	145677569	145677631	1	+	.	ID=id1338;Parent=tr228;transcript_id=tr228
NC_037328.1	LoRTIA	exon	145681214	145681276	1	+	.	ID=id1339;Parent=tr228;transcript_id=tr228
NC_037328.1	LoRTIA	exon	145681214	145682051	1	+	.	ID=id1308;Parent=tr226;transcript_id=tr226
NC_037328.1	LoRTIA	exon	145681989	145682223	1	+	.	ID=id1340;Parent=tr228;transcript_id=tr228
NC_037328.1	LoRTIA	exon	145682173	145682223	1	+	.	ID=id1309;Parent=tr226;transcript_id=tr226
NC_037328.1	LoRTIA	exon	145682344	145682379	1	+	.	ID=id1310;Parent=tr226;transcript_id=tr226
NC_037328.1	LoRTIA	exon	145682344	145682379	1	+	.	ID=id1341;Parent=tr228;transcript_id=tr228
NC_037328.1	LoRTIA	exon	145682684	145682746	1	+	.	ID=id1311;Parent=tr226;transcript_id=tr226
NC_037328.1	LoRTIA	exon	145682684	145682746	1	+	.	ID=id1342;Parent=tr228;transcript_id=tr228
NC_037328.1	LoRTIA	exon	145682944	145683009	1	+	.	ID=id1312;Parent=tr226;transcript_id=tr226
NC_037328.1	LoRTIA	exon	145682944	145683009	1	+	.	ID=id1343;Parent=tr228;transcript_id=tr228
NC_037328.1	LoRTIA	exon	145683518	145683553	1	+	.	ID=id1313;Parent=tr226;transcript_id=tr226
NC_037328.1	LoRTIA	exon	145683518	145683553	1	+	.	ID=id1344;Parent=tr228;transcript_id=tr228
NC_037328.1	LoRTIA	exon	145684059	145684099	1	+	.	ID=id1314;Parent=tr226;transcript_id=tr226
NC_037328.1	LoRTIA	exon	145684059	145684715	1	+	.	ID=id1345;Parent=tr228;transcript_id=tr228
NC_037328.1	LoRTIA	exon	145684582	145684715	1	+	.	ID=id1315;Parent=tr226;transcript_id=tr226
NC_037328.1	LoRTIA	exon	145685004	145685113	1	+	.	ID=id1316;Parent=tr226;transcript_id=tr226
NC_037328.1	LoRTIA	exon	145685004	145685113	1	+	.	ID=id1346;Parent=tr228;transcript_id=tr228
NC_037328.1	LoRTIA	exon	145685263	145685446	1	+	.	ID=id1317;Parent=tr226;transcript_id=tr226
NC_037328.1	LoRTIA	exon	145685263	145685446	1	+	.	ID=id1347;Parent=tr228;transcript_id=tr228
NC_037328.1	LoRTIA	exon	145685543	145685723	1	+	.	ID=id1318;Parent=tr226;transcript_id=tr226
NC_037328.1	LoRTIA	exon	145685543	145685723	1	+	.	ID=id1348;Parent=tr228;transcript_id=tr228
NC_037328.1	LoRTIA	exon	145686435	145686464	1	+	.	ID=id1319;Parent=tr226;transcript_id=tr226
NC_037328.1	LoRTIA	exon	145686435	145686464	1	+	.	ID=id1349;Parent=tr228;transcript_id=tr228
NC_037328.1	LoRTIA	exon	145686588	145687968	1	+	.	ID=id1320;Parent=tr226;transcript_id=tr226
NC_037328.1	LoRTIA	exon	145686588	145687968	1	+	.	ID=id1350;Parent=tr228;transcript_id=tr228
NC_037328.1	LoRTIA	exon	145807107	145807184	1	+	.	ID=id1351;Parent=tr229;transcript_id=tr229
NC_037328.1	LoRTIA	exon	145807107	145807184	1	+	.	ID=id1379;Parent=tr230;transcript_id=tr230
NC_037328.1	LoRTIA	mRNA	145807107	145838160	1	+	.	ID=tr229;transcript_id=tr229
NC_037328.1	LoRTIA	mRNA	145807107	145838160	1	+	.	ID=tr230;transcript_id=tr230
NC_037328.1	LoRTIA	exon	145820716	145820855	1	+	.	ID=id1352;Parent=tr229;transcript_id=tr229
NC_037328.1	LoRTIA	exon	145820716	145820855	1	+	.	ID=id1380;Parent=tr230;transcript_id=tr230
NC_037328.1	LoRTIA	exon	145821027	145821625	1	+	.	ID=id1353;Parent=tr229;transcript_id=tr229
NC_037328.1	LoRTIA	exon	145821027	145821625	1	+	.	ID=id1381;Parent=tr230;transcript_id=tr230
NC_037328.1	LoRTIA	exon	145821825	145821845	1	+	.	ID=id1354;Parent=tr229;transcript_id=tr229
NC_037328.1	LoRTIA	exon	145821825	145821845	1	+	.	ID=id1382;Parent=tr230;transcript_id=tr230
NC_037328.1	LoRTIA	exon	145822559	145822624	1	+	.	ID=id1355;Parent=tr229;transcript_id=tr229
NC_037328.1	LoRTIA	exon	145822559	145822624	1	+	.	ID=id1383;Parent=tr230;transcript_id=tr230
NC_037328.1	LoRTIA	exon	145823884	145823937	1	+	.	ID=id1356;Parent=tr229;transcript_id=tr229
NC_037328.1	LoRTIA	exon	145823884	145823937	1	+	.	ID=id1384;Parent=tr230;transcript_id=tr230
NC_037328.1	LoRTIA	exon	145824023	145824067	1	+	.	ID=id1357;Parent=tr229;transcript_id=tr229
NC_037328.1	LoRTIA	exon	145824023	145824067	1	+	.	ID=id1385;Parent=tr230;transcript_id=tr230
NC_037328.1	LoRTIA	exon	145824360	145824386	1	+	.	ID=id1358;Parent=tr229;transcript_id=tr229
NC_037328.1	LoRTIA	exon	145824360	145824785	1	+	.	ID=id1386;Parent=tr230;transcript_id=tr230
NC_037328.1	LoRTIA	exon	145824616	145824642	1	+	.	ID=id1359;Parent=tr229;transcript_id=tr229
NC_037328.1	LoRTIA	exon	145824741	145824785	1	+	.	ID=id1360;Parent=tr229;transcript_id=tr229
NC_037328.1	LoRTIA	exon	145825345	145825398	1	+	.	ID=id1361;Parent=tr229;transcript_id=tr229
NC_037328.1	LoRTIA	exon	145825345	145825398	1	+	.	ID=id1387;Parent=tr230;transcript_id=tr230
NC_037328.1	LoRTIA	exon	145825799	145825861	1	+	.	ID=id1362;Parent=tr229;transcript_id=tr229
NC_037328.1	LoRTIA	exon	145825799	145825861	1	+	.	ID=id1388;Parent=tr230;transcript_id=tr230
NC_037328.1	LoRTIA	exon	145826278	145826340	1	+	.	ID=id1363;Parent=tr229;transcript_id=tr229
NC_037328.1	LoRTIA	exon	145826278	145826340	1	+	.	ID=id1389;Parent=tr230;transcript_id=tr230
NC_037328.1	LoRTIA	exon	145826625	145826714	1	+	.	ID=id1364;Parent=tr229;transcript_id=tr229
NC_037328.1	LoRTIA	exon	145826625	145826714	1	+	.	ID=id1390;Parent=tr230;transcript_id=tr230
NC_037328.1	LoRTIA	exon	145827322	145827384	1	+	.	ID=id1365;Parent=tr229;transcript_id=tr229
NC_037328.1	LoRTIA	exon	145827322	145827384	1	+	.	ID=id1391;Parent=tr230;transcript_id=tr230
NC_037328.1	LoRTIA	exon	145827972	145828034	1	+	.	ID=id1366;Parent=tr229;transcript_id=tr229
NC_037328.1	LoRTIA	exon	145827972	145828034	1	+	.	ID=id1392;Parent=tr230;transcript_id=tr230
NC_037328.1	LoRTIA	exon	145828245	145828307	1	+	.	ID=id1367;Parent=tr229;transcript_id=tr229
NC_037328.1	LoRTIA	exon	145828245	145828307	1	+	.	ID=id1393;Parent=tr230;transcript_id=tr230
NC_037328.1	LoRTIA	exon	145828674	145828736	1	+	.	ID=id1368;Parent=tr229;transcript_id=tr229
NC_037328.1	LoRTIA	exon	145828674	145828736	1	+	.	ID=id1394;Parent=tr230;transcript_id=tr230
NC_037328.1	LoRTIA	exon	145829010	145829060	1	+	.	ID=id1369;Parent=tr229;transcript_id=tr229
NC_037328.1	LoRTIA	exon	145829010	145829627	1	+	.	ID=id1395;Parent=tr230;transcript_id=tr230
NC_037328.1	LoRTIA	exon	145829305	145829340	1	+	.	ID=id1370;Parent=tr229;transcript_id=tr229
NC_037328.1	LoRTIA	exon	145829565	145829627	1	+	.	ID=id1371;Parent=tr229;transcript_id=tr229
NC_037328.1	LoRTIA	exon	145829713	145829775	1	+	.	ID=id1372;Parent=tr229;transcript_id=tr229
NC_037328.1	LoRTIA	exon	145829713	145829775	1	+	.	ID=id1396;Parent=tr230;transcript_id=tr230
NC_037328.1	LoRTIA	exon	145829919	145829954	1	+	.	ID=id1373;Parent=tr229;transcript_id=tr229
NC_037328.1	LoRTIA	exon	145829919	145829954	1	+	.	ID=id1397;Parent=tr230;transcript_id=tr230
NC_037328.1	LoRTIA	exon	145830142	145830187	1	+	.	ID=id1374;Parent=tr229;transcript_id=tr229
NC_037328.1	LoRTIA	exon	145830142	145830187	1	+	.	ID=id1398;Parent=tr230;transcript_id=tr230
NC_037328.1	LoRTIA	exon	145830449	145830601	1	+	.	ID=id1375;Parent=tr229;transcript_id=tr229
NC_037328.1	LoRTIA	exon	145830449	145830601	1	+	.	ID=id1399;Parent=tr230;transcript_id=tr230
NC_037328.1	LoRTIA	exon	145830767	145831219	1	+	.	ID=id1376;Parent=tr229;transcript_id=tr229
NC_037328.1	LoRTIA	exon	145830767	145831219	1	+	.	ID=id1400;Parent=tr230;transcript_id=tr230
NC_037328.1	LoRTIA	exon	145831435	145831473	1	+	.	ID=id1377;Parent=tr229;transcript_id=tr229
NC_037328.1	LoRTIA	exon	145831435	145831473	1	+	.	ID=id1401;Parent=tr230;transcript_id=tr230
NC_037328.1	LoRTIA	exon	145837051	145838160	1	+	.	ID=id1378;Parent=tr229;transcript_id=tr229
NC_037328.1	LoRTIA	exon	145837051	145838160	1	+	.	ID=id1402;Parent=tr230;transcript_id=tr230
NC_037328.1	LoRTIA	mRNA	148474959	148475506	1	+	.	ID=tr231;transcript_id=tr231
NC_037328.1	LoRTIA	mRNA	149051341	149051681	2	+	.	ID=tr232;transcript_id=tr232
NC_037328.1	LoRTIA	mRNA	149305066	149317771	1	-	.	ID=tr233;transcript_id=tr233
NC_037328.1	LoRTIA	exon	151161888	151162173	2	+	.	ID=id1403;Parent=tr234;transcript_id=tr234
NC_037328.1	LoRTIA	mRNA	151161888	151181633	2	+	.	ID=tr234;transcript_id=tr234
NC_037328.1	LoRTIA	exon	151166633	151166704	2	+	.	ID=id1404;Parent=tr234;transcript_id=tr234
NC_037328.1	LoRTIA	exon	151169987	151170098	2	+	.	ID=id1405;Parent=tr234;transcript_id=tr234
NC_037328.1	LoRTIA	exon	151171337	151171456	2	+	.	ID=id1406;Parent=tr234;transcript_id=tr234
NC_037328.1	LoRTIA	exon	151171754	151171954	2	+	.	ID=id1407;Parent=tr234;transcript_id=tr234
NC_037328.1	LoRTIA	exon	151173780	151173863	2	+	.	ID=id1408;Parent=tr234;transcript_id=tr234
NC_037328.1	LoRTIA	exon	151175059	151175283	2	+	.	ID=id1409;Parent=tr234;transcript_id=tr234
NC_037328.1	LoRTIA	exon	151176327	151176590	2	+	.	ID=id1410;Parent=tr234;transcript_id=tr234
NC_037328.1	LoRTIA	exon	151178151	151178269	2	+	.	ID=id1411;Parent=tr234;transcript_id=tr234
NC_037328.1	LoRTIA	exon	151179414	151181633	2	+	.	ID=id1412;Parent=tr234;transcript_id=tr234
NC_037328.1	LoRTIA	exon	152450957	152451213	1	+	.	ID=id1413;Parent=tr235;transcript_id=tr235
NC_037328.1	LoRTIA	mRNA	152450957	152466019	1	+	.	ID=tr235;transcript_id=tr235
NC_037328.1	LoRTIA	exon	152453169	152453263	1	+	.	ID=id1414;Parent=tr235;transcript_id=tr235
NC_037328.1	LoRTIA	exon	152455187	152455323	1	+	.	ID=id1415;Parent=tr235;transcript_id=tr235
NC_037328.1	LoRTIA	exon	152458224	152458411	1	+	.	ID=id1416;Parent=tr235;transcript_id=tr235
NC_037328.1	LoRTIA	exon	152460006	152460230	1	+	.	ID=id1417;Parent=tr235;transcript_id=tr235
NC_037328.1	LoRTIA	exon	152462704	152466019	1	+	.	ID=id1418;Parent=tr235;transcript_id=tr235
NC_037328.1	LoRTIA	exon	153262117	153263001	1	-	.	ID=id1419;Parent=tr236;transcript_id=tr236
NC_037328.1	LoRTIA	mRNA	153262117	153266484	1	-	.	ID=tr236;transcript_id=tr236
NC_037328.1	LoRTIA	exon	153263854	153264139	1	-	.	ID=id1420;Parent=tr236;transcript_id=tr236
NC_037328.1	LoRTIA	exon	153265230	153265304	1	-	.	ID=id1421;Parent=tr236;transcript_id=tr236
NC_037328.1	LoRTIA	exon	153266280	153266484	1	-	.	ID=id1422;Parent=tr236;transcript_id=tr236
NC_037328.1	LoRTIA	exon	157198801	157198927	1	+	.	ID=id1423;Parent=tr237;transcript_id=tr237
NC_037328.1	LoRTIA	mRNA	157198801	157232078	1	+	.	ID=tr237;transcript_id=tr237
NC_037328.1	LoRTIA	exon	157201899	157202154	1	+	.	ID=id1424;Parent=tr237;transcript_id=tr237
NC_037328.1	LoRTIA	exon	157224311	157224462	1	+	.	ID=id1425;Parent=tr237;transcript_id=tr237
NC_037328.1	LoRTIA	exon	157224770	157224892	1	+	.	ID=id1426;Parent=tr237;transcript_id=tr237
NC_037328.1	LoRTIA	exon	157226856	157226949	1	+	.	ID=id1427;Parent=tr237;transcript_id=tr237
NC_037328.1	LoRTIA	exon	157230703	157232078	1	+	.	ID=id1428;Parent=tr237;transcript_id=tr237
NC_037328.1	LoRTIA	mRNA	158271641	158272362	124	-	.	ID=tr238;transcript_id=tr238
NC_037328.1	LoRTIA	exon	158335548	158336883	1	-	.	ID=id1429;Parent=tr239;transcript_id=tr239
NC_037328.1	LoRTIA	exon	158335548	158336883	1	-	.	ID=id1438;Parent=tr240;transcript_id=tr240
NC_037328.1	LoRTIA	mRNA	158335548	158359804	1	-	.	ID=tr239;transcript_id=tr239
NC_037328.1	LoRTIA	mRNA	158335548	158359804	1	-	.	ID=tr240;transcript_id=tr240
NC_037328.1	LoRTIA	exon	158339132	158339190	1	-	.	ID=id1430;Parent=tr239;transcript_id=tr239
NC_037328.1	LoRTIA	exon	158339132	158339190	1	-	.	ID=id1439;Parent=tr240;transcript_id=tr240
NC_037328.1	LoRTIA	exon	158339992	158340059	1	-	.	ID=id1431;Parent=tr239;transcript_id=tr239
NC_037328.1	LoRTIA	exon	158339992	158340059	1	-	.	ID=id1440;Parent=tr240;transcript_id=tr240
NC_037328.1	LoRTIA	exon	158340549	158340750	1	-	.	ID=id1432;Parent=tr239;transcript_id=tr239
NC_037328.1	LoRTIA	exon	158340549	158340750	1	-	.	ID=id1441;Parent=tr240;transcript_id=tr240
NC_037328.1	LoRTIA	exon	158341543	158341676	1	-	.	ID=id1433;Parent=tr239;transcript_id=tr239
NC_037328.1	LoRTIA	exon	158341543	158341676	1	-	.	ID=id1442;Parent=tr240;transcript_id=tr240
NC_037328.1	LoRTIA	exon	158344335	158344481	1	-	.	ID=id1443;Parent=tr240;transcript_id=tr240
NC_037328.1	LoRTIA	exon	158344341	158344481	1	-	.	ID=id1434;Parent=tr239;transcript_id=tr239
NC_037328.1	LoRTIA	exon	158345700	158345816	1	-	.	ID=id1435;Parent=tr239;transcript_id=tr239
NC_037328.1	LoRTIA	exon	158345700	158345816	1	-	.	ID=id1444;Parent=tr240;transcript_id=tr240
NC_037328.1	LoRTIA	exon	158346982	158347106	1	-	.	ID=id1436;Parent=tr239;transcript_id=tr239
NC_037328.1	LoRTIA	exon	158346982	158347106	1	-	.	ID=id1445;Parent=tr240;transcript_id=tr240
NC_037328.1	LoRTIA	exon	158359278	158359804	1	-	.	ID=id1437;Parent=tr239;transcript_id=tr239
NC_037328.1	LoRTIA	exon	158359278	158359804	1	-	.	ID=id1446;Parent=tr240;transcript_id=tr240
[truncated: 49,569 more rows]
