# Supplementary material for: Time course profiling of host cell response to herpesvirus infection using nanopore and synthetic long-read transcriptome sequencing
Source: Sci Rep. 2021 Jul 9;11:14219. doi: 10.1038/s41598-021-93142-7 (PMC8270970; doi:10.1038/s41598-021-93142-7)
Supplement: Supplementary file 8 — Supplementary Data Item. [file 41598_2021_93142_MOESM8_ESM.zip › Supplementary Data Item S1/B_taurus_Mi_C_1h_bc3.gff3]

NC_006853.1	LoRTIA	mRNA	364	1074	3	+	.	ID=tr12120;transcript_id=tr12120
NC_006853.1	LoRTIA	mRNA	364	1193	1	+	.	ID=tr12121;transcript_id=tr12121
NC_006853.1	LoRTIA	mRNA	432	1052	1	+	.	ID=tr12125;transcript_id=tr12125
NC_006853.1	LoRTIA	mRNA	432	1074	42	+	.	ID=tr12122;transcript_id=tr12122
NC_006853.1	LoRTIA	mRNA	432	1172	2	+	.	ID=tr12123;transcript_id=tr12123
NC_006853.1	LoRTIA	mRNA	432	1193	1	+	.	ID=tr12124;transcript_id=tr12124
NC_006853.1	LoRTIA	mRNA	537	1052	1	+	.	ID=tr12129;transcript_id=tr12129
NC_006853.1	LoRTIA	mRNA	537	1074	13	+	.	ID=tr12126;transcript_id=tr12126
NC_006853.1	LoRTIA	mRNA	537	1172	1	+	.	ID=tr12128;transcript_id=tr12128
NC_006853.1	LoRTIA	mRNA	537	1193	1	+	.	ID=tr12130;transcript_id=tr12130
NC_006853.1	LoRTIA	mRNA	537	1384	2	+	.	ID=tr12127;transcript_id=tr12127
NC_006853.1	LoRTIA	mRNA	590	1074	4	+	.	ID=tr12131;transcript_id=tr12131
NC_006853.1	LoRTIA	mRNA	651	1074	4	+	.	ID=tr12132;transcript_id=tr12132
NC_006853.1	LoRTIA	mRNA	651	1193	1	+	.	ID=tr12133;transcript_id=tr12133
NC_006853.1	LoRTIA	mRNA	746	1074	5	+	.	ID=tr12134;transcript_id=tr12134
NC_006853.1	LoRTIA	mRNA	778	1052	1	+	.	ID=tr12137;transcript_id=tr12137
NC_006853.1	LoRTIA	mRNA	778	1074	61	+	.	ID=tr12135;transcript_id=tr12135
NC_006853.1	LoRTIA	mRNA	778	1123	1	+	.	ID=tr12138;transcript_id=tr12138
NC_006853.1	LoRTIA	mRNA	778	1193	6	+	.	ID=tr12136;transcript_id=tr12136
NC_006853.1	LoRTIA	mRNA	848	1074	1	+	.	ID=tr12139;transcript_id=tr12139
NC_006853.1	LoRTIA	mRNA	884	1074	1	+	.	ID=tr12141;transcript_id=tr12141
NC_006853.1	LoRTIA	mRNA	884	1193	1	+	.	ID=tr12140;transcript_id=tr12140
NC_006853.1	LoRTIA	mRNA	1453	1853	4	+	.	ID=tr12143;transcript_id=tr12143
NC_006853.1	LoRTIA	mRNA	1453	2107	1	+	.	ID=tr12148;transcript_id=tr12148
NC_006853.1	LoRTIA	mRNA	1453	2199	1	+	.	ID=tr12145;transcript_id=tr12145
NC_006853.1	LoRTIA	mRNA	1453	2236	3	+	.	ID=tr12144;transcript_id=tr12144
NC_006853.1	LoRTIA	mRNA	1453	2611	1	+	.	ID=tr12146;transcript_id=tr12146
NC_006853.1	LoRTIA	mRNA	1453	3004	1	+	.	ID=tr12147;transcript_id=tr12147
NC_006853.1	LoRTIA	mRNA	1453	3023	3	+	.	ID=tr12142;transcript_id=tr12142
NC_006853.1	LoRTIA	mRNA	1464	2045	2	-	.	ID=tr12149;transcript_id=tr12149
NC_006853.1	LoRTIA	mRNA	1464	2309	1	-	.	ID=tr12152;transcript_id=tr12152
NC_006853.1	LoRTIA	mRNA	1464	2723	4	-	.	ID=tr12151;transcript_id=tr12151
NC_006853.1	LoRTIA	mRNA	1464	2913	6	-	.	ID=tr12150;transcript_id=tr12150
NC_006853.1	LoRTIA	mRNA	1493	1853	1	+	.	ID=tr12155;transcript_id=tr12155
NC_006853.1	LoRTIA	mRNA	1493	2236	1	+	.	ID=tr12154;transcript_id=tr12154
NC_006853.1	LoRTIA	mRNA	1493	3004	1	+	.	ID=tr12153;transcript_id=tr12153
NC_006853.1	LoRTIA	mRNA	1536	1853	1	+	.	ID=tr12156;transcript_id=tr12156
NC_006853.1	LoRTIA	mRNA	1556	1853	2	+	.	ID=tr12158;transcript_id=tr12158
NC_006853.1	LoRTIA	mRNA	1556	1873	1	+	.	ID=tr12161;transcript_id=tr12161
NC_006853.1	LoRTIA	mRNA	1556	2009	1	+	.	ID=tr12162;transcript_id=tr12162
NC_006853.1	LoRTIA	mRNA	1556	2107	3	+	.	ID=tr12160;transcript_id=tr12160
NC_006853.1	LoRTIA	mRNA	1556	2236	3	+	.	ID=tr12159;transcript_id=tr12159
NC_006853.1	LoRTIA	mRNA	1556	2512	1	+	.	ID=tr12163;transcript_id=tr12163
NC_006853.1	LoRTIA	mRNA	1556	2973	2	+	.	ID=tr12157;transcript_id=tr12157
NC_006853.1	LoRTIA	mRNA	1586	2184	1	+	.	ID=tr12167;transcript_id=tr12167
NC_006853.1	LoRTIA	mRNA	1586	2236	2	+	.	ID=tr12164;transcript_id=tr12164
NC_006853.1	LoRTIA	mRNA	1586	2973	1	+	.	ID=tr12165;transcript_id=tr12165
NC_006853.1	LoRTIA	mRNA	1586	3023	1	+	.	ID=tr12166;transcript_id=tr12166
NC_006853.1	LoRTIA	mRNA	1649	1853	1	+	.	ID=tr12168;transcript_id=tr12168
NC_006853.1	LoRTIA	mRNA	1731	2009	1	+	.	ID=tr12169;transcript_id=tr12169
NC_006853.1	LoRTIA	mRNA	1751	3023	1	+	.	ID=tr12170;transcript_id=tr12170
NC_006853.1	LoRTIA	mRNA	1781	2057	1	+	.	ID=tr12173;transcript_id=tr12173
NC_006853.1	LoRTIA	mRNA	1781	2107	1	+	.	ID=tr12171;transcript_id=tr12171
NC_006853.1	LoRTIA	mRNA	1781	3023	1	+	.	ID=tr12172;transcript_id=tr12172
NC_006853.1	LoRTIA	mRNA	1901	2107	1	+	.	ID=tr12174;transcript_id=tr12174
NC_006853.1	LoRTIA	mRNA	2023	2199	1	+	.	ID=tr12175;transcript_id=tr12175
NC_006853.1	LoRTIA	mRNA	2023	3023	1	+	.	ID=tr12176;transcript_id=tr12176
NC_006853.1	LoRTIA	mRNA	2092	3023	1	+	.	ID=tr12177;transcript_id=tr12177
NC_006853.1	LoRTIA	mRNA	2127	2713	1	+	.	ID=tr12178;transcript_id=tr12178
NC_006853.1	LoRTIA	mRNA	2127	3023	1	+	.	ID=tr12179;transcript_id=tr12179
NC_006853.1	LoRTIA	mRNA	2197	3023	1	+	.	ID=tr12180;transcript_id=tr12180
NC_006853.1	LoRTIA	mRNA	2247	3023	2	+	.	ID=tr12181;transcript_id=tr12181
NC_006853.1	LoRTIA	mRNA	2355	3023	2	+	.	ID=tr12182;transcript_id=tr12182
NC_006853.1	LoRTIA	mRNA	2572	2973	1	+	.	ID=tr12184;transcript_id=tr12184
NC_006853.1	LoRTIA	mRNA	2572	3023	4	+	.	ID=tr12183;transcript_id=tr12183
NC_006853.1	LoRTIA	mRNA	2710	3023	4	+	.	ID=tr12185;transcript_id=tr12185
NC_006853.1	LoRTIA	mRNA	2873	3023	1	+	.	ID=tr12186;transcript_id=tr12186
NC_006853.1	LoRTIA	mRNA	3101	4053	1	+	.	ID=tr12187;transcript_id=tr12187
NC_006853.1	LoRTIA	mRNA	3169	4053	3	+	.	ID=tr12188;transcript_id=tr12188
NC_006853.1	LoRTIA	mRNA	3206	4053	1	+	.	ID=tr12189;transcript_id=tr12189
NC_006853.1	LoRTIA	mRNA	3230	4053	2	+	.	ID=tr12190;transcript_id=tr12190
NC_006853.1	LoRTIA	mRNA	3527	4053	2	+	.	ID=tr12191;transcript_id=tr12191
NC_006853.1	LoRTIA	mRNA	3707	4053	1	+	.	ID=tr12192;transcript_id=tr12192
NC_006853.1	LoRTIA	mRNA	3830	4053	1	+	.	ID=tr12193;transcript_id=tr12193
NC_006853.1	LoRTIA	mRNA	4126	5308	7	+	.	ID=tr12194;transcript_id=tr12194
NC_006853.1	LoRTIA	mRNA	4197	5308	3	+	.	ID=tr12195;transcript_id=tr12195
NC_006853.1	LoRTIA	mRNA	4266	5308	15	+	.	ID=tr12196;transcript_id=tr12196
NC_006853.1	LoRTIA	mRNA	4305	5308	1	+	.	ID=tr12197;transcript_id=tr12197
NC_006853.1	LoRTIA	mRNA	4425	5308	1	+	.	ID=tr12198;transcript_id=tr12198
NC_006853.1	LoRTIA	mRNA	4658	5308	1	+	.	ID=tr12199;transcript_id=tr12199
NC_006853.1	LoRTIA	mRNA	4770	5308	16	+	.	ID=tr12200;transcript_id=tr12200
NC_006853.1	LoRTIA	mRNA	4792	5308	1	+	.	ID=tr12201;transcript_id=tr12201
NC_006853.1	LoRTIA	mRNA	5040	5308	6	+	.	ID=tr12202;transcript_id=tr12202
NC_006853.1	LoRTIA	mRNA	5684	6202	3	-	.	ID=tr12204;transcript_id=tr12204
NC_006853.1	LoRTIA	mRNA	5684	7182	1	+	.	ID=tr12205;transcript_id=tr12205
NC_006853.1	LoRTIA	mRNA	5684	7304	4	+	.	ID=tr12203;transcript_id=tr12203
NC_006853.1	LoRTIA	mRNA	5760	7152	1	+	.	ID=tr12206;transcript_id=tr12206
NC_006853.1	LoRTIA	mRNA	6047	6325	1	+	.	ID=tr12208;transcript_id=tr12208
NC_006853.1	LoRTIA	mRNA	6047	6453	2	+	.	ID=tr12207;transcript_id=tr12207
NC_006853.1	LoRTIA	mRNA	6047	7304	1	+	.	ID=tr12209;transcript_id=tr12209
NC_006853.1	LoRTIA	mRNA	6104	6903	2	+	.	ID=tr12212;transcript_id=tr12212
NC_006853.1	LoRTIA	mRNA	6104	6930	1	+	.	ID=tr12211;transcript_id=tr12211
NC_006853.1	LoRTIA	mRNA	6104	7059	1	+	.	ID=tr12214;transcript_id=tr12214
NC_006853.1	LoRTIA	mRNA	6104	7210	1	+	.	ID=tr12213;transcript_id=tr12213
NC_006853.1	LoRTIA	mRNA	6104	7304	4	+	.	ID=tr12210;transcript_id=tr12210
NC_006853.1	LoRTIA	mRNA	6164	7304	2	+	.	ID=tr12215;transcript_id=tr12215
NC_006853.1	LoRTIA	mRNA	6324	7304	3	+	.	ID=tr12216;transcript_id=tr12216
NC_006853.1	LoRTIA	mRNA	6440	7304	1	+	.	ID=tr12217;transcript_id=tr12217
NC_006853.1	LoRTIA	mRNA	6499	7059	1	+	.	ID=tr12218;transcript_id=tr12218
NC_006853.1	LoRTIA	mRNA	6510	7304	1	+	.	ID=tr12219;transcript_id=tr12219
NC_006853.1	LoRTIA	mRNA	6749	7304	2	+	.	ID=tr12220;transcript_id=tr12220
NC_006853.1	LoRTIA	mRNA	6836	7304	2	+	.	ID=tr12221;transcript_id=tr12221
NC_006853.1	LoRTIA	mRNA	6857	7304	2	+	.	ID=tr12222;transcript_id=tr12222
NC_006853.1	LoRTIA	mRNA	6890	7304	3	+	.	ID=tr12223;transcript_id=tr12223
NC_006853.1	LoRTIA	mRNA	7374	8060	63	+	.	ID=tr12224;transcript_id=tr12224
NC_006853.1	LoRTIA	mRNA	7512	8060	8	+	.	ID=tr12225;transcript_id=tr12225
NC_006853.1	LoRTIA	mRNA	7545	8060	1	+	.	ID=tr12226;transcript_id=tr12226
NC_006853.1	LoRTIA	mRNA	7635	8060	3	+	.	ID=tr12227;transcript_id=tr12227
NC_006853.1	LoRTIA	mRNA	7706	8060	12	+	.	ID=tr12228;transcript_id=tr12228
NC_006853.1	LoRTIA	mRNA	7782	8060	1	+	.	ID=tr12229;transcript_id=tr12229
NC_006853.1	LoRTIA	mRNA	7878	8060	1	+	.	ID=tr12230;transcript_id=tr12230
NC_006853.1	LoRTIA	mRNA	8061	9754	1	+	.	ID=tr12231;transcript_id=tr12231
NC_006853.1	LoRTIA	mRNA	8129	8970	48	+	.	ID=tr12232;transcript_id=tr12232
NC_006853.1	LoRTIA	mRNA	8129	9392	1	+	.	ID=tr12235;transcript_id=tr12235
NC_006853.1	LoRTIA	mRNA	8129	9633	1	+	.	ID=tr12234;transcript_id=tr12234
NC_006853.1	LoRTIA	mRNA	8129	9754	16	+	.	ID=tr12233;transcript_id=tr12233
NC_006853.1	LoRTIA	mRNA	8282	8970	3	+	.	ID=tr12236;transcript_id=tr12236
NC_006853.1	LoRTIA	mRNA	8335	8970	2	+	.	ID=tr12237;transcript_id=tr12237
NC_006853.1	LoRTIA	mRNA	8482	8970	2	+	.	ID=tr12238;transcript_id=tr12238
NC_006853.1	LoRTIA	mRNA	8683	9754	1	+	.	ID=tr12239;transcript_id=tr12239
NC_006853.1	LoRTIA	mRNA	8765	8970	1	+	.	ID=tr12240;transcript_id=tr12240
NC_006853.1	LoRTIA	mRNA	8812	8970	3	+	.	ID=tr12241;transcript_id=tr12241
NC_006853.1	LoRTIA	mRNA	8970	9458	1	+	.	ID=tr12243;transcript_id=tr12243
NC_006853.1	LoRTIA	mRNA	8970	9754	115	+	.	ID=tr12242;transcript_id=tr12242
NC_006853.1	LoRTIA	mRNA	9027	9458	1	+	.	ID=tr12245;transcript_id=tr12245
NC_006853.1	LoRTIA	mRNA	9027	9754	3	+	.	ID=tr12244;transcript_id=tr12244
NC_006853.1	LoRTIA	mRNA	9105	9754	5	+	.	ID=tr12246;transcript_id=tr12246
NC_006853.1	LoRTIA	mRNA	9213	9754	1	+	.	ID=tr12247;transcript_id=tr12247
NC_006853.1	LoRTIA	mRNA	9313	9754	3	+	.	ID=tr12248;transcript_id=tr12248
NC_006853.1	LoRTIA	mRNA	9354	9754	8	+	.	ID=tr12249;transcript_id=tr12249
NC_006853.1	LoRTIA	mRNA	9390	9754	2	+	.	ID=tr12250;transcript_id=tr12250
NC_006853.1	LoRTIA	mRNA	9429	9754	1	+	.	ID=tr12251;transcript_id=tr12251
NC_006853.1	LoRTIA	mRNA	9446	9691	1	+	.	ID=tr12253;transcript_id=tr12253
NC_006853.1	LoRTIA	mRNA	9446	9754	4	+	.	ID=tr12252;transcript_id=tr12252
NC_006853.1	LoRTIA	mRNA	9516	9754	1	+	.	ID=tr12254;transcript_id=tr12254
NC_006853.1	LoRTIA	mRNA	9540	9754	5	+	.	ID=tr12255;transcript_id=tr12255
NC_006853.1	LoRTIA	mRNA	9572	9754	1	+	.	ID=tr12256;transcript_id=tr12256
NC_006853.1	LoRTIA	mRNA	9823	10169	36	+	.	ID=tr12257;transcript_id=tr12257
NC_006853.1	LoRTIA	mRNA	9823	11906	1	+	.	ID=tr12258;transcript_id=tr12258
NC_006853.1	LoRTIA	mRNA	9874	10169	6	+	.	ID=tr12259;transcript_id=tr12259
NC_006853.1	LoRTIA	mRNA	9955	10169	1	+	.	ID=tr12260;transcript_id=tr12260
NC_006853.1	LoRTIA	mRNA	10239	11906	39	+	.	ID=tr12261;transcript_id=tr12261
NC_006853.1	LoRTIA	mRNA	10304	11906	9	+	.	ID=tr12262;transcript_id=tr12262
NC_006853.1	LoRTIA	mRNA	11368	11906	1	+	.	ID=tr12263;transcript_id=tr12263
NC_006853.1	LoRTIA	mRNA	11459	11906	1	+	.	ID=tr12264;transcript_id=tr12264
NC_006853.1	LoRTIA	mRNA	11657	11906	1	+	.	ID=tr12265;transcript_id=tr12265
NC_006853.1	LoRTIA	mRNA	11717	11906	1	+	.	ID=tr12266;transcript_id=tr12266
NC_006853.1	LoRTIA	mRNA	11775	11906	2	+	.	ID=tr12267;transcript_id=tr12267
NC_006853.1	LoRTIA	mRNA	11907	12725	1	+	.	ID=tr12269;transcript_id=tr12269
NC_006853.1	LoRTIA	mRNA	11907	14514	1	+	.	ID=tr12268;transcript_id=tr12268
NC_006853.1	LoRTIA	mRNA	12109	14285	1	+	.	ID=tr12272;transcript_id=tr12272
NC_006853.1	LoRTIA	mRNA	12109	14514	4	+	.	ID=tr12270;transcript_id=tr12270
NC_006853.1	LoRTIA	mRNA	12109	15656	2	+	.	ID=tr12271;transcript_id=tr12271
NC_006853.1	LoRTIA	mRNA	12541	14514	1	+	.	ID=tr12273;transcript_id=tr12273
NC_006853.1	LoRTIA	mRNA	12763	14074	1	+	.	ID=tr12274;transcript_id=tr12274
NC_006853.1	LoRTIA	mRNA	13687	15656	1	+	.	ID=tr12275;transcript_id=tr12275
NC_006853.1	LoRTIA	mRNA	14514	15656	17	+	.	ID=tr12276;transcript_id=tr12276
NC_006853.1	LoRTIA	mRNA	14624	15656	1	+	.	ID=tr12277;transcript_id=tr12277
NC_006853.1	LoRTIA	mRNA	14827	15656	2	+	.	ID=tr12278;transcript_id=tr12278
NC_006853.1	LoRTIA	mRNA	14859	15656	1	+	.	ID=tr12279;transcript_id=tr12279
NC_006853.1	LoRTIA	mRNA	14919	15656	1	+	.	ID=tr12280;transcript_id=tr12280
NC_006853.1	LoRTIA	mRNA	15012	15656	2	+	.	ID=tr12281;transcript_id=tr12281
NC_006853.1	LoRTIA	mRNA	15728	16020	2	+	.	ID=tr12282;transcript_id=tr12282
NC_037328.1	LoRTIA	exon	991023	991189	13	+	.	ID=id1;Parent=tr1;transcript_id=tr1
NC_037328.1	LoRTIA	mRNA	991023	1002224	13	+	.	ID=tr1;transcript_id=tr1
NC_037328.1	LoRTIA	exon	994379	994552	13	+	.	ID=id2;Parent=tr1;transcript_id=tr1
NC_037328.1	LoRTIA	exon	997109	997268	13	+	.	ID=id3;Parent=tr1;transcript_id=tr1
NC_037328.1	LoRTIA	exon	1000452	1002224	13	+	.	ID=id4;Parent=tr1;transcript_id=tr1
NC_037328.1	LoRTIA	exon	1102880	1103061	2	-	.	ID=id5;Parent=tr2;transcript_id=tr2
NC_037328.1	LoRTIA	mRNA	1102880	1118312	2	-	.	ID=tr2;transcript_id=tr2
NC_037328.1	LoRTIA	exon	1105543	1105720	2	-	.	ID=id6;Parent=tr2;transcript_id=tr2
NC_037328.1	LoRTIA	exon	1112103	1112201	2	-	.	ID=id7;Parent=tr2;transcript_id=tr2
NC_037328.1	LoRTIA	exon	1118251	1118312	2	-	.	ID=id8;Parent=tr2;transcript_id=tr2
NC_037328.1	LoRTIA	exon	1390798	1391377	2	-	.	ID=id9;Parent=tr3;transcript_id=tr3
NC_037328.1	LoRTIA	mRNA	1390798	1455164	2	-	.	ID=tr3;transcript_id=tr3
NC_037328.1	LoRTIA	exon	1390815	1391377	23	-	.	ID=id12;Parent=tr4;transcript_id=tr4
NC_037328.1	LoRTIA	exon	1390815	1391377	1	-	.	ID=id15;Parent=tr5;transcript_id=tr5
NC_037328.1	LoRTIA	mRNA	1390815	1455164	23	-	.	ID=tr4;transcript_id=tr4
NC_037328.1	LoRTIA	mRNA	1390815	1455164	1	-	.	ID=tr5;transcript_id=tr5
NC_037328.1	LoRTIA	exon	1407057	1407196	2	-	.	ID=id10;Parent=tr3;transcript_id=tr3
NC_037328.1	LoRTIA	exon	1407057	1407196	23	-	.	ID=id13;Parent=tr4;transcript_id=tr4
NC_037328.1	LoRTIA	exon	1407057	1407196	1	-	.	ID=id16;Parent=tr5;transcript_id=tr5
NC_037328.1	LoRTIA	exon	1407440	1407690	1	-	.	ID=id17;Parent=tr5;transcript_id=tr5
NC_037328.1	LoRTIA	exon	1454981	1455164	2	-	.	ID=id11;Parent=tr3;transcript_id=tr3
NC_037328.1	LoRTIA	exon	1454981	1455164	23	-	.	ID=id14;Parent=tr4;transcript_id=tr4
NC_037328.1	LoRTIA	exon	1454981	1455164	1	-	.	ID=id18;Parent=tr5;transcript_id=tr5
NC_037328.1	LoRTIA	exon	1643682	1643745	10	+	.	ID=id19;Parent=tr6;transcript_id=tr6
NC_037328.1	LoRTIA	exon	1643682	1643745	1	+	.	ID=id26;Parent=tr7;transcript_id=tr7
NC_037328.1	LoRTIA	mRNA	1643682	1651036	10	+	.	ID=tr6;transcript_id=tr6
NC_037328.1	LoRTIA	mRNA	1643682	1651036	1	+	.	ID=tr7;transcript_id=tr7
NC_037328.1	LoRTIA	exon	1645082	1645132	10	+	.	ID=id20;Parent=tr6;transcript_id=tr6
NC_037328.1	LoRTIA	exon	1645082	1645132	1	+	.	ID=id27;Parent=tr7;transcript_id=tr7
NC_037328.1	LoRTIA	exon	1646079	1646189	10	+	.	ID=id21;Parent=tr6;transcript_id=tr6
NC_037328.1	LoRTIA	exon	1646079	1646189	1	+	.	ID=id28;Parent=tr7;transcript_id=tr7
NC_037328.1	LoRTIA	exon	1648343	1648472	10	+	.	ID=id22;Parent=tr6;transcript_id=tr6
NC_037328.1	LoRTIA	exon	1648343	1649267	1	+	.	ID=id29;Parent=tr7;transcript_id=tr7
NC_037328.1	LoRTIA	exon	1649155	1649267	10	+	.	ID=id23;Parent=tr6;transcript_id=tr6
NC_037328.1	LoRTIA	exon	1650493	1650579	10	+	.	ID=id24;Parent=tr6;transcript_id=tr6
NC_037328.1	LoRTIA	exon	1650493	1650579	1	+	.	ID=id30;Parent=tr7;transcript_id=tr7
NC_037328.1	LoRTIA	exon	1650857	1651036	10	+	.	ID=id25;Parent=tr6;transcript_id=tr6
NC_037328.1	LoRTIA	exon	1650857	1651036	1	+	.	ID=id31;Parent=tr7;transcript_id=tr7
NC_037328.1	LoRTIA	exon	1909581	1909641	1	+	.	ID=id32;Parent=tr8;transcript_id=tr8
NC_037328.1	LoRTIA	exon	1909581	1909641	1	+	.	ID=id42;Parent=tr9;transcript_id=tr9
NC_037328.1	LoRTIA	mRNA	1909581	1939927	1	+	.	ID=tr8;transcript_id=tr8
NC_037328.1	LoRTIA	mRNA	1909581	1939927	1	+	.	ID=tr9;transcript_id=tr9
NC_037328.1	LoRTIA	exon	1918309	1918380	1	+	.	ID=id33;Parent=tr8;transcript_id=tr8
NC_037328.1	LoRTIA	exon	1918309	1918380	1	+	.	ID=id43;Parent=tr9;transcript_id=tr9
NC_037328.1	LoRTIA	exon	1919951	1920028	1	+	.	ID=id34;Parent=tr8;transcript_id=tr8
NC_037328.1	LoRTIA	exon	1919951	1920028	1	+	.	ID=id44;Parent=tr9;transcript_id=tr9
NC_037328.1	LoRTIA	exon	1920757	1920829	1	+	.	ID=id35;Parent=tr8;transcript_id=tr8
NC_037328.1	LoRTIA	exon	1920757	1920829	1	+	.	ID=id45;Parent=tr9;transcript_id=tr9
NC_037328.1	LoRTIA	exon	1922870	1922914	1	+	.	ID=id36;Parent=tr8;transcript_id=tr8
NC_037328.1	LoRTIA	exon	1922870	1922914	1	+	.	ID=id46;Parent=tr9;transcript_id=tr9
NC_037328.1	LoRTIA	exon	1924593	1924661	1	+	.	ID=id37;Parent=tr8;transcript_id=tr8
NC_037328.1	LoRTIA	exon	1924593	1924661	1	+	.	ID=id47;Parent=tr9;transcript_id=tr9
NC_037328.1	LoRTIA	exon	1933205	1933338	1	+	.	ID=id38;Parent=tr8;transcript_id=tr8
NC_037328.1	LoRTIA	exon	1933205	1933338	1	+	.	ID=id48;Parent=tr9;transcript_id=tr9
NC_037328.1	LoRTIA	exon	1934465	1934576	1	+	.	ID=id39;Parent=tr8;transcript_id=tr8
NC_037328.1	LoRTIA	exon	1934465	1934576	1	+	.	ID=id49;Parent=tr9;transcript_id=tr9
NC_037328.1	LoRTIA	exon	1936833	1936931	1	+	.	ID=id40;Parent=tr8;transcript_id=tr8
NC_037328.1	LoRTIA	exon	1936833	1936931	1	+	.	ID=id50;Parent=tr9;transcript_id=tr9
NC_037328.1	LoRTIA	exon	1938587	1938708	1	+	.	ID=id51;Parent=tr9;transcript_id=tr9
NC_037328.1	LoRTIA	exon	1938587	1939927	1	+	.	ID=id41;Parent=tr8;transcript_id=tr8
NC_037328.1	LoRTIA	exon	1939737	1939927	1	+	.	ID=id52;Parent=tr9;transcript_id=tr9
NC_037328.1	LoRTIA	exon	1954102	1955223	1	-	.	ID=id53;Parent=tr10;transcript_id=tr10
NC_037328.1	LoRTIA	mRNA	1954102	1985099	1	-	.	ID=tr10;transcript_id=tr10
NC_037328.1	LoRTIA	exon	1955690	1955805	1	-	.	ID=id54;Parent=tr10;transcript_id=tr10
NC_037328.1	LoRTIA	exon	1955907	1955978	1	-	.	ID=id55;Parent=tr10;transcript_id=tr10
NC_037328.1	LoRTIA	exon	1957762	1957909	1	-	.	ID=id56;Parent=tr10;transcript_id=tr10
NC_037328.1	LoRTIA	exon	1961942	1962058	1	-	.	ID=id57;Parent=tr10;transcript_id=tr10
NC_037328.1	LoRTIA	exon	1963069	1963179	1	-	.	ID=id58;Parent=tr10;transcript_id=tr10
NC_037328.1	LoRTIA	exon	1970279	1970467	1	-	.	ID=id59;Parent=tr10;transcript_id=tr10
NC_037328.1	LoRTIA	exon	1970661	1970807	1	-	.	ID=id60;Parent=tr10;transcript_id=tr10
NC_037328.1	LoRTIA	exon	1972710	1972870	1	-	.	ID=id61;Parent=tr10;transcript_id=tr10
NC_037328.1	LoRTIA	exon	1974168	1980071	1	-	.	ID=id62;Parent=tr10;transcript_id=tr10
NC_037328.1	LoRTIA	exon	1981827	1981993	1	-	.	ID=id63;Parent=tr10;transcript_id=tr10
NC_037328.1	LoRTIA	exon	1984992	1985099	1	-	.	ID=id64;Parent=tr10;transcript_id=tr10
NC_037328.1	LoRTIA	exon	2046697	2046833	4	+	.	ID=id65;Parent=tr11;transcript_id=tr11
NC_037328.1	LoRTIA	exon	2046697	2046833	2	+	.	ID=id72;Parent=tr12;transcript_id=tr12
NC_037328.1	LoRTIA	mRNA	2046697	2083514	2	+	.	ID=tr12;transcript_id=tr12
NC_037328.1	LoRTIA	mRNA	2046697	2083568	4	+	.	ID=tr11;transcript_id=tr11
NC_037328.1	LoRTIA	exon	2065163	2065302	4	+	.	ID=id66;Parent=tr11;transcript_id=tr11
NC_037328.1	LoRTIA	exon	2065163	2065302	2	+	.	ID=id73;Parent=tr12;transcript_id=tr12
NC_037328.1	LoRTIA	exon	2067275	2067387	4	+	.	ID=id67;Parent=tr11;transcript_id=tr11
NC_037328.1	LoRTIA	exon	2067275	2067387	2	+	.	ID=id74;Parent=tr12;transcript_id=tr12
NC_037328.1	LoRTIA	exon	2068672	2068739	4	+	.	ID=id68;Parent=tr11;transcript_id=tr11
NC_037328.1	LoRTIA	exon	2068672	2068739	2	+	.	ID=id75;Parent=tr12;transcript_id=tr12
NC_037328.1	LoRTIA	exon	2075724	2075816	4	+	.	ID=id69;Parent=tr11;transcript_id=tr11
NC_037328.1	LoRTIA	exon	2075724	2075816	2	+	.	ID=id76;Parent=tr12;transcript_id=tr12
NC_037328.1	LoRTIA	exon	2078592	2078649	4	+	.	ID=id70;Parent=tr11;transcript_id=tr11
NC_037328.1	LoRTIA	exon	2078592	2078649	2	+	.	ID=id77;Parent=tr12;transcript_id=tr12
NC_037328.1	LoRTIA	exon	2082091	2083514	2	+	.	ID=id78;Parent=tr12;transcript_id=tr12
NC_037328.1	LoRTIA	exon	2082091	2083568	4	+	.	ID=id71;Parent=tr11;transcript_id=tr11
NC_037328.1	LoRTIA	exon	2098345	2099198	1	-	.	ID=id79;Parent=tr13;transcript_id=tr13
NC_037328.1	LoRTIA	mRNA	2098345	2129622	1	-	.	ID=tr13;transcript_id=tr13
NC_037328.1	LoRTIA	exon	2103084	2103241	1	-	.	ID=id80;Parent=tr13;transcript_id=tr13
NC_037328.1	LoRTIA	exon	2103945	2104104	1	-	.	ID=id81;Parent=tr13;transcript_id=tr13
NC_037328.1	LoRTIA	exon	2108137	2108282	1	-	.	ID=id82;Parent=tr13;transcript_id=tr13
NC_037328.1	LoRTIA	exon	2112555	2112763	1	-	.	ID=id83;Parent=tr13;transcript_id=tr13
NC_037328.1	LoRTIA	exon	2120075	2120207	1	-	.	ID=id84;Parent=tr13;transcript_id=tr13
NC_037328.1	LoRTIA	exon	2129362	2129622	1	-	.	ID=id85;Parent=tr13;transcript_id=tr13
NC_037328.1	LoRTIA	exon	2924187	2925022	1	+	.	ID=id86;Parent=tr14;transcript_id=tr14
NC_037328.1	LoRTIA	mRNA	2924187	2929233	1	+	.	ID=tr14;transcript_id=tr14
NC_037328.1	LoRTIA	exon	2924716	2925022	1	+	.	ID=id89;Parent=tr15;transcript_id=tr15
NC_037328.1	LoRTIA	exon	2924716	2925022	1	+	.	ID=id95;Parent=tr16;transcript_id=tr16
NC_037328.1	LoRTIA	mRNA	2924716	2936283	1	+	.	ID=tr15;transcript_id=tr15
NC_037328.1	LoRTIA	mRNA	2924716	2936283	1	+	.	ID=tr16;transcript_id=tr16
NC_037328.1	LoRTIA	exon	2927300	2927467	1	+	.	ID=id87;Parent=tr14;transcript_id=tr14
NC_037328.1	LoRTIA	exon	2927300	2927467	1	+	.	ID=id90;Parent=tr15;transcript_id=tr15
NC_037328.1	LoRTIA	exon	2927300	2927467	1	+	.	ID=id96;Parent=tr16;transcript_id=tr16
NC_037328.1	LoRTIA	exon	2929167	2929233	1	+	.	ID=id88;Parent=tr14;transcript_id=tr14
NC_037328.1	LoRTIA	exon	2929167	2929234	1	+	.	ID=id91;Parent=tr15;transcript_id=tr15
NC_037328.1	LoRTIA	exon	2929167	2929234	1	+	.	ID=id97;Parent=tr16;transcript_id=tr16
NC_037328.1	LoRTIA	exon	2932472	2932630	1	+	.	ID=id92;Parent=tr15;transcript_id=tr15
NC_037328.1	LoRTIA	exon	2932472	2932630	1	+	.	ID=id98;Parent=tr16;transcript_id=tr16
NC_037328.1	LoRTIA	exon	2933938	2934069	1	+	.	ID=id99;Parent=tr16;transcript_id=tr16
NC_037328.1	LoRTIA	exon	2935593	2935688	1	+	.	ID=id93;Parent=tr15;transcript_id=tr15
NC_037328.1	LoRTIA	exon	2935593	2935688	1	+	.	ID=id100;Parent=tr16;transcript_id=tr16
NC_037328.1	LoRTIA	exon	2935978	2936283	1	+	.	ID=id94;Parent=tr15;transcript_id=tr15
NC_037328.1	LoRTIA	exon	2935978	2936283	1	+	.	ID=id101;Parent=tr16;transcript_id=tr16
NC_037328.1	LoRTIA	exon	3824614	3825038	13	-	.	ID=id102;Parent=tr17;transcript_id=tr17
NC_037328.1	LoRTIA	exon	3824614	3825038	1	-	.	ID=id107;Parent=tr18;transcript_id=tr18
NC_037328.1	LoRTIA	exon	3824614	3825038	1	-	.	ID=id111;Parent=tr19;transcript_id=tr19
NC_037328.1	LoRTIA	mRNA	3824614	3833294	13	-	.	ID=tr17;transcript_id=tr17
NC_037328.1	LoRTIA	mRNA	3824614	3833294	1	-	.	ID=tr18;transcript_id=tr18
NC_037328.1	LoRTIA	mRNA	3824614	3833294	1	-	.	ID=tr19;transcript_id=tr19
NC_037328.1	LoRTIA	exon	3824711	3825038	1	-	.	ID=id116;Parent=tr20;transcript_id=tr20
NC_037328.1	LoRTIA	mRNA	3824711	3833294	1	-	.	ID=tr20;transcript_id=tr20
NC_037328.1	LoRTIA	exon	3826640	3826757	13	-	.	ID=id103;Parent=tr17;transcript_id=tr17
NC_037328.1	LoRTIA	exon	3826640	3826757	1	-	.	ID=id117;Parent=tr20;transcript_id=tr20
NC_037328.1	LoRTIA	exon	3826643	3826757	1	-	.	ID=id112;Parent=tr19;transcript_id=tr19
NC_037328.1	LoRTIA	exon	3826643	3827654	1	-	.	ID=id108;Parent=tr18;transcript_id=tr18
NC_037328.1	LoRTIA	exon	3827585	3827654	13	-	.	ID=id104;Parent=tr17;transcript_id=tr17
NC_037328.1	LoRTIA	exon	3827585	3827654	1	-	.	ID=id113;Parent=tr19;transcript_id=tr19
NC_037328.1	LoRTIA	exon	3827585	3827654	1	-	.	ID=id118;Parent=tr20;transcript_id=tr20
NC_037328.1	LoRTIA	exon	3829441	3829531	13	-	.	ID=id105;Parent=tr17;transcript_id=tr17
NC_037328.1	LoRTIA	exon	3829441	3829531	1	-	.	ID=id109;Parent=tr18;transcript_id=tr18
NC_037328.1	LoRTIA	exon	3829441	3829531	1	-	.	ID=id114;Parent=tr19;transcript_id=tr19
NC_037328.1	LoRTIA	exon	3829441	3829531	1	-	.	ID=id119;Parent=tr20;transcript_id=tr20
NC_037328.1	LoRTIA	exon	3833130	3833294	13	-	.	ID=id106;Parent=tr17;transcript_id=tr17
NC_037328.1	LoRTIA	exon	3833130	3833294	1	-	.	ID=id110;Parent=tr18;transcript_id=tr18
NC_037328.1	LoRTIA	exon	3833130	3833294	1	-	.	ID=id115;Parent=tr19;transcript_id=tr19
NC_037328.1	LoRTIA	exon	3833130	3833294	1	-	.	ID=id120;Parent=tr20;transcript_id=tr20
NC_037328.1	LoRTIA	exon	7114226	7114339	1	+	.	ID=id121;Parent=tr21;transcript_id=tr21
NC_037328.1	LoRTIA	exon	7114226	7114339	9	+	.	ID=id134;Parent=tr22;transcript_id=tr22
NC_037328.1	LoRTIA	exon	7114226	7114339	1	+	.	ID=id149;Parent=tr23;transcript_id=tr23
NC_037328.1	LoRTIA	exon	7114226	7114339	3	+	.	ID=id163;Parent=tr24;transcript_id=tr24
NC_037328.1	LoRTIA	exon	7114226	7114339	1	+	.	ID=id177;Parent=tr25;transcript_id=tr25
NC_037328.1	LoRTIA	exon	7114226	7114339	1	+	.	ID=id190;Parent=tr26;transcript_id=tr26
NC_037328.1	LoRTIA	exon	7114226	7114339	1	+	.	ID=id205;Parent=tr27;transcript_id=tr27
NC_037328.1	LoRTIA	exon	7114226	7114339	1	+	.	ID=id219;Parent=tr28;transcript_id=tr28
NC_037328.1	LoRTIA	mRNA	7114226	7127953	1	+	.	ID=tr21;transcript_id=tr21
NC_037328.1	LoRTIA	mRNA	7114226	7127953	9	+	.	ID=tr22;transcript_id=tr22
NC_037328.1	LoRTIA	mRNA	7114226	7127953	1	+	.	ID=tr23;transcript_id=tr23
NC_037328.1	LoRTIA	mRNA	7114226	7127953	3	+	.	ID=tr24;transcript_id=tr24
NC_037328.1	LoRTIA	mRNA	7114226	7127953	1	+	.	ID=tr25;transcript_id=tr25
NC_037328.1	LoRTIA	mRNA	7114226	7127953	1	+	.	ID=tr27;transcript_id=tr27
NC_037328.1	LoRTIA	mRNA	7114226	7127953	1	+	.	ID=tr28;transcript_id=tr28
NC_037328.1	LoRTIA	mRNA	7114226	7128096	1	+	.	ID=tr26;transcript_id=tr26
NC_037328.1	LoRTIA	exon	7116707	7116797	1	+	.	ID=id122;Parent=tr21;transcript_id=tr21
NC_037328.1	LoRTIA	exon	7116707	7116797	9	+	.	ID=id135;Parent=tr22;transcript_id=tr22
NC_037328.1	LoRTIA	exon	7116707	7116797	1	+	.	ID=id150;Parent=tr23;transcript_id=tr23
NC_037328.1	LoRTIA	exon	7116707	7116797	3	+	.	ID=id164;Parent=tr24;transcript_id=tr24
NC_037328.1	LoRTIA	exon	7116707	7116797	1	+	.	ID=id178;Parent=tr25;transcript_id=tr25
NC_037328.1	LoRTIA	exon	7116707	7116797	1	+	.	ID=id191;Parent=tr26;transcript_id=tr26
NC_037328.1	LoRTIA	exon	7116707	7116797	1	+	.	ID=id206;Parent=tr27;transcript_id=tr27
NC_037328.1	LoRTIA	exon	7116707	7117557	1	+	.	ID=id220;Parent=tr28;transcript_id=tr28
NC_037328.1	LoRTIA	exon	7117478	7117557	1	+	.	ID=id123;Parent=tr21;transcript_id=tr21
NC_037328.1	LoRTIA	exon	7117478	7117557	9	+	.	ID=id136;Parent=tr22;transcript_id=tr22
NC_037328.1	LoRTIA	exon	7117478	7117557	1	+	.	ID=id151;Parent=tr23;transcript_id=tr23
NC_037328.1	LoRTIA	exon	7117478	7117557	3	+	.	ID=id165;Parent=tr24;transcript_id=tr24
NC_037328.1	LoRTIA	exon	7117478	7117557	1	+	.	ID=id179;Parent=tr25;transcript_id=tr25
NC_037328.1	LoRTIA	exon	7117478	7117557	1	+	.	ID=id192;Parent=tr26;transcript_id=tr26
NC_037328.1	LoRTIA	exon	7117478	7117557	1	+	.	ID=id207;Parent=tr27;transcript_id=tr27
NC_037328.1	LoRTIA	exon	7119110	7119259	1	+	.	ID=id124;Parent=tr21;transcript_id=tr21
NC_037328.1	LoRTIA	exon	7119110	7119259	9	+	.	ID=id137;Parent=tr22;transcript_id=tr22
NC_037328.1	LoRTIA	exon	7119110	7119259	1	+	.	ID=id152;Parent=tr23;transcript_id=tr23
NC_037328.1	LoRTIA	exon	7119110	7119259	1	+	.	ID=id180;Parent=tr25;transcript_id=tr25
NC_037328.1	LoRTIA	exon	7119110	7119259	1	+	.	ID=id193;Parent=tr26;transcript_id=tr26
NC_037328.1	LoRTIA	exon	7119110	7119259	1	+	.	ID=id208;Parent=tr27;transcript_id=tr27
NC_037328.1	LoRTIA	exon	7119110	7119259	1	+	.	ID=id221;Parent=tr28;transcript_id=tr28
NC_037328.1	LoRTIA	exon	7119110	7119909	3	+	.	ID=id166;Parent=tr24;transcript_id=tr24
NC_037328.1	LoRTIA	exon	7119729	7119909	1	+	.	ID=id125;Parent=tr21;transcript_id=tr21
NC_037328.1	LoRTIA	exon	7119729	7119909	9	+	.	ID=id138;Parent=tr22;transcript_id=tr22
NC_037328.1	LoRTIA	exon	7119729	7119909	1	+	.	ID=id153;Parent=tr23;transcript_id=tr23
NC_037328.1	LoRTIA	exon	7119729	7119909	1	+	.	ID=id181;Parent=tr25;transcript_id=tr25
NC_037328.1	LoRTIA	exon	7119729	7119909	1	+	.	ID=id194;Parent=tr26;transcript_id=tr26
NC_037328.1	LoRTIA	exon	7119729	7119909	1	+	.	ID=id209;Parent=tr27;transcript_id=tr27
NC_037328.1	LoRTIA	exon	7119729	7119909	1	+	.	ID=id222;Parent=tr28;transcript_id=tr28
NC_037328.1	LoRTIA	exon	7120023	7120084	9	+	.	ID=id139;Parent=tr22;transcript_id=tr22
NC_037328.1	LoRTIA	exon	7120023	7120084	1	+	.	ID=id154;Parent=tr23;transcript_id=tr23
NC_037328.1	LoRTIA	exon	7120023	7120084	3	+	.	ID=id167;Parent=tr24;transcript_id=tr24
NC_037328.1	LoRTIA	exon	7120023	7120084	1	+	.	ID=id182;Parent=tr25;transcript_id=tr25
NC_037328.1	LoRTIA	exon	7120023	7120084	1	+	.	ID=id195;Parent=tr26;transcript_id=tr26
NC_037328.1	LoRTIA	exon	7120023	7120084	1	+	.	ID=id210;Parent=tr27;transcript_id=tr27
NC_037328.1	LoRTIA	exon	7120023	7120084	1	+	.	ID=id223;Parent=tr28;transcript_id=tr28
NC_037328.1	LoRTIA	exon	7120023	7121110	1	+	.	ID=id126;Parent=tr21;transcript_id=tr21
NC_037328.1	LoRTIA	exon	7120973	7121110	9	+	.	ID=id140;Parent=tr22;transcript_id=tr22
NC_037328.1	LoRTIA	exon	7120973	7121110	1	+	.	ID=id155;Parent=tr23;transcript_id=tr23
NC_037328.1	LoRTIA	exon	7120973	7121110	3	+	.	ID=id168;Parent=tr24;transcript_id=tr24
NC_037328.1	LoRTIA	exon	7120973	7121110	1	+	.	ID=id183;Parent=tr25;transcript_id=tr25
NC_037328.1	LoRTIA	exon	7120973	7121110	1	+	.	ID=id196;Parent=tr26;transcript_id=tr26
NC_037328.1	LoRTIA	exon	7120973	7121110	1	+	.	ID=id211;Parent=tr27;transcript_id=tr27
NC_037328.1	LoRTIA	exon	7120973	7121110	1	+	.	ID=id224;Parent=tr28;transcript_id=tr28
NC_037328.1	LoRTIA	exon	7121823	7122001	1	+	.	ID=id127;Parent=tr21;transcript_id=tr21
NC_037328.1	LoRTIA	exon	7121823	7122001	9	+	.	ID=id141;Parent=tr22;transcript_id=tr22
NC_037328.1	LoRTIA	exon	7121823	7122001	1	+	.	ID=id156;Parent=tr23;transcript_id=tr23
NC_037328.1	LoRTIA	exon	7121823	7122001	3	+	.	ID=id169;Parent=tr24;transcript_id=tr24
NC_037328.1	LoRTIA	exon	7121823	7122001	1	+	.	ID=id197;Parent=tr26;transcript_id=tr26
NC_037328.1	LoRTIA	exon	7121823	7122001	1	+	.	ID=id225;Parent=tr28;transcript_id=tr28
NC_037328.1	LoRTIA	exon	7121823	7122782	1	+	.	ID=id212;Parent=tr27;transcript_id=tr27
NC_037328.1	LoRTIA	exon	7121823	7122941	1	+	.	ID=id184;Parent=tr25;transcript_id=tr25
NC_037328.1	LoRTIA	exon	7122716	7122782	1	+	.	ID=id128;Parent=tr21;transcript_id=tr21
NC_037328.1	LoRTIA	exon	7122716	7122782	9	+	.	ID=id142;Parent=tr22;transcript_id=tr22
NC_037328.1	LoRTIA	exon	7122716	7122782	3	+	.	ID=id170;Parent=tr24;transcript_id=tr24
NC_037328.1	LoRTIA	exon	7122716	7122782	1	+	.	ID=id198;Parent=tr26;transcript_id=tr26
NC_037328.1	LoRTIA	exon	7122716	7122782	1	+	.	ID=id226;Parent=tr28;transcript_id=tr28
NC_037328.1	LoRTIA	exon	7122716	7122941	1	+	.	ID=id157;Parent=tr23;transcript_id=tr23
NC_037328.1	LoRTIA	exon	7122854	7122941	9	+	.	ID=id143;Parent=tr22;transcript_id=tr22
NC_037328.1	LoRTIA	exon	7122854	7122941	3	+	.	ID=id171;Parent=tr24;transcript_id=tr24
NC_037328.1	LoRTIA	exon	7122854	7122941	1	+	.	ID=id199;Parent=tr26;transcript_id=tr26
NC_037328.1	LoRTIA	exon	7122854	7122941	1	+	.	ID=id213;Parent=tr27;transcript_id=tr27
NC_037328.1	LoRTIA	exon	7122854	7122941	1	+	.	ID=id227;Parent=tr28;transcript_id=tr28
NC_037328.1	LoRTIA	exon	7122854	7123148	1	+	.	ID=id129;Parent=tr21;transcript_id=tr21
NC_037328.1	LoRTIA	exon	7123033	7123148	9	+	.	ID=id144;Parent=tr22;transcript_id=tr22
NC_037328.1	LoRTIA	exon	7123033	7123148	1	+	.	ID=id158;Parent=tr23;transcript_id=tr23
NC_037328.1	LoRTIA	exon	7123033	7123148	3	+	.	ID=id172;Parent=tr24;transcript_id=tr24
NC_037328.1	LoRTIA	exon	7123033	7123148	1	+	.	ID=id185;Parent=tr25;transcript_id=tr25
NC_037328.1	LoRTIA	exon	7123033	7123148	1	+	.	ID=id200;Parent=tr26;transcript_id=tr26
NC_037328.1	LoRTIA	exon	7123033	7123148	1	+	.	ID=id214;Parent=tr27;transcript_id=tr27
NC_037328.1	LoRTIA	exon	7123033	7123148	1	+	.	ID=id228;Parent=tr28;transcript_id=tr28
NC_037328.1	LoRTIA	exon	7123722	7123793	1	+	.	ID=id130;Parent=tr21;transcript_id=tr21
NC_037328.1	LoRTIA	exon	7123722	7123793	9	+	.	ID=id145;Parent=tr22;transcript_id=tr22
NC_037328.1	LoRTIA	exon	7123722	7123793	1	+	.	ID=id159;Parent=tr23;transcript_id=tr23
NC_037328.1	LoRTIA	exon	7123722	7123793	3	+	.	ID=id173;Parent=tr24;transcript_id=tr24
NC_037328.1	LoRTIA	exon	7123722	7123793	1	+	.	ID=id186;Parent=tr25;transcript_id=tr25
NC_037328.1	LoRTIA	exon	7123722	7123793	1	+	.	ID=id201;Parent=tr26;transcript_id=tr26
NC_037328.1	LoRTIA	exon	7123722	7123793	1	+	.	ID=id215;Parent=tr27;transcript_id=tr27
NC_037328.1	LoRTIA	exon	7123722	7123793	1	+	.	ID=id229;Parent=tr28;transcript_id=tr28
NC_037328.1	LoRTIA	exon	7123874	7124038	1	+	.	ID=id131;Parent=tr21;transcript_id=tr21
NC_037328.1	LoRTIA	exon	7123874	7124038	9	+	.	ID=id146;Parent=tr22;transcript_id=tr22
NC_037328.1	LoRTIA	exon	7123874	7124038	1	+	.	ID=id160;Parent=tr23;transcript_id=tr23
NC_037328.1	LoRTIA	exon	7123874	7124038	3	+	.	ID=id174;Parent=tr24;transcript_id=tr24
NC_037328.1	LoRTIA	exon	7123874	7124038	1	+	.	ID=id187;Parent=tr25;transcript_id=tr25
NC_037328.1	LoRTIA	exon	7123874	7124038	1	+	.	ID=id202;Parent=tr26;transcript_id=tr26
NC_037328.1	LoRTIA	exon	7123874	7124038	1	+	.	ID=id216;Parent=tr27;transcript_id=tr27
NC_037328.1	LoRTIA	exon	7123874	7124038	1	+	.	ID=id230;Parent=tr28;transcript_id=tr28
NC_037328.1	LoRTIA	exon	7124333	7124453	5	+	.	ID=id233;Parent=tr29;transcript_id=tr29
NC_037328.1	LoRTIA	mRNA	7124333	7127953	5	+	.	ID=tr29;transcript_id=tr29
NC_037328.1	LoRTIA	exon	7124334	7124453	1	+	.	ID=id132;Parent=tr21;transcript_id=tr21
NC_037328.1	LoRTIA	exon	7124334	7124453	9	+	.	ID=id147;Parent=tr22;transcript_id=tr22
NC_037328.1	LoRTIA	exon	7124334	7124453	1	+	.	ID=id161;Parent=tr23;transcript_id=tr23
NC_037328.1	LoRTIA	exon	7124334	7124453	3	+	.	ID=id175;Parent=tr24;transcript_id=tr24
NC_037328.1	LoRTIA	exon	7124334	7124453	1	+	.	ID=id188;Parent=tr25;transcript_id=tr25
NC_037328.1	LoRTIA	exon	7124334	7124453	1	+	.	ID=id203;Parent=tr26;transcript_id=tr26
NC_037328.1	LoRTIA	exon	7124334	7124453	1	+	.	ID=id217;Parent=tr27;transcript_id=tr27
NC_037328.1	LoRTIA	exon	7124334	7124453	1	+	.	ID=id231;Parent=tr28;transcript_id=tr28
NC_037328.1	LoRTIA	exon	7127725	7127953	1	+	.	ID=id133;Parent=tr21;transcript_id=tr21
NC_037328.1	LoRTIA	exon	7127725	7127953	9	+	.	ID=id148;Parent=tr22;transcript_id=tr22
NC_037328.1	LoRTIA	exon	7127725	7127953	1	+	.	ID=id162;Parent=tr23;transcript_id=tr23
NC_037328.1	LoRTIA	exon	7127725	7127953	3	+	.	ID=id176;Parent=tr24;transcript_id=tr24
NC_037328.1	LoRTIA	exon	7127725	7127953	1	+	.	ID=id189;Parent=tr25;transcript_id=tr25
NC_037328.1	LoRTIA	exon	7127725	7127953	1	+	.	ID=id218;Parent=tr27;transcript_id=tr27
NC_037328.1	LoRTIA	exon	7127725	7127953	1	+	.	ID=id232;Parent=tr28;transcript_id=tr28
NC_037328.1	LoRTIA	exon	7127725	7127953	5	+	.	ID=id234;Parent=tr29;transcript_id=tr29
NC_037328.1	LoRTIA	exon	7127725	7128096	1	+	.	ID=id204;Parent=tr26;transcript_id=tr26
NC_037328.1	LoRTIA	exon	10231769	10231977	2	+	.	ID=id235;Parent=tr30;transcript_id=tr30
NC_037328.1	LoRTIA	exon	10231769	10231977	2	+	.	ID=id251;Parent=tr31;transcript_id=tr31
NC_037328.1	LoRTIA	exon	10231769	10231977	1	+	.	ID=id269;Parent=tr32;transcript_id=tr32
NC_037328.1	LoRTIA	mRNA	10231769	10543975	2	+	.	ID=tr30;transcript_id=tr30
NC_037328.1	LoRTIA	mRNA	10231769	10543975	2	+	.	ID=tr31;transcript_id=tr31
NC_037328.1	LoRTIA	mRNA	10231769	10544228	1	+	.	ID=tr32;transcript_id=tr32
NC_037328.1	LoRTIA	exon	10300390	10300557	2	+	.	ID=id236;Parent=tr30;transcript_id=tr30
NC_037328.1	LoRTIA	exon	10300390	10300557	2	+	.	ID=id252;Parent=tr31;transcript_id=tr31
NC_037328.1	LoRTIA	exon	10300390	10300557	1	+	.	ID=id270;Parent=tr32;transcript_id=tr32
NC_037328.1	LoRTIA	exon	10326795	10326924	2	+	.	ID=id237;Parent=tr30;transcript_id=tr30
NC_037328.1	LoRTIA	exon	10326795	10326924	2	+	.	ID=id253;Parent=tr31;transcript_id=tr31
NC_037328.1	LoRTIA	exon	10326795	10326924	1	+	.	ID=id271;Parent=tr32;transcript_id=tr32
NC_037328.1	LoRTIA	exon	10360228	10360340	2	+	.	ID=id238;Parent=tr30;transcript_id=tr30
NC_037328.1	LoRTIA	exon	10360228	10360340	2	+	.	ID=id254;Parent=tr31;transcript_id=tr31
NC_037328.1	LoRTIA	exon	10360228	10360340	1	+	.	ID=id272;Parent=tr32;transcript_id=tr32
NC_037328.1	LoRTIA	exon	10362750	10362943	2	+	.	ID=id239;Parent=tr30;transcript_id=tr30
NC_037328.1	LoRTIA	exon	10362750	10362943	2	+	.	ID=id255;Parent=tr31;transcript_id=tr31
NC_037328.1	LoRTIA	exon	10362750	10362943	1	+	.	ID=id273;Parent=tr32;transcript_id=tr32
NC_037328.1	LoRTIA	exon	10400541	10400743	2	+	.	ID=id240;Parent=tr30;transcript_id=tr30
NC_037328.1	LoRTIA	exon	10400541	10400743	2	+	.	ID=id256;Parent=tr31;transcript_id=tr31
NC_037328.1	LoRTIA	exon	10400541	10400743	1	+	.	ID=id274;Parent=tr32;transcript_id=tr32
NC_037328.1	LoRTIA	exon	10418538	10418705	2	+	.	ID=id257;Parent=tr31;transcript_id=tr31
NC_037328.1	LoRTIA	exon	10418538	10418705	1	+	.	ID=id275;Parent=tr32;transcript_id=tr32
NC_037328.1	LoRTIA	exon	10421280	10421336	2	+	.	ID=id258;Parent=tr31;transcript_id=tr31
NC_037328.1	LoRTIA	exon	10421280	10421336	1	+	.	ID=id276;Parent=tr32;transcript_id=tr32
NC_037328.1	LoRTIA	exon	10434729	10434862	2	+	.	ID=id241;Parent=tr30;transcript_id=tr30
NC_037328.1	LoRTIA	exon	10434729	10434862	2	+	.	ID=id259;Parent=tr31;transcript_id=tr31
NC_037328.1	LoRTIA	exon	10434729	10434862	1	+	.	ID=id277;Parent=tr32;transcript_id=tr32
NC_037328.1	LoRTIA	exon	10444444	10444518	2	+	.	ID=id242;Parent=tr30;transcript_id=tr30
NC_037328.1	LoRTIA	exon	10444444	10444518	2	+	.	ID=id260;Parent=tr31;transcript_id=tr31
NC_037328.1	LoRTIA	exon	10444444	10444518	1	+	.	ID=id278;Parent=tr32;transcript_id=tr32
NC_037328.1	LoRTIA	exon	10445909	10446067	2	+	.	ID=id243;Parent=tr30;transcript_id=tr30
NC_037328.1	LoRTIA	exon	10445909	10446067	2	+	.	ID=id261;Parent=tr31;transcript_id=tr31
NC_037328.1	LoRTIA	exon	10445909	10446067	1	+	.	ID=id279;Parent=tr32;transcript_id=tr32
NC_037328.1	LoRTIA	exon	10469111	10469239	2	+	.	ID=id244;Parent=tr30;transcript_id=tr30
NC_037328.1	LoRTIA	exon	10469111	10469239	2	+	.	ID=id262;Parent=tr31;transcript_id=tr31
NC_037328.1	LoRTIA	exon	10469111	10469239	1	+	.	ID=id280;Parent=tr32;transcript_id=tr32
NC_037328.1	LoRTIA	exon	10473331	10473430	2	+	.	ID=id245;Parent=tr30;transcript_id=tr30
NC_037328.1	LoRTIA	exon	10473331	10473430	2	+	.	ID=id263;Parent=tr31;transcript_id=tr31
NC_037328.1	LoRTIA	exon	10473331	10473430	1	+	.	ID=id281;Parent=tr32;transcript_id=tr32
NC_037328.1	LoRTIA	exon	10512127	10512348	2	+	.	ID=id246;Parent=tr30;transcript_id=tr30
NC_037328.1	LoRTIA	exon	10512127	10512348	2	+	.	ID=id264;Parent=tr31;transcript_id=tr31
NC_037328.1	LoRTIA	exon	10512127	10512348	1	+	.	ID=id282;Parent=tr32;transcript_id=tr32
NC_037328.1	LoRTIA	exon	10520949	10521002	2	+	.	ID=id247;Parent=tr30;transcript_id=tr30
NC_037328.1	LoRTIA	exon	10520949	10521002	2	+	.	ID=id265;Parent=tr31;transcript_id=tr31
NC_037328.1	LoRTIA	exon	10520949	10521002	1	+	.	ID=id283;Parent=tr32;transcript_id=tr32
NC_037328.1	LoRTIA	exon	10527698	10527798	2	+	.	ID=id248;Parent=tr30;transcript_id=tr30
NC_037328.1	LoRTIA	exon	10527698	10527798	2	+	.	ID=id266;Parent=tr31;transcript_id=tr31
NC_037328.1	LoRTIA	exon	10527698	10527798	1	+	.	ID=id284;Parent=tr32;transcript_id=tr32
NC_037328.1	LoRTIA	exon	10531005	10531151	2	+	.	ID=id249;Parent=tr30;transcript_id=tr30
NC_037328.1	LoRTIA	exon	10531005	10531151	2	+	.	ID=id267;Parent=tr31;transcript_id=tr31
NC_037328.1	LoRTIA	exon	10531005	10531151	1	+	.	ID=id285;Parent=tr32;transcript_id=tr32
NC_037328.1	LoRTIA	exon	10543005	10543975	2	+	.	ID=id250;Parent=tr30;transcript_id=tr30
NC_037328.1	LoRTIA	exon	10543005	10543975	2	+	.	ID=id268;Parent=tr31;transcript_id=tr31
NC_037328.1	LoRTIA	exon	10543005	10544228	1	+	.	ID=id286;Parent=tr32;transcript_id=tr32
NC_037328.1	LoRTIA	exon	10690999	10691688	1	+	.	ID=id287;Parent=tr33;transcript_id=tr33
NC_037328.1	LoRTIA	mRNA	10690999	10698961	1	+	.	ID=tr33;transcript_id=tr33
NC_037328.1	LoRTIA	exon	10691773	10691810	5	+	.	ID=id295;Parent=tr36;transcript_id=tr36
NC_037328.1	LoRTIA	exon	10691773	10691810	1	+	.	ID=id303;Parent=tr38;transcript_id=tr38
NC_037328.1	LoRTIA	exon	10691773	10691821	6	+	.	ID=id291;Parent=tr34;transcript_id=tr34
NC_037328.1	LoRTIA	exon	10691773	10691821	27	+	.	ID=id299;Parent=tr37;transcript_id=tr37
NC_037328.1	LoRTIA	mRNA	10691773	10698910	6	+	.	ID=tr34;transcript_id=tr34
NC_037328.1	LoRTIA	mRNA	10691773	10698910	1	+	.	ID=tr38;transcript_id=tr38
NC_037328.1	LoRTIA	mRNA	10691773	10698910	1	+	.	ID=tr39;transcript_id=tr39
NC_037328.1	LoRTIA	mRNA	10691773	10698961	1	+	.	ID=tr35;transcript_id=tr35
NC_037328.1	LoRTIA	mRNA	10691773	10698961	5	+	.	ID=tr36;transcript_id=tr36
NC_037328.1	LoRTIA	mRNA	10691773	10698961	27	+	.	ID=tr37;transcript_id=tr37
NC_037328.1	LoRTIA	exon	10695170	10695340	1	+	.	ID=id288;Parent=tr33;transcript_id=tr33
NC_037328.1	LoRTIA	exon	10695170	10695340	6	+	.	ID=id292;Parent=tr34;transcript_id=tr34
NC_037328.1	LoRTIA	exon	10695170	10695340	5	+	.	ID=id296;Parent=tr36;transcript_id=tr36
NC_037328.1	LoRTIA	exon	10695170	10695340	27	+	.	ID=id300;Parent=tr37;transcript_id=tr37
NC_037328.1	LoRTIA	exon	10695170	10695340	1	+	.	ID=id304;Parent=tr38;transcript_id=tr38
NC_037328.1	LoRTIA	exon	10698056	10698180	1	+	.	ID=id289;Parent=tr33;transcript_id=tr33
NC_037328.1	LoRTIA	exon	10698056	10698180	6	+	.	ID=id293;Parent=tr34;transcript_id=tr34
NC_037328.1	LoRTIA	exon	10698056	10698180	5	+	.	ID=id297;Parent=tr36;transcript_id=tr36
NC_037328.1	LoRTIA	exon	10698056	10698180	27	+	.	ID=id301;Parent=tr37;transcript_id=tr37
NC_037328.1	LoRTIA	exon	10698056	10698180	1	+	.	ID=id305;Parent=tr38;transcript_id=tr38
NC_037328.1	LoRTIA	exon	10698067	10698180	14	+	.	ID=id307;Parent=tr40;transcript_id=tr40
NC_037328.1	LoRTIA	exon	10698067	10698180	5	+	.	ID=id309;Parent=tr41;transcript_id=tr41
NC_037328.1	LoRTIA	mRNA	10698067	10698910	5	+	.	ID=tr41;transcript_id=tr41
NC_037328.1	LoRTIA	mRNA	10698067	10698961	14	+	.	ID=tr40;transcript_id=tr40
NC_037328.1	LoRTIA	exon	10698785	10698910	6	+	.	ID=id294;Parent=tr34;transcript_id=tr34
NC_037328.1	LoRTIA	exon	10698785	10698910	1	+	.	ID=id306;Parent=tr38;transcript_id=tr38
NC_037328.1	LoRTIA	exon	10698785	10698910	5	+	.	ID=id310;Parent=tr41;transcript_id=tr41
NC_037328.1	LoRTIA	exon	10698785	10698961	1	+	.	ID=id290;Parent=tr33;transcript_id=tr33
NC_037328.1	LoRTIA	exon	10698785	10698961	5	+	.	ID=id298;Parent=tr36;transcript_id=tr36
NC_037328.1	LoRTIA	exon	10698785	10698961	27	+	.	ID=id302;Parent=tr37;transcript_id=tr37
NC_037328.1	LoRTIA	exon	10698785	10698961	14	+	.	ID=id308;Parent=tr40;transcript_id=tr40
NC_037328.1	LoRTIA	exon	10823318	10823415	1	+	.	ID=id311;Parent=tr42;transcript_id=tr42
NC_037328.1	LoRTIA	mRNA	10823318	10839082	1	+	.	ID=tr42;transcript_id=tr42
NC_037328.1	LoRTIA	exon	10824185	10824391	1	+	.	ID=id312;Parent=tr42;transcript_id=tr42
NC_037328.1	LoRTIA	exon	10826170	10826309	1	+	.	ID=id313;Parent=tr42;transcript_id=tr42
NC_037328.1	LoRTIA	exon	10828000	10828099	1	+	.	ID=id314;Parent=tr42;transcript_id=tr42
NC_037328.1	LoRTIA	exon	10829491	10829558	1	+	.	ID=id315;Parent=tr42;transcript_id=tr42
NC_037328.1	LoRTIA	exon	10832352	10832464	1	+	.	ID=id316;Parent=tr42;transcript_id=tr42
NC_037328.1	LoRTIA	exon	10833737	10833802	1	+	.	ID=id317;Parent=tr42;transcript_id=tr42
NC_037328.1	LoRTIA	exon	10834721	10834874	1	+	.	ID=id318;Parent=tr42;transcript_id=tr42
NC_037328.1	LoRTIA	exon	10836800	10836847	1	+	.	ID=id319;Parent=tr42;transcript_id=tr42
NC_037328.1	LoRTIA	exon	10838980	10839082	1	+	.	ID=id320;Parent=tr42;transcript_id=tr42
NC_037328.1	LoRTIA	mRNA	11580798	11581237	3	+	.	ID=tr43;transcript_id=tr43
NC_037328.1	LoRTIA	exon	19418198	19418330	1	+	.	ID=id321;Parent=tr44;transcript_id=tr44
NC_037328.1	LoRTIA	mRNA	19418198	19437165	1	+	.	ID=tr44;transcript_id=tr44
NC_037328.1	LoRTIA	exon	19418216	19418330	1	+	.	ID=id331;Parent=tr46;transcript_id=tr46
NC_037328.1	LoRTIA	exon	19418216	19418401	1	+	.	ID=id326;Parent=tr45;transcript_id=tr45
NC_037328.1	LoRTIA	mRNA	19418216	19437165	1	+	.	ID=tr45;transcript_id=tr45
NC_037328.1	LoRTIA	mRNA	19418216	19437165	1	+	.	ID=tr46;transcript_id=tr46
NC_037328.1	LoRTIA	exon	19421761	19421939	1	+	.	ID=id322;Parent=tr44;transcript_id=tr44
NC_037328.1	LoRTIA	exon	19421761	19421939	1	+	.	ID=id327;Parent=tr45;transcript_id=tr45
NC_037328.1	LoRTIA	exon	19421761	19421939	1	+	.	ID=id332;Parent=tr46;transcript_id=tr46
NC_037328.1	LoRTIA	exon	19426374	19426511	1	+	.	ID=id323;Parent=tr44;transcript_id=tr44
NC_037328.1	LoRTIA	exon	19426374	19426511	1	+	.	ID=id328;Parent=tr45;transcript_id=tr45
NC_037328.1	LoRTIA	exon	19426374	19426511	1	+	.	ID=id333;Parent=tr46;transcript_id=tr46
NC_037328.1	LoRTIA	exon	19431423	19431630	1	+	.	ID=id324;Parent=tr44;transcript_id=tr44
NC_037328.1	LoRTIA	exon	19431423	19431630	1	+	.	ID=id329;Parent=tr45;transcript_id=tr45
NC_037328.1	LoRTIA	exon	19431423	19431630	1	+	.	ID=id334;Parent=tr46;transcript_id=tr46
NC_037328.1	LoRTIA	exon	19436503	19437165	1	+	.	ID=id325;Parent=tr44;transcript_id=tr44
NC_037328.1	LoRTIA	exon	19436503	19437165	1	+	.	ID=id330;Parent=tr45;transcript_id=tr45
NC_037328.1	LoRTIA	exon	19436503	19437165	1	+	.	ID=id335;Parent=tr46;transcript_id=tr46
NC_037328.1	LoRTIA	exon	22783943	22783976	2	+	.	ID=id336;Parent=tr47;transcript_id=tr47
NC_037328.1	LoRTIA	mRNA	22783943	22796096	2	+	.	ID=tr47;transcript_id=tr47
NC_037328.1	LoRTIA	exon	22786491	22786831	2	+	.	ID=id337;Parent=tr47;transcript_id=tr47
NC_037328.1	LoRTIA	exon	22789570	22789783	2	+	.	ID=id338;Parent=tr47;transcript_id=tr47
NC_037328.1	LoRTIA	exon	22791639	22791806	2	+	.	ID=id339;Parent=tr47;transcript_id=tr47
NC_037328.1	LoRTIA	exon	22792745	22796096	2	+	.	ID=id340;Parent=tr47;transcript_id=tr47
NC_037328.1	LoRTIA	mRNA	23043352	23044226	1	+	.	ID=tr49;transcript_id=tr49
NC_037328.1	LoRTIA	mRNA	23043352	23044249	237	+	.	ID=tr48;transcript_id=tr48
NC_037328.1	LoRTIA	exon	35381284	35381530	1	+	.	ID=id341;Parent=tr50;transcript_id=tr50
NC_037328.1	LoRTIA	exon	35381284	35381530	1	+	.	ID=id347;Parent=tr51;transcript_id=tr51
NC_037328.1	LoRTIA	mRNA	35381284	35413989	1	+	.	ID=tr51;transcript_id=tr51
NC_037328.1	LoRTIA	mRNA	35381284	35415196	1	+	.	ID=tr50;transcript_id=tr50
NC_037328.1	LoRTIA	exon	35398925	35399016	1	+	.	ID=id342;Parent=tr50;transcript_id=tr50
NC_037328.1	LoRTIA	exon	35398925	35399016	1	+	.	ID=id348;Parent=tr51;transcript_id=tr51
NC_037328.1	LoRTIA	exon	35403016	35403210	1	+	.	ID=id343;Parent=tr50;transcript_id=tr50
NC_037328.1	LoRTIA	exon	35403016	35403210	1	+	.	ID=id349;Parent=tr51;transcript_id=tr51
NC_037328.1	LoRTIA	exon	35406908	35407010	1	+	.	ID=id344;Parent=tr50;transcript_id=tr50
NC_037328.1	LoRTIA	exon	35406908	35407010	1	+	.	ID=id350;Parent=tr51;transcript_id=tr51
NC_037328.1	LoRTIA	exon	35413192	35413298	1	+	.	ID=id345;Parent=tr50;transcript_id=tr50
NC_037328.1	LoRTIA	exon	35413192	35413298	1	+	.	ID=id351;Parent=tr51;transcript_id=tr51
NC_037328.1	LoRTIA	exon	35413500	35413989	1	+	.	ID=id352;Parent=tr51;transcript_id=tr51
NC_037328.1	LoRTIA	exon	35413500	35415196	1	+	.	ID=id346;Parent=tr50;transcript_id=tr50
NC_037328.1	LoRTIA	exon	36060168	36060855	1	-	.	ID=id353;Parent=tr52;transcript_id=tr52
NC_037328.1	LoRTIA	mRNA	36060168	36063697	1	-	.	ID=tr52;transcript_id=tr52
NC_037328.1	LoRTIA	exon	36062768	36062939	1	-	.	ID=id354;Parent=tr52;transcript_id=tr52
NC_037328.1	LoRTIA	exon	36063525	36063697	1	-	.	ID=id355;Parent=tr52;transcript_id=tr52
NC_037328.1	LoRTIA	mRNA	40948887	40950564	22	+	.	ID=tr53;transcript_id=tr53
NC_037328.1	LoRTIA	mRNA	40950372	40950564	6	+	.	ID=tr54;transcript_id=tr54
NC_037328.1	LoRTIA	exon	43110012	43113767	1	-	.	ID=id388;Parent=tr57;transcript_id=tr57
NC_037328.1	LoRTIA	exon	43110012	43113769	2	-	.	ID=id356;Parent=tr55;transcript_id=tr55
NC_037328.1	LoRTIA	exon	43110012	43113769	6	-	.	ID=id372;Parent=tr56;transcript_id=tr56
NC_037328.1	LoRTIA	exon	43110012	43113769	1	-	.	ID=id404;Parent=tr58;transcript_id=tr58
NC_037328.1	LoRTIA	exon	43110012	43113769	1	-	.	ID=id420;Parent=tr59;transcript_id=tr59
NC_037328.1	LoRTIA	exon	43110012	43113769	1	-	.	ID=id434;Parent=tr60;transcript_id=tr60
NC_037328.1	LoRTIA	mRNA	43110012	43194601	1	-	.	ID=tr58;transcript_id=tr58
NC_037328.1	LoRTIA	mRNA	43110012	43195091	6	-	.	ID=tr56;transcript_id=tr56
NC_037328.1	LoRTIA	mRNA	43110012	43195091	1	-	.	ID=tr57;transcript_id=tr57
NC_037328.1	LoRTIA	mRNA	43110012	43195102	2	-	.	ID=tr55;transcript_id=tr55
NC_037328.1	LoRTIA	mRNA	43110012	43195102	1	-	.	ID=tr59;transcript_id=tr59
NC_037328.1	LoRTIA	mRNA	43110012	43195102	1	-	.	ID=tr60;transcript_id=tr60
NC_037328.1	LoRTIA	mRNA	43110422	43111525	1	-	.	ID=tr61;transcript_id=tr61
NC_037328.1	LoRTIA	exon	43112808	43113769	2	-	.	ID=id449;Parent=tr62;transcript_id=tr62
NC_037328.1	LoRTIA	mRNA	43112808	43195091	2	-	.	ID=tr62;transcript_id=tr62
NC_037328.1	LoRTIA	exon	43114430	43114567	2	-	.	ID=id357;Parent=tr55;transcript_id=tr55
NC_037328.1	LoRTIA	exon	43114430	43114567	6	-	.	ID=id373;Parent=tr56;transcript_id=tr56
NC_037328.1	LoRTIA	exon	43114430	43114567	1	-	.	ID=id389;Parent=tr57;transcript_id=tr57
NC_037328.1	LoRTIA	exon	43114430	43114567	1	-	.	ID=id405;Parent=tr58;transcript_id=tr58
NC_037328.1	LoRTIA	exon	43114430	43114567	1	-	.	ID=id421;Parent=tr59;transcript_id=tr59
NC_037328.1	LoRTIA	exon	43114430	43114567	1	-	.	ID=id435;Parent=tr60;transcript_id=tr60
NC_037328.1	LoRTIA	exon	43114430	43114567	2	-	.	ID=id450;Parent=tr62;transcript_id=tr62
NC_037328.1	LoRTIA	exon	43116615	43116664	2	-	.	ID=id358;Parent=tr55;transcript_id=tr55
NC_037328.1	LoRTIA	exon	43116615	43116664	6	-	.	ID=id374;Parent=tr56;transcript_id=tr56
NC_037328.1	LoRTIA	exon	43116615	43116664	1	-	.	ID=id390;Parent=tr57;transcript_id=tr57
NC_037328.1	LoRTIA	exon	43116615	43116664	1	-	.	ID=id406;Parent=tr58;transcript_id=tr58
NC_037328.1	LoRTIA	exon	43116615	43116664	1	-	.	ID=id422;Parent=tr59;transcript_id=tr59
NC_037328.1	LoRTIA	exon	43116615	43116664	1	-	.	ID=id436;Parent=tr60;transcript_id=tr60
NC_037328.1	LoRTIA	exon	43116615	43116664	2	-	.	ID=id451;Parent=tr62;transcript_id=tr62
NC_037328.1	LoRTIA	exon	43120519	43120616	1	-	.	ID=id437;Parent=tr60;transcript_id=tr60
NC_037328.1	LoRTIA	exon	43120523	43120616	2	-	.	ID=id359;Parent=tr55;transcript_id=tr55
NC_037328.1	LoRTIA	exon	43120523	43120616	6	-	.	ID=id375;Parent=tr56;transcript_id=tr56
NC_037328.1	LoRTIA	exon	43120523	43120616	1	-	.	ID=id391;Parent=tr57;transcript_id=tr57
NC_037328.1	LoRTIA	exon	43120523	43120616	1	-	.	ID=id407;Parent=tr58;transcript_id=tr58
NC_037328.1	LoRTIA	exon	43120523	43120616	1	-	.	ID=id423;Parent=tr59;transcript_id=tr59
NC_037328.1	LoRTIA	exon	43120523	43120616	2	-	.	ID=id452;Parent=tr62;transcript_id=tr62
NC_037328.1	LoRTIA	exon	43120524	43120616	1	-	.	ID=id465;Parent=tr63;transcript_id=tr63
NC_037328.1	LoRTIA	mRNA	43120524	43195091	1	-	.	ID=tr63;transcript_id=tr63
NC_037328.1	LoRTIA	exon	43127916	43128041	2	-	.	ID=id360;Parent=tr55;transcript_id=tr55
NC_037328.1	LoRTIA	exon	43127916	43128041	6	-	.	ID=id376;Parent=tr56;transcript_id=tr56
NC_037328.1	LoRTIA	exon	43127916	43128041	1	-	.	ID=id392;Parent=tr57;transcript_id=tr57
NC_037328.1	LoRTIA	exon	43127916	43128041	1	-	.	ID=id408;Parent=tr58;transcript_id=tr58
NC_037328.1	LoRTIA	exon	43127916	43128041	2	-	.	ID=id453;Parent=tr62;transcript_id=tr62
NC_037328.1	LoRTIA	exon	43127916	43128041	1	-	.	ID=id466;Parent=tr63;transcript_id=tr63
NC_037328.1	LoRTIA	exon	43127916	43128273	1	-	.	ID=id438;Parent=tr60;transcript_id=tr60
NC_037328.1	LoRTIA	exon	43127916	43129241	1	-	.	ID=id424;Parent=tr59;transcript_id=tr59
NC_037328.1	LoRTIA	exon	43128187	43128273	2	-	.	ID=id361;Parent=tr55;transcript_id=tr55
NC_037328.1	LoRTIA	exon	43128187	43128273	6	-	.	ID=id377;Parent=tr56;transcript_id=tr56
NC_037328.1	LoRTIA	exon	43128187	43128273	1	-	.	ID=id393;Parent=tr57;transcript_id=tr57
NC_037328.1	LoRTIA	exon	43128187	43128273	1	-	.	ID=id409;Parent=tr58;transcript_id=tr58
NC_037328.1	LoRTIA	exon	43128187	43128273	2	-	.	ID=id454;Parent=tr62;transcript_id=tr62
NC_037328.1	LoRTIA	exon	43128187	43128273	1	-	.	ID=id467;Parent=tr63;transcript_id=tr63
NC_037328.1	LoRTIA	exon	43129091	43129241	2	-	.	ID=id362;Parent=tr55;transcript_id=tr55
NC_037328.1	LoRTIA	exon	43129091	43129241	6	-	.	ID=id378;Parent=tr56;transcript_id=tr56
NC_037328.1	LoRTIA	exon	43129091	43129241	1	-	.	ID=id394;Parent=tr57;transcript_id=tr57
NC_037328.1	LoRTIA	exon	43129091	43129241	1	-	.	ID=id410;Parent=tr58;transcript_id=tr58
NC_037328.1	LoRTIA	exon	43129091	43129241	1	-	.	ID=id439;Parent=tr60;transcript_id=tr60
NC_037328.1	LoRTIA	exon	43129091	43129241	2	-	.	ID=id455;Parent=tr62;transcript_id=tr62
NC_037328.1	LoRTIA	exon	43129091	43129241	1	-	.	ID=id468;Parent=tr63;transcript_id=tr63
NC_037328.1	LoRTIA	exon	43131666	43131790	2	-	.	ID=id363;Parent=tr55;transcript_id=tr55
NC_037328.1	LoRTIA	exon	43131666	43131790	6	-	.	ID=id379;Parent=tr56;transcript_id=tr56
NC_037328.1	LoRTIA	exon	43131666	43131790	1	-	.	ID=id395;Parent=tr57;transcript_id=tr57
NC_037328.1	LoRTIA	exon	43131666	43131790	1	-	.	ID=id411;Parent=tr58;transcript_id=tr58
NC_037328.1	LoRTIA	exon	43131666	43131790	1	-	.	ID=id425;Parent=tr59;transcript_id=tr59
NC_037328.1	LoRTIA	exon	43131666	43131790	1	-	.	ID=id440;Parent=tr60;transcript_id=tr60
NC_037328.1	LoRTIA	exon	43131666	43131790	2	-	.	ID=id456;Parent=tr62;transcript_id=tr62
NC_037328.1	LoRTIA	exon	43131666	43131790	1	-	.	ID=id469;Parent=tr63;transcript_id=tr63
NC_037328.1	LoRTIA	exon	43133177	43133392	2	-	.	ID=id364;Parent=tr55;transcript_id=tr55
NC_037328.1	LoRTIA	exon	43133177	43133392	6	-	.	ID=id380;Parent=tr56;transcript_id=tr56
NC_037328.1	LoRTIA	exon	43133177	43133392	1	-	.	ID=id396;Parent=tr57;transcript_id=tr57
NC_037328.1	LoRTIA	exon	43133177	43133392	1	-	.	ID=id412;Parent=tr58;transcript_id=tr58
NC_037328.1	LoRTIA	exon	43133177	43133392	1	-	.	ID=id426;Parent=tr59;transcript_id=tr59
NC_037328.1	LoRTIA	exon	43133177	43133392	1	-	.	ID=id441;Parent=tr60;transcript_id=tr60
NC_037328.1	LoRTIA	exon	43133177	43133392	2	-	.	ID=id457;Parent=tr62;transcript_id=tr62
NC_037328.1	LoRTIA	exon	43133177	43133392	1	-	.	ID=id470;Parent=tr63;transcript_id=tr63
NC_037328.1	LoRTIA	exon	43133205	43133392	1	-	.	ID=id477;Parent=tr64;transcript_id=tr64
NC_037328.1	LoRTIA	mRNA	43133205	43195091	1	-	.	ID=tr64;transcript_id=tr64
NC_037328.1	LoRTIA	exon	43134788	43134828	2	-	.	ID=id365;Parent=tr55;transcript_id=tr55
NC_037328.1	LoRTIA	exon	43134788	43134828	6	-	.	ID=id381;Parent=tr56;transcript_id=tr56
NC_037328.1	LoRTIA	exon	43134788	43134828	1	-	.	ID=id397;Parent=tr57;transcript_id=tr57
NC_037328.1	LoRTIA	exon	43134788	43134828	1	-	.	ID=id413;Parent=tr58;transcript_id=tr58
NC_037328.1	LoRTIA	exon	43134788	43134828	1	-	.	ID=id427;Parent=tr59;transcript_id=tr59
NC_037328.1	LoRTIA	exon	43134788	43134828	1	-	.	ID=id442;Parent=tr60;transcript_id=tr60
NC_037328.1	LoRTIA	exon	43134788	43134828	2	-	.	ID=id458;Parent=tr62;transcript_id=tr62
NC_037328.1	LoRTIA	exon	43134788	43134828	1	-	.	ID=id471;Parent=tr63;transcript_id=tr63
NC_037328.1	LoRTIA	exon	43134788	43134828	1	-	.	ID=id478;Parent=tr64;transcript_id=tr64
NC_037328.1	LoRTIA	exon	43136451	43136584	2	-	.	ID=id366;Parent=tr55;transcript_id=tr55
NC_037328.1	LoRTIA	exon	43136451	43136584	6	-	.	ID=id382;Parent=tr56;transcript_id=tr56
NC_037328.1	LoRTIA	exon	43136451	43136584	1	-	.	ID=id414;Parent=tr58;transcript_id=tr58
NC_037328.1	LoRTIA	exon	43136451	43136584	1	-	.	ID=id428;Parent=tr59;transcript_id=tr59
NC_037328.1	LoRTIA	exon	43136451	43136584	1	-	.	ID=id443;Parent=tr60;transcript_id=tr60
NC_037328.1	LoRTIA	exon	43136451	43136584	2	-	.	ID=id459;Parent=tr62;transcript_id=tr62
NC_037328.1	LoRTIA	exon	43136451	43136584	1	-	.	ID=id472;Parent=tr63;transcript_id=tr63
NC_037328.1	LoRTIA	exon	43136451	43136584	1	-	.	ID=id479;Parent=tr64;transcript_id=tr64
NC_037328.1	LoRTIA	exon	43136453	43136584	1	-	.	ID=id398;Parent=tr57;transcript_id=tr57
NC_037328.1	LoRTIA	exon	43136879	43136951	2	-	.	ID=id367;Parent=tr55;transcript_id=tr55
NC_037328.1	LoRTIA	exon	43136879	43136951	6	-	.	ID=id383;Parent=tr56;transcript_id=tr56
NC_037328.1	LoRTIA	exon	43136879	43136951	1	-	.	ID=id399;Parent=tr57;transcript_id=tr57
NC_037328.1	LoRTIA	exon	43136879	43136951	1	-	.	ID=id415;Parent=tr58;transcript_id=tr58
NC_037328.1	LoRTIA	exon	43136879	43136951	1	-	.	ID=id429;Parent=tr59;transcript_id=tr59
NC_037328.1	LoRTIA	exon	43136879	43136951	1	-	.	ID=id444;Parent=tr60;transcript_id=tr60
NC_037328.1	LoRTIA	exon	43136879	43136951	2	-	.	ID=id460;Parent=tr62;transcript_id=tr62
NC_037328.1	LoRTIA	exon	43136879	43136951	1	-	.	ID=id473;Parent=tr63;transcript_id=tr63
NC_037328.1	LoRTIA	exon	43136879	43136951	1	-	.	ID=id480;Parent=tr64;transcript_id=tr64
NC_037328.1	LoRTIA	exon	43139093	43139289	1	-	.	ID=id485;Parent=tr65;transcript_id=tr65
NC_037328.1	LoRTIA	exon	43139093	43139289	1	-	.	ID=id490;Parent=tr66;transcript_id=tr66
NC_037328.1	LoRTIA	exon	43139093	43139289	1	-	.	ID=id494;Parent=tr67;transcript_id=tr67
NC_037328.1	LoRTIA	mRNA	43139093	43194601	1	-	.	ID=tr67;transcript_id=tr67
NC_037328.1	LoRTIA	mRNA	43139093	43195091	1	-	.	ID=tr65;transcript_id=tr65
NC_037328.1	LoRTIA	mRNA	43139093	43195091	1	-	.	ID=tr66;transcript_id=tr66
NC_037328.1	LoRTIA	exon	43139238	43139289	2	-	.	ID=id368;Parent=tr55;transcript_id=tr55
NC_037328.1	LoRTIA	exon	43139238	43139289	6	-	.	ID=id384;Parent=tr56;transcript_id=tr56
NC_037328.1	LoRTIA	exon	43139238	43139289	1	-	.	ID=id400;Parent=tr57;transcript_id=tr57
NC_037328.1	LoRTIA	exon	43139238	43139289	1	-	.	ID=id416;Parent=tr58;transcript_id=tr58
NC_037328.1	LoRTIA	exon	43139238	43139289	1	-	.	ID=id430;Parent=tr59;transcript_id=tr59
NC_037328.1	LoRTIA	exon	43139238	43139289	1	-	.	ID=id445;Parent=tr60;transcript_id=tr60
NC_037328.1	LoRTIA	exon	43139238	43139289	2	-	.	ID=id461;Parent=tr62;transcript_id=tr62
NC_037328.1	LoRTIA	exon	43139238	43139289	1	-	.	ID=id474;Parent=tr63;transcript_id=tr63
NC_037328.1	LoRTIA	exon	43139238	43139289	1	-	.	ID=id481;Parent=tr64;transcript_id=tr64
NC_037328.1	LoRTIA	exon	43153442	43153579	2	-	.	ID=id369;Parent=tr55;transcript_id=tr55
NC_037328.1	LoRTIA	exon	43153442	43153579	6	-	.	ID=id385;Parent=tr56;transcript_id=tr56
NC_037328.1	LoRTIA	exon	43153442	43153579	1	-	.	ID=id401;Parent=tr57;transcript_id=tr57
NC_037328.1	LoRTIA	exon	43153442	43153579	1	-	.	ID=id417;Parent=tr58;transcript_id=tr58
NC_037328.1	LoRTIA	exon	43153442	43153579	1	-	.	ID=id431;Parent=tr59;transcript_id=tr59
NC_037328.1	LoRTIA	exon	43153442	43153579	1	-	.	ID=id446;Parent=tr60;transcript_id=tr60
NC_037328.1	LoRTIA	exon	43153442	43153579	2	-	.	ID=id462;Parent=tr62;transcript_id=tr62
NC_037328.1	LoRTIA	exon	43153442	43153579	1	-	.	ID=id475;Parent=tr63;transcript_id=tr63
NC_037328.1	LoRTIA	exon	43153442	43153579	1	-	.	ID=id482;Parent=tr64;transcript_id=tr64
NC_037328.1	LoRTIA	exon	43153442	43153579	1	-	.	ID=id486;Parent=tr65;transcript_id=tr65
NC_037328.1	LoRTIA	exon	43153442	43153579	1	-	.	ID=id491;Parent=tr66;transcript_id=tr66
NC_037328.1	LoRTIA	exon	43153442	43153579	1	-	.	ID=id495;Parent=tr67;transcript_id=tr67
NC_037328.1	LoRTIA	exon	43171696	43171923	2	-	.	ID=id370;Parent=tr55;transcript_id=tr55
NC_037328.1	LoRTIA	exon	43171696	43171923	6	-	.	ID=id386;Parent=tr56;transcript_id=tr56
NC_037328.1	LoRTIA	exon	43171696	43171923	1	-	.	ID=id402;Parent=tr57;transcript_id=tr57
NC_037328.1	LoRTIA	exon	43171696	43171923	1	-	.	ID=id418;Parent=tr58;transcript_id=tr58
NC_037328.1	LoRTIA	exon	43171696	43171923	1	-	.	ID=id432;Parent=tr59;transcript_id=tr59
NC_037328.1	LoRTIA	exon	43171696	43171923	1	-	.	ID=id447;Parent=tr60;transcript_id=tr60
NC_037328.1	LoRTIA	exon	43171696	43171923	2	-	.	ID=id463;Parent=tr62;transcript_id=tr62
NC_037328.1	LoRTIA	exon	43171696	43171923	1	-	.	ID=id483;Parent=tr64;transcript_id=tr64
NC_037328.1	LoRTIA	exon	43171696	43171923	1	-	.	ID=id487;Parent=tr65;transcript_id=tr65
NC_037328.1	LoRTIA	exon	43171696	43171923	1	-	.	ID=id492;Parent=tr66;transcript_id=tr66
NC_037328.1	LoRTIA	exon	43171696	43171923	1	-	.	ID=id496;Parent=tr67;transcript_id=tr67
NC_037328.1	LoRTIA	exon	43194558	43194601	1	-	.	ID=id419;Parent=tr58;transcript_id=tr58
NC_037328.1	LoRTIA	exon	43194558	43194601	1	-	.	ID=id497;Parent=tr67;transcript_id=tr67
NC_037328.1	LoRTIA	exon	43194558	43194622	1	-	.	ID=id488;Parent=tr65;transcript_id=tr65
NC_037328.1	LoRTIA	exon	43194558	43195091	6	-	.	ID=id387;Parent=tr56;transcript_id=tr56
NC_037328.1	LoRTIA	exon	43194558	43195091	1	-	.	ID=id403;Parent=tr57;transcript_id=tr57
NC_037328.1	LoRTIA	exon	43194558	43195091	2	-	.	ID=id464;Parent=tr62;transcript_id=tr62
NC_037328.1	LoRTIA	exon	43194558	43195091	1	-	.	ID=id476;Parent=tr63;transcript_id=tr63
NC_037328.1	LoRTIA	exon	43194558	43195091	1	-	.	ID=id484;Parent=tr64;transcript_id=tr64
NC_037328.1	LoRTIA	exon	43194558	43195091	1	-	.	ID=id493;Parent=tr66;transcript_id=tr66
NC_037328.1	LoRTIA	exon	43194558	43195102	2	-	.	ID=id371;Parent=tr55;transcript_id=tr55
NC_037328.1	LoRTIA	exon	43194558	43195102	1	-	.	ID=id433;Parent=tr59;transcript_id=tr59
NC_037328.1	LoRTIA	exon	43194558	43195102	1	-	.	ID=id448;Parent=tr60;transcript_id=tr60
NC_037328.1	LoRTIA	exon	43194757	43195091	1	-	.	ID=id489;Parent=tr65;transcript_id=tr65
NC_037328.1	LoRTIA	exon	44112980	44116119	1	-	.	ID=id498;Parent=tr68;transcript_id=tr68
NC_037328.1	LoRTIA	mRNA	44112980	44142771	1	-	.	ID=tr68;transcript_id=tr68
NC_037328.1	LoRTIA	exon	44115646	44116119	1	-	.	ID=id500;Parent=tr69;transcript_id=tr69
NC_037328.1	LoRTIA	exon	44115646	44116119	2	-	.	ID=id502;Parent=tr70;transcript_id=tr70
NC_037328.1	LoRTIA	mRNA	44115646	44142771	1	-	.	ID=tr69;transcript_id=tr69
NC_037328.1	LoRTIA	mRNA	44115646	44142798	2	-	.	ID=tr70;transcript_id=tr70
NC_037328.1	LoRTIA	exon	44142670	44142771	1	-	.	ID=id499;Parent=tr68;transcript_id=tr68
NC_037328.1	LoRTIA	exon	44142670	44142771	1	-	.	ID=id501;Parent=tr69;transcript_id=tr69
NC_037328.1	LoRTIA	exon	44142670	44142798	2	-	.	ID=id503;Parent=tr70;transcript_id=tr70
NC_037328.1	LoRTIA	exon	45988305	45988366	1	+	.	ID=id504;Parent=tr71;transcript_id=tr71
NC_037328.1	LoRTIA	mRNA	45988305	45992514	1	+	.	ID=tr71;transcript_id=tr71
NC_037328.1	LoRTIA	exon	45990985	45992514	1	+	.	ID=id505;Parent=tr71;transcript_id=tr71
NC_037328.1	LoRTIA	exon	46001995	46002091	2	+	.	ID=id506;Parent=tr72;transcript_id=tr72
NC_037328.1	LoRTIA	mRNA	46001995	46016855	2	+	.	ID=tr72;transcript_id=tr72
NC_037328.1	LoRTIA	exon	46002012	46002091	2	+	.	ID=id511;Parent=tr73;transcript_id=tr73
NC_037328.1	LoRTIA	exon	46002012	46002091	1	+	.	ID=id516;Parent=tr74;transcript_id=tr74
NC_037328.1	LoRTIA	exon	46002012	46002091	4	+	.	ID=id521;Parent=tr75;transcript_id=tr75
NC_037328.1	LoRTIA	exon	46002012	46002091	1	+	.	ID=id526;Parent=tr76;transcript_id=tr76
NC_037328.1	LoRTIA	mRNA	46002012	46015299	2	+	.	ID=tr73;transcript_id=tr73
NC_037328.1	LoRTIA	mRNA	46002012	46016855	1	+	.	ID=tr74;transcript_id=tr74
NC_037328.1	LoRTIA	mRNA	46002012	46016855	4	+	.	ID=tr75;transcript_id=tr75
NC_037328.1	LoRTIA	mRNA	46002012	46016855	1	+	.	ID=tr76;transcript_id=tr76
NC_037328.1	LoRTIA	exon	46006908	46007323	1	+	.	ID=id517;Parent=tr74;transcript_id=tr74
NC_037328.1	LoRTIA	exon	46007109	46007323	2	+	.	ID=id507;Parent=tr72;transcript_id=tr72
NC_037328.1	LoRTIA	exon	46007109	46007323	2	+	.	ID=id512;Parent=tr73;transcript_id=tr73
NC_037328.1	LoRTIA	exon	46007109	46007323	4	+	.	ID=id522;Parent=tr75;transcript_id=tr75
NC_037328.1	LoRTIA	exon	46007109	46007327	1	+	.	ID=id527;Parent=tr76;transcript_id=tr76
NC_037328.1	LoRTIA	exon	46010003	46010077	2	+	.	ID=id508;Parent=tr72;transcript_id=tr72
NC_037328.1	LoRTIA	exon	46010003	46010077	2	+	.	ID=id513;Parent=tr73;transcript_id=tr73
NC_037328.1	LoRTIA	exon	46010003	46010077	1	+	.	ID=id518;Parent=tr74;transcript_id=tr74
NC_037328.1	LoRTIA	exon	46010003	46010077	4	+	.	ID=id523;Parent=tr75;transcript_id=tr75
NC_037328.1	LoRTIA	exon	46010006	46010077	1	+	.	ID=id528;Parent=tr76;transcript_id=tr76
NC_037328.1	LoRTIA	exon	46013671	46013726	2	+	.	ID=id509;Parent=tr72;transcript_id=tr72
NC_037328.1	LoRTIA	exon	46013671	46013726	2	+	.	ID=id514;Parent=tr73;transcript_id=tr73
NC_037328.1	LoRTIA	exon	46013671	46013726	1	+	.	ID=id519;Parent=tr74;transcript_id=tr74
NC_037328.1	LoRTIA	exon	46013671	46013726	4	+	.	ID=id524;Parent=tr75;transcript_id=tr75
NC_037328.1	LoRTIA	exon	46013671	46013726	1	+	.	ID=id529;Parent=tr76;transcript_id=tr76
NC_037328.1	LoRTIA	exon	46015012	46015299	2	+	.	ID=id515;Parent=tr73;transcript_id=tr73
NC_037328.1	LoRTIA	exon	46015012	46016855	2	+	.	ID=id510;Parent=tr72;transcript_id=tr72
NC_037328.1	LoRTIA	exon	46015012	46016855	1	+	.	ID=id520;Parent=tr74;transcript_id=tr74
NC_037328.1	LoRTIA	exon	46015012	46016855	4	+	.	ID=id525;Parent=tr75;transcript_id=tr75
NC_037328.1	LoRTIA	exon	46015012	46016855	1	+	.	ID=id530;Parent=tr76;transcript_id=tr76
NC_037328.1	LoRTIA	exon	46061449	46061568	81	-	.	ID=id531;Parent=tr77;transcript_id=tr77
NC_037328.1	LoRTIA	exon	46061449	46061568	2	-	.	ID=id537;Parent=tr78;transcript_id=tr78
NC_037328.1	LoRTIA	exon	46061449	46061568	1	-	.	ID=id542;Parent=tr80;transcript_id=tr80
NC_037328.1	LoRTIA	exon	46061449	46061568	1	-	.	ID=id548;Parent=tr81;transcript_id=tr81
NC_037328.1	LoRTIA	exon	46061449	46061568	1	-	.	ID=id563;Parent=tr84;transcript_id=tr84
NC_037328.1	LoRTIA	exon	46061449	46062251	1	-	.	ID=id553;Parent=tr82;transcript_id=tr82
NC_037328.1	LoRTIA	exon	46061449	46062251	4	-	.	ID=id558;Parent=tr83;transcript_id=tr83
NC_037328.1	LoRTIA	mRNA	46061449	46066949	81	-	.	ID=tr77;transcript_id=tr77
NC_037328.1	LoRTIA	mRNA	46061449	46066949	2	-	.	ID=tr78;transcript_id=tr78
NC_037328.1	LoRTIA	mRNA	46061449	46066949	3	-	.	ID=tr79;transcript_id=tr79
NC_037328.1	LoRTIA	mRNA	46061449	46066949	1	-	.	ID=tr80;transcript_id=tr80
NC_037328.1	LoRTIA	mRNA	46061449	46066949	1	-	.	ID=tr81;transcript_id=tr81
NC_037328.1	LoRTIA	mRNA	46061449	46066949	1	-	.	ID=tr82;transcript_id=tr82
NC_037328.1	LoRTIA	mRNA	46061449	46066949	4	-	.	ID=tr83;transcript_id=tr83
NC_037328.1	LoRTIA	mRNA	46061449	46066949	1	-	.	ID=tr84;transcript_id=tr84
NC_037328.1	LoRTIA	exon	46062188	46062251	81	-	.	ID=id532;Parent=tr77;transcript_id=tr77
NC_037328.1	LoRTIA	exon	46062188	46062251	2	-	.	ID=id538;Parent=tr78;transcript_id=tr78
NC_037328.1	LoRTIA	exon	46062188	46062251	1	-	.	ID=id564;Parent=tr84;transcript_id=tr84
NC_037328.1	LoRTIA	exon	46062188	46062833	1	-	.	ID=id543;Parent=tr80;transcript_id=tr80
NC_037328.1	LoRTIA	exon	46063253	46063438	1	-	.	ID=id549;Parent=tr81;transcript_id=tr81
NC_037328.1	LoRTIA	exon	46063302	46063438	81	-	.	ID=id533;Parent=tr77;transcript_id=tr77
NC_037328.1	LoRTIA	exon	46063302	46063438	2	-	.	ID=id539;Parent=tr78;transcript_id=tr78
NC_037328.1	LoRTIA	exon	46063302	46063438	1	-	.	ID=id544;Parent=tr80;transcript_id=tr80
NC_037328.1	LoRTIA	exon	46063302	46063438	1	-	.	ID=id554;Parent=tr82;transcript_id=tr82
NC_037328.1	LoRTIA	exon	46063302	46063438	4	-	.	ID=id559;Parent=tr83;transcript_id=tr83
NC_037328.1	LoRTIA	exon	46063302	46063438	1	-	.	ID=id565;Parent=tr84;transcript_id=tr84
NC_037328.1	LoRTIA	exon	46066071	46066185	1	-	.	ID=id555;Parent=tr82;transcript_id=tr82
NC_037328.1	LoRTIA	exon	46066071	46066185	1	-	.	ID=id566;Parent=tr84;transcript_id=tr84
NC_037328.1	LoRTIA	exon	46066074	46066185	2	-	.	ID=id569;Parent=tr85;transcript_id=tr85
NC_037328.1	LoRTIA	mRNA	46066074	46066949	2	-	.	ID=tr85;transcript_id=tr85
NC_037328.1	LoRTIA	exon	46066075	46066185	81	-	.	ID=id534;Parent=tr77;transcript_id=tr77
NC_037328.1	LoRTIA	exon	46066075	46066185	1	-	.	ID=id545;Parent=tr80;transcript_id=tr80
NC_037328.1	LoRTIA	exon	46066075	46066185	1	-	.	ID=id550;Parent=tr81;transcript_id=tr81
NC_037328.1	LoRTIA	exon	46066075	46066185	4	-	.	ID=id560;Parent=tr83;transcript_id=tr83
NC_037328.1	LoRTIA	exon	46066075	46066775	2	-	.	ID=id540;Parent=tr78;transcript_id=tr78
NC_037328.1	LoRTIA	exon	46066700	46066775	81	-	.	ID=id535;Parent=tr77;transcript_id=tr77
NC_037328.1	LoRTIA	exon	46066700	46066775	1	-	.	ID=id546;Parent=tr80;transcript_id=tr80
NC_037328.1	LoRTIA	exon	46066700	46066775	1	-	.	ID=id551;Parent=tr81;transcript_id=tr81
NC_037328.1	LoRTIA	exon	46066700	46066775	1	-	.	ID=id556;Parent=tr82;transcript_id=tr82
NC_037328.1	LoRTIA	exon	46066700	46066775	4	-	.	ID=id561;Parent=tr83;transcript_id=tr83
NC_037328.1	LoRTIA	exon	46066700	46066775	1	-	.	ID=id567;Parent=tr84;transcript_id=tr84
NC_037328.1	LoRTIA	exon	46066700	46066775	2	-	.	ID=id570;Parent=tr85;transcript_id=tr85
NC_037328.1	LoRTIA	exon	46066907	46066949	81	-	.	ID=id536;Parent=tr77;transcript_id=tr77
NC_037328.1	LoRTIA	exon	46066907	46066949	2	-	.	ID=id541;Parent=tr78;transcript_id=tr78
NC_037328.1	LoRTIA	exon	46066907	46066949	1	-	.	ID=id547;Parent=tr80;transcript_id=tr80
NC_037328.1	LoRTIA	exon	46066907	46066949	1	-	.	ID=id552;Parent=tr81;transcript_id=tr81
NC_037328.1	LoRTIA	exon	46066907	46066949	1	-	.	ID=id557;Parent=tr82;transcript_id=tr82
NC_037328.1	LoRTIA	exon	46066907	46066949	4	-	.	ID=id562;Parent=tr83;transcript_id=tr83
NC_037328.1	LoRTIA	exon	46066907	46066949	1	-	.	ID=id568;Parent=tr84;transcript_id=tr84
NC_037328.1	LoRTIA	exon	46066907	46066949	2	-	.	ID=id571;Parent=tr85;transcript_id=tr85
NC_037328.1	LoRTIA	exon	46190122	46190542	1	+	.	ID=id572;Parent=tr86;transcript_id=tr86
NC_037328.1	LoRTIA	mRNA	46190122	46201254	1	+	.	ID=tr86;transcript_id=tr86
NC_037328.1	LoRTIA	exon	46192717	46192856	1	+	.	ID=id573;Parent=tr86;transcript_id=tr86
NC_037328.1	LoRTIA	exon	46193341	46193371	1	+	.	ID=id574;Parent=tr86;transcript_id=tr86
NC_037328.1	LoRTIA	exon	46193494	46193597	1	+	.	ID=id575;Parent=tr86;transcript_id=tr86
NC_037328.1	LoRTIA	exon	46193695	46194470	1	+	.	ID=id576;Parent=tr86;transcript_id=tr86
NC_037328.1	LoRTIA	exon	46195285	46195390	1	+	.	ID=id577;Parent=tr86;transcript_id=tr86
NC_037328.1	LoRTIA	exon	46195881	46196027	1	+	.	ID=id578;Parent=tr86;transcript_id=tr86
NC_037328.1	LoRTIA	exon	46196214	46196277	1	+	.	ID=id579;Parent=tr86;transcript_id=tr86
NC_037328.1	LoRTIA	exon	46196505	46196674	1	+	.	ID=id580;Parent=tr86;transcript_id=tr86
NC_037328.1	LoRTIA	exon	46197597	46197707	1	+	.	ID=id581;Parent=tr86;transcript_id=tr86
NC_037328.1	LoRTIA	exon	46197836	46198003	1	+	.	ID=id582;Parent=tr86;transcript_id=tr86
NC_037328.1	LoRTIA	exon	46199867	46201254	1	+	.	ID=id583;Parent=tr86;transcript_id=tr86
NC_037328.1	LoRTIA	exon	52713863	52714107	2	-	.	ID=id584;Parent=tr87;transcript_id=tr87
NC_037328.1	LoRTIA	exon	52713863	52714107	1	-	.	ID=id594;Parent=tr88;transcript_id=tr88
NC_037328.1	LoRTIA	mRNA	52713863	52777180	2	-	.	ID=tr87;transcript_id=tr87
NC_037328.1	LoRTIA	mRNA	52713863	52777180	1	-	.	ID=tr88;transcript_id=tr88
NC_037328.1	LoRTIA	exon	52713876	52714107	1	-	.	ID=id603;Parent=tr89;transcript_id=tr89
NC_037328.1	LoRTIA	mRNA	52713876	52777180	1	-	.	ID=tr89;transcript_id=tr89
NC_037328.1	LoRTIA	exon	52716650	52716674	2	-	.	ID=id585;Parent=tr87;transcript_id=tr87
NC_037328.1	LoRTIA	exon	52718247	52718278	2	-	.	ID=id586;Parent=tr87;transcript_id=tr87
NC_037328.1	LoRTIA	exon	52718247	52718278	1	-	.	ID=id595;Parent=tr88;transcript_id=tr88
NC_037328.1	LoRTIA	exon	52718247	52718278	1	-	.	ID=id604;Parent=tr89;transcript_id=tr89
NC_037328.1	LoRTIA	exon	52722640	52722732	2	-	.	ID=id587;Parent=tr87;transcript_id=tr87
NC_037328.1	LoRTIA	exon	52722640	52722732	1	-	.	ID=id596;Parent=tr88;transcript_id=tr88
NC_037328.1	LoRTIA	exon	52722640	52722732	1	-	.	ID=id605;Parent=tr89;transcript_id=tr89
NC_037328.1	LoRTIA	exon	52724009	52724101	2	-	.	ID=id588;Parent=tr87;transcript_id=tr87
NC_037328.1	LoRTIA	exon	52724009	52724101	1	-	.	ID=id597;Parent=tr88;transcript_id=tr88
NC_037328.1	LoRTIA	exon	52724009	52724101	1	-	.	ID=id606;Parent=tr89;transcript_id=tr89
NC_037328.1	LoRTIA	exon	52724812	52724904	2	-	.	ID=id589;Parent=tr87;transcript_id=tr87
NC_037328.1	LoRTIA	exon	52724812	52724904	1	-	.	ID=id598;Parent=tr88;transcript_id=tr88
NC_037328.1	LoRTIA	exon	52724812	52724904	1	-	.	ID=id607;Parent=tr89;transcript_id=tr89
NC_037328.1	LoRTIA	exon	52729857	52729964	2	-	.	ID=id590;Parent=tr87;transcript_id=tr87
NC_037328.1	LoRTIA	exon	52729857	52729964	1	-	.	ID=id599;Parent=tr88;transcript_id=tr88
NC_037328.1	LoRTIA	exon	52729857	52729964	1	-	.	ID=id608;Parent=tr89;transcript_id=tr89
NC_037328.1	LoRTIA	exon	52752231	52752320	2	-	.	ID=id591;Parent=tr87;transcript_id=tr87
NC_037328.1	LoRTIA	exon	52752231	52752320	1	-	.	ID=id600;Parent=tr88;transcript_id=tr88
NC_037328.1	LoRTIA	exon	52752231	52752320	1	-	.	ID=id609;Parent=tr89;transcript_id=tr89
NC_037328.1	LoRTIA	exon	52764144	52764491	2	-	.	ID=id592;Parent=tr87;transcript_id=tr87
NC_037328.1	LoRTIA	exon	52764144	52764491	1	-	.	ID=id601;Parent=tr88;transcript_id=tr88
NC_037328.1	LoRTIA	exon	52764144	52764491	1	-	.	ID=id610;Parent=tr89;transcript_id=tr89
NC_037328.1	LoRTIA	exon	52777013	52777180	2	-	.	ID=id593;Parent=tr87;transcript_id=tr87
NC_037328.1	LoRTIA	exon	52777013	52777180	1	-	.	ID=id602;Parent=tr88;transcript_id=tr88
NC_037328.1	LoRTIA	exon	52777013	52777180	1	-	.	ID=id611;Parent=tr89;transcript_id=tr89
NC_037328.1	LoRTIA	mRNA	53562569	53563083	9	+	.	ID=tr90;transcript_id=tr90
NC_037328.1	LoRTIA	mRNA	53562569	53563297	5	+	.	ID=tr91;transcript_id=tr91
NC_037328.1	LoRTIA	mRNA	54226920	54227691	179	-	.	ID=tr92;transcript_id=tr92
NC_037328.1	LoRTIA	mRNA	54226955	54227691	4	-	.	ID=tr93;transcript_id=tr93
NC_037328.1	LoRTIA	exon	56737575	56737731	1	+	.	ID=id612;Parent=tr94;transcript_id=tr94
NC_037328.1	LoRTIA	mRNA	56737575	56750567	1	+	.	ID=tr94;transcript_id=tr94
NC_037328.1	LoRTIA	exon	56740208	56740391	1	+	.	ID=id613;Parent=tr94;transcript_id=tr94
NC_037328.1	LoRTIA	exon	56744126	56744237	1	+	.	ID=id614;Parent=tr94;transcript_id=tr94
NC_037328.1	LoRTIA	exon	56744637	56744774	1	+	.	ID=id615;Parent=tr94;transcript_id=tr94
NC_037328.1	LoRTIA	exon	56749894	56750567	1	+	.	ID=id616;Parent=tr94;transcript_id=tr94
NC_037328.1	LoRTIA	exon	57309098	57309364	1	-	.	ID=id617;Parent=tr95;transcript_id=tr95
NC_037328.1	LoRTIA	mRNA	57309098	57343669	1	-	.	ID=tr95;transcript_id=tr95
NC_037328.1	LoRTIA	exon	57309133	57309364	1	-	.	ID=id629;Parent=tr96;transcript_id=tr96
NC_037328.1	LoRTIA	exon	57309133	57309364	1	-	.	ID=id641;Parent=tr97;transcript_id=tr97
NC_037328.1	LoRTIA	mRNA	57309133	57343669	1	-	.	ID=tr96;transcript_id=tr96
NC_037328.1	LoRTIA	mRNA	57309133	57343714	1	-	.	ID=tr97;transcript_id=tr97
NC_037328.1	LoRTIA	exon	57310876	57310944	1	-	.	ID=id618;Parent=tr95;transcript_id=tr95
NC_037328.1	LoRTIA	exon	57310876	57310944	1	-	.	ID=id630;Parent=tr96;transcript_id=tr96
NC_037328.1	LoRTIA	exon	57310876	57310944	1	-	.	ID=id642;Parent=tr97;transcript_id=tr97
NC_037328.1	LoRTIA	exon	57312656	57312783	1	-	.	ID=id619;Parent=tr95;transcript_id=tr95
NC_037328.1	LoRTIA	exon	57312656	57312783	1	-	.	ID=id631;Parent=tr96;transcript_id=tr96
NC_037328.1	LoRTIA	exon	57312656	57312783	1	-	.	ID=id643;Parent=tr97;transcript_id=tr97
NC_037328.1	LoRTIA	exon	57313431	57313586	1	-	.	ID=id620;Parent=tr95;transcript_id=tr95
NC_037328.1	LoRTIA	exon	57313431	57313586	1	-	.	ID=id632;Parent=tr96;transcript_id=tr96
NC_037328.1	LoRTIA	exon	57313431	57313586	1	-	.	ID=id644;Parent=tr97;transcript_id=tr97
NC_037328.1	LoRTIA	exon	57313824	57313858	1	-	.	ID=id621;Parent=tr95;transcript_id=tr95
NC_037328.1	LoRTIA	exon	57313824	57313858	1	-	.	ID=id633;Parent=tr96;transcript_id=tr96
NC_037328.1	LoRTIA	exon	57313824	57313858	1	-	.	ID=id645;Parent=tr97;transcript_id=tr97
NC_037328.1	LoRTIA	exon	57317853	57317934	1	-	.	ID=id622;Parent=tr95;transcript_id=tr95
NC_037328.1	LoRTIA	exon	57317853	57317934	1	-	.	ID=id634;Parent=tr96;transcript_id=tr96
NC_037328.1	LoRTIA	exon	57317853	57317934	1	-	.	ID=id646;Parent=tr97;transcript_id=tr97
NC_037328.1	LoRTIA	exon	57320011	57320060	1	-	.	ID=id623;Parent=tr95;transcript_id=tr95
NC_037328.1	LoRTIA	exon	57320011	57320060	1	-	.	ID=id635;Parent=tr96;transcript_id=tr96
NC_037328.1	LoRTIA	exon	57320011	57320060	1	-	.	ID=id647;Parent=tr97;transcript_id=tr97
NC_037328.1	LoRTIA	exon	57322740	57322847	1	-	.	ID=id624;Parent=tr95;transcript_id=tr95
NC_037328.1	LoRTIA	exon	57322740	57322847	1	-	.	ID=id636;Parent=tr96;transcript_id=tr96
NC_037328.1	LoRTIA	exon	57322740	57322847	1	-	.	ID=id648;Parent=tr97;transcript_id=tr97
NC_037328.1	LoRTIA	exon	57333464	57333534	1	-	.	ID=id625;Parent=tr95;transcript_id=tr95
NC_037328.1	LoRTIA	exon	57333464	57333534	1	-	.	ID=id637;Parent=tr96;transcript_id=tr96
NC_037328.1	LoRTIA	exon	57333464	57333534	1	-	.	ID=id649;Parent=tr97;transcript_id=tr97
NC_037328.1	LoRTIA	exon	57336410	57336459	1	-	.	ID=id626;Parent=tr95;transcript_id=tr95
NC_037328.1	LoRTIA	exon	57336410	57336459	1	-	.	ID=id638;Parent=tr96;transcript_id=tr96
NC_037328.1	LoRTIA	exon	57336410	57336459	1	-	.	ID=id650;Parent=tr97;transcript_id=tr97
NC_037328.1	LoRTIA	exon	57340306	57340347	1	-	.	ID=id627;Parent=tr95;transcript_id=tr95
NC_037328.1	LoRTIA	exon	57340306	57340347	1	-	.	ID=id639;Parent=tr96;transcript_id=tr96
NC_037328.1	LoRTIA	exon	57340306	57340347	1	-	.	ID=id651;Parent=tr97;transcript_id=tr97
NC_037328.1	LoRTIA	exon	57343219	57343669	1	-	.	ID=id628;Parent=tr95;transcript_id=tr95
NC_037328.1	LoRTIA	exon	57343219	57343669	1	-	.	ID=id640;Parent=tr96;transcript_id=tr96
NC_037328.1	LoRTIA	exon	57343219	57343714	1	-	.	ID=id652;Parent=tr97;transcript_id=tr97
NC_037328.1	LoRTIA	exon	57409711	57411367	1	-	.	ID=id653;Parent=tr98;transcript_id=tr98
NC_037328.1	LoRTIA	exon	57409711	57411367	1	-	.	ID=id655;Parent=tr99;transcript_id=tr99
NC_037328.1	LoRTIA	mRNA	57409711	57412433	1	-	.	ID=tr98;transcript_id=tr98
NC_037328.1	LoRTIA	mRNA	57409711	57412570	1	-	.	ID=tr99;transcript_id=tr99
NC_037328.1	LoRTIA	exon	57410436	57411365	1	-	.	ID=id657;Parent=tr100;transcript_id=tr100
NC_037328.1	LoRTIA	exon	57410436	57411367	1	-	.	ID=id659;Parent=tr101;transcript_id=tr101
NC_037328.1	LoRTIA	mRNA	57410436	57412570	1	-	.	ID=tr100;transcript_id=tr100
NC_037328.1	LoRTIA	mRNA	57410436	57412570	1	-	.	ID=tr101;transcript_id=tr101
NC_037328.1	LoRTIA	exon	57411782	57412433	1	-	.	ID=id654;Parent=tr98;transcript_id=tr98
NC_037328.1	LoRTIA	exon	57411782	57412570	1	-	.	ID=id656;Parent=tr99;transcript_id=tr99
NC_037328.1	LoRTIA	exon	57411782	57412570	1	-	.	ID=id658;Parent=tr100;transcript_id=tr100
NC_037328.1	LoRTIA	exon	57411782	57412570	1	-	.	ID=id660;Parent=tr101;transcript_id=tr101
NC_037328.1	LoRTIA	mRNA	57412001	57412433	2	-	.	ID=tr103;transcript_id=tr103
NC_037328.1	LoRTIA	mRNA	57412001	57412494	3	-	.	ID=tr102;transcript_id=tr102
NC_037328.1	LoRTIA	mRNA	57412001	57412570	1	-	.	ID=tr104;transcript_id=tr104
NC_037328.1	LoRTIA	mRNA	57798440	57799337	42	-	.	ID=tr105;transcript_id=tr105
NC_037328.1	LoRTIA	exon	58401607	58404622	1	-	.	ID=id661;Parent=tr106;transcript_id=tr106
NC_037328.1	LoRTIA	mRNA	58401607	58433776	1	-	.	ID=tr106;transcript_id=tr106
NC_037328.1	LoRTIA	exon	58405323	58405389	1	-	.	ID=id662;Parent=tr106;transcript_id=tr106
NC_037328.1	LoRTIA	exon	58405696	58405815	1	-	.	ID=id663;Parent=tr106;transcript_id=tr106
NC_037328.1	LoRTIA	exon	58406232	58406368	1	-	.	ID=id664;Parent=tr106;transcript_id=tr106
NC_037328.1	LoRTIA	exon	58433484	58433776	1	-	.	ID=id665;Parent=tr106;transcript_id=tr106
NC_037328.1	LoRTIA	mRNA	59909219	59909932	3	+	.	ID=tr107;transcript_id=tr107
NC_037328.1	LoRTIA	mRNA	61183743	61184304	1	+	.	ID=tr108;transcript_id=tr108
NC_037328.1	LoRTIA	mRNA	61183743	61184328	2	+	.	ID=tr109;transcript_id=tr109
NC_037328.1	LoRTIA	exon	64211527	64211921	1	-	.	ID=id666;Parent=tr110;transcript_id=tr110
NC_037328.1	LoRTIA	mRNA	64211527	64240564	1	-	.	ID=tr110;transcript_id=tr110
NC_037328.1	LoRTIA	exon	64214329	64214449	1	-	.	ID=id667;Parent=tr110;transcript_id=tr110
NC_037328.1	LoRTIA	exon	64216441	64216628	1	-	.	ID=id668;Parent=tr110;transcript_id=tr110
NC_037328.1	LoRTIA	exon	64217391	64217739	1	-	.	ID=id669;Parent=tr110;transcript_id=tr110
NC_037328.1	LoRTIA	exon	64222201	64222355	1	-	.	ID=id670;Parent=tr110;transcript_id=tr110
NC_037328.1	LoRTIA	exon	64226534	64226617	1	-	.	ID=id671;Parent=tr110;transcript_id=tr110
NC_037328.1	LoRTIA	exon	64230744	64230966	1	-	.	ID=id672;Parent=tr110;transcript_id=tr110
NC_037328.1	LoRTIA	exon	64238954	64239140	1	-	.	ID=id673;Parent=tr110;transcript_id=tr110
NC_037328.1	LoRTIA	exon	64240282	64240564	1	-	.	ID=id674;Parent=tr110;transcript_id=tr110
NC_037328.1	LoRTIA	exon	64334279	64334472	1	+	.	ID=id675;Parent=tr111;transcript_id=tr111
NC_037328.1	LoRTIA	mRNA	64334279	64341509	1	+	.	ID=tr111;transcript_id=tr111
NC_037328.1	LoRTIA	exon	64337658	64337983	1	+	.	ID=id676;Parent=tr111;transcript_id=tr111
NC_037328.1	LoRTIA	exon	64339286	64339646	1	+	.	ID=id677;Parent=tr111;transcript_id=tr111
NC_037328.1	LoRTIA	exon	64340831	64341509	1	+	.	ID=id678;Parent=tr111;transcript_id=tr111
NC_037328.1	LoRTIA	exon	64425088	64425218	3	-	.	ID=id679;Parent=tr112;transcript_id=tr112
NC_037328.1	LoRTIA	exon	64425088	64425218	1	-	.	ID=id682;Parent=tr113;transcript_id=tr113
NC_037328.1	LoRTIA	mRNA	64425088	64432900	3	-	.	ID=tr112;transcript_id=tr112
NC_037328.1	LoRTIA	mRNA	64425088	64432900	1	-	.	ID=tr113;transcript_id=tr113
NC_037328.1	LoRTIA	exon	64430841	64430938	1	-	.	ID=id683;Parent=tr113;transcript_id=tr113
NC_037328.1	LoRTIA	exon	64430850	64430938	3	-	.	ID=id680;Parent=tr112;transcript_id=tr112
NC_037328.1	LoRTIA	exon	64432732	64432900	3	-	.	ID=id681;Parent=tr112;transcript_id=tr112
NC_037328.1	LoRTIA	exon	64432732	64432900	1	-	.	ID=id684;Parent=tr113;transcript_id=tr113
NC_037328.1	LoRTIA	exon	65138522	65141150	2	-	.	ID=id685;Parent=tr114;transcript_id=tr114
NC_037328.1	LoRTIA	exon	65138522	65141150	1	-	.	ID=id695;Parent=tr115;transcript_id=tr115
NC_037328.1	LoRTIA	exon	65138522	65141150	2	-	.	ID=id706;Parent=tr116;transcript_id=tr116
NC_037328.1	LoRTIA	mRNA	65138522	65198327	2	-	.	ID=tr114;transcript_id=tr114
NC_037328.1	LoRTIA	mRNA	65138522	65198327	1	-	.	ID=tr115;transcript_id=tr115
NC_037328.1	LoRTIA	mRNA	65138522	65198327	2	-	.	ID=tr116;transcript_id=tr116
NC_037328.1	LoRTIA	mRNA	65138522	65198327	1	-	.	ID=tr117;transcript_id=tr117
NC_037328.1	LoRTIA	exon	65144727	65144803	2	-	.	ID=id686;Parent=tr114;transcript_id=tr114
NC_037328.1	LoRTIA	exon	65144727	65144803	1	-	.	ID=id696;Parent=tr115;transcript_id=tr115
NC_037328.1	LoRTIA	exon	65144727	65144803	2	-	.	ID=id707;Parent=tr116;transcript_id=tr116
NC_037328.1	LoRTIA	exon	65145827	65145937	2	-	.	ID=id687;Parent=tr114;transcript_id=tr114
NC_037328.1	LoRTIA	exon	65145827	65145937	1	-	.	ID=id697;Parent=tr115;transcript_id=tr115
NC_037328.1	LoRTIA	exon	65145827	65145937	2	-	.	ID=id708;Parent=tr116;transcript_id=tr116
NC_037328.1	LoRTIA	exon	65146257	65146369	2	-	.	ID=id688;Parent=tr114;transcript_id=tr114
NC_037328.1	LoRTIA	exon	65146257	65146369	1	-	.	ID=id698;Parent=tr115;transcript_id=tr115
NC_037328.1	LoRTIA	exon	65146257	65146369	2	-	.	ID=id709;Parent=tr116;transcript_id=tr116
NC_037328.1	LoRTIA	exon	65148203	65148321	2	-	.	ID=id689;Parent=tr114;transcript_id=tr114
NC_037328.1	LoRTIA	exon	65148203	65148321	1	-	.	ID=id699;Parent=tr115;transcript_id=tr115
NC_037328.1	LoRTIA	exon	65148203	65148321	2	-	.	ID=id710;Parent=tr116;transcript_id=tr116
NC_037328.1	LoRTIA	exon	65151721	65151851	1	-	.	ID=id700;Parent=tr115;transcript_id=tr115
NC_037328.1	LoRTIA	exon	65151721	65151851	2	-	.	ID=id711;Parent=tr116;transcript_id=tr116
NC_037328.1	LoRTIA	exon	65151721	65151870	2	-	.	ID=id690;Parent=tr114;transcript_id=tr114
NC_037328.1	LoRTIA	exon	65153144	65153174	1	-	.	ID=id701;Parent=tr115;transcript_id=tr115
NC_037328.1	LoRTIA	exon	65153144	65153176	2	-	.	ID=id712;Parent=tr116;transcript_id=tr116
NC_037328.1	LoRTIA	exon	65154001	65154137	2	-	.	ID=id691;Parent=tr114;transcript_id=tr114
NC_037328.1	LoRTIA	exon	65154008	65154137	1	-	.	ID=id702;Parent=tr115;transcript_id=tr115
NC_037328.1	LoRTIA	exon	65154008	65154137	2	-	.	ID=id713;Parent=tr116;transcript_id=tr116
NC_037328.1	LoRTIA	exon	65156300	65156404	2	-	.	ID=id692;Parent=tr114;transcript_id=tr114
NC_037328.1	LoRTIA	exon	65156300	65156404	1	-	.	ID=id703;Parent=tr115;transcript_id=tr115
NC_037328.1	LoRTIA	exon	65156300	65156404	2	-	.	ID=id714;Parent=tr116;transcript_id=tr116
NC_037328.1	LoRTIA	exon	65198016	65198072	2	-	.	ID=id693;Parent=tr114;transcript_id=tr114
NC_037328.1	LoRTIA	exon	65198016	65198072	1	-	.	ID=id704;Parent=tr115;transcript_id=tr115
NC_037328.1	LoRTIA	exon	65198016	65198072	2	-	.	ID=id715;Parent=tr116;transcript_id=tr116
NC_037328.1	LoRTIA	exon	65198234	65198327	2	-	.	ID=id694;Parent=tr114;transcript_id=tr114
NC_037328.1	LoRTIA	exon	65198234	65198327	1	-	.	ID=id705;Parent=tr115;transcript_id=tr115
NC_037328.1	LoRTIA	exon	65198234	65198327	2	-	.	ID=id716;Parent=tr116;transcript_id=tr116
NC_037328.1	LoRTIA	exon	65318388	65318578	6	+	.	ID=id717;Parent=tr118;transcript_id=tr118
NC_037328.1	LoRTIA	exon	65318388	65318578	1	+	.	ID=id720;Parent=tr119;transcript_id=tr119
NC_037328.1	LoRTIA	exon	65318388	65318578	1	+	.	ID=id723;Parent=tr120;transcript_id=tr120
NC_037328.1	LoRTIA	mRNA	65318388	65324504	6	+	.	ID=tr118;transcript_id=tr118
NC_037328.1	LoRTIA	mRNA	65318388	65324504	1	+	.	ID=tr120;transcript_id=tr120
NC_037328.1	LoRTIA	mRNA	65318388	65324534	1	+	.	ID=tr119;transcript_id=tr119
NC_037328.1	LoRTIA	exon	65322761	65322907	6	+	.	ID=id718;Parent=tr118;transcript_id=tr118
NC_037328.1	LoRTIA	exon	65322761	65322907	1	+	.	ID=id721;Parent=tr119;transcript_id=tr119
NC_037328.1	LoRTIA	exon	65322761	65322907	1	+	.	ID=id724;Parent=tr120;transcript_id=tr120
NC_037328.1	LoRTIA	exon	65324391	65324504	6	+	.	ID=id719;Parent=tr118;transcript_id=tr118
NC_037328.1	LoRTIA	exon	65324391	65324534	1	+	.	ID=id722;Parent=tr119;transcript_id=tr119
NC_037328.1	LoRTIA	exon	65324396	65324504	1	+	.	ID=id725;Parent=tr120;transcript_id=tr120
NC_037328.1	LoRTIA	exon	65387684	65388970	1	-	.	ID=id726;Parent=tr121;transcript_id=tr121
NC_037328.1	LoRTIA	mRNA	65387684	65433972	1	-	.	ID=tr121;transcript_id=tr121
NC_037328.1	LoRTIA	exon	65389569	65389607	1	-	.	ID=id727;Parent=tr121;transcript_id=tr121
NC_037328.1	LoRTIA	exon	65392831	65392902	1	-	.	ID=id728;Parent=tr121;transcript_id=tr121
NC_037328.1	LoRTIA	exon	65397371	65397521	1	-	.	ID=id729;Parent=tr121;transcript_id=tr121
NC_037328.1	LoRTIA	exon	65399887	65400001	1	-	.	ID=id730;Parent=tr121;transcript_id=tr121
NC_037328.1	LoRTIA	exon	65404208	65404337	1	-	.	ID=id731;Parent=tr121;transcript_id=tr121
NC_037328.1	LoRTIA	exon	65427570	65427661	1	-	.	ID=id732;Parent=tr121;transcript_id=tr121
NC_037328.1	LoRTIA	exon	65433921	65433972	1	-	.	ID=id733;Parent=tr121;transcript_id=tr121
NC_037328.1	LoRTIA	exon	66820318	66820411	2	+	.	ID=id734;Parent=tr122;transcript_id=tr122
NC_037328.1	LoRTIA	mRNA	66820318	66861493	2	+	.	ID=tr122;transcript_id=tr122
NC_037328.1	LoRTIA	exon	66820345	66820411	1	+	.	ID=id739;Parent=tr123;transcript_id=tr123
NC_037328.1	LoRTIA	mRNA	66820345	66861493	1	+	.	ID=tr123;transcript_id=tr123
NC_037328.1	LoRTIA	exon	66840937	66841062	2	+	.	ID=id735;Parent=tr122;transcript_id=tr122
NC_037328.1	LoRTIA	exon	66840937	66841062	1	+	.	ID=id740;Parent=tr123;transcript_id=tr123
NC_037328.1	LoRTIA	exon	66845099	66845207	2	+	.	ID=id736;Parent=tr122;transcript_id=tr122
NC_037328.1	LoRTIA	exon	66845099	66845207	1	+	.	ID=id741;Parent=tr123;transcript_id=tr123
NC_037328.1	LoRTIA	exon	66847172	66847334	1	+	.	ID=id744;Parent=tr125;transcript_id=tr125
NC_037328.1	LoRTIA	mRNA	66847172	66847646	66	+	.	ID=tr124;transcript_id=tr124
NC_037328.1	LoRTIA	mRNA	66847172	66847646	1	+	.	ID=tr125;transcript_id=tr125
NC_037328.1	LoRTIA	mRNA	66847377	66847646	4	+	.	ID=tr126;transcript_id=tr126
NC_037328.1	LoRTIA	exon	66847415	66847646	1	+	.	ID=id745;Parent=tr125;transcript_id=tr125
NC_037328.1	LoRTIA	exon	66858691	66858799	2	+	.	ID=id737;Parent=tr122;transcript_id=tr122
NC_037328.1	LoRTIA	exon	66858691	66858799	1	+	.	ID=id742;Parent=tr123;transcript_id=tr123
NC_037328.1	LoRTIA	exon	66861280	66861493	2	+	.	ID=id738;Parent=tr122;transcript_id=tr122
NC_037328.1	LoRTIA	exon	66861280	66861493	1	+	.	ID=id743;Parent=tr123;transcript_id=tr123
NC_037328.1	LoRTIA	exon	69127832	69128018	1	+	.	ID=id746;Parent=tr127;transcript_id=tr127
NC_037328.1	LoRTIA	mRNA	69127832	69177876	1	+	.	ID=tr127;transcript_id=tr127
NC_037328.1	LoRTIA	exon	69145867	69146020	1	+	.	ID=id747;Parent=tr127;transcript_id=tr127
NC_037328.1	LoRTIA	exon	69147856	69148527	1	+	.	ID=id748;Parent=tr127;transcript_id=tr127
NC_037328.1	LoRTIA	exon	69149916	69150091	1	+	.	ID=id749;Parent=tr127;transcript_id=tr127
NC_037328.1	LoRTIA	exon	69151877	69151991	1	+	.	ID=id750;Parent=tr127;transcript_id=tr127
NC_037328.1	LoRTIA	exon	69177352	69177876	1	+	.	ID=id751;Parent=tr127;transcript_id=tr127
NC_037328.1	LoRTIA	exon	69893690	69894845	1	-	.	ID=id752;Parent=tr128;transcript_id=tr128
NC_037328.1	LoRTIA	mRNA	69893690	69946593	1	-	.	ID=tr128;transcript_id=tr128
NC_037328.1	LoRTIA	exon	69896498	69896612	1	-	.	ID=id753;Parent=tr128;transcript_id=tr128
NC_037328.1	LoRTIA	exon	69897685	69897830	1	-	.	ID=id754;Parent=tr128;transcript_id=tr128
NC_037328.1	LoRTIA	exon	69899536	69899635	1	-	.	ID=id755;Parent=tr128;transcript_id=tr128
NC_037328.1	LoRTIA	exon	69901154	69901243	1	-	.	ID=id756;Parent=tr128;transcript_id=tr128
NC_037328.1	LoRTIA	exon	69904440	69904505	1	-	.	ID=id757;Parent=tr128;transcript_id=tr128
NC_037328.1	LoRTIA	exon	69908099	69908160	1	-	.	ID=id758;Parent=tr128;transcript_id=tr128
NC_037328.1	LoRTIA	exon	69915655	69915727	1	-	.	ID=id759;Parent=tr128;transcript_id=tr128
NC_037328.1	LoRTIA	exon	69919257	69919312	1	-	.	ID=id760;Parent=tr128;transcript_id=tr128
NC_037328.1	LoRTIA	exon	69927441	69927488	1	-	.	ID=id761;Parent=tr128;transcript_id=tr128
NC_037328.1	LoRTIA	exon	69927921	69928066	1	-	.	ID=id762;Parent=tr128;transcript_id=tr128
NC_037328.1	LoRTIA	exon	69928148	69928283	1	-	.	ID=id763;Parent=tr128;transcript_id=tr128
NC_037328.1	LoRTIA	exon	69934492	69934613	1	-	.	ID=id764;Parent=tr128;transcript_id=tr128
NC_037328.1	LoRTIA	exon	69946488	69946593	1	-	.	ID=id765;Parent=tr128;transcript_id=tr128
NC_037328.1	LoRTIA	exon	70176689	70176762	5	-	.	ID=id766;Parent=tr129;transcript_id=tr129
NC_037328.1	LoRTIA	exon	70176689	70176762	1	-	.	ID=id771;Parent=tr130;transcript_id=tr130
NC_037328.1	LoRTIA	exon	70176689	70176762	1	-	.	ID=id776;Parent=tr132;transcript_id=tr132
NC_037328.1	LoRTIA	exon	70176689	70176762	1	-	.	ID=id781;Parent=tr133;transcript_id=tr133
NC_037328.1	LoRTIA	exon	70176689	70176762	1	-	.	ID=id785;Parent=tr134;transcript_id=tr134
NC_037328.1	LoRTIA	exon	70176689	70176762	1	-	.	ID=id789;Parent=tr135;transcript_id=tr135
NC_037328.1	LoRTIA	exon	70176689	70176762	1	-	.	ID=id793;Parent=tr136;transcript_id=tr136
NC_037328.1	LoRTIA	exon	70176689	70176762	1	-	.	ID=id797;Parent=tr137;transcript_id=tr137
NC_037328.1	LoRTIA	mRNA	70176689	70180133	5	-	.	ID=tr129;transcript_id=tr129
NC_037328.1	LoRTIA	mRNA	70176689	70180133	1	-	.	ID=tr130;transcript_id=tr130
NC_037328.1	LoRTIA	mRNA	70176689	70180133	8	-	.	ID=tr131;transcript_id=tr131
NC_037328.1	LoRTIA	mRNA	70176689	70180133	1	-	.	ID=tr132;transcript_id=tr132
NC_037328.1	LoRTIA	mRNA	70176689	70180133	1	-	.	ID=tr133;transcript_id=tr133
NC_037328.1	LoRTIA	mRNA	70176689	70180133	1	-	.	ID=tr134;transcript_id=tr134
NC_037328.1	LoRTIA	mRNA	70176689	70180133	1	-	.	ID=tr135;transcript_id=tr135
NC_037328.1	LoRTIA	mRNA	70176689	70180133	1	-	.	ID=tr136;transcript_id=tr136
NC_037328.1	LoRTIA	mRNA	70176689	70180133	1	-	.	ID=tr137;transcript_id=tr137
NC_037328.1	LoRTIA	exon	70176706	70176762	6	-	.	ID=id802;Parent=tr139;transcript_id=tr139
NC_037328.1	LoRTIA	exon	70176706	70176762	7	-	.	ID=id806;Parent=tr140;transcript_id=tr140
NC_037328.1	LoRTIA	exon	70176706	70176762	1	-	.	ID=id811;Parent=tr141;transcript_id=tr141
NC_037328.1	LoRTIA	exon	70176706	70176762	1	-	.	ID=id815;Parent=tr142;transcript_id=tr142
NC_037328.1	LoRTIA	exon	70176706	70176762	1	-	.	ID=id819;Parent=tr143;transcript_id=tr143
NC_037328.1	LoRTIA	exon	70176706	70176762	1	-	.	ID=id823;Parent=tr144;transcript_id=tr144
NC_037328.1	LoRTIA	exon	70176706	70176762	1	-	.	ID=id827;Parent=tr145;transcript_id=tr145
NC_037328.1	LoRTIA	exon	70176706	70176762	2	-	.	ID=id831;Parent=tr146;transcript_id=tr146
NC_037328.1	LoRTIA	exon	70176706	70176762	1	-	.	ID=id836;Parent=tr147;transcript_id=tr147
NC_037328.1	LoRTIA	exon	70176706	70176762	1	-	.	ID=id840;Parent=tr148;transcript_id=tr148
NC_037328.1	LoRTIA	mRNA	70176706	70179461	6	-	.	ID=tr139;transcript_id=tr139
NC_037328.1	LoRTIA	mRNA	70176706	70180133	17	-	.	ID=tr138;transcript_id=tr138
NC_037328.1	LoRTIA	mRNA	70176706	70180133	7	-	.	ID=tr140;transcript_id=tr140
NC_037328.1	LoRTIA	mRNA	70176706	70180133	1	-	.	ID=tr141;transcript_id=tr141
NC_037328.1	LoRTIA	mRNA	70176706	70180133	1	-	.	ID=tr142;transcript_id=tr142
NC_037328.1	LoRTIA	mRNA	70176706	70180133	1	-	.	ID=tr143;transcript_id=tr143
NC_037328.1	LoRTIA	mRNA	70176706	70180133	1	-	.	ID=tr144;transcript_id=tr144
NC_037328.1	LoRTIA	mRNA	70176706	70180133	1	-	.	ID=tr145;transcript_id=tr145
NC_037328.1	LoRTIA	mRNA	70176706	70180133	2	-	.	ID=tr146;transcript_id=tr146
NC_037328.1	LoRTIA	mRNA	70176706	70180133	1	-	.	ID=tr147;transcript_id=tr147
NC_037328.1	LoRTIA	mRNA	70176706	70180133	1	-	.	ID=tr148;transcript_id=tr148
NC_037328.1	LoRTIA	exon	70177970	70178114	5	-	.	ID=id767;Parent=tr129;transcript_id=tr129
NC_037328.1	LoRTIA	exon	70177970	70178114	1	-	.	ID=id772;Parent=tr130;transcript_id=tr130
NC_037328.1	LoRTIA	exon	70177970	70178114	1	-	.	ID=id777;Parent=tr132;transcript_id=tr132
NC_037328.1	LoRTIA	exon	70177970	70178114	1	-	.	ID=id782;Parent=tr133;transcript_id=tr133
NC_037328.1	LoRTIA	exon	70177970	70178114	1	-	.	ID=id790;Parent=tr135;transcript_id=tr135
NC_037328.1	LoRTIA	exon	70177970	70178114	1	-	.	ID=id798;Parent=tr137;transcript_id=tr137
NC_037328.1	LoRTIA	exon	70177970	70178114	6	-	.	ID=id803;Parent=tr139;transcript_id=tr139
NC_037328.1	LoRTIA	exon	70177970	70178114	7	-	.	ID=id807;Parent=tr140;transcript_id=tr140
NC_037328.1	LoRTIA	exon	70177970	70178114	1	-	.	ID=id812;Parent=tr141;transcript_id=tr141
NC_037328.1	LoRTIA	exon	70177970	70178114	1	-	.	ID=id816;Parent=tr142;transcript_id=tr142
NC_037328.1	LoRTIA	exon	70177970	70178114	1	-	.	ID=id820;Parent=tr143;transcript_id=tr143
NC_037328.1	LoRTIA	exon	70177970	70178114	1	-	.	ID=id824;Parent=tr144;transcript_id=tr144
NC_037328.1	LoRTIA	exon	70177970	70178114	1	-	.	ID=id828;Parent=tr145;transcript_id=tr145
NC_037328.1	LoRTIA	exon	70177970	70178114	2	-	.	ID=id832;Parent=tr146;transcript_id=tr146
NC_037328.1	LoRTIA	exon	70177970	70178114	1	-	.	ID=id837;Parent=tr147;transcript_id=tr147
NC_037328.1	LoRTIA	exon	70177970	70178114	1	-	.	ID=id841;Parent=tr148;transcript_id=tr148
NC_037328.1	LoRTIA	exon	70177970	70179202	1	-	.	ID=id786;Parent=tr134;transcript_id=tr134
NC_037328.1	LoRTIA	exon	70177970	70179202	1	-	.	ID=id794;Parent=tr136;transcript_id=tr136
NC_037328.1	LoRTIA	exon	70179050	70179202	5	-	.	ID=id768;Parent=tr129;transcript_id=tr129
NC_037328.1	LoRTIA	exon	70179050	70179202	1	-	.	ID=id773;Parent=tr130;transcript_id=tr130
NC_037328.1	LoRTIA	exon	70179050	70179202	1	-	.	ID=id778;Parent=tr132;transcript_id=tr132
NC_037328.1	LoRTIA	exon	70179050	70179202	1	-	.	ID=id799;Parent=tr137;transcript_id=tr137
NC_037328.1	LoRTIA	exon	70179050	70179202	6	-	.	ID=id804;Parent=tr139;transcript_id=tr139
NC_037328.1	LoRTIA	exon	70179050	70179202	7	-	.	ID=id808;Parent=tr140;transcript_id=tr140
NC_037328.1	LoRTIA	exon	70179050	70179202	2	-	.	ID=id833;Parent=tr146;transcript_id=tr146
NC_037328.1	LoRTIA	exon	70179050	70179202	1	-	.	ID=id838;Parent=tr147;transcript_id=tr147
NC_037328.1	LoRTIA	exon	70179050	70179202	1	-	.	ID=id842;Parent=tr148;transcript_id=tr148
NC_037328.1	LoRTIA	exon	70179050	70179226	1	-	.	ID=id829;Parent=tr145;transcript_id=tr145
NC_037328.1	LoRTIA	exon	70179050	70179231	1	-	.	ID=id783;Parent=tr133;transcript_id=tr133
NC_037328.1	LoRTIA	exon	70179050	70179231	1	-	.	ID=id791;Parent=tr135;transcript_id=tr135
NC_037328.1	LoRTIA	exon	70179050	70179231	1	-	.	ID=id813;Parent=tr141;transcript_id=tr141
NC_037328.1	LoRTIA	exon	70179050	70179231	1	-	.	ID=id817;Parent=tr142;transcript_id=tr142
NC_037328.1	LoRTIA	exon	70179050	70179231	1	-	.	ID=id825;Parent=tr144;transcript_id=tr144
NC_037328.1	LoRTIA	exon	70179050	70179468	1	-	.	ID=id821;Parent=tr143;transcript_id=tr143
NC_037328.1	LoRTIA	exon	70179424	70179461	6	-	.	ID=id805;Parent=tr139;transcript_id=tr139
NC_037328.1	LoRTIA	exon	70179424	70179468	5	-	.	ID=id769;Parent=tr129;transcript_id=tr129
NC_037328.1	LoRTIA	exon	70179424	70179468	1	-	.	ID=id774;Parent=tr130;transcript_id=tr130
NC_037328.1	LoRTIA	exon	70179424	70179468	1	-	.	ID=id779;Parent=tr132;transcript_id=tr132
NC_037328.1	LoRTIA	exon	70179424	70179468	1	-	.	ID=id787;Parent=tr134;transcript_id=tr134
NC_037328.1	LoRTIA	exon	70179424	70179468	1	-	.	ID=id795;Parent=tr136;transcript_id=tr136
NC_037328.1	LoRTIA	exon	70179424	70179468	1	-	.	ID=id800;Parent=tr137;transcript_id=tr137
NC_037328.1	LoRTIA	exon	70179424	70179468	7	-	.	ID=id809;Parent=tr140;transcript_id=tr140
NC_037328.1	LoRTIA	exon	70179424	70179468	2	-	.	ID=id834;Parent=tr146;transcript_id=tr146
NC_037328.1	LoRTIA	exon	70179424	70179468	1	-	.	ID=id843;Parent=tr148;transcript_id=tr148
NC_037328.1	LoRTIA	exon	70179424	70180133	1	-	.	ID=id839;Parent=tr147;transcript_id=tr147
NC_037328.1	LoRTIA	exon	70180060	70180133	1	-	.	ID=id775;Parent=tr130;transcript_id=tr130
NC_037328.1	LoRTIA	exon	70180060	70180133	1	-	.	ID=id818;Parent=tr142;transcript_id=tr142
NC_037328.1	LoRTIA	exon	70180060	70180133	1	-	.	ID=id830;Parent=tr145;transcript_id=tr145
NC_037328.1	LoRTIA	exon	70180060	70180133	1	-	.	ID=id844;Parent=tr148;transcript_id=tr148
NC_037328.1	LoRTIA	exon	70180065	70180133	1	-	.	ID=id792;Parent=tr135;transcript_id=tr135
NC_037328.1	LoRTIA	exon	70180065	70180133	1	-	.	ID=id796;Parent=tr136;transcript_id=tr136
NC_037328.1	LoRTIA	exon	70180065	70180133	1	-	.	ID=id801;Parent=tr137;transcript_id=tr137
NC_037328.1	LoRTIA	exon	70180065	70180133	1	-	.	ID=id822;Parent=tr143;transcript_id=tr143
NC_037328.1	LoRTIA	exon	70180065	70180133	2	-	.	ID=id835;Parent=tr146;transcript_id=tr146
NC_037328.1	LoRTIA	exon	70180096	70180133	1	-	.	ID=id814;Parent=tr141;transcript_id=tr141
NC_037328.1	LoRTIA	exon	70180101	70180133	1	-	.	ID=id784;Parent=tr133;transcript_id=tr133
NC_037328.1	LoRTIA	exon	70180103	70180133	1	-	.	ID=id780;Parent=tr132;transcript_id=tr132
NC_037328.1	LoRTIA	exon	70180103	70180133	1	-	.	ID=id826;Parent=tr144;transcript_id=tr144
NC_037328.1	LoRTIA	exon	70180105	70180133	5	-	.	ID=id770;Parent=tr129;transcript_id=tr129
NC_037328.1	LoRTIA	exon	70180105	70180133	1	-	.	ID=id788;Parent=tr134;transcript_id=tr134
NC_037328.1	LoRTIA	exon	70180105	70180133	7	-	.	ID=id810;Parent=tr140;transcript_id=tr140
NC_037328.1	LoRTIA	mRNA	70345635	70346053	2	-	.	ID=tr149;transcript_id=tr149
NC_037328.1	LoRTIA	exon	70650067	70653103	1	-	.	ID=id845;Parent=tr150;transcript_id=tr150
NC_037328.1	LoRTIA	mRNA	70650067	70679926	1	-	.	ID=tr150;transcript_id=tr150
NC_037328.1	LoRTIA	exon	70653670	70653810	1	-	.	ID=id846;Parent=tr150;transcript_id=tr150
NC_037328.1	LoRTIA	exon	70654910	70655131	1	-	.	ID=id847;Parent=tr150;transcript_id=tr150
NC_037328.1	LoRTIA	exon	70656659	70656740	1	-	.	ID=id848;Parent=tr150;transcript_id=tr150
NC_037328.1	LoRTIA	exon	70656963	70657021	1	-	.	ID=id849;Parent=tr150;transcript_id=tr150
NC_037328.1	LoRTIA	exon	70657758	70657825	1	-	.	ID=id850;Parent=tr150;transcript_id=tr150
NC_037328.1	LoRTIA	exon	70658783	70658846	1	-	.	ID=id851;Parent=tr150;transcript_id=tr150
NC_037328.1	LoRTIA	exon	70659069	70659154	1	-	.	ID=id852;Parent=tr150;transcript_id=tr150
NC_037328.1	LoRTIA	exon	70660704	70661686	1	-	.	ID=id853;Parent=tr150;transcript_id=tr150
NC_037328.1	LoRTIA	exon	70663336	70663475	1	-	.	ID=id854;Parent=tr150;transcript_id=tr150
NC_037328.1	LoRTIA	exon	70663845	70663943	1	-	.	ID=id855;Parent=tr150;transcript_id=tr150
NC_037328.1	LoRTIA	exon	70667319	70667432	1	-	.	ID=id856;Parent=tr150;transcript_id=tr150
NC_037328.1	LoRTIA	exon	70669907	70670015	1	-	.	ID=id857;Parent=tr150;transcript_id=tr150
NC_037328.1	LoRTIA	exon	70670397	70670546	1	-	.	ID=id858;Parent=tr150;transcript_id=tr150
NC_037328.1	LoRTIA	exon	70671835	70672042	1	-	.	ID=id859;Parent=tr150;transcript_id=tr150
NC_037328.1	LoRTIA	exon	70672535	70672745	1	-	.	ID=id860;Parent=tr150;transcript_id=tr150
NC_037328.1	LoRTIA	exon	70673284	70673342	1	-	.	ID=id861;Parent=tr150;transcript_id=tr150
NC_037328.1	LoRTIA	exon	70679868	70679926	1	-	.	ID=id862;Parent=tr150;transcript_id=tr150
NC_037328.1	LoRTIA	mRNA	71013967	71014263	1	+	.	ID=tr151;transcript_id=tr151
NC_037328.1	LoRTIA	exon	71403878	71405352	1	-	.	ID=id863;Parent=tr152;transcript_id=tr152
NC_037328.1	LoRTIA	mRNA	71403878	71410602	1	-	.	ID=tr152;transcript_id=tr152
NC_037328.1	LoRTIA	exon	71405102	71405352	1	-	.	ID=id867;Parent=tr153;transcript_id=tr153
NC_037328.1	LoRTIA	mRNA	71405102	71410602	1	-	.	ID=tr153;transcript_id=tr153
NC_037328.1	LoRTIA	exon	71405898	71406036	1	-	.	ID=id864;Parent=tr152;transcript_id=tr152
NC_037328.1	LoRTIA	exon	71405898	71406036	1	-	.	ID=id868;Parent=tr153;transcript_id=tr153
NC_037328.1	LoRTIA	exon	71408241	71408422	1	-	.	ID=id865;Parent=tr152;transcript_id=tr152
NC_037328.1	LoRTIA	exon	71408241	71408422	1	-	.	ID=id869;Parent=tr153;transcript_id=tr153
NC_037328.1	LoRTIA	exon	71410455	71410602	1	-	.	ID=id866;Parent=tr152;transcript_id=tr152
NC_037328.1	LoRTIA	exon	71410455	71410602	1	-	.	ID=id870;Parent=tr153;transcript_id=tr153
NC_037328.1	LoRTIA	mRNA	71410720	71411365	1	+	.	ID=tr154;transcript_id=tr154
NC_037328.1	LoRTIA	mRNA	71410737	71411365	1	+	.	ID=tr155;transcript_id=tr155
NC_037328.1	LoRTIA	mRNA	71868302	71869009	69	+	.	ID=tr156;transcript_id=tr156
NC_037328.1	LoRTIA	exon	72100115	72100540	1	+	.	ID=id871;Parent=tr157;transcript_id=tr157
NC_037328.1	LoRTIA	exon	72100115	72100540	1	+	.	ID=id875;Parent=tr158;transcript_id=tr158
NC_037328.1	LoRTIA	mRNA	72100115	72111837	1	+	.	ID=tr157;transcript_id=tr157
NC_037328.1	LoRTIA	mRNA	72100115	72120330	1	+	.	ID=tr158;transcript_id=tr158
NC_037328.1	LoRTIA	exon	72100148	72100540	1	+	.	ID=id881;Parent=tr159;transcript_id=tr159
NC_037328.1	LoRTIA	mRNA	72100148	72111837	1	+	.	ID=tr159;transcript_id=tr159
NC_037328.1	LoRTIA	exon	72108989	72109096	1	+	.	ID=id872;Parent=tr157;transcript_id=tr157
NC_037328.1	LoRTIA	exon	72108989	72109096	1	+	.	ID=id876;Parent=tr158;transcript_id=tr158
NC_037328.1	LoRTIA	exon	72108989	72109096	1	+	.	ID=id882;Parent=tr159;transcript_id=tr159
NC_037328.1	LoRTIA	exon	72111115	72111192	1	+	.	ID=id873;Parent=tr157;transcript_id=tr157
NC_037328.1	LoRTIA	exon	72111115	72111192	1	+	.	ID=id877;Parent=tr158;transcript_id=tr158
NC_037328.1	LoRTIA	exon	72111115	72111192	1	+	.	ID=id883;Parent=tr159;transcript_id=tr159
NC_037328.1	LoRTIA	exon	72111738	72111837	1	+	.	ID=id874;Parent=tr157;transcript_id=tr157
NC_037328.1	LoRTIA	exon	72111738	72111837	1	+	.	ID=id884;Parent=tr159;transcript_id=tr159
NC_037328.1	LoRTIA	exon	72111738	72111838	1	+	.	ID=id878;Parent=tr158;transcript_id=tr158
NC_037328.1	LoRTIA	exon	72116153	72116320	1	+	.	ID=id879;Parent=tr158;transcript_id=tr158
NC_037328.1	LoRTIA	exon	72117896	72120330	1	+	.	ID=id880;Parent=tr158;transcript_id=tr158
NC_037328.1	LoRTIA	exon	73362774	73363696	5	-	.	ID=id885;Parent=tr160;transcript_id=tr160
NC_037328.1	LoRTIA	mRNA	73362774	73365269	5	-	.	ID=tr160;transcript_id=tr160
NC_037328.1	LoRTIA	exon	73362895	73363696	1	-	.	ID=id889;Parent=tr161;transcript_id=tr161
NC_037328.1	LoRTIA	mRNA	73362895	73365269	1	-	.	ID=tr161;transcript_id=tr161
NC_037328.1	LoRTIA	exon	73364364	73364451	5	-	.	ID=id886;Parent=tr160;transcript_id=tr160
NC_037328.1	LoRTIA	exon	73364364	73364451	1	-	.	ID=id890;Parent=tr161;transcript_id=tr161
NC_037328.1	LoRTIA	exon	73364689	73364784	5	-	.	ID=id887;Parent=tr160;transcript_id=tr160
NC_037328.1	LoRTIA	exon	73364689	73364784	1	-	.	ID=id891;Parent=tr161;transcript_id=tr161
NC_037328.1	LoRTIA	exon	73364925	73365269	5	-	.	ID=id888;Parent=tr160;transcript_id=tr160
NC_037328.1	LoRTIA	exon	73364925	73365269	1	-	.	ID=id892;Parent=tr161;transcript_id=tr161
NC_037328.1	LoRTIA	exon	75926836	75927258	1	-	.	ID=id893;Parent=tr162;transcript_id=tr162
NC_037328.1	LoRTIA	exon	75926836	75927258	1	-	.	ID=id904;Parent=tr163;transcript_id=tr163
NC_037328.1	LoRTIA	mRNA	75926836	76006003	1	-	.	ID=tr162;transcript_id=tr162
NC_037328.1	LoRTIA	mRNA	75926836	76006021	1	-	.	ID=tr163;transcript_id=tr163
NC_037328.1	LoRTIA	exon	75929761	75929867	1	-	.	ID=id894;Parent=tr162;transcript_id=tr162
NC_037328.1	LoRTIA	exon	75929761	75929867	1	-	.	ID=id905;Parent=tr163;transcript_id=tr163
NC_037328.1	LoRTIA	exon	75934045	75934124	1	-	.	ID=id895;Parent=tr162;transcript_id=tr162
NC_037328.1	LoRTIA	exon	75934045	75934124	1	-	.	ID=id906;Parent=tr163;transcript_id=tr163
NC_037328.1	LoRTIA	exon	75936748	75936852	1	-	.	ID=id896;Parent=tr162;transcript_id=tr162
NC_037328.1	LoRTIA	exon	75936748	75936982	1	-	.	ID=id907;Parent=tr163;transcript_id=tr163
NC_037328.1	LoRTIA	exon	75936938	75936982	1	-	.	ID=id897;Parent=tr162;transcript_id=tr162
NC_037328.1	LoRTIA	exon	75942404	75942519	1	-	.	ID=id898;Parent=tr162;transcript_id=tr162
NC_037328.1	LoRTIA	exon	75942404	75942519	1	-	.	ID=id908;Parent=tr163;transcript_id=tr163
NC_037328.1	LoRTIA	exon	75956109	75956226	1	-	.	ID=id899;Parent=tr162;transcript_id=tr162
NC_037328.1	LoRTIA	exon	75956109	75956226	1	-	.	ID=id909;Parent=tr163;transcript_id=tr163
NC_037328.1	LoRTIA	exon	75967007	75967097	1	-	.	ID=id900;Parent=tr162;transcript_id=tr162
NC_037328.1	LoRTIA	exon	75967007	75967097	1	-	.	ID=id910;Parent=tr163;transcript_id=tr163
NC_037328.1	LoRTIA	exon	75970302	75970428	1	-	.	ID=id901;Parent=tr162;transcript_id=tr162
NC_037328.1	LoRTIA	exon	75970302	75970428	1	-	.	ID=id911;Parent=tr163;transcript_id=tr163
NC_037328.1	LoRTIA	exon	75971262	75971328	1	-	.	ID=id912;Parent=tr163;transcript_id=tr163
NC_037328.1	LoRTIA	exon	75971266	75971328	1	-	.	ID=id902;Parent=tr162;transcript_id=tr162
NC_037328.1	LoRTIA	exon	76005732	76006003	1	-	.	ID=id903;Parent=tr162;transcript_id=tr162
NC_037328.1	LoRTIA	exon	76005732	76006021	1	-	.	ID=id913;Parent=tr163;transcript_id=tr163
NC_037328.1	LoRTIA	mRNA	76416077	76416450	2	-	.	ID=tr167;transcript_id=tr167
NC_037328.1	LoRTIA	mRNA	76416077	76416623	1	-	.	ID=tr165;transcript_id=tr165
NC_037328.1	LoRTIA	mRNA	76416077	76416645	1	-	.	ID=tr168;transcript_id=tr168
NC_037328.1	LoRTIA	mRNA	76416077	76416995	1	-	.	ID=tr171;transcript_id=tr171
NC_037328.1	LoRTIA	mRNA	76416077	76417100	1	-	.	ID=tr169;transcript_id=tr169
NC_037328.1	LoRTIA	mRNA	76416077	76417272	1	-	.	ID=tr170;transcript_id=tr170
NC_037328.1	LoRTIA	mRNA	76416077	76417770	1	-	.	ID=tr166;transcript_id=tr166
NC_037328.1	LoRTIA	mRNA	76416077	76417842	257	-	.	ID=tr164;transcript_id=tr164
NC_037328.1	LoRTIA	mRNA	76416121	76417842	2	-	.	ID=tr172;transcript_id=tr172
NC_037328.1	LoRTIA	mRNA	76416835	76417842	1	-	.	ID=tr173;transcript_id=tr173
NC_037328.1	LoRTIA	exon	77130195	77130830	1	+	.	ID=id914;Parent=tr174;transcript_id=tr174
NC_037328.1	LoRTIA	exon	77130195	77130830	1	+	.	ID=id928;Parent=tr175;transcript_id=tr175
NC_037328.1	LoRTIA	mRNA	77130195	77308707	1	+	.	ID=tr174;transcript_id=tr174
NC_037328.1	LoRTIA	mRNA	77130195	77309567	1	+	.	ID=tr175;transcript_id=tr175
NC_037328.1	LoRTIA	exon	77262554	77262706	1	+	.	ID=id915;Parent=tr174;transcript_id=tr174
NC_037328.1	LoRTIA	exon	77262554	77262706	1	+	.	ID=id929;Parent=tr175;transcript_id=tr175
NC_037328.1	LoRTIA	exon	77264902	77265091	1	+	.	ID=id916;Parent=tr174;transcript_id=tr174
NC_037328.1	LoRTIA	exon	77264902	77265091	1	+	.	ID=id930;Parent=tr175;transcript_id=tr175
NC_037328.1	LoRTIA	exon	77275199	77275330	1	+	.	ID=id917;Parent=tr174;transcript_id=tr174
NC_037328.1	LoRTIA	exon	77275199	77275330	1	+	.	ID=id931;Parent=tr175;transcript_id=tr175
NC_037328.1	LoRTIA	exon	77277135	77277277	1	+	.	ID=id918;Parent=tr174;transcript_id=tr174
NC_037328.1	LoRTIA	exon	77277135	77277277	1	+	.	ID=id932;Parent=tr175;transcript_id=tr175
NC_037328.1	LoRTIA	exon	77278130	77278219	1	+	.	ID=id919;Parent=tr174;transcript_id=tr174
NC_037328.1	LoRTIA	exon	77278130	77278219	1	+	.	ID=id933;Parent=tr175;transcript_id=tr175
NC_037328.1	LoRTIA	exon	77280057	77280097	1	+	.	ID=id920;Parent=tr174;transcript_id=tr174
NC_037328.1	LoRTIA	exon	77280057	77280097	1	+	.	ID=id934;Parent=tr175;transcript_id=tr175
NC_037328.1	LoRTIA	exon	77282405	77282499	1	+	.	ID=id921;Parent=tr174;transcript_id=tr174
NC_037328.1	LoRTIA	exon	77282405	77282499	1	+	.	ID=id935;Parent=tr175;transcript_id=tr175
NC_037328.1	LoRTIA	exon	77289015	77289142	1	+	.	ID=id922;Parent=tr174;transcript_id=tr174
NC_037328.1	LoRTIA	exon	77289015	77289142	1	+	.	ID=id936;Parent=tr175;transcript_id=tr175
NC_037328.1	LoRTIA	exon	77289933	77290028	1	+	.	ID=id937;Parent=tr175;transcript_id=tr175
NC_037328.1	LoRTIA	exon	77289933	77290742	1	+	.	ID=id923;Parent=tr174;transcript_id=tr174
NC_037328.1	LoRTIA	exon	77290592	77290742	1	+	.	ID=id938;Parent=tr175;transcript_id=tr175
NC_037328.1	LoRTIA	exon	77291621	77291738	1	+	.	ID=id924;Parent=tr174;transcript_id=tr174
NC_037328.1	LoRTIA	exon	77291621	77291738	1	+	.	ID=id939;Parent=tr175;transcript_id=tr175
NC_037328.1	LoRTIA	exon	77292915	77292990	1	+	.	ID=id925;Parent=tr174;transcript_id=tr174
NC_037328.1	LoRTIA	exon	77292915	77292990	1	+	.	ID=id940;Parent=tr175;transcript_id=tr175
NC_037328.1	LoRTIA	exon	77300381	77300521	1	+	.	ID=id926;Parent=tr174;transcript_id=tr174
NC_037328.1	LoRTIA	exon	77300381	77300521	1	+	.	ID=id941;Parent=tr175;transcript_id=tr175
NC_037328.1	LoRTIA	exon	77308495	77308707	1	+	.	ID=id927;Parent=tr174;transcript_id=tr174
NC_037328.1	LoRTIA	exon	77308495	77309567	1	+	.	ID=id942;Parent=tr175;transcript_id=tr175
NC_037328.1	LoRTIA	mRNA	77656318	77656558	1	+	.	ID=tr176;transcript_id=tr176
NC_037328.1	LoRTIA	exon	80452916	80453151	2	+	.	ID=id943;Parent=tr177;transcript_id=tr177
NC_037328.1	LoRTIA	exon	80452916	80453151	1	+	.	ID=id954;Parent=tr178;transcript_id=tr178
NC_037328.1	LoRTIA	mRNA	80452916	80467442	2	+	.	ID=tr177;transcript_id=tr177
NC_037328.1	LoRTIA	mRNA	80452916	80467442	1	+	.	ID=tr178;transcript_id=tr178
NC_037328.1	LoRTIA	exon	80454227	80454379	2	+	.	ID=id944;Parent=tr177;transcript_id=tr177
NC_037328.1	LoRTIA	exon	80454227	80454379	1	+	.	ID=id955;Parent=tr178;transcript_id=tr178
NC_037328.1	LoRTIA	exon	80457303	80457381	2	+	.	ID=id945;Parent=tr177;transcript_id=tr177
NC_037328.1	LoRTIA	exon	80457303	80457381	1	+	.	ID=id956;Parent=tr178;transcript_id=tr178
NC_037328.1	LoRTIA	exon	80461106	80461185	2	+	.	ID=id946;Parent=tr177;transcript_id=tr177
NC_037328.1	LoRTIA	exon	80461106	80461185	1	+	.	ID=id957;Parent=tr178;transcript_id=tr178
NC_037328.1	LoRTIA	exon	80462808	80462927	2	+	.	ID=id947;Parent=tr177;transcript_id=tr177
NC_037328.1	LoRTIA	exon	80462808	80462927	1	+	.	ID=id958;Parent=tr178;transcript_id=tr178
NC_037328.1	LoRTIA	exon	80465159	80465302	2	+	.	ID=id948;Parent=tr177;transcript_id=tr177
NC_037328.1	LoRTIA	exon	80465159	80465302	1	+	.	ID=id959;Parent=tr178;transcript_id=tr178
NC_037328.1	LoRTIA	exon	80465474	80465594	2	+	.	ID=id949;Parent=tr177;transcript_id=tr177
NC_037328.1	LoRTIA	exon	80465474	80465594	1	+	.	ID=id960;Parent=tr178;transcript_id=tr178
NC_037328.1	LoRTIA	exon	80466079	80466204	2	+	.	ID=id950;Parent=tr177;transcript_id=tr177
NC_037328.1	LoRTIA	exon	80466079	80467197	1	+	.	ID=id961;Parent=tr178;transcript_id=tr178
NC_037328.1	LoRTIA	exon	80466926	80467007	4	+	.	ID=id963;Parent=tr180;transcript_id=tr180
NC_037328.1	LoRTIA	mRNA	80466926	80467442	2	+	.	ID=tr179;transcript_id=tr179
NC_037328.1	LoRTIA	mRNA	80466926	80467442	4	+	.	ID=tr180;transcript_id=tr180
NC_037328.1	LoRTIA	exon	80466927	80467007	2	+	.	ID=id951;Parent=tr177;transcript_id=tr177
NC_037328.1	LoRTIA	exon	80467081	80467197	2	+	.	ID=id952;Parent=tr177;transcript_id=tr177
NC_037328.1	LoRTIA	exon	80467081	80467197	4	+	.	ID=id964;Parent=tr180;transcript_id=tr180
NC_037328.1	LoRTIA	exon	80467287	80467442	2	+	.	ID=id953;Parent=tr177;transcript_id=tr177
NC_037328.1	LoRTIA	exon	80467287	80467442	1	+	.	ID=id962;Parent=tr178;transcript_id=tr178
NC_037328.1	LoRTIA	exon	80467287	80467442	4	+	.	ID=id965;Parent=tr180;transcript_id=tr180
NC_037328.1	LoRTIA	exon	80467440	80468220	1	-	.	ID=id966;Parent=tr181;transcript_id=tr181
NC_037328.1	LoRTIA	exon	80467440	80468220	1	-	.	ID=id978;Parent=tr182;transcript_id=tr182
NC_037328.1	LoRTIA	exon	80467440	80468220	1	-	.	ID=id990;Parent=tr183;transcript_id=tr183
NC_037328.1	LoRTIA	exon	80467440	80468220	1	-	.	ID=id1001;Parent=tr184;transcript_id=tr184
NC_037328.1	LoRTIA	exon	80467440	80468220	1	-	.	ID=id1012;Parent=tr185;transcript_id=tr185
NC_037328.1	LoRTIA	mRNA	80467440	80473755	1	-	.	ID=tr181;transcript_id=tr181
NC_037328.1	LoRTIA	mRNA	80467440	80473755	1	-	.	ID=tr182;transcript_id=tr182
NC_037328.1	LoRTIA	mRNA	80467440	80473755	1	-	.	ID=tr183;transcript_id=tr183
NC_037328.1	LoRTIA	mRNA	80467440	80473755	1	-	.	ID=tr184;transcript_id=tr184
NC_037328.1	LoRTIA	mRNA	80467440	80473755	1	-	.	ID=tr185;transcript_id=tr185
NC_037328.1	LoRTIA	exon	80468931	80469041	1	-	.	ID=id979;Parent=tr182;transcript_id=tr182
NC_037328.1	LoRTIA	exon	80468935	80469041	1	-	.	ID=id967;Parent=tr181;transcript_id=tr181
NC_037328.1	LoRTIA	exon	80468935	80469041	1	-	.	ID=id1013;Parent=tr185;transcript_id=tr185
NC_037328.1	LoRTIA	exon	80469476	80469555	1	-	.	ID=id968;Parent=tr181;transcript_id=tr181
NC_037328.1	LoRTIA	exon	80469476	80469555	1	-	.	ID=id980;Parent=tr182;transcript_id=tr182
NC_037328.1	LoRTIA	exon	80469476	80469555	1	-	.	ID=id991;Parent=tr183;transcript_id=tr183
NC_037328.1	LoRTIA	exon	80469476	80469555	1	-	.	ID=id1002;Parent=tr184;transcript_id=tr184
NC_037328.1	LoRTIA	exon	80469476	80469555	1	-	.	ID=id1014;Parent=tr185;transcript_id=tr185
NC_037328.1	LoRTIA	exon	80469928	80470017	1	-	.	ID=id969;Parent=tr181;transcript_id=tr181
NC_037328.1	LoRTIA	exon	80469928	80470017	1	-	.	ID=id981;Parent=tr182;transcript_id=tr182
NC_037328.1	LoRTIA	exon	80469928	80470017	1	-	.	ID=id992;Parent=tr183;transcript_id=tr183
NC_037328.1	LoRTIA	exon	80469928	80470017	1	-	.	ID=id1003;Parent=tr184;transcript_id=tr184
NC_037328.1	LoRTIA	exon	80469928	80470017	1	-	.	ID=id1015;Parent=tr185;transcript_id=tr185
NC_037328.1	LoRTIA	exon	80470262	80470399	1	-	.	ID=id970;Parent=tr181;transcript_id=tr181
NC_037328.1	LoRTIA	exon	80470262	80470399	1	-	.	ID=id982;Parent=tr182;transcript_id=tr182
NC_037328.1	LoRTIA	exon	80470262	80470399	1	-	.	ID=id993;Parent=tr183;transcript_id=tr183
NC_037328.1	LoRTIA	exon	80470262	80470399	1	-	.	ID=id1004;Parent=tr184;transcript_id=tr184
NC_037328.1	LoRTIA	exon	80470262	80470399	1	-	.	ID=id1016;Parent=tr185;transcript_id=tr185
NC_037328.1	LoRTIA	exon	80470700	80470843	1	-	.	ID=id971;Parent=tr181;transcript_id=tr181
NC_037328.1	LoRTIA	exon	80470700	80470843	1	-	.	ID=id983;Parent=tr182;transcript_id=tr182
NC_037328.1	LoRTIA	exon	80470700	80470843	1	-	.	ID=id994;Parent=tr183;transcript_id=tr183
NC_037328.1	LoRTIA	exon	80470700	80470843	1	-	.	ID=id1005;Parent=tr184;transcript_id=tr184
NC_037328.1	LoRTIA	exon	80470700	80471168	1	-	.	ID=id1017;Parent=tr185;transcript_id=tr185
NC_037328.1	LoRTIA	exon	80471059	80471168	1	-	.	ID=id972;Parent=tr181;transcript_id=tr181
NC_037328.1	LoRTIA	exon	80471059	80471168	1	-	.	ID=id984;Parent=tr182;transcript_id=tr182
NC_037328.1	LoRTIA	exon	80471059	80471168	1	-	.	ID=id995;Parent=tr183;transcript_id=tr183
NC_037328.1	LoRTIA	exon	80471059	80471168	1	-	.	ID=id1006;Parent=tr184;transcript_id=tr184
NC_037328.1	LoRTIA	exon	80471263	80471431	1	-	.	ID=id973;Parent=tr181;transcript_id=tr181
NC_037328.1	LoRTIA	exon	80471263	80471431	1	-	.	ID=id985;Parent=tr182;transcript_id=tr182
NC_037328.1	LoRTIA	exon	80471263	80471431	1	-	.	ID=id996;Parent=tr183;transcript_id=tr183
NC_037328.1	LoRTIA	exon	80471263	80471431	1	-	.	ID=id1007;Parent=tr184;transcript_id=tr184
NC_037328.1	LoRTIA	exon	80471263	80471431	1	-	.	ID=id1018;Parent=tr185;transcript_id=tr185
NC_037328.1	LoRTIA	exon	80472190	80472329	1	-	.	ID=id974;Parent=tr181;transcript_id=tr181
NC_037328.1	LoRTIA	exon	80472190	80472329	1	-	.	ID=id986;Parent=tr182;transcript_id=tr182
NC_037328.1	LoRTIA	exon	80472190	80472329	1	-	.	ID=id997;Parent=tr183;transcript_id=tr183
NC_037328.1	LoRTIA	exon	80472190	80472329	1	-	.	ID=id1008;Parent=tr184;transcript_id=tr184
NC_037328.1	LoRTIA	exon	80472190	80472329	1	-	.	ID=id1019;Parent=tr185;transcript_id=tr185
NC_037328.1	LoRTIA	exon	80472622	80472752	1	-	.	ID=id987;Parent=tr182;transcript_id=tr182
NC_037328.1	LoRTIA	exon	80472622	80472754	1	-	.	ID=id975;Parent=tr181;transcript_id=tr181
NC_037328.1	LoRTIA	exon	80472622	80472754	1	-	.	ID=id998;Parent=tr183;transcript_id=tr183
NC_037328.1	LoRTIA	exon	80472622	80472754	1	-	.	ID=id1009;Parent=tr184;transcript_id=tr184
NC_037328.1	LoRTIA	exon	80472622	80472754	1	-	.	ID=id1020;Parent=tr185;transcript_id=tr185
NC_037328.1	LoRTIA	exon	80472844	80472889	1	-	.	ID=id976;Parent=tr181;transcript_id=tr181
NC_037328.1	LoRTIA	exon	80472844	80472889	1	-	.	ID=id988;Parent=tr182;transcript_id=tr182
NC_037328.1	LoRTIA	exon	80472844	80472889	1	-	.	ID=id999;Parent=tr183;transcript_id=tr183
NC_037328.1	LoRTIA	exon	80472844	80472889	1	-	.	ID=id1021;Parent=tr185;transcript_id=tr185
NC_037328.1	LoRTIA	exon	80472844	80472892	1	-	.	ID=id1010;Parent=tr184;transcript_id=tr184
NC_037328.1	LoRTIA	exon	80473693	80473755	1	-	.	ID=id977;Parent=tr181;transcript_id=tr181
NC_037328.1	LoRTIA	exon	80473693	80473755	1	-	.	ID=id989;Parent=tr182;transcript_id=tr182
NC_037328.1	LoRTIA	exon	80473693	80473755	1	-	.	ID=id1000;Parent=tr183;transcript_id=tr183
NC_037328.1	LoRTIA	exon	80473693	80473755	1	-	.	ID=id1011;Parent=tr184;transcript_id=tr184
NC_037328.1	LoRTIA	exon	80473693	80473755	1	-	.	ID=id1022;Parent=tr185;transcript_id=tr185
NC_037328.1	LoRTIA	exon	80644086	80644183	2	-	.	ID=id1023;Parent=tr186;transcript_id=tr186
NC_037328.1	LoRTIA	mRNA	80644086	80661912	2	-	.	ID=tr186;transcript_id=tr186
NC_037328.1	LoRTIA	exon	80644640	80644799	2	-	.	ID=id1024;Parent=tr186;transcript_id=tr186
NC_037328.1	LoRTIA	exon	80645023	80645134	2	-	.	ID=id1025;Parent=tr186;transcript_id=tr186
NC_037328.1	LoRTIA	exon	80646112	80646169	2	-	.	ID=id1026;Parent=tr186;transcript_id=tr186
NC_037328.1	LoRTIA	exon	80647027	80647109	2	-	.	ID=id1027;Parent=tr186;transcript_id=tr186
NC_037328.1	LoRTIA	exon	80647862	80648004	2	-	.	ID=id1028;Parent=tr186;transcript_id=tr186
NC_037328.1	LoRTIA	exon	80649675	80649807	2	-	.	ID=id1029;Parent=tr186;transcript_id=tr186
NC_037328.1	LoRTIA	exon	80652115	80652212	2	-	.	ID=id1030;Parent=tr186;transcript_id=tr186
NC_037328.1	LoRTIA	exon	80657749	80657905	2	-	.	ID=id1031;Parent=tr186;transcript_id=tr186
NC_037328.1	LoRTIA	exon	80661692	80661912	2	-	.	ID=id1032;Parent=tr186;transcript_id=tr186
NC_037328.1	LoRTIA	exon	81288263	81288451	2	+	.	ID=id1033;Parent=tr187;transcript_id=tr187
NC_037328.1	LoRTIA	exon	81288263	81288451	1	+	.	ID=id1042;Parent=tr188;transcript_id=tr188
NC_037328.1	LoRTIA	mRNA	81288263	81307982	1	+	.	ID=tr188;transcript_id=tr188
NC_037328.1	LoRTIA	mRNA	81288263	81308567	2	+	.	ID=tr187;transcript_id=tr187
NC_037328.1	LoRTIA	exon	81288290	81288451	1	+	.	ID=id1051;Parent=tr189;transcript_id=tr189
NC_037328.1	LoRTIA	exon	81288290	81288451	1	+	.	ID=id1060;Parent=tr190;transcript_id=tr190
NC_037328.1	LoRTIA	exon	81288290	81288451	1	+	.	ID=id1069;Parent=tr191;transcript_id=tr191
NC_037328.1	LoRTIA	mRNA	81288290	81307982	1	+	.	ID=tr189;transcript_id=tr189
NC_037328.1	LoRTIA	mRNA	81288290	81308567	1	+	.	ID=tr190;transcript_id=tr190
NC_037328.1	LoRTIA	mRNA	81288290	81308567	1	+	.	ID=tr191;transcript_id=tr191
NC_037328.1	LoRTIA	exon	81299736	81299869	2	+	.	ID=id1034;Parent=tr187;transcript_id=tr187
NC_037328.1	LoRTIA	exon	81299736	81299869	1	+	.	ID=id1043;Parent=tr188;transcript_id=tr188
NC_037328.1	LoRTIA	exon	81299736	81299869	1	+	.	ID=id1052;Parent=tr189;transcript_id=tr189
NC_037328.1	LoRTIA	exon	81299736	81299869	1	+	.	ID=id1061;Parent=tr190;transcript_id=tr190
NC_037328.1	LoRTIA	exon	81299736	81299869	1	+	.	ID=id1070;Parent=tr191;transcript_id=tr191
NC_037328.1	LoRTIA	exon	81300924	81301086	2	+	.	ID=id1035;Parent=tr187;transcript_id=tr187
NC_037328.1	LoRTIA	exon	81300924	81301086	1	+	.	ID=id1044;Parent=tr188;transcript_id=tr188
NC_037328.1	LoRTIA	exon	81300924	81301086	1	+	.	ID=id1053;Parent=tr189;transcript_id=tr189
NC_037328.1	LoRTIA	exon	81300924	81301086	1	+	.	ID=id1062;Parent=tr190;transcript_id=tr190
NC_037328.1	LoRTIA	exon	81300924	81301086	1	+	.	ID=id1071;Parent=tr191;transcript_id=tr191
NC_037328.1	LoRTIA	exon	81302409	81302597	2	+	.	ID=id1036;Parent=tr187;transcript_id=tr187
NC_037328.1	LoRTIA	exon	81302409	81302597	1	+	.	ID=id1045;Parent=tr188;transcript_id=tr188
NC_037328.1	LoRTIA	exon	81302409	81302597	1	+	.	ID=id1054;Parent=tr189;transcript_id=tr189
NC_037328.1	LoRTIA	exon	81302409	81302597	1	+	.	ID=id1063;Parent=tr190;transcript_id=tr190
NC_037328.1	LoRTIA	exon	81302409	81302597	1	+	.	ID=id1072;Parent=tr191;transcript_id=tr191
NC_037328.1	LoRTIA	exon	81304467	81304582	2	+	.	ID=id1037;Parent=tr187;transcript_id=tr187
NC_037328.1	LoRTIA	exon	81304467	81304582	1	+	.	ID=id1046;Parent=tr188;transcript_id=tr188
NC_037328.1	LoRTIA	exon	81304467	81304582	1	+	.	ID=id1055;Parent=tr189;transcript_id=tr189
NC_037328.1	LoRTIA	exon	81304467	81304582	1	+	.	ID=id1064;Parent=tr190;transcript_id=tr190
NC_037328.1	LoRTIA	exon	81304467	81304582	1	+	.	ID=id1073;Parent=tr191;transcript_id=tr191
NC_037328.1	LoRTIA	exon	81304889	81304972	2	+	.	ID=id1038;Parent=tr187;transcript_id=tr187
NC_037328.1	LoRTIA	exon	81304889	81304972	1	+	.	ID=id1047;Parent=tr188;transcript_id=tr188
NC_037328.1	LoRTIA	exon	81304889	81304972	1	+	.	ID=id1056;Parent=tr189;transcript_id=tr189
NC_037328.1	LoRTIA	exon	81304889	81304972	1	+	.	ID=id1065;Parent=tr190;transcript_id=tr190
NC_037328.1	LoRTIA	exon	81304889	81304972	1	+	.	ID=id1074;Parent=tr191;transcript_id=tr191
NC_037328.1	LoRTIA	exon	81306181	81306240	2	+	.	ID=id1039;Parent=tr187;transcript_id=tr187
NC_037328.1	LoRTIA	exon	81306181	81306240	1	+	.	ID=id1048;Parent=tr188;transcript_id=tr188
NC_037328.1	LoRTIA	exon	81306181	81306240	1	+	.	ID=id1057;Parent=tr189;transcript_id=tr189
NC_037328.1	LoRTIA	exon	81306181	81306240	1	+	.	ID=id1066;Parent=tr190;transcript_id=tr190
NC_037328.1	LoRTIA	exon	81306181	81306240	1	+	.	ID=id1075;Parent=tr191;transcript_id=tr191
NC_037328.1	LoRTIA	exon	81307010	81307083	2	+	.	ID=id1040;Parent=tr187;transcript_id=tr187
NC_037328.1	LoRTIA	exon	81307010	81307083	1	+	.	ID=id1049;Parent=tr188;transcript_id=tr188
NC_037328.1	LoRTIA	exon	81307010	81307083	1	+	.	ID=id1058;Parent=tr189;transcript_id=tr189
NC_037328.1	LoRTIA	exon	81307010	81307083	1	+	.	ID=id1067;Parent=tr190;transcript_id=tr190
NC_037328.1	LoRTIA	exon	81307013	81307083	1	+	.	ID=id1076;Parent=tr191;transcript_id=tr191
NC_037328.1	LoRTIA	exon	81307561	81307982	1	+	.	ID=id1050;Parent=tr188;transcript_id=tr188
NC_037328.1	LoRTIA	exon	81307561	81307982	1	+	.	ID=id1059;Parent=tr189;transcript_id=tr189
NC_037328.1	LoRTIA	exon	81307561	81308567	2	+	.	ID=id1041;Parent=tr187;transcript_id=tr187
NC_037328.1	LoRTIA	exon	81307561	81308567	1	+	.	ID=id1068;Parent=tr190;transcript_id=tr190
NC_037328.1	LoRTIA	exon	81307561	81308567	1	+	.	ID=id1077;Parent=tr191;transcript_id=tr191
NC_037328.1	LoRTIA	mRNA	82853762	82854316	1	-	.	ID=tr194;transcript_id=tr194
NC_037328.1	LoRTIA	exon	82853762	82854387	1	-	.	ID=id1078;Parent=tr192;transcript_id=tr192
NC_037328.1	LoRTIA	exon	82853762	82854387	2	-	.	ID=id1108;Parent=tr193;transcript_id=tr193
NC_037328.1	LoRTIA	mRNA	82853762	82872678	1	-	.	ID=tr192;transcript_id=tr192
NC_037328.1	LoRTIA	mRNA	82853762	82872740	2	-	.	ID=tr193;transcript_id=tr193
NC_037328.1	LoRTIA	mRNA	82854050	82854316	2	-	.	ID=tr195;transcript_id=tr195
NC_037328.1	LoRTIA	exon	82857163	82857303	1	-	.	ID=id1079;Parent=tr192;transcript_id=tr192
NC_037328.1	LoRTIA	exon	82857163	82857303	2	-	.	ID=id1109;Parent=tr193;transcript_id=tr193
NC_037328.1	LoRTIA	exon	82857419	82857500	1	-	.	ID=id1080;Parent=tr192;transcript_id=tr192
NC_037328.1	LoRTIA	exon	82857419	82857500	2	-	.	ID=id1110;Parent=tr193;transcript_id=tr193
NC_037328.1	LoRTIA	exon	82857634	82857768	1	-	.	ID=id1081;Parent=tr192;transcript_id=tr192
NC_037328.1	LoRTIA	exon	82857634	82857768	2	-	.	ID=id1111;Parent=tr193;transcript_id=tr193
NC_037328.1	LoRTIA	exon	82857881	82857979	1	-	.	ID=id1082;Parent=tr192;transcript_id=tr192
NC_037328.1	LoRTIA	exon	82857881	82857979	2	-	.	ID=id1112;Parent=tr193;transcript_id=tr193
NC_037328.1	LoRTIA	exon	82859456	82859537	1	-	.	ID=id1083;Parent=tr192;transcript_id=tr192
NC_037328.1	LoRTIA	exon	82859456	82859537	2	-	.	ID=id1113;Parent=tr193;transcript_id=tr193
NC_037328.1	LoRTIA	exon	82859691	82859816	1	-	.	ID=id1084;Parent=tr192;transcript_id=tr192
NC_037328.1	LoRTIA	exon	82859691	82859816	2	-	.	ID=id1114;Parent=tr193;transcript_id=tr193
NC_037328.1	LoRTIA	exon	82860454	82860626	1	-	.	ID=id1085;Parent=tr192;transcript_id=tr192
NC_037328.1	LoRTIA	exon	82860454	82860626	2	-	.	ID=id1115;Parent=tr193;transcript_id=tr193
NC_037328.1	LoRTIA	exon	82860748	82860866	2	-	.	ID=id1116;Parent=tr193;transcript_id=tr193
NC_037328.1	LoRTIA	exon	82860748	82861570	1	-	.	ID=id1086;Parent=tr192;transcript_id=tr192
NC_037328.1	LoRTIA	exon	82861007	82861239	2	-	.	ID=id1117;Parent=tr193;transcript_id=tr193
NC_037328.1	LoRTIA	exon	82861468	82861570	2	-	.	ID=id1118;Parent=tr193;transcript_id=tr193
NC_037328.1	LoRTIA	exon	82861766	82861868	1	-	.	ID=id1087;Parent=tr192;transcript_id=tr192
NC_037328.1	LoRTIA	exon	82861766	82861868	2	-	.	ID=id1119;Parent=tr193;transcript_id=tr193
NC_037328.1	LoRTIA	exon	82862453	82862553	1	-	.	ID=id1088;Parent=tr192;transcript_id=tr192
NC_037328.1	LoRTIA	exon	82862453	82862553	2	-	.	ID=id1120;Parent=tr193;transcript_id=tr193
NC_037328.1	LoRTIA	exon	82862755	82862914	1	-	.	ID=id1089;Parent=tr192;transcript_id=tr192
NC_037328.1	LoRTIA	exon	82862755	82862914	2	-	.	ID=id1121;Parent=tr193;transcript_id=tr193
NC_037328.1	LoRTIA	exon	82863032	82863136	1	-	.	ID=id1090;Parent=tr192;transcript_id=tr192
NC_037328.1	LoRTIA	exon	82863032	82863136	2	-	.	ID=id1122;Parent=tr193;transcript_id=tr193
NC_037328.1	LoRTIA	exon	82863329	82863565	1	-	.	ID=id1091;Parent=tr192;transcript_id=tr192
NC_037328.1	LoRTIA	exon	82863329	82863565	2	-	.	ID=id1123;Parent=tr193;transcript_id=tr193
NC_037328.1	LoRTIA	exon	82863773	82863919	1	-	.	ID=id1092;Parent=tr192;transcript_id=tr192
NC_037328.1	LoRTIA	exon	82863773	82863919	2	-	.	ID=id1124;Parent=tr193;transcript_id=tr193
NC_037328.1	LoRTIA	exon	82864146	82864343	1	-	.	ID=id1093;Parent=tr192;transcript_id=tr192
NC_037328.1	LoRTIA	exon	82864146	82864343	2	-	.	ID=id1125;Parent=tr193;transcript_id=tr193
NC_037328.1	LoRTIA	exon	82864534	82864719	1	-	.	ID=id1094;Parent=tr192;transcript_id=tr192
NC_037328.1	LoRTIA	exon	82864534	82864722	2	-	.	ID=id1126;Parent=tr193;transcript_id=tr193
NC_037328.1	LoRTIA	exon	82864868	82865026	1	-	.	ID=id1095;Parent=tr192;transcript_id=tr192
NC_037328.1	LoRTIA	exon	82864868	82865026	2	-	.	ID=id1127;Parent=tr193;transcript_id=tr193
NC_037328.1	LoRTIA	exon	82865155	82865288	1	-	.	ID=id1096;Parent=tr192;transcript_id=tr192
NC_037328.1	LoRTIA	exon	82865155	82865288	2	-	.	ID=id1128;Parent=tr193;transcript_id=tr193
NC_037328.1	LoRTIA	exon	82865380	82865566	1	-	.	ID=id1097;Parent=tr192;transcript_id=tr192
NC_037328.1	LoRTIA	exon	82865380	82865566	2	-	.	ID=id1129;Parent=tr193;transcript_id=tr193
NC_037328.1	LoRTIA	exon	82865659	82865747	1	-	.	ID=id1098;Parent=tr192;transcript_id=tr192
NC_037328.1	LoRTIA	exon	82865659	82865747	2	-	.	ID=id1130;Parent=tr193;transcript_id=tr193
NC_037328.1	LoRTIA	exon	82866008	82866829	1	-	.	ID=id1099;Parent=tr192;transcript_id=tr192
NC_037328.1	LoRTIA	exon	82866008	82866829	2	-	.	ID=id1131;Parent=tr193;transcript_id=tr193
NC_037328.1	LoRTIA	exon	82867085	82867151	1	-	.	ID=id1100;Parent=tr192;transcript_id=tr192
NC_037328.1	LoRTIA	exon	82867085	82867151	2	-	.	ID=id1132;Parent=tr193;transcript_id=tr193
NC_037328.1	LoRTIA	exon	82867349	82867441	1	-	.	ID=id1101;Parent=tr192;transcript_id=tr192
NC_037328.1	LoRTIA	exon	82867349	82867441	2	-	.	ID=id1133;Parent=tr193;transcript_id=tr193
NC_037328.1	LoRTIA	exon	82868241	82868353	1	-	.	ID=id1102;Parent=tr192;transcript_id=tr192
NC_037328.1	LoRTIA	exon	82868241	82868353	2	-	.	ID=id1134;Parent=tr193;transcript_id=tr193
NC_037328.1	LoRTIA	exon	82869425	82869524	1	-	.	ID=id1103;Parent=tr192;transcript_id=tr192
NC_037328.1	LoRTIA	exon	82869425	82869524	2	-	.	ID=id1135;Parent=tr193;transcript_id=tr193
NC_037328.1	LoRTIA	exon	82869757	82869933	1	-	.	ID=id1104;Parent=tr192;transcript_id=tr192
NC_037328.1	LoRTIA	exon	82869757	82869933	2	-	.	ID=id1136;Parent=tr193;transcript_id=tr193
NC_037328.1	LoRTIA	exon	82871039	82871125	2	-	.	ID=id1137;Parent=tr193;transcript_id=tr193
NC_037328.1	LoRTIA	exon	82871418	82871511	1	-	.	ID=id1105;Parent=tr192;transcript_id=tr192
NC_037328.1	LoRTIA	exon	82871418	82871511	2	-	.	ID=id1138;Parent=tr193;transcript_id=tr193
NC_037328.1	LoRTIA	exon	82871733	82871789	1	-	.	ID=id1106;Parent=tr192;transcript_id=tr192
NC_037328.1	LoRTIA	exon	82871733	82871789	2	-	.	ID=id1139;Parent=tr193;transcript_id=tr193
NC_037328.1	LoRTIA	exon	82872610	82872678	1	-	.	ID=id1107;Parent=tr192;transcript_id=tr192
NC_037328.1	LoRTIA	exon	82872610	82872740	2	-	.	ID=id1140;Parent=tr193;transcript_id=tr193
NC_037328.1	LoRTIA	exon	82878896	82879231	1	-	.	ID=id1141;Parent=tr196;transcript_id=tr196
NC_037328.1	LoRTIA	exon	82878896	82879231	1	-	.	ID=id1160;Parent=tr197;transcript_id=tr197
NC_037328.1	LoRTIA	mRNA	82878896	82888214	1	-	.	ID=tr196;transcript_id=tr196
NC_037328.1	LoRTIA	mRNA	82878896	82888214	1	-	.	ID=tr197;transcript_id=tr197
NC_037328.1	LoRTIA	exon	82879379	82879497	1	-	.	ID=id1142;Parent=tr196;transcript_id=tr196
NC_037328.1	LoRTIA	exon	82879379	82879497	1	-	.	ID=id1161;Parent=tr197;transcript_id=tr197
NC_037328.1	LoRTIA	exon	82879919	82880045	1	-	.	ID=id1143;Parent=tr196;transcript_id=tr196
NC_037328.1	LoRTIA	exon	82879919	82880045	1	-	.	ID=id1162;Parent=tr197;transcript_id=tr197
NC_037328.1	LoRTIA	exon	82880261	82880355	1	-	.	ID=id1144;Parent=tr196;transcript_id=tr196
NC_037328.1	LoRTIA	exon	82880261	82880355	1	-	.	ID=id1163;Parent=tr197;transcript_id=tr197
NC_037328.1	LoRTIA	exon	82880445	82880613	1	-	.	ID=id1164;Parent=tr197;transcript_id=tr197
NC_037328.1	LoRTIA	exon	82880445	82881286	1	-	.	ID=id1145;Parent=tr196;transcript_id=tr196
NC_037328.1	LoRTIA	exon	82880821	82880904	1	-	.	ID=id1165;Parent=tr197;transcript_id=tr197
NC_037328.1	LoRTIA	exon	82881141	82881552	1	-	.	ID=id1166;Parent=tr197;transcript_id=tr197
NC_037328.1	LoRTIA	exon	82881451	82881552	1	-	.	ID=id1146;Parent=tr196;transcript_id=tr196
NC_037328.1	LoRTIA	exon	82881678	82881840	1	-	.	ID=id1147;Parent=tr196;transcript_id=tr196
NC_037328.1	LoRTIA	exon	82881678	82881840	1	-	.	ID=id1167;Parent=tr197;transcript_id=tr197
NC_037328.1	LoRTIA	exon	82883159	82883246	1	-	.	ID=id1148;Parent=tr196;transcript_id=tr196
NC_037328.1	LoRTIA	exon	82883159	82883246	1	-	.	ID=id1168;Parent=tr197;transcript_id=tr197
NC_037328.1	LoRTIA	exon	82883455	82883582	1	-	.	ID=id1149;Parent=tr196;transcript_id=tr196
NC_037328.1	LoRTIA	exon	82883455	82883582	1	-	.	ID=id1169;Parent=tr197;transcript_id=tr197
NC_037328.1	LoRTIA	exon	82883780	82883886	1	-	.	ID=id1150;Parent=tr196;transcript_id=tr196
NC_037328.1	LoRTIA	exon	82883780	82883886	1	-	.	ID=id1170;Parent=tr197;transcript_id=tr197
NC_037328.1	LoRTIA	exon	82884034	82884180	1	-	.	ID=id1151;Parent=tr196;transcript_id=tr196
NC_037328.1	LoRTIA	exon	82884034	82884806	1	-	.	ID=id1171;Parent=tr197;transcript_id=tr197
NC_037328.1	LoRTIA	exon	82884423	82884483	1	-	.	ID=id1152;Parent=tr196;transcript_id=tr196
NC_037328.1	LoRTIA	exon	82884662	82884806	1	-	.	ID=id1153;Parent=tr196;transcript_id=tr196
NC_037328.1	LoRTIA	exon	82884949	82885107	1	-	.	ID=id1154;Parent=tr196;transcript_id=tr196
NC_037328.1	LoRTIA	exon	82884949	82885107	1	-	.	ID=id1172;Parent=tr197;transcript_id=tr197
NC_037328.1	LoRTIA	exon	82885644	82885868	1	-	.	ID=id1155;Parent=tr196;transcript_id=tr196
NC_037328.1	LoRTIA	exon	82885644	82885868	1	-	.	ID=id1173;Parent=tr197;transcript_id=tr197
NC_037328.1	LoRTIA	exon	82886034	82886155	1	-	.	ID=id1156;Parent=tr196;transcript_id=tr196
NC_037328.1	LoRTIA	exon	82886034	82886155	1	-	.	ID=id1174;Parent=tr197;transcript_id=tr197
NC_037328.1	LoRTIA	exon	82886952	82887116	1	-	.	ID=id1157;Parent=tr196;transcript_id=tr196
NC_037328.1	LoRTIA	exon	82886952	82887116	1	-	.	ID=id1175;Parent=tr197;transcript_id=tr197
NC_037328.1	LoRTIA	exon	82887533	82887589	1	-	.	ID=id1158;Parent=tr196;transcript_id=tr196
NC_037328.1	LoRTIA	exon	82887533	82887589	1	-	.	ID=id1176;Parent=tr197;transcript_id=tr197
NC_037328.1	LoRTIA	exon	82888054	82888214	1	-	.	ID=id1159;Parent=tr196;transcript_id=tr196
NC_037328.1	LoRTIA	exon	82888054	82888214	1	-	.	ID=id1177;Parent=tr197;transcript_id=tr197
NC_037328.1	LoRTIA	exon	82920893	82921346	1	-	.	ID=id1178;Parent=tr198;transcript_id=tr198
NC_037328.1	LoRTIA	mRNA	82920893	82927120	1	-	.	ID=tr198;transcript_id=tr198
NC_037328.1	LoRTIA	exon	82921032	82921346	2	-	.	ID=id1181;Parent=tr199;transcript_id=tr199
NC_037328.1	LoRTIA	mRNA	82921032	82927120	2	-	.	ID=tr199;transcript_id=tr199
NC_037328.1	LoRTIA	exon	82922017	82922300	1	-	.	ID=id1179;Parent=tr198;transcript_id=tr198
NC_037328.1	LoRTIA	exon	82922017	82922300	2	-	.	ID=id1182;Parent=tr199;transcript_id=tr199
NC_037328.1	LoRTIA	exon	82926918	82927120	1	-	.	ID=id1180;Parent=tr198;transcript_id=tr198
NC_037328.1	LoRTIA	exon	82926918	82927120	2	-	.	ID=id1183;Parent=tr199;transcript_id=tr199
NC_037328.1	LoRTIA	exon	82927908	82928117	1	+	.	ID=id1184;Parent=tr200;transcript_id=tr200
NC_037328.1	LoRTIA	exon	82927908	82928117	1	+	.	ID=id1192;Parent=tr201;transcript_id=tr201
NC_037328.1	LoRTIA	exon	82927908	82928117	1	+	.	ID=id1199;Parent=tr202;transcript_id=tr202
NC_037328.1	LoRTIA	mRNA	82927908	82933163	1	+	.	ID=tr202;transcript_id=tr202
NC_037328.1	LoRTIA	mRNA	82927908	82933234	1	+	.	ID=tr200;transcript_id=tr200
NC_037328.1	LoRTIA	mRNA	82927908	82933234	1	+	.	ID=tr201;transcript_id=tr201
NC_037328.1	LoRTIA	exon	82929975	82930072	1	+	.	ID=id1185;Parent=tr200;transcript_id=tr200
NC_037328.1	LoRTIA	exon	82929975	82930072	1	+	.	ID=id1200;Parent=tr202;transcript_id=tr202
NC_037328.1	LoRTIA	exon	82929975	82930074	1	+	.	ID=id1193;Parent=tr201;transcript_id=tr201
NC_037328.1	LoRTIA	exon	82930168	82930315	1	+	.	ID=id1186;Parent=tr200;transcript_id=tr200
NC_037328.1	LoRTIA	exon	82930168	82930315	1	+	.	ID=id1194;Parent=tr201;transcript_id=tr201
NC_037328.1	LoRTIA	exon	82930168	82930315	1	+	.	ID=id1201;Parent=tr202;transcript_id=tr202
NC_037328.1	LoRTIA	exon	82930425	82930585	1	+	.	ID=id1187;Parent=tr200;transcript_id=tr200
NC_037328.1	LoRTIA	exon	82930425	82930585	1	+	.	ID=id1202;Parent=tr202;transcript_id=tr202
NC_037328.1	LoRTIA	exon	82930425	82931188	1	+	.	ID=id1195;Parent=tr201;transcript_id=tr201
NC_037328.1	LoRTIA	exon	82931068	82931188	1	+	.	ID=id1188;Parent=tr200;transcript_id=tr200
NC_037328.1	LoRTIA	exon	82931068	82931188	1	+	.	ID=id1203;Parent=tr202;transcript_id=tr202
NC_037328.1	LoRTIA	exon	82931620	82931825	1	+	.	ID=id1189;Parent=tr200;transcript_id=tr200
NC_037328.1	LoRTIA	exon	82931620	82931825	1	+	.	ID=id1196;Parent=tr201;transcript_id=tr201
NC_037328.1	LoRTIA	exon	82931620	82931825	1	+	.	ID=id1204;Parent=tr202;transcript_id=tr202
NC_037328.1	LoRTIA	exon	82931967	82932771	1	+	.	ID=id1190;Parent=tr200;transcript_id=tr200
NC_037328.1	LoRTIA	exon	82931967	82932771	1	+	.	ID=id1197;Parent=tr201;transcript_id=tr201
NC_037328.1	LoRTIA	exon	82931967	82932771	1	+	.	ID=id1205;Parent=tr202;transcript_id=tr202
NC_037328.1	LoRTIA	exon	82932915	82933163	1	+	.	ID=id1206;Parent=tr202;transcript_id=tr202
NC_037328.1	LoRTIA	exon	82932915	82933234	1	+	.	ID=id1191;Parent=tr200;transcript_id=tr200
NC_037328.1	LoRTIA	exon	82932915	82933234	1	+	.	ID=id1198;Parent=tr201;transcript_id=tr201
NC_037328.1	LoRTIA	exon	82970227	82970836	5	-	.	ID=id1207;Parent=tr203;transcript_id=tr203
NC_037328.1	LoRTIA	exon	82970227	82970836	4	-	.	ID=id1217;Parent=tr204;transcript_id=tr204
NC_037328.1	LoRTIA	exon	82970227	82970836	2	-	.	ID=id1227;Parent=tr205;transcript_id=tr205
NC_037328.1	LoRTIA	exon	82970227	82970836	1	-	.	ID=id1237;Parent=tr206;transcript_id=tr206
NC_037328.1	LoRTIA	exon	82970227	82970836	2	-	.	ID=id1246;Parent=tr207;transcript_id=tr207
NC_037328.1	LoRTIA	exon	82970227	82970836	1	-	.	ID=id1257;Parent=tr208;transcript_id=tr208
NC_037328.1	LoRTIA	exon	82970227	82970836	1	-	.	ID=id1266;Parent=tr209;transcript_id=tr209
NC_037328.1	LoRTIA	exon	82970227	82970836	1	-	.	ID=id1275;Parent=tr210;transcript_id=tr210
NC_037328.1	LoRTIA	mRNA	82970227	82979101	1	-	.	ID=tr206;transcript_id=tr206
NC_037328.1	LoRTIA	mRNA	82970227	82979101	1	-	.	ID=tr210;transcript_id=tr210
NC_037328.1	LoRTIA	mRNA	82970227	82979121	5	-	.	ID=tr203;transcript_id=tr203
NC_037328.1	LoRTIA	mRNA	82970227	82979121	2	-	.	ID=tr207;transcript_id=tr207
NC_037328.1	LoRTIA	mRNA	82970227	82979121	1	-	.	ID=tr208;transcript_id=tr208
NC_037328.1	LoRTIA	mRNA	82970227	82979155	4	-	.	ID=tr204;transcript_id=tr204
NC_037328.1	LoRTIA	mRNA	82970227	82979155	2	-	.	ID=tr205;transcript_id=tr205
NC_037328.1	LoRTIA	mRNA	82970227	82979155	1	-	.	ID=tr209;transcript_id=tr209
NC_037328.1	LoRTIA	exon	82971175	82971601	1	-	.	ID=id1285;Parent=tr211;transcript_id=tr211
NC_037328.1	LoRTIA	mRNA	82971175	82979121	1	-	.	ID=tr211;transcript_id=tr211
NC_037328.1	LoRTIA	exon	82971490	82971601	5	-	.	ID=id1208;Parent=tr203;transcript_id=tr203
NC_037328.1	LoRTIA	exon	82971490	82971601	4	-	.	ID=id1218;Parent=tr204;transcript_id=tr204
NC_037328.1	LoRTIA	exon	82971490	82971601	2	-	.	ID=id1228;Parent=tr205;transcript_id=tr205
NC_037328.1	LoRTIA	exon	82971490	82971601	2	-	.	ID=id1247;Parent=tr207;transcript_id=tr207
NC_037328.1	LoRTIA	exon	82971490	82971601	1	-	.	ID=id1258;Parent=tr208;transcript_id=tr208
NC_037328.1	LoRTIA	exon	82971490	82971601	1	-	.	ID=id1267;Parent=tr209;transcript_id=tr209
NC_037328.1	LoRTIA	exon	82971490	82971601	1	-	.	ID=id1276;Parent=tr210;transcript_id=tr210
NC_037328.1	LoRTIA	exon	82971490	82972219	1	-	.	ID=id1238;Parent=tr206;transcript_id=tr206
NC_037328.1	LoRTIA	exon	82972122	82972219	5	-	.	ID=id1209;Parent=tr203;transcript_id=tr203
NC_037328.1	LoRTIA	exon	82972122	82972219	4	-	.	ID=id1219;Parent=tr204;transcript_id=tr204
NC_037328.1	LoRTIA	exon	82972122	82972219	2	-	.	ID=id1229;Parent=tr205;transcript_id=tr205
NC_037328.1	LoRTIA	exon	82972122	82972219	2	-	.	ID=id1248;Parent=tr207;transcript_id=tr207
NC_037328.1	LoRTIA	exon	82972122	82972219	1	-	.	ID=id1259;Parent=tr208;transcript_id=tr208
NC_037328.1	LoRTIA	exon	82972122	82972219	1	-	.	ID=id1268;Parent=tr209;transcript_id=tr209
NC_037328.1	LoRTIA	exon	82972122	82972219	1	-	.	ID=id1277;Parent=tr210;transcript_id=tr210
NC_037328.1	LoRTIA	exon	82972122	82972219	1	-	.	ID=id1286;Parent=tr211;transcript_id=tr211
NC_037328.1	LoRTIA	exon	82972323	82972458	5	-	.	ID=id1210;Parent=tr203;transcript_id=tr203
NC_037328.1	LoRTIA	exon	82972323	82972458	4	-	.	ID=id1220;Parent=tr204;transcript_id=tr204
NC_037328.1	LoRTIA	exon	82972323	82972458	2	-	.	ID=id1230;Parent=tr205;transcript_id=tr205
NC_037328.1	LoRTIA	exon	82972323	82972458	1	-	.	ID=id1239;Parent=tr206;transcript_id=tr206
NC_037328.1	LoRTIA	exon	82972323	82972458	2	-	.	ID=id1249;Parent=tr207;transcript_id=tr207
NC_037328.1	LoRTIA	exon	82972323	82972458	1	-	.	ID=id1269;Parent=tr209;transcript_id=tr209
NC_037328.1	LoRTIA	exon	82972323	82972458	1	-	.	ID=id1278;Parent=tr210;transcript_id=tr210
NC_037328.1	LoRTIA	exon	82972323	82972682	1	-	.	ID=id1260;Parent=tr208;transcript_id=tr208
NC_037328.1	LoRTIA	exon	82972323	82972682	1	-	.	ID=id1287;Parent=tr211;transcript_id=tr211
NC_037328.1	LoRTIA	exon	82972563	82972682	5	-	.	ID=id1211;Parent=tr203;transcript_id=tr203
NC_037328.1	LoRTIA	exon	82972563	82972682	4	-	.	ID=id1221;Parent=tr204;transcript_id=tr204
NC_037328.1	LoRTIA	exon	82972563	82972682	2	-	.	ID=id1231;Parent=tr205;transcript_id=tr205
NC_037328.1	LoRTIA	exon	82972563	82972682	1	-	.	ID=id1240;Parent=tr206;transcript_id=tr206
NC_037328.1	LoRTIA	exon	82972563	82972682	2	-	.	ID=id1250;Parent=tr207;transcript_id=tr207
NC_037328.1	LoRTIA	exon	82972563	82972682	1	-	.	ID=id1270;Parent=tr209;transcript_id=tr209
NC_037328.1	LoRTIA	exon	82972563	82972682	1	-	.	ID=id1279;Parent=tr210;transcript_id=tr210
NC_037328.1	LoRTIA	exon	82973186	82973322	2	-	.	ID=id1232;Parent=tr205;transcript_id=tr205
NC_037328.1	LoRTIA	exon	82973186	82973327	5	-	.	ID=id1212;Parent=tr203;transcript_id=tr203
NC_037328.1	LoRTIA	exon	82973186	82973327	4	-	.	ID=id1222;Parent=tr204;transcript_id=tr204
NC_037328.1	LoRTIA	exon	82973186	82973327	1	-	.	ID=id1241;Parent=tr206;transcript_id=tr206
NC_037328.1	LoRTIA	exon	82973186	82973327	2	-	.	ID=id1251;Parent=tr207;transcript_id=tr207
NC_037328.1	LoRTIA	exon	82973186	82973327	1	-	.	ID=id1261;Parent=tr208;transcript_id=tr208
NC_037328.1	LoRTIA	exon	82973186	82973327	1	-	.	ID=id1271;Parent=tr209;transcript_id=tr209
NC_037328.1	LoRTIA	exon	82973186	82973327	1	-	.	ID=id1280;Parent=tr210;transcript_id=tr210
NC_037328.1	LoRTIA	exon	82973186	82973327	1	-	.	ID=id1288;Parent=tr211;transcript_id=tr211
NC_037328.1	LoRTIA	exon	82973418	82973553	2	-	.	ID=id1252;Parent=tr207;transcript_id=tr207
NC_037328.1	LoRTIA	exon	82973418	82974247	5	-	.	ID=id1213;Parent=tr203;transcript_id=tr203
NC_037328.1	LoRTIA	exon	82973418	82974247	4	-	.	ID=id1223;Parent=tr204;transcript_id=tr204
NC_037328.1	LoRTIA	exon	82973418	82974247	2	-	.	ID=id1233;Parent=tr205;transcript_id=tr205
NC_037328.1	LoRTIA	exon	82973418	82974247	1	-	.	ID=id1242;Parent=tr206;transcript_id=tr206
NC_037328.1	LoRTIA	exon	82973418	82974247	1	-	.	ID=id1262;Parent=tr208;transcript_id=tr208
NC_037328.1	LoRTIA	exon	82973418	82974247	1	-	.	ID=id1272;Parent=tr209;transcript_id=tr209
NC_037328.1	LoRTIA	exon	82973418	82974247	1	-	.	ID=id1281;Parent=tr210;transcript_id=tr210
NC_037328.1	LoRTIA	exon	82973418	82974247	1	-	.	ID=id1289;Parent=tr211;transcript_id=tr211
NC_037328.1	LoRTIA	exon	82974165	82974247	2	-	.	ID=id1253;Parent=tr207;transcript_id=tr207
NC_037328.1	LoRTIA	exon	82974965	82975227	1	-	.	ID=id1243;Parent=tr206;transcript_id=tr206
NC_037328.1	LoRTIA	exon	82974965	82975230	5	-	.	ID=id1214;Parent=tr203;transcript_id=tr203
NC_037328.1	LoRTIA	exon	82974965	82975230	4	-	.	ID=id1224;Parent=tr204;transcript_id=tr204
NC_037328.1	LoRTIA	exon	82974965	82975230	2	-	.	ID=id1234;Parent=tr205;transcript_id=tr205
NC_037328.1	LoRTIA	exon	82974965	82975230	2	-	.	ID=id1254;Parent=tr207;transcript_id=tr207
NC_037328.1	LoRTIA	exon	82974965	82975230	1	-	.	ID=id1263;Parent=tr208;transcript_id=tr208
NC_037328.1	LoRTIA	exon	82974965	82975230	1	-	.	ID=id1273;Parent=tr209;transcript_id=tr209
NC_037328.1	LoRTIA	exon	82974965	82975230	1	-	.	ID=id1282;Parent=tr210;transcript_id=tr210
NC_037328.1	LoRTIA	exon	82974965	82975230	1	-	.	ID=id1290;Parent=tr211;transcript_id=tr211
NC_037328.1	LoRTIA	exon	82977042	82977158	5	-	.	ID=id1215;Parent=tr203;transcript_id=tr203
NC_037328.1	LoRTIA	exon	82977042	82977158	4	-	.	ID=id1225;Parent=tr204;transcript_id=tr204
NC_037328.1	LoRTIA	exon	82977042	82977158	2	-	.	ID=id1235;Parent=tr205;transcript_id=tr205
NC_037328.1	LoRTIA	exon	82977042	82977158	1	-	.	ID=id1244;Parent=tr206;transcript_id=tr206
NC_037328.1	LoRTIA	exon	82977042	82977158	2	-	.	ID=id1255;Parent=tr207;transcript_id=tr207
NC_037328.1	LoRTIA	exon	82977042	82977158	1	-	.	ID=id1264;Parent=tr208;transcript_id=tr208
NC_037328.1	LoRTIA	exon	82977042	82977158	1	-	.	ID=id1283;Parent=tr210;transcript_id=tr210
NC_037328.1	LoRTIA	exon	82977042	82977158	1	-	.	ID=id1291;Parent=tr211;transcript_id=tr211
NC_037328.1	LoRTIA	exon	82979059	82979101	1	-	.	ID=id1245;Parent=tr206;transcript_id=tr206
NC_037328.1	LoRTIA	exon	82979059	82979101	1	-	.	ID=id1284;Parent=tr210;transcript_id=tr210
NC_037328.1	LoRTIA	exon	82979059	82979121	5	-	.	ID=id1216;Parent=tr203;transcript_id=tr203
NC_037328.1	LoRTIA	exon	82979059	82979121	2	-	.	ID=id1256;Parent=tr207;transcript_id=tr207
NC_037328.1	LoRTIA	exon	82979059	82979121	1	-	.	ID=id1265;Parent=tr208;transcript_id=tr208
NC_037328.1	LoRTIA	exon	82979059	82979121	1	-	.	ID=id1292;Parent=tr211;transcript_id=tr211
NC_037328.1	LoRTIA	exon	82979059	82979155	4	-	.	ID=id1226;Parent=tr204;transcript_id=tr204
NC_037328.1	LoRTIA	exon	82979059	82979155	2	-	.	ID=id1236;Parent=tr205;transcript_id=tr205
NC_037328.1	LoRTIA	exon	82979059	82979155	1	-	.	ID=id1274;Parent=tr209;transcript_id=tr209
NC_037328.1	LoRTIA	mRNA	83232820	83233355	67	+	.	ID=tr212;transcript_id=tr212
NC_037328.1	LoRTIA	exon	83246925	83247083	1	+	.	ID=id1293;Parent=tr213;transcript_id=tr213
NC_037328.1	LoRTIA	mRNA	83246925	83301286	1	+	.	ID=tr213;transcript_id=tr213
NC_037328.1	LoRTIA	exon	83246953	83247083	1	+	.	ID=id1311;Parent=tr215;transcript_id=tr215
NC_037328.1	LoRTIA	exon	83246953	83247562	1	+	.	ID=id1303;Parent=tr214;transcript_id=tr214
NC_037328.1	LoRTIA	mRNA	83246953	83301286	1	+	.	ID=tr214;transcript_id=tr214
NC_037328.1	LoRTIA	mRNA	83246953	83301286	1	+	.	ID=tr215;transcript_id=tr215
NC_037328.1	LoRTIA	exon	83257871	83258060	1	+	.	ID=id1294;Parent=tr213;transcript_id=tr213
NC_037328.1	LoRTIA	exon	83257871	83258060	1	+	.	ID=id1304;Parent=tr214;transcript_id=tr214
NC_037328.1	LoRTIA	exon	83257871	83258060	1	+	.	ID=id1312;Parent=tr215;transcript_id=tr215
NC_037328.1	LoRTIA	exon	83258520	83258660	1	+	.	ID=id1295;Parent=tr213;transcript_id=tr213
NC_037328.1	LoRTIA	exon	83258520	83258660	1	+	.	ID=id1305;Parent=tr214;transcript_id=tr214
NC_037328.1	LoRTIA	exon	83258520	83258660	1	+	.	ID=id1313;Parent=tr215;transcript_id=tr215
NC_037328.1	LoRTIA	exon	83261562	83261610	1	+	.	ID=id1296;Parent=tr213;transcript_id=tr213
NC_037328.1	LoRTIA	exon	83261562	83261610	1	+	.	ID=id1306;Parent=tr214;transcript_id=tr214
NC_037328.1	LoRTIA	exon	83261562	83261610	1	+	.	ID=id1314;Parent=tr215;transcript_id=tr215
NC_037328.1	LoRTIA	exon	83281285	83281380	1	+	.	ID=id1297;Parent=tr213;transcript_id=tr213
NC_037328.1	LoRTIA	exon	83281285	83281380	1	+	.	ID=id1307;Parent=tr214;transcript_id=tr214
NC_037328.1	LoRTIA	exon	83281285	83281380	1	+	.	ID=id1315;Parent=tr215;transcript_id=tr215
NC_037328.1	LoRTIA	exon	83281949	83282098	1	+	.	ID=id1298;Parent=tr213;transcript_id=tr213
NC_037328.1	LoRTIA	exon	83281949	83282098	1	+	.	ID=id1308;Parent=tr214;transcript_id=tr214
NC_037328.1	LoRTIA	exon	83281949	83282098	1	+	.	ID=id1316;Parent=tr215;transcript_id=tr215
NC_037328.1	LoRTIA	exon	83284730	83284800	1	+	.	ID=id1299;Parent=tr213;transcript_id=tr213
NC_037328.1	LoRTIA	exon	83284730	83284800	1	+	.	ID=id1309;Parent=tr214;transcript_id=tr214
NC_037328.1	LoRTIA	exon	83284730	83284800	1	+	.	ID=id1317;Parent=tr215;transcript_id=tr215
NC_037328.1	LoRTIA	exon	83298362	83298463	1	+	.	ID=id1300;Parent=tr213;transcript_id=tr213
NC_037328.1	LoRTIA	exon	83298362	83298463	1	+	.	ID=id1318;Parent=tr215;transcript_id=tr215
NC_037328.1	LoRTIA	exon	83298601	83298698	1	+	.	ID=id1301;Parent=tr213;transcript_id=tr213
NC_037328.1	LoRTIA	exon	83298601	83298698	1	+	.	ID=id1319;Parent=tr215;transcript_id=tr215
NC_037328.1	LoRTIA	exon	83300974	83301286	1	+	.	ID=id1302;Parent=tr213;transcript_id=tr213
NC_037328.1	LoRTIA	exon	83300974	83301286	1	+	.	ID=id1310;Parent=tr214;transcript_id=tr214
NC_037328.1	LoRTIA	exon	83300974	83301286	1	+	.	ID=id1320;Parent=tr215;transcript_id=tr215
NC_037328.1	LoRTIA	mRNA	83419537	83420367	22	+	.	ID=tr216;transcript_id=tr216
NC_037328.1	LoRTIA	mRNA	83709815	83711110	9	-	.	ID=tr217;transcript_id=tr217
NC_037328.1	LoRTIA	exon	86035443	86035581	1	+	.	ID=id1326;Parent=tr219;transcript_id=tr219
NC_037328.1	LoRTIA	exon	86035443	86036397	1	+	.	ID=id1321;Parent=tr218;transcript_id=tr218
NC_037328.1	LoRTIA	mRNA	86035443	86040734	1	+	.	ID=tr218;transcript_id=tr218
NC_037328.1	LoRTIA	mRNA	86035443	86040734	1	+	.	ID=tr219;transcript_id=tr219
NC_037328.1	LoRTIA	exon	86036346	86036397	1	+	.	ID=id1327;Parent=tr219;transcript_id=tr219
NC_037328.1	LoRTIA	exon	86036477	86036550	1	+	.	ID=id1322;Parent=tr218;transcript_id=tr218
NC_037328.1	LoRTIA	exon	86036477	86036550	1	+	.	ID=id1328;Parent=tr219;transcript_id=tr219
NC_037328.1	LoRTIA	exon	86038461	86038535	1	+	.	ID=id1329;Parent=tr219;transcript_id=tr219
NC_037328.1	LoRTIA	exon	86038461	86038540	1	+	.	ID=id1323;Parent=tr218;transcript_id=tr218
NC_037328.1	LoRTIA	exon	86039194	86039264	1	+	.	ID=id1324;Parent=tr218;transcript_id=tr218
NC_037328.1	LoRTIA	exon	86039194	86039264	1	+	.	ID=id1330;Parent=tr219;transcript_id=tr219
NC_037328.1	LoRTIA	exon	86040592	86040734	1	+	.	ID=id1325;Parent=tr218;transcript_id=tr218
NC_037328.1	LoRTIA	exon	86040592	86040734	1	+	.	ID=id1331;Parent=tr219;transcript_id=tr219
NC_037328.1	LoRTIA	exon	87503558	87504220	7	-	.	ID=id1332;Parent=tr220;transcript_id=tr220
NC_037328.1	LoRTIA	exon	87503558	87504220	2	-	.	ID=id1338;Parent=tr221;transcript_id=tr221
NC_037328.1	LoRTIA	mRNA	87503558	87518676	7	-	.	ID=tr220;transcript_id=tr220
NC_037328.1	LoRTIA	mRNA	87503558	87518676	2	-	.	ID=tr221;transcript_id=tr221
NC_037328.1	LoRTIA	exon	87504039	87504220	3	-	.	ID=id1344;Parent=tr222;transcript_id=tr222
NC_037328.1	LoRTIA	mRNA	87504039	87518676	3	-	.	ID=tr222;transcript_id=tr222
NC_037328.1	LoRTIA	mRNA	87506775	87507091	1	+	.	ID=tr223;transcript_id=tr223
NC_037328.1	LoRTIA	exon	87507949	87508055	7	-	.	ID=id1333;Parent=tr220;transcript_id=tr220
NC_037328.1	LoRTIA	exon	87507949	87508055	2	-	.	ID=id1339;Parent=tr221;transcript_id=tr221
NC_037328.1	LoRTIA	exon	87507949	87508055	3	-	.	ID=id1345;Parent=tr222;transcript_id=tr222
NC_037328.1	LoRTIA	exon	87509085	87509146	7	-	.	ID=id1334;Parent=tr220;transcript_id=tr220
NC_037328.1	LoRTIA	exon	87509085	87509146	2	-	.	ID=id1340;Parent=tr221;transcript_id=tr221
NC_037328.1	LoRTIA	exon	87509085	87509146	3	-	.	ID=id1346;Parent=tr222;transcript_id=tr222
NC_037328.1	LoRTIA	exon	87509906	87509976	2	-	.	ID=id1341;Parent=tr221;transcript_id=tr221
NC_037328.1	LoRTIA	exon	87509910	87509976	7	-	.	ID=id1335;Parent=tr220;transcript_id=tr220
NC_037328.1	LoRTIA	exon	87509910	87509976	3	-	.	ID=id1347;Parent=tr222;transcript_id=tr222
NC_037328.1	LoRTIA	exon	87511225	87511313	7	-	.	ID=id1336;Parent=tr220;transcript_id=tr220
NC_037328.1	LoRTIA	exon	87511225	87511313	2	-	.	ID=id1342;Parent=tr221;transcript_id=tr221
NC_037328.1	LoRTIA	exon	87511225	87511313	3	-	.	ID=id1348;Parent=tr222;transcript_id=tr222
NC_037328.1	LoRTIA	exon	87518532	87518676	7	-	.	ID=id1337;Parent=tr220;transcript_id=tr220
NC_037328.1	LoRTIA	exon	87518532	87518676	2	-	.	ID=id1343;Parent=tr221;transcript_id=tr221
NC_037328.1	LoRTIA	exon	87518532	87518676	3	-	.	ID=id1349;Parent=tr222;transcript_id=tr222
NC_037328.1	LoRTIA	exon	87518821	87518949	1	+	.	ID=id1350;Parent=tr224;transcript_id=tr224
NC_037328.1	LoRTIA	mRNA	87518821	87536140	1	+	.	ID=tr224;transcript_id=tr224
NC_037328.1	LoRTIA	exon	87518841	87518949	2	+	.	ID=id1357;Parent=tr225;transcript_id=tr225
NC_037328.1	LoRTIA	mRNA	87518841	87536140	2	+	.	ID=tr225;transcript_id=tr225
NC_037328.1	LoRTIA	exon	87521634	87521785	1	+	.	ID=id1351;Parent=tr224;transcript_id=tr224
NC_037328.1	LoRTIA	exon	87521634	87521785	2	+	.	ID=id1358;Parent=tr225;transcript_id=tr225
NC_037328.1	LoRTIA	exon	87522314	87522374	1	+	.	ID=id1352;Parent=tr224;transcript_id=tr224
NC_037328.1	LoRTIA	exon	87522314	87522374	2	+	.	ID=id1359;Parent=tr225;transcript_id=tr225
NC_037328.1	LoRTIA	exon	87525483	87525579	1	+	.	ID=id1353;Parent=tr224;transcript_id=tr224
NC_037328.1	LoRTIA	exon	87525483	87525579	2	+	.	ID=id1360;Parent=tr225;transcript_id=tr225
NC_037328.1	LoRTIA	exon	87531446	87531576	1	+	.	ID=id1354;Parent=tr224;transcript_id=tr224
NC_037328.1	LoRTIA	exon	87531446	87531576	2	+	.	ID=id1361;Parent=tr225;transcript_id=tr225
NC_037328.1	LoRTIA	exon	87533700	87533795	1	+	.	ID=id1355;Parent=tr224;transcript_id=tr224
NC_037328.1	LoRTIA	exon	87533700	87533795	2	+	.	ID=id1362;Parent=tr225;transcript_id=tr225
NC_037328.1	LoRTIA	exon	87535835	87536140	1	+	.	ID=id1356;Parent=tr224;transcript_id=tr224
NC_037328.1	LoRTIA	exon	87535835	87536140	2	+	.	ID=id1363;Parent=tr225;transcript_id=tr225
NC_037328.1	LoRTIA	exon	87536383	87536848	2	-	.	ID=id1364;Parent=tr226;transcript_id=tr226
NC_037328.1	LoRTIA	mRNA	87536383	87567833	2	-	.	ID=tr226;transcript_id=tr226
NC_037328.1	LoRTIA	exon	87538084	87538170	2	-	.	ID=id1365;Parent=tr226;transcript_id=tr226
NC_037328.1	LoRTIA	exon	87540424	87540519	2	-	.	ID=id1366;Parent=tr226;transcript_id=tr226
NC_037328.1	LoRTIA	exon	87542303	87542383	2	-	.	ID=id1367;Parent=tr226;transcript_id=tr226
NC_037328.1	LoRTIA	exon	87542532	87542646	2	-	.	ID=id1368;Parent=tr226;transcript_id=tr226
NC_037328.1	LoRTIA	exon	87543019	87543080	2	-	.	ID=id1369;Parent=tr226;transcript_id=tr226
NC_037328.1	LoRTIA	exon	87544502	87544591	2	-	.	ID=id1370;Parent=tr226;transcript_id=tr226
NC_037328.1	LoRTIA	exon	87544687	87544793	2	-	.	ID=id1371;Parent=tr226;transcript_id=tr226
NC_037328.1	LoRTIA	exon	87545065	87545159	2	-	.	ID=id1372;Parent=tr226;transcript_id=tr226
NC_037328.1	LoRTIA	exon	87550318	87550415	2	-	.	ID=id1373;Parent=tr226;transcript_id=tr226
NC_037328.1	LoRTIA	exon	87551031	87551131	2	-	.	ID=id1374;Parent=tr226;transcript_id=tr226
NC_037328.1	LoRTIA	exon	87555309	87555483	2	-	.	ID=id1375;Parent=tr226;transcript_id=tr226
NC_037328.1	LoRTIA	exon	87555647	87555723	2	-	.	ID=id1376;Parent=tr226;transcript_id=tr226
NC_037328.1	LoRTIA	exon	87567665	87567833	2	-	.	ID=id1377;Parent=tr226;transcript_id=tr226
NC_037328.1	LoRTIA	exon	90030158	90030259	1	+	.	ID=id1378;Parent=tr227;transcript_id=tr227
NC_037328.1	LoRTIA	mRNA	90030158	90204680	1	+	.	ID=tr227;transcript_id=tr227
NC_037328.1	LoRTIA	exon	90118706	90118780	1	+	.	ID=id1379;Parent=tr227;transcript_id=tr227
NC_037328.1	LoRTIA	exon	90134052	90134168	1	+	.	ID=id1380;Parent=tr227;transcript_id=tr227
NC_037328.1	LoRTIA	exon	90165298	90165400	1	+	.	ID=id1381;Parent=tr227;transcript_id=tr227
NC_037328.1	LoRTIA	exon	90174606	90174751	1	+	.	ID=id1382;Parent=tr227;transcript_id=tr227
NC_037328.1	LoRTIA	exon	90176968	90177190	1	+	.	ID=id1383;Parent=tr227;transcript_id=tr227
NC_037328.1	LoRTIA	exon	90177910	90178042	1	+	.	ID=id1384;Parent=tr227;transcript_id=tr227
NC_037328.1	LoRTIA	exon	90178396	90178537	1	+	.	ID=id1385;Parent=tr227;transcript_id=tr227
NC_037328.1	LoRTIA	exon	90181212	90181275	1	+	.	ID=id1386;Parent=tr227;transcript_id=tr227
NC_037328.1	LoRTIA	exon	90181370	90181467	1	+	.	ID=id1387;Parent=tr227;transcript_id=tr227
NC_037328.1	LoRTIA	exon	90182637	90182697	1	+	.	ID=id1388;Parent=tr227;transcript_id=tr227
NC_037328.1	LoRTIA	exon	90193222	90193343	1	+	.	ID=id1389;Parent=tr227;transcript_id=tr227
NC_037328.1	LoRTIA	exon	90193490	90193564	1	+	.	ID=id1390;Parent=tr227;transcript_id=tr227
NC_037328.1	LoRTIA	exon	90199190	90199317	1	+	.	ID=id1391;Parent=tr227;transcript_id=tr227
NC_037328.1	LoRTIA	exon	90199862	90200027	1	+	.	ID=id1392;Parent=tr227;transcript_id=tr227
NC_037328.1	LoRTIA	exon	90202612	90202713	1	+	.	ID=id1393;Parent=tr227;transcript_id=tr227
NC_037328.1	LoRTIA	exon	90203588	90204680	1	+	.	ID=id1394;Parent=tr227;transcript_id=tr227
NC_037328.1	LoRTIA	mRNA	92661136	92661673	1	+	.	ID=tr228;transcript_id=tr228
NC_037328.1	LoRTIA	mRNA	95820499	95821342	111	+	.	ID=tr229;transcript_id=tr229
NC_037328.1	LoRTIA	mRNA	95820532	95821342	6	+	.	ID=tr230;transcript_id=tr230
NC_037328.1	LoRTIA	mRNA	96158138	96158336	15	-	.	ID=tr232;transcript_id=tr232
NC_037328.1	LoRTIA	mRNA	96158138	96158689	2	-	.	ID=tr233;transcript_id=tr233
NC_037328.1	LoRTIA	mRNA	96158138	96158786	394	-	.	ID=tr231;transcript_id=tr231
NC_037328.1	LoRTIA	mRNA	96158167	96158336	20	-	.	ID=tr235;transcript_id=tr235
NC_037328.1	LoRTIA	mRNA	96158167	96158786	467	-	.	ID=tr234;transcript_id=tr234
NC_037328.1	LoRTIA	exon	96572447	96572481	5	+	.	ID=id1395;Parent=tr236;transcript_id=tr236
NC_037328.1	LoRTIA	exon	96572447	96572481	3	+	.	ID=id1399;Parent=tr237;transcript_id=tr237
NC_037328.1	LoRTIA	exon	96572447	96572481	3	+	.	ID=id1403;Parent=tr238;transcript_id=tr238
NC_037328.1	LoRTIA	exon	96572447	96572481	1	+	.	ID=id1407;Parent=tr239;transcript_id=tr239
NC_037328.1	LoRTIA	exon	96572447	96572481	1	+	.	ID=id1411;Parent=tr240;transcript_id=tr240
NC_037328.1	LoRTIA	mRNA	96572447	96576170	3	+	.	ID=tr238;transcript_id=tr238
NC_037328.1	LoRTIA	mRNA	96572447	96576170	1	+	.	ID=tr239;transcript_id=tr239
NC_037328.1	LoRTIA	mRNA	96572447	96576170	1	+	.	ID=tr240;transcript_id=tr240
NC_037328.1	LoRTIA	mRNA	96572447	96576818	5	+	.	ID=tr236;transcript_id=tr236
NC_037328.1	LoRTIA	mRNA	96572447	96576818	3	+	.	ID=tr237;transcript_id=tr237
NC_037328.1	LoRTIA	exon	96574271	96574363	5	+	.	ID=id1396;Parent=tr236;transcript_id=tr236
NC_037328.1	LoRTIA	exon	96574271	96574363	3	+	.	ID=id1400;Parent=tr237;transcript_id=tr237
NC_037328.1	LoRTIA	exon	96574271	96574363	3	+	.	ID=id1404;Parent=tr238;transcript_id=tr238
NC_037328.1	LoRTIA	exon	96574274	96574363	1	+	.	ID=id1408;Parent=tr239;transcript_id=tr239
NC_037328.1	LoRTIA	exon	96574274	96574363	1	+	.	ID=id1412;Parent=tr240;transcript_id=tr240
NC_037328.1	LoRTIA	exon	96574461	96574649	3	+	.	ID=id1401;Parent=tr237;transcript_id=tr237
NC_037328.1	LoRTIA	exon	96574461	96574649	1	+	.	ID=id1413;Parent=tr240;transcript_id=tr240
NC_037328.1	LoRTIA	exon	96574528	96574649	5	+	.	ID=id1397;Parent=tr236;transcript_id=tr236
NC_037328.1	LoRTIA	exon	96574528	96574649	3	+	.	ID=id1405;Parent=tr238;transcript_id=tr238
NC_037328.1	LoRTIA	exon	96574528	96574649	1	+	.	ID=id1409;Parent=tr239;transcript_id=tr239
NC_037328.1	LoRTIA	exon	96575911	96576170	3	+	.	ID=id1406;Parent=tr238;transcript_id=tr238
NC_037328.1	LoRTIA	exon	96575911	96576170	1	+	.	ID=id1410;Parent=tr239;transcript_id=tr239
NC_037328.1	LoRTIA	exon	96575911	96576170	1	+	.	ID=id1414;Parent=tr240;transcript_id=tr240
NC_037328.1	LoRTIA	exon	96575911	96576818	5	+	.	ID=id1398;Parent=tr236;transcript_id=tr236
NC_037328.1	LoRTIA	exon	96575911	96576818	3	+	.	ID=id1402;Parent=tr237;transcript_id=tr237
NC_037328.1	LoRTIA	mRNA	97337501	97337890	8	+	.	ID=tr242;transcript_id=tr242
NC_037328.1	LoRTIA	mRNA	97337501	97337911	40	+	.	ID=tr241;transcript_id=tr241
NC_037328.1	LoRTIA	exon	97388368	97391255	1	-	.	ID=id1415;Parent=tr243;transcript_id=tr243
NC_037328.1	LoRTIA	exon	97388368	97391255	1	-	.	ID=id1422;Parent=tr244;transcript_id=tr244
NC_037328.1	LoRTIA	mRNA	97388368	97421652	1	-	.	ID=tr243;transcript_id=tr243
NC_037328.1	LoRTIA	mRNA	97388368	97421652	1	-	.	ID=tr244;transcript_id=tr244
NC_037328.1	LoRTIA	exon	97389687	97391255	1	-	.	ID=id1430;Parent=tr245;transcript_id=tr245
NC_037328.1	LoRTIA	mRNA	97389687	97421652	1	-	.	ID=tr245;transcript_id=tr245
NC_037328.1	LoRTIA	exon	97390034	97391255	1	-	.	ID=id1438;Parent=tr246;transcript_id=tr246
NC_037328.1	LoRTIA	mRNA	97390034	97421652	1	-	.	ID=tr246;transcript_id=tr246
NC_037328.1	LoRTIA	exon	97395489	97395608	1	-	.	ID=id1416;Parent=tr243;transcript_id=tr243
NC_037328.1	LoRTIA	exon	97395489	97395608	1	-	.	ID=id1423;Parent=tr244;transcript_id=tr244
NC_037328.1	LoRTIA	exon	97395489	97395608	1	-	.	ID=id1431;Parent=tr245;transcript_id=tr245
NC_037328.1	LoRTIA	exon	97395489	97395608	1	-	.	ID=id1439;Parent=tr246;transcript_id=tr246
NC_037328.1	LoRTIA	exon	97397443	97397503	1	-	.	ID=id1417;Parent=tr243;transcript_id=tr243
NC_037328.1	LoRTIA	exon	97397443	97397503	1	-	.	ID=id1424;Parent=tr244;transcript_id=tr244
NC_037328.1	LoRTIA	exon	97397443	97397503	1	-	.	ID=id1432;Parent=tr245;transcript_id=tr245
NC_037328.1	LoRTIA	exon	97397443	97397503	1	-	.	ID=id1440;Parent=tr246;transcript_id=tr246
NC_037328.1	LoRTIA	exon	97405429	97405521	1	-	.	ID=id1425;Parent=tr244;transcript_id=tr244
NC_037328.1	LoRTIA	exon	97405429	97405521	1	-	.	ID=id1433;Parent=tr245;transcript_id=tr245
NC_037328.1	LoRTIA	exon	97405429	97405521	1	-	.	ID=id1441;Parent=tr246;transcript_id=tr246
NC_037328.1	LoRTIA	exon	97405429	97405971	1	-	.	ID=id1418;Parent=tr243;transcript_id=tr243
NC_037328.1	LoRTIA	exon	97405767	97405971	1	-	.	ID=id1426;Parent=tr244;transcript_id=tr244
NC_037328.1	LoRTIA	exon	97405767	97405971	1	-	.	ID=id1434;Parent=tr245;transcript_id=tr245
NC_037328.1	LoRTIA	exon	97405767	97405971	1	-	.	ID=id1442;Parent=tr246;transcript_id=tr246
NC_037328.1	LoRTIA	exon	97405871	97405971	1	-	.	ID=id1446;Parent=tr247;transcript_id=tr247
NC_037328.1	LoRTIA	mRNA	97405871	97421652	1	-	.	ID=tr247;transcript_id=tr247
NC_037328.1	LoRTIA	exon	97411522	97411627	1	-	.	ID=id1419;Parent=tr243;transcript_id=tr243
NC_037328.1	LoRTIA	exon	97411522	97411627	1	-	.	ID=id1427;Parent=tr244;transcript_id=tr244
NC_037328.1	LoRTIA	exon	97411522	97411627	1	-	.	ID=id1435;Parent=tr245;transcript_id=tr245
NC_037328.1	LoRTIA	exon	97411522	97411627	1	-	.	ID=id1443;Parent=tr246;transcript_id=tr246
NC_037328.1	LoRTIA	exon	97411522	97411627	1	-	.	ID=id1447;Parent=tr247;transcript_id=tr247
NC_037328.1	LoRTIA	exon	97412631	97412739	1	-	.	ID=id1420;Parent=tr243;transcript_id=tr243
NC_037328.1	LoRTIA	exon	97412631	97412739	1	-	.	ID=id1428;Parent=tr244;transcript_id=tr244
NC_037328.1	LoRTIA	exon	97412631	97412739	1	-	.	ID=id1436;Parent=tr245;transcript_id=tr245
NC_037328.1	LoRTIA	exon	97412631	97412739	1	-	.	ID=id1444;Parent=tr246;transcript_id=tr246
NC_037328.1	LoRTIA	exon	97412631	97412739	1	-	.	ID=id1448;Parent=tr247;transcript_id=tr247
NC_037328.1	LoRTIA	exon	97421605	97421652	1	-	.	ID=id1421;Parent=tr243;transcript_id=tr243
NC_037328.1	LoRTIA	exon	97421605	97421652	1	-	.	ID=id1429;Parent=tr244;transcript_id=tr244
NC_037328.1	LoRTIA	exon	97421605	97421652	1	-	.	ID=id1437;Parent=tr245;transcript_id=tr245
NC_037328.1	LoRTIA	exon	97421605	97421652	1	-	.	ID=id1445;Parent=tr246;transcript_id=tr246
NC_037328.1	LoRTIA	exon	97421605	97421652	1	-	.	ID=id1449;Parent=tr247;transcript_id=tr247
NC_037328.1	LoRTIA	exon	99744378	99744465	1	+	.	ID=id1450;Parent=tr248;transcript_id=tr248
NC_037328.1	LoRTIA	exon	99744378	99744465	1	+	.	ID=id1458;Parent=tr249;transcript_id=tr249
NC_037328.1	LoRTIA	exon	99744378	99744465	1	+	.	ID=id1466;Parent=tr250;transcript_id=tr250
NC_037328.1	LoRTIA	exon	99744378	99744465	1	+	.	ID=id1474;Parent=tr251;transcript_id=tr251
NC_037328.1	LoRTIA	mRNA	99744378	99792130	1	+	.	ID=tr248;transcript_id=tr248
NC_037328.1	LoRTIA	mRNA	99744378	99792130	1	+	.	ID=tr251;transcript_id=tr251
NC_037328.1	LoRTIA	mRNA	99744378	99792278	1	+	.	ID=tr250;transcript_id=tr250
NC_037328.1	LoRTIA	mRNA	99744378	99792716	1	+	.	ID=tr249;transcript_id=tr249
NC_037328.1	LoRTIA	exon	99744397	99744465	1	+	.	ID=id1482;Parent=tr252;transcript_id=tr252
NC_037328.1	LoRTIA	exon	99744397	99744465	1	+	.	ID=id1490;Parent=tr253;transcript_id=tr253
NC_037328.1	LoRTIA	mRNA	99744397	99792130	1	+	.	ID=tr252;transcript_id=tr252
NC_037328.1	LoRTIA	mRNA	99744397	99792716	1	+	.	ID=tr253;transcript_id=tr253
NC_037328.1	LoRTIA	exon	99760958	99761168	1	+	.	ID=id1451;Parent=tr248;transcript_id=tr248
NC_037328.1	LoRTIA	exon	99760958	99761168	1	+	.	ID=id1459;Parent=tr249;transcript_id=tr249
NC_037328.1	LoRTIA	exon	99760958	99761168	1	+	.	ID=id1467;Parent=tr250;transcript_id=tr250
NC_037328.1	LoRTIA	exon	99760958	99761168	1	+	.	ID=id1483;Parent=tr252;transcript_id=tr252
NC_037328.1	LoRTIA	exon	99760958	99761168	1	+	.	ID=id1491;Parent=tr253;transcript_id=tr253
NC_037328.1	LoRTIA	exon	99760997	99761168	1	+	.	ID=id1475;Parent=tr251;transcript_id=tr251
NC_037328.1	LoRTIA	exon	99773916	99773969	1	+	.	ID=id1452;Parent=tr248;transcript_id=tr248
NC_037328.1	LoRTIA	exon	99773916	99773969	1	+	.	ID=id1460;Parent=tr249;transcript_id=tr249
NC_037328.1	LoRTIA	exon	99773916	99773969	1	+	.	ID=id1468;Parent=tr250;transcript_id=tr250
NC_037328.1	LoRTIA	exon	99773916	99773969	1	+	.	ID=id1476;Parent=tr251;transcript_id=tr251
NC_037328.1	LoRTIA	exon	99773916	99773969	1	+	.	ID=id1484;Parent=tr252;transcript_id=tr252
NC_037328.1	LoRTIA	exon	99773916	99773969	1	+	.	ID=id1492;Parent=tr253;transcript_id=tr253
NC_037328.1	LoRTIA	exon	99780762	99780879	1	+	.	ID=id1453;Parent=tr248;transcript_id=tr248
NC_037328.1	LoRTIA	exon	99780762	99780879	1	+	.	ID=id1461;Parent=tr249;transcript_id=tr249
NC_037328.1	LoRTIA	exon	99780762	99780879	1	+	.	ID=id1469;Parent=tr250;transcript_id=tr250
NC_037328.1	LoRTIA	exon	99780762	99780879	1	+	.	ID=id1477;Parent=tr251;transcript_id=tr251
NC_037328.1	LoRTIA	exon	99780762	99780879	1	+	.	ID=id1485;Parent=tr252;transcript_id=tr252
NC_037328.1	LoRTIA	exon	99780762	99780879	1	+	.	ID=id1493;Parent=tr253;transcript_id=tr253
NC_037328.1	LoRTIA	exon	99782550	99782676	1	+	.	ID=id1454;Parent=tr248;transcript_id=tr248
NC_037328.1	LoRTIA	exon	99782550	99782676	1	+	.	ID=id1462;Parent=tr249;transcript_id=tr249
NC_037328.1	LoRTIA	exon	99782550	99782676	1	+	.	ID=id1470;Parent=tr250;transcript_id=tr250
NC_037328.1	LoRTIA	exon	99782550	99782676	1	+	.	ID=id1478;Parent=tr251;transcript_id=tr251
NC_037328.1	LoRTIA	exon	99782550	99782676	1	+	.	ID=id1486;Parent=tr252;transcript_id=tr252
NC_037328.1	LoRTIA	exon	99782550	99782676	1	+	.	ID=id1494;Parent=tr253;transcript_id=tr253
NC_037328.1	LoRTIA	exon	99787984	99788062	1	+	.	ID=id1455;Parent=tr248;transcript_id=tr248
NC_037328.1	LoRTIA	exon	99787984	99788062	1	+	.	ID=id1463;Parent=tr249;transcript_id=tr249
NC_037328.1	LoRTIA	exon	99787984	99788062	1	+	.	ID=id1471;Parent=tr250;transcript_id=tr250
NC_037328.1	LoRTIA	exon	99787984	99788062	1	+	.	ID=id1479;Parent=tr251;transcript_id=tr251
NC_037328.1	LoRTIA	exon	99787984	99788062	1	+	.	ID=id1487;Parent=tr252;transcript_id=tr252
NC_037328.1	LoRTIA	exon	99787984	99788062	1	+	.	ID=id1495;Parent=tr253;transcript_id=tr253
NC_037328.1	LoRTIA	exon	99788370	99788452	1	+	.	ID=id1456;Parent=tr248;transcript_id=tr248
NC_037328.1	LoRTIA	exon	99788370	99788452	1	+	.	ID=id1464;Parent=tr249;transcript_id=tr249
NC_037328.1	LoRTIA	exon	99788370	99788452	1	+	.	ID=id1472;Parent=tr250;transcript_id=tr250
NC_037328.1	LoRTIA	exon	99788370	99788452	1	+	.	ID=id1480;Parent=tr251;transcript_id=tr251
NC_037328.1	LoRTIA	exon	99788370	99788452	1	+	.	ID=id1488;Parent=tr252;transcript_id=tr252
NC_037328.1	LoRTIA	exon	99788370	99788452	1	+	.	ID=id1496;Parent=tr253;transcript_id=tr253
NC_037328.1	LoRTIA	exon	99791655	99792130	1	+	.	ID=id1457;Parent=tr248;transcript_id=tr248
NC_037328.1	LoRTIA	exon	99791655	99792130	1	+	.	ID=id1481;Parent=tr251;transcript_id=tr251
NC_037328.1	LoRTIA	exon	99791655	99792130	1	+	.	ID=id1489;Parent=tr252;transcript_id=tr252
NC_037328.1	LoRTIA	exon	99791655	99792278	1	+	.	ID=id1473;Parent=tr250;transcript_id=tr250
NC_037328.1	LoRTIA	exon	99791655	99792716	1	+	.	ID=id1465;Parent=tr249;transcript_id=tr249
NC_037328.1	LoRTIA	exon	99791655	99792716	1	+	.	ID=id1497;Parent=tr253;transcript_id=tr253
NC_037328.1	LoRTIA	mRNA	104351125	104351843	150	+	.	ID=tr254;transcript_id=tr254
NC_037328.1	LoRTIA	mRNA	106795833	106797362	2	-	.	ID=tr255;transcript_id=tr255
NC_037328.1	LoRTIA	mRNA	107308604	107308949	1	-	.	ID=tr256;transcript_id=tr256
NC_037328.1	LoRTIA	exon	108853384	108853729	1	-	.	ID=id1498;Parent=tr257;transcript_id=tr257
NC_037328.1	LoRTIA	mRNA	108853384	108903169	1	-	.	ID=tr257;transcript_id=tr257
NC_037328.1	LoRTIA	exon	108853888	108853941	1	-	.	ID=id1499;Parent=tr257;transcript_id=tr257
NC_037328.1	LoRTIA	exon	108854702	108854866	1	-	.	ID=id1500;Parent=tr257;transcript_id=tr257
NC_037328.1	LoRTIA	exon	108860829	108860973	1	-	.	ID=id1501;Parent=tr257;transcript_id=tr257
NC_037328.1	LoRTIA	exon	108862536	108862698	1	-	.	ID=id1502;Parent=tr257;transcript_id=tr257
NC_037328.1	LoRTIA	exon	108874793	108874875	1	-	.	ID=id1503;Parent=tr257;transcript_id=tr257
NC_037328.1	LoRTIA	exon	108875940	108876077	1	-	.	ID=id1504;Parent=tr257;transcript_id=tr257
NC_037328.1	LoRTIA	exon	108878615	108878671	1	-	.	ID=id1505;Parent=tr257;transcript_id=tr257
NC_037328.1	LoRTIA	exon	108879972	108880073	1	-	.	ID=id1506;Parent=tr257;transcript_id=tr257
NC_037328.1	LoRTIA	exon	108881515	108881652	1	-	.	ID=id1507;Parent=tr257;transcript_id=tr257
NC_037328.1	LoRTIA	exon	108884233	108884317	1	-	.	ID=id1508;Parent=tr257;transcript_id=tr257
NC_037328.1	LoRTIA	exon	108884869	108885023	1	-	.	ID=id1509;Parent=tr257;transcript_id=tr257
NC_037328.1	LoRTIA	exon	108893176	108893326	1	-	.	ID=id1510;Parent=tr257;transcript_id=tr257
NC_037328.1	LoRTIA	exon	108896082	108896198	1	-	.	ID=id1511;Parent=tr257;transcript_id=tr257
NC_037328.1	LoRTIA	exon	108898153	108898357	1	-	.	ID=id1512;Parent=tr257;transcript_id=tr257
NC_037328.1	LoRTIA	exon	108898792	108898924	1	-	.	ID=id1513;Parent=tr257;transcript_id=tr257
NC_037328.1	LoRTIA	exon	108900478	108900630	1	-	.	ID=id1514;Parent=tr257;transcript_id=tr257
NC_037328.1	LoRTIA	exon	108902973	108903169	1	-	.	ID=id1515;Parent=tr257;transcript_id=tr257
NC_037328.1	LoRTIA	exon	108966479	108967135	2	-	.	ID=id1516;Parent=tr258;transcript_id=tr258
NC_037328.1	LoRTIA	mRNA	108966479	109413779	2	-	.	ID=tr258;transcript_id=tr258
NC_037328.1	LoRTIA	exon	108966683	108967135	1	-	.	ID=id1526;Parent=tr259;transcript_id=tr259
NC_037328.1	LoRTIA	mRNA	108966683	109413779	1	-	.	ID=tr259;transcript_id=tr259
NC_037328.1	LoRTIA	exon	108967783	108967935	2	-	.	ID=id1517;Parent=tr258;transcript_id=tr258
NC_037328.1	LoRTIA	exon	108967783	108967935	1	-	.	ID=id1527;Parent=tr259;transcript_id=tr259
NC_037328.1	LoRTIA	exon	108974908	108975014	2	-	.	ID=id1518;Parent=tr258;transcript_id=tr258
NC_037328.1	LoRTIA	exon	108974908	108975014	1	-	.	ID=id1528;Parent=tr259;transcript_id=tr259
NC_037328.1	LoRTIA	exon	109057933	109058001	2	-	.	ID=id1519;Parent=tr258;transcript_id=tr258
NC_037328.1	LoRTIA	exon	109057933	109058001	1	-	.	ID=id1529;Parent=tr259;transcript_id=tr259
NC_037328.1	LoRTIA	exon	109170661	109170712	2	-	.	ID=id1520;Parent=tr258;transcript_id=tr258
NC_037328.1	LoRTIA	exon	109170661	109170712	1	-	.	ID=id1530;Parent=tr259;transcript_id=tr259
NC_037328.1	LoRTIA	exon	109219038	109219074	2	-	.	ID=id1521;Parent=tr258;transcript_id=tr258
NC_037328.1	LoRTIA	exon	109219038	109219074	1	-	.	ID=id1531;Parent=tr259;transcript_id=tr259
NC_037328.1	LoRTIA	exon	109304923	109305096	2	-	.	ID=id1522;Parent=tr258;transcript_id=tr258
NC_037328.1	LoRTIA	exon	109304923	109305096	1	-	.	ID=id1532;Parent=tr259;transcript_id=tr259
NC_037328.1	LoRTIA	exon	109400361	109400480	1	-	.	ID=id1533;Parent=tr259;transcript_id=tr259
NC_037328.1	LoRTIA	exon	109400361	109400486	2	-	.	ID=id1523;Parent=tr258;transcript_id=tr258
NC_037328.1	LoRTIA	exon	109400779	109400974	2	-	.	ID=id1524;Parent=tr258;transcript_id=tr258
NC_037328.1	LoRTIA	exon	109400779	109400974	1	-	.	ID=id1534;Parent=tr259;transcript_id=tr259
NC_037328.1	LoRTIA	exon	109413652	109413779	2	-	.	ID=id1525;Parent=tr258;transcript_id=tr258
NC_037328.1	LoRTIA	exon	109413652	109413779	1	-	.	ID=id1535;Parent=tr259;transcript_id=tr259
NC_037328.1	LoRTIA	exon	110448762	110449117	1	+	.	ID=id1536;Parent=tr260;transcript_id=tr260
NC_037328.1	LoRTIA	exon	110448762	110449121	1	+	.	ID=id1546;Parent=tr261;transcript_id=tr261
NC_037328.1	LoRTIA	mRNA	110448762	110461346	1	+	.	ID=tr260;transcript_id=tr260
NC_037328.1	LoRTIA	mRNA	110448762	110461346	1	+	.	ID=tr261;transcript_id=tr261
NC_037328.1	LoRTIA	exon	110449402	110449476	1	+	.	ID=id1537;Parent=tr260;transcript_id=tr260
NC_037328.1	LoRTIA	exon	110449402	110449476	1	+	.	ID=id1547;Parent=tr261;transcript_id=tr261
NC_037328.1	LoRTIA	exon	110450162	110450271	1	+	.	ID=id1538;Parent=tr260;transcript_id=tr260
NC_037328.1	LoRTIA	exon	110450162	110450271	1	+	.	ID=id1548;Parent=tr261;transcript_id=tr261
NC_037328.1	LoRTIA	exon	110451975	110452047	1	+	.	ID=id1549;Parent=tr261;transcript_id=tr261
NC_037328.1	LoRTIA	exon	110455877	110455997	1	+	.	ID=id1539;Parent=tr260;transcript_id=tr260
NC_037328.1	LoRTIA	exon	110455877	110455997	1	+	.	ID=id1550;Parent=tr261;transcript_id=tr261
NC_037328.1	LoRTIA	exon	110457043	110457107	1	+	.	ID=id1540;Parent=tr260;transcript_id=tr260
NC_037328.1	LoRTIA	exon	110457043	110458902	1	+	.	ID=id1551;Parent=tr261;transcript_id=tr261
NC_037328.1	LoRTIA	exon	110458803	110458902	1	+	.	ID=id1541;Parent=tr260;transcript_id=tr260
NC_037328.1	LoRTIA	exon	110459023	110459127	1	+	.	ID=id1542;Parent=tr260;transcript_id=tr260
NC_037328.1	LoRTIA	exon	110459023	110459127	1	+	.	ID=id1552;Parent=tr261;transcript_id=tr261
NC_037328.1	LoRTIA	exon	110459225	110459366	1	+	.	ID=id1553;Parent=tr261;transcript_id=tr261
NC_037328.1	LoRTIA	exon	110459225	110459690	1	+	.	ID=id1543;Parent=tr260;transcript_id=tr260
NC_037328.1	LoRTIA	exon	110459579	110459690	1	+	.	ID=id1554;Parent=tr261;transcript_id=tr261
NC_037328.1	LoRTIA	exon	110459790	110459888	1	+	.	ID=id1544;Parent=tr260;transcript_id=tr260
NC_037328.1	LoRTIA	exon	110459790	110459888	1	+	.	ID=id1555;Parent=tr261;transcript_id=tr261
NC_037328.1	LoRTIA	exon	110460506	110461346	1	+	.	ID=id1545;Parent=tr260;transcript_id=tr260
NC_037328.1	LoRTIA	exon	110460506	110461346	1	+	.	ID=id1556;Parent=tr261;transcript_id=tr261
NC_037328.1	LoRTIA	exon	110928203	110930270	1	-	.	ID=id1557;Parent=tr262;transcript_id=tr262
NC_037328.1	LoRTIA	mRNA	110928203	110955903	1	-	.	ID=tr262;transcript_id=tr262
NC_037328.1	LoRTIA	exon	110930948	110931226	1	-	.	ID=id1558;Parent=tr262;transcript_id=tr262
NC_037328.1	LoRTIA	exon	110936006	110936166	1	-	.	ID=id1559;Parent=tr262;transcript_id=tr262
NC_037328.1	LoRTIA	exon	110937474	110937642	1	-	.	ID=id1560;Parent=tr262;transcript_id=tr262
NC_037328.1	LoRTIA	exon	110951905	110952857	1	-	.	ID=id1561;Parent=tr262;transcript_id=tr262
NC_037328.1	LoRTIA	exon	110955702	110955903	1	-	.	ID=id1562;Parent=tr262;transcript_id=tr262
NC_037328.1	LoRTIA	exon	111095759	111095978	2	+	.	ID=id1563;Parent=tr263;transcript_id=tr263
NC_037328.1	LoRTIA	exon	111095759	111095978	1	+	.	ID=id1568;Parent=tr264;transcript_id=tr264
NC_037328.1	LoRTIA	mRNA	111095759	111107050	2	+	.	ID=tr263;transcript_id=tr263
NC_037328.1	LoRTIA	mRNA	111095759	111111071	1	+	.	ID=tr264;transcript_id=tr264
NC_037328.1	LoRTIA	exon	111095789	111095978	6	+	.	ID=id1573;Parent=tr265;transcript_id=tr265
NC_037328.1	LoRTIA	mRNA	111095789	111107050	6	+	.	ID=tr265;transcript_id=tr265
NC_037328.1	LoRTIA	exon	111095801	111095978	1	+	.	ID=id1578;Parent=tr266;transcript_id=tr266
NC_037328.1	LoRTIA	exon	111095801	111095978	1	+	.	ID=id1583;Parent=tr267;transcript_id=tr267
NC_037328.1	LoRTIA	exon	111095801	111095978	5	+	.	ID=id1589;Parent=tr268;transcript_id=tr268
NC_037328.1	LoRTIA	exon	111095801	111095978	1	+	.	ID=id1594;Parent=tr269;transcript_id=tr269
NC_037328.1	LoRTIA	mRNA	111095801	111107050	5	+	.	ID=tr268;transcript_id=tr268
NC_037328.1	LoRTIA	mRNA	111095801	111107399	1	+	.	ID=tr269;transcript_id=tr269
NC_037328.1	LoRTIA	mRNA	111095801	111111071	1	+	.	ID=tr266;transcript_id=tr266
[truncated: 90,473 more rows]
