# Supplementary material for: Time course profiling of host cell response to herpesvirus infection using nanopore and synthetic long-read transcriptome sequencing
Source: Sci Rep. 2021 Jul 9;11:14219. doi: 10.1038/s41598-021-93142-7 (PMC8270970; doi:10.1038/s41598-021-93142-7)
Supplement: Supplementary file 8 — Supplementary Data Item. [file 41598_2021_93142_MOESM8_ESM.zip › Supplementary Data Item S1/B_taurus_Mi_C_2h_bc4.gff3]

NC_006853.1	LoRTIA	mRNA	364	1074	3	+	.	ID=tr15872;transcript_id=tr15872
NC_006853.1	LoRTIA	mRNA	432	1052	2	+	.	ID=tr15875;transcript_id=tr15875
NC_006853.1	LoRTIA	mRNA	432	1074	76	+	.	ID=tr15873;transcript_id=tr15873
NC_006853.1	LoRTIA	mRNA	432	1193	3	+	.	ID=tr15874;transcript_id=tr15874
NC_006853.1	LoRTIA	mRNA	537	1074	19	+	.	ID=tr15876;transcript_id=tr15876
NC_006853.1	LoRTIA	mRNA	537	1193	4	+	.	ID=tr15877;transcript_id=tr15877
NC_006853.1	LoRTIA	mRNA	590	1074	5	+	.	ID=tr15878;transcript_id=tr15878
NC_006853.1	LoRTIA	mRNA	651	1074	6	+	.	ID=tr15879;transcript_id=tr15879
NC_006853.1	LoRTIA	mRNA	651	1193	1	+	.	ID=tr15880;transcript_id=tr15880
NC_006853.1	LoRTIA	mRNA	680	1052	1	+	.	ID=tr15881;transcript_id=tr15881
NC_006853.1	LoRTIA	mRNA	680	1074	5	+	.	ID=tr15882;transcript_id=tr15882
NC_006853.1	LoRTIA	mRNA	746	1074	3	+	.	ID=tr15883;transcript_id=tr15883
NC_006853.1	LoRTIA	mRNA	778	1074	75	+	.	ID=tr15884;transcript_id=tr15884
NC_006853.1	LoRTIA	mRNA	778	1193	4	+	.	ID=tr15885;transcript_id=tr15885
NC_006853.1	LoRTIA	mRNA	848	990	1	+	.	ID=tr15887;transcript_id=tr15887
NC_006853.1	LoRTIA	mRNA	848	1074	1	+	.	ID=tr15886;transcript_id=tr15886
NC_006853.1	LoRTIA	mRNA	913	1193	1	+	.	ID=tr15888;transcript_id=tr15888
NC_006853.1	LoRTIA	mRNA	1453	1853	8	+	.	ID=tr15890;transcript_id=tr15890
NC_006853.1	LoRTIA	mRNA	1453	2009	1	+	.	ID=tr15894;transcript_id=tr15894
NC_006853.1	LoRTIA	mRNA	1453	2107	5	+	.	ID=tr15893;transcript_id=tr15893
NC_006853.1	LoRTIA	mRNA	1453	2133	1	+	.	ID=tr15895;transcript_id=tr15895
NC_006853.1	LoRTIA	mRNA	1453	2236	2	+	.	ID=tr15892;transcript_id=tr15892
NC_006853.1	LoRTIA	mRNA	1453	2740	1	+	.	ID=tr15891;transcript_id=tr15891
NC_006853.1	LoRTIA	mRNA	1453	3023	6	+	.	ID=tr15889;transcript_id=tr15889
NC_006853.1	LoRTIA	mRNA	1464	1872	1	-	.	ID=tr15900;transcript_id=tr15900
NC_006853.1	LoRTIA	mRNA	1464	2124	3	-	.	ID=tr15896;transcript_id=tr15896
NC_006853.1	LoRTIA	mRNA	1464	2309	2	-	.	ID=tr15897;transcript_id=tr15897
NC_006853.1	LoRTIA	mRNA	1464	2723	4	-	.	ID=tr15899;transcript_id=tr15899
NC_006853.1	LoRTIA	mRNA	1464	2913	6	-	.	ID=tr15898;transcript_id=tr15898
NC_006853.1	LoRTIA	mRNA	1493	1853	3	+	.	ID=tr15901;transcript_id=tr15901
NC_006853.1	LoRTIA	mRNA	1493	3023	1	+	.	ID=tr15902;transcript_id=tr15902
NC_006853.1	LoRTIA	mRNA	1536	2236	1	+	.	ID=tr15904;transcript_id=tr15904
NC_006853.1	LoRTIA	mRNA	1536	3023	2	+	.	ID=tr15903;transcript_id=tr15903
NC_006853.1	LoRTIA	mRNA	1556	1853	5	+	.	ID=tr15906;transcript_id=tr15906
NC_006853.1	LoRTIA	mRNA	1556	1938	1	+	.	ID=tr15908;transcript_id=tr15908
NC_006853.1	LoRTIA	mRNA	1556	2009	1	+	.	ID=tr15909;transcript_id=tr15909
NC_006853.1	LoRTIA	mRNA	1556	2107	1	+	.	ID=tr15910;transcript_id=tr15910
NC_006853.1	LoRTIA	mRNA	1556	2236	2	+	.	ID=tr15905;transcript_id=tr15905
NC_006853.1	LoRTIA	mRNA	1556	2611	1	+	.	ID=tr15911;transcript_id=tr15911
NC_006853.1	LoRTIA	mRNA	1556	3004	1	+	.	ID=tr15907;transcript_id=tr15907
NC_006853.1	LoRTIA	mRNA	1586	1853	1	+	.	ID=tr15912;transcript_id=tr15912
NC_006853.1	LoRTIA	mRNA	1649	1873	1	+	.	ID=tr15914;transcript_id=tr15914
NC_006853.1	LoRTIA	mRNA	1649	2107	1	+	.	ID=tr15913;transcript_id=tr15913
NC_006853.1	LoRTIA	mRNA	1649	2575	1	+	.	ID=tr15915;transcript_id=tr15915
NC_006853.1	LoRTIA	mRNA	1731	2009	1	+	.	ID=tr15917;transcript_id=tr15917
NC_006853.1	LoRTIA	mRNA	1731	2813	1	+	.	ID=tr15919;transcript_id=tr15919
NC_006853.1	LoRTIA	mRNA	1731	3023	2	+	.	ID=tr15916;transcript_id=tr15916
NC_006853.1	LoRTIA	mRNA	1731	5308	1	+	.	ID=tr15918;transcript_id=tr15918
NC_006853.1	LoRTIA	mRNA	1751	3023	1	+	.	ID=tr15920;transcript_id=tr15920
NC_006853.1	LoRTIA	mRNA	1781	2973	1	+	.	ID=tr15921;transcript_id=tr15921
NC_006853.1	LoRTIA	mRNA	1781	3023	1	+	.	ID=tr15922;transcript_id=tr15922
NC_006853.1	LoRTIA	mRNA	1901	2236	1	+	.	ID=tr15923;transcript_id=tr15923
NC_006853.1	LoRTIA	mRNA	1901	2784	1	+	.	ID=tr15924;transcript_id=tr15924
NC_006853.1	LoRTIA	mRNA	2092	3023	1	+	.	ID=tr15925;transcript_id=tr15925
NC_006853.1	LoRTIA	mRNA	2197	2352	1	+	.	ID=tr15926;transcript_id=tr15926
NC_006853.1	LoRTIA	mRNA	2197	2915	1	+	.	ID=tr15928;transcript_id=tr15928
NC_006853.1	LoRTIA	mRNA	2197	3023	1	+	.	ID=tr15927;transcript_id=tr15927
NC_006853.1	LoRTIA	mRNA	2355	3023	1	+	.	ID=tr15929;transcript_id=tr15929
NC_006853.1	LoRTIA	mRNA	2424	3023	1	+	.	ID=tr15930;transcript_id=tr15930
NC_006853.1	LoRTIA	mRNA	2527	3023	1	+	.	ID=tr15931;transcript_id=tr15931
NC_006853.1	LoRTIA	mRNA	2572	3023	1	+	.	ID=tr15932;transcript_id=tr15932
NC_006853.1	LoRTIA	mRNA	2710	2973	1	+	.	ID=tr15933;transcript_id=tr15933
NC_006853.1	LoRTIA	mRNA	3017	4053	3	+	.	ID=tr15934;transcript_id=tr15934
NC_006853.1	LoRTIA	mRNA	3101	4053	3	+	.	ID=tr15935;transcript_id=tr15935
NC_006853.1	LoRTIA	mRNA	3206	4053	1	+	.	ID=tr15936;transcript_id=tr15936
NC_006853.1	LoRTIA	mRNA	3230	4053	2	+	.	ID=tr15937;transcript_id=tr15937
NC_006853.1	LoRTIA	mRNA	3527	4053	2	+	.	ID=tr15938;transcript_id=tr15938
NC_006853.1	LoRTIA	mRNA	3707	4053	1	+	.	ID=tr15939;transcript_id=tr15939
NC_006853.1	LoRTIA	mRNA	3727	4053	1	+	.	ID=tr15940;transcript_id=tr15940
NC_006853.1	LoRTIA	mRNA	3830	4053	2	+	.	ID=tr15941;transcript_id=tr15941
NC_006853.1	LoRTIA	mRNA	4126	5308	4	+	.	ID=tr15942;transcript_id=tr15942
NC_006853.1	LoRTIA	mRNA	4197	5308	3	+	.	ID=tr15943;transcript_id=tr15943
NC_006853.1	LoRTIA	mRNA	4266	5308	49	+	.	ID=tr15944;transcript_id=tr15944
NC_006853.1	LoRTIA	mRNA	4425	5308	1	+	.	ID=tr15945;transcript_id=tr15945
NC_006853.1	LoRTIA	mRNA	4658	5308	2	+	.	ID=tr15946;transcript_id=tr15946
NC_006853.1	LoRTIA	mRNA	4770	5308	28	+	.	ID=tr15947;transcript_id=tr15947
NC_006853.1	LoRTIA	mRNA	4792	5308	2	+	.	ID=tr15948;transcript_id=tr15948
NC_006853.1	LoRTIA	mRNA	4917	5308	2	+	.	ID=tr15949;transcript_id=tr15949
NC_006853.1	LoRTIA	mRNA	5040	5308	4	+	.	ID=tr15950;transcript_id=tr15950
NC_006853.1	LoRTIA	mRNA	5684	6202	9	-	.	ID=tr15951;transcript_id=tr15951
NC_006853.1	LoRTIA	mRNA	5684	7304	6	+	.	ID=tr15952;transcript_id=tr15952
NC_006853.1	LoRTIA	mRNA	5760	6453	1	+	.	ID=tr15955;transcript_id=tr15955
NC_006853.1	LoRTIA	mRNA	5760	6903	1	+	.	ID=tr15954;transcript_id=tr15954
NC_006853.1	LoRTIA	mRNA	5760	7304	2	+	.	ID=tr15953;transcript_id=tr15953
NC_006853.1	LoRTIA	mRNA	5804	6930	1	+	.	ID=tr15957;transcript_id=tr15957
NC_006853.1	LoRTIA	mRNA	5804	7304	3	+	.	ID=tr15956;transcript_id=tr15956
NC_006853.1	LoRTIA	mRNA	5912	6930	1	+	.	ID=tr15959;transcript_id=tr15959
NC_006853.1	LoRTIA	mRNA	5912	7304	4	+	.	ID=tr15958;transcript_id=tr15958
NC_006853.1	LoRTIA	mRNA	6047	6285	1	+	.	ID=tr15961;transcript_id=tr15961
NC_006853.1	LoRTIA	mRNA	6047	6453	1	+	.	ID=tr15964;transcript_id=tr15964
NC_006853.1	LoRTIA	mRNA	6047	6773	1	+	.	ID=tr15962;transcript_id=tr15962
NC_006853.1	LoRTIA	mRNA	6047	6903	2	+	.	ID=tr15963;transcript_id=tr15963
NC_006853.1	LoRTIA	mRNA	6047	7109	1	+	.	ID=tr15960;transcript_id=tr15960
NC_006853.1	LoRTIA	mRNA	6047	7304	2	+	.	ID=tr15965;transcript_id=tr15965
NC_006853.1	LoRTIA	mRNA	6104	6285	2	+	.	ID=tr15966;transcript_id=tr15966
NC_006853.1	LoRTIA	mRNA	6104	6453	2	+	.	ID=tr15972;transcript_id=tr15972
NC_006853.1	LoRTIA	mRNA	6104	6903	4	+	.	ID=tr15971;transcript_id=tr15971
NC_006853.1	LoRTIA	mRNA	6104	6930	1	+	.	ID=tr15970;transcript_id=tr15970
NC_006853.1	LoRTIA	mRNA	6104	7059	1	+	.	ID=tr15973;transcript_id=tr15973
NC_006853.1	LoRTIA	mRNA	6104	7152	1	+	.	ID=tr15968;transcript_id=tr15968
NC_006853.1	LoRTIA	mRNA	6104	7182	1	+	.	ID=tr15969;transcript_id=tr15969
NC_006853.1	LoRTIA	mRNA	6104	7304	9	+	.	ID=tr15967;transcript_id=tr15967
NC_006853.1	LoRTIA	mRNA	6104	8060	1	+	.	ID=tr15974;transcript_id=tr15974
NC_006853.1	LoRTIA	mRNA	6164	7304	2	+	.	ID=tr15975;transcript_id=tr15975
NC_006853.1	LoRTIA	mRNA	6324	6903	1	+	.	ID=tr15976;transcript_id=tr15976
NC_006853.1	LoRTIA	mRNA	6440	7304	1	+	.	ID=tr15978;transcript_id=tr15978
NC_006853.1	LoRTIA	mRNA	6440	8060	1	+	.	ID=tr15977;transcript_id=tr15977
NC_006853.1	LoRTIA	mRNA	6499	7304	3	+	.	ID=tr15979;transcript_id=tr15979
NC_006853.1	LoRTIA	mRNA	6510	7304	1	+	.	ID=tr15980;transcript_id=tr15980
NC_006853.1	LoRTIA	mRNA	6527	7304	1	+	.	ID=tr15981;transcript_id=tr15981
NC_006853.1	LoRTIA	mRNA	6572	6930	1	+	.	ID=tr15983;transcript_id=tr15983
NC_006853.1	LoRTIA	mRNA	6572	7304	2	+	.	ID=tr15982;transcript_id=tr15982
NC_006853.1	LoRTIA	mRNA	6572	8060	1	+	.	ID=tr15984;transcript_id=tr15984
NC_006853.1	LoRTIA	mRNA	6635	7304	1	+	.	ID=tr15985;transcript_id=tr15985
NC_006853.1	LoRTIA	mRNA	6749	6991	1	+	.	ID=tr15986;transcript_id=tr15986
NC_006853.1	LoRTIA	mRNA	6836	7304	2	+	.	ID=tr15987;transcript_id=tr15987
NC_006853.1	LoRTIA	mRNA	6857	7304	2	+	.	ID=tr15988;transcript_id=tr15988
NC_006853.1	LoRTIA	mRNA	6980	7304	1	+	.	ID=tr15989;transcript_id=tr15989
NC_006853.1	LoRTIA	mRNA	7305	8060	2	+	.	ID=tr15990;transcript_id=tr15990
NC_006853.1	LoRTIA	mRNA	7374	8060	117	+	.	ID=tr15991;transcript_id=tr15991
NC_006853.1	LoRTIA	mRNA	7374	9754	2	+	.	ID=tr15992;transcript_id=tr15992
NC_006853.1	LoRTIA	mRNA	7512	8060	8	+	.	ID=tr15993;transcript_id=tr15993
NC_006853.1	LoRTIA	mRNA	7545	8060	3	+	.	ID=tr15994;transcript_id=tr15994
NC_006853.1	LoRTIA	mRNA	7635	8060	3	+	.	ID=tr15995;transcript_id=tr15995
NC_006853.1	LoRTIA	mRNA	7706	8060	12	+	.	ID=tr15996;transcript_id=tr15996
NC_006853.1	LoRTIA	mRNA	7878	8060	3	+	.	ID=tr15997;transcript_id=tr15997
NC_006853.1	LoRTIA	mRNA	8061	9754	1	+	.	ID=tr15998;transcript_id=tr15998
NC_006853.1	LoRTIA	mRNA	8129	8707	1	+	.	ID=tr16000;transcript_id=tr16000
NC_006853.1	LoRTIA	mRNA	8129	8922	2	+	.	ID=tr16002;transcript_id=tr16002
NC_006853.1	LoRTIA	mRNA	8129	8970	81	+	.	ID=tr15999;transcript_id=tr15999
NC_006853.1	LoRTIA	mRNA	8129	9013	1	+	.	ID=tr16003;transcript_id=tr16003
NC_006853.1	LoRTIA	mRNA	8129	9458	1	+	.	ID=tr16004;transcript_id=tr16004
NC_006853.1	LoRTIA	mRNA	8129	9754	27	+	.	ID=tr16001;transcript_id=tr16001
NC_006853.1	LoRTIA	mRNA	8282	8970	1	+	.	ID=tr16005;transcript_id=tr16005
NC_006853.1	LoRTIA	mRNA	8335	8970	3	+	.	ID=tr16006;transcript_id=tr16006
NC_006853.1	LoRTIA	mRNA	8482	8970	1	+	.	ID=tr16007;transcript_id=tr16007
NC_006853.1	LoRTIA	mRNA	8765	8970	2	+	.	ID=tr16008;transcript_id=tr16008
NC_006853.1	LoRTIA	mRNA	8812	8970	1	+	.	ID=tr16009;transcript_id=tr16009
NC_006853.1	LoRTIA	mRNA	8865	9754	1	+	.	ID=tr16010;transcript_id=tr16010
NC_006853.1	LoRTIA	mRNA	8970	9348	1	+	.	ID=tr16014;transcript_id=tr16014
NC_006853.1	LoRTIA	mRNA	8970	9392	1	+	.	ID=tr16013;transcript_id=tr16013
NC_006853.1	LoRTIA	mRNA	8970	9458	3	+	.	ID=tr16012;transcript_id=tr16012
NC_006853.1	LoRTIA	mRNA	8970	9633	1	+	.	ID=tr16015;transcript_id=tr16015
NC_006853.1	LoRTIA	mRNA	8970	9754	187	+	.	ID=tr16011;transcript_id=tr16011
NC_006853.1	LoRTIA	mRNA	9027	9458	1	+	.	ID=tr16017;transcript_id=tr16017
NC_006853.1	LoRTIA	mRNA	9027	9754	12	+	.	ID=tr16016;transcript_id=tr16016
NC_006853.1	LoRTIA	mRNA	9105	9458	1	+	.	ID=tr16019;transcript_id=tr16019
NC_006853.1	LoRTIA	mRNA	9105	9754	3	+	.	ID=tr16018;transcript_id=tr16018
NC_006853.1	LoRTIA	mRNA	9157	9754	2	+	.	ID=tr16020;transcript_id=tr16020
NC_006853.1	LoRTIA	mRNA	9213	9754	2	+	.	ID=tr16021;transcript_id=tr16021
NC_006853.1	LoRTIA	mRNA	9313	9754	2	+	.	ID=tr16022;transcript_id=tr16022
NC_006853.1	LoRTIA	mRNA	9326	9754	1	+	.	ID=tr16023;transcript_id=tr16023
NC_006853.1	LoRTIA	mRNA	9354	9754	7	+	.	ID=tr16024;transcript_id=tr16024
NC_006853.1	LoRTIA	mRNA	9390	9754	4	+	.	ID=tr16025;transcript_id=tr16025
NC_006853.1	LoRTIA	mRNA	9429	9754	3	+	.	ID=tr16026;transcript_id=tr16026
NC_006853.1	LoRTIA	mRNA	9446	9754	5	+	.	ID=tr16027;transcript_id=tr16027
NC_006853.1	LoRTIA	mRNA	9516	9754	1	+	.	ID=tr16028;transcript_id=tr16028
NC_006853.1	LoRTIA	mRNA	9540	9754	5	+	.	ID=tr16029;transcript_id=tr16029
NC_006853.1	LoRTIA	mRNA	9823	10169	37	+	.	ID=tr16030;transcript_id=tr16030
NC_006853.1	LoRTIA	mRNA	9823	11906	1	+	.	ID=tr16032;transcript_id=tr16032
NC_006853.1	LoRTIA	mRNA	9823	12038	1	+	.	ID=tr16031;transcript_id=tr16031
NC_006853.1	LoRTIA	mRNA	9874	10169	1	+	.	ID=tr16033;transcript_id=tr16033
NC_006853.1	LoRTIA	mRNA	9955	10169	1	+	.	ID=tr16034;transcript_id=tr16034
NC_006853.1	LoRTIA	mRNA	10239	11906	94	+	.	ID=tr16035;transcript_id=tr16035
NC_006853.1	LoRTIA	mRNA	10304	11906	9	+	.	ID=tr16036;transcript_id=tr16036
NC_006853.1	LoRTIA	mRNA	10867	12038	1	+	.	ID=tr16037;transcript_id=tr16037
NC_006853.1	LoRTIA	mRNA	11368	11906	2	+	.	ID=tr16038;transcript_id=tr16038
NC_006853.1	LoRTIA	mRNA	11459	11906	3	+	.	ID=tr16039;transcript_id=tr16039
NC_006853.1	LoRTIA	mRNA	11657	11906	3	+	.	ID=tr16040;transcript_id=tr16040
NC_006853.1	LoRTIA	mRNA	11717	11906	1	+	.	ID=tr16041;transcript_id=tr16041
NC_006853.1	LoRTIA	mRNA	12109	14254	1	+	.	ID=tr16045;transcript_id=tr16045
NC_006853.1	LoRTIA	mRNA	12109	14299	1	+	.	ID=tr16046;transcript_id=tr16046
NC_006853.1	LoRTIA	mRNA	12109	14412	1	+	.	ID=tr16044;transcript_id=tr16044
NC_006853.1	LoRTIA	mRNA	12109	14514	4	+	.	ID=tr16042;transcript_id=tr16042
NC_006853.1	LoRTIA	mRNA	12109	15656	4	+	.	ID=tr16043;transcript_id=tr16043
NC_006853.1	LoRTIA	mRNA	12121	12809	2	-	.	ID=tr16047;transcript_id=tr16047
NC_006853.1	LoRTIA	mRNA	13439	14514	1	+	.	ID=tr16048;transcript_id=tr16048
NC_006853.1	LoRTIA	mRNA	13687	14285	1	+	.	ID=tr16051;transcript_id=tr16051
NC_006853.1	LoRTIA	mRNA	13687	14514	3	+	.	ID=tr16050;transcript_id=tr16050
NC_006853.1	LoRTIA	mRNA	13687	15656	4	+	.	ID=tr16049;transcript_id=tr16049
NC_006853.1	LoRTIA	mRNA	14514	14803	1	+	.	ID=tr16053;transcript_id=tr16053
NC_006853.1	LoRTIA	mRNA	14514	15656	42	+	.	ID=tr16052;transcript_id=tr16052
NC_006853.1	LoRTIA	mRNA	14624	15656	4	+	.	ID=tr16054;transcript_id=tr16054
NC_006853.1	LoRTIA	mRNA	14827	15656	3	+	.	ID=tr16055;transcript_id=tr16055
NC_006853.1	LoRTIA	mRNA	14859	15656	1	+	.	ID=tr16056;transcript_id=tr16056
NC_006853.1	LoRTIA	mRNA	14919	15656	2	+	.	ID=tr16057;transcript_id=tr16057
NC_006853.1	LoRTIA	mRNA	15012	15656	3	+	.	ID=tr16058;transcript_id=tr16058
NC_006853.1	LoRTIA	mRNA	15194	15623	1	+	.	ID=tr16060;transcript_id=tr16060
NC_006853.1	LoRTIA	mRNA	15194	15656	3	+	.	ID=tr16059;transcript_id=tr16059
NC_037328.1	LoRTIA	exon	990881	991189	1	+	.	ID=id1;Parent=tr1;transcript_id=tr1
NC_037328.1	LoRTIA	mRNA	990881	1001651	1	+	.	ID=tr1;transcript_id=tr1
NC_037328.1	LoRTIA	exon	991023	991089	1	+	.	ID=id9;Parent=tr3;transcript_id=tr3
NC_037328.1	LoRTIA	exon	991023	991189	47	+	.	ID=id5;Parent=tr2;transcript_id=tr2
NC_037328.1	LoRTIA	exon	991023	991189	1	+	.	ID=id13;Parent=tr4;transcript_id=tr4
NC_037328.1	LoRTIA	mRNA	991023	1001651	1	+	.	ID=tr4;transcript_id=tr4
NC_037328.1	LoRTIA	mRNA	991023	1002224	47	+	.	ID=tr2;transcript_id=tr2
NC_037328.1	LoRTIA	mRNA	991023	1002224	1	+	.	ID=tr3;transcript_id=tr3
NC_037328.1	LoRTIA	exon	994379	994552	1	+	.	ID=id2;Parent=tr1;transcript_id=tr1
NC_037328.1	LoRTIA	exon	994379	994552	47	+	.	ID=id6;Parent=tr2;transcript_id=tr2
NC_037328.1	LoRTIA	exon	994379	994552	1	+	.	ID=id10;Parent=tr3;transcript_id=tr3
NC_037328.1	LoRTIA	exon	994379	994552	1	+	.	ID=id14;Parent=tr4;transcript_id=tr4
NC_037328.1	LoRTIA	exon	997109	997268	1	+	.	ID=id3;Parent=tr1;transcript_id=tr1
NC_037328.1	LoRTIA	exon	997109	997268	47	+	.	ID=id7;Parent=tr2;transcript_id=tr2
NC_037328.1	LoRTIA	exon	997109	997268	1	+	.	ID=id11;Parent=tr3;transcript_id=tr3
NC_037328.1	LoRTIA	exon	997109	997268	1	+	.	ID=id15;Parent=tr4;transcript_id=tr4
NC_037328.1	LoRTIA	exon	1000452	1001651	1	+	.	ID=id4;Parent=tr1;transcript_id=tr1
NC_037328.1	LoRTIA	exon	1000452	1001651	1	+	.	ID=id16;Parent=tr4;transcript_id=tr4
NC_037328.1	LoRTIA	exon	1000452	1002224	47	+	.	ID=id8;Parent=tr2;transcript_id=tr2
NC_037328.1	LoRTIA	exon	1000452	1002224	1	+	.	ID=id12;Parent=tr3;transcript_id=tr3
NC_037328.1	LoRTIA	exon	1102880	1103061	1	-	.	ID=id17;Parent=tr5;transcript_id=tr5
NC_037328.1	LoRTIA	mRNA	1102880	1118312	1	-	.	ID=tr5;transcript_id=tr5
NC_037328.1	LoRTIA	exon	1105543	1105720	1	-	.	ID=id18;Parent=tr5;transcript_id=tr5
NC_037328.1	LoRTIA	exon	1112103	1112201	1	-	.	ID=id19;Parent=tr5;transcript_id=tr5
NC_037328.1	LoRTIA	exon	1118251	1118312	1	-	.	ID=id20;Parent=tr5;transcript_id=tr5
NC_037328.1	LoRTIA	exon	1390798	1391377	3	-	.	ID=id21;Parent=tr6;transcript_id=tr6
NC_037328.1	LoRTIA	mRNA	1390798	1455164	3	-	.	ID=tr6;transcript_id=tr6
NC_037328.1	LoRTIA	exon	1390815	1391377	45	-	.	ID=id24;Parent=tr7;transcript_id=tr7
NC_037328.1	LoRTIA	exon	1390815	1391377	1	-	.	ID=id27;Parent=tr8;transcript_id=tr8
NC_037328.1	LoRTIA	mRNA	1390815	1455164	45	-	.	ID=tr7;transcript_id=tr7
NC_037328.1	LoRTIA	mRNA	1390815	1455164	1	-	.	ID=tr8;transcript_id=tr8
NC_037328.1	LoRTIA	exon	1391260	1391377	1	-	.	ID=id29;Parent=tr9;transcript_id=tr9
NC_037328.1	LoRTIA	mRNA	1391260	1455164	1	-	.	ID=tr9;transcript_id=tr9
NC_037328.1	LoRTIA	exon	1407057	1407196	3	-	.	ID=id22;Parent=tr6;transcript_id=tr6
NC_037328.1	LoRTIA	exon	1407057	1407196	45	-	.	ID=id25;Parent=tr7;transcript_id=tr7
NC_037328.1	LoRTIA	exon	1407057	1407196	1	-	.	ID=id30;Parent=tr9;transcript_id=tr9
NC_037328.1	LoRTIA	exon	1454981	1455164	3	-	.	ID=id23;Parent=tr6;transcript_id=tr6
NC_037328.1	LoRTIA	exon	1454981	1455164	45	-	.	ID=id26;Parent=tr7;transcript_id=tr7
NC_037328.1	LoRTIA	exon	1454981	1455164	1	-	.	ID=id28;Parent=tr8;transcript_id=tr8
NC_037328.1	LoRTIA	exon	1454981	1455164	1	-	.	ID=id31;Parent=tr9;transcript_id=tr9
NC_037328.1	LoRTIA	exon	1643682	1643745	15	+	.	ID=id32;Parent=tr10;transcript_id=tr10
NC_037328.1	LoRTIA	exon	1643682	1645132	1	+	.	ID=id39;Parent=tr11;transcript_id=tr11
NC_037328.1	LoRTIA	mRNA	1643682	1651036	15	+	.	ID=tr10;transcript_id=tr10
NC_037328.1	LoRTIA	mRNA	1643682	1651036	1	+	.	ID=tr11;transcript_id=tr11
NC_037328.1	LoRTIA	exon	1645082	1645132	15	+	.	ID=id33;Parent=tr10;transcript_id=tr10
NC_037328.1	LoRTIA	exon	1646079	1646189	15	+	.	ID=id34;Parent=tr10;transcript_id=tr10
NC_037328.1	LoRTIA	exon	1646079	1646189	1	+	.	ID=id40;Parent=tr11;transcript_id=tr11
NC_037328.1	LoRTIA	exon	1648343	1648472	15	+	.	ID=id35;Parent=tr10;transcript_id=tr10
NC_037328.1	LoRTIA	exon	1648343	1648472	1	+	.	ID=id41;Parent=tr11;transcript_id=tr11
NC_037328.1	LoRTIA	exon	1649155	1649267	15	+	.	ID=id36;Parent=tr10;transcript_id=tr10
NC_037328.1	LoRTIA	exon	1649155	1649267	1	+	.	ID=id42;Parent=tr11;transcript_id=tr11
NC_037328.1	LoRTIA	exon	1650493	1650579	15	+	.	ID=id37;Parent=tr10;transcript_id=tr10
NC_037328.1	LoRTIA	exon	1650493	1650579	1	+	.	ID=id43;Parent=tr11;transcript_id=tr11
NC_037328.1	LoRTIA	exon	1650857	1651036	15	+	.	ID=id38;Parent=tr10;transcript_id=tr10
NC_037328.1	LoRTIA	exon	1650857	1651036	1	+	.	ID=id44;Parent=tr11;transcript_id=tr11
NC_037328.1	LoRTIA	exon	1954102	1955223	1	-	.	ID=id45;Parent=tr12;transcript_id=tr12
NC_037328.1	LoRTIA	mRNA	1954102	1985099	1	-	.	ID=tr12;transcript_id=tr12
NC_037328.1	LoRTIA	exon	1955690	1955978	1	-	.	ID=id46;Parent=tr12;transcript_id=tr12
NC_037328.1	LoRTIA	exon	1957762	1957909	1	-	.	ID=id47;Parent=tr12;transcript_id=tr12
NC_037328.1	LoRTIA	exon	1961942	1962058	1	-	.	ID=id48;Parent=tr12;transcript_id=tr12
NC_037328.1	LoRTIA	exon	1963069	1963179	1	-	.	ID=id49;Parent=tr12;transcript_id=tr12
NC_037328.1	LoRTIA	exon	1970279	1970467	1	-	.	ID=id50;Parent=tr12;transcript_id=tr12
NC_037328.1	LoRTIA	exon	1970661	1970807	1	-	.	ID=id51;Parent=tr12;transcript_id=tr12
NC_037328.1	LoRTIA	exon	1972710	1972870	1	-	.	ID=id52;Parent=tr12;transcript_id=tr12
NC_037328.1	LoRTIA	exon	1974168	1980071	1	-	.	ID=id53;Parent=tr12;transcript_id=tr12
NC_037328.1	LoRTIA	exon	1981827	1981993	1	-	.	ID=id54;Parent=tr12;transcript_id=tr12
NC_037328.1	LoRTIA	exon	1984992	1985099	1	-	.	ID=id55;Parent=tr12;transcript_id=tr12
NC_037328.1	LoRTIA	exon	1986084	1986148	2	+	.	ID=id56;Parent=tr13;transcript_id=tr13
NC_037328.1	LoRTIA	mRNA	1986084	2001676	2	+	.	ID=tr13;transcript_id=tr13
NC_037328.1	LoRTIA	exon	1988833	1989018	2	+	.	ID=id57;Parent=tr13;transcript_id=tr13
NC_037328.1	LoRTIA	exon	1990101	1990196	2	+	.	ID=id58;Parent=tr13;transcript_id=tr13
NC_037328.1	LoRTIA	exon	1990674	1990848	2	+	.	ID=id59;Parent=tr13;transcript_id=tr13
NC_037328.1	LoRTIA	exon	1994093	1994204	2	+	.	ID=id60;Parent=tr13;transcript_id=tr13
NC_037328.1	LoRTIA	exon	1995174	1995242	2	+	.	ID=id61;Parent=tr13;transcript_id=tr13
NC_037328.1	LoRTIA	exon	1995745	1995870	2	+	.	ID=id62;Parent=tr13;transcript_id=tr13
NC_037328.1	LoRTIA	exon	1996948	1997035	2	+	.	ID=id63;Parent=tr13;transcript_id=tr13
NC_037328.1	LoRTIA	exon	1997525	1997610	2	+	.	ID=id64;Parent=tr13;transcript_id=tr13
NC_037328.1	LoRTIA	exon	1997775	1997943	2	+	.	ID=id65;Parent=tr13;transcript_id=tr13
NC_037328.1	LoRTIA	exon	2000916	2001676	2	+	.	ID=id66;Parent=tr13;transcript_id=tr13
NC_037328.1	LoRTIA	exon	2098345	2099198	1	-	.	ID=id67;Parent=tr14;transcript_id=tr14
NC_037328.1	LoRTIA	mRNA	2098345	2129622	1	-	.	ID=tr14;transcript_id=tr14
NC_037328.1	LoRTIA	exon	2103084	2103241	1	-	.	ID=id68;Parent=tr14;transcript_id=tr14
NC_037328.1	LoRTIA	exon	2103945	2104104	1	-	.	ID=id69;Parent=tr14;transcript_id=tr14
NC_037328.1	LoRTIA	exon	2108137	2108282	1	-	.	ID=id70;Parent=tr14;transcript_id=tr14
NC_037328.1	LoRTIA	exon	2112555	2112763	1	-	.	ID=id71;Parent=tr14;transcript_id=tr14
NC_037328.1	LoRTIA	exon	2120075	2120207	1	-	.	ID=id72;Parent=tr14;transcript_id=tr14
NC_037328.1	LoRTIA	exon	2129362	2129622	1	-	.	ID=id73;Parent=tr14;transcript_id=tr14
NC_037328.1	LoRTIA	exon	2315589	2317147	1	-	.	ID=id74;Parent=tr15;transcript_id=tr15
NC_037328.1	LoRTIA	mRNA	2315589	2350089	1	-	.	ID=tr15;transcript_id=tr15
NC_037328.1	LoRTIA	exon	2321605	2321735	1	-	.	ID=id75;Parent=tr15;transcript_id=tr15
NC_037328.1	LoRTIA	exon	2328136	2328304	1	-	.	ID=id76;Parent=tr15;transcript_id=tr15
NC_037328.1	LoRTIA	exon	2329702	2329856	1	-	.	ID=id77;Parent=tr15;transcript_id=tr15
NC_037328.1	LoRTIA	exon	2331957	2332129	1	-	.	ID=id78;Parent=tr15;transcript_id=tr15
NC_037328.1	LoRTIA	exon	2333854	2333977	1	-	.	ID=id79;Parent=tr15;transcript_id=tr15
NC_037328.1	LoRTIA	exon	2335588	2335629	1	-	.	ID=id80;Parent=tr15;transcript_id=tr15
NC_037328.1	LoRTIA	exon	2339051	2339142	1	-	.	ID=id81;Parent=tr15;transcript_id=tr15
NC_037328.1	LoRTIA	exon	2349864	2350089	1	-	.	ID=id82;Parent=tr15;transcript_id=tr15
NC_037328.1	LoRTIA	exon	3210663	3211009	2	+	.	ID=id83;Parent=tr16;transcript_id=tr16
NC_037328.1	LoRTIA	mRNA	3210663	3222987	2	+	.	ID=tr16;transcript_id=tr16
NC_037328.1	LoRTIA	exon	3213826	3213892	2	+	.	ID=id84;Parent=tr16;transcript_id=tr16
NC_037328.1	LoRTIA	exon	3218816	3218938	2	+	.	ID=id85;Parent=tr16;transcript_id=tr16
NC_037328.1	LoRTIA	exon	3221627	3221723	2	+	.	ID=id86;Parent=tr16;transcript_id=tr16
NC_037328.1	LoRTIA	exon	3222452	3222987	2	+	.	ID=id87;Parent=tr16;transcript_id=tr16
NC_037328.1	LoRTIA	exon	3760562	3761005	1	+	.	ID=id88;Parent=tr17;transcript_id=tr17
NC_037328.1	LoRTIA	exon	3760562	3761005	1	+	.	ID=id108;Parent=tr18;transcript_id=tr18
NC_037328.1	LoRTIA	mRNA	3760562	3822516	1	+	.	ID=tr17;transcript_id=tr17
NC_037328.1	LoRTIA	mRNA	3760562	3822516	1	+	.	ID=tr18;transcript_id=tr18
NC_037328.1	LoRTIA	exon	3783825	3783908	1	+	.	ID=id89;Parent=tr17;transcript_id=tr17
NC_037328.1	LoRTIA	exon	3783825	3783908	1	+	.	ID=id109;Parent=tr18;transcript_id=tr18
NC_037328.1	LoRTIA	exon	3784439	3784483	1	+	.	ID=id90;Parent=tr17;transcript_id=tr17
NC_037328.1	LoRTIA	exon	3784439	3784483	1	+	.	ID=id110;Parent=tr18;transcript_id=tr18
NC_037328.1	LoRTIA	exon	3785681	3785842	1	+	.	ID=id91;Parent=tr17;transcript_id=tr17
NC_037328.1	LoRTIA	exon	3785681	3785842	1	+	.	ID=id111;Parent=tr18;transcript_id=tr18
NC_037328.1	LoRTIA	exon	3787387	3787522	1	+	.	ID=id92;Parent=tr17;transcript_id=tr17
NC_037328.1	LoRTIA	exon	3787387	3787522	1	+	.	ID=id112;Parent=tr18;transcript_id=tr18
NC_037328.1	LoRTIA	exon	3787847	3787986	1	+	.	ID=id93;Parent=tr17;transcript_id=tr17
NC_037328.1	LoRTIA	exon	3787847	3787986	1	+	.	ID=id113;Parent=tr18;transcript_id=tr18
NC_037328.1	LoRTIA	exon	3788569	3788745	1	+	.	ID=id94;Parent=tr17;transcript_id=tr17
NC_037328.1	LoRTIA	exon	3788569	3788745	1	+	.	ID=id114;Parent=tr18;transcript_id=tr18
NC_037328.1	LoRTIA	exon	3792709	3792893	1	+	.	ID=id95;Parent=tr17;transcript_id=tr17
NC_037328.1	LoRTIA	exon	3792709	3792893	1	+	.	ID=id115;Parent=tr18;transcript_id=tr18
NC_037328.1	LoRTIA	exon	3793254	3793362	1	+	.	ID=id96;Parent=tr17;transcript_id=tr17
NC_037328.1	LoRTIA	exon	3793254	3793362	1	+	.	ID=id116;Parent=tr18;transcript_id=tr18
NC_037328.1	LoRTIA	exon	3797635	3797799	1	+	.	ID=id97;Parent=tr17;transcript_id=tr17
NC_037328.1	LoRTIA	exon	3797635	3798422	1	+	.	ID=id117;Parent=tr18;transcript_id=tr18
NC_037328.1	LoRTIA	exon	3798337	3798422	1	+	.	ID=id98;Parent=tr17;transcript_id=tr17
NC_037328.1	LoRTIA	exon	3799112	3799302	1	+	.	ID=id99;Parent=tr17;transcript_id=tr17
NC_037328.1	LoRTIA	exon	3799112	3799302	1	+	.	ID=id118;Parent=tr18;transcript_id=tr18
NC_037328.1	LoRTIA	exon	3802008	3802108	1	+	.	ID=id100;Parent=tr17;transcript_id=tr17
NC_037328.1	LoRTIA	exon	3802008	3802108	1	+	.	ID=id119;Parent=tr18;transcript_id=tr18
NC_037328.1	LoRTIA	exon	3802542	3802655	1	+	.	ID=id101;Parent=tr17;transcript_id=tr17
NC_037328.1	LoRTIA	exon	3802542	3802655	1	+	.	ID=id120;Parent=tr18;transcript_id=tr18
NC_037328.1	LoRTIA	exon	3803342	3803498	1	+	.	ID=id102;Parent=tr17;transcript_id=tr17
NC_037328.1	LoRTIA	exon	3803342	3803498	1	+	.	ID=id121;Parent=tr18;transcript_id=tr18
NC_037328.1	LoRTIA	exon	3804576	3804733	1	+	.	ID=id103;Parent=tr17;transcript_id=tr17
NC_037328.1	LoRTIA	exon	3804576	3804733	1	+	.	ID=id122;Parent=tr18;transcript_id=tr18
NC_037328.1	LoRTIA	exon	3806086	3806251	1	+	.	ID=id104;Parent=tr17;transcript_id=tr17
NC_037328.1	LoRTIA	exon	3806086	3806251	1	+	.	ID=id123;Parent=tr18;transcript_id=tr18
NC_037328.1	LoRTIA	exon	3806341	3806427	1	+	.	ID=id105;Parent=tr17;transcript_id=tr17
NC_037328.1	LoRTIA	exon	3806341	3806427	1	+	.	ID=id124;Parent=tr18;transcript_id=tr18
NC_037328.1	LoRTIA	exon	3806582	3806773	1	+	.	ID=id106;Parent=tr17;transcript_id=tr17
NC_037328.1	LoRTIA	exon	3806582	3806773	1	+	.	ID=id125;Parent=tr18;transcript_id=tr18
NC_037328.1	LoRTIA	exon	3821204	3822516	1	+	.	ID=id107;Parent=tr17;transcript_id=tr17
NC_037328.1	LoRTIA	exon	3821204	3822516	1	+	.	ID=id126;Parent=tr18;transcript_id=tr18
NC_037328.1	LoRTIA	exon	3824614	3825038	20	-	.	ID=id127;Parent=tr19;transcript_id=tr19
NC_037328.1	LoRTIA	exon	3824614	3825038	1	-	.	ID=id132;Parent=tr20;transcript_id=tr20
NC_037328.1	LoRTIA	exon	3824614	3825038	1	-	.	ID=id136;Parent=tr21;transcript_id=tr21
NC_037328.1	LoRTIA	mRNA	3824614	3833294	20	-	.	ID=tr19;transcript_id=tr19
NC_037328.1	LoRTIA	mRNA	3824614	3833294	1	-	.	ID=tr20;transcript_id=tr20
NC_037328.1	LoRTIA	mRNA	3824614	3833294	1	-	.	ID=tr21;transcript_id=tr21
NC_037328.1	LoRTIA	exon	3824711	3825038	2	-	.	ID=id141;Parent=tr22;transcript_id=tr22
NC_037328.1	LoRTIA	mRNA	3824711	3833294	2	-	.	ID=tr22;transcript_id=tr22
NC_037328.1	LoRTIA	exon	3826640	3826757	20	-	.	ID=id128;Parent=tr19;transcript_id=tr19
NC_037328.1	LoRTIA	exon	3826640	3826757	2	-	.	ID=id142;Parent=tr22;transcript_id=tr22
NC_037328.1	LoRTIA	exon	3826643	3826757	1	-	.	ID=id137;Parent=tr21;transcript_id=tr21
NC_037328.1	LoRTIA	exon	3826643	3827654	1	-	.	ID=id133;Parent=tr20;transcript_id=tr20
NC_037328.1	LoRTIA	exon	3827585	3827654	20	-	.	ID=id129;Parent=tr19;transcript_id=tr19
NC_037328.1	LoRTIA	exon	3827585	3827654	1	-	.	ID=id138;Parent=tr21;transcript_id=tr21
NC_037328.1	LoRTIA	exon	3827585	3827654	2	-	.	ID=id143;Parent=tr22;transcript_id=tr22
NC_037328.1	LoRTIA	exon	3829441	3829531	20	-	.	ID=id130;Parent=tr19;transcript_id=tr19
NC_037328.1	LoRTIA	exon	3829441	3829531	1	-	.	ID=id134;Parent=tr20;transcript_id=tr20
NC_037328.1	LoRTIA	exon	3829441	3829531	1	-	.	ID=id139;Parent=tr21;transcript_id=tr21
NC_037328.1	LoRTIA	exon	3829441	3829531	2	-	.	ID=id144;Parent=tr22;transcript_id=tr22
NC_037328.1	LoRTIA	exon	3833130	3833294	20	-	.	ID=id131;Parent=tr19;transcript_id=tr19
NC_037328.1	LoRTIA	exon	3833130	3833294	1	-	.	ID=id135;Parent=tr20;transcript_id=tr20
NC_037328.1	LoRTIA	exon	3833130	3833294	1	-	.	ID=id140;Parent=tr21;transcript_id=tr21
NC_037328.1	LoRTIA	exon	3833130	3833294	2	-	.	ID=id145;Parent=tr22;transcript_id=tr22
NC_037328.1	LoRTIA	exon	7114226	7114339	2	+	.	ID=id146;Parent=tr23;transcript_id=tr23
NC_037328.1	LoRTIA	exon	7114226	7114339	20	+	.	ID=id160;Parent=tr24;transcript_id=tr24
NC_037328.1	LoRTIA	exon	7114226	7114339	1	+	.	ID=id175;Parent=tr25;transcript_id=tr25
NC_037328.1	LoRTIA	exon	7114226	7114339	2	+	.	ID=id189;Parent=tr26;transcript_id=tr26
NC_037328.1	LoRTIA	exon	7114226	7114339	1	+	.	ID=id203;Parent=tr27;transcript_id=tr27
NC_037328.1	LoRTIA	exon	7114226	7114339	3	+	.	ID=id216;Parent=tr28;transcript_id=tr28
NC_037328.1	LoRTIA	exon	7114226	7114339	1	+	.	ID=id231;Parent=tr29;transcript_id=tr29
NC_037328.1	LoRTIA	exon	7114226	7114339	1	+	.	ID=id244;Parent=tr30;transcript_id=tr30
NC_037328.1	LoRTIA	exon	7114226	7114339	1	+	.	ID=id258;Parent=tr31;transcript_id=tr31
NC_037328.1	LoRTIA	mRNA	7114226	7127953	2	+	.	ID=tr23;transcript_id=tr23
NC_037328.1	LoRTIA	mRNA	7114226	7127953	20	+	.	ID=tr24;transcript_id=tr24
NC_037328.1	LoRTIA	mRNA	7114226	7127953	1	+	.	ID=tr25;transcript_id=tr25
NC_037328.1	LoRTIA	mRNA	7114226	7127953	2	+	.	ID=tr26;transcript_id=tr26
NC_037328.1	LoRTIA	mRNA	7114226	7127953	1	+	.	ID=tr27;transcript_id=tr27
NC_037328.1	LoRTIA	mRNA	7114226	7127953	3	+	.	ID=tr28;transcript_id=tr28
NC_037328.1	LoRTIA	mRNA	7114226	7127953	1	+	.	ID=tr29;transcript_id=tr29
NC_037328.1	LoRTIA	mRNA	7114226	7127953	1	+	.	ID=tr30;transcript_id=tr30
NC_037328.1	LoRTIA	mRNA	7114226	7128096	1	+	.	ID=tr31;transcript_id=tr31
NC_037328.1	LoRTIA	exon	7116707	7116797	2	+	.	ID=id147;Parent=tr23;transcript_id=tr23
NC_037328.1	LoRTIA	exon	7116707	7116797	20	+	.	ID=id161;Parent=tr24;transcript_id=tr24
NC_037328.1	LoRTIA	exon	7116707	7116797	1	+	.	ID=id176;Parent=tr25;transcript_id=tr25
NC_037328.1	LoRTIA	exon	7116707	7116797	2	+	.	ID=id190;Parent=tr26;transcript_id=tr26
NC_037328.1	LoRTIA	exon	7116707	7116797	1	+	.	ID=id204;Parent=tr27;transcript_id=tr27
NC_037328.1	LoRTIA	exon	7116707	7116797	3	+	.	ID=id217;Parent=tr28;transcript_id=tr28
NC_037328.1	LoRTIA	exon	7116707	7116797	1	+	.	ID=id232;Parent=tr29;transcript_id=tr29
NC_037328.1	LoRTIA	exon	7116707	7116797	1	+	.	ID=id245;Parent=tr30;transcript_id=tr30
NC_037328.1	LoRTIA	exon	7116707	7116797	1	+	.	ID=id259;Parent=tr31;transcript_id=tr31
NC_037328.1	LoRTIA	exon	7117478	7117557	2	+	.	ID=id148;Parent=tr23;transcript_id=tr23
NC_037328.1	LoRTIA	exon	7117478	7117557	20	+	.	ID=id162;Parent=tr24;transcript_id=tr24
NC_037328.1	LoRTIA	exon	7117478	7117557	1	+	.	ID=id177;Parent=tr25;transcript_id=tr25
NC_037328.1	LoRTIA	exon	7117478	7117557	2	+	.	ID=id191;Parent=tr26;transcript_id=tr26
NC_037328.1	LoRTIA	exon	7117478	7117557	1	+	.	ID=id205;Parent=tr27;transcript_id=tr27
NC_037328.1	LoRTIA	exon	7117478	7117557	3	+	.	ID=id218;Parent=tr28;transcript_id=tr28
NC_037328.1	LoRTIA	exon	7117478	7117557	1	+	.	ID=id233;Parent=tr29;transcript_id=tr29
NC_037328.1	LoRTIA	exon	7117478	7117557	1	+	.	ID=id246;Parent=tr30;transcript_id=tr30
NC_037328.1	LoRTIA	exon	7117478	7117557	1	+	.	ID=id260;Parent=tr31;transcript_id=tr31
NC_037328.1	LoRTIA	exon	7119110	7119259	20	+	.	ID=id163;Parent=tr24;transcript_id=tr24
NC_037328.1	LoRTIA	exon	7119110	7119259	1	+	.	ID=id178;Parent=tr25;transcript_id=tr25
NC_037328.1	LoRTIA	exon	7119110	7119259	2	+	.	ID=id192;Parent=tr26;transcript_id=tr26
NC_037328.1	LoRTIA	exon	7119110	7119259	1	+	.	ID=id206;Parent=tr27;transcript_id=tr27
NC_037328.1	LoRTIA	exon	7119110	7119259	3	+	.	ID=id219;Parent=tr28;transcript_id=tr28
NC_037328.1	LoRTIA	exon	7119110	7119259	1	+	.	ID=id234;Parent=tr29;transcript_id=tr29
NC_037328.1	LoRTIA	exon	7119110	7119259	1	+	.	ID=id247;Parent=tr30;transcript_id=tr30
NC_037328.1	LoRTIA	exon	7119110	7119259	1	+	.	ID=id261;Parent=tr31;transcript_id=tr31
NC_037328.1	LoRTIA	exon	7119110	7119909	2	+	.	ID=id149;Parent=tr23;transcript_id=tr23
NC_037328.1	LoRTIA	exon	7119729	7119906	3	+	.	ID=id220;Parent=tr28;transcript_id=tr28
NC_037328.1	LoRTIA	exon	7119729	7119909	20	+	.	ID=id164;Parent=tr24;transcript_id=tr24
NC_037328.1	LoRTIA	exon	7119729	7119909	1	+	.	ID=id179;Parent=tr25;transcript_id=tr25
NC_037328.1	LoRTIA	exon	7119729	7119909	2	+	.	ID=id193;Parent=tr26;transcript_id=tr26
NC_037328.1	LoRTIA	exon	7119729	7119909	1	+	.	ID=id207;Parent=tr27;transcript_id=tr27
NC_037328.1	LoRTIA	exon	7119729	7119909	1	+	.	ID=id235;Parent=tr29;transcript_id=tr29
NC_037328.1	LoRTIA	exon	7119729	7119909	1	+	.	ID=id248;Parent=tr30;transcript_id=tr30
NC_037328.1	LoRTIA	exon	7119729	7119909	1	+	.	ID=id262;Parent=tr31;transcript_id=tr31
NC_037328.1	LoRTIA	exon	7120023	7120084	2	+	.	ID=id150;Parent=tr23;transcript_id=tr23
NC_037328.1	LoRTIA	exon	7120023	7120084	20	+	.	ID=id165;Parent=tr24;transcript_id=tr24
NC_037328.1	LoRTIA	exon	7120023	7120084	1	+	.	ID=id180;Parent=tr25;transcript_id=tr25
NC_037328.1	LoRTIA	exon	7120023	7120084	2	+	.	ID=id194;Parent=tr26;transcript_id=tr26
NC_037328.1	LoRTIA	exon	7120023	7120084	1	+	.	ID=id208;Parent=tr27;transcript_id=tr27
NC_037328.1	LoRTIA	exon	7120023	7120084	3	+	.	ID=id221;Parent=tr28;transcript_id=tr28
NC_037328.1	LoRTIA	exon	7120023	7120084	1	+	.	ID=id236;Parent=tr29;transcript_id=tr29
NC_037328.1	LoRTIA	exon	7120023	7120084	1	+	.	ID=id249;Parent=tr30;transcript_id=tr30
NC_037328.1	LoRTIA	exon	7120023	7120084	1	+	.	ID=id263;Parent=tr31;transcript_id=tr31
NC_037328.1	LoRTIA	exon	7120973	7121110	2	+	.	ID=id151;Parent=tr23;transcript_id=tr23
NC_037328.1	LoRTIA	exon	7120973	7121110	20	+	.	ID=id166;Parent=tr24;transcript_id=tr24
NC_037328.1	LoRTIA	exon	7120973	7121110	2	+	.	ID=id195;Parent=tr26;transcript_id=tr26
NC_037328.1	LoRTIA	exon	7120973	7121110	1	+	.	ID=id209;Parent=tr27;transcript_id=tr27
NC_037328.1	LoRTIA	exon	7120973	7121110	3	+	.	ID=id222;Parent=tr28;transcript_id=tr28
NC_037328.1	LoRTIA	exon	7120973	7121110	1	+	.	ID=id237;Parent=tr29;transcript_id=tr29
NC_037328.1	LoRTIA	exon	7120973	7121110	1	+	.	ID=id250;Parent=tr30;transcript_id=tr30
NC_037328.1	LoRTIA	exon	7120973	7121110	1	+	.	ID=id264;Parent=tr31;transcript_id=tr31
NC_037328.1	LoRTIA	exon	7120973	7122001	1	+	.	ID=id181;Parent=tr25;transcript_id=tr25
NC_037328.1	LoRTIA	exon	7121823	7122001	2	+	.	ID=id152;Parent=tr23;transcript_id=tr23
NC_037328.1	LoRTIA	exon	7121823	7122001	20	+	.	ID=id167;Parent=tr24;transcript_id=tr24
NC_037328.1	LoRTIA	exon	7121823	7122001	2	+	.	ID=id196;Parent=tr26;transcript_id=tr26
NC_037328.1	LoRTIA	exon	7121823	7122001	1	+	.	ID=id210;Parent=tr27;transcript_id=tr27
NC_037328.1	LoRTIA	exon	7121823	7122001	3	+	.	ID=id223;Parent=tr28;transcript_id=tr28
NC_037328.1	LoRTIA	exon	7121823	7122001	1	+	.	ID=id238;Parent=tr29;transcript_id=tr29
NC_037328.1	LoRTIA	exon	7121823	7122001	1	+	.	ID=id265;Parent=tr31;transcript_id=tr31
NC_037328.1	LoRTIA	exon	7121823	7122782	1	+	.	ID=id251;Parent=tr30;transcript_id=tr30
NC_037328.1	LoRTIA	exon	7122716	7122782	2	+	.	ID=id153;Parent=tr23;transcript_id=tr23
NC_037328.1	LoRTIA	exon	7122716	7122782	20	+	.	ID=id168;Parent=tr24;transcript_id=tr24
NC_037328.1	LoRTIA	exon	7122716	7122782	1	+	.	ID=id182;Parent=tr25;transcript_id=tr25
NC_037328.1	LoRTIA	exon	7122716	7122782	2	+	.	ID=id197;Parent=tr26;transcript_id=tr26
NC_037328.1	LoRTIA	exon	7122716	7122782	1	+	.	ID=id211;Parent=tr27;transcript_id=tr27
NC_037328.1	LoRTIA	exon	7122716	7122782	3	+	.	ID=id224;Parent=tr28;transcript_id=tr28
NC_037328.1	LoRTIA	exon	7122716	7122782	1	+	.	ID=id239;Parent=tr29;transcript_id=tr29
NC_037328.1	LoRTIA	exon	7122716	7122782	1	+	.	ID=id266;Parent=tr31;transcript_id=tr31
NC_037328.1	LoRTIA	exon	7122854	7122941	2	+	.	ID=id154;Parent=tr23;transcript_id=tr23
NC_037328.1	LoRTIA	exon	7122854	7122941	20	+	.	ID=id169;Parent=tr24;transcript_id=tr24
NC_037328.1	LoRTIA	exon	7122854	7122941	1	+	.	ID=id183;Parent=tr25;transcript_id=tr25
NC_037328.1	LoRTIA	exon	7122854	7122941	2	+	.	ID=id198;Parent=tr26;transcript_id=tr26
NC_037328.1	LoRTIA	exon	7122854	7122941	1	+	.	ID=id212;Parent=tr27;transcript_id=tr27
NC_037328.1	LoRTIA	exon	7122854	7122941	3	+	.	ID=id225;Parent=tr28;transcript_id=tr28
NC_037328.1	LoRTIA	exon	7122854	7122941	1	+	.	ID=id252;Parent=tr30;transcript_id=tr30
NC_037328.1	LoRTIA	exon	7122854	7122941	1	+	.	ID=id267;Parent=tr31;transcript_id=tr31
NC_037328.1	LoRTIA	exon	7122854	7123793	1	+	.	ID=id240;Parent=tr29;transcript_id=tr29
NC_037328.1	LoRTIA	exon	7123033	7123148	2	+	.	ID=id155;Parent=tr23;transcript_id=tr23
NC_037328.1	LoRTIA	exon	7123033	7123148	20	+	.	ID=id170;Parent=tr24;transcript_id=tr24
NC_037328.1	LoRTIA	exon	7123033	7123148	1	+	.	ID=id184;Parent=tr25;transcript_id=tr25
NC_037328.1	LoRTIA	exon	7123033	7123148	2	+	.	ID=id199;Parent=tr26;transcript_id=tr26
NC_037328.1	LoRTIA	exon	7123033	7123148	3	+	.	ID=id226;Parent=tr28;transcript_id=tr28
NC_037328.1	LoRTIA	exon	7123033	7123148	1	+	.	ID=id253;Parent=tr30;transcript_id=tr30
NC_037328.1	LoRTIA	exon	7123033	7123148	1	+	.	ID=id268;Parent=tr31;transcript_id=tr31
NC_037328.1	LoRTIA	exon	7123033	7124038	1	+	.	ID=id213;Parent=tr27;transcript_id=tr27
NC_037328.1	LoRTIA	exon	7123722	7123793	2	+	.	ID=id156;Parent=tr23;transcript_id=tr23
NC_037328.1	LoRTIA	exon	7123722	7123793	20	+	.	ID=id171;Parent=tr24;transcript_id=tr24
NC_037328.1	LoRTIA	exon	7123722	7123793	1	+	.	ID=id185;Parent=tr25;transcript_id=tr25
NC_037328.1	LoRTIA	exon	7123722	7123793	3	+	.	ID=id227;Parent=tr28;transcript_id=tr28
NC_037328.1	LoRTIA	exon	7123722	7123793	1	+	.	ID=id254;Parent=tr30;transcript_id=tr30
NC_037328.1	LoRTIA	exon	7123722	7124038	2	+	.	ID=id200;Parent=tr26;transcript_id=tr26
NC_037328.1	LoRTIA	exon	7123722	7124038	1	+	.	ID=id269;Parent=tr31;transcript_id=tr31
NC_037328.1	LoRTIA	exon	7123874	7124038	2	+	.	ID=id157;Parent=tr23;transcript_id=tr23
NC_037328.1	LoRTIA	exon	7123874	7124038	20	+	.	ID=id172;Parent=tr24;transcript_id=tr24
NC_037328.1	LoRTIA	exon	7123874	7124038	1	+	.	ID=id186;Parent=tr25;transcript_id=tr25
NC_037328.1	LoRTIA	exon	7123874	7124038	3	+	.	ID=id228;Parent=tr28;transcript_id=tr28
NC_037328.1	LoRTIA	exon	7123874	7124038	1	+	.	ID=id241;Parent=tr29;transcript_id=tr29
NC_037328.1	LoRTIA	exon	7123874	7124038	1	+	.	ID=id255;Parent=tr30;transcript_id=tr30
NC_037328.1	LoRTIA	exon	7124333	7124453	1	+	.	ID=id272;Parent=tr32;transcript_id=tr32
NC_037328.1	LoRTIA	mRNA	7124333	7127953	1	+	.	ID=tr32;transcript_id=tr32
NC_037328.1	LoRTIA	exon	7124334	7124453	2	+	.	ID=id158;Parent=tr23;transcript_id=tr23
NC_037328.1	LoRTIA	exon	7124334	7124453	20	+	.	ID=id173;Parent=tr24;transcript_id=tr24
NC_037328.1	LoRTIA	exon	7124334	7124453	1	+	.	ID=id187;Parent=tr25;transcript_id=tr25
NC_037328.1	LoRTIA	exon	7124334	7124453	2	+	.	ID=id201;Parent=tr26;transcript_id=tr26
NC_037328.1	LoRTIA	exon	7124334	7124453	1	+	.	ID=id214;Parent=tr27;transcript_id=tr27
NC_037328.1	LoRTIA	exon	7124334	7124453	3	+	.	ID=id229;Parent=tr28;transcript_id=tr28
NC_037328.1	LoRTIA	exon	7124334	7124453	1	+	.	ID=id242;Parent=tr29;transcript_id=tr29
NC_037328.1	LoRTIA	exon	7124334	7124453	1	+	.	ID=id256;Parent=tr30;transcript_id=tr30
NC_037328.1	LoRTIA	exon	7124334	7124453	1	+	.	ID=id270;Parent=tr31;transcript_id=tr31
NC_037328.1	LoRTIA	exon	7127725	7127953	2	+	.	ID=id159;Parent=tr23;transcript_id=tr23
NC_037328.1	LoRTIA	exon	7127725	7127953	20	+	.	ID=id174;Parent=tr24;transcript_id=tr24
NC_037328.1	LoRTIA	exon	7127725	7127953	1	+	.	ID=id188;Parent=tr25;transcript_id=tr25
NC_037328.1	LoRTIA	exon	7127725	7127953	2	+	.	ID=id202;Parent=tr26;transcript_id=tr26
NC_037328.1	LoRTIA	exon	7127725	7127953	1	+	.	ID=id215;Parent=tr27;transcript_id=tr27
NC_037328.1	LoRTIA	exon	7127725	7127953	3	+	.	ID=id230;Parent=tr28;transcript_id=tr28
NC_037328.1	LoRTIA	exon	7127725	7127953	1	+	.	ID=id243;Parent=tr29;transcript_id=tr29
NC_037328.1	LoRTIA	exon	7127725	7127953	1	+	.	ID=id257;Parent=tr30;transcript_id=tr30
NC_037328.1	LoRTIA	exon	7127725	7127953	1	+	.	ID=id273;Parent=tr32;transcript_id=tr32
NC_037328.1	LoRTIA	exon	7127725	7128096	1	+	.	ID=id271;Parent=tr31;transcript_id=tr31
NC_037328.1	LoRTIA	exon	7129630	7129826	1	-	.	ID=id274;Parent=tr33;transcript_id=tr33
NC_037328.1	LoRTIA	mRNA	7129630	7155299	1	-	.	ID=tr33;transcript_id=tr33
NC_037328.1	LoRTIA	exon	7129937	7130093	1	-	.	ID=id275;Parent=tr33;transcript_id=tr33
NC_037328.1	LoRTIA	exon	7130533	7130619	1	-	.	ID=id276;Parent=tr33;transcript_id=tr33
NC_037328.1	LoRTIA	exon	7133646	7133740	1	-	.	ID=id277;Parent=tr33;transcript_id=tr33
NC_037328.1	LoRTIA	exon	7134789	7135452	1	-	.	ID=id278;Parent=tr33;transcript_id=tr33
NC_037328.1	LoRTIA	exon	7137905	7138081	1	-	.	ID=id279;Parent=tr33;transcript_id=tr33
NC_037328.1	LoRTIA	exon	7139028	7139084	1	-	.	ID=id280;Parent=tr33;transcript_id=tr33
NC_037328.1	LoRTIA	exon	7139420	7139511	1	-	.	ID=id281;Parent=tr33;transcript_id=tr33
NC_037328.1	LoRTIA	exon	7140969	7141047	1	-	.	ID=id282;Parent=tr33;transcript_id=tr33
NC_037328.1	LoRTIA	exon	7142401	7142898	1	-	.	ID=id283;Parent=tr33;transcript_id=tr33
NC_037328.1	LoRTIA	exon	7143460	7143555	1	-	.	ID=id284;Parent=tr33;transcript_id=tr33
NC_037328.1	LoRTIA	exon	7144127	7144311	1	-	.	ID=id285;Parent=tr33;transcript_id=tr33
NC_037328.1	LoRTIA	exon	7145495	7145598	1	-	.	ID=id286;Parent=tr33;transcript_id=tr33
NC_037328.1	LoRTIA	exon	7146796	7146899	1	-	.	ID=id287;Parent=tr33;transcript_id=tr33
NC_037328.1	LoRTIA	exon	7149816	7149994	1	-	.	ID=id288;Parent=tr33;transcript_id=tr33
NC_037328.1	LoRTIA	exon	7152042	7152143	1	-	.	ID=id289;Parent=tr33;transcript_id=tr33
NC_037328.1	LoRTIA	exon	7155209	7155299	1	-	.	ID=id290;Parent=tr33;transcript_id=tr33
NC_037328.1	LoRTIA	exon	7267112	7268009	1	-	.	ID=id291;Parent=tr34;transcript_id=tr34
NC_037328.1	LoRTIA	exon	7267112	7268009	1	-	.	ID=id297;Parent=tr35;transcript_id=tr35
NC_037328.1	LoRTIA	mRNA	7267112	7280850	1	-	.	ID=tr34;transcript_id=tr34
NC_037328.1	LoRTIA	mRNA	7267112	7280850	1	-	.	ID=tr35;transcript_id=tr35
NC_037328.1	LoRTIA	exon	7269090	7269231	1	-	.	ID=id292;Parent=tr34;transcript_id=tr34
NC_037328.1	LoRTIA	exon	7269090	7269231	1	-	.	ID=id298;Parent=tr35;transcript_id=tr35
NC_037328.1	LoRTIA	exon	7272921	7273004	1	-	.	ID=id293;Parent=tr34;transcript_id=tr34
NC_037328.1	LoRTIA	exon	7272921	7273004	1	-	.	ID=id299;Parent=tr35;transcript_id=tr35
NC_037328.1	LoRTIA	exon	7276637	7276727	1	-	.	ID=id294;Parent=tr34;transcript_id=tr34
NC_037328.1	LoRTIA	exon	7276637	7276727	1	-	.	ID=id300;Parent=tr35;transcript_id=tr35
NC_037328.1	LoRTIA	exon	7277449	7277539	1	-	.	ID=id301;Parent=tr35;transcript_id=tr35
NC_037328.1	LoRTIA	exon	7277453	7277539	1	-	.	ID=id295;Parent=tr34;transcript_id=tr34
NC_037328.1	LoRTIA	exon	7280699	7280850	1	-	.	ID=id296;Parent=tr34;transcript_id=tr34
NC_037328.1	LoRTIA	exon	7280699	7280850	1	-	.	ID=id302;Parent=tr35;transcript_id=tr35
NC_037328.1	LoRTIA	exon	10231769	10231977	2	+	.	ID=id303;Parent=tr36;transcript_id=tr36
NC_037328.1	LoRTIA	exon	10231769	10231977	1	+	.	ID=id319;Parent=tr37;transcript_id=tr37
NC_037328.1	LoRTIA	exon	10231769	10231977	2	+	.	ID=id337;Parent=tr38;transcript_id=tr38
NC_037328.1	LoRTIA	exon	10231769	10231977	1	+	.	ID=id355;Parent=tr39;transcript_id=tr39
NC_037328.1	LoRTIA	exon	10231769	10231977	1	+	.	ID=id370;Parent=tr40;transcript_id=tr40
NC_037328.1	LoRTIA	mRNA	10231769	10543975	2	+	.	ID=tr36;transcript_id=tr36
NC_037328.1	LoRTIA	mRNA	10231769	10543975	2	+	.	ID=tr38;transcript_id=tr38
NC_037328.1	LoRTIA	mRNA	10231769	10543975	1	+	.	ID=tr40;transcript_id=tr40
NC_037328.1	LoRTIA	mRNA	10231769	10543999	1	+	.	ID=tr37;transcript_id=tr37
NC_037328.1	LoRTIA	mRNA	10231769	10544228	1	+	.	ID=tr39;transcript_id=tr39
NC_037328.1	LoRTIA	exon	10300390	10300557	2	+	.	ID=id304;Parent=tr36;transcript_id=tr36
NC_037328.1	LoRTIA	exon	10300390	10300557	1	+	.	ID=id320;Parent=tr37;transcript_id=tr37
NC_037328.1	LoRTIA	exon	10300390	10300557	2	+	.	ID=id338;Parent=tr38;transcript_id=tr38
NC_037328.1	LoRTIA	exon	10300390	10300557	1	+	.	ID=id356;Parent=tr39;transcript_id=tr39
NC_037328.1	LoRTIA	exon	10300390	10300557	1	+	.	ID=id371;Parent=tr40;transcript_id=tr40
NC_037328.1	LoRTIA	exon	10326795	10326924	2	+	.	ID=id305;Parent=tr36;transcript_id=tr36
NC_037328.1	LoRTIA	exon	10326795	10326924	1	+	.	ID=id321;Parent=tr37;transcript_id=tr37
NC_037328.1	LoRTIA	exon	10326795	10326924	2	+	.	ID=id339;Parent=tr38;transcript_id=tr38
NC_037328.1	LoRTIA	exon	10326795	10326924	1	+	.	ID=id357;Parent=tr39;transcript_id=tr39
NC_037328.1	LoRTIA	exon	10326795	10326924	1	+	.	ID=id372;Parent=tr40;transcript_id=tr40
NC_037328.1	LoRTIA	exon	10360228	10360340	2	+	.	ID=id306;Parent=tr36;transcript_id=tr36
NC_037328.1	LoRTIA	exon	10360228	10360340	1	+	.	ID=id322;Parent=tr37;transcript_id=tr37
NC_037328.1	LoRTIA	exon	10360228	10360340	2	+	.	ID=id340;Parent=tr38;transcript_id=tr38
NC_037328.1	LoRTIA	exon	10360228	10360340	1	+	.	ID=id358;Parent=tr39;transcript_id=tr39
NC_037328.1	LoRTIA	exon	10360228	10360340	1	+	.	ID=id373;Parent=tr40;transcript_id=tr40
NC_037328.1	LoRTIA	exon	10362750	10362943	2	+	.	ID=id307;Parent=tr36;transcript_id=tr36
NC_037328.1	LoRTIA	exon	10362750	10362943	1	+	.	ID=id323;Parent=tr37;transcript_id=tr37
NC_037328.1	LoRTIA	exon	10362750	10362943	2	+	.	ID=id341;Parent=tr38;transcript_id=tr38
NC_037328.1	LoRTIA	exon	10362750	10362943	1	+	.	ID=id359;Parent=tr39;transcript_id=tr39
NC_037328.1	LoRTIA	exon	10362750	10362943	1	+	.	ID=id374;Parent=tr40;transcript_id=tr40
NC_037328.1	LoRTIA	exon	10400541	10400743	2	+	.	ID=id308;Parent=tr36;transcript_id=tr36
NC_037328.1	LoRTIA	exon	10400541	10400743	1	+	.	ID=id324;Parent=tr37;transcript_id=tr37
NC_037328.1	LoRTIA	exon	10400541	10400743	2	+	.	ID=id342;Parent=tr38;transcript_id=tr38
NC_037328.1	LoRTIA	exon	10400541	10400743	1	+	.	ID=id360;Parent=tr39;transcript_id=tr39
NC_037328.1	LoRTIA	exon	10400541	10400743	1	+	.	ID=id375;Parent=tr40;transcript_id=tr40
NC_037328.1	LoRTIA	exon	10418538	10418705	1	+	.	ID=id325;Parent=tr37;transcript_id=tr37
NC_037328.1	LoRTIA	exon	10418538	10418705	2	+	.	ID=id343;Parent=tr38;transcript_id=tr38
NC_037328.1	LoRTIA	exon	10418538	10418705	1	+	.	ID=id376;Parent=tr40;transcript_id=tr40
NC_037328.1	LoRTIA	exon	10421280	10421336	1	+	.	ID=id326;Parent=tr37;transcript_id=tr37
NC_037328.1	LoRTIA	exon	10421280	10421336	2	+	.	ID=id344;Parent=tr38;transcript_id=tr38
NC_037328.1	LoRTIA	exon	10434729	10434862	2	+	.	ID=id309;Parent=tr36;transcript_id=tr36
NC_037328.1	LoRTIA	exon	10434729	10434862	1	+	.	ID=id327;Parent=tr37;transcript_id=tr37
NC_037328.1	LoRTIA	exon	10434729	10434862	2	+	.	ID=id345;Parent=tr38;transcript_id=tr38
NC_037328.1	LoRTIA	exon	10434729	10434862	1	+	.	ID=id361;Parent=tr39;transcript_id=tr39
NC_037328.1	LoRTIA	exon	10434729	10434862	1	+	.	ID=id377;Parent=tr40;transcript_id=tr40
NC_037328.1	LoRTIA	exon	10444444	10444518	2	+	.	ID=id310;Parent=tr36;transcript_id=tr36
NC_037328.1	LoRTIA	exon	10444444	10444518	1	+	.	ID=id328;Parent=tr37;transcript_id=tr37
NC_037328.1	LoRTIA	exon	10444444	10444518	2	+	.	ID=id346;Parent=tr38;transcript_id=tr38
NC_037328.1	LoRTIA	exon	10444444	10444518	1	+	.	ID=id362;Parent=tr39;transcript_id=tr39
NC_037328.1	LoRTIA	exon	10444444	10444518	1	+	.	ID=id378;Parent=tr40;transcript_id=tr40
NC_037328.1	LoRTIA	exon	10445909	10446067	2	+	.	ID=id311;Parent=tr36;transcript_id=tr36
NC_037328.1	LoRTIA	exon	10445909	10446067	1	+	.	ID=id329;Parent=tr37;transcript_id=tr37
NC_037328.1	LoRTIA	exon	10445909	10446067	2	+	.	ID=id347;Parent=tr38;transcript_id=tr38
NC_037328.1	LoRTIA	exon	10445909	10446067	1	+	.	ID=id363;Parent=tr39;transcript_id=tr39
NC_037328.1	LoRTIA	exon	10445909	10446067	1	+	.	ID=id379;Parent=tr40;transcript_id=tr40
NC_037328.1	LoRTIA	exon	10469111	10469239	2	+	.	ID=id312;Parent=tr36;transcript_id=tr36
NC_037328.1	LoRTIA	exon	10469111	10469239	1	+	.	ID=id330;Parent=tr37;transcript_id=tr37
NC_037328.1	LoRTIA	exon	10469111	10469239	2	+	.	ID=id348;Parent=tr38;transcript_id=tr38
NC_037328.1	LoRTIA	exon	10469111	10469239	1	+	.	ID=id364;Parent=tr39;transcript_id=tr39
NC_037328.1	LoRTIA	exon	10469111	10469239	1	+	.	ID=id380;Parent=tr40;transcript_id=tr40
NC_037328.1	LoRTIA	exon	10473331	10473430	2	+	.	ID=id313;Parent=tr36;transcript_id=tr36
NC_037328.1	LoRTIA	exon	10473331	10473430	1	+	.	ID=id331;Parent=tr37;transcript_id=tr37
NC_037328.1	LoRTIA	exon	10473331	10473430	2	+	.	ID=id349;Parent=tr38;transcript_id=tr38
NC_037328.1	LoRTIA	exon	10473331	10473430	1	+	.	ID=id365;Parent=tr39;transcript_id=tr39
NC_037328.1	LoRTIA	exon	10473331	10473430	1	+	.	ID=id381;Parent=tr40;transcript_id=tr40
NC_037328.1	LoRTIA	exon	10512127	10512348	2	+	.	ID=id314;Parent=tr36;transcript_id=tr36
NC_037328.1	LoRTIA	exon	10512127	10512348	1	+	.	ID=id332;Parent=tr37;transcript_id=tr37
NC_037328.1	LoRTIA	exon	10512127	10512348	2	+	.	ID=id350;Parent=tr38;transcript_id=tr38
NC_037328.1	LoRTIA	exon	10512127	10512348	1	+	.	ID=id366;Parent=tr39;transcript_id=tr39
NC_037328.1	LoRTIA	exon	10512127	10512348	1	+	.	ID=id382;Parent=tr40;transcript_id=tr40
NC_037328.1	LoRTIA	exon	10520949	10521002	2	+	.	ID=id315;Parent=tr36;transcript_id=tr36
NC_037328.1	LoRTIA	exon	10520949	10521002	1	+	.	ID=id333;Parent=tr37;transcript_id=tr37
NC_037328.1	LoRTIA	exon	10520949	10521002	2	+	.	ID=id351;Parent=tr38;transcript_id=tr38
NC_037328.1	LoRTIA	exon	10520949	10521002	1	+	.	ID=id383;Parent=tr40;transcript_id=tr40
NC_037328.1	LoRTIA	exon	10527698	10527798	2	+	.	ID=id316;Parent=tr36;transcript_id=tr36
NC_037328.1	LoRTIA	exon	10527698	10527798	1	+	.	ID=id334;Parent=tr37;transcript_id=tr37
NC_037328.1	LoRTIA	exon	10527698	10527798	2	+	.	ID=id352;Parent=tr38;transcript_id=tr38
NC_037328.1	LoRTIA	exon	10527698	10527798	1	+	.	ID=id367;Parent=tr39;transcript_id=tr39
NC_037328.1	LoRTIA	exon	10527698	10527798	1	+	.	ID=id384;Parent=tr40;transcript_id=tr40
NC_037328.1	LoRTIA	exon	10531005	10531151	2	+	.	ID=id317;Parent=tr36;transcript_id=tr36
NC_037328.1	LoRTIA	exon	10531005	10531151	1	+	.	ID=id335;Parent=tr37;transcript_id=tr37
NC_037328.1	LoRTIA	exon	10531005	10531151	2	+	.	ID=id353;Parent=tr38;transcript_id=tr38
NC_037328.1	LoRTIA	exon	10531005	10531151	1	+	.	ID=id368;Parent=tr39;transcript_id=tr39
NC_037328.1	LoRTIA	exon	10531005	10531151	1	+	.	ID=id385;Parent=tr40;transcript_id=tr40
NC_037328.1	LoRTIA	exon	10543005	10543975	2	+	.	ID=id318;Parent=tr36;transcript_id=tr36
NC_037328.1	LoRTIA	exon	10543005	10543975	2	+	.	ID=id354;Parent=tr38;transcript_id=tr38
NC_037328.1	LoRTIA	exon	10543005	10543975	1	+	.	ID=id386;Parent=tr40;transcript_id=tr40
NC_037328.1	LoRTIA	exon	10543005	10543999	1	+	.	ID=id336;Parent=tr37;transcript_id=tr37
NC_037328.1	LoRTIA	exon	10543005	10544228	1	+	.	ID=id369;Parent=tr39;transcript_id=tr39
NC_037328.1	LoRTIA	exon	10690999	10691168	2	+	.	ID=id387;Parent=tr41;transcript_id=tr41
NC_037328.1	LoRTIA	exon	10690999	10691168	2	+	.	ID=id392;Parent=tr42;transcript_id=tr42
NC_037328.1	LoRTIA	mRNA	10690999	10698961	2	+	.	ID=tr41;transcript_id=tr41
NC_037328.1	LoRTIA	mRNA	10690999	10698961	2	+	.	ID=tr42;transcript_id=tr42
NC_037328.1	LoRTIA	exon	10691269	10691688	2	+	.	ID=id393;Parent=tr42;transcript_id=tr42
NC_037328.1	LoRTIA	exon	10691649	10691688	2	+	.	ID=id388;Parent=tr41;transcript_id=tr41
NC_037328.1	LoRTIA	exon	10691773	10691810	1	+	.	ID=id405;Parent=tr45;transcript_id=tr45
NC_037328.1	LoRTIA	exon	10691773	10691810	1	+	.	ID=id409;Parent=tr46;transcript_id=tr46
NC_037328.1	LoRTIA	exon	10691773	10691821	31	+	.	ID=id397;Parent=tr43;transcript_id=tr43
NC_037328.1	LoRTIA	exon	10691773	10691821	7	+	.	ID=id401;Parent=tr44;transcript_id=tr44
NC_037328.1	LoRTIA	mRNA	10691773	10698910	7	+	.	ID=tr44;transcript_id=tr44
NC_037328.1	LoRTIA	mRNA	10691773	10698910	1	+	.	ID=tr46;transcript_id=tr46
NC_037328.1	LoRTIA	mRNA	10691773	10698961	31	+	.	ID=tr43;transcript_id=tr43
NC_037328.1	LoRTIA	mRNA	10691773	10698961	1	+	.	ID=tr45;transcript_id=tr45
NC_037328.1	LoRTIA	exon	10695170	10695340	2	+	.	ID=id389;Parent=tr41;transcript_id=tr41
NC_037328.1	LoRTIA	exon	10695170	10695340	2	+	.	ID=id394;Parent=tr42;transcript_id=tr42
NC_037328.1	LoRTIA	exon	10695170	10695340	31	+	.	ID=id398;Parent=tr43;transcript_id=tr43
NC_037328.1	LoRTIA	exon	10695170	10695340	7	+	.	ID=id402;Parent=tr44;transcript_id=tr44
NC_037328.1	LoRTIA	exon	10695170	10695340	1	+	.	ID=id406;Parent=tr45;transcript_id=tr45
NC_037328.1	LoRTIA	exon	10695170	10695340	1	+	.	ID=id410;Parent=tr46;transcript_id=tr46
NC_037328.1	LoRTIA	exon	10698056	10698180	2	+	.	ID=id390;Parent=tr41;transcript_id=tr41
NC_037328.1	LoRTIA	exon	10698056	10698180	2	+	.	ID=id395;Parent=tr42;transcript_id=tr42
NC_037328.1	LoRTIA	exon	10698056	10698180	31	+	.	ID=id399;Parent=tr43;transcript_id=tr43
NC_037328.1	LoRTIA	exon	10698056	10698180	7	+	.	ID=id403;Parent=tr44;transcript_id=tr44
NC_037328.1	LoRTIA	exon	10698056	10698180	1	+	.	ID=id407;Parent=tr45;transcript_id=tr45
NC_037328.1	LoRTIA	exon	10698056	10698180	1	+	.	ID=id411;Parent=tr46;transcript_id=tr46
NC_037328.1	LoRTIA	exon	10698067	10698180	3	+	.	ID=id413;Parent=tr47;transcript_id=tr47
NC_037328.1	LoRTIA	exon	10698067	10698180	1	+	.	ID=id415;Parent=tr48;transcript_id=tr48
NC_037328.1	LoRTIA	mRNA	10698067	10698910	1	+	.	ID=tr48;transcript_id=tr48
NC_037328.1	LoRTIA	mRNA	10698067	10698961	3	+	.	ID=tr47;transcript_id=tr47
NC_037328.1	LoRTIA	exon	10698785	10698910	7	+	.	ID=id404;Parent=tr44;transcript_id=tr44
NC_037328.1	LoRTIA	exon	10698785	10698910	1	+	.	ID=id412;Parent=tr46;transcript_id=tr46
NC_037328.1	LoRTIA	exon	10698785	10698910	1	+	.	ID=id416;Parent=tr48;transcript_id=tr48
NC_037328.1	LoRTIA	exon	10698785	10698961	2	+	.	ID=id391;Parent=tr41;transcript_id=tr41
NC_037328.1	LoRTIA	exon	10698785	10698961	2	+	.	ID=id396;Parent=tr42;transcript_id=tr42
NC_037328.1	LoRTIA	exon	10698785	10698961	31	+	.	ID=id400;Parent=tr43;transcript_id=tr43
NC_037328.1	LoRTIA	exon	10698785	10698961	1	+	.	ID=id408;Parent=tr45;transcript_id=tr45
NC_037328.1	LoRTIA	exon	10698785	10698961	3	+	.	ID=id414;Parent=tr47;transcript_id=tr47
NC_037328.1	LoRTIA	exon	10823318	10823415	3	+	.	ID=id417;Parent=tr49;transcript_id=tr49
NC_037328.1	LoRTIA	mRNA	10823318	10839082	3	+	.	ID=tr49;transcript_id=tr49
NC_037328.1	LoRTIA	exon	10823337	10823415	1	+	.	ID=id427;Parent=tr50;transcript_id=tr50
NC_037328.1	LoRTIA	mRNA	10823337	10839082	1	+	.	ID=tr50;transcript_id=tr50
NC_037328.1	LoRTIA	exon	10824185	10824391	3	+	.	ID=id418;Parent=tr49;transcript_id=tr49
NC_037328.1	LoRTIA	exon	10824185	10824391	1	+	.	ID=id428;Parent=tr50;transcript_id=tr50
NC_037328.1	LoRTIA	exon	10826170	10826309	3	+	.	ID=id419;Parent=tr49;transcript_id=tr49
NC_037328.1	LoRTIA	exon	10826170	10826309	1	+	.	ID=id429;Parent=tr50;transcript_id=tr50
NC_037328.1	LoRTIA	exon	10828000	10828099	3	+	.	ID=id420;Parent=tr49;transcript_id=tr49
NC_037328.1	LoRTIA	exon	10828000	10828099	1	+	.	ID=id430;Parent=tr50;transcript_id=tr50
NC_037328.1	LoRTIA	exon	10829491	10829558	3	+	.	ID=id421;Parent=tr49;transcript_id=tr49
NC_037328.1	LoRTIA	exon	10829491	10829558	1	+	.	ID=id431;Parent=tr50;transcript_id=tr50
NC_037328.1	LoRTIA	exon	10832352	10832464	3	+	.	ID=id422;Parent=tr49;transcript_id=tr49
NC_037328.1	LoRTIA	exon	10832352	10832464	1	+	.	ID=id432;Parent=tr50;transcript_id=tr50
NC_037328.1	LoRTIA	exon	10833737	10833802	3	+	.	ID=id423;Parent=tr49;transcript_id=tr49
NC_037328.1	LoRTIA	exon	10833737	10833802	1	+	.	ID=id433;Parent=tr50;transcript_id=tr50
NC_037328.1	LoRTIA	exon	10834721	10834874	3	+	.	ID=id424;Parent=tr49;transcript_id=tr49
NC_037328.1	LoRTIA	exon	10834721	10834874	1	+	.	ID=id434;Parent=tr50;transcript_id=tr50
NC_037328.1	LoRTIA	exon	10836800	10836847	3	+	.	ID=id425;Parent=tr49;transcript_id=tr49
NC_037328.1	LoRTIA	exon	10836800	10836847	1	+	.	ID=id435;Parent=tr50;transcript_id=tr50
NC_037328.1	LoRTIA	exon	10838980	10839082	3	+	.	ID=id426;Parent=tr49;transcript_id=tr49
NC_037328.1	LoRTIA	exon	10838980	10839082	1	+	.	ID=id436;Parent=tr50;transcript_id=tr50
NC_037328.1	LoRTIA	mRNA	11580798	11581237	2	+	.	ID=tr51;transcript_id=tr51
NC_037328.1	LoRTIA	exon	19418198	19418330	2	+	.	ID=id437;Parent=tr52;transcript_id=tr52
NC_037328.1	LoRTIA	mRNA	19418198	19437165	2	+	.	ID=tr52;transcript_id=tr52
NC_037328.1	LoRTIA	exon	19418216	19418330	1	+	.	ID=id442;Parent=tr53;transcript_id=tr53
NC_037328.1	LoRTIA	mRNA	19418216	19437165	1	+	.	ID=tr53;transcript_id=tr53
NC_037328.1	LoRTIA	exon	19418238	19418330	1	+	.	ID=id447;Parent=tr54;transcript_id=tr54
NC_037328.1	LoRTIA	mRNA	19418238	19437165	1	+	.	ID=tr54;transcript_id=tr54
NC_037328.1	LoRTIA	exon	19421761	19421939	2	+	.	ID=id438;Parent=tr52;transcript_id=tr52
NC_037328.1	LoRTIA	exon	19421761	19421939	1	+	.	ID=id443;Parent=tr53;transcript_id=tr53
NC_037328.1	LoRTIA	exon	19421761	19421939	1	+	.	ID=id448;Parent=tr54;transcript_id=tr54
NC_037328.1	LoRTIA	exon	19426374	19426511	2	+	.	ID=id439;Parent=tr52;transcript_id=tr52
NC_037328.1	LoRTIA	exon	19426374	19426511	1	+	.	ID=id444;Parent=tr53;transcript_id=tr53
NC_037328.1	LoRTIA	exon	19426374	19426511	1	+	.	ID=id449;Parent=tr54;transcript_id=tr54
NC_037328.1	LoRTIA	exon	19431423	19431630	2	+	.	ID=id440;Parent=tr52;transcript_id=tr52
NC_037328.1	LoRTIA	exon	19431423	19431630	1	+	.	ID=id445;Parent=tr53;transcript_id=tr53
NC_037328.1	LoRTIA	exon	19431423	19431630	1	+	.	ID=id450;Parent=tr54;transcript_id=tr54
NC_037328.1	LoRTIA	exon	19436503	19437165	2	+	.	ID=id441;Parent=tr52;transcript_id=tr52
NC_037328.1	LoRTIA	exon	19436503	19437165	1	+	.	ID=id446;Parent=tr53;transcript_id=tr53
NC_037328.1	LoRTIA	exon	19436503	19437165	1	+	.	ID=id451;Parent=tr54;transcript_id=tr54
NC_037328.1	LoRTIA	exon	22783943	22783976	3	+	.	ID=id452;Parent=tr55;transcript_id=tr55
NC_037328.1	LoRTIA	mRNA	22783943	22796096	3	+	.	ID=tr55;transcript_id=tr55
NC_037328.1	LoRTIA	exon	22786491	22786831	3	+	.	ID=id453;Parent=tr55;transcript_id=tr55
NC_037328.1	LoRTIA	exon	22789570	22789783	3	+	.	ID=id454;Parent=tr55;transcript_id=tr55
NC_037328.1	LoRTIA	exon	22791639	22791806	3	+	.	ID=id455;Parent=tr55;transcript_id=tr55
NC_037328.1	LoRTIA	exon	22792745	22796096	3	+	.	ID=id456;Parent=tr55;transcript_id=tr55
NC_037328.1	LoRTIA	mRNA	23043352	23044249	317	+	.	ID=tr56;transcript_id=tr56
NC_037328.1	LoRTIA	exon	35381284	35381530	1	+	.	ID=id457;Parent=tr57;transcript_id=tr57
NC_037328.1	LoRTIA	exon	35381284	35381530	1	+	.	ID=id463;Parent=tr58;transcript_id=tr58
NC_037328.1	LoRTIA	mRNA	35381284	35413989	1	+	.	ID=tr58;transcript_id=tr58
NC_037328.1	LoRTIA	mRNA	35381284	35415196	1	+	.	ID=tr57;transcript_id=tr57
NC_037328.1	LoRTIA	exon	35398925	35399016	1	+	.	ID=id458;Parent=tr57;transcript_id=tr57
NC_037328.1	LoRTIA	exon	35398925	35399016	1	+	.	ID=id464;Parent=tr58;transcript_id=tr58
NC_037328.1	LoRTIA	exon	35403016	35403210	1	+	.	ID=id459;Parent=tr57;transcript_id=tr57
NC_037328.1	LoRTIA	exon	35403016	35403210	1	+	.	ID=id465;Parent=tr58;transcript_id=tr58
NC_037328.1	LoRTIA	exon	35406908	35407010	1	+	.	ID=id460;Parent=tr57;transcript_id=tr57
NC_037328.1	LoRTIA	exon	35406908	35407010	1	+	.	ID=id466;Parent=tr58;transcript_id=tr58
NC_037328.1	LoRTIA	exon	35413192	35413298	1	+	.	ID=id461;Parent=tr57;transcript_id=tr57
NC_037328.1	LoRTIA	exon	35413192	35413298	1	+	.	ID=id467;Parent=tr58;transcript_id=tr58
NC_037328.1	LoRTIA	exon	35413500	35413989	1	+	.	ID=id468;Parent=tr58;transcript_id=tr58
NC_037328.1	LoRTIA	exon	35413500	35415196	1	+	.	ID=id462;Parent=tr57;transcript_id=tr57
NC_037328.1	LoRTIA	exon	36060168	36060855	2	-	.	ID=id469;Parent=tr59;transcript_id=tr59
NC_037328.1	LoRTIA	mRNA	36060168	36063665	2	-	.	ID=tr59;transcript_id=tr59
NC_037328.1	LoRTIA	exon	36060270	36060855	1	-	.	ID=id472;Parent=tr60;transcript_id=tr60
NC_037328.1	LoRTIA	mRNA	36060270	36063665	1	-	.	ID=tr60;transcript_id=tr60
NC_037328.1	LoRTIA	exon	36062735	36062939	2	-	.	ID=id470;Parent=tr59;transcript_id=tr59
NC_037328.1	LoRTIA	exon	36062735	36062939	1	-	.	ID=id473;Parent=tr60;transcript_id=tr60
NC_037328.1	LoRTIA	exon	36063525	36063665	2	-	.	ID=id471;Parent=tr59;transcript_id=tr59
NC_037328.1	LoRTIA	exon	36063525	36063665	1	-	.	ID=id474;Parent=tr60;transcript_id=tr60
NC_037328.1	LoRTIA	mRNA	40948887	40950564	22	+	.	ID=tr61;transcript_id=tr61
NC_037328.1	LoRTIA	mRNA	43110012	43111525	1	-	.	ID=tr70;transcript_id=tr70
NC_037328.1	LoRTIA	exon	43110012	43113767	1	-	.	ID=id569;Parent=tr68;transcript_id=tr68
NC_037328.1	LoRTIA	exon	43110012	43113769	2	-	.	ID=id475;Parent=tr62;transcript_id=tr62
NC_037328.1	LoRTIA	exon	43110012	43113769	3	-	.	ID=id491;Parent=tr63;transcript_id=tr63
NC_037328.1	LoRTIA	exon	43110012	43113769	1	-	.	ID=id507;Parent=tr64;transcript_id=tr64
NC_037328.1	LoRTIA	exon	43110012	43113769	9	-	.	ID=id523;Parent=tr65;transcript_id=tr65
NC_037328.1	LoRTIA	exon	43110012	43113769	1	-	.	ID=id539;Parent=tr66;transcript_id=tr66
NC_037328.1	LoRTIA	exon	43110012	43113769	3	-	.	ID=id553;Parent=tr67;transcript_id=tr67
NC_037328.1	LoRTIA	exon	43110012	43113769	1	-	.	ID=id584;Parent=tr69;transcript_id=tr69
NC_037328.1	LoRTIA	exon	43110012	43113769	1	-	.	ID=id601;Parent=tr71;transcript_id=tr71
NC_037328.1	LoRTIA	mRNA	43110012	43194601	1	-	.	ID=tr71;transcript_id=tr71
NC_037328.1	LoRTIA	mRNA	43110012	43195091	2	-	.	ID=tr62;transcript_id=tr62
NC_037328.1	LoRTIA	mRNA	43110012	43195091	9	-	.	ID=tr65;transcript_id=tr65
NC_037328.1	LoRTIA	mRNA	43110012	43195091	1	-	.	ID=tr66;transcript_id=tr66
NC_037328.1	LoRTIA	mRNA	43110012	43195091	1	-	.	ID=tr68;transcript_id=tr68
NC_037328.1	LoRTIA	mRNA	43110012	43195091	1	-	.	ID=tr69;transcript_id=tr69
NC_037328.1	LoRTIA	mRNA	43110012	43195102	3	-	.	ID=tr63;transcript_id=tr63
NC_037328.1	LoRTIA	mRNA	43110012	43195102	1	-	.	ID=tr64;transcript_id=tr64
NC_037328.1	LoRTIA	mRNA	43110012	43195102	3	-	.	ID=tr67;transcript_id=tr67
NC_037328.1	LoRTIA	exon	43110048	43113767	1	-	.	ID=id617;Parent=tr72;transcript_id=tr72
NC_037328.1	LoRTIA	mRNA	43110048	43195102	1	-	.	ID=tr72;transcript_id=tr72
NC_037328.1	LoRTIA	exon	43112239	43113769	1	-	.	ID=id633;Parent=tr73;transcript_id=tr73
NC_037328.1	LoRTIA	mRNA	43112239	43195091	1	-	.	ID=tr73;transcript_id=tr73
NC_037328.1	LoRTIA	exon	43112808	43113769	1	-	.	ID=id649;Parent=tr74;transcript_id=tr74
NC_037328.1	LoRTIA	exon	43112808	43113769	2	-	.	ID=id665;Parent=tr75;transcript_id=tr75
NC_037328.1	LoRTIA	exon	43112808	43113769	1	-	.	ID=id681;Parent=tr76;transcript_id=tr76
NC_037328.1	LoRTIA	exon	43112808	43113769	3	-	.	ID=id696;Parent=tr77;transcript_id=tr77
NC_037328.1	LoRTIA	exon	43112808	43113769	1	-	.	ID=id712;Parent=tr78;transcript_id=tr78
NC_037328.1	LoRTIA	mRNA	43112808	43194601	1	-	.	ID=tr76;transcript_id=tr76
NC_037328.1	LoRTIA	mRNA	43112808	43195091	1	-	.	ID=tr74;transcript_id=tr74
NC_037328.1	LoRTIA	mRNA	43112808	43195091	2	-	.	ID=tr75;transcript_id=tr75
NC_037328.1	LoRTIA	mRNA	43112808	43195091	3	-	.	ID=tr77;transcript_id=tr77
NC_037328.1	LoRTIA	mRNA	43112808	43195091	1	-	.	ID=tr78;transcript_id=tr78
NC_037328.1	LoRTIA	exon	43113705	43113769	1	-	.	ID=id727;Parent=tr79;transcript_id=tr79
NC_037328.1	LoRTIA	exon	43113705	43113769	1	-	.	ID=id742;Parent=tr80;transcript_id=tr80
NC_037328.1	LoRTIA	mRNA	43113705	43195091	1	-	.	ID=tr79;transcript_id=tr79
NC_037328.1	LoRTIA	mRNA	43113705	43195102	1	-	.	ID=tr80;transcript_id=tr80
NC_037328.1	LoRTIA	exon	43114430	43114567	2	-	.	ID=id476;Parent=tr62;transcript_id=tr62
NC_037328.1	LoRTIA	exon	43114430	43114567	3	-	.	ID=id492;Parent=tr63;transcript_id=tr63
NC_037328.1	LoRTIA	exon	43114430	43114567	1	-	.	ID=id508;Parent=tr64;transcript_id=tr64
NC_037328.1	LoRTIA	exon	43114430	43114567	9	-	.	ID=id524;Parent=tr65;transcript_id=tr65
NC_037328.1	LoRTIA	exon	43114430	43114567	1	-	.	ID=id540;Parent=tr66;transcript_id=tr66
NC_037328.1	LoRTIA	exon	43114430	43114567	3	-	.	ID=id554;Parent=tr67;transcript_id=tr67
NC_037328.1	LoRTIA	exon	43114430	43114567	1	-	.	ID=id570;Parent=tr68;transcript_id=tr68
NC_037328.1	LoRTIA	exon	43114430	43114567	1	-	.	ID=id585;Parent=tr69;transcript_id=tr69
NC_037328.1	LoRTIA	exon	43114430	43114567	1	-	.	ID=id602;Parent=tr71;transcript_id=tr71
NC_037328.1	LoRTIA	exon	43114430	43114567	1	-	.	ID=id618;Parent=tr72;transcript_id=tr72
NC_037328.1	LoRTIA	exon	43114430	43114567	1	-	.	ID=id634;Parent=tr73;transcript_id=tr73
NC_037328.1	LoRTIA	exon	43114430	43114567	1	-	.	ID=id650;Parent=tr74;transcript_id=tr74
NC_037328.1	LoRTIA	exon	43114430	43114567	2	-	.	ID=id666;Parent=tr75;transcript_id=tr75
NC_037328.1	LoRTIA	exon	43114430	43114567	1	-	.	ID=id682;Parent=tr76;transcript_id=tr76
NC_037328.1	LoRTIA	exon	43114430	43114567	3	-	.	ID=id697;Parent=tr77;transcript_id=tr77
NC_037328.1	LoRTIA	exon	43114430	43114567	1	-	.	ID=id713;Parent=tr78;transcript_id=tr78
NC_037328.1	LoRTIA	exon	43114430	43114567	1	-	.	ID=id728;Parent=tr79;transcript_id=tr79
NC_037328.1	LoRTIA	exon	43114430	43114567	1	-	.	ID=id743;Parent=tr80;transcript_id=tr80
NC_037328.1	LoRTIA	exon	43116615	43116664	2	-	.	ID=id477;Parent=tr62;transcript_id=tr62
NC_037328.1	LoRTIA	exon	43116615	43116664	3	-	.	ID=id493;Parent=tr63;transcript_id=tr63
NC_037328.1	LoRTIA	exon	43116615	43116664	1	-	.	ID=id509;Parent=tr64;transcript_id=tr64
NC_037328.1	LoRTIA	exon	43116615	43116664	9	-	.	ID=id525;Parent=tr65;transcript_id=tr65
NC_037328.1	LoRTIA	exon	43116615	43116664	1	-	.	ID=id541;Parent=tr66;transcript_id=tr66
NC_037328.1	LoRTIA	exon	43116615	43116664	3	-	.	ID=id555;Parent=tr67;transcript_id=tr67
NC_037328.1	LoRTIA	exon	43116615	43116664	1	-	.	ID=id586;Parent=tr69;transcript_id=tr69
NC_037328.1	LoRTIA	exon	43116615	43116664	1	-	.	ID=id603;Parent=tr71;transcript_id=tr71
NC_037328.1	LoRTIA	exon	43116615	43116664	1	-	.	ID=id619;Parent=tr72;transcript_id=tr72
NC_037328.1	LoRTIA	exon	43116615	43116664	1	-	.	ID=id635;Parent=tr73;transcript_id=tr73
NC_037328.1	LoRTIA	exon	43116615	43116664	1	-	.	ID=id651;Parent=tr74;transcript_id=tr74
NC_037328.1	LoRTIA	exon	43116615	43116664	2	-	.	ID=id667;Parent=tr75;transcript_id=tr75
NC_037328.1	LoRTIA	exon	43116615	43116664	1	-	.	ID=id683;Parent=tr76;transcript_id=tr76
NC_037328.1	LoRTIA	exon	43116615	43116664	3	-	.	ID=id698;Parent=tr77;transcript_id=tr77
NC_037328.1	LoRTIA	exon	43116615	43116664	1	-	.	ID=id714;Parent=tr78;transcript_id=tr78
NC_037328.1	LoRTIA	exon	43116615	43116664	1	-	.	ID=id729;Parent=tr79;transcript_id=tr79
NC_037328.1	LoRTIA	exon	43116615	43116664	1	-	.	ID=id744;Parent=tr80;transcript_id=tr80
NC_037328.1	LoRTIA	exon	43120481	43120616	1	-	.	ID=id571;Parent=tr68;transcript_id=tr68
NC_037328.1	LoRTIA	exon	43120519	43120616	1	-	.	ID=id542;Parent=tr66;transcript_id=tr66
NC_037328.1	LoRTIA	exon	43120519	43120616	1	-	.	ID=id652;Parent=tr74;transcript_id=tr74
NC_037328.1	LoRTIA	exon	43120523	43120616	2	-	.	ID=id478;Parent=tr62;transcript_id=tr62
NC_037328.1	LoRTIA	exon	43120523	43120616	3	-	.	ID=id494;Parent=tr63;transcript_id=tr63
NC_037328.1	LoRTIA	exon	43120523	43120616	1	-	.	ID=id510;Parent=tr64;transcript_id=tr64
NC_037328.1	LoRTIA	exon	43120523	43120616	9	-	.	ID=id526;Parent=tr65;transcript_id=tr65
NC_037328.1	LoRTIA	exon	43120523	43120616	3	-	.	ID=id556;Parent=tr67;transcript_id=tr67
NC_037328.1	LoRTIA	exon	43120523	43120616	1	-	.	ID=id587;Parent=tr69;transcript_id=tr69
NC_037328.1	LoRTIA	exon	43120523	43120616	1	-	.	ID=id604;Parent=tr71;transcript_id=tr71
NC_037328.1	LoRTIA	exon	43120523	43120616	1	-	.	ID=id620;Parent=tr72;transcript_id=tr72
NC_037328.1	LoRTIA	exon	43120523	43120616	1	-	.	ID=id636;Parent=tr73;transcript_id=tr73
NC_037328.1	LoRTIA	exon	43120523	43120616	2	-	.	ID=id668;Parent=tr75;transcript_id=tr75
NC_037328.1	LoRTIA	exon	43120523	43120616	1	-	.	ID=id684;Parent=tr76;transcript_id=tr76
NC_037328.1	LoRTIA	exon	43120523	43120616	3	-	.	ID=id699;Parent=tr77;transcript_id=tr77
NC_037328.1	LoRTIA	exon	43120523	43120616	1	-	.	ID=id715;Parent=tr78;transcript_id=tr78
NC_037328.1	LoRTIA	exon	43120523	43120616	1	-	.	ID=id730;Parent=tr79;transcript_id=tr79
NC_037328.1	LoRTIA	exon	43120523	43120616	1	-	.	ID=id745;Parent=tr80;transcript_id=tr80
NC_037328.1	LoRTIA	exon	43120524	43120616	1	-	.	ID=id758;Parent=tr81;transcript_id=tr81
NC_037328.1	LoRTIA	mRNA	43120524	43195102	1	-	.	ID=tr81;transcript_id=tr81
NC_037328.1	LoRTIA	exon	43127916	43128041	2	-	.	ID=id479;Parent=tr62;transcript_id=tr62
NC_037328.1	LoRTIA	exon	43127916	43128041	3	-	.	ID=id495;Parent=tr63;transcript_id=tr63
NC_037328.1	LoRTIA	exon	43127916	43128041	1	-	.	ID=id511;Parent=tr64;transcript_id=tr64
NC_037328.1	LoRTIA	exon	43127916	43128041	9	-	.	ID=id527;Parent=tr65;transcript_id=tr65
NC_037328.1	LoRTIA	exon	43127916	43128041	1	-	.	ID=id543;Parent=tr66;transcript_id=tr66
NC_037328.1	LoRTIA	exon	43127916	43128041	3	-	.	ID=id557;Parent=tr67;transcript_id=tr67
NC_037328.1	LoRTIA	exon	43127916	43128041	1	-	.	ID=id572;Parent=tr68;transcript_id=tr68
NC_037328.1	LoRTIA	exon	43127916	43128041	1	-	.	ID=id588;Parent=tr69;transcript_id=tr69
NC_037328.1	LoRTIA	exon	43127916	43128041	1	-	.	ID=id605;Parent=tr71;transcript_id=tr71
NC_037328.1	LoRTIA	exon	43127916	43128041	1	-	.	ID=id621;Parent=tr72;transcript_id=tr72
NC_037328.1	LoRTIA	exon	43127916	43128041	1	-	.	ID=id637;Parent=tr73;transcript_id=tr73
NC_037328.1	LoRTIA	exon	43127916	43128041	1	-	.	ID=id653;Parent=tr74;transcript_id=tr74
NC_037328.1	LoRTIA	exon	43127916	43128041	2	-	.	ID=id669;Parent=tr75;transcript_id=tr75
NC_037328.1	LoRTIA	exon	43127916	43128041	3	-	.	ID=id700;Parent=tr77;transcript_id=tr77
NC_037328.1	LoRTIA	exon	43127916	43128041	1	-	.	ID=id731;Parent=tr79;transcript_id=tr79
NC_037328.1	LoRTIA	exon	43127916	43128041	1	-	.	ID=id746;Parent=tr80;transcript_id=tr80
NC_037328.1	LoRTIA	exon	43127916	43128041	1	-	.	ID=id759;Parent=tr81;transcript_id=tr81
NC_037328.1	LoRTIA	exon	43127916	43128273	1	-	.	ID=id685;Parent=tr76;transcript_id=tr76
NC_037328.1	LoRTIA	exon	43127916	43128273	1	-	.	ID=id716;Parent=tr78;transcript_id=tr78
NC_037328.1	LoRTIA	exon	43128187	43128273	2	-	.	ID=id480;Parent=tr62;transcript_id=tr62
NC_037328.1	LoRTIA	exon	43128187	43128273	3	-	.	ID=id496;Parent=tr63;transcript_id=tr63
NC_037328.1	LoRTIA	exon	43128187	43128273	1	-	.	ID=id512;Parent=tr64;transcript_id=tr64
NC_037328.1	LoRTIA	exon	43128187	43128273	9	-	.	ID=id528;Parent=tr65;transcript_id=tr65
NC_037328.1	LoRTIA	exon	43128187	43128273	3	-	.	ID=id558;Parent=tr67;transcript_id=tr67
NC_037328.1	LoRTIA	exon	43128187	43128273	1	-	.	ID=id573;Parent=tr68;transcript_id=tr68
NC_037328.1	LoRTIA	exon	43128187	43128273	1	-	.	ID=id589;Parent=tr69;transcript_id=tr69
NC_037328.1	LoRTIA	exon	43128187	43128273	1	-	.	ID=id606;Parent=tr71;transcript_id=tr71
NC_037328.1	LoRTIA	exon	43128187	43128273	1	-	.	ID=id622;Parent=tr72;transcript_id=tr72
NC_037328.1	LoRTIA	exon	43128187	43128273	1	-	.	ID=id638;Parent=tr73;transcript_id=tr73
NC_037328.1	LoRTIA	exon	43128187	43128273	1	-	.	ID=id654;Parent=tr74;transcript_id=tr74
NC_037328.1	LoRTIA	exon	43128187	43128273	2	-	.	ID=id670;Parent=tr75;transcript_id=tr75
NC_037328.1	LoRTIA	exon	43128187	43128273	3	-	.	ID=id701;Parent=tr77;transcript_id=tr77
NC_037328.1	LoRTIA	exon	43128187	43128273	1	-	.	ID=id747;Parent=tr80;transcript_id=tr80
NC_037328.1	LoRTIA	exon	43128187	43128273	1	-	.	ID=id760;Parent=tr81;transcript_id=tr81
NC_037328.1	LoRTIA	exon	43128187	43129241	1	-	.	ID=id544;Parent=tr66;transcript_id=tr66
NC_037328.1	LoRTIA	exon	43128187	43129241	1	-	.	ID=id732;Parent=tr79;transcript_id=tr79
NC_037328.1	LoRTIA	exon	43129091	43129241	2	-	.	ID=id481;Parent=tr62;transcript_id=tr62
NC_037328.1	LoRTIA	exon	43129091	43129241	3	-	.	ID=id497;Parent=tr63;transcript_id=tr63
NC_037328.1	LoRTIA	exon	43129091	43129241	1	-	.	ID=id513;Parent=tr64;transcript_id=tr64
NC_037328.1	LoRTIA	exon	43129091	43129241	9	-	.	ID=id529;Parent=tr65;transcript_id=tr65
NC_037328.1	LoRTIA	exon	43129091	43129241	3	-	.	ID=id559;Parent=tr67;transcript_id=tr67
NC_037328.1	LoRTIA	exon	43129091	43129241	1	-	.	ID=id574;Parent=tr68;transcript_id=tr68
NC_037328.1	LoRTIA	exon	43129091	43129241	1	-	.	ID=id590;Parent=tr69;transcript_id=tr69
NC_037328.1	LoRTIA	exon	43129091	43129241	1	-	.	ID=id607;Parent=tr71;transcript_id=tr71
NC_037328.1	LoRTIA	exon	43129091	43129241	1	-	.	ID=id623;Parent=tr72;transcript_id=tr72
NC_037328.1	LoRTIA	exon	43129091	43129241	1	-	.	ID=id639;Parent=tr73;transcript_id=tr73
NC_037328.1	LoRTIA	exon	43129091	43129241	1	-	.	ID=id655;Parent=tr74;transcript_id=tr74
NC_037328.1	LoRTIA	exon	43129091	43129241	2	-	.	ID=id671;Parent=tr75;transcript_id=tr75
NC_037328.1	LoRTIA	exon	43129091	43129241	1	-	.	ID=id686;Parent=tr76;transcript_id=tr76
NC_037328.1	LoRTIA	exon	43129091	43129241	3	-	.	ID=id702;Parent=tr77;transcript_id=tr77
NC_037328.1	LoRTIA	exon	43129091	43129241	1	-	.	ID=id717;Parent=tr78;transcript_id=tr78
NC_037328.1	LoRTIA	exon	43129091	43129241	1	-	.	ID=id748;Parent=tr80;transcript_id=tr80
NC_037328.1	LoRTIA	exon	43129091	43129241	1	-	.	ID=id761;Parent=tr81;transcript_id=tr81
NC_037328.1	LoRTIA	exon	43131666	43131790	2	-	.	ID=id482;Parent=tr62;transcript_id=tr62
NC_037328.1	LoRTIA	exon	43131666	43131790	3	-	.	ID=id498;Parent=tr63;transcript_id=tr63
NC_037328.1	LoRTIA	exon	43131666	43131790	1	-	.	ID=id514;Parent=tr64;transcript_id=tr64
NC_037328.1	LoRTIA	exon	43131666	43131790	9	-	.	ID=id530;Parent=tr65;transcript_id=tr65
NC_037328.1	LoRTIA	exon	43131666	43131790	1	-	.	ID=id545;Parent=tr66;transcript_id=tr66
NC_037328.1	LoRTIA	exon	43131666	43131790	3	-	.	ID=id560;Parent=tr67;transcript_id=tr67
NC_037328.1	LoRTIA	exon	43131666	43131790	1	-	.	ID=id575;Parent=tr68;transcript_id=tr68
NC_037328.1	LoRTIA	exon	43131666	43131790	1	-	.	ID=id591;Parent=tr69;transcript_id=tr69
NC_037328.1	LoRTIA	exon	43131666	43131790	1	-	.	ID=id608;Parent=tr71;transcript_id=tr71
NC_037328.1	LoRTIA	exon	43131666	43131790	1	-	.	ID=id624;Parent=tr72;transcript_id=tr72
NC_037328.1	LoRTIA	exon	43131666	43131790	1	-	.	ID=id640;Parent=tr73;transcript_id=tr73
NC_037328.1	LoRTIA	exon	43131666	43131790	1	-	.	ID=id656;Parent=tr74;transcript_id=tr74
NC_037328.1	LoRTIA	exon	43131666	43131790	2	-	.	ID=id672;Parent=tr75;transcript_id=tr75
NC_037328.1	LoRTIA	exon	43131666	43131790	1	-	.	ID=id687;Parent=tr76;transcript_id=tr76
NC_037328.1	LoRTIA	exon	43131666	43131790	3	-	.	ID=id703;Parent=tr77;transcript_id=tr77
NC_037328.1	LoRTIA	exon	43131666	43131790	1	-	.	ID=id718;Parent=tr78;transcript_id=tr78
NC_037328.1	LoRTIA	exon	43131666	43131790	1	-	.	ID=id733;Parent=tr79;transcript_id=tr79
NC_037328.1	LoRTIA	exon	43131666	43131790	1	-	.	ID=id749;Parent=tr80;transcript_id=tr80
NC_037328.1	LoRTIA	exon	43131666	43131790	1	-	.	ID=id762;Parent=tr81;transcript_id=tr81
NC_037328.1	LoRTIA	exon	43133177	43133392	2	-	.	ID=id483;Parent=tr62;transcript_id=tr62
NC_037328.1	LoRTIA	exon	43133177	43133392	3	-	.	ID=id499;Parent=tr63;transcript_id=tr63
NC_037328.1	LoRTIA	exon	43133177	43133392	1	-	.	ID=id515;Parent=tr64;transcript_id=tr64
NC_037328.1	LoRTIA	exon	43133177	43133392	9	-	.	ID=id531;Parent=tr65;transcript_id=tr65
NC_037328.1	LoRTIA	exon	43133177	43133392	1	-	.	ID=id546;Parent=tr66;transcript_id=tr66
NC_037328.1	LoRTIA	exon	43133177	43133392	3	-	.	ID=id561;Parent=tr67;transcript_id=tr67
NC_037328.1	LoRTIA	exon	43133177	43133392	1	-	.	ID=id576;Parent=tr68;transcript_id=tr68
NC_037328.1	LoRTIA	exon	43133177	43133392	1	-	.	ID=id592;Parent=tr69;transcript_id=tr69
NC_037328.1	LoRTIA	exon	43133177	43133392	1	-	.	ID=id609;Parent=tr71;transcript_id=tr71
NC_037328.1	LoRTIA	exon	43133177	43133392	1	-	.	ID=id625;Parent=tr72;transcript_id=tr72
NC_037328.1	LoRTIA	exon	43133177	43133392	1	-	.	ID=id641;Parent=tr73;transcript_id=tr73
NC_037328.1	LoRTIA	exon	43133177	43133392	1	-	.	ID=id657;Parent=tr74;transcript_id=tr74
NC_037328.1	LoRTIA	exon	43133177	43133392	2	-	.	ID=id673;Parent=tr75;transcript_id=tr75
NC_037328.1	LoRTIA	exon	43133177	43133392	1	-	.	ID=id688;Parent=tr76;transcript_id=tr76
NC_037328.1	LoRTIA	exon	43133177	43133392	3	-	.	ID=id704;Parent=tr77;transcript_id=tr77
NC_037328.1	LoRTIA	exon	43133177	43133392	1	-	.	ID=id719;Parent=tr78;transcript_id=tr78
NC_037328.1	LoRTIA	exon	43133177	43133392	1	-	.	ID=id734;Parent=tr79;transcript_id=tr79
NC_037328.1	LoRTIA	exon	43133177	43133392	1	-	.	ID=id750;Parent=tr80;transcript_id=tr80
NC_037328.1	LoRTIA	exon	43133177	43133392	1	-	.	ID=id763;Parent=tr81;transcript_id=tr81
NC_037328.1	LoRTIA	exon	43133205	43133392	1	-	.	ID=id771;Parent=tr82;transcript_id=tr82
NC_037328.1	LoRTIA	exon	43133205	43133392	1	-	.	ID=id779;Parent=tr83;transcript_id=tr83
NC_037328.1	LoRTIA	mRNA	43133205	43195091	1	-	.	ID=tr82;transcript_id=tr82
NC_037328.1	LoRTIA	mRNA	43133205	43195102	1	-	.	ID=tr83;transcript_id=tr83
NC_037328.1	LoRTIA	exon	43134788	43134828	2	-	.	ID=id484;Parent=tr62;transcript_id=tr62
NC_037328.1	LoRTIA	exon	43134788	43134828	3	-	.	ID=id500;Parent=tr63;transcript_id=tr63
NC_037328.1	LoRTIA	exon	43134788	43134828	9	-	.	ID=id532;Parent=tr65;transcript_id=tr65
NC_037328.1	LoRTIA	exon	43134788	43134828	1	-	.	ID=id547;Parent=tr66;transcript_id=tr66
NC_037328.1	LoRTIA	exon	43134788	43134828	3	-	.	ID=id562;Parent=tr67;transcript_id=tr67
NC_037328.1	LoRTIA	exon	43134788	43134828	1	-	.	ID=id577;Parent=tr68;transcript_id=tr68
NC_037328.1	LoRTIA	exon	43134788	43134828	1	-	.	ID=id593;Parent=tr69;transcript_id=tr69
NC_037328.1	LoRTIA	exon	43134788	43134828	1	-	.	ID=id610;Parent=tr71;transcript_id=tr71
NC_037328.1	LoRTIA	exon	43134788	43134828	1	-	.	ID=id626;Parent=tr72;transcript_id=tr72
NC_037328.1	LoRTIA	exon	43134788	43134828	1	-	.	ID=id642;Parent=tr73;transcript_id=tr73
NC_037328.1	LoRTIA	exon	43134788	43134828	1	-	.	ID=id658;Parent=tr74;transcript_id=tr74
NC_037328.1	LoRTIA	exon	43134788	43134828	2	-	.	ID=id674;Parent=tr75;transcript_id=tr75
NC_037328.1	LoRTIA	exon	43134788	43134828	1	-	.	ID=id689;Parent=tr76;transcript_id=tr76
NC_037328.1	LoRTIA	exon	43134788	43134828	3	-	.	ID=id705;Parent=tr77;transcript_id=tr77
NC_037328.1	LoRTIA	exon	43134788	43134828	1	-	.	ID=id720;Parent=tr78;transcript_id=tr78
NC_037328.1	LoRTIA	exon	43134788	43134828	1	-	.	ID=id735;Parent=tr79;transcript_id=tr79
NC_037328.1	LoRTIA	exon	43134788	43134828	1	-	.	ID=id751;Parent=tr80;transcript_id=tr80
NC_037328.1	LoRTIA	exon	43134788	43134828	1	-	.	ID=id772;Parent=tr82;transcript_id=tr82
NC_037328.1	LoRTIA	exon	43134788	43134828	1	-	.	ID=id780;Parent=tr83;transcript_id=tr83
NC_037328.1	LoRTIA	exon	43134791	43134828	1	-	.	ID=id516;Parent=tr64;transcript_id=tr64
NC_037328.1	LoRTIA	exon	43134791	43134828	1	-	.	ID=id764;Parent=tr81;transcript_id=tr81
NC_037328.1	LoRTIA	exon	43136451	43136584	1	-	.	ID=id517;Parent=tr64;transcript_id=tr64
NC_037328.1	LoRTIA	exon	43136451	43136584	9	-	.	ID=id533;Parent=tr65;transcript_id=tr65
NC_037328.1	LoRTIA	exon	43136451	43136584	3	-	.	ID=id563;Parent=tr67;transcript_id=tr67
NC_037328.1	LoRTIA	exon	43136451	43136584	1	-	.	ID=id578;Parent=tr68;transcript_id=tr68
NC_037328.1	LoRTIA	exon	43136451	43136584	1	-	.	ID=id611;Parent=tr71;transcript_id=tr71
NC_037328.1	LoRTIA	exon	43136451	43136584	1	-	.	ID=id627;Parent=tr72;transcript_id=tr72
NC_037328.1	LoRTIA	exon	43136451	43136584	1	-	.	ID=id643;Parent=tr73;transcript_id=tr73
NC_037328.1	LoRTIA	exon	43136451	43136584	1	-	.	ID=id659;Parent=tr74;transcript_id=tr74
NC_037328.1	LoRTIA	exon	43136451	43136584	3	-	.	ID=id706;Parent=tr77;transcript_id=tr77
NC_037328.1	LoRTIA	exon	43136451	43136584	1	-	.	ID=id721;Parent=tr78;transcript_id=tr78
NC_037328.1	LoRTIA	exon	43136451	43136584	1	-	.	ID=id752;Parent=tr80;transcript_id=tr80
NC_037328.1	LoRTIA	exon	43136451	43136584	1	-	.	ID=id765;Parent=tr81;transcript_id=tr81
NC_037328.1	LoRTIA	exon	43136451	43136951	1	-	.	ID=id781;Parent=tr83;transcript_id=tr83
NC_037328.1	LoRTIA	exon	43136453	43136584	2	-	.	ID=id485;Parent=tr62;transcript_id=tr62
NC_037328.1	LoRTIA	exon	43136453	43136584	3	-	.	ID=id501;Parent=tr63;transcript_id=tr63
NC_037328.1	LoRTIA	exon	43136453	43136584	1	-	.	ID=id594;Parent=tr69;transcript_id=tr69
NC_037328.1	LoRTIA	exon	43136453	43136584	2	-	.	ID=id675;Parent=tr75;transcript_id=tr75
NC_037328.1	LoRTIA	exon	43136453	43136584	1	-	.	ID=id690;Parent=tr76;transcript_id=tr76
NC_037328.1	LoRTIA	exon	43136453	43136584	1	-	.	ID=id736;Parent=tr79;transcript_id=tr79
NC_037328.1	LoRTIA	exon	43136453	43136584	1	-	.	ID=id773;Parent=tr82;transcript_id=tr82
NC_037328.1	LoRTIA	exon	43136879	43136951	2	-	.	ID=id486;Parent=tr62;transcript_id=tr62
NC_037328.1	LoRTIA	exon	43136879	43136951	3	-	.	ID=id502;Parent=tr63;transcript_id=tr63
NC_037328.1	LoRTIA	exon	43136879	43136951	1	-	.	ID=id518;Parent=tr64;transcript_id=tr64
NC_037328.1	LoRTIA	exon	43136879	43136951	9	-	.	ID=id534;Parent=tr65;transcript_id=tr65
NC_037328.1	LoRTIA	exon	43136879	43136951	1	-	.	ID=id548;Parent=tr66;transcript_id=tr66
NC_037328.1	LoRTIA	exon	43136879	43136951	3	-	.	ID=id564;Parent=tr67;transcript_id=tr67
NC_037328.1	LoRTIA	exon	43136879	43136951	1	-	.	ID=id579;Parent=tr68;transcript_id=tr68
NC_037328.1	LoRTIA	exon	43136879	43136951	1	-	.	ID=id595;Parent=tr69;transcript_id=tr69
NC_037328.1	LoRTIA	exon	43136879	43136951	1	-	.	ID=id612;Parent=tr71;transcript_id=tr71
NC_037328.1	LoRTIA	exon	43136879	43136951	1	-	.	ID=id628;Parent=tr72;transcript_id=tr72
NC_037328.1	LoRTIA	exon	43136879	43136951	1	-	.	ID=id644;Parent=tr73;transcript_id=tr73
NC_037328.1	LoRTIA	exon	43136879	43136951	1	-	.	ID=id660;Parent=tr74;transcript_id=tr74
NC_037328.1	LoRTIA	exon	43136879	43136951	2	-	.	ID=id676;Parent=tr75;transcript_id=tr75
NC_037328.1	LoRTIA	exon	43136879	43136951	1	-	.	ID=id691;Parent=tr76;transcript_id=tr76
NC_037328.1	LoRTIA	exon	43136879	43136951	3	-	.	ID=id707;Parent=tr77;transcript_id=tr77
NC_037328.1	LoRTIA	exon	43136879	43136951	1	-	.	ID=id722;Parent=tr78;transcript_id=tr78
NC_037328.1	LoRTIA	exon	43136879	43136951	1	-	.	ID=id737;Parent=tr79;transcript_id=tr79
NC_037328.1	LoRTIA	exon	43136879	43136951	1	-	.	ID=id753;Parent=tr80;transcript_id=tr80
NC_037328.1	LoRTIA	exon	43136879	43136951	1	-	.	ID=id766;Parent=tr81;transcript_id=tr81
NC_037328.1	LoRTIA	exon	43136879	43136951	1	-	.	ID=id774;Parent=tr82;transcript_id=tr82
NC_037328.1	LoRTIA	exon	43139093	43139289	3	-	.	ID=id786;Parent=tr84;transcript_id=tr84
NC_037328.1	LoRTIA	mRNA	43139093	43195091	3	-	.	ID=tr84;transcript_id=tr84
NC_037328.1	LoRTIA	exon	43139238	43139289	2	-	.	ID=id487;Parent=tr62;transcript_id=tr62
NC_037328.1	LoRTIA	exon	43139238	43139289	3	-	.	ID=id503;Parent=tr63;transcript_id=tr63
NC_037328.1	LoRTIA	exon	43139238	43139289	1	-	.	ID=id519;Parent=tr64;transcript_id=tr64
NC_037328.1	LoRTIA	exon	43139238	43139289	9	-	.	ID=id535;Parent=tr65;transcript_id=tr65
NC_037328.1	LoRTIA	exon	43139238	43139289	1	-	.	ID=id549;Parent=tr66;transcript_id=tr66
NC_037328.1	LoRTIA	exon	43139238	43139289	3	-	.	ID=id565;Parent=tr67;transcript_id=tr67
NC_037328.1	LoRTIA	exon	43139238	43139289	1	-	.	ID=id580;Parent=tr68;transcript_id=tr68
NC_037328.1	LoRTIA	exon	43139238	43139289	1	-	.	ID=id596;Parent=tr69;transcript_id=tr69
NC_037328.1	LoRTIA	exon	43139238	43139289	1	-	.	ID=id613;Parent=tr71;transcript_id=tr71
NC_037328.1	LoRTIA	exon	43139238	43139289	1	-	.	ID=id629;Parent=tr72;transcript_id=tr72
NC_037328.1	LoRTIA	exon	43139238	43139289	1	-	.	ID=id645;Parent=tr73;transcript_id=tr73
NC_037328.1	LoRTIA	exon	43139238	43139289	1	-	.	ID=id661;Parent=tr74;transcript_id=tr74
NC_037328.1	LoRTIA	exon	43139238	43139289	2	-	.	ID=id677;Parent=tr75;transcript_id=tr75
NC_037328.1	LoRTIA	exon	43139238	43139289	1	-	.	ID=id692;Parent=tr76;transcript_id=tr76
NC_037328.1	LoRTIA	exon	43139238	43139289	3	-	.	ID=id708;Parent=tr77;transcript_id=tr77
NC_037328.1	LoRTIA	exon	43139238	43139289	1	-	.	ID=id723;Parent=tr78;transcript_id=tr78
NC_037328.1	LoRTIA	exon	43139238	43139289	1	-	.	ID=id738;Parent=tr79;transcript_id=tr79
NC_037328.1	LoRTIA	exon	43139238	43139289	1	-	.	ID=id754;Parent=tr80;transcript_id=tr80
NC_037328.1	LoRTIA	exon	43139238	43139289	1	-	.	ID=id767;Parent=tr81;transcript_id=tr81
NC_037328.1	LoRTIA	exon	43139238	43139289	1	-	.	ID=id775;Parent=tr82;transcript_id=tr82
NC_037328.1	LoRTIA	exon	43139238	43139289	1	-	.	ID=id782;Parent=tr83;transcript_id=tr83
NC_037328.1	LoRTIA	exon	43153442	43153579	2	-	.	ID=id488;Parent=tr62;transcript_id=tr62
NC_037328.1	LoRTIA	exon	43153442	43153579	3	-	.	ID=id504;Parent=tr63;transcript_id=tr63
NC_037328.1	LoRTIA	exon	43153442	43153579	1	-	.	ID=id520;Parent=tr64;transcript_id=tr64
NC_037328.1	LoRTIA	exon	43153442	43153579	9	-	.	ID=id536;Parent=tr65;transcript_id=tr65
NC_037328.1	LoRTIA	exon	43153442	43153579	1	-	.	ID=id550;Parent=tr66;transcript_id=tr66
NC_037328.1	LoRTIA	exon	43153442	43153579	3	-	.	ID=id566;Parent=tr67;transcript_id=tr67
NC_037328.1	LoRTIA	exon	43153442	43153579	1	-	.	ID=id581;Parent=tr68;transcript_id=tr68
NC_037328.1	LoRTIA	exon	43153442	43153579	1	-	.	ID=id597;Parent=tr69;transcript_id=tr69
NC_037328.1	LoRTIA	exon	43153442	43153579	1	-	.	ID=id614;Parent=tr71;transcript_id=tr71
NC_037328.1	LoRTIA	exon	43153442	43153579	1	-	.	ID=id630;Parent=tr72;transcript_id=tr72
NC_037328.1	LoRTIA	exon	43153442	43153579	1	-	.	ID=id646;Parent=tr73;transcript_id=tr73
NC_037328.1	LoRTIA	exon	43153442	43153579	1	-	.	ID=id662;Parent=tr74;transcript_id=tr74
NC_037328.1	LoRTIA	exon	43153442	43153579	2	-	.	ID=id678;Parent=tr75;transcript_id=tr75
NC_037328.1	LoRTIA	exon	43153442	43153579	1	-	.	ID=id693;Parent=tr76;transcript_id=tr76
NC_037328.1	LoRTIA	exon	43153442	43153579	3	-	.	ID=id709;Parent=tr77;transcript_id=tr77
NC_037328.1	LoRTIA	exon	43153442	43153579	1	-	.	ID=id724;Parent=tr78;transcript_id=tr78
NC_037328.1	LoRTIA	exon	43153442	43153579	1	-	.	ID=id739;Parent=tr79;transcript_id=tr79
NC_037328.1	LoRTIA	exon	43153442	43153579	1	-	.	ID=id755;Parent=tr80;transcript_id=tr80
NC_037328.1	LoRTIA	exon	43153442	43153579	1	-	.	ID=id768;Parent=tr81;transcript_id=tr81
NC_037328.1	LoRTIA	exon	43153442	43153579	1	-	.	ID=id776;Parent=tr82;transcript_id=tr82
NC_037328.1	LoRTIA	exon	43153442	43153579	1	-	.	ID=id783;Parent=tr83;transcript_id=tr83
NC_037328.1	LoRTIA	exon	43153442	43153579	3	-	.	ID=id787;Parent=tr84;transcript_id=tr84
NC_037328.1	LoRTIA	exon	43171696	43171923	2	-	.	ID=id489;Parent=tr62;transcript_id=tr62
NC_037328.1	LoRTIA	exon	43171696	43171923	3	-	.	ID=id505;Parent=tr63;transcript_id=tr63
NC_037328.1	LoRTIA	exon	43171696	43171923	1	-	.	ID=id521;Parent=tr64;transcript_id=tr64
NC_037328.1	LoRTIA	exon	43171696	43171923	9	-	.	ID=id537;Parent=tr65;transcript_id=tr65
NC_037328.1	LoRTIA	exon	43171696	43171923	1	-	.	ID=id551;Parent=tr66;transcript_id=tr66
NC_037328.1	LoRTIA	exon	43171696	43171923	3	-	.	ID=id567;Parent=tr67;transcript_id=tr67
NC_037328.1	LoRTIA	exon	43171696	43171923	1	-	.	ID=id582;Parent=tr68;transcript_id=tr68
NC_037328.1	LoRTIA	exon	43171696	43171923	1	-	.	ID=id598;Parent=tr69;transcript_id=tr69
NC_037328.1	LoRTIA	exon	43171696	43171923	1	-	.	ID=id615;Parent=tr71;transcript_id=tr71
NC_037328.1	LoRTIA	exon	43171696	43171923	1	-	.	ID=id631;Parent=tr72;transcript_id=tr72
NC_037328.1	LoRTIA	exon	43171696	43171923	1	-	.	ID=id647;Parent=tr73;transcript_id=tr73
NC_037328.1	LoRTIA	exon	43171696	43171923	1	-	.	ID=id663;Parent=tr74;transcript_id=tr74
NC_037328.1	LoRTIA	exon	43171696	43171923	2	-	.	ID=id679;Parent=tr75;transcript_id=tr75
NC_037328.1	LoRTIA	exon	43171696	43171923	1	-	.	ID=id694;Parent=tr76;transcript_id=tr76
NC_037328.1	LoRTIA	exon	43171696	43171923	3	-	.	ID=id710;Parent=tr77;transcript_id=tr77
NC_037328.1	LoRTIA	exon	43171696	43171923	1	-	.	ID=id725;Parent=tr78;transcript_id=tr78
NC_037328.1	LoRTIA	exon	43171696	43171923	1	-	.	ID=id740;Parent=tr79;transcript_id=tr79
NC_037328.1	LoRTIA	exon	43171696	43171923	1	-	.	ID=id756;Parent=tr80;transcript_id=tr80
NC_037328.1	LoRTIA	exon	43171696	43171923	1	-	.	ID=id769;Parent=tr81;transcript_id=tr81
NC_037328.1	LoRTIA	exon	43171696	43171923	1	-	.	ID=id777;Parent=tr82;transcript_id=tr82
NC_037328.1	LoRTIA	exon	43171696	43171923	1	-	.	ID=id784;Parent=tr83;transcript_id=tr83
NC_037328.1	LoRTIA	exon	43171696	43171923	3	-	.	ID=id788;Parent=tr84;transcript_id=tr84
NC_037328.1	LoRTIA	exon	43194558	43194601	1	-	.	ID=id616;Parent=tr71;transcript_id=tr71
NC_037328.1	LoRTIA	exon	43194558	43194601	1	-	.	ID=id695;Parent=tr76;transcript_id=tr76
NC_037328.1	LoRTIA	exon	43194558	43194622	1	-	.	ID=id599;Parent=tr69;transcript_id=tr69
NC_037328.1	LoRTIA	exon	43194558	43195091	2	-	.	ID=id490;Parent=tr62;transcript_id=tr62
NC_037328.1	LoRTIA	exon	43194558	43195091	9	-	.	ID=id538;Parent=tr65;transcript_id=tr65
NC_037328.1	LoRTIA	exon	43194558	43195091	1	-	.	ID=id552;Parent=tr66;transcript_id=tr66
NC_037328.1	LoRTIA	exon	43194558	43195091	1	-	.	ID=id583;Parent=tr68;transcript_id=tr68
NC_037328.1	LoRTIA	exon	43194558	43195091	1	-	.	ID=id648;Parent=tr73;transcript_id=tr73
NC_037328.1	LoRTIA	exon	43194558	43195091	1	-	.	ID=id664;Parent=tr74;transcript_id=tr74
NC_037328.1	LoRTIA	exon	43194558	43195091	2	-	.	ID=id680;Parent=tr75;transcript_id=tr75
NC_037328.1	LoRTIA	exon	43194558	43195091	3	-	.	ID=id711;Parent=tr77;transcript_id=tr77
NC_037328.1	LoRTIA	exon	43194558	43195091	1	-	.	ID=id726;Parent=tr78;transcript_id=tr78
NC_037328.1	LoRTIA	exon	43194558	43195091	1	-	.	ID=id741;Parent=tr79;transcript_id=tr79
NC_037328.1	LoRTIA	exon	43194558	43195091	1	-	.	ID=id778;Parent=tr82;transcript_id=tr82
NC_037328.1	LoRTIA	exon	43194558	43195091	3	-	.	ID=id789;Parent=tr84;transcript_id=tr84
NC_037328.1	LoRTIA	exon	43194558	43195102	3	-	.	ID=id506;Parent=tr63;transcript_id=tr63
NC_037328.1	LoRTIA	exon	43194558	43195102	1	-	.	ID=id522;Parent=tr64;transcript_id=tr64
NC_037328.1	LoRTIA	exon	43194558	43195102	3	-	.	ID=id568;Parent=tr67;transcript_id=tr67
NC_037328.1	LoRTIA	exon	43194558	43195102	1	-	.	ID=id632;Parent=tr72;transcript_id=tr72
NC_037328.1	LoRTIA	exon	43194558	43195102	1	-	.	ID=id757;Parent=tr80;transcript_id=tr80
NC_037328.1	LoRTIA	exon	43194558	43195102	1	-	.	ID=id770;Parent=tr81;transcript_id=tr81
NC_037328.1	LoRTIA	exon	43194558	43195102	1	-	.	ID=id785;Parent=tr83;transcript_id=tr83
NC_037328.1	LoRTIA	exon	43194757	43195091	1	-	.	ID=id600;Parent=tr69;transcript_id=tr69
NC_037328.1	LoRTIA	exon	44112980	44116119	1	-	.	ID=id790;Parent=tr85;transcript_id=tr85
NC_037328.1	LoRTIA	mRNA	44112980	44142798	1	-	.	ID=tr85;transcript_id=tr85
NC_037328.1	LoRTIA	exon	44115203	44116119	1	-	.	ID=id792;Parent=tr86;transcript_id=tr86
NC_037328.1	LoRTIA	mRNA	44115203	44142771	1	-	.	ID=tr86;transcript_id=tr86
NC_037328.1	LoRTIA	exon	44115646	44116119	1	-	.	ID=id794;Parent=tr87;transcript_id=tr87
NC_037328.1	LoRTIA	exon	44115646	44116119	1	-	.	ID=id796;Parent=tr88;transcript_id=tr88
NC_037328.1	LoRTIA	mRNA	44115646	44142771	1	-	.	ID=tr87;transcript_id=tr87
NC_037328.1	LoRTIA	mRNA	44115646	44142798	1	-	.	ID=tr88;transcript_id=tr88
NC_037328.1	LoRTIA	exon	44142670	44142771	1	-	.	ID=id793;Parent=tr86;transcript_id=tr86
NC_037328.1	LoRTIA	exon	44142670	44142771	1	-	.	ID=id795;Parent=tr87;transcript_id=tr87
NC_037328.1	LoRTIA	exon	44142670	44142798	1	-	.	ID=id791;Parent=tr85;transcript_id=tr85
NC_037328.1	LoRTIA	exon	44142670	44142798	1	-	.	ID=id797;Parent=tr88;transcript_id=tr88
NC_037328.1	LoRTIA	exon	46001995	46002091	4	+	.	ID=id798;Parent=tr89;transcript_id=tr89
NC_037328.1	LoRTIA	exon	46001995	46002091	1	+	.	ID=id803;Parent=tr90;transcript_id=tr90
NC_037328.1	LoRTIA	exon	46001995	46002091	1	+	.	ID=id808;Parent=tr91;transcript_id=tr91
NC_037328.1	LoRTIA	mRNA	46001995	46015299	1	+	.	ID=tr90;transcript_id=tr90
NC_037328.1	LoRTIA	mRNA	46001995	46016855	4	+	.	ID=tr89;transcript_id=tr89
NC_037328.1	LoRTIA	mRNA	46001995	46016855	1	+	.	ID=tr91;transcript_id=tr91
NC_037328.1	LoRTIA	exon	46002012	46002091	1	+	.	ID=id813;Parent=tr92;transcript_id=tr92
NC_037328.1	LoRTIA	exon	46002012	46002091	6	+	.	ID=id818;Parent=tr93;transcript_id=tr93
NC_037328.1	LoRTIA	exon	46002012	46002091	1	+	.	ID=id823;Parent=tr94;transcript_id=tr94
NC_037328.1	LoRTIA	mRNA	46002012	46015299	1	+	.	ID=tr92;transcript_id=tr92
NC_037328.1	LoRTIA	mRNA	46002012	46015299	1	+	.	ID=tr94;transcript_id=tr94
NC_037328.1	LoRTIA	mRNA	46002012	46016855	6	+	.	ID=tr93;transcript_id=tr93
NC_037328.1	LoRTIA	exon	46007109	46007321	1	+	.	ID=id809;Parent=tr91;transcript_id=tr91
NC_037328.1	LoRTIA	exon	46007109	46007323	4	+	.	ID=id799;Parent=tr89;transcript_id=tr89
NC_037328.1	LoRTIA	exon	46007109	46007323	1	+	.	ID=id804;Parent=tr90;transcript_id=tr90
NC_037328.1	LoRTIA	exon	46007109	46007323	1	+	.	ID=id814;Parent=tr92;transcript_id=tr92
NC_037328.1	LoRTIA	exon	46007109	46007323	6	+	.	ID=id819;Parent=tr93;transcript_id=tr93
NC_037328.1	LoRTIA	exon	46007161	46007323	1	+	.	ID=id824;Parent=tr94;transcript_id=tr94
NC_037328.1	LoRTIA	exon	46010003	46010077	4	+	.	ID=id800;Parent=tr89;transcript_id=tr89
NC_037328.1	LoRTIA	exon	46010003	46010077	1	+	.	ID=id805;Parent=tr90;transcript_id=tr90
NC_037328.1	LoRTIA	exon	46010003	46010077	1	+	.	ID=id810;Parent=tr91;transcript_id=tr91
NC_037328.1	LoRTIA	exon	46010003	46010077	1	+	.	ID=id815;Parent=tr92;transcript_id=tr92
NC_037328.1	LoRTIA	exon	46010003	46010077	6	+	.	ID=id820;Parent=tr93;transcript_id=tr93
NC_037328.1	LoRTIA	exon	46010003	46010077	1	+	.	ID=id825;Parent=tr94;transcript_id=tr94
NC_037328.1	LoRTIA	exon	46013671	46013726	4	+	.	ID=id801;Parent=tr89;transcript_id=tr89
NC_037328.1	LoRTIA	exon	46013671	46013726	1	+	.	ID=id806;Parent=tr90;transcript_id=tr90
NC_037328.1	LoRTIA	exon	46013671	46013726	1	+	.	ID=id811;Parent=tr91;transcript_id=tr91
NC_037328.1	LoRTIA	exon	46013671	46013726	1	+	.	ID=id816;Parent=tr92;transcript_id=tr92
NC_037328.1	LoRTIA	exon	46013671	46013726	6	+	.	ID=id821;Parent=tr93;transcript_id=tr93
NC_037328.1	LoRTIA	exon	46013671	46013726	1	+	.	ID=id826;Parent=tr94;transcript_id=tr94
NC_037328.1	LoRTIA	exon	46015012	46015299	1	+	.	ID=id807;Parent=tr90;transcript_id=tr90
NC_037328.1	LoRTIA	exon	46015012	46015299	1	+	.	ID=id817;Parent=tr92;transcript_id=tr92
NC_037328.1	LoRTIA	exon	46015012	46015299	1	+	.	ID=id827;Parent=tr94;transcript_id=tr94
NC_037328.1	LoRTIA	exon	46015012	46016855	4	+	.	ID=id802;Parent=tr89;transcript_id=tr89
NC_037328.1	LoRTIA	exon	46015012	46016855	1	+	.	ID=id812;Parent=tr91;transcript_id=tr91
NC_037328.1	LoRTIA	exon	46015012	46016855	6	+	.	ID=id822;Parent=tr93;transcript_id=tr93
NC_037328.1	LoRTIA	exon	46061449	46061568	100	-	.	ID=id828;Parent=tr95;transcript_id=tr95
NC_037328.1	LoRTIA	exon	46061449	46061568	1	-	.	ID=id839;Parent=tr97;transcript_id=tr97
NC_037328.1	LoRTIA	exon	46061449	46061568	3	-	.	ID=id845;Parent=tr99;transcript_id=tr99
NC_037328.1	LoRTIA	exon	46061449	46062251	9	-	.	ID=id834;Parent=tr96;transcript_id=tr96
NC_037328.1	LoRTIA	mRNA	46061449	46066949	100	-	.	ID=tr95;transcript_id=tr95
NC_037328.1	LoRTIA	mRNA	46061449	46066949	9	-	.	ID=tr96;transcript_id=tr96
NC_037328.1	LoRTIA	mRNA	46061449	46066949	1	-	.	ID=tr97;transcript_id=tr97
NC_037328.1	LoRTIA	mRNA	46061449	46066949	2	-	.	ID=tr98;transcript_id=tr98
NC_037328.1	LoRTIA	mRNA	46061449	46066949	3	-	.	ID=tr99;transcript_id=tr99
NC_037328.1	LoRTIA	exon	46062188	46062251	100	-	.	ID=id829;Parent=tr95;transcript_id=tr95
NC_037328.1	LoRTIA	exon	46062188	46062251	1	-	.	ID=id840;Parent=tr97;transcript_id=tr97
NC_037328.1	LoRTIA	exon	46062188	46062251	3	-	.	ID=id846;Parent=tr99;transcript_id=tr99
NC_037328.1	LoRTIA	exon	46063302	46063438	100	-	.	ID=id830;Parent=tr95;transcript_id=tr95
NC_037328.1	LoRTIA	exon	46063302	46063438	9	-	.	ID=id835;Parent=tr96;transcript_id=tr96
NC_037328.1	LoRTIA	exon	46063302	46063438	1	-	.	ID=id841;Parent=tr97;transcript_id=tr97
NC_037328.1	LoRTIA	exon	46063302	46063438	3	-	.	ID=id847;Parent=tr99;transcript_id=tr99
NC_037328.1	LoRTIA	exon	46066071	46066185	1	-	.	ID=id842;Parent=tr97;transcript_id=tr97
NC_037328.1	LoRTIA	exon	46066074	46066185	2	-	.	ID=id850;Parent=tr100;transcript_id=tr100
NC_037328.1	LoRTIA	mRNA	46066074	46066949	2	-	.	ID=tr100;transcript_id=tr100
NC_037328.1	LoRTIA	exon	46066075	46066185	100	-	.	ID=id831;Parent=tr95;transcript_id=tr95
NC_037328.1	LoRTIA	exon	46066075	46066185	9	-	.	ID=id836;Parent=tr96;transcript_id=tr96
NC_037328.1	LoRTIA	exon	46066075	46066775	3	-	.	ID=id848;Parent=tr99;transcript_id=tr99
NC_037328.1	LoRTIA	exon	46066700	46066775	100	-	.	ID=id832;Parent=tr95;transcript_id=tr95
NC_037328.1	LoRTIA	exon	46066700	46066775	9	-	.	ID=id837;Parent=tr96;transcript_id=tr96
NC_037328.1	LoRTIA	exon	46066700	46066775	1	-	.	ID=id843;Parent=tr97;transcript_id=tr97
NC_037328.1	LoRTIA	exon	46066700	46066775	2	-	.	ID=id851;Parent=tr100;transcript_id=tr100
NC_037328.1	LoRTIA	exon	46066907	46066949	100	-	.	ID=id833;Parent=tr95;transcript_id=tr95
NC_037328.1	LoRTIA	exon	46066907	46066949	9	-	.	ID=id838;Parent=tr96;transcript_id=tr96
NC_037328.1	LoRTIA	exon	46066907	46066949	1	-	.	ID=id844;Parent=tr97;transcript_id=tr97
NC_037328.1	LoRTIA	exon	46066907	46066949	3	-	.	ID=id849;Parent=tr99;transcript_id=tr99
NC_037328.1	LoRTIA	exon	46066907	46066949	2	-	.	ID=id852;Parent=tr100;transcript_id=tr100
NC_037328.1	LoRTIA	exon	46190122	46190542	1	+	.	ID=id853;Parent=tr101;transcript_id=tr101
NC_037328.1	LoRTIA	mRNA	46190122	46201254	1	+	.	ID=tr101;transcript_id=tr101
NC_037328.1	LoRTIA	exon	46192717	46192856	1	+	.	ID=id854;Parent=tr101;transcript_id=tr101
NC_037328.1	LoRTIA	exon	46193341	46193371	1	+	.	ID=id855;Parent=tr101;transcript_id=tr101
NC_037328.1	LoRTIA	exon	46193494	46193597	1	+	.	ID=id856;Parent=tr101;transcript_id=tr101
NC_037328.1	LoRTIA	exon	46193695	46194470	1	+	.	ID=id857;Parent=tr101;transcript_id=tr101
NC_037328.1	LoRTIA	exon	46195285	46195390	1	+	.	ID=id858;Parent=tr101;transcript_id=tr101
NC_037328.1	LoRTIA	exon	46195881	46196027	1	+	.	ID=id859;Parent=tr101;transcript_id=tr101
NC_037328.1	LoRTIA	exon	46196214	46196277	1	+	.	ID=id860;Parent=tr101;transcript_id=tr101
NC_037328.1	LoRTIA	exon	46196505	46196674	1	+	.	ID=id861;Parent=tr101;transcript_id=tr101
NC_037328.1	LoRTIA	exon	46197597	46197707	1	+	.	ID=id862;Parent=tr101;transcript_id=tr101
NC_037328.1	LoRTIA	exon	46197836	46198003	1	+	.	ID=id863;Parent=tr101;transcript_id=tr101
NC_037328.1	LoRTIA	exon	46199867	46201254	1	+	.	ID=id864;Parent=tr101;transcript_id=tr101
NC_037328.1	LoRTIA	exon	49930823	49931550	1	+	.	ID=id865;Parent=tr102;transcript_id=tr102
NC_037328.1	LoRTIA	exon	49930823	49931550	1	+	.	ID=id880;Parent=tr103;transcript_id=tr103
NC_037328.1	LoRTIA	mRNA	49930823	50162044	1	+	.	ID=tr102;transcript_id=tr102
NC_037328.1	LoRTIA	mRNA	49930823	50162044	1	+	.	ID=tr103;transcript_id=tr103
NC_037328.1	LoRTIA	exon	50090623	50090723	1	+	.	ID=id866;Parent=tr102;transcript_id=tr102
NC_037328.1	LoRTIA	exon	50090623	50090723	1	+	.	ID=id881;Parent=tr103;transcript_id=tr103
NC_037328.1	LoRTIA	exon	50095103	50095322	1	+	.	ID=id867;Parent=tr102;transcript_id=tr102
NC_037328.1	LoRTIA	exon	50095103	50095322	1	+	.	ID=id882;Parent=tr103;transcript_id=tr103
NC_037328.1	LoRTIA	exon	50102309	50102373	1	+	.	ID=id868;Parent=tr102;transcript_id=tr102
NC_037328.1	LoRTIA	exon	50102309	50102373	1	+	.	ID=id883;Parent=tr103;transcript_id=tr103
NC_037328.1	LoRTIA	exon	50104037	50104124	1	+	.	ID=id869;Parent=tr102;transcript_id=tr102
NC_037328.1	LoRTIA	exon	50104037	50104769	1	+	.	ID=id884;Parent=tr103;transcript_id=tr103
NC_037328.1	LoRTIA	exon	50104587	50104769	1	+	.	ID=id870;Parent=tr102;transcript_id=tr102
NC_037328.1	LoRTIA	exon	50109729	50109856	1	+	.	ID=id871;Parent=tr102;transcript_id=tr102
NC_037328.1	LoRTIA	exon	50109729	50109856	1	+	.	ID=id885;Parent=tr103;transcript_id=tr103
NC_037328.1	LoRTIA	exon	50111558	50111690	1	+	.	ID=id872;Parent=tr102;transcript_id=tr102
NC_037328.1	LoRTIA	exon	50111558	50111690	1	+	.	ID=id886;Parent=tr103;transcript_id=tr103
NC_037328.1	LoRTIA	exon	50130639	50130751	1	+	.	ID=id873;Parent=tr102;transcript_id=tr102
NC_037328.1	LoRTIA	exon	50130639	50130751	1	+	.	ID=id887;Parent=tr103;transcript_id=tr103
NC_037328.1	LoRTIA	exon	50133378	50133513	1	+	.	ID=id874;Parent=tr102;transcript_id=tr102
NC_037328.1	LoRTIA	exon	50133378	50133752	1	+	.	ID=id888;Parent=tr103;transcript_id=tr103
NC_037328.1	LoRTIA	exon	50133619	50133752	1	+	.	ID=id875;Parent=tr102;transcript_id=tr102
NC_037328.1	LoRTIA	exon	50136761	50136893	1	+	.	ID=id876;Parent=tr102;transcript_id=tr102
NC_037328.1	LoRTIA	exon	50136761	50136893	1	+	.	ID=id889;Parent=tr103;transcript_id=tr103
NC_037328.1	LoRTIA	exon	50138749	50138787	1	+	.	ID=id890;Parent=tr103;transcript_id=tr103
NC_037328.1	LoRTIA	exon	50139077	50139194	1	+	.	ID=id877;Parent=tr102;transcript_id=tr102
NC_037328.1	LoRTIA	exon	50139077	50139194	1	+	.	ID=id891;Parent=tr103;transcript_id=tr103
NC_037328.1	LoRTIA	exon	50157956	50158071	1	+	.	ID=id878;Parent=tr102;transcript_id=tr102
NC_037328.1	LoRTIA	exon	50157956	50158071	1	+	.	ID=id892;Parent=tr103;transcript_id=tr103
NC_037328.1	LoRTIA	exon	50159624	50162044	1	+	.	ID=id879;Parent=tr102;transcript_id=tr102
NC_037328.1	LoRTIA	exon	50159624	50162044	1	+	.	ID=id893;Parent=tr103;transcript_id=tr103
NC_037328.1	LoRTIA	exon	52712107	52714107	1	-	.	ID=id894;Parent=tr104;transcript_id=tr104
NC_037328.1	LoRTIA	mRNA	52712107	52777180	1	-	.	ID=tr104;transcript_id=tr104
NC_037328.1	LoRTIA	exon	52712123	52714107	1	-	.	ID=id903;Parent=tr105;transcript_id=tr105
NC_037328.1	LoRTIA	mRNA	52712123	52777180	1	-	.	ID=tr105;transcript_id=tr105
NC_037328.1	LoRTIA	exon	52713863	52714107	7	-	.	ID=id912;Parent=tr106;transcript_id=tr106
NC_037328.1	LoRTIA	mRNA	52713863	52777180	7	-	.	ID=tr106;transcript_id=tr106
NC_037328.1	LoRTIA	exon	52718247	52718278	1	-	.	ID=id895;Parent=tr104;transcript_id=tr104
NC_037328.1	LoRTIA	exon	52718247	52718278	1	-	.	ID=id904;Parent=tr105;transcript_id=tr105
NC_037328.1	LoRTIA	exon	52718247	52718278	7	-	.	ID=id913;Parent=tr106;transcript_id=tr106
NC_037328.1	LoRTIA	exon	52722640	52722732	1	-	.	ID=id896;Parent=tr104;transcript_id=tr104
NC_037328.1	LoRTIA	exon	52722640	52722732	1	-	.	ID=id905;Parent=tr105;transcript_id=tr105
NC_037328.1	LoRTIA	exon	52722640	52722732	7	-	.	ID=id914;Parent=tr106;transcript_id=tr106
NC_037328.1	LoRTIA	exon	52724009	52724101	1	-	.	ID=id897;Parent=tr104;transcript_id=tr104
NC_037328.1	LoRTIA	exon	52724009	52724101	1	-	.	ID=id906;Parent=tr105;transcript_id=tr105
NC_037328.1	LoRTIA	exon	52724009	52724101	7	-	.	ID=id915;Parent=tr106;transcript_id=tr106
NC_037328.1	LoRTIA	exon	52724812	52724904	1	-	.	ID=id898;Parent=tr104;transcript_id=tr104
NC_037328.1	LoRTIA	exon	52724812	52724904	1	-	.	ID=id907;Parent=tr105;transcript_id=tr105
NC_037328.1	LoRTIA	exon	52724812	52724904	7	-	.	ID=id916;Parent=tr106;transcript_id=tr106
NC_037328.1	LoRTIA	exon	52729857	52729964	1	-	.	ID=id899;Parent=tr104;transcript_id=tr104
NC_037328.1	LoRTIA	exon	52729857	52729964	1	-	.	ID=id908;Parent=tr105;transcript_id=tr105
NC_037328.1	LoRTIA	exon	52729857	52729964	7	-	.	ID=id917;Parent=tr106;transcript_id=tr106
NC_037328.1	LoRTIA	exon	52752231	52752320	1	-	.	ID=id900;Parent=tr104;transcript_id=tr104
NC_037328.1	LoRTIA	exon	52752231	52752320	1	-	.	ID=id909;Parent=tr105;transcript_id=tr105
NC_037328.1	LoRTIA	exon	52752231	52752320	7	-	.	ID=id918;Parent=tr106;transcript_id=tr106
NC_037328.1	LoRTIA	exon	52764144	52764491	1	-	.	ID=id910;Parent=tr105;transcript_id=tr105
NC_037328.1	LoRTIA	exon	52764144	52764491	7	-	.	ID=id919;Parent=tr106;transcript_id=tr106
NC_037328.1	LoRTIA	exon	52764148	52764491	1	-	.	ID=id901;Parent=tr104;transcript_id=tr104
NC_037328.1	LoRTIA	exon	52777013	52777180	1	-	.	ID=id902;Parent=tr104;transcript_id=tr104
NC_037328.1	LoRTIA	exon	52777013	52777180	1	-	.	ID=id911;Parent=tr105;transcript_id=tr105
NC_037328.1	LoRTIA	exon	52777013	52777180	7	-	.	ID=id920;Parent=tr106;transcript_id=tr106
NC_037328.1	LoRTIA	mRNA	53562569	53563083	4	+	.	ID=tr108;transcript_id=tr108
NC_037328.1	LoRTIA	mRNA	53562569	53563297	12	+	.	ID=tr107;transcript_id=tr107
NC_037328.1	LoRTIA	mRNA	54226920	54227691	217	-	.	ID=tr109;transcript_id=tr109
NC_037328.1	LoRTIA	mRNA	54226955	54227691	9	-	.	ID=tr110;transcript_id=tr110
NC_037328.1	LoRTIA	exon	55893427	55893794	2	+	.	ID=id921;Parent=tr111;transcript_id=tr111
NC_037328.1	LoRTIA	mRNA	55893427	55940080	2	+	.	ID=tr111;transcript_id=tr111
NC_037328.1	LoRTIA	exon	55939376	55940080	2	+	.	ID=id922;Parent=tr111;transcript_id=tr111
NC_037328.1	LoRTIA	exon	57309133	57309364	1	-	.	ID=id923;Parent=tr112;transcript_id=tr112
NC_037328.1	LoRTIA	mRNA	57309133	57343714	1	-	.	ID=tr112;transcript_id=tr112
NC_037328.1	LoRTIA	exon	57310876	57310944	1	-	.	ID=id924;Parent=tr112;transcript_id=tr112
NC_037328.1	LoRTIA	exon	57312656	57312783	1	-	.	ID=id925;Parent=tr112;transcript_id=tr112
NC_037328.1	LoRTIA	exon	57313431	57313586	1	-	.	ID=id926;Parent=tr112;transcript_id=tr112
NC_037328.1	LoRTIA	exon	57313824	57313858	1	-	.	ID=id927;Parent=tr112;transcript_id=tr112
NC_037328.1	LoRTIA	exon	57317853	57317934	1	-	.	ID=id928;Parent=tr112;transcript_id=tr112
NC_037328.1	LoRTIA	exon	57317893	57317929	1	-	.	ID=id935;Parent=tr113;transcript_id=tr113
NC_037328.1	LoRTIA	mRNA	57317893	57343714	1	-	.	ID=tr113;transcript_id=tr113
NC_037328.1	LoRTIA	exon	57320011	57320060	1	-	.	ID=id929;Parent=tr112;transcript_id=tr112
NC_037328.1	LoRTIA	exon	57320011	57320060	1	-	.	ID=id936;Parent=tr113;transcript_id=tr113
NC_037328.1	LoRTIA	exon	57322740	57322847	1	-	.	ID=id930;Parent=tr112;transcript_id=tr112
NC_037328.1	LoRTIA	exon	57322740	57322847	1	-	.	ID=id937;Parent=tr113;transcript_id=tr113
NC_037328.1	LoRTIA	exon	57333464	57333534	1	-	.	ID=id931;Parent=tr112;transcript_id=tr112
NC_037328.1	LoRTIA	exon	57333464	57333534	1	-	.	ID=id938;Parent=tr113;transcript_id=tr113
NC_037328.1	LoRTIA	exon	57336410	57336459	1	-	.	ID=id932;Parent=tr112;transcript_id=tr112
NC_037328.1	LoRTIA	exon	57336410	57336459	1	-	.	ID=id939;Parent=tr113;transcript_id=tr113
NC_037328.1	LoRTIA	exon	57340306	57340347	1	-	.	ID=id933;Parent=tr112;transcript_id=tr112
NC_037328.1	LoRTIA	exon	57340306	57340347	1	-	.	ID=id940;Parent=tr113;transcript_id=tr113
NC_037328.1	LoRTIA	exon	57343219	57343714	1	-	.	ID=id934;Parent=tr112;transcript_id=tr112
NC_037328.1	LoRTIA	exon	57343219	57343714	1	-	.	ID=id941;Parent=tr113;transcript_id=tr113
NC_037328.1	LoRTIA	exon	57376253	57377337	1	-	.	ID=id942;Parent=tr114;transcript_id=tr114
NC_037328.1	LoRTIA	mRNA	57376253	57412570	1	-	.	ID=tr114;transcript_id=tr114
NC_037328.1	LoRTIA	exon	57376832	57377337	1	-	.	ID=id950;Parent=tr115;transcript_id=tr115
NC_037328.1	LoRTIA	mRNA	57376832	57412570	1	-	.	ID=tr115;transcript_id=tr115
NC_037328.1	LoRTIA	exon	57376901	57377337	1	-	.	ID=id958;Parent=tr116;transcript_id=tr116
NC_037328.1	LoRTIA	mRNA	57376901	57412570	1	-	.	ID=tr116;transcript_id=tr116
NC_037328.1	LoRTIA	exon	57378056	57378136	1	-	.	ID=id943;Parent=tr114;transcript_id=tr114
NC_037328.1	LoRTIA	exon	57378056	57378136	1	-	.	ID=id951;Parent=tr115;transcript_id=tr115
NC_037328.1	LoRTIA	exon	57378056	57378136	1	-	.	ID=id959;Parent=tr116;transcript_id=tr116
NC_037328.1	LoRTIA	exon	57380575	57380678	1	-	.	ID=id944;Parent=tr114;transcript_id=tr114
NC_037328.1	LoRTIA	exon	57380575	57380678	1	-	.	ID=id952;Parent=tr115;transcript_id=tr115
NC_037328.1	LoRTIA	exon	57380575	57380678	1	-	.	ID=id960;Parent=tr116;transcript_id=tr116
NC_037328.1	LoRTIA	exon	57388457	57388605	1	-	.	ID=id945;Parent=tr114;transcript_id=tr114
NC_037328.1	LoRTIA	exon	57388457	57388605	1	-	.	ID=id953;Parent=tr115;transcript_id=tr115
NC_037328.1	LoRTIA	exon	57388457	57388605	1	-	.	ID=id961;Parent=tr116;transcript_id=tr116
NC_037328.1	LoRTIA	exon	57390354	57390490	1	-	.	ID=id946;Parent=tr114;transcript_id=tr114
NC_037328.1	LoRTIA	exon	57390354	57390490	1	-	.	ID=id954;Parent=tr115;transcript_id=tr115
NC_037328.1	LoRTIA	exon	57390354	57390490	1	-	.	ID=id962;Parent=tr116;transcript_id=tr116
NC_037328.1	LoRTIA	exon	57401339	57401495	1	-	.	ID=id947;Parent=tr114;transcript_id=tr114
NC_037328.1	LoRTIA	exon	57401339	57401495	1	-	.	ID=id955;Parent=tr115;transcript_id=tr115
NC_037328.1	LoRTIA	exon	57401339	57401495	1	-	.	ID=id963;Parent=tr116;transcript_id=tr116
NC_037328.1	LoRTIA	exon	57409467	57411367	1	-	.	ID=id948;Parent=tr114;transcript_id=tr114
NC_037328.1	LoRTIA	exon	57409467	57411367	1	-	.	ID=id956;Parent=tr115;transcript_id=tr115
NC_037328.1	LoRTIA	exon	57409467	57411367	1	-	.	ID=id964;Parent=tr116;transcript_id=tr116
NC_037328.1	LoRTIA	exon	57409609	57411367	1	-	.	ID=id966;Parent=tr117;transcript_id=tr117
NC_037328.1	LoRTIA	mRNA	57409609	57412494	1	-	.	ID=tr117;transcript_id=tr117
NC_037328.1	LoRTIA	exon	57409657	57411367	1	-	.	ID=id968;Parent=tr118;transcript_id=tr118
NC_037328.1	LoRTIA	mRNA	57409657	57412494	1	-	.	ID=tr118;transcript_id=tr118
NC_037328.1	LoRTIA	exon	57409711	57411367	1	-	.	ID=id970;Parent=tr119;transcript_id=tr119
NC_037328.1	LoRTIA	mRNA	57409711	57412433	1	-	.	ID=tr120;transcript_id=tr120
NC_037328.1	LoRTIA	mRNA	57409711	57412494	1	-	.	ID=tr119;transcript_id=tr119
NC_037328.1	LoRTIA	exon	57410436	57411367	1	-	.	ID=id972;Parent=tr121;transcript_id=tr121
NC_037328.1	LoRTIA	mRNA	57410436	57412570	1	-	.	ID=tr121;transcript_id=tr121
NC_037328.1	LoRTIA	exon	57411782	57412494	1	-	.	ID=id967;Parent=tr117;transcript_id=tr117
NC_037328.1	LoRTIA	exon	57411782	57412494	1	-	.	ID=id969;Parent=tr118;transcript_id=tr118
NC_037328.1	LoRTIA	exon	57411782	57412494	1	-	.	ID=id971;Parent=tr119;transcript_id=tr119
NC_037328.1	LoRTIA	exon	57411782	57412570	1	-	.	ID=id949;Parent=tr114;transcript_id=tr114
NC_037328.1	LoRTIA	exon	57411782	57412570	1	-	.	ID=id957;Parent=tr115;transcript_id=tr115
NC_037328.1	LoRTIA	exon	57411782	57412570	1	-	.	ID=id965;Parent=tr116;transcript_id=tr116
NC_037328.1	LoRTIA	exon	57411782	57412570	1	-	.	ID=id973;Parent=tr121;transcript_id=tr121
NC_037328.1	LoRTIA	mRNA	57412001	57412433	4	-	.	ID=tr123;transcript_id=tr123
NC_037328.1	LoRTIA	mRNA	57412001	57412494	2	-	.	ID=tr122;transcript_id=tr122
NC_037328.1	LoRTIA	mRNA	57798440	57799337	47	-	.	ID=tr124;transcript_id=tr124
NC_037328.1	LoRTIA	exon	58401443	58404622	1	-	.	ID=id974;Parent=tr125;transcript_id=tr125
NC_037328.1	LoRTIA	mRNA	58401443	58433776	1	-	.	ID=tr125;transcript_id=tr125
NC_037328.1	LoRTIA	exon	58401607	58404622	1	-	.	ID=id979;Parent=tr126;transcript_id=tr126
NC_037328.1	LoRTIA	exon	58401607	58404622	4	-	.	ID=id983;Parent=tr127;transcript_id=tr127
NC_037328.1	LoRTIA	exon	58401607	58404622	1	-	.	ID=id988;Parent=tr128;transcript_id=tr128
NC_037328.1	LoRTIA	exon	58401607	58404622	1	-	.	ID=id993;Parent=tr129;transcript_id=tr129
NC_037328.1	LoRTIA	exon	58401607	58404622	1	-	.	ID=id998;Parent=tr130;transcript_id=tr130
NC_037328.1	LoRTIA	mRNA	58401607	58433719	1	-	.	ID=tr130;transcript_id=tr130
NC_037328.1	LoRTIA	mRNA	58401607	58433757	1	-	.	ID=tr126;transcript_id=tr126
NC_037328.1	LoRTIA	mRNA	58401607	58433757	1	-	.	ID=tr128;transcript_id=tr128
NC_037328.1	LoRTIA	mRNA	58401607	58433776	4	-	.	ID=tr127;transcript_id=tr127
NC_037328.1	LoRTIA	mRNA	58401607	58433776	1	-	.	ID=tr129;transcript_id=tr129
NC_037328.1	LoRTIA	exon	58402734	58404622	1	-	.	ID=id1003;Parent=tr131;transcript_id=tr131
NC_037328.1	LoRTIA	mRNA	58402734	58433776	1	-	.	ID=tr131;transcript_id=tr131
NC_037328.1	LoRTIA	exon	58405323	58405389	1	-	.	ID=id975;Parent=tr125;transcript_id=tr125
NC_037328.1	LoRTIA	exon	58405323	58405389	1	-	.	ID=id980;Parent=tr126;transcript_id=tr126
NC_037328.1	LoRTIA	exon	58405323	58405389	4	-	.	ID=id984;Parent=tr127;transcript_id=tr127
NC_037328.1	LoRTIA	exon	58405323	58405389	1	-	.	ID=id989;Parent=tr128;transcript_id=tr128
NC_037328.1	LoRTIA	exon	58405323	58405389	1	-	.	ID=id994;Parent=tr129;transcript_id=tr129
NC_037328.1	LoRTIA	exon	58405323	58405389	1	-	.	ID=id999;Parent=tr130;transcript_id=tr130
NC_037328.1	LoRTIA	exon	58405323	58405389	1	-	.	ID=id1004;Parent=tr131;transcript_id=tr131
NC_037328.1	LoRTIA	exon	58405696	58405815	1	-	.	ID=id976;Parent=tr125;transcript_id=tr125
NC_037328.1	LoRTIA	exon	58405696	58405815	4	-	.	ID=id985;Parent=tr127;transcript_id=tr127
NC_037328.1	LoRTIA	exon	58405696	58405815	1	-	.	ID=id990;Parent=tr128;transcript_id=tr128
NC_037328.1	LoRTIA	exon	58405696	58405815	1	-	.	ID=id995;Parent=tr129;transcript_id=tr129
NC_037328.1	LoRTIA	exon	58405696	58405815	1	-	.	ID=id1000;Parent=tr130;transcript_id=tr130
NC_037328.1	LoRTIA	exon	58405696	58405815	1	-	.	ID=id1005;Parent=tr131;transcript_id=tr131
NC_037328.1	LoRTIA	exon	58405696	58406365	1	-	.	ID=id981;Parent=tr126;transcript_id=tr126
NC_037328.1	LoRTIA	exon	58406232	58406365	1	-	.	ID=id977;Parent=tr125;transcript_id=tr125
NC_037328.1	LoRTIA	exon	58406232	58406365	1	-	.	ID=id996;Parent=tr129;transcript_id=tr129
NC_037328.1	LoRTIA	exon	58406232	58406368	4	-	.	ID=id986;Parent=tr127;transcript_id=tr127
NC_037328.1	LoRTIA	exon	58406232	58406368	1	-	.	ID=id991;Parent=tr128;transcript_id=tr128
NC_037328.1	LoRTIA	exon	58406232	58406368	1	-	.	ID=id1001;Parent=tr130;transcript_id=tr130
NC_037328.1	LoRTIA	exon	58406232	58406368	1	-	.	ID=id1006;Parent=tr131;transcript_id=tr131
NC_037328.1	LoRTIA	exon	58433484	58433719	1	-	.	ID=id1002;Parent=tr130;transcript_id=tr130
NC_037328.1	LoRTIA	exon	58433484	58433757	1	-	.	ID=id982;Parent=tr126;transcript_id=tr126
NC_037328.1	LoRTIA	exon	58433484	58433757	1	-	.	ID=id992;Parent=tr128;transcript_id=tr128
NC_037328.1	LoRTIA	exon	58433484	58433776	1	-	.	ID=id978;Parent=tr125;transcript_id=tr125
NC_037328.1	LoRTIA	exon	58433484	58433776	4	-	.	ID=id987;Parent=tr127;transcript_id=tr127
NC_037328.1	LoRTIA	exon	58433484	58433776	1	-	.	ID=id997;Parent=tr129;transcript_id=tr129
NC_037328.1	LoRTIA	exon	58433484	58433776	1	-	.	ID=id1007;Parent=tr131;transcript_id=tr131
NC_037328.1	LoRTIA	exon	58434605	58434651	1	+	.	ID=id1008;Parent=tr132;transcript_id=tr132
NC_037328.1	LoRTIA	mRNA	58434605	58495207	1	+	.	ID=tr132;transcript_id=tr132
NC_037328.1	LoRTIA	exon	58464785	58464879	1	+	.	ID=id1009;Parent=tr132;transcript_id=tr132
NC_037328.1	LoRTIA	exon	58468619	58468747	1	+	.	ID=id1010;Parent=tr132;transcript_id=tr132
NC_037328.1	LoRTIA	exon	58470533	58470747	1	+	.	ID=id1011;Parent=tr132;transcript_id=tr132
NC_037328.1	LoRTIA	exon	58471034	58471171	1	+	.	ID=id1012;Parent=tr132;transcript_id=tr132
NC_037328.1	LoRTIA	exon	58472591	58472742	1	+	.	ID=id1013;Parent=tr132;transcript_id=tr132
NC_037328.1	LoRTIA	exon	58476486	58476648	1	+	.	ID=id1014;Parent=tr132;transcript_id=tr132
NC_037328.1	LoRTIA	exon	58477194	58477302	1	+	.	ID=id1015;Parent=tr132;transcript_id=tr132
NC_037328.1	LoRTIA	exon	58482195	58482317	1	+	.	ID=id1016;Parent=tr132;transcript_id=tr132
NC_037328.1	LoRTIA	exon	58482412	58482526	1	+	.	ID=id1017;Parent=tr132;transcript_id=tr132
NC_037328.1	LoRTIA	exon	58483126	58483189	1	+	.	ID=id1018;Parent=tr132;transcript_id=tr132
NC_037328.1	LoRTIA	exon	58487855	58488058	1	+	.	ID=id1019;Parent=tr132;transcript_id=tr132
NC_037328.1	LoRTIA	exon	58489337	58489431	1	+	.	ID=id1020;Parent=tr132;transcript_id=tr132
NC_037328.1	LoRTIA	exon	58490937	58491108	1	+	.	ID=id1021;Parent=tr132;transcript_id=tr132
NC_037328.1	LoRTIA	exon	58492859	58495207	1	+	.	ID=id1022;Parent=tr132;transcript_id=tr132
NC_037328.1	LoRTIA	mRNA	59909219	59909932	4	+	.	ID=tr133;transcript_id=tr133
NC_037328.1	LoRTIA	mRNA	61183743	61184304	1	+	.	ID=tr134;transcript_id=tr134
NC_037328.1	LoRTIA	mRNA	61183743	61184328	2	+	.	ID=tr135;transcript_id=tr135
NC_037328.1	LoRTIA	exon	64211527	64211921	2	-	.	ID=id1023;Parent=tr136;transcript_id=tr136
NC_037328.1	LoRTIA	exon	64211527	64217739	1	-	.	ID=id1032;Parent=tr137;transcript_id=tr137
NC_037328.1	LoRTIA	mRNA	64211527	64240564	2	-	.	ID=tr136;transcript_id=tr136
NC_037328.1	LoRTIA	mRNA	64211527	64240564	1	-	.	ID=tr137;transcript_id=tr137
NC_037328.1	LoRTIA	exon	64214329	64214449	2	-	.	ID=id1024;Parent=tr136;transcript_id=tr136
NC_037328.1	LoRTIA	exon	64216441	64216628	2	-	.	ID=id1025;Parent=tr136;transcript_id=tr136
NC_037328.1	LoRTIA	exon	64217391	64217739	2	-	.	ID=id1026;Parent=tr136;transcript_id=tr136
NC_037328.1	LoRTIA	exon	64222201	64222355	2	-	.	ID=id1027;Parent=tr136;transcript_id=tr136
NC_037328.1	LoRTIA	exon	64222201	64222355	1	-	.	ID=id1033;Parent=tr137;transcript_id=tr137
NC_037328.1	LoRTIA	exon	64226534	64226617	2	-	.	ID=id1028;Parent=tr136;transcript_id=tr136
NC_037328.1	LoRTIA	exon	64226534	64226617	1	-	.	ID=id1034;Parent=tr137;transcript_id=tr137
NC_037328.1	LoRTIA	exon	64230744	64230966	2	-	.	ID=id1029;Parent=tr136;transcript_id=tr136
NC_037328.1	LoRTIA	exon	64230744	64230966	1	-	.	ID=id1035;Parent=tr137;transcript_id=tr137
NC_037328.1	LoRTIA	exon	64238954	64239140	2	-	.	ID=id1030;Parent=tr136;transcript_id=tr136
NC_037328.1	LoRTIA	exon	64238954	64239140	1	-	.	ID=id1036;Parent=tr137;transcript_id=tr137
NC_037328.1	LoRTIA	exon	64240282	64240564	2	-	.	ID=id1031;Parent=tr136;transcript_id=tr136
NC_037328.1	LoRTIA	exon	64240282	64240564	1	-	.	ID=id1037;Parent=tr137;transcript_id=tr137
NC_037328.1	LoRTIA	exon	64425088	64425218	3	-	.	ID=id1038;Parent=tr138;transcript_id=tr138
NC_037328.1	LoRTIA	exon	64425088	64425218	1	-	.	ID=id1041;Parent=tr139;transcript_id=tr139
NC_037328.1	LoRTIA	exon	64425088	64425218	1	-	.	ID=id1044;Parent=tr140;transcript_id=tr140
NC_037328.1	LoRTIA	mRNA	64425088	64432900	3	-	.	ID=tr138;transcript_id=tr138
NC_037328.1	LoRTIA	mRNA	64425088	64432900	1	-	.	ID=tr139;transcript_id=tr139
NC_037328.1	LoRTIA	mRNA	64425088	64432900	1	-	.	ID=tr140;transcript_id=tr140
NC_037328.1	LoRTIA	exon	64430841	64430938	3	-	.	ID=id1039;Parent=tr138;transcript_id=tr138
NC_037328.1	LoRTIA	exon	64430841	64430938	1	-	.	ID=id1045;Parent=tr140;transcript_id=tr140
NC_037328.1	LoRTIA	exon	64430850	64430938	1	-	.	ID=id1042;Parent=tr139;transcript_id=tr139
NC_037328.1	LoRTIA	exon	64432732	64432900	3	-	.	ID=id1040;Parent=tr138;transcript_id=tr138
NC_037328.1	LoRTIA	exon	64432732	64432900	1	-	.	ID=id1043;Parent=tr139;transcript_id=tr139
NC_037328.1	LoRTIA	exon	64432735	64432900	1	-	.	ID=id1046;Parent=tr140;transcript_id=tr140
NC_037328.1	LoRTIA	exon	65138522	65141150	1	-	.	ID=id1047;Parent=tr141;transcript_id=tr141
NC_037328.1	LoRTIA	exon	65138522	65141150	12	-	.	ID=id1057;Parent=tr142;transcript_id=tr142
NC_037328.1	LoRTIA	exon	65138522	65141150	3	-	.	ID=id1068;Parent=tr143;transcript_id=tr143
NC_037328.1	LoRTIA	exon	65138522	65141150	1	-	.	ID=id1078;Parent=tr144;transcript_id=tr144
NC_037328.1	LoRTIA	mRNA	65138522	65198327	1	-	.	ID=tr141;transcript_id=tr141
NC_037328.1	LoRTIA	mRNA	65138522	65198327	12	-	.	ID=tr142;transcript_id=tr142
NC_037328.1	LoRTIA	mRNA	65138522	65198327	3	-	.	ID=tr143;transcript_id=tr143
NC_037328.1	LoRTIA	mRNA	65138522	65198327	1	-	.	ID=tr144;transcript_id=tr144
NC_037328.1	LoRTIA	exon	65144727	65144803	1	-	.	ID=id1048;Parent=tr141;transcript_id=tr141
NC_037328.1	LoRTIA	exon	65144727	65144803	12	-	.	ID=id1058;Parent=tr142;transcript_id=tr142
NC_037328.1	LoRTIA	exon	65144727	65144803	3	-	.	ID=id1069;Parent=tr143;transcript_id=tr143
NC_037328.1	LoRTIA	exon	65144727	65144803	1	-	.	ID=id1079;Parent=tr144;transcript_id=tr144
NC_037328.1	LoRTIA	exon	65145827	65145937	12	-	.	ID=id1059;Parent=tr142;transcript_id=tr142
NC_037328.1	LoRTIA	exon	65145827	65145937	3	-	.	ID=id1070;Parent=tr143;transcript_id=tr143
NC_037328.1	LoRTIA	exon	65145827	65145937	1	-	.	ID=id1080;Parent=tr144;transcript_id=tr144
NC_037328.1	LoRTIA	exon	65145827	65146369	1	-	.	ID=id1049;Parent=tr141;transcript_id=tr141
NC_037328.1	LoRTIA	exon	65146257	65146369	12	-	.	ID=id1060;Parent=tr142;transcript_id=tr142
NC_037328.1	LoRTIA	exon	65146257	65146369	3	-	.	ID=id1071;Parent=tr143;transcript_id=tr143
NC_037328.1	LoRTIA	exon	65146257	65146369	1	-	.	ID=id1081;Parent=tr144;transcript_id=tr144
NC_037328.1	LoRTIA	exon	65148203	65148321	1	-	.	ID=id1050;Parent=tr141;transcript_id=tr141
NC_037328.1	LoRTIA	exon	65148203	65148321	12	-	.	ID=id1061;Parent=tr142;transcript_id=tr142
NC_037328.1	LoRTIA	exon	65148203	65148321	3	-	.	ID=id1072;Parent=tr143;transcript_id=tr143
NC_037328.1	LoRTIA	exon	65148203	65148321	1	-	.	ID=id1082;Parent=tr144;transcript_id=tr144
NC_037328.1	LoRTIA	exon	65151721	65151851	1	-	.	ID=id1051;Parent=tr141;transcript_id=tr141
NC_037328.1	LoRTIA	exon	65151721	65151851	12	-	.	ID=id1062;Parent=tr142;transcript_id=tr142
NC_037328.1	LoRTIA	exon	65151721	65151851	3	-	.	ID=id1073;Parent=tr143;transcript_id=tr143
NC_037328.1	LoRTIA	exon	65151721	65151851	1	-	.	ID=id1083;Parent=tr144;transcript_id=tr144
NC_037328.1	LoRTIA	exon	65153144	65153174	1	-	.	ID=id1084;Parent=tr144;transcript_id=tr144
NC_037328.1	LoRTIA	exon	65153144	65153176	1	-	.	ID=id1052;Parent=tr141;transcript_id=tr141
NC_037328.1	LoRTIA	exon	65153144	65153176	12	-	.	ID=id1063;Parent=tr142;transcript_id=tr142
NC_037328.1	LoRTIA	exon	65153986	65154137	3	-	.	ID=id1074;Parent=tr143;transcript_id=tr143
NC_037328.1	LoRTIA	exon	65154008	65154137	1	-	.	ID=id1053;Parent=tr141;transcript_id=tr141
NC_037328.1	LoRTIA	exon	65154008	65154137	12	-	.	ID=id1064;Parent=tr142;transcript_id=tr142
NC_037328.1	LoRTIA	exon	65154008	65154137	1	-	.	ID=id1085;Parent=tr144;transcript_id=tr144
NC_037328.1	LoRTIA	exon	65156300	65156404	1	-	.	ID=id1054;Parent=tr141;transcript_id=tr141
NC_037328.1	LoRTIA	exon	65156300	65156404	12	-	.	ID=id1065;Parent=tr142;transcript_id=tr142
NC_037328.1	LoRTIA	exon	65156300	65156404	3	-	.	ID=id1075;Parent=tr143;transcript_id=tr143
NC_037328.1	LoRTIA	exon	65156300	65156404	1	-	.	ID=id1086;Parent=tr144;transcript_id=tr144
NC_037328.1	LoRTIA	exon	65198016	65198072	1	-	.	ID=id1055;Parent=tr141;transcript_id=tr141
NC_037328.1	LoRTIA	exon	65198016	65198072	12	-	.	ID=id1066;Parent=tr142;transcript_id=tr142
NC_037328.1	LoRTIA	exon	65198016	65198072	3	-	.	ID=id1076;Parent=tr143;transcript_id=tr143
NC_037328.1	LoRTIA	exon	65198016	65198072	1	-	.	ID=id1087;Parent=tr144;transcript_id=tr144
NC_037328.1	LoRTIA	exon	65198234	65198327	1	-	.	ID=id1056;Parent=tr141;transcript_id=tr141
NC_037328.1	LoRTIA	exon	65198234	65198327	12	-	.	ID=id1067;Parent=tr142;transcript_id=tr142
NC_037328.1	LoRTIA	exon	65198234	65198327	3	-	.	ID=id1077;Parent=tr143;transcript_id=tr143
NC_037328.1	LoRTIA	exon	65198234	65198327	1	-	.	ID=id1088;Parent=tr144;transcript_id=tr144
NC_037328.1	LoRTIA	exon	65318388	65318578	6	+	.	ID=id1089;Parent=tr145;transcript_id=tr145
NC_037328.1	LoRTIA	mRNA	65318388	65324504	6	+	.	ID=tr145;transcript_id=tr145
NC_037328.1	LoRTIA	exon	65322761	65322907	6	+	.	ID=id1090;Parent=tr145;transcript_id=tr145
NC_037328.1	LoRTIA	exon	65324391	65324504	6	+	.	ID=id1091;Parent=tr145;transcript_id=tr145
NC_037328.1	LoRTIA	exon	65387684	65388970	1	-	.	ID=id1092;Parent=tr146;transcript_id=tr146
NC_037328.1	LoRTIA	exon	65387684	65388970	1	-	.	ID=id1099;Parent=tr147;transcript_id=tr147
NC_037328.1	LoRTIA	mRNA	65387684	65433972	1	-	.	ID=tr146;transcript_id=tr146
NC_037328.1	LoRTIA	mRNA	65387684	65433972	1	-	.	ID=tr147;transcript_id=tr147
NC_037328.1	LoRTIA	exon	65389569	65389607	1	-	.	ID=id1093;Parent=tr146;transcript_id=tr146
NC_037328.1	LoRTIA	exon	65389569	65389607	1	-	.	ID=id1100;Parent=tr147;transcript_id=tr147
NC_037328.1	LoRTIA	exon	65392831	65392902	1	-	.	ID=id1094;Parent=tr146;transcript_id=tr146
NC_037328.1	LoRTIA	exon	65392831	65392902	1	-	.	ID=id1101;Parent=tr147;transcript_id=tr147
NC_037328.1	LoRTIA	exon	65397371	65397468	1	-	.	ID=id1102;Parent=tr147;transcript_id=tr147
NC_037328.1	LoRTIA	exon	65397371	65397521	1	-	.	ID=id1095;Parent=tr146;transcript_id=tr146
NC_037328.1	LoRTIA	exon	65399887	65400001	1	-	.	ID=id1096;Parent=tr146;transcript_id=tr146
NC_037328.1	LoRTIA	exon	65399887	65400001	1	-	.	ID=id1103;Parent=tr147;transcript_id=tr147
NC_037328.1	LoRTIA	exon	65427570	65427661	1	-	.	ID=id1097;Parent=tr146;transcript_id=tr146
NC_037328.1	LoRTIA	exon	65427570	65427661	1	-	.	ID=id1104;Parent=tr147;transcript_id=tr147
NC_037328.1	LoRTIA	exon	65433921	65433972	1	-	.	ID=id1098;Parent=tr146;transcript_id=tr146
NC_037328.1	LoRTIA	exon	65433921	65433972	1	-	.	ID=id1105;Parent=tr147;transcript_id=tr147
NC_037328.1	LoRTIA	exon	66798342	66798643	7	-	.	ID=id1106;Parent=tr148;transcript_id=tr148
NC_037328.1	LoRTIA	mRNA	66798342	66819094	7	-	.	ID=tr148;transcript_id=tr148
NC_037328.1	LoRTIA	exon	66802291	66802350	7	-	.	ID=id1107;Parent=tr148;transcript_id=tr148
NC_037328.1	LoRTIA	exon	66806937	66807083	7	-	.	ID=id1108;Parent=tr148;transcript_id=tr148
NC_037328.1	LoRTIA	exon	66809952	66810077	7	-	.	ID=id1109;Parent=tr148;transcript_id=tr148
NC_037328.1	LoRTIA	exon	66819037	66819094	7	-	.	ID=id1110;Parent=tr148;transcript_id=tr148
NC_037328.1	LoRTIA	exon	66820318	66820411	1	+	.	ID=id1111;Parent=tr149;transcript_id=tr149
NC_037328.1	LoRTIA	mRNA	66820318	66861493	1	+	.	ID=tr149;transcript_id=tr149
NC_037328.1	LoRTIA	exon	66820345	66820411	1	+	.	ID=id1115;Parent=tr150;transcript_id=tr150
NC_037328.1	LoRTIA	mRNA	66820345	66861493	1	+	.	ID=tr150;transcript_id=tr150
NC_037328.1	LoRTIA	exon	66840937	66841062	1	+	.	ID=id1112;Parent=tr149;transcript_id=tr149
NC_037328.1	LoRTIA	exon	66840937	66841062	1	+	.	ID=id1116;Parent=tr150;transcript_id=tr150
NC_037328.1	LoRTIA	exon	66845099	66845207	1	+	.	ID=id1113;Parent=tr149;transcript_id=tr149
NC_037328.1	LoRTIA	exon	66845099	66845207	1	+	.	ID=id1117;Parent=tr150;transcript_id=tr150
NC_037328.1	LoRTIA	mRNA	66847172	66847646	100	+	.	ID=tr151;transcript_id=tr151
NC_037328.1	LoRTIA	exon	66858691	66858799	1	+	.	ID=id1118;Parent=tr150;transcript_id=tr150
NC_037328.1	LoRTIA	exon	66861280	66861493	1	+	.	ID=id1114;Parent=tr149;transcript_id=tr149
NC_037328.1	LoRTIA	exon	66861280	66861493	1	+	.	ID=id1119;Parent=tr150;transcript_id=tr150
NC_037328.1	LoRTIA	exon	67121624	67122038	1	+	.	ID=id1120;Parent=tr152;transcript_id=tr152
NC_037328.1	LoRTIA	mRNA	67121624	67210221	1	+	.	ID=tr152;transcript_id=tr152
NC_037328.1	LoRTIA	exon	67132679	67132772	1	+	.	ID=id1121;Parent=tr152;transcript_id=tr152
NC_037328.1	LoRTIA	exon	67152886	67153151	1	+	.	ID=id1122;Parent=tr152;transcript_id=tr152
NC_037328.1	LoRTIA	exon	67165141	67165270	1	+	.	ID=id1123;Parent=tr152;transcript_id=tr152
NC_037328.1	LoRTIA	exon	67172111	67172219	1	+	.	ID=id1124;Parent=tr152;transcript_id=tr152
NC_037328.1	LoRTIA	exon	67182064	67182131	1	+	.	ID=id1125;Parent=tr152;transcript_id=tr152
NC_037328.1	LoRTIA	exon	67185479	67185606	1	+	.	ID=id1126;Parent=tr152;transcript_id=tr152
NC_037328.1	LoRTIA	exon	67202190	67202372	1	+	.	ID=id1127;Parent=tr152;transcript_id=tr152
NC_037328.1	LoRTIA	exon	67209190	67210221	1	+	.	ID=id1128;Parent=tr152;transcript_id=tr152
NC_037328.1	LoRTIA	exon	69127832	69128018	8	+	.	ID=id1129;Parent=tr153;transcript_id=tr153
NC_037328.1	LoRTIA	mRNA	69127832	69177876	8	+	.	ID=tr153;transcript_id=tr153
NC_037328.1	LoRTIA	exon	69145867	69146020	8	+	.	ID=id1130;Parent=tr153;transcript_id=tr153
NC_037328.1	LoRTIA	exon	69147856	69148527	8	+	.	ID=id1131;Parent=tr153;transcript_id=tr153
NC_037328.1	LoRTIA	exon	69149916	69150091	8	+	.	ID=id1132;Parent=tr153;transcript_id=tr153
NC_037328.1	LoRTIA	exon	69151877	69151991	8	+	.	ID=id1133;Parent=tr153;transcript_id=tr153
NC_037328.1	LoRTIA	exon	69177352	69177876	8	+	.	ID=id1134;Parent=tr153;transcript_id=tr153
NC_037328.1	LoRTIA	exon	69196890	69197386	1	-	.	ID=id1135;Parent=tr154;transcript_id=tr154
NC_037328.1	LoRTIA	mRNA	69196890	69312458	1	-	.	ID=tr154;transcript_id=tr154
NC_037328.1	LoRTIA	exon	69198016	69198182	1	-	.	ID=id1136;Parent=tr154;transcript_id=tr154
NC_037328.1	LoRTIA	exon	69199488	69199607	1	-	.	ID=id1137;Parent=tr154;transcript_id=tr154
NC_037328.1	LoRTIA	exon	69201884	69201987	1	-	.	ID=id1138;Parent=tr154;transcript_id=tr154
NC_037328.1	LoRTIA	exon	69205785	69206007	1	-	.	ID=id1139;Parent=tr154;transcript_id=tr154
NC_037328.1	LoRTIA	exon	69227337	69227766	1	-	.	ID=id1140;Parent=tr154;transcript_id=tr154
NC_037328.1	LoRTIA	exon	69236977	69237111	1	-	.	ID=id1141;Parent=tr154;transcript_id=tr154
NC_037328.1	LoRTIA	exon	69243760	69243849	1	-	.	ID=id1142;Parent=tr154;transcript_id=tr154
NC_037328.1	LoRTIA	exon	69245812	69245907	1	-	.	ID=id1143;Parent=tr154;transcript_id=tr154
NC_037328.1	LoRTIA	exon	69247693	69247854	1	-	.	ID=id1144;Parent=tr154;transcript_id=tr154
NC_037328.1	LoRTIA	exon	69271497	69271665	1	-	.	ID=id1145;Parent=tr154;transcript_id=tr154
NC_037328.1	LoRTIA	exon	69283388	69283637	1	-	.	ID=id1146;Parent=tr154;transcript_id=tr154
NC_037328.1	LoRTIA	exon	69293600	69293804	1	-	.	ID=id1147;Parent=tr154;transcript_id=tr154
NC_037328.1	LoRTIA	exon	69301640	69301725	1	-	.	ID=id1148;Parent=tr154;transcript_id=tr154
NC_037328.1	LoRTIA	exon	69312013	69312458	1	-	.	ID=id1149;Parent=tr154;transcript_id=tr154
NC_037328.1	LoRTIA	exon	70176689	70176762	1	-	.	ID=id1150;Parent=tr156;transcript_id=tr156
NC_037328.1	LoRTIA	exon	70176689	70176762	1	-	.	ID=id1154;Parent=tr157;transcript_id=tr157
NC_037328.1	LoRTIA	exon	70176689	70176762	1	-	.	ID=id1159;Parent=tr158;transcript_id=tr158
NC_037328.1	LoRTIA	exon	70176689	70176762	5	-	.	ID=id1163;Parent=tr159;transcript_id=tr159
NC_037328.1	LoRTIA	exon	70176689	70176762	1	-	.	ID=id1168;Parent=tr160;transcript_id=tr160
NC_037328.1	LoRTIA	exon	70176689	70176762	2	-	.	ID=id1173;Parent=tr161;transcript_id=tr161
NC_037328.1	LoRTIA	exon	70176689	70176762	1	-	.	ID=id1177;Parent=tr162;transcript_id=tr162
NC_037328.1	LoRTIA	exon	70176689	70176762	1	-	.	ID=id1182;Parent=tr163;transcript_id=tr163
NC_037328.1	LoRTIA	mRNA	70176689	70179461	1	-	.	ID=tr158;transcript_id=tr158
NC_037328.1	LoRTIA	mRNA	70176689	70179461	2	-	.	ID=tr161;transcript_id=tr161
NC_037328.1	LoRTIA	mRNA	70176689	70180133	10	-	.	ID=tr155;transcript_id=tr155
NC_037328.1	LoRTIA	mRNA	70176689	70180133	1	-	.	ID=tr156;transcript_id=tr156
NC_037328.1	LoRTIA	mRNA	70176689	70180133	1	-	.	ID=tr157;transcript_id=tr157
NC_037328.1	LoRTIA	mRNA	70176689	70180133	5	-	.	ID=tr159;transcript_id=tr159
NC_037328.1	LoRTIA	mRNA	70176689	70180133	1	-	.	ID=tr160;transcript_id=tr160
NC_037328.1	LoRTIA	mRNA	70176689	70180133	1	-	.	ID=tr162;transcript_id=tr162
NC_037328.1	LoRTIA	mRNA	70176689	70180133	1	-	.	ID=tr163;transcript_id=tr163
NC_037328.1	LoRTIA	exon	70176706	70176762	7	-	.	ID=id1186;Parent=tr165;transcript_id=tr165
NC_037328.1	LoRTIA	exon	70176706	70176762	5	-	.	ID=id1191;Parent=tr166;transcript_id=tr166
NC_037328.1	LoRTIA	exon	70176706	70176762	2	-	.	ID=id1195;Parent=tr167;transcript_id=tr167
NC_037328.1	LoRTIA	exon	70176706	70176762	2	-	.	ID=id1200;Parent=tr168;transcript_id=tr168
NC_037328.1	LoRTIA	exon	70176706	70176762	1	-	.	ID=id1205;Parent=tr169;transcript_id=tr169
NC_037328.1	LoRTIA	exon	70176706	70176762	1	-	.	ID=id1209;Parent=tr170;transcript_id=tr170
NC_037328.1	LoRTIA	mRNA	70176706	70179461	5	-	.	ID=tr166;transcript_id=tr166
NC_037328.1	LoRTIA	mRNA	70176706	70180133	30	-	.	ID=tr164;transcript_id=tr164
NC_037328.1	LoRTIA	mRNA	70176706	70180133	7	-	.	ID=tr165;transcript_id=tr165
NC_037328.1	LoRTIA	mRNA	70176706	70180133	2	-	.	ID=tr167;transcript_id=tr167
NC_037328.1	LoRTIA	mRNA	70176706	70180133	2	-	.	ID=tr168;transcript_id=tr168
NC_037328.1	LoRTIA	mRNA	70176706	70180133	1	-	.	ID=tr169;transcript_id=tr169
NC_037328.1	LoRTIA	mRNA	70176706	70180133	1	-	.	ID=tr170;transcript_id=tr170
NC_037328.1	LoRTIA	exon	70177970	70178114	1	-	.	ID=id1151;Parent=tr156;transcript_id=tr156
NC_037328.1	LoRTIA	exon	70177970	70178114	1	-	.	ID=id1155;Parent=tr157;transcript_id=tr157
NC_037328.1	LoRTIA	exon	70177970	70178114	1	-	.	ID=id1160;Parent=tr158;transcript_id=tr158
NC_037328.1	LoRTIA	exon	70177970	70178114	5	-	.	ID=id1164;Parent=tr159;transcript_id=tr159
NC_037328.1	LoRTIA	exon	70177970	70178114	1	-	.	ID=id1169;Parent=tr160;transcript_id=tr160
NC_037328.1	LoRTIA	exon	70177970	70178114	2	-	.	ID=id1174;Parent=tr161;transcript_id=tr161
NC_037328.1	LoRTIA	exon	70177970	70178114	1	-	.	ID=id1178;Parent=tr162;transcript_id=tr162
NC_037328.1	LoRTIA	exon	70177970	70178114	1	-	.	ID=id1183;Parent=tr163;transcript_id=tr163
NC_037328.1	LoRTIA	exon	70177970	70178114	7	-	.	ID=id1187;Parent=tr165;transcript_id=tr165
NC_037328.1	LoRTIA	exon	70177970	70178114	5	-	.	ID=id1192;Parent=tr166;transcript_id=tr166
NC_037328.1	LoRTIA	exon	70177970	70178114	2	-	.	ID=id1196;Parent=tr167;transcript_id=tr167
NC_037328.1	LoRTIA	exon	70177970	70178114	2	-	.	ID=id1201;Parent=tr168;transcript_id=tr168
NC_037328.1	LoRTIA	exon	70177970	70178114	1	-	.	ID=id1206;Parent=tr169;transcript_id=tr169
NC_037328.1	LoRTIA	exon	70177970	70178114	1	-	.	ID=id1210;Parent=tr170;transcript_id=tr170
NC_037328.1	LoRTIA	exon	70179046	70179202	1	-	.	ID=id1161;Parent=tr158;transcript_id=tr158
NC_037328.1	LoRTIA	exon	70179046	70179202	1	-	.	ID=id1179;Parent=tr162;transcript_id=tr162
NC_037328.1	LoRTIA	exon	70179046	70179202	1	-	.	ID=id1211;Parent=tr170;transcript_id=tr170
NC_037328.1	LoRTIA	exon	70179050	70179202	1	-	.	ID=id1156;Parent=tr157;transcript_id=tr157
NC_037328.1	LoRTIA	exon	70179050	70179202	5	-	.	ID=id1165;Parent=tr159;transcript_id=tr159
NC_037328.1	LoRTIA	exon	70179050	70179202	1	-	.	ID=id1170;Parent=tr160;transcript_id=tr160
NC_037328.1	LoRTIA	exon	70179050	70179202	2	-	.	ID=id1175;Parent=tr161;transcript_id=tr161
NC_037328.1	LoRTIA	exon	70179050	70179202	7	-	.	ID=id1188;Parent=tr165;transcript_id=tr165
NC_037328.1	LoRTIA	exon	70179050	70179202	5	-	.	ID=id1193;Parent=tr166;transcript_id=tr166
NC_037328.1	LoRTIA	exon	70179050	70179202	2	-	.	ID=id1197;Parent=tr167;transcript_id=tr167
NC_037328.1	LoRTIA	exon	70179050	70179202	2	-	.	ID=id1202;Parent=tr168;transcript_id=tr168
NC_037328.1	LoRTIA	exon	70179050	70179202	1	-	.	ID=id1207;Parent=tr169;transcript_id=tr169
NC_037328.1	LoRTIA	exon	70179050	70179226	1	-	.	ID=id1152;Parent=tr156;transcript_id=tr156
NC_037328.1	LoRTIA	exon	70179050	70179468	1	-	.	ID=id1184;Parent=tr163;transcript_id=tr163
NC_037328.1	LoRTIA	exon	70179424	70179461	1	-	.	ID=id1162;Parent=tr158;transcript_id=tr158
NC_037328.1	LoRTIA	exon	70179424	70179461	2	-	.	ID=id1176;Parent=tr161;transcript_id=tr161
NC_037328.1	LoRTIA	exon	70179424	70179461	5	-	.	ID=id1194;Parent=tr166;transcript_id=tr166
NC_037328.1	LoRTIA	exon	70179424	70179468	1	-	.	ID=id1157;Parent=tr157;transcript_id=tr157
NC_037328.1	LoRTIA	exon	70179424	70179468	5	-	.	ID=id1166;Parent=tr159;transcript_id=tr159
NC_037328.1	LoRTIA	exon	70179424	70179468	1	-	.	ID=id1171;Parent=tr160;transcript_id=tr160
NC_037328.1	LoRTIA	exon	70179424	70179468	1	-	.	ID=id1180;Parent=tr162;transcript_id=tr162
NC_037328.1	LoRTIA	exon	70179424	70179468	7	-	.	ID=id1189;Parent=tr165;transcript_id=tr165
NC_037328.1	LoRTIA	exon	70179424	70179468	2	-	.	ID=id1198;Parent=tr167;transcript_id=tr167
NC_037328.1	LoRTIA	exon	70179424	70179468	2	-	.	ID=id1203;Parent=tr168;transcript_id=tr168
NC_037328.1	LoRTIA	exon	70179424	70179468	1	-	.	ID=id1212;Parent=tr170;transcript_id=tr170
NC_037328.1	LoRTIA	exon	70179424	70180133	1	-	.	ID=id1208;Parent=tr169;transcript_id=tr169
NC_037328.1	LoRTIA	exon	70180060	70180133	1	-	.	ID=id1153;Parent=tr156;transcript_id=tr156
NC_037328.1	LoRTIA	exon	70180060	70180133	1	-	.	ID=id1158;Parent=tr157;transcript_id=tr157
NC_037328.1	LoRTIA	exon	70180060	70180133	2	-	.	ID=id1199;Parent=tr167;transcript_id=tr167
NC_037328.1	LoRTIA	exon	70180065	70180133	1	-	.	ID=id1172;Parent=tr160;transcript_id=tr160
NC_037328.1	LoRTIA	exon	70180065	70180133	2	-	.	ID=id1204;Parent=tr168;transcript_id=tr168
NC_037328.1	LoRTIA	exon	70180105	70180133	5	-	.	ID=id1167;Parent=tr159;transcript_id=tr159
NC_037328.1	LoRTIA	exon	70180105	70180133	1	-	.	ID=id1181;Parent=tr162;transcript_id=tr162
NC_037328.1	LoRTIA	exon	70180105	70180133	1	-	.	ID=id1185;Parent=tr163;transcript_id=tr163
NC_037328.1	LoRTIA	exon	70180105	70180133	7	-	.	ID=id1190;Parent=tr165;transcript_id=tr165
NC_037328.1	LoRTIA	exon	70180105	70180133	1	-	.	ID=id1213;Parent=tr170;transcript_id=tr170
NC_037328.1	LoRTIA	mRNA	70345271	70346053	1	-	.	ID=tr171;transcript_id=tr171
NC_037328.1	LoRTIA	mRNA	70345635	70346053	2	-	.	ID=tr172;transcript_id=tr172
NC_037328.1	LoRTIA	exon	70650067	70653103	1	-	.	ID=id1214;Parent=tr173;transcript_id=tr173
NC_037328.1	LoRTIA	mRNA	70650067	70679926	1	-	.	ID=tr173;transcript_id=tr173
NC_037328.1	LoRTIA	exon	70653670	70653810	1	-	.	ID=id1215;Parent=tr173;transcript_id=tr173
NC_037328.1	LoRTIA	exon	70654910	70655131	1	-	.	ID=id1216;Parent=tr173;transcript_id=tr173
NC_037328.1	LoRTIA	exon	70656659	70656740	1	-	.	ID=id1217;Parent=tr173;transcript_id=tr173
NC_037328.1	LoRTIA	exon	70656963	70657021	1	-	.	ID=id1218;Parent=tr173;transcript_id=tr173
NC_037328.1	LoRTIA	exon	70657758	70657825	1	-	.	ID=id1219;Parent=tr173;transcript_id=tr173
NC_037328.1	LoRTIA	exon	70658783	70658846	1	-	.	ID=id1220;Parent=tr173;transcript_id=tr173
NC_037328.1	LoRTIA	exon	70659069	70659154	1	-	.	ID=id1221;Parent=tr173;transcript_id=tr173
NC_037328.1	LoRTIA	exon	70660704	70660823	1	-	.	ID=id1222;Parent=tr173;transcript_id=tr173
NC_037328.1	LoRTIA	exon	70661529	70661686	1	-	.	ID=id1223;Parent=tr173;transcript_id=tr173
NC_037328.1	LoRTIA	exon	70663336	70663475	1	-	.	ID=id1224;Parent=tr173;transcript_id=tr173
NC_037328.1	LoRTIA	exon	70663845	70663943	1	-	.	ID=id1225;Parent=tr173;transcript_id=tr173
NC_037328.1	LoRTIA	exon	70667319	70667432	1	-	.	ID=id1226;Parent=tr173;transcript_id=tr173
NC_037328.1	LoRTIA	exon	70669907	70670015	1	-	.	ID=id1227;Parent=tr173;transcript_id=tr173
NC_037328.1	LoRTIA	exon	70670397	70670546	1	-	.	ID=id1228;Parent=tr173;transcript_id=tr173
NC_037328.1	LoRTIA	exon	70671835	70672042	1	-	.	ID=id1229;Parent=tr173;transcript_id=tr173
NC_037328.1	LoRTIA	exon	70672535	70672745	1	-	.	ID=id1230;Parent=tr173;transcript_id=tr173
NC_037328.1	LoRTIA	exon	70673284	70673342	1	-	.	ID=id1231;Parent=tr173;transcript_id=tr173
NC_037328.1	LoRTIA	exon	70679868	70679926	1	-	.	ID=id1232;Parent=tr173;transcript_id=tr173
NC_037328.1	LoRTIA	exon	70881956	70882105	2	-	.	ID=id1233;Parent=tr174;transcript_id=tr174
NC_037328.1	LoRTIA	mRNA	70881956	70909417	2	-	.	ID=tr174;transcript_id=tr174
NC_037328.1	LoRTIA	exon	70891547	70891610	2	-	.	ID=id1234;Parent=tr174;transcript_id=tr174
NC_037328.1	LoRTIA	exon	70900944	70901013	2	-	.	ID=id1235;Parent=tr174;transcript_id=tr174
NC_037328.1	LoRTIA	exon	70906305	70906438	2	-	.	ID=id1236;Parent=tr174;transcript_id=tr174
NC_037328.1	LoRTIA	exon	70909199	70909417	2	-	.	ID=id1237;Parent=tr174;transcript_id=tr174
NC_037328.1	LoRTIA	mRNA	71013967	71014263	2	+	.	ID=tr175;transcript_id=tr175
NC_037328.1	LoRTIA	exon	71257597	71257854	1	+	.	ID=id1238;Parent=tr176;transcript_id=tr176
NC_037328.1	LoRTIA	exon	71257597	71257854	2	+	.	ID=id1240;Parent=tr177;transcript_id=tr177
NC_037328.1	LoRTIA	exon	71257597	71257854	1	+	.	ID=id1255;Parent=tr178;transcript_id=tr178
NC_037328.1	LoRTIA	mRNA	71257597	71302129	1	+	.	ID=tr176;transcript_id=tr176
NC_037328.1	LoRTIA	mRNA	71257597	71344872	2	+	.	ID=tr177;transcript_id=tr177
NC_037328.1	LoRTIA	mRNA	71257597	71346075	1	+	.	ID=tr178;transcript_id=tr178
NC_037328.1	LoRTIA	exon	71301931	71302129	1	+	.	ID=id1239;Parent=tr176;transcript_id=tr176
NC_037328.1	LoRTIA	exon	71301931	71302138	2	+	.	ID=id1241;Parent=tr177;transcript_id=tr177
NC_037328.1	LoRTIA	exon	71301931	71302138	1	+	.	ID=id1256;Parent=tr178;transcript_id=tr178
NC_037328.1	LoRTIA	exon	71316482	71316582	2	+	.	ID=id1242;Parent=tr177;transcript_id=tr177
NC_037328.1	LoRTIA	exon	71316482	71316582	1	+	.	ID=id1257;Parent=tr178;transcript_id=tr178
NC_037328.1	LoRTIA	exon	71316911	71317058	2	+	.	ID=id1243;Parent=tr177;transcript_id=tr177
NC_037328.1	LoRTIA	exon	71316911	71317076	1	+	.	ID=id1258;Parent=tr178;transcript_id=tr178
NC_037328.1	LoRTIA	exon	71318589	71318620	2	+	.	ID=id1244;Parent=tr177;transcript_id=tr177
NC_037328.1	LoRTIA	exon	71319557	71319664	2	+	.	ID=id1245;Parent=tr177;transcript_id=tr177
NC_037328.1	LoRTIA	exon	71319557	71319664	1	+	.	ID=id1259;Parent=tr178;transcript_id=tr178
NC_037328.1	LoRTIA	exon	71322310	71322442	2	+	.	ID=id1246;Parent=tr177;transcript_id=tr177
NC_037328.1	LoRTIA	exon	71322310	71322442	1	+	.	ID=id1260;Parent=tr178;transcript_id=tr178
NC_037328.1	LoRTIA	exon	71323834	71323897	2	+	.	ID=id1247;Parent=tr177;transcript_id=tr177
NC_037328.1	LoRTIA	exon	71323834	71323897	1	+	.	ID=id1261;Parent=tr178;transcript_id=tr178
NC_037328.1	LoRTIA	exon	71325574	71325622	2	+	.	ID=id1248;Parent=tr177;transcript_id=tr177
NC_037328.1	LoRTIA	exon	71325574	71325622	1	+	.	ID=id1262;Parent=tr178;transcript_id=tr178
NC_037328.1	LoRTIA	exon	71326107	71326219	2	+	.	ID=id1249;Parent=tr177;transcript_id=tr177
NC_037328.1	LoRTIA	exon	71326107	71326219	1	+	.	ID=id1263;Parent=tr178;transcript_id=tr178
NC_037328.1	LoRTIA	exon	71327669	71327786	2	+	.	ID=id1250;Parent=tr177;transcript_id=tr177
NC_037328.1	LoRTIA	exon	71327669	71327786	1	+	.	ID=id1264;Parent=tr178;transcript_id=tr178
NC_037328.1	LoRTIA	exon	71329850	71329949	2	+	.	ID=id1251;Parent=tr177;transcript_id=tr177
NC_037328.1	LoRTIA	exon	71329850	71329949	1	+	.	ID=id1265;Parent=tr178;transcript_id=tr178
NC_037328.1	LoRTIA	exon	71332192	71332388	2	+	.	ID=id1252;Parent=tr177;transcript_id=tr177
NC_037328.1	LoRTIA	exon	71332192	71332388	1	+	.	ID=id1266;Parent=tr178;transcript_id=tr178
NC_037328.1	LoRTIA	exon	71341633	71341770	2	+	.	ID=id1253;Parent=tr177;transcript_id=tr177
NC_037328.1	LoRTIA	exon	71341633	71341770	1	+	.	ID=id1267;Parent=tr178;transcript_id=tr178
NC_037328.1	LoRTIA	exon	71342225	71344872	2	+	.	ID=id1254;Parent=tr177;transcript_id=tr177
NC_037328.1	LoRTIA	exon	71342225	71346075	1	+	.	ID=id1268;Parent=tr178;transcript_id=tr178
NC_037328.1	LoRTIA	exon	71403375	71405352	1	-	.	ID=id1269;Parent=tr179;transcript_id=tr179
NC_037328.1	LoRTIA	mRNA	71403375	71410587	1	-	.	ID=tr179;transcript_id=tr179
NC_037328.1	LoRTIA	exon	71405102	71405352	1	-	.	ID=id1273;Parent=tr180;transcript_id=tr180
NC_037328.1	LoRTIA	mRNA	71405102	71410587	1	-	.	ID=tr180;transcript_id=tr180
NC_037328.1	LoRTIA	exon	71405898	71406036	1	-	.	ID=id1270;Parent=tr179;transcript_id=tr179
NC_037328.1	LoRTIA	exon	71405898	71406036	1	-	.	ID=id1274;Parent=tr180;transcript_id=tr180
NC_037328.1	LoRTIA	exon	71408241	71408422	1	-	.	ID=id1271;Parent=tr179;transcript_id=tr179
NC_037328.1	LoRTIA	exon	71408241	71408422	1	-	.	ID=id1275;Parent=tr180;transcript_id=tr180
NC_037328.1	LoRTIA	exon	71410455	71410587	1	-	.	ID=id1272;Parent=tr179;transcript_id=tr179
NC_037328.1	LoRTIA	exon	71410455	71410587	1	-	.	ID=id1276;Parent=tr180;transcript_id=tr180
NC_037328.1	LoRTIA	mRNA	71410720	71411365	2	+	.	ID=tr181;transcript_id=tr181
NC_037328.1	LoRTIA	mRNA	71410737	71411365	2	+	.	ID=tr182;transcript_id=tr182
NC_037328.1	LoRTIA	mRNA	71868302	71869009	54	+	.	ID=tr183;transcript_id=tr183
NC_037328.1	LoRTIA	exon	72100115	72100540	3	+	.	ID=id1277;Parent=tr184;transcript_id=tr184
NC_037328.1	LoRTIA	mRNA	72100115	72120330	3	+	.	ID=tr184;transcript_id=tr184
NC_037328.1	LoRTIA	exon	72100148	72100540	3	+	.	ID=id1283;Parent=tr185;transcript_id=tr185
NC_037328.1	LoRTIA	exon	72100148	72100540	1	+	.	ID=id1289;Parent=tr186;transcript_id=tr186
NC_037328.1	LoRTIA	mRNA	72100148	72111837	1	+	.	ID=tr186;transcript_id=tr186
NC_037328.1	LoRTIA	mRNA	72100148	72120330	3	+	.	ID=tr185;transcript_id=tr185
NC_037328.1	LoRTIA	exon	72108989	72109096	3	+	.	ID=id1278;Parent=tr184;transcript_id=tr184
NC_037328.1	LoRTIA	exon	72108989	72109096	3	+	.	ID=id1284;Parent=tr185;transcript_id=tr185
NC_037328.1	LoRTIA	exon	72108989	72109096	1	+	.	ID=id1290;Parent=tr186;transcript_id=tr186
NC_037328.1	LoRTIA	exon	72111115	72111192	3	+	.	ID=id1279;Parent=tr184;transcript_id=tr184
NC_037328.1	LoRTIA	exon	72111115	72111192	3	+	.	ID=id1285;Parent=tr185;transcript_id=tr185
NC_037328.1	LoRTIA	exon	72111115	72111192	1	+	.	ID=id1291;Parent=tr186;transcript_id=tr186
NC_037328.1	LoRTIA	exon	72111738	72111837	1	+	.	ID=id1292;Parent=tr186;transcript_id=tr186
NC_037328.1	LoRTIA	exon	72111738	72111838	3	+	.	ID=id1280;Parent=tr184;transcript_id=tr184
NC_037328.1	LoRTIA	exon	72111738	72111838	3	+	.	ID=id1286;Parent=tr185;transcript_id=tr185
NC_037328.1	LoRTIA	exon	72116153	72116320	3	+	.	ID=id1281;Parent=tr184;transcript_id=tr184
NC_037328.1	LoRTIA	exon	72116153	72116320	3	+	.	ID=id1287;Parent=tr185;transcript_id=tr185
NC_037328.1	LoRTIA	exon	72117896	72120330	3	+	.	ID=id1282;Parent=tr184;transcript_id=tr184
NC_037328.1	LoRTIA	exon	72117896	72120330	3	+	.	ID=id1288;Parent=tr185;transcript_id=tr185
NC_037328.1	LoRTIA	mRNA	72308177	72308455	2	-	.	ID=tr187;transcript_id=tr187
NC_037328.1	LoRTIA	exon	72877462	72877586	1	+	.	ID=id1293;Parent=tr188;transcript_id=tr188
NC_037328.1	LoRTIA	mRNA	72877462	72900005	1	+	.	ID=tr188;transcript_id=tr188
NC_037328.1	LoRTIA	exon	72878997	72879123	1	+	.	ID=id1294;Parent=tr188;transcript_id=tr188
NC_037328.1	LoRTIA	exon	72880290	72880410	1	+	.	ID=id1295;Parent=tr188;transcript_id=tr188
NC_037328.1	LoRTIA	exon	72880587	72880673	1	+	.	ID=id1296;Parent=tr188;transcript_id=tr188
NC_037328.1	LoRTIA	exon	72881175	72881261	1	+	.	ID=id1297;Parent=tr188;transcript_id=tr188
NC_037328.1	LoRTIA	exon	72885459	72885519	1	+	.	ID=id1298;Parent=tr188;transcript_id=tr188
NC_037328.1	LoRTIA	exon	72886683	72886859	1	+	.	ID=id1299;Parent=tr188;transcript_id=tr188
NC_037328.1	LoRTIA	exon	72891793	72892188	1	+	.	ID=id1300;Parent=tr188;transcript_id=tr188
NC_037328.1	LoRTIA	exon	72892632	72892733	1	+	.	ID=id1301;Parent=tr188;transcript_id=tr188
NC_037328.1	LoRTIA	exon	72892880	72893585	1	+	.	ID=id1302;Parent=tr188;transcript_id=tr188
NC_037328.1	LoRTIA	exon	72895779	72895858	1	+	.	ID=id1303;Parent=tr188;transcript_id=tr188
NC_037328.1	LoRTIA	exon	72897834	72898007	1	+	.	ID=id1304;Parent=tr188;transcript_id=tr188
NC_037328.1	LoRTIA	exon	72899547	72900005	1	+	.	ID=id1305;Parent=tr188;transcript_id=tr188
NC_037328.1	LoRTIA	exon	73048146	73048639	1	+	.	ID=id1306;Parent=tr189;transcript_id=tr189
NC_037328.1	LoRTIA	mRNA	73048146	73127591	1	+	.	ID=tr189;transcript_id=tr189
NC_037328.1	LoRTIA	exon	73049748	73049791	1	+	.	ID=id1307;Parent=tr189;transcript_id=tr189
NC_037328.1	LoRTIA	exon	73069819	73069917	1	+	.	ID=id1308;Parent=tr189;transcript_id=tr189
NC_037328.1	LoRTIA	exon	73070381	73070554	1	+	.	ID=id1309;Parent=tr189;transcript_id=tr189
NC_037328.1	LoRTIA	exon	73071422	73071604	1	+	.	ID=id1310;Parent=tr189;transcript_id=tr189
NC_037328.1	LoRTIA	exon	73071897	73071967	1	+	.	ID=id1311;Parent=tr189;transcript_id=tr189
NC_037328.1	LoRTIA	exon	73073728	73073808	1	+	.	ID=id1312;Parent=tr189;transcript_id=tr189
NC_037328.1	LoRTIA	exon	73074978	73075047	1	+	.	ID=id1313;Parent=tr189;transcript_id=tr189
NC_037328.1	LoRTIA	exon	73077778	73077912	1	+	.	ID=id1314;Parent=tr189;transcript_id=tr189
NC_037328.1	LoRTIA	exon	73078591	73078663	1	+	.	ID=id1315;Parent=tr189;transcript_id=tr189
NC_037328.1	LoRTIA	exon	73081530	73081661	1	+	.	ID=id1316;Parent=tr189;transcript_id=tr189
NC_037328.1	LoRTIA	exon	73082791	73082970	1	+	.	ID=id1317;Parent=tr189;transcript_id=tr189
NC_037328.1	LoRTIA	exon	73083121	73083278	1	+	.	ID=id1318;Parent=tr189;transcript_id=tr189
NC_037328.1	LoRTIA	exon	73083959	73084147	1	+	.	ID=id1319;Parent=tr189;transcript_id=tr189
NC_037328.1	LoRTIA	exon	73085685	73085746	1	+	.	ID=id1320;Parent=tr189;transcript_id=tr189
NC_037328.1	LoRTIA	exon	73089459	73089609	1	+	.	ID=id1321;Parent=tr189;transcript_id=tr189
NC_037328.1	LoRTIA	exon	73092090	73093133	1	+	.	ID=id1322;Parent=tr189;transcript_id=tr189
NC_037328.1	LoRTIA	exon	73093230	73093350	1	+	.	ID=id1323;Parent=tr189;transcript_id=tr189
NC_037328.1	LoRTIA	exon	73096783	73096907	1	+	.	ID=id1324;Parent=tr189;transcript_id=tr189
NC_037328.1	LoRTIA	exon	73098573	73098748	1	+	.	ID=id1325;Parent=tr189;transcript_id=tr189
NC_037328.1	LoRTIA	exon	73099284	73099406	1	+	.	ID=id1326;Parent=tr189;transcript_id=tr189
NC_037328.1	LoRTIA	exon	73099484	73099563	1	+	.	ID=id1327;Parent=tr189;transcript_id=tr189
NC_037328.1	LoRTIA	exon	73100486	73100528	1	+	.	ID=id1328;Parent=tr189;transcript_id=tr189
NC_037328.1	LoRTIA	exon	73100617	73100726	1	+	.	ID=id1329;Parent=tr189;transcript_id=tr189
NC_037328.1	LoRTIA	exon	73101008	73101104	1	+	.	ID=id1330;Parent=tr189;transcript_id=tr189
NC_037328.1	LoRTIA	exon	73102020	73102092	1	+	.	ID=id1331;Parent=tr189;transcript_id=tr189
NC_037328.1	LoRTIA	exon	73103745	73103922	1	+	.	ID=id1332;Parent=tr189;transcript_id=tr189
NC_037328.1	LoRTIA	exon	73104844	73105031	1	+	.	ID=id1333;Parent=tr189;transcript_id=tr189
NC_037328.1	LoRTIA	exon	73110965	73111053	1	+	.	ID=id1334;Parent=tr189;transcript_id=tr189
NC_037328.1	LoRTIA	exon	73116062	73116142	1	+	.	ID=id1335;Parent=tr189;transcript_id=tr189
NC_037328.1	LoRTIA	exon	73124182	73127591	1	+	.	ID=id1336;Parent=tr189;transcript_id=tr189
NC_037328.1	LoRTIA	exon	73362774	73363696	12	-	.	ID=id1337;Parent=tr190;transcript_id=tr190
NC_037328.1	LoRTIA	exon	73362774	73364451	1	-	.	ID=id1341;Parent=tr192;transcript_id=tr192
NC_037328.1	LoRTIA	mRNA	73362774	73365269	12	-	.	ID=tr190;transcript_id=tr190
NC_037328.1	LoRTIA	mRNA	73362774	73365269	1	-	.	ID=tr191;transcript_id=tr191
NC_037328.1	LoRTIA	mRNA	73362774	73365269	1	-	.	ID=tr192;transcript_id=tr192
NC_037328.1	LoRTIA	exon	73364364	73364451	12	-	.	ID=id1338;Parent=tr190;transcript_id=tr190
NC_037328.1	LoRTIA	exon	73364689	73364784	12	-	.	ID=id1339;Parent=tr190;transcript_id=tr190
NC_037328.1	LoRTIA	exon	73364689	73364784	1	-	.	ID=id1342;Parent=tr192;transcript_id=tr192
NC_037328.1	LoRTIA	exon	73364925	73365269	12	-	.	ID=id1340;Parent=tr190;transcript_id=tr190
NC_037328.1	LoRTIA	exon	73364925	73365269	1	-	.	ID=id1343;Parent=tr192;transcript_id=tr192
NC_037328.1	LoRTIA	exon	73708062	73708194	2	+	.	ID=id1344;Parent=tr193;transcript_id=tr193
NC_037328.1	LoRTIA	mRNA	73708062	73711666	2	+	.	ID=tr193;transcript_id=tr193
NC_037328.1	LoRTIA	exon	73710880	73711666	2	+	.	ID=id1345;Parent=tr193;transcript_id=tr193
NC_037328.1	LoRTIA	exon	75925333	75927258	1	-	.	ID=id1346;Parent=tr194;transcript_id=tr194
NC_037328.1	LoRTIA	mRNA	75925333	76006021	1	-	.	ID=tr194;transcript_id=tr194
NC_037328.1	LoRTIA	exon	75926469	75927258	1	-	.	ID=id1357;Parent=tr195;transcript_id=tr195
NC_037328.1	LoRTIA	mRNA	75926469	76006003	1	-	.	ID=tr195;transcript_id=tr195
NC_037328.1	LoRTIA	exon	75926836	75927258	2	-	.	ID=id1368;Parent=tr196;transcript_id=tr196
NC_037328.1	LoRTIA	mRNA	75926836	76006021	2	-	.	ID=tr196;transcript_id=tr196
NC_037328.1	LoRTIA	exon	75929761	75929867	1	-	.	ID=id1347;Parent=tr194;transcript_id=tr194
NC_037328.1	LoRTIA	exon	75929761	75929867	1	-	.	ID=id1358;Parent=tr195;transcript_id=tr195
NC_037328.1	LoRTIA	exon	75929761	75929867	2	-	.	ID=id1369;Parent=tr196;transcript_id=tr196
NC_037328.1	LoRTIA	exon	75934045	75934124	1	-	.	ID=id1348;Parent=tr194;transcript_id=tr194
NC_037328.1	LoRTIA	exon	75934045	75934124	1	-	.	ID=id1359;Parent=tr195;transcript_id=tr195
NC_037328.1	LoRTIA	exon	75934045	75934124	2	-	.	ID=id1370;Parent=tr196;transcript_id=tr196
NC_037328.1	LoRTIA	exon	75936748	75936852	1	-	.	ID=id1349;Parent=tr194;transcript_id=tr194
NC_037328.1	LoRTIA	exon	75936748	75936852	1	-	.	ID=id1360;Parent=tr195;transcript_id=tr195
NC_037328.1	LoRTIA	exon	75936748	75936852	2	-	.	ID=id1371;Parent=tr196;transcript_id=tr196
NC_037328.1	LoRTIA	exon	75936938	75936982	1	-	.	ID=id1350;Parent=tr194;transcript_id=tr194
NC_037328.1	LoRTIA	exon	75936938	75936982	1	-	.	ID=id1361;Parent=tr195;transcript_id=tr195
NC_037328.1	LoRTIA	exon	75936938	75936982	2	-	.	ID=id1372;Parent=tr196;transcript_id=tr196
NC_037328.1	LoRTIA	exon	75942404	75942519	1	-	.	ID=id1351;Parent=tr194;transcript_id=tr194
NC_037328.1	LoRTIA	exon	75942404	75942519	1	-	.	ID=id1362;Parent=tr195;transcript_id=tr195
NC_037328.1	LoRTIA	exon	75942404	75942519	2	-	.	ID=id1373;Parent=tr196;transcript_id=tr196
NC_037328.1	LoRTIA	exon	75956109	75956226	1	-	.	ID=id1352;Parent=tr194;transcript_id=tr194
NC_037328.1	LoRTIA	exon	75956109	75956226	1	-	.	ID=id1363;Parent=tr195;transcript_id=tr195
NC_037328.1	LoRTIA	exon	75956109	75956226	2	-	.	ID=id1374;Parent=tr196;transcript_id=tr196
NC_037328.1	LoRTIA	exon	75967007	75967097	1	-	.	ID=id1353;Parent=tr194;transcript_id=tr194
NC_037328.1	LoRTIA	exon	75967007	75967097	1	-	.	ID=id1364;Parent=tr195;transcript_id=tr195
NC_037328.1	LoRTIA	exon	75967007	75967097	2	-	.	ID=id1375;Parent=tr196;transcript_id=tr196
NC_037328.1	LoRTIA	exon	75970302	75970428	1	-	.	ID=id1354;Parent=tr194;transcript_id=tr194
NC_037328.1	LoRTIA	exon	75970302	75970428	1	-	.	ID=id1365;Parent=tr195;transcript_id=tr195
NC_037328.1	LoRTIA	exon	75970302	75970428	2	-	.	ID=id1376;Parent=tr196;transcript_id=tr196
NC_037328.1	LoRTIA	exon	75971266	75971328	1	-	.	ID=id1355;Parent=tr194;transcript_id=tr194
NC_037328.1	LoRTIA	exon	75971266	75971328	1	-	.	ID=id1366;Parent=tr195;transcript_id=tr195
NC_037328.1	LoRTIA	exon	75971266	75971328	2	-	.	ID=id1377;Parent=tr196;transcript_id=tr196
NC_037328.1	LoRTIA	exon	76005732	76006003	1	-	.	ID=id1367;Parent=tr195;transcript_id=tr195
NC_037328.1	LoRTIA	exon	76005732	76006021	1	-	.	ID=id1356;Parent=tr194;transcript_id=tr194
NC_037328.1	LoRTIA	exon	76005732	76006021	2	-	.	ID=id1378;Parent=tr196;transcript_id=tr196
NC_037328.1	LoRTIA	mRNA	76416077	76417100	1	-	.	ID=tr200;transcript_id=tr200
NC_037328.1	LoRTIA	mRNA	76416077	76417137	2	-	.	ID=tr198;transcript_id=tr198
NC_037328.1	LoRTIA	mRNA	76416077	76417770	1	-	.	ID=tr199;transcript_id=tr199
NC_037328.1	LoRTIA	mRNA	76416077	76417842	436	-	.	ID=tr197;transcript_id=tr197
NC_037328.1	LoRTIA	mRNA	76416121	76417842	9	-	.	ID=tr201;transcript_id=tr201
NC_037328.1	LoRTIA	exon	77130195	77130830	1	+	.	ID=id1379;Parent=tr202;transcript_id=tr202
NC_037328.1	LoRTIA	exon	77130195	77130830	4	+	.	ID=id1393;Parent=tr203;transcript_id=tr203
NC_037328.1	LoRTIA	exon	77130195	77130830	1	+	.	ID=id1408;Parent=tr204;transcript_id=tr204
NC_037328.1	LoRTIA	exon	77130195	77130830	1	+	.	ID=id1422;Parent=tr205;transcript_id=tr205
NC_037328.1	LoRTIA	mRNA	77130195	77308707	1	+	.	ID=tr202;transcript_id=tr202
NC_037328.1	LoRTIA	mRNA	77130195	77308707	1	+	.	ID=tr204;transcript_id=tr204
NC_037328.1	LoRTIA	mRNA	77130195	77308707	1	+	.	ID=tr205;transcript_id=tr205
NC_037328.1	LoRTIA	mRNA	77130195	77309567	4	+	.	ID=tr203;transcript_id=tr203
NC_037328.1	LoRTIA	exon	77262554	77262706	1	+	.	ID=id1380;Parent=tr202;transcript_id=tr202
NC_037328.1	LoRTIA	exon	77262554	77262706	4	+	.	ID=id1394;Parent=tr203;transcript_id=tr203
NC_037328.1	LoRTIA	exon	77262554	77262706	1	+	.	ID=id1409;Parent=tr204;transcript_id=tr204
NC_037328.1	LoRTIA	exon	77262554	77262706	1	+	.	ID=id1423;Parent=tr205;transcript_id=tr205
NC_037328.1	LoRTIA	exon	77264902	77265091	1	+	.	ID=id1381;Parent=tr202;transcript_id=tr202
NC_037328.1	LoRTIA	exon	77264902	77265091	4	+	.	ID=id1395;Parent=tr203;transcript_id=tr203
NC_037328.1	LoRTIA	exon	77264902	77265091	1	+	.	ID=id1410;Parent=tr204;transcript_id=tr204
NC_037328.1	LoRTIA	exon	77264902	77265091	1	+	.	ID=id1424;Parent=tr205;transcript_id=tr205
NC_037328.1	LoRTIA	exon	77275199	77275330	1	+	.	ID=id1382;Parent=tr202;transcript_id=tr202
NC_037328.1	LoRTIA	exon	77275199	77275330	4	+	.	ID=id1396;Parent=tr203;transcript_id=tr203
NC_037328.1	LoRTIA	exon	77275199	77275330	1	+	.	ID=id1411;Parent=tr204;transcript_id=tr204
NC_037328.1	LoRTIA	exon	77275199	77275330	1	+	.	ID=id1425;Parent=tr205;transcript_id=tr205
NC_037328.1	LoRTIA	exon	77277135	77277277	1	+	.	ID=id1383;Parent=tr202;transcript_id=tr202
NC_037328.1	LoRTIA	exon	77277135	77277277	4	+	.	ID=id1397;Parent=tr203;transcript_id=tr203
NC_037328.1	LoRTIA	exon	77277135	77277277	1	+	.	ID=id1412;Parent=tr204;transcript_id=tr204
NC_037328.1	LoRTIA	exon	77277135	77277277	1	+	.	ID=id1426;Parent=tr205;transcript_id=tr205
NC_037328.1	LoRTIA	exon	77278130	77278219	1	+	.	ID=id1384;Parent=tr202;transcript_id=tr202
NC_037328.1	LoRTIA	exon	77278130	77278219	4	+	.	ID=id1398;Parent=tr203;transcript_id=tr203
NC_037328.1	LoRTIA	exon	77278130	77278219	1	+	.	ID=id1413;Parent=tr204;transcript_id=tr204
NC_037328.1	LoRTIA	exon	77278130	77278219	1	+	.	ID=id1427;Parent=tr205;transcript_id=tr205
NC_037328.1	LoRTIA	exon	77280057	77280097	1	+	.	ID=id1385;Parent=tr202;transcript_id=tr202
NC_037328.1	LoRTIA	exon	77280057	77280097	4	+	.	ID=id1399;Parent=tr203;transcript_id=tr203
NC_037328.1	LoRTIA	exon	77280057	77280097	1	+	.	ID=id1414;Parent=tr204;transcript_id=tr204
NC_037328.1	LoRTIA	exon	77280057	77280097	1	+	.	ID=id1428;Parent=tr205;transcript_id=tr205
NC_037328.1	LoRTIA	exon	77282405	77282499	1	+	.	ID=id1386;Parent=tr202;transcript_id=tr202
NC_037328.1	LoRTIA	exon	77282405	77282499	4	+	.	ID=id1400;Parent=tr203;transcript_id=tr203
NC_037328.1	LoRTIA	exon	77282405	77282499	1	+	.	ID=id1415;Parent=tr204;transcript_id=tr204
NC_037328.1	LoRTIA	exon	77282405	77282499	1	+	.	ID=id1429;Parent=tr205;transcript_id=tr205
NC_037328.1	LoRTIA	exon	77289015	77289142	4	+	.	ID=id1401;Parent=tr203;transcript_id=tr203
NC_037328.1	LoRTIA	exon	77289015	77289142	1	+	.	ID=id1416;Parent=tr204;transcript_id=tr204
NC_037328.1	LoRTIA	exon	77289015	77289142	1	+	.	ID=id1430;Parent=tr205;transcript_id=tr205
NC_037328.1	LoRTIA	exon	77289015	77290028	1	+	.	ID=id1387;Parent=tr202;transcript_id=tr202
NC_037328.1	LoRTIA	exon	77289933	77290028	4	+	.	ID=id1402;Parent=tr203;transcript_id=tr203
NC_037328.1	LoRTIA	exon	77289933	77290028	1	+	.	ID=id1417;Parent=tr204;transcript_id=tr204
NC_037328.1	LoRTIA	exon	77289933	77290028	1	+	.	ID=id1431;Parent=tr205;transcript_id=tr205
NC_037328.1	LoRTIA	exon	77290592	77290742	1	+	.	ID=id1388;Parent=tr202;transcript_id=tr202
NC_037328.1	LoRTIA	exon	77290592	77290742	4	+	.	ID=id1403;Parent=tr203;transcript_id=tr203
NC_037328.1	LoRTIA	exon	77290592	77290742	1	+	.	ID=id1418;Parent=tr204;transcript_id=tr204
NC_037328.1	LoRTIA	exon	77290592	77290742	1	+	.	ID=id1432;Parent=tr205;transcript_id=tr205
NC_037328.1	LoRTIA	exon	77291621	77291738	1	+	.	ID=id1389;Parent=tr202;transcript_id=tr202
NC_037328.1	LoRTIA	exon	77291621	77291738	4	+	.	ID=id1404;Parent=tr203;transcript_id=tr203
NC_037328.1	LoRTIA	exon	77291621	77291738	1	+	.	ID=id1419;Parent=tr204;transcript_id=tr204
NC_037328.1	LoRTIA	exon	77291621	77291738	1	+	.	ID=id1433;Parent=tr205;transcript_id=tr205
NC_037328.1	LoRTIA	exon	77292915	77292990	1	+	.	ID=id1390;Parent=tr202;transcript_id=tr202
NC_037328.1	LoRTIA	exon	77292915	77292990	4	+	.	ID=id1405;Parent=tr203;transcript_id=tr203
NC_037328.1	LoRTIA	exon	77292915	77292990	1	+	.	ID=id1434;Parent=tr205;transcript_id=tr205
NC_037328.1	LoRTIA	exon	77300381	77300521	1	+	.	ID=id1391;Parent=tr202;transcript_id=tr202
NC_037328.1	LoRTIA	exon	77300381	77300521	4	+	.	ID=id1406;Parent=tr203;transcript_id=tr203
NC_037328.1	LoRTIA	exon	77300381	77300521	1	+	.	ID=id1420;Parent=tr204;transcript_id=tr204
NC_037328.1	LoRTIA	exon	77300381	77300521	1	+	.	ID=id1435;Parent=tr205;transcript_id=tr205
NC_037328.1	LoRTIA	exon	77308495	77308707	1	+	.	ID=id1392;Parent=tr202;transcript_id=tr202
NC_037328.1	LoRTIA	exon	77308495	77308707	1	+	.	ID=id1421;Parent=tr204;transcript_id=tr204
NC_037328.1	LoRTIA	exon	77308495	77308707	1	+	.	ID=id1436;Parent=tr205;transcript_id=tr205
NC_037328.1	LoRTIA	exon	77308495	77309567	4	+	.	ID=id1407;Parent=tr203;transcript_id=tr203
NC_037328.1	LoRTIA	mRNA	77656318	77656558	2	+	.	ID=tr206;transcript_id=tr206
NC_037328.1	LoRTIA	exon	80452916	80453151	4	+	.	ID=id1437;Parent=tr207;transcript_id=tr207
NC_037328.1	LoRTIA	mRNA	80452916	80467442	4	+	.	ID=tr207;transcript_id=tr207
NC_037328.1	LoRTIA	exon	80454227	80454379	4	+	.	ID=id1438;Parent=tr207;transcript_id=tr207
NC_037328.1	LoRTIA	exon	80457303	80457381	4	+	.	ID=id1439;Parent=tr207;transcript_id=tr207
NC_037328.1	LoRTIA	exon	80461106	80461185	4	+	.	ID=id1440;Parent=tr207;transcript_id=tr207
NC_037328.1	LoRTIA	exon	80462808	80462927	4	+	.	ID=id1441;Parent=tr207;transcript_id=tr207
NC_037328.1	LoRTIA	exon	80465159	80465302	4	+	.	ID=id1442;Parent=tr207;transcript_id=tr207
NC_037328.1	LoRTIA	exon	80465474	80465594	4	+	.	ID=id1443;Parent=tr207;transcript_id=tr207
NC_037328.1	LoRTIA	exon	80466079	80466204	4	+	.	ID=id1444;Parent=tr207;transcript_id=tr207
NC_037328.1	LoRTIA	exon	80466926	80467007	1	+	.	ID=id1448;Parent=tr208;transcript_id=tr208
NC_037328.1	LoRTIA	exon	80466926	80467197	1	+	.	ID=id1451;Parent=tr209;transcript_id=tr209
NC_037328.1	LoRTIA	mRNA	80466926	80467442	1	+	.	ID=tr208;transcript_id=tr208
NC_037328.1	LoRTIA	mRNA	80466926	80467442	1	+	.	ID=tr209;transcript_id=tr209
NC_037328.1	LoRTIA	exon	80466927	80467007	4	+	.	ID=id1445;Parent=tr207;transcript_id=tr207
NC_037328.1	LoRTIA	exon	80467081	80467197	4	+	.	ID=id1446;Parent=tr207;transcript_id=tr207
NC_037328.1	LoRTIA	exon	80467081	80467197	1	+	.	ID=id1449;Parent=tr208;transcript_id=tr208
NC_037328.1	LoRTIA	exon	80467287	80467442	4	+	.	ID=id1447;Parent=tr207;transcript_id=tr207
NC_037328.1	LoRTIA	exon	80467287	80467442	1	+	.	ID=id1450;Parent=tr208;transcript_id=tr208
NC_037328.1	LoRTIA	exon	80467287	80467442	1	+	.	ID=id1452;Parent=tr209;transcript_id=tr209
NC_037328.1	LoRTIA	exon	80467440	80468220	1	-	.	ID=id1453;Parent=tr211;transcript_id=tr211
NC_037328.1	LoRTIA	exon	80467440	80468220	1	-	.	ID=id1463;Parent=tr212;transcript_id=tr212
NC_037328.1	LoRTIA	exon	80467440	80468220	2	-	.	ID=id1473;Parent=tr213;transcript_id=tr213
NC_037328.1	LoRTIA	exon	80467440	80468220	1	-	.	ID=id1496;Parent=tr215;transcript_id=tr215
NC_037328.1	LoRTIA	exon	80467440	80469041	1	-	.	ID=id1485;Parent=tr214;transcript_id=tr214
NC_037328.1	LoRTIA	mRNA	80467440	80473755	1	-	.	ID=tr210;transcript_id=tr210
NC_037328.1	LoRTIA	mRNA	80467440	80473755	1	-	.	ID=tr211;transcript_id=tr211
NC_037328.1	LoRTIA	mRNA	80467440	80473755	1	-	.	ID=tr212;transcript_id=tr212
NC_037328.1	LoRTIA	mRNA	80467440	80473755	2	-	.	ID=tr213;transcript_id=tr213
NC_037328.1	LoRTIA	mRNA	80467440	80473755	1	-	.	ID=tr214;transcript_id=tr214
NC_037328.1	LoRTIA	mRNA	80467440	80473755	1	-	.	ID=tr215;transcript_id=tr215
NC_037328.1	LoRTIA	exon	80467578	80468220	1	-	.	ID=id1505;Parent=tr216;transcript_id=tr216
NC_037328.1	LoRTIA	mRNA	80467578	80473755	1	-	.	ID=tr216;transcript_id=tr216
NC_037328.1	LoRTIA	exon	80468931	80469041	1	-	.	ID=id1454;Parent=tr211;transcript_id=tr211
NC_037328.1	LoRTIA	exon	80468931	80469041	1	-	.	ID=id1464;Parent=tr212;transcript_id=tr212
NC_037328.1	LoRTIA	exon	80468931	80469041	2	-	.	ID=id1474;Parent=tr213;transcript_id=tr213
NC_037328.1	LoRTIA	exon	80468935	80469041	1	-	.	ID=id1506;Parent=tr216;transcript_id=tr216
NC_037328.1	LoRTIA	exon	80468935	80469555	1	-	.	ID=id1497;Parent=tr215;transcript_id=tr215
NC_037328.1	LoRTIA	exon	80469476	80469555	1	-	.	ID=id1455;Parent=tr211;transcript_id=tr211
NC_037328.1	LoRTIA	exon	80469476	80469555	1	-	.	ID=id1465;Parent=tr212;transcript_id=tr212
NC_037328.1	LoRTIA	exon	80469476	80469555	2	-	.	ID=id1475;Parent=tr213;transcript_id=tr213
NC_037328.1	LoRTIA	exon	80469476	80469555	1	-	.	ID=id1486;Parent=tr214;transcript_id=tr214
NC_037328.1	LoRTIA	exon	80469476	80469555	1	-	.	ID=id1507;Parent=tr216;transcript_id=tr216
NC_037328.1	LoRTIA	exon	80469928	80470017	1	-	.	ID=id1456;Parent=tr211;transcript_id=tr211
NC_037328.1	LoRTIA	exon	80469928	80470017	2	-	.	ID=id1476;Parent=tr213;transcript_id=tr213
NC_037328.1	LoRTIA	exon	80469928	80470017	1	-	.	ID=id1487;Parent=tr214;transcript_id=tr214
NC_037328.1	LoRTIA	exon	80469928	80470017	1	-	.	ID=id1508;Parent=tr216;transcript_id=tr216
NC_037328.1	LoRTIA	exon	80469928	80470399	1	-	.	ID=id1466;Parent=tr212;transcript_id=tr212
NC_037328.1	LoRTIA	exon	80469928	80470399	1	-	.	ID=id1498;Parent=tr215;transcript_id=tr215
NC_037328.1	LoRTIA	exon	80470262	80470399	1	-	.	ID=id1457;Parent=tr211;transcript_id=tr211
NC_037328.1	LoRTIA	exon	80470262	80470399	2	-	.	ID=id1477;Parent=tr213;transcript_id=tr213
NC_037328.1	LoRTIA	exon	80470262	80470399	1	-	.	ID=id1488;Parent=tr214;transcript_id=tr214
NC_037328.1	LoRTIA	exon	80470262	80470399	1	-	.	ID=id1509;Parent=tr216;transcript_id=tr216
NC_037328.1	LoRTIA	exon	80470700	80470843	2	-	.	ID=id1478;Parent=tr213;transcript_id=tr213
NC_037328.1	LoRTIA	exon	80470700	80470843	1	-	.	ID=id1489;Parent=tr214;transcript_id=tr214
NC_037328.1	LoRTIA	exon	80470700	80470843	1	-	.	ID=id1499;Parent=tr215;transcript_id=tr215
NC_037328.1	LoRTIA	exon	80470700	80470843	1	-	.	ID=id1510;Parent=tr216;transcript_id=tr216
NC_037328.1	LoRTIA	exon	80470700	80471168	1	-	.	ID=id1458;Parent=tr211;transcript_id=tr211
NC_037328.1	LoRTIA	exon	80470700	80471168	1	-	.	ID=id1467;Parent=tr212;transcript_id=tr212
NC_037328.1	LoRTIA	exon	80471059	80471168	2	-	.	ID=id1479;Parent=tr213;transcript_id=tr213
NC_037328.1	LoRTIA	exon	80471059	80471168	1	-	.	ID=id1490;Parent=tr214;transcript_id=tr214
NC_037328.1	LoRTIA	exon	80471059	80471168	1	-	.	ID=id1500;Parent=tr215;transcript_id=tr215
NC_037328.1	LoRTIA	exon	80471059	80471168	1	-	.	ID=id1511;Parent=tr216;transcript_id=tr216
NC_037328.1	LoRTIA	exon	80471263	80471431	1	-	.	ID=id1459;Parent=tr211;transcript_id=tr211
NC_037328.1	LoRTIA	exon	80471263	80471431	1	-	.	ID=id1468;Parent=tr212;transcript_id=tr212
NC_037328.1	LoRTIA	exon	80471263	80471431	2	-	.	ID=id1480;Parent=tr213;transcript_id=tr213
NC_037328.1	LoRTIA	exon	80471263	80471431	1	-	.	ID=id1491;Parent=tr214;transcript_id=tr214
NC_037328.1	LoRTIA	exon	80471263	80471431	1	-	.	ID=id1501;Parent=tr215;transcript_id=tr215
NC_037328.1	LoRTIA	exon	80471263	80471431	1	-	.	ID=id1512;Parent=tr216;transcript_id=tr216
NC_037328.1	LoRTIA	exon	80472190	80472329	1	-	.	ID=id1469;Parent=tr212;transcript_id=tr212
NC_037328.1	LoRTIA	exon	80472190	80472329	2	-	.	ID=id1481;Parent=tr213;transcript_id=tr213
NC_037328.1	LoRTIA	exon	80472190	80472329	1	-	.	ID=id1492;Parent=tr214;transcript_id=tr214
NC_037328.1	LoRTIA	exon	80472190	80472329	1	-	.	ID=id1513;Parent=tr216;transcript_id=tr216
NC_037328.1	LoRTIA	exon	80472622	80472752	1	-	.	ID=id1502;Parent=tr215;transcript_id=tr215
NC_037328.1	LoRTIA	exon	80472622	80472754	1	-	.	ID=id1460;Parent=tr211;transcript_id=tr211
NC_037328.1	LoRTIA	exon	80472622	80472754	1	-	.	ID=id1470;Parent=tr212;transcript_id=tr212
NC_037328.1	LoRTIA	exon	80472622	80472754	2	-	.	ID=id1482;Parent=tr213;transcript_id=tr213
NC_037328.1	LoRTIA	exon	80472622	80472754	1	-	.	ID=id1493;Parent=tr214;transcript_id=tr214
NC_037328.1	LoRTIA	exon	80472622	80472754	1	-	.	ID=id1514;Parent=tr216;transcript_id=tr216
NC_037328.1	LoRTIA	exon	80472844	80472889	1	-	.	ID=id1461;Parent=tr211;transcript_id=tr211
NC_037328.1	LoRTIA	exon	80472844	80472889	2	-	.	ID=id1483;Parent=tr213;transcript_id=tr213
NC_037328.1	LoRTIA	exon	80472844	80472889	1	-	.	ID=id1494;Parent=tr214;transcript_id=tr214
NC_037328.1	LoRTIA	exon	80472844	80472889	1	-	.	ID=id1503;Parent=tr215;transcript_id=tr215
NC_037328.1	LoRTIA	exon	80472844	80472889	1	-	.	ID=id1515;Parent=tr216;transcript_id=tr216
NC_037328.1	LoRTIA	exon	80472844	80472892	1	-	.	ID=id1471;Parent=tr212;transcript_id=tr212
NC_037328.1	LoRTIA	exon	80473693	80473755	1	-	.	ID=id1462;Parent=tr211;transcript_id=tr211
NC_037328.1	LoRTIA	exon	80473693	80473755	1	-	.	ID=id1472;Parent=tr212;transcript_id=tr212
NC_037328.1	LoRTIA	exon	80473693	80473755	2	-	.	ID=id1484;Parent=tr213;transcript_id=tr213
NC_037328.1	LoRTIA	exon	80473693	80473755	1	-	.	ID=id1495;Parent=tr214;transcript_id=tr214
NC_037328.1	LoRTIA	exon	80473693	80473755	1	-	.	ID=id1504;Parent=tr215;transcript_id=tr215
NC_037328.1	LoRTIA	exon	80473693	80473755	1	-	.	ID=id1516;Parent=tr216;transcript_id=tr216
NC_037328.1	LoRTIA	exon	80643740	80644183	2	-	.	ID=id1517;Parent=tr217;transcript_id=tr217
NC_037328.1	LoRTIA	exon	80643740	80644183	1	-	.	ID=id1527;Parent=tr218;transcript_id=tr218
NC_037328.1	LoRTIA	mRNA	80643740	80661912	2	-	.	ID=tr217;transcript_id=tr217
NC_037328.1	LoRTIA	mRNA	80643740	80661912	1	-	.	ID=tr218;transcript_id=tr218
NC_037328.1	LoRTIA	exon	80644640	80644799	2	-	.	ID=id1518;Parent=tr217;transcript_id=tr217
NC_037328.1	LoRTIA	exon	80644640	80644799	1	-	.	ID=id1528;Parent=tr218;transcript_id=tr218
NC_037328.1	LoRTIA	exon	80645023	80645134	2	-	.	ID=id1519;Parent=tr217;transcript_id=tr217
NC_037328.1	LoRTIA	exon	80645023	80647109	1	-	.	ID=id1529;Parent=tr218;transcript_id=tr218
NC_037328.1	LoRTIA	exon	80646112	80646169	2	-	.	ID=id1520;Parent=tr217;transcript_id=tr217
NC_037328.1	LoRTIA	exon	80647027	80647109	2	-	.	ID=id1521;Parent=tr217;transcript_id=tr217
NC_037328.1	LoRTIA	exon	80647862	80648004	2	-	.	ID=id1522;Parent=tr217;transcript_id=tr217
NC_037328.1	LoRTIA	exon	80647862	80648004	1	-	.	ID=id1530;Parent=tr218;transcript_id=tr218
NC_037328.1	LoRTIA	exon	80649675	80649807	2	-	.	ID=id1523;Parent=tr217;transcript_id=tr217
NC_037328.1	LoRTIA	exon	80649675	80649807	1	-	.	ID=id1531;Parent=tr218;transcript_id=tr218
NC_037328.1	LoRTIA	exon	80652115	80652212	2	-	.	ID=id1524;Parent=tr217;transcript_id=tr217
NC_037328.1	LoRTIA	exon	80652115	80652212	1	-	.	ID=id1532;Parent=tr218;transcript_id=tr218
NC_037328.1	LoRTIA	exon	80657749	80657905	2	-	.	ID=id1525;Parent=tr217;transcript_id=tr217
NC_037328.1	LoRTIA	exon	80657749	80657905	1	-	.	ID=id1533;Parent=tr218;transcript_id=tr218
NC_037328.1	LoRTIA	exon	80661692	80661912	2	-	.	ID=id1526;Parent=tr217;transcript_id=tr217
NC_037328.1	LoRTIA	exon	80661692	80661912	1	-	.	ID=id1534;Parent=tr218;transcript_id=tr218
NC_037328.1	LoRTIA	exon	81288263	81288451	1	+	.	ID=id1535;Parent=tr219;transcript_id=tr219
NC_037328.1	LoRTIA	exon	81288263	81288451	1	+	.	ID=id1544;Parent=tr220;transcript_id=tr220
NC_037328.1	LoRTIA	exon	81288263	81288451	1	+	.	ID=id1553;Parent=tr221;transcript_id=tr221
NC_037328.1	LoRTIA	exon	81288263	81288451	1	+	.	ID=id1562;Parent=tr222;transcript_id=tr222
NC_037328.1	LoRTIA	mRNA	81288263	81307982	1	+	.	ID=tr220;transcript_id=tr220
NC_037328.1	LoRTIA	mRNA	81288263	81307982	1	+	.	ID=tr221;transcript_id=tr221
NC_037328.1	LoRTIA	mRNA	81288263	81308567	1	+	.	ID=tr219;transcript_id=tr219
NC_037328.1	LoRTIA	mRNA	81288263	81308567	1	+	.	ID=tr222;transcript_id=tr222
NC_037328.1	LoRTIA	exon	81288290	81288451	1	+	.	ID=id1571;Parent=tr223;transcript_id=tr223
NC_037328.1	LoRTIA	exon	81288290	81288451	2	+	.	ID=id1580;Parent=tr224;transcript_id=tr224
NC_037328.1	LoRTIA	mRNA	81288290	81307982	1	+	.	ID=tr223;transcript_id=tr223
NC_037328.1	LoRTIA	mRNA	81288290	81308567	2	+	.	ID=tr224;transcript_id=tr224
NC_037328.1	LoRTIA	exon	81299736	81299869	1	+	.	ID=id1536;Parent=tr219;transcript_id=tr219
NC_037328.1	LoRTIA	exon	81299736	81299869	1	+	.	ID=id1545;Parent=tr220;transcript_id=tr220
NC_037328.1	LoRTIA	exon	81299736	81299869	1	+	.	ID=id1554;Parent=tr221;transcript_id=tr221
NC_037328.1	LoRTIA	exon	81299736	81299869	1	+	.	ID=id1563;Parent=tr222;transcript_id=tr222
NC_037328.1	LoRTIA	exon	81299736	81299869	1	+	.	ID=id1572;Parent=tr223;transcript_id=tr223
NC_037328.1	LoRTIA	exon	81299736	81299869	2	+	.	ID=id1581;Parent=tr224;transcript_id=tr224
NC_037328.1	LoRTIA	exon	81300924	81301086	1	+	.	ID=id1537;Parent=tr219;transcript_id=tr219
NC_037328.1	LoRTIA	exon	81300924	81301086	1	+	.	ID=id1546;Parent=tr220;transcript_id=tr220
NC_037328.1	LoRTIA	exon	81300924	81301086	1	+	.	ID=id1555;Parent=tr221;transcript_id=tr221
NC_037328.1	LoRTIA	exon	81300924	81301086	1	+	.	ID=id1564;Parent=tr222;transcript_id=tr222
NC_037328.1	LoRTIA	exon	81300924	81301086	1	+	.	ID=id1573;Parent=tr223;transcript_id=tr223
NC_037328.1	LoRTIA	exon	81300924	81301086	2	+	.	ID=id1582;Parent=tr224;transcript_id=tr224
NC_037328.1	LoRTIA	exon	81302409	81302597	1	+	.	ID=id1538;Parent=tr219;transcript_id=tr219
NC_037328.1	LoRTIA	exon	81302409	81302597	1	+	.	ID=id1547;Parent=tr220;transcript_id=tr220
NC_037328.1	LoRTIA	exon	81302409	81302597	1	+	.	ID=id1556;Parent=tr221;transcript_id=tr221
NC_037328.1	LoRTIA	exon	81302409	81302597	1	+	.	ID=id1565;Parent=tr222;transcript_id=tr222
NC_037328.1	LoRTIA	exon	81302409	81302597	1	+	.	ID=id1574;Parent=tr223;transcript_id=tr223
NC_037328.1	LoRTIA	exon	81302409	81302597	2	+	.	ID=id1583;Parent=tr224;transcript_id=tr224
NC_037328.1	LoRTIA	exon	81304467	81304582	1	+	.	ID=id1539;Parent=tr219;transcript_id=tr219
NC_037328.1	LoRTIA	exon	81304467	81304582	1	+	.	ID=id1548;Parent=tr220;transcript_id=tr220
NC_037328.1	LoRTIA	exon	81304467	81304582	1	+	.	ID=id1557;Parent=tr221;transcript_id=tr221
NC_037328.1	LoRTIA	exon	81304467	81304582	1	+	.	ID=id1566;Parent=tr222;transcript_id=tr222
NC_037328.1	LoRTIA	exon	81304467	81304582	1	+	.	ID=id1575;Parent=tr223;transcript_id=tr223
NC_037328.1	LoRTIA	exon	81304467	81304582	2	+	.	ID=id1584;Parent=tr224;transcript_id=tr224
NC_037328.1	LoRTIA	exon	81304889	81304966	1	+	.	ID=id1549;Parent=tr220;transcript_id=tr220
NC_037328.1	LoRTIA	exon	81304889	81304972	1	+	.	ID=id1540;Parent=tr219;transcript_id=tr219
NC_037328.1	LoRTIA	exon	81304889	81304972	1	+	.	ID=id1558;Parent=tr221;transcript_id=tr221
NC_037328.1	LoRTIA	exon	81304889	81304972	1	+	.	ID=id1567;Parent=tr222;transcript_id=tr222
NC_037328.1	LoRTIA	exon	81304889	81304972	1	+	.	ID=id1576;Parent=tr223;transcript_id=tr223
NC_037328.1	LoRTIA	exon	81304889	81304972	2	+	.	ID=id1585;Parent=tr224;transcript_id=tr224
NC_037328.1	LoRTIA	exon	81306181	81306240	1	+	.	ID=id1541;Parent=tr219;transcript_id=tr219
NC_037328.1	LoRTIA	exon	81306181	81306240	1	+	.	ID=id1550;Parent=tr220;transcript_id=tr220
NC_037328.1	LoRTIA	exon	81306181	81306240	1	+	.	ID=id1559;Parent=tr221;transcript_id=tr221
NC_037328.1	LoRTIA	exon	81306181	81306240	1	+	.	ID=id1568;Parent=tr222;transcript_id=tr222
NC_037328.1	LoRTIA	exon	81306181	81306240	1	+	.	ID=id1577;Parent=tr223;transcript_id=tr223
NC_037328.1	LoRTIA	exon	81306181	81306240	2	+	.	ID=id1586;Parent=tr224;transcript_id=tr224
NC_037328.1	LoRTIA	exon	81307010	81307083	1	+	.	ID=id1542;Parent=tr219;transcript_id=tr219
NC_037328.1	LoRTIA	exon	81307010	81307083	1	+	.	ID=id1551;Parent=tr220;transcript_id=tr220
NC_037328.1	LoRTIA	exon	81307010	81307083	1	+	.	ID=id1560;Parent=tr221;transcript_id=tr221
NC_037328.1	LoRTIA	exon	81307010	81307083	1	+	.	ID=id1578;Parent=tr223;transcript_id=tr223
NC_037328.1	LoRTIA	exon	81307010	81307083	2	+	.	ID=id1587;Parent=tr224;transcript_id=tr224
NC_037328.1	LoRTIA	exon	81307013	81307083	1	+	.	ID=id1569;Parent=tr222;transcript_id=tr222
NC_037328.1	LoRTIA	exon	81307561	81307982	1	+	.	ID=id1552;Parent=tr220;transcript_id=tr220
NC_037328.1	LoRTIA	exon	81307561	81307982	1	+	.	ID=id1561;Parent=tr221;transcript_id=tr221
NC_037328.1	LoRTIA	exon	81307561	81307982	1	+	.	ID=id1579;Parent=tr223;transcript_id=tr223
NC_037328.1	LoRTIA	exon	81307561	81308567	1	+	.	ID=id1543;Parent=tr219;transcript_id=tr219
NC_037328.1	LoRTIA	exon	81307561	81308567	1	+	.	ID=id1570;Parent=tr222;transcript_id=tr222
[truncated: 130,530 more rows]
