# Supplementary material for: Time course profiling of host cell response to herpesvirus infection using nanopore and synthetic long-read transcriptome sequencing
Source: Sci Rep. 2021 Jul 9;11:14219. doi: 10.1038/s41598-021-93142-7 (PMC8270970; doi:10.1038/s41598-021-93142-7)
Supplement: Supplementary file 8 — Supplementary Data Item. [file 41598_2021_93142_MOESM8_ESM.zip › Supplementary Data Item S1/B_taurus_Mi_C_4h_bc5.gff3]

NC_006853.1	LoRTIA	mRNA	432	1074	33	+	.	ID=tr17456;transcript_id=tr17456
NC_006853.1	LoRTIA	mRNA	432	1172	1	+	.	ID=tr17458;transcript_id=tr17458
NC_006853.1	LoRTIA	mRNA	432	1193	3	+	.	ID=tr17457;transcript_id=tr17457
NC_006853.1	LoRTIA	mRNA	537	1074	6	+	.	ID=tr17459;transcript_id=tr17459
NC_006853.1	LoRTIA	mRNA	537	1193	1	+	.	ID=tr17460;transcript_id=tr17460
NC_006853.1	LoRTIA	mRNA	590	1074	4	+	.	ID=tr17461;transcript_id=tr17461
NC_006853.1	LoRTIA	mRNA	590	1193	1	+	.	ID=tr17462;transcript_id=tr17462
NC_006853.1	LoRTIA	mRNA	651	1074	3	+	.	ID=tr17463;transcript_id=tr17463
NC_006853.1	LoRTIA	mRNA	680	1074	3	+	.	ID=tr17464;transcript_id=tr17464
NC_006853.1	LoRTIA	mRNA	746	1074	4	+	.	ID=tr17465;transcript_id=tr17465
NC_006853.1	LoRTIA	mRNA	778	1052	1	+	.	ID=tr17467;transcript_id=tr17467
NC_006853.1	LoRTIA	mRNA	778	1074	37	+	.	ID=tr17466;transcript_id=tr17466
NC_006853.1	LoRTIA	mRNA	848	1074	3	+	.	ID=tr17468;transcript_id=tr17468
NC_006853.1	LoRTIA	mRNA	913	1074	2	+	.	ID=tr17469;transcript_id=tr17469
NC_006853.1	LoRTIA	mRNA	1386	1853	1	+	.	ID=tr17470;transcript_id=tr17470
NC_006853.1	LoRTIA	mRNA	1453	1853	2	+	.	ID=tr17475;transcript_id=tr17475
NC_006853.1	LoRTIA	mRNA	1453	2009	1	+	.	ID=tr17476;transcript_id=tr17476
NC_006853.1	LoRTIA	mRNA	1453	2057	1	+	.	ID=tr17472;transcript_id=tr17472
NC_006853.1	LoRTIA	mRNA	1453	2107	2	+	.	ID=tr17473;transcript_id=tr17473
NC_006853.1	LoRTIA	mRNA	1453	2199	2	+	.	ID=tr17474;transcript_id=tr17474
NC_006853.1	LoRTIA	mRNA	1453	2236	2	+	.	ID=tr17477;transcript_id=tr17477
NC_006853.1	LoRTIA	mRNA	1453	3023	1	+	.	ID=tr17471;transcript_id=tr17471
NC_006853.1	LoRTIA	mRNA	1464	2045	1	-	.	ID=tr17480;transcript_id=tr17480
NC_006853.1	LoRTIA	mRNA	1464	2124	2	-	.	ID=tr17479;transcript_id=tr17479
NC_006853.1	LoRTIA	mRNA	1464	2723	1	-	.	ID=tr17481;transcript_id=tr17481
NC_006853.1	LoRTIA	mRNA	1464	2913	3	-	.	ID=tr17478;transcript_id=tr17478
NC_006853.1	LoRTIA	mRNA	1493	1853	1	+	.	ID=tr17484;transcript_id=tr17484
NC_006853.1	LoRTIA	mRNA	1493	2352	1	+	.	ID=tr17483;transcript_id=tr17483
NC_006853.1	LoRTIA	mRNA	1493	2973	1	+	.	ID=tr17482;transcript_id=tr17482
NC_006853.1	LoRTIA	mRNA	1556	1853	1	+	.	ID=tr17485;transcript_id=tr17485
NC_006853.1	LoRTIA	mRNA	1556	2199	1	+	.	ID=tr17487;transcript_id=tr17487
NC_006853.1	LoRTIA	mRNA	1556	2236	1	+	.	ID=tr17486;transcript_id=tr17486
NC_006853.1	LoRTIA	mRNA	1586	1853	1	+	.	ID=tr17489;transcript_id=tr17489
NC_006853.1	LoRTIA	mRNA	1586	2107	1	+	.	ID=tr17488;transcript_id=tr17488
NC_006853.1	LoRTIA	mRNA	1649	2009	1	+	.	ID=tr17490;transcript_id=tr17490
NC_006853.1	LoRTIA	mRNA	1751	2147	1	+	.	ID=tr17491;transcript_id=tr17491
NC_006853.1	LoRTIA	mRNA	1751	3023	1	+	.	ID=tr17492;transcript_id=tr17492
NC_006853.1	LoRTIA	mRNA	1781	2009	1	+	.	ID=tr17493;transcript_id=tr17493
NC_006853.1	LoRTIA	mRNA	1781	2199	1	+	.	ID=tr17494;transcript_id=tr17494
NC_006853.1	LoRTIA	mRNA	1781	2352	1	+	.	ID=tr17495;transcript_id=tr17495
NC_006853.1	LoRTIA	mRNA	2023	2199	1	+	.	ID=tr17496;transcript_id=tr17496
NC_006853.1	LoRTIA	mRNA	2197	2784	1	+	.	ID=tr17498;transcript_id=tr17498
NC_006853.1	LoRTIA	mRNA	2197	3023	1	+	.	ID=tr17497;transcript_id=tr17497
NC_006853.1	LoRTIA	mRNA	2247	2512	1	+	.	ID=tr17500;transcript_id=tr17500
NC_006853.1	LoRTIA	mRNA	2247	3004	1	+	.	ID=tr17499;transcript_id=tr17499
NC_006853.1	LoRTIA	mRNA	2424	3023	1	+	.	ID=tr17501;transcript_id=tr17501
NC_006853.1	LoRTIA	mRNA	3017	4053	5	+	.	ID=tr17502;transcript_id=tr17502
NC_006853.1	LoRTIA	mRNA	3101	4053	3	+	.	ID=tr17503;transcript_id=tr17503
NC_006853.1	LoRTIA	mRNA	3169	4053	1	+	.	ID=tr17504;transcript_id=tr17504
NC_006853.1	LoRTIA	mRNA	3206	4053	3	+	.	ID=tr17505;transcript_id=tr17505
NC_006853.1	LoRTIA	mRNA	3230	4053	2	+	.	ID=tr17506;transcript_id=tr17506
NC_006853.1	LoRTIA	mRNA	3527	4053	5	+	.	ID=tr17507;transcript_id=tr17507
NC_006853.1	LoRTIA	mRNA	3707	4053	6	+	.	ID=tr17508;transcript_id=tr17508
NC_006853.1	LoRTIA	mRNA	3727	4053	4	+	.	ID=tr17509;transcript_id=tr17509
NC_006853.1	LoRTIA	mRNA	3830	4053	2	+	.	ID=tr17510;transcript_id=tr17510
NC_006853.1	LoRTIA	mRNA	4126	5308	4	+	.	ID=tr17511;transcript_id=tr17511
NC_006853.1	LoRTIA	mRNA	4197	5308	5	+	.	ID=tr17512;transcript_id=tr17512
NC_006853.1	LoRTIA	mRNA	4266	5308	35	+	.	ID=tr17513;transcript_id=tr17513
NC_006853.1	LoRTIA	mRNA	4305	5308	1	+	.	ID=tr17514;transcript_id=tr17514
NC_006853.1	LoRTIA	mRNA	4359	5308	4	+	.	ID=tr17515;transcript_id=tr17515
NC_006853.1	LoRTIA	mRNA	4425	5308	3	+	.	ID=tr17516;transcript_id=tr17516
NC_006853.1	LoRTIA	mRNA	4625	5308	1	+	.	ID=tr17517;transcript_id=tr17517
NC_006853.1	LoRTIA	mRNA	4770	5308	23	+	.	ID=tr17518;transcript_id=tr17518
NC_006853.1	LoRTIA	mRNA	4792	5308	1	+	.	ID=tr17519;transcript_id=tr17519
NC_006853.1	LoRTIA	mRNA	4917	5308	4	+	.	ID=tr17520;transcript_id=tr17520
NC_006853.1	LoRTIA	mRNA	5040	5308	8	+	.	ID=tr17521;transcript_id=tr17521
NC_006853.1	LoRTIA	mRNA	5684	6202	7	-	.	ID=tr17522;transcript_id=tr17522
NC_006853.1	LoRTIA	mRNA	5684	6903	1	+	.	ID=tr17525;transcript_id=tr17525
NC_006853.1	LoRTIA	mRNA	5684	6930	1	+	.	ID=tr17524;transcript_id=tr17524
NC_006853.1	LoRTIA	mRNA	5684	6965	1	-	.	ID=tr17523;transcript_id=tr17523
NC_006853.1	LoRTIA	mRNA	5684	7304	4	+	.	ID=tr17526;transcript_id=tr17526
NC_006853.1	LoRTIA	mRNA	5804	7304	2	+	.	ID=tr17527;transcript_id=tr17527
NC_006853.1	LoRTIA	mRNA	5831	7304	1	+	.	ID=tr17528;transcript_id=tr17528
NC_006853.1	LoRTIA	mRNA	5912	7304	2	+	.	ID=tr17529;transcript_id=tr17529
NC_006853.1	LoRTIA	mRNA	6047	6285	1	+	.	ID=tr17533;transcript_id=tr17533
NC_006853.1	LoRTIA	mRNA	6047	6404	1	+	.	ID=tr17530;transcript_id=tr17530
NC_006853.1	LoRTIA	mRNA	6047	6453	1	+	.	ID=tr17532;transcript_id=tr17532
NC_006853.1	LoRTIA	mRNA	6047	6903	1	+	.	ID=tr17535;transcript_id=tr17535
NC_006853.1	LoRTIA	mRNA	6047	6930	2	+	.	ID=tr17534;transcript_id=tr17534
NC_006853.1	LoRTIA	mRNA	6047	7304	4	+	.	ID=tr17531;transcript_id=tr17531
NC_006853.1	LoRTIA	mRNA	6104	6285	1	+	.	ID=tr17539;transcript_id=tr17539
NC_006853.1	LoRTIA	mRNA	6104	6453	1	+	.	ID=tr17542;transcript_id=tr17542
NC_006853.1	LoRTIA	mRNA	6104	6903	4	+	.	ID=tr17541;transcript_id=tr17541
NC_006853.1	LoRTIA	mRNA	6104	6930	4	+	.	ID=tr17538;transcript_id=tr17538
NC_006853.1	LoRTIA	mRNA	6104	6965	1	+	.	ID=tr17537;transcript_id=tr17537
NC_006853.1	LoRTIA	mRNA	6104	7182	2	+	.	ID=tr17540;transcript_id=tr17540
NC_006853.1	LoRTIA	mRNA	6104	7304	7	+	.	ID=tr17536;transcript_id=tr17536
NC_006853.1	LoRTIA	mRNA	6164	7304	1	+	.	ID=tr17543;transcript_id=tr17543
NC_006853.1	LoRTIA	mRNA	6324	7304	1	+	.	ID=tr17544;transcript_id=tr17544
NC_006853.1	LoRTIA	mRNA	6440	7304	3	+	.	ID=tr17545;transcript_id=tr17545
NC_006853.1	LoRTIA	mRNA	6499	6930	1	+	.	ID=tr17547;transcript_id=tr17547
NC_006853.1	LoRTIA	mRNA	6499	7304	5	+	.	ID=tr17546;transcript_id=tr17546
NC_006853.1	LoRTIA	mRNA	6510	6930	1	+	.	ID=tr17549;transcript_id=tr17549
NC_006853.1	LoRTIA	mRNA	6510	7304	4	+	.	ID=tr17548;transcript_id=tr17548
NC_006853.1	LoRTIA	mRNA	6527	7304	11	+	.	ID=tr17550;transcript_id=tr17550
NC_006853.1	LoRTIA	mRNA	6527	8060	1	+	.	ID=tr17551;transcript_id=tr17551
NC_006853.1	LoRTIA	mRNA	6572	6903	1	+	.	ID=tr17554;transcript_id=tr17554
NC_006853.1	LoRTIA	mRNA	6572	7031	1	+	.	ID=tr17552;transcript_id=tr17552
NC_006853.1	LoRTIA	mRNA	6572	7304	4	+	.	ID=tr17553;transcript_id=tr17553
NC_006853.1	LoRTIA	mRNA	6635	6965	1	+	.	ID=tr17555;transcript_id=tr17555
NC_006853.1	LoRTIA	mRNA	6635	7304	1	+	.	ID=tr17556;transcript_id=tr17556
NC_006853.1	LoRTIA	mRNA	6749	7304	2	+	.	ID=tr17557;transcript_id=tr17557
NC_006853.1	LoRTIA	mRNA	6836	7031	1	+	.	ID=tr17559;transcript_id=tr17559
NC_006853.1	LoRTIA	mRNA	6836	7059	1	+	.	ID=tr17560;transcript_id=tr17560
NC_006853.1	LoRTIA	mRNA	6836	7304	9	+	.	ID=tr17558;transcript_id=tr17558
NC_006853.1	LoRTIA	mRNA	6857	7059	1	+	.	ID=tr17562;transcript_id=tr17562
NC_006853.1	LoRTIA	mRNA	6857	7304	4	+	.	ID=tr17561;transcript_id=tr17561
NC_006853.1	LoRTIA	mRNA	6890	7304	2	+	.	ID=tr17563;transcript_id=tr17563
NC_006853.1	LoRTIA	mRNA	6980	7304	3	+	.	ID=tr17564;transcript_id=tr17564
NC_006853.1	LoRTIA	mRNA	7305	8060	1	+	.	ID=tr17565;transcript_id=tr17565
NC_006853.1	LoRTIA	mRNA	7374	8060	192	+	.	ID=tr17566;transcript_id=tr17566
NC_006853.1	LoRTIA	mRNA	7422	8060	9	+	.	ID=tr17567;transcript_id=tr17567
NC_006853.1	LoRTIA	mRNA	7512	8060	7	+	.	ID=tr17568;transcript_id=tr17568
NC_006853.1	LoRTIA	mRNA	7545	8060	4	+	.	ID=tr17569;transcript_id=tr17569
NC_006853.1	LoRTIA	mRNA	7635	8060	6	+	.	ID=tr17570;transcript_id=tr17570
NC_006853.1	LoRTIA	mRNA	7706	8060	46	+	.	ID=tr17571;transcript_id=tr17571
NC_006853.1	LoRTIA	mRNA	7782	8060	7	+	.	ID=tr17572;transcript_id=tr17572
NC_006853.1	LoRTIA	mRNA	7878	8060	1	+	.	ID=tr17573;transcript_id=tr17573
NC_006853.1	LoRTIA	mRNA	8129	8970	118	+	.	ID=tr17574;transcript_id=tr17574
NC_006853.1	LoRTIA	mRNA	8129	9348	1	+	.	ID=tr17576;transcript_id=tr17576
NC_006853.1	LoRTIA	mRNA	8129	9754	22	+	.	ID=tr17575;transcript_id=tr17575
NC_006853.1	LoRTIA	mRNA	8282	8970	3	+	.	ID=tr17577;transcript_id=tr17577
NC_006853.1	LoRTIA	mRNA	8282	9754	1	+	.	ID=tr17578;transcript_id=tr17578
NC_006853.1	LoRTIA	mRNA	8335	8970	1	+	.	ID=tr17579;transcript_id=tr17579
NC_006853.1	LoRTIA	mRNA	8482	8970	11	+	.	ID=tr17580;transcript_id=tr17580
NC_006853.1	LoRTIA	mRNA	8683	8970	6	+	.	ID=tr17581;transcript_id=tr17581
NC_006853.1	LoRTIA	mRNA	8765	8970	1	+	.	ID=tr17582;transcript_id=tr17582
NC_006853.1	LoRTIA	mRNA	8812	8970	1	+	.	ID=tr17584;transcript_id=tr17584
NC_006853.1	LoRTIA	mRNA	8812	9754	1	+	.	ID=tr17583;transcript_id=tr17583
NC_006853.1	LoRTIA	mRNA	8970	9348	1	+	.	ID=tr17588;transcript_id=tr17588
NC_006853.1	LoRTIA	mRNA	8970	9458	4	+	.	ID=tr17586;transcript_id=tr17586
NC_006853.1	LoRTIA	mRNA	8970	9725	2	+	.	ID=tr17587;transcript_id=tr17587
NC_006853.1	LoRTIA	mRNA	8970	9754	220	+	.	ID=tr17585;transcript_id=tr17585
NC_006853.1	LoRTIA	mRNA	9027	9754	3	+	.	ID=tr17589;transcript_id=tr17589
NC_006853.1	LoRTIA	mRNA	9105	9754	2	+	.	ID=tr17590;transcript_id=tr17590
NC_006853.1	LoRTIA	mRNA	9157	9754	6	+	.	ID=tr17591;transcript_id=tr17591
NC_006853.1	LoRTIA	mRNA	9213	9754	4	+	.	ID=tr17592;transcript_id=tr17592
NC_006853.1	LoRTIA	mRNA	9313	9754	6	+	.	ID=tr17593;transcript_id=tr17593
NC_006853.1	LoRTIA	mRNA	9326	9754	4	+	.	ID=tr17594;transcript_id=tr17594
NC_006853.1	LoRTIA	mRNA	9354	9754	4	+	.	ID=tr17595;transcript_id=tr17595
NC_006853.1	LoRTIA	mRNA	9390	9754	8	+	.	ID=tr17596;transcript_id=tr17596
NC_006853.1	LoRTIA	mRNA	9429	9754	6	+	.	ID=tr17597;transcript_id=tr17597
NC_006853.1	LoRTIA	mRNA	9446	9754	21	+	.	ID=tr17598;transcript_id=tr17598
NC_006853.1	LoRTIA	mRNA	9516	9754	3	+	.	ID=tr17599;transcript_id=tr17599
NC_006853.1	LoRTIA	mRNA	9540	9754	11	+	.	ID=tr17600;transcript_id=tr17600
NC_006853.1	LoRTIA	mRNA	9572	9754	4	+	.	ID=tr17601;transcript_id=tr17601
NC_006853.1	LoRTIA	mRNA	9823	10169	43	+	.	ID=tr17602;transcript_id=tr17602
NC_006853.1	LoRTIA	mRNA	9823	11906	1	+	.	ID=tr17603;transcript_id=tr17603
NC_006853.1	LoRTIA	mRNA	9874	10169	2	+	.	ID=tr17604;transcript_id=tr17604
NC_006853.1	LoRTIA	mRNA	9940	10169	2	+	.	ID=tr17605;transcript_id=tr17605
NC_006853.1	LoRTIA	mRNA	9955	10169	3	+	.	ID=tr17606;transcript_id=tr17606
NC_006853.1	LoRTIA	mRNA	10239	11906	92	+	.	ID=tr17607;transcript_id=tr17607
NC_006853.1	LoRTIA	mRNA	10239	12038	2	+	.	ID=tr17608;transcript_id=tr17608
NC_006853.1	LoRTIA	mRNA	10304	11906	15	+	.	ID=tr17609;transcript_id=tr17609
NC_006853.1	LoRTIA	mRNA	10867	11906	4	+	.	ID=tr17610;transcript_id=tr17610
NC_006853.1	LoRTIA	mRNA	11368	11906	2	+	.	ID=tr17611;transcript_id=tr17611
NC_006853.1	LoRTIA	mRNA	11459	11906	3	+	.	ID=tr17612;transcript_id=tr17612
NC_006853.1	LoRTIA	mRNA	11657	11906	2	+	.	ID=tr17613;transcript_id=tr17613
NC_006853.1	LoRTIA	mRNA	11717	11906	3	+	.	ID=tr17614;transcript_id=tr17614
NC_006853.1	LoRTIA	mRNA	11775	11906	3	+	.	ID=tr17615;transcript_id=tr17615
NC_006853.1	LoRTIA	mRNA	11911	12809	1	-	.	ID=tr17618;transcript_id=tr17618
NC_006853.1	LoRTIA	mRNA	11911	13234	2	-	.	ID=tr17617;transcript_id=tr17617
NC_006853.1	LoRTIA	mRNA	11911	14440	1	-	.	ID=tr17616;transcript_id=tr17616
NC_006853.1	LoRTIA	mRNA	12109	14113	1	+	.	ID=tr17620;transcript_id=tr17620
NC_006853.1	LoRTIA	mRNA	12109	14514	12	+	.	ID=tr17619;transcript_id=tr17619
NC_006853.1	LoRTIA	mRNA	12109	15656	2	+	.	ID=tr17621;transcript_id=tr17621
NC_006853.1	LoRTIA	mRNA	12432	14130	1	+	.	ID=tr17622;transcript_id=tr17622
NC_006853.1	LoRTIA	mRNA	12541	14514	3	+	.	ID=tr17623;transcript_id=tr17623
NC_006853.1	LoRTIA	mRNA	12763	15656	1	+	.	ID=tr17624;transcript_id=tr17624
NC_006853.1	LoRTIA	mRNA	13351	14440	1	-	.	ID=tr17625;transcript_id=tr17625
NC_006853.1	LoRTIA	mRNA	13439	14113	1	+	.	ID=tr17627;transcript_id=tr17627
NC_006853.1	LoRTIA	mRNA	13439	14514	1	+	.	ID=tr17626;transcript_id=tr17626
NC_006853.1	LoRTIA	mRNA	13439	15656	1	+	.	ID=tr17628;transcript_id=tr17628
NC_006853.1	LoRTIA	mRNA	13687	13953	1	+	.	ID=tr17630;transcript_id=tr17630
NC_006853.1	LoRTIA	mRNA	13687	14514	6	+	.	ID=tr17629;transcript_id=tr17629
NC_006853.1	LoRTIA	mRNA	14514	15656	43	+	.	ID=tr17631;transcript_id=tr17631
NC_006853.1	LoRTIA	mRNA	14514	15703	1	+	.	ID=tr17632;transcript_id=tr17632
NC_006853.1	LoRTIA	mRNA	14624	14984	1	+	.	ID=tr17634;transcript_id=tr17634
NC_006853.1	LoRTIA	mRNA	14624	15429	1	+	.	ID=tr17633;transcript_id=tr17633
NC_006853.1	LoRTIA	mRNA	14624	15656	4	+	.	ID=tr17635;transcript_id=tr17635
NC_006853.1	LoRTIA	mRNA	14827	15656	4	+	.	ID=tr17636;transcript_id=tr17636
NC_006853.1	LoRTIA	mRNA	14859	15656	2	+	.	ID=tr17637;transcript_id=tr17637
NC_006853.1	LoRTIA	mRNA	14919	15656	4	+	.	ID=tr17638;transcript_id=tr17638
NC_006853.1	LoRTIA	mRNA	15012	15656	1	+	.	ID=tr17639;transcript_id=tr17639
NC_006853.1	LoRTIA	mRNA	15153	15656	2	+	.	ID=tr17640;transcript_id=tr17640
NC_006853.1	LoRTIA	mRNA	15194	15656	5	+	.	ID=tr17641;transcript_id=tr17641
NC_006853.1	LoRTIA	mRNA	15358	15656	2	+	.	ID=tr17642;transcript_id=tr17642
NC_006853.1	LoRTIA	mRNA	15728	15957	3	+	.	ID=tr17646;transcript_id=tr17646
NC_006853.1	LoRTIA	mRNA	15728	15979	5	+	.	ID=tr17643;transcript_id=tr17643
NC_006853.1	LoRTIA	mRNA	15728	15992	1	+	.	ID=tr17648;transcript_id=tr17648
NC_006853.1	LoRTIA	mRNA	15728	16003	1	+	.	ID=tr17644;transcript_id=tr17644
NC_006853.1	LoRTIA	mRNA	15728	16020	4	+	.	ID=tr17647;transcript_id=tr17647
NC_006853.1	LoRTIA	mRNA	15728	16040	4	+	.	ID=tr17645;transcript_id=tr17645
NC_037328.1	LoRTIA	exon	990881	991189	1	+	.	ID=id1;Parent=tr1;transcript_id=tr1
NC_037328.1	LoRTIA	mRNA	990881	1002224	1	+	.	ID=tr1;transcript_id=tr1
NC_037328.1	LoRTIA	exon	991023	991189	43	+	.	ID=id5;Parent=tr2;transcript_id=tr2
NC_037328.1	LoRTIA	exon	991023	991189	1	+	.	ID=id9;Parent=tr3;transcript_id=tr3
NC_037328.1	LoRTIA	exon	991023	991189	1	+	.	ID=id13;Parent=tr4;transcript_id=tr4
NC_037328.1	LoRTIA	exon	991023	991189	1	+	.	ID=id17;Parent=tr5;transcript_id=tr5
NC_037328.1	LoRTIA	mRNA	991023	1000543	1	+	.	ID=tr3;transcript_id=tr3
NC_037328.1	LoRTIA	mRNA	991023	1001168	1	+	.	ID=tr4;transcript_id=tr4
NC_037328.1	LoRTIA	mRNA	991023	1001651	1	+	.	ID=tr5;transcript_id=tr5
NC_037328.1	LoRTIA	mRNA	991023	1002224	43	+	.	ID=tr2;transcript_id=tr2
NC_037328.1	LoRTIA	exon	994379	994552	1	+	.	ID=id2;Parent=tr1;transcript_id=tr1
NC_037328.1	LoRTIA	exon	994379	994552	43	+	.	ID=id6;Parent=tr2;transcript_id=tr2
NC_037328.1	LoRTIA	exon	994379	994552	1	+	.	ID=id10;Parent=tr3;transcript_id=tr3
NC_037328.1	LoRTIA	exon	994379	994552	1	+	.	ID=id14;Parent=tr4;transcript_id=tr4
NC_037328.1	LoRTIA	exon	994379	994552	1	+	.	ID=id18;Parent=tr5;transcript_id=tr5
NC_037328.1	LoRTIA	exon	997109	997268	1	+	.	ID=id3;Parent=tr1;transcript_id=tr1
NC_037328.1	LoRTIA	exon	997109	997268	43	+	.	ID=id7;Parent=tr2;transcript_id=tr2
NC_037328.1	LoRTIA	exon	997109	997268	1	+	.	ID=id11;Parent=tr3;transcript_id=tr3
NC_037328.1	LoRTIA	exon	997109	997268	1	+	.	ID=id15;Parent=tr4;transcript_id=tr4
NC_037328.1	LoRTIA	exon	997109	997268	1	+	.	ID=id19;Parent=tr5;transcript_id=tr5
NC_037328.1	LoRTIA	exon	1000452	1000543	1	+	.	ID=id12;Parent=tr3;transcript_id=tr3
NC_037328.1	LoRTIA	exon	1000452	1001168	1	+	.	ID=id16;Parent=tr4;transcript_id=tr4
NC_037328.1	LoRTIA	exon	1000452	1001651	1	+	.	ID=id20;Parent=tr5;transcript_id=tr5
NC_037328.1	LoRTIA	exon	1000452	1002224	1	+	.	ID=id4;Parent=tr1;transcript_id=tr1
NC_037328.1	LoRTIA	exon	1000452	1002224	43	+	.	ID=id8;Parent=tr2;transcript_id=tr2
NC_037328.1	LoRTIA	exon	1102880	1103061	5	-	.	ID=id21;Parent=tr6;transcript_id=tr6
NC_037328.1	LoRTIA	mRNA	1102880	1118312	5	-	.	ID=tr6;transcript_id=tr6
NC_037328.1	LoRTIA	exon	1105543	1105720	5	-	.	ID=id22;Parent=tr6;transcript_id=tr6
NC_037328.1	LoRTIA	exon	1112103	1112201	5	-	.	ID=id23;Parent=tr6;transcript_id=tr6
NC_037328.1	LoRTIA	exon	1118251	1118312	5	-	.	ID=id24;Parent=tr6;transcript_id=tr6
NC_037328.1	LoRTIA	exon	1390798	1391377	2	-	.	ID=id25;Parent=tr7;transcript_id=tr7
NC_037328.1	LoRTIA	mRNA	1390798	1455164	2	-	.	ID=tr7;transcript_id=tr7
NC_037328.1	LoRTIA	exon	1390815	1391377	68	-	.	ID=id28;Parent=tr8;transcript_id=tr8
NC_037328.1	LoRTIA	exon	1390815	1391377	3	-	.	ID=id31;Parent=tr9;transcript_id=tr9
NC_037328.1	LoRTIA	mRNA	1390815	1455164	68	-	.	ID=tr8;transcript_id=tr8
NC_037328.1	LoRTIA	mRNA	1390815	1455164	3	-	.	ID=tr9;transcript_id=tr9
NC_037328.1	LoRTIA	exon	1391260	1391377	1	-	.	ID=id33;Parent=tr10;transcript_id=tr10
NC_037328.1	LoRTIA	mRNA	1391260	1455164	1	-	.	ID=tr10;transcript_id=tr10
NC_037328.1	LoRTIA	exon	1407057	1407196	2	-	.	ID=id26;Parent=tr7;transcript_id=tr7
NC_037328.1	LoRTIA	exon	1407057	1407196	68	-	.	ID=id29;Parent=tr8;transcript_id=tr8
NC_037328.1	LoRTIA	exon	1407057	1407196	1	-	.	ID=id34;Parent=tr10;transcript_id=tr10
NC_037328.1	LoRTIA	exon	1454981	1455164	2	-	.	ID=id27;Parent=tr7;transcript_id=tr7
NC_037328.1	LoRTIA	exon	1454981	1455164	68	-	.	ID=id30;Parent=tr8;transcript_id=tr8
NC_037328.1	LoRTIA	exon	1454981	1455164	3	-	.	ID=id32;Parent=tr9;transcript_id=tr9
NC_037328.1	LoRTIA	exon	1454981	1455164	1	-	.	ID=id35;Parent=tr10;transcript_id=tr10
NC_037328.1	LoRTIA	exon	1643682	1643745	22	+	.	ID=id36;Parent=tr11;transcript_id=tr11
NC_037328.1	LoRTIA	exon	1643682	1643745	1	+	.	ID=id43;Parent=tr12;transcript_id=tr12
NC_037328.1	LoRTIA	exon	1643682	1643745	2	+	.	ID=id50;Parent=tr13;transcript_id=tr13
NC_037328.1	LoRTIA	mRNA	1643682	1651036	22	+	.	ID=tr11;transcript_id=tr11
NC_037328.1	LoRTIA	mRNA	1643682	1651036	1	+	.	ID=tr12;transcript_id=tr12
NC_037328.1	LoRTIA	mRNA	1643682	1651036	2	+	.	ID=tr13;transcript_id=tr13
NC_037328.1	LoRTIA	mRNA	1643682	1651036	1	+	.	ID=tr14;transcript_id=tr14
NC_037328.1	LoRTIA	exon	1645082	1645132	22	+	.	ID=id37;Parent=tr11;transcript_id=tr11
NC_037328.1	LoRTIA	exon	1645082	1645132	1	+	.	ID=id44;Parent=tr12;transcript_id=tr12
NC_037328.1	LoRTIA	exon	1645082	1646189	2	+	.	ID=id51;Parent=tr13;transcript_id=tr13
NC_037328.1	LoRTIA	exon	1646079	1646189	22	+	.	ID=id38;Parent=tr11;transcript_id=tr11
NC_037328.1	LoRTIA	exon	1646079	1646189	1	+	.	ID=id45;Parent=tr12;transcript_id=tr12
NC_037328.1	LoRTIA	exon	1648343	1648472	22	+	.	ID=id39;Parent=tr11;transcript_id=tr11
NC_037328.1	LoRTIA	exon	1648343	1648472	2	+	.	ID=id52;Parent=tr13;transcript_id=tr13
NC_037328.1	LoRTIA	exon	1648397	1648472	1	+	.	ID=id46;Parent=tr12;transcript_id=tr12
NC_037328.1	LoRTIA	exon	1649155	1649267	22	+	.	ID=id40;Parent=tr11;transcript_id=tr11
NC_037328.1	LoRTIA	exon	1649155	1649267	1	+	.	ID=id47;Parent=tr12;transcript_id=tr12
NC_037328.1	LoRTIA	exon	1649155	1649267	2	+	.	ID=id53;Parent=tr13;transcript_id=tr13
NC_037328.1	LoRTIA	exon	1650493	1650579	22	+	.	ID=id41;Parent=tr11;transcript_id=tr11
NC_037328.1	LoRTIA	exon	1650493	1650579	1	+	.	ID=id48;Parent=tr12;transcript_id=tr12
NC_037328.1	LoRTIA	exon	1650493	1650579	2	+	.	ID=id54;Parent=tr13;transcript_id=tr13
NC_037328.1	LoRTIA	exon	1650857	1651036	22	+	.	ID=id42;Parent=tr11;transcript_id=tr11
NC_037328.1	LoRTIA	exon	1650857	1651036	1	+	.	ID=id49;Parent=tr12;transcript_id=tr12
NC_037328.1	LoRTIA	exon	1650857	1651036	2	+	.	ID=id55;Parent=tr13;transcript_id=tr13
NC_037328.1	LoRTIA	mRNA	1930976	1931284	2	+	.	ID=tr15;transcript_id=tr15
NC_037328.1	LoRTIA	exon	1986084	1986148	1	+	.	ID=id56;Parent=tr16;transcript_id=tr16
NC_037328.1	LoRTIA	mRNA	1986084	2012387	1	+	.	ID=tr16;transcript_id=tr16
NC_037328.1	LoRTIA	exon	1988833	1989018	1	+	.	ID=id57;Parent=tr16;transcript_id=tr16
NC_037328.1	LoRTIA	exon	1990101	1990196	1	+	.	ID=id58;Parent=tr16;transcript_id=tr16
NC_037328.1	LoRTIA	exon	1990674	1990848	1	+	.	ID=id59;Parent=tr16;transcript_id=tr16
NC_037328.1	LoRTIA	exon	1994093	1994204	1	+	.	ID=id60;Parent=tr16;transcript_id=tr16
NC_037328.1	LoRTIA	exon	1995174	1995242	1	+	.	ID=id61;Parent=tr16;transcript_id=tr16
NC_037328.1	LoRTIA	exon	1995745	1995870	1	+	.	ID=id62;Parent=tr16;transcript_id=tr16
NC_037328.1	LoRTIA	exon	1996948	1997035	1	+	.	ID=id63;Parent=tr16;transcript_id=tr16
NC_037328.1	LoRTIA	exon	1997525	1997610	1	+	.	ID=id64;Parent=tr16;transcript_id=tr16
NC_037328.1	LoRTIA	exon	1997775	1997943	1	+	.	ID=id65;Parent=tr16;transcript_id=tr16
NC_037328.1	LoRTIA	exon	2000916	2001147	1	+	.	ID=id66;Parent=tr16;transcript_id=tr16
NC_037328.1	LoRTIA	exon	2003027	2003121	1	+	.	ID=id67;Parent=tr16;transcript_id=tr16
NC_037328.1	LoRTIA	exon	2003416	2003525	1	+	.	ID=id68;Parent=tr16;transcript_id=tr16
NC_037328.1	LoRTIA	exon	2003868	2004066	1	+	.	ID=id69;Parent=tr16;transcript_id=tr16
NC_037328.1	LoRTIA	exon	2005109	2005360	1	+	.	ID=id70;Parent=tr16;transcript_id=tr16
NC_037328.1	LoRTIA	exon	2005653	2005805	1	+	.	ID=id71;Parent=tr16;transcript_id=tr16
NC_037328.1	LoRTIA	exon	2007809	2008015	1	+	.	ID=id72;Parent=tr16;transcript_id=tr16
NC_037328.1	LoRTIA	exon	2009101	2009238	1	+	.	ID=id73;Parent=tr16;transcript_id=tr16
NC_037328.1	LoRTIA	exon	2010232	2010362	1	+	.	ID=id74;Parent=tr16;transcript_id=tr16
NC_037328.1	LoRTIA	exon	2010604	2010745	1	+	.	ID=id75;Parent=tr16;transcript_id=tr16
NC_037328.1	LoRTIA	exon	2011403	2011518	1	+	.	ID=id76;Parent=tr16;transcript_id=tr16
NC_037328.1	LoRTIA	exon	2011601	2012387	1	+	.	ID=id77;Parent=tr16;transcript_id=tr16
NC_037328.1	LoRTIA	exon	2046697	2046833	1	+	.	ID=id78;Parent=tr17;transcript_id=tr17
NC_037328.1	LoRTIA	exon	2046697	2046833	2	+	.	ID=id85;Parent=tr18;transcript_id=tr18
NC_037328.1	LoRTIA	exon	2046697	2046833	1	+	.	ID=id92;Parent=tr19;transcript_id=tr19
NC_037328.1	LoRTIA	mRNA	2046697	2082259	1	+	.	ID=tr19;transcript_id=tr19
NC_037328.1	LoRTIA	mRNA	2046697	2083514	1	+	.	ID=tr17;transcript_id=tr17
NC_037328.1	LoRTIA	mRNA	2046697	2083568	2	+	.	ID=tr18;transcript_id=tr18
NC_037328.1	LoRTIA	exon	2065163	2065302	1	+	.	ID=id79;Parent=tr17;transcript_id=tr17
NC_037328.1	LoRTIA	exon	2065163	2065302	2	+	.	ID=id86;Parent=tr18;transcript_id=tr18
NC_037328.1	LoRTIA	exon	2065163	2065302	1	+	.	ID=id93;Parent=tr19;transcript_id=tr19
NC_037328.1	LoRTIA	exon	2067275	2067387	1	+	.	ID=id80;Parent=tr17;transcript_id=tr17
NC_037328.1	LoRTIA	exon	2067275	2067387	2	+	.	ID=id87;Parent=tr18;transcript_id=tr18
NC_037328.1	LoRTIA	exon	2067275	2067387	1	+	.	ID=id94;Parent=tr19;transcript_id=tr19
NC_037328.1	LoRTIA	exon	2068672	2068739	1	+	.	ID=id81;Parent=tr17;transcript_id=tr17
NC_037328.1	LoRTIA	exon	2068672	2068739	2	+	.	ID=id88;Parent=tr18;transcript_id=tr18
NC_037328.1	LoRTIA	exon	2068672	2068739	1	+	.	ID=id95;Parent=tr19;transcript_id=tr19
NC_037328.1	LoRTIA	exon	2075724	2075816	1	+	.	ID=id82;Parent=tr17;transcript_id=tr17
NC_037328.1	LoRTIA	exon	2075724	2075816	2	+	.	ID=id89;Parent=tr18;transcript_id=tr18
NC_037328.1	LoRTIA	exon	2075724	2075816	1	+	.	ID=id96;Parent=tr19;transcript_id=tr19
NC_037328.1	LoRTIA	exon	2078592	2078649	1	+	.	ID=id83;Parent=tr17;transcript_id=tr17
NC_037328.1	LoRTIA	exon	2078592	2078649	2	+	.	ID=id90;Parent=tr18;transcript_id=tr18
NC_037328.1	LoRTIA	exon	2078592	2078649	1	+	.	ID=id97;Parent=tr19;transcript_id=tr19
NC_037328.1	LoRTIA	exon	2082091	2082259	1	+	.	ID=id98;Parent=tr19;transcript_id=tr19
NC_037328.1	LoRTIA	exon	2082091	2083514	1	+	.	ID=id84;Parent=tr17;transcript_id=tr17
NC_037328.1	LoRTIA	exon	2082091	2083568	2	+	.	ID=id91;Parent=tr18;transcript_id=tr18
NC_037328.1	LoRTIA	exon	2098345	2099198	1	-	.	ID=id99;Parent=tr20;transcript_id=tr20
NC_037328.1	LoRTIA	mRNA	2098345	2129622	1	-	.	ID=tr20;transcript_id=tr20
NC_037328.1	LoRTIA	exon	2103084	2103241	1	-	.	ID=id100;Parent=tr20;transcript_id=tr20
NC_037328.1	LoRTIA	exon	2103945	2104104	1	-	.	ID=id101;Parent=tr20;transcript_id=tr20
NC_037328.1	LoRTIA	exon	2108137	2108282	1	-	.	ID=id102;Parent=tr20;transcript_id=tr20
NC_037328.1	LoRTIA	exon	2112555	2112763	1	-	.	ID=id103;Parent=tr20;transcript_id=tr20
NC_037328.1	LoRTIA	exon	2120075	2120207	1	-	.	ID=id104;Parent=tr20;transcript_id=tr20
NC_037328.1	LoRTIA	exon	2129362	2129622	1	-	.	ID=id105;Parent=tr20;transcript_id=tr20
NC_037328.1	LoRTIA	exon	2190480	2191557	1	-	.	ID=id106;Parent=tr21;transcript_id=tr21
NC_037328.1	LoRTIA	mRNA	2190480	2218308	1	-	.	ID=tr21;transcript_id=tr21
NC_037328.1	LoRTIA	exon	2192785	2192930	1	-	.	ID=id107;Parent=tr21;transcript_id=tr21
NC_037328.1	LoRTIA	exon	2193422	2193572	1	-	.	ID=id108;Parent=tr21;transcript_id=tr21
NC_037328.1	LoRTIA	exon	2197217	2197374	1	-	.	ID=id109;Parent=tr21;transcript_id=tr21
NC_037328.1	LoRTIA	exon	2197483	2197682	1	-	.	ID=id110;Parent=tr21;transcript_id=tr21
NC_037328.1	LoRTIA	exon	2200501	2200615	1	-	.	ID=id111;Parent=tr21;transcript_id=tr21
NC_037328.1	LoRTIA	exon	2202153	2202294	1	-	.	ID=id112;Parent=tr21;transcript_id=tr21
NC_037328.1	LoRTIA	exon	2202401	2202558	1	-	.	ID=id113;Parent=tr21;transcript_id=tr21
NC_037328.1	LoRTIA	exon	2204824	2205005	1	-	.	ID=id114;Parent=tr21;transcript_id=tr21
NC_037328.1	LoRTIA	exon	2212089	2212209	1	-	.	ID=id115;Parent=tr21;transcript_id=tr21
NC_037328.1	LoRTIA	exon	2218087	2218308	1	-	.	ID=id116;Parent=tr21;transcript_id=tr21
NC_037328.1	LoRTIA	exon	2924716	2925022	4	+	.	ID=id117;Parent=tr22;transcript_id=tr22
NC_037328.1	LoRTIA	mRNA	2924716	2936283	4	+	.	ID=tr22;transcript_id=tr22
NC_037328.1	LoRTIA	exon	2927300	2927467	4	+	.	ID=id118;Parent=tr22;transcript_id=tr22
NC_037328.1	LoRTIA	exon	2929167	2929234	4	+	.	ID=id119;Parent=tr22;transcript_id=tr22
NC_037328.1	LoRTIA	exon	2932472	2932630	4	+	.	ID=id120;Parent=tr22;transcript_id=tr22
NC_037328.1	LoRTIA	exon	2933938	2934069	4	+	.	ID=id121;Parent=tr22;transcript_id=tr22
NC_037328.1	LoRTIA	exon	2935593	2935688	4	+	.	ID=id122;Parent=tr22;transcript_id=tr22
NC_037328.1	LoRTIA	exon	2935978	2936283	4	+	.	ID=id123;Parent=tr22;transcript_id=tr22
NC_037328.1	LoRTIA	exon	3210663	3211009	3	+	.	ID=id124;Parent=tr23;transcript_id=tr23
NC_037328.1	LoRTIA	mRNA	3210663	3222987	3	+	.	ID=tr23;transcript_id=tr23
NC_037328.1	LoRTIA	exon	3213826	3213892	3	+	.	ID=id125;Parent=tr23;transcript_id=tr23
NC_037328.1	LoRTIA	exon	3218816	3218938	3	+	.	ID=id126;Parent=tr23;transcript_id=tr23
NC_037328.1	LoRTIA	exon	3221627	3221723	3	+	.	ID=id127;Parent=tr23;transcript_id=tr23
NC_037328.1	LoRTIA	exon	3222452	3222987	3	+	.	ID=id128;Parent=tr23;transcript_id=tr23
NC_037328.1	LoRTIA	exon	3824614	3825038	51	-	.	ID=id129;Parent=tr24;transcript_id=tr24
NC_037328.1	LoRTIA	exon	3824614	3825038	2	-	.	ID=id134;Parent=tr25;transcript_id=tr25
NC_037328.1	LoRTIA	mRNA	3824614	3833294	51	-	.	ID=tr24;transcript_id=tr24
NC_037328.1	LoRTIA	mRNA	3824614	3833294	2	-	.	ID=tr25;transcript_id=tr25
NC_037328.1	LoRTIA	exon	3824711	3825038	6	-	.	ID=id138;Parent=tr26;transcript_id=tr26
NC_037328.1	LoRTIA	mRNA	3824711	3833294	6	-	.	ID=tr26;transcript_id=tr26
NC_037328.1	LoRTIA	exon	3826640	3826757	51	-	.	ID=id130;Parent=tr24;transcript_id=tr24
NC_037328.1	LoRTIA	exon	3826640	3826757	6	-	.	ID=id139;Parent=tr26;transcript_id=tr26
NC_037328.1	LoRTIA	exon	3826640	3827654	2	-	.	ID=id135;Parent=tr25;transcript_id=tr25
NC_037328.1	LoRTIA	exon	3827585	3827654	51	-	.	ID=id131;Parent=tr24;transcript_id=tr24
NC_037328.1	LoRTIA	exon	3827585	3827654	6	-	.	ID=id140;Parent=tr26;transcript_id=tr26
NC_037328.1	LoRTIA	exon	3829441	3829531	51	-	.	ID=id132;Parent=tr24;transcript_id=tr24
NC_037328.1	LoRTIA	exon	3829441	3829531	2	-	.	ID=id136;Parent=tr25;transcript_id=tr25
NC_037328.1	LoRTIA	exon	3829441	3829531	6	-	.	ID=id141;Parent=tr26;transcript_id=tr26
NC_037328.1	LoRTIA	exon	3833130	3833294	51	-	.	ID=id133;Parent=tr24;transcript_id=tr24
NC_037328.1	LoRTIA	exon	3833130	3833294	2	-	.	ID=id137;Parent=tr25;transcript_id=tr25
NC_037328.1	LoRTIA	exon	3833130	3833294	6	-	.	ID=id142;Parent=tr26;transcript_id=tr26
NC_037328.1	LoRTIA	mRNA	6042702	6042995	1	+	.	ID=tr27;transcript_id=tr27
NC_037328.1	LoRTIA	exon	7114226	7114339	24	+	.	ID=id143;Parent=tr28;transcript_id=tr28
NC_037328.1	LoRTIA	exon	7114226	7114339	1	+	.	ID=id158;Parent=tr29;transcript_id=tr29
NC_037328.1	LoRTIA	exon	7114226	7114339	3	+	.	ID=id172;Parent=tr30;transcript_id=tr30
NC_037328.1	LoRTIA	exon	7114226	7114339	1	+	.	ID=id186;Parent=tr31;transcript_id=tr31
NC_037328.1	LoRTIA	exon	7114226	7114339	3	+	.	ID=id200;Parent=tr32;transcript_id=tr32
NC_037328.1	LoRTIA	exon	7114226	7114339	1	+	.	ID=id215;Parent=tr33;transcript_id=tr33
NC_037328.1	LoRTIA	exon	7114226	7114339	1	+	.	ID=id226;Parent=tr34;transcript_id=tr34
NC_037328.1	LoRTIA	exon	7114226	7114339	1	+	.	ID=id239;Parent=tr35;transcript_id=tr35
NC_037328.1	LoRTIA	exon	7114226	7114339	1	+	.	ID=id252;Parent=tr36;transcript_id=tr36
NC_037328.1	LoRTIA	exon	7114226	7114339	2	+	.	ID=id265;Parent=tr37;transcript_id=tr37
NC_037328.1	LoRTIA	exon	7114226	7114339	1	+	.	ID=id279;Parent=tr38;transcript_id=tr38
NC_037328.1	LoRTIA	mRNA	7114226	7124001	1	+	.	ID=tr36;transcript_id=tr36
NC_037328.1	LoRTIA	mRNA	7114226	7127953	24	+	.	ID=tr28;transcript_id=tr28
NC_037328.1	LoRTIA	mRNA	7114226	7127953	1	+	.	ID=tr29;transcript_id=tr29
NC_037328.1	LoRTIA	mRNA	7114226	7127953	3	+	.	ID=tr30;transcript_id=tr30
NC_037328.1	LoRTIA	mRNA	7114226	7127953	1	+	.	ID=tr31;transcript_id=tr31
NC_037328.1	LoRTIA	mRNA	7114226	7127953	3	+	.	ID=tr32;transcript_id=tr32
NC_037328.1	LoRTIA	mRNA	7114226	7127953	1	+	.	ID=tr33;transcript_id=tr33
NC_037328.1	LoRTIA	mRNA	7114226	7127953	1	+	.	ID=tr34;transcript_id=tr34
NC_037328.1	LoRTIA	mRNA	7114226	7127953	1	+	.	ID=tr35;transcript_id=tr35
NC_037328.1	LoRTIA	mRNA	7114226	7127953	2	+	.	ID=tr37;transcript_id=tr37
NC_037328.1	LoRTIA	mRNA	7114226	7127953	1	+	.	ID=tr38;transcript_id=tr38
NC_037328.1	LoRTIA	exon	7116707	7116797	24	+	.	ID=id144;Parent=tr28;transcript_id=tr28
NC_037328.1	LoRTIA	exon	7116707	7116797	1	+	.	ID=id159;Parent=tr29;transcript_id=tr29
NC_037328.1	LoRTIA	exon	7116707	7116797	3	+	.	ID=id173;Parent=tr30;transcript_id=tr30
NC_037328.1	LoRTIA	exon	7116707	7116797	1	+	.	ID=id187;Parent=tr31;transcript_id=tr31
NC_037328.1	LoRTIA	exon	7116707	7116797	3	+	.	ID=id201;Parent=tr32;transcript_id=tr32
NC_037328.1	LoRTIA	exon	7116707	7116797	1	+	.	ID=id216;Parent=tr33;transcript_id=tr33
NC_037328.1	LoRTIA	exon	7116707	7116797	1	+	.	ID=id227;Parent=tr34;transcript_id=tr34
NC_037328.1	LoRTIA	exon	7116707	7116797	1	+	.	ID=id240;Parent=tr35;transcript_id=tr35
NC_037328.1	LoRTIA	exon	7116707	7116797	1	+	.	ID=id253;Parent=tr36;transcript_id=tr36
NC_037328.1	LoRTIA	exon	7116707	7116797	2	+	.	ID=id266;Parent=tr37;transcript_id=tr37
NC_037328.1	LoRTIA	exon	7116707	7116797	1	+	.	ID=id280;Parent=tr38;transcript_id=tr38
NC_037328.1	LoRTIA	exon	7117478	7117557	24	+	.	ID=id145;Parent=tr28;transcript_id=tr28
NC_037328.1	LoRTIA	exon	7117478	7117557	1	+	.	ID=id160;Parent=tr29;transcript_id=tr29
NC_037328.1	LoRTIA	exon	7117478	7117557	3	+	.	ID=id174;Parent=tr30;transcript_id=tr30
NC_037328.1	LoRTIA	exon	7117478	7117557	1	+	.	ID=id188;Parent=tr31;transcript_id=tr31
NC_037328.1	LoRTIA	exon	7117478	7117557	3	+	.	ID=id202;Parent=tr32;transcript_id=tr32
NC_037328.1	LoRTIA	exon	7117478	7117557	1	+	.	ID=id217;Parent=tr33;transcript_id=tr33
NC_037328.1	LoRTIA	exon	7117478	7117557	1	+	.	ID=id228;Parent=tr34;transcript_id=tr34
NC_037328.1	LoRTIA	exon	7117478	7117557	1	+	.	ID=id241;Parent=tr35;transcript_id=tr35
NC_037328.1	LoRTIA	exon	7117478	7117557	1	+	.	ID=id254;Parent=tr36;transcript_id=tr36
NC_037328.1	LoRTIA	exon	7117478	7117557	2	+	.	ID=id267;Parent=tr37;transcript_id=tr37
NC_037328.1	LoRTIA	exon	7117478	7117557	1	+	.	ID=id281;Parent=tr38;transcript_id=tr38
NC_037328.1	LoRTIA	exon	7119110	7119259	24	+	.	ID=id146;Parent=tr28;transcript_id=tr28
NC_037328.1	LoRTIA	exon	7119110	7119259	1	+	.	ID=id161;Parent=tr29;transcript_id=tr29
NC_037328.1	LoRTIA	exon	7119110	7119259	1	+	.	ID=id189;Parent=tr31;transcript_id=tr31
NC_037328.1	LoRTIA	exon	7119110	7119259	3	+	.	ID=id203;Parent=tr32;transcript_id=tr32
NC_037328.1	LoRTIA	exon	7119110	7119259	1	+	.	ID=id229;Parent=tr34;transcript_id=tr34
NC_037328.1	LoRTIA	exon	7119110	7119259	1	+	.	ID=id242;Parent=tr35;transcript_id=tr35
NC_037328.1	LoRTIA	exon	7119110	7119259	1	+	.	ID=id255;Parent=tr36;transcript_id=tr36
NC_037328.1	LoRTIA	exon	7119110	7119259	2	+	.	ID=id268;Parent=tr37;transcript_id=tr37
NC_037328.1	LoRTIA	exon	7119110	7119259	1	+	.	ID=id282;Parent=tr38;transcript_id=tr38
NC_037328.1	LoRTIA	exon	7119110	7119909	3	+	.	ID=id175;Parent=tr30;transcript_id=tr30
NC_037328.1	LoRTIA	exon	7119110	7120084	1	+	.	ID=id218;Parent=tr33;transcript_id=tr33
NC_037328.1	LoRTIA	exon	7119729	7119906	3	+	.	ID=id204;Parent=tr32;transcript_id=tr32
NC_037328.1	LoRTIA	exon	7119729	7119906	1	+	.	ID=id283;Parent=tr38;transcript_id=tr38
NC_037328.1	LoRTIA	exon	7119729	7119909	24	+	.	ID=id147;Parent=tr28;transcript_id=tr28
NC_037328.1	LoRTIA	exon	7119729	7119909	1	+	.	ID=id162;Parent=tr29;transcript_id=tr29
NC_037328.1	LoRTIA	exon	7119729	7119909	1	+	.	ID=id190;Parent=tr31;transcript_id=tr31
NC_037328.1	LoRTIA	exon	7119729	7119909	1	+	.	ID=id230;Parent=tr34;transcript_id=tr34
NC_037328.1	LoRTIA	exon	7119729	7119909	1	+	.	ID=id256;Parent=tr36;transcript_id=tr36
NC_037328.1	LoRTIA	exon	7119729	7119909	2	+	.	ID=id269;Parent=tr37;transcript_id=tr37
NC_037328.1	LoRTIA	exon	7119729	7120084	1	+	.	ID=id243;Parent=tr35;transcript_id=tr35
NC_037328.1	LoRTIA	exon	7120023	7120084	24	+	.	ID=id148;Parent=tr28;transcript_id=tr28
NC_037328.1	LoRTIA	exon	7120023	7120084	1	+	.	ID=id163;Parent=tr29;transcript_id=tr29
NC_037328.1	LoRTIA	exon	7120023	7120084	3	+	.	ID=id176;Parent=tr30;transcript_id=tr30
NC_037328.1	LoRTIA	exon	7120023	7120084	1	+	.	ID=id191;Parent=tr31;transcript_id=tr31
NC_037328.1	LoRTIA	exon	7120023	7120084	3	+	.	ID=id205;Parent=tr32;transcript_id=tr32
NC_037328.1	LoRTIA	exon	7120023	7120084	1	+	.	ID=id257;Parent=tr36;transcript_id=tr36
NC_037328.1	LoRTIA	exon	7120023	7120084	2	+	.	ID=id270;Parent=tr37;transcript_id=tr37
NC_037328.1	LoRTIA	exon	7120023	7120084	1	+	.	ID=id284;Parent=tr38;transcript_id=tr38
NC_037328.1	LoRTIA	exon	7120023	7121110	1	+	.	ID=id231;Parent=tr34;transcript_id=tr34
NC_037328.1	LoRTIA	exon	7120973	7121110	24	+	.	ID=id149;Parent=tr28;transcript_id=tr28
NC_037328.1	LoRTIA	exon	7120973	7121110	1	+	.	ID=id164;Parent=tr29;transcript_id=tr29
NC_037328.1	LoRTIA	exon	7120973	7121110	3	+	.	ID=id177;Parent=tr30;transcript_id=tr30
NC_037328.1	LoRTIA	exon	7120973	7121110	1	+	.	ID=id192;Parent=tr31;transcript_id=tr31
NC_037328.1	LoRTIA	exon	7120973	7121110	3	+	.	ID=id206;Parent=tr32;transcript_id=tr32
NC_037328.1	LoRTIA	exon	7120973	7121110	1	+	.	ID=id219;Parent=tr33;transcript_id=tr33
NC_037328.1	LoRTIA	exon	7120973	7121110	1	+	.	ID=id244;Parent=tr35;transcript_id=tr35
NC_037328.1	LoRTIA	exon	7120973	7121110	1	+	.	ID=id258;Parent=tr36;transcript_id=tr36
NC_037328.1	LoRTIA	exon	7120973	7121110	2	+	.	ID=id271;Parent=tr37;transcript_id=tr37
NC_037328.1	LoRTIA	exon	7120973	7121110	1	+	.	ID=id285;Parent=tr38;transcript_id=tr38
NC_037328.1	LoRTIA	exon	7121823	7122001	24	+	.	ID=id150;Parent=tr28;transcript_id=tr28
NC_037328.1	LoRTIA	exon	7121823	7122001	1	+	.	ID=id165;Parent=tr29;transcript_id=tr29
NC_037328.1	LoRTIA	exon	7121823	7122001	3	+	.	ID=id178;Parent=tr30;transcript_id=tr30
NC_037328.1	LoRTIA	exon	7121823	7122001	1	+	.	ID=id193;Parent=tr31;transcript_id=tr31
NC_037328.1	LoRTIA	exon	7121823	7122001	3	+	.	ID=id207;Parent=tr32;transcript_id=tr32
NC_037328.1	LoRTIA	exon	7121823	7122001	1	+	.	ID=id220;Parent=tr33;transcript_id=tr33
NC_037328.1	LoRTIA	exon	7121823	7122001	1	+	.	ID=id232;Parent=tr34;transcript_id=tr34
NC_037328.1	LoRTIA	exon	7121823	7122001	1	+	.	ID=id245;Parent=tr35;transcript_id=tr35
NC_037328.1	LoRTIA	exon	7121823	7122001	1	+	.	ID=id259;Parent=tr36;transcript_id=tr36
NC_037328.1	LoRTIA	exon	7121823	7122001	1	+	.	ID=id286;Parent=tr38;transcript_id=tr38
NC_037328.1	LoRTIA	exon	7121823	7122782	2	+	.	ID=id272;Parent=tr37;transcript_id=tr37
NC_037328.1	LoRTIA	exon	7122716	7122782	24	+	.	ID=id151;Parent=tr28;transcript_id=tr28
NC_037328.1	LoRTIA	exon	7122716	7122782	1	+	.	ID=id166;Parent=tr29;transcript_id=tr29
NC_037328.1	LoRTIA	exon	7122716	7122782	3	+	.	ID=id179;Parent=tr30;transcript_id=tr30
NC_037328.1	LoRTIA	exon	7122716	7122782	1	+	.	ID=id194;Parent=tr31;transcript_id=tr31
NC_037328.1	LoRTIA	exon	7122716	7122782	3	+	.	ID=id208;Parent=tr32;transcript_id=tr32
NC_037328.1	LoRTIA	exon	7122716	7122782	1	+	.	ID=id260;Parent=tr36;transcript_id=tr36
NC_037328.1	LoRTIA	exon	7122716	7122941	1	+	.	ID=id233;Parent=tr34;transcript_id=tr34
NC_037328.1	LoRTIA	exon	7122716	7122941	1	+	.	ID=id246;Parent=tr35;transcript_id=tr35
NC_037328.1	LoRTIA	exon	7122716	7122941	1	+	.	ID=id287;Parent=tr38;transcript_id=tr38
NC_037328.1	LoRTIA	exon	7122716	7123148	1	+	.	ID=id221;Parent=tr33;transcript_id=tr33
NC_037328.1	LoRTIA	exon	7122854	7122941	24	+	.	ID=id152;Parent=tr28;transcript_id=tr28
NC_037328.1	LoRTIA	exon	7122854	7122941	1	+	.	ID=id167;Parent=tr29;transcript_id=tr29
NC_037328.1	LoRTIA	exon	7122854	7122941	3	+	.	ID=id180;Parent=tr30;transcript_id=tr30
NC_037328.1	LoRTIA	exon	7122854	7122941	1	+	.	ID=id195;Parent=tr31;transcript_id=tr31
NC_037328.1	LoRTIA	exon	7122854	7122941	3	+	.	ID=id209;Parent=tr32;transcript_id=tr32
NC_037328.1	LoRTIA	exon	7122854	7122941	1	+	.	ID=id261;Parent=tr36;transcript_id=tr36
NC_037328.1	LoRTIA	exon	7122854	7122941	2	+	.	ID=id273;Parent=tr37;transcript_id=tr37
NC_037328.1	LoRTIA	exon	7123033	7123148	24	+	.	ID=id153;Parent=tr28;transcript_id=tr28
NC_037328.1	LoRTIA	exon	7123033	7123148	1	+	.	ID=id168;Parent=tr29;transcript_id=tr29
NC_037328.1	LoRTIA	exon	7123033	7123148	3	+	.	ID=id181;Parent=tr30;transcript_id=tr30
NC_037328.1	LoRTIA	exon	7123033	7123148	3	+	.	ID=id210;Parent=tr32;transcript_id=tr32
NC_037328.1	LoRTIA	exon	7123033	7123148	1	+	.	ID=id234;Parent=tr34;transcript_id=tr34
NC_037328.1	LoRTIA	exon	7123033	7123148	1	+	.	ID=id247;Parent=tr35;transcript_id=tr35
NC_037328.1	LoRTIA	exon	7123033	7123148	1	+	.	ID=id262;Parent=tr36;transcript_id=tr36
NC_037328.1	LoRTIA	exon	7123033	7123148	2	+	.	ID=id274;Parent=tr37;transcript_id=tr37
NC_037328.1	LoRTIA	exon	7123033	7123148	1	+	.	ID=id288;Parent=tr38;transcript_id=tr38
NC_037328.1	LoRTIA	exon	7123033	7123793	1	+	.	ID=id196;Parent=tr31;transcript_id=tr31
NC_037328.1	LoRTIA	exon	7123722	7123793	24	+	.	ID=id154;Parent=tr28;transcript_id=tr28
NC_037328.1	LoRTIA	exon	7123722	7123793	3	+	.	ID=id182;Parent=tr30;transcript_id=tr30
NC_037328.1	LoRTIA	exon	7123722	7123793	3	+	.	ID=id211;Parent=tr32;transcript_id=tr32
NC_037328.1	LoRTIA	exon	7123722	7123793	1	+	.	ID=id222;Parent=tr33;transcript_id=tr33
NC_037328.1	LoRTIA	exon	7123722	7123793	1	+	.	ID=id235;Parent=tr34;transcript_id=tr34
NC_037328.1	LoRTIA	exon	7123722	7123793	1	+	.	ID=id248;Parent=tr35;transcript_id=tr35
NC_037328.1	LoRTIA	exon	7123722	7123793	1	+	.	ID=id263;Parent=tr36;transcript_id=tr36
NC_037328.1	LoRTIA	exon	7123722	7123793	2	+	.	ID=id275;Parent=tr37;transcript_id=tr37
NC_037328.1	LoRTIA	exon	7123722	7123793	1	+	.	ID=id289;Parent=tr38;transcript_id=tr38
NC_037328.1	LoRTIA	exon	7123722	7124038	1	+	.	ID=id169;Parent=tr29;transcript_id=tr29
NC_037328.1	LoRTIA	exon	7123874	7124001	1	+	.	ID=id264;Parent=tr36;transcript_id=tr36
NC_037328.1	LoRTIA	exon	7123874	7124038	24	+	.	ID=id155;Parent=tr28;transcript_id=tr28
NC_037328.1	LoRTIA	exon	7123874	7124038	3	+	.	ID=id183;Parent=tr30;transcript_id=tr30
NC_037328.1	LoRTIA	exon	7123874	7124038	1	+	.	ID=id197;Parent=tr31;transcript_id=tr31
NC_037328.1	LoRTIA	exon	7123874	7124038	3	+	.	ID=id212;Parent=tr32;transcript_id=tr32
NC_037328.1	LoRTIA	exon	7123874	7124038	1	+	.	ID=id223;Parent=tr33;transcript_id=tr33
NC_037328.1	LoRTIA	exon	7123874	7124038	1	+	.	ID=id236;Parent=tr34;transcript_id=tr34
NC_037328.1	LoRTIA	exon	7123874	7124038	1	+	.	ID=id249;Parent=tr35;transcript_id=tr35
NC_037328.1	LoRTIA	exon	7123874	7124038	2	+	.	ID=id276;Parent=tr37;transcript_id=tr37
NC_037328.1	LoRTIA	exon	7123874	7124038	1	+	.	ID=id290;Parent=tr38;transcript_id=tr38
NC_037328.1	LoRTIA	exon	7124333	7124453	3	+	.	ID=id293;Parent=tr39;transcript_id=tr39
NC_037328.1	LoRTIA	mRNA	7124333	7127953	3	+	.	ID=tr39;transcript_id=tr39
NC_037328.1	LoRTIA	exon	7124334	7124453	24	+	.	ID=id156;Parent=tr28;transcript_id=tr28
NC_037328.1	LoRTIA	exon	7124334	7124453	1	+	.	ID=id170;Parent=tr29;transcript_id=tr29
NC_037328.1	LoRTIA	exon	7124334	7124453	3	+	.	ID=id184;Parent=tr30;transcript_id=tr30
NC_037328.1	LoRTIA	exon	7124334	7124453	1	+	.	ID=id198;Parent=tr31;transcript_id=tr31
NC_037328.1	LoRTIA	exon	7124334	7124453	3	+	.	ID=id213;Parent=tr32;transcript_id=tr32
NC_037328.1	LoRTIA	exon	7124334	7124453	1	+	.	ID=id224;Parent=tr33;transcript_id=tr33
NC_037328.1	LoRTIA	exon	7124334	7124453	1	+	.	ID=id237;Parent=tr34;transcript_id=tr34
NC_037328.1	LoRTIA	exon	7124334	7124453	1	+	.	ID=id250;Parent=tr35;transcript_id=tr35
NC_037328.1	LoRTIA	exon	7124334	7124453	2	+	.	ID=id277;Parent=tr37;transcript_id=tr37
NC_037328.1	LoRTIA	exon	7124334	7124453	1	+	.	ID=id291;Parent=tr38;transcript_id=tr38
NC_037328.1	LoRTIA	exon	7127725	7127953	24	+	.	ID=id157;Parent=tr28;transcript_id=tr28
NC_037328.1	LoRTIA	exon	7127725	7127953	1	+	.	ID=id171;Parent=tr29;transcript_id=tr29
NC_037328.1	LoRTIA	exon	7127725	7127953	3	+	.	ID=id185;Parent=tr30;transcript_id=tr30
NC_037328.1	LoRTIA	exon	7127725	7127953	1	+	.	ID=id199;Parent=tr31;transcript_id=tr31
NC_037328.1	LoRTIA	exon	7127725	7127953	3	+	.	ID=id214;Parent=tr32;transcript_id=tr32
NC_037328.1	LoRTIA	exon	7127725	7127953	1	+	.	ID=id225;Parent=tr33;transcript_id=tr33
NC_037328.1	LoRTIA	exon	7127725	7127953	1	+	.	ID=id238;Parent=tr34;transcript_id=tr34
NC_037328.1	LoRTIA	exon	7127725	7127953	1	+	.	ID=id251;Parent=tr35;transcript_id=tr35
NC_037328.1	LoRTIA	exon	7127725	7127953	2	+	.	ID=id278;Parent=tr37;transcript_id=tr37
NC_037328.1	LoRTIA	exon	7127725	7127953	1	+	.	ID=id292;Parent=tr38;transcript_id=tr38
NC_037328.1	LoRTIA	exon	7127725	7127953	3	+	.	ID=id294;Parent=tr39;transcript_id=tr39
NC_037328.1	LoRTIA	exon	7129630	7129826	1	-	.	ID=id295;Parent=tr40;transcript_id=tr40
NC_037328.1	LoRTIA	mRNA	7129630	7155299	1	-	.	ID=tr40;transcript_id=tr40
NC_037328.1	LoRTIA	exon	7129937	7130093	1	-	.	ID=id296;Parent=tr40;transcript_id=tr40
NC_037328.1	LoRTIA	exon	7130533	7130619	1	-	.	ID=id297;Parent=tr40;transcript_id=tr40
NC_037328.1	LoRTIA	exon	7133646	7133740	1	-	.	ID=id298;Parent=tr40;transcript_id=tr40
NC_037328.1	LoRTIA	exon	7134789	7135452	1	-	.	ID=id299;Parent=tr40;transcript_id=tr40
NC_037328.1	LoRTIA	exon	7137905	7138081	1	-	.	ID=id300;Parent=tr40;transcript_id=tr40
NC_037328.1	LoRTIA	exon	7139028	7139084	1	-	.	ID=id301;Parent=tr40;transcript_id=tr40
NC_037328.1	LoRTIA	exon	7139420	7139511	1	-	.	ID=id302;Parent=tr40;transcript_id=tr40
NC_037328.1	LoRTIA	exon	7140969	7141047	1	-	.	ID=id303;Parent=tr40;transcript_id=tr40
NC_037328.1	LoRTIA	exon	7142401	7142488	1	-	.	ID=id304;Parent=tr40;transcript_id=tr40
NC_037328.1	LoRTIA	exon	7142768	7142898	1	-	.	ID=id305;Parent=tr40;transcript_id=tr40
NC_037328.1	LoRTIA	exon	7143460	7143555	1	-	.	ID=id306;Parent=tr40;transcript_id=tr40
NC_037328.1	LoRTIA	exon	7144127	7144311	1	-	.	ID=id307;Parent=tr40;transcript_id=tr40
NC_037328.1	LoRTIA	exon	7145495	7145598	1	-	.	ID=id308;Parent=tr40;transcript_id=tr40
NC_037328.1	LoRTIA	exon	7146796	7146899	1	-	.	ID=id309;Parent=tr40;transcript_id=tr40
NC_037328.1	LoRTIA	exon	7149816	7149994	1	-	.	ID=id310;Parent=tr40;transcript_id=tr40
NC_037328.1	LoRTIA	exon	7152042	7152143	1	-	.	ID=id311;Parent=tr40;transcript_id=tr40
NC_037328.1	LoRTIA	exon	7155209	7155299	1	-	.	ID=id312;Parent=tr40;transcript_id=tr40
NC_037328.1	LoRTIA	exon	10231769	10231977	3	+	.	ID=id313;Parent=tr41;transcript_id=tr41
NC_037328.1	LoRTIA	exon	10231769	10231977	1	+	.	ID=id331;Parent=tr42;transcript_id=tr42
NC_037328.1	LoRTIA	exon	10231769	10231977	1	+	.	ID=id347;Parent=tr43;transcript_id=tr43
NC_037328.1	LoRTIA	exon	10231769	10231977	1	+	.	ID=id365;Parent=tr44;transcript_id=tr44
NC_037328.1	LoRTIA	mRNA	10231769	10543975	3	+	.	ID=tr41;transcript_id=tr41
NC_037328.1	LoRTIA	mRNA	10231769	10543975	1	+	.	ID=tr42;transcript_id=tr42
NC_037328.1	LoRTIA	mRNA	10231769	10543975	1	+	.	ID=tr43;transcript_id=tr43
NC_037328.1	LoRTIA	mRNA	10231769	10543975	1	+	.	ID=tr44;transcript_id=tr44
NC_037328.1	LoRTIA	exon	10300390	10300557	3	+	.	ID=id314;Parent=tr41;transcript_id=tr41
NC_037328.1	LoRTIA	exon	10300390	10300557	1	+	.	ID=id332;Parent=tr42;transcript_id=tr42
NC_037328.1	LoRTIA	exon	10300390	10300557	1	+	.	ID=id348;Parent=tr43;transcript_id=tr43
NC_037328.1	LoRTIA	exon	10300390	10300557	1	+	.	ID=id366;Parent=tr44;transcript_id=tr44
NC_037328.1	LoRTIA	exon	10326795	10326924	3	+	.	ID=id315;Parent=tr41;transcript_id=tr41
NC_037328.1	LoRTIA	exon	10326795	10326924	1	+	.	ID=id333;Parent=tr42;transcript_id=tr42
NC_037328.1	LoRTIA	exon	10326795	10326924	1	+	.	ID=id349;Parent=tr43;transcript_id=tr43
NC_037328.1	LoRTIA	exon	10326795	10326924	1	+	.	ID=id367;Parent=tr44;transcript_id=tr44
NC_037328.1	LoRTIA	exon	10360228	10360340	3	+	.	ID=id316;Parent=tr41;transcript_id=tr41
NC_037328.1	LoRTIA	exon	10360228	10360340	1	+	.	ID=id334;Parent=tr42;transcript_id=tr42
NC_037328.1	LoRTIA	exon	10360228	10360340	1	+	.	ID=id350;Parent=tr43;transcript_id=tr43
NC_037328.1	LoRTIA	exon	10360228	10360340	1	+	.	ID=id368;Parent=tr44;transcript_id=tr44
NC_037328.1	LoRTIA	exon	10362750	10362943	3	+	.	ID=id317;Parent=tr41;transcript_id=tr41
NC_037328.1	LoRTIA	exon	10362750	10362943	1	+	.	ID=id335;Parent=tr42;transcript_id=tr42
NC_037328.1	LoRTIA	exon	10362750	10362943	1	+	.	ID=id351;Parent=tr43;transcript_id=tr43
NC_037328.1	LoRTIA	exon	10362750	10362943	1	+	.	ID=id369;Parent=tr44;transcript_id=tr44
NC_037328.1	LoRTIA	exon	10400541	10400743	3	+	.	ID=id318;Parent=tr41;transcript_id=tr41
NC_037328.1	LoRTIA	exon	10400541	10400743	1	+	.	ID=id336;Parent=tr42;transcript_id=tr42
NC_037328.1	LoRTIA	exon	10400541	10400743	1	+	.	ID=id352;Parent=tr43;transcript_id=tr43
NC_037328.1	LoRTIA	exon	10400541	10400743	1	+	.	ID=id370;Parent=tr44;transcript_id=tr44
NC_037328.1	LoRTIA	exon	10418538	10418705	3	+	.	ID=id319;Parent=tr41;transcript_id=tr41
NC_037328.1	LoRTIA	exon	10418540	10418705	1	+	.	ID=id353;Parent=tr43;transcript_id=tr43
NC_037328.1	LoRTIA	exon	10421280	10421336	3	+	.	ID=id320;Parent=tr41;transcript_id=tr41
NC_037328.1	LoRTIA	exon	10421280	10421336	1	+	.	ID=id354;Parent=tr43;transcript_id=tr43
NC_037328.1	LoRTIA	exon	10421280	10421336	1	+	.	ID=id371;Parent=tr44;transcript_id=tr44
NC_037328.1	LoRTIA	exon	10434729	10434862	3	+	.	ID=id321;Parent=tr41;transcript_id=tr41
NC_037328.1	LoRTIA	exon	10434729	10434862	1	+	.	ID=id337;Parent=tr42;transcript_id=tr42
NC_037328.1	LoRTIA	exon	10434729	10434862	1	+	.	ID=id355;Parent=tr43;transcript_id=tr43
NC_037328.1	LoRTIA	exon	10434729	10434862	1	+	.	ID=id372;Parent=tr44;transcript_id=tr44
NC_037328.1	LoRTIA	exon	10444444	10444518	3	+	.	ID=id322;Parent=tr41;transcript_id=tr41
NC_037328.1	LoRTIA	exon	10444444	10444518	1	+	.	ID=id338;Parent=tr42;transcript_id=tr42
NC_037328.1	LoRTIA	exon	10444444	10444518	1	+	.	ID=id356;Parent=tr43;transcript_id=tr43
NC_037328.1	LoRTIA	exon	10444444	10444518	1	+	.	ID=id373;Parent=tr44;transcript_id=tr44
NC_037328.1	LoRTIA	exon	10445909	10446067	3	+	.	ID=id323;Parent=tr41;transcript_id=tr41
NC_037328.1	LoRTIA	exon	10445909	10446067	1	+	.	ID=id339;Parent=tr42;transcript_id=tr42
NC_037328.1	LoRTIA	exon	10445909	10446067	1	+	.	ID=id357;Parent=tr43;transcript_id=tr43
NC_037328.1	LoRTIA	exon	10445909	10446067	1	+	.	ID=id374;Parent=tr44;transcript_id=tr44
NC_037328.1	LoRTIA	exon	10469111	10469239	3	+	.	ID=id324;Parent=tr41;transcript_id=tr41
NC_037328.1	LoRTIA	exon	10469111	10469239	1	+	.	ID=id340;Parent=tr42;transcript_id=tr42
NC_037328.1	LoRTIA	exon	10469111	10469239	1	+	.	ID=id358;Parent=tr43;transcript_id=tr43
NC_037328.1	LoRTIA	exon	10469111	10469239	1	+	.	ID=id375;Parent=tr44;transcript_id=tr44
NC_037328.1	LoRTIA	exon	10473331	10473430	3	+	.	ID=id325;Parent=tr41;transcript_id=tr41
NC_037328.1	LoRTIA	exon	10473331	10473430	1	+	.	ID=id341;Parent=tr42;transcript_id=tr42
NC_037328.1	LoRTIA	exon	10473331	10473430	1	+	.	ID=id359;Parent=tr43;transcript_id=tr43
NC_037328.1	LoRTIA	exon	10473331	10473430	1	+	.	ID=id376;Parent=tr44;transcript_id=tr44
NC_037328.1	LoRTIA	exon	10512127	10512348	3	+	.	ID=id326;Parent=tr41;transcript_id=tr41
NC_037328.1	LoRTIA	exon	10512127	10512348	1	+	.	ID=id342;Parent=tr42;transcript_id=tr42
NC_037328.1	LoRTIA	exon	10512127	10512348	1	+	.	ID=id360;Parent=tr43;transcript_id=tr43
NC_037328.1	LoRTIA	exon	10512127	10512348	1	+	.	ID=id377;Parent=tr44;transcript_id=tr44
NC_037328.1	LoRTIA	exon	10520949	10521002	3	+	.	ID=id327;Parent=tr41;transcript_id=tr41
NC_037328.1	LoRTIA	exon	10520949	10521002	1	+	.	ID=id343;Parent=tr42;transcript_id=tr42
NC_037328.1	LoRTIA	exon	10520949	10521002	1	+	.	ID=id361;Parent=tr43;transcript_id=tr43
NC_037328.1	LoRTIA	exon	10520949	10521002	1	+	.	ID=id378;Parent=tr44;transcript_id=tr44
NC_037328.1	LoRTIA	exon	10527698	10527798	3	+	.	ID=id328;Parent=tr41;transcript_id=tr41
NC_037328.1	LoRTIA	exon	10527698	10527798	1	+	.	ID=id344;Parent=tr42;transcript_id=tr42
NC_037328.1	LoRTIA	exon	10527698	10527798	1	+	.	ID=id362;Parent=tr43;transcript_id=tr43
NC_037328.1	LoRTIA	exon	10527698	10527798	1	+	.	ID=id379;Parent=tr44;transcript_id=tr44
NC_037328.1	LoRTIA	exon	10531005	10531151	3	+	.	ID=id329;Parent=tr41;transcript_id=tr41
NC_037328.1	LoRTIA	exon	10531005	10531151	1	+	.	ID=id345;Parent=tr42;transcript_id=tr42
NC_037328.1	LoRTIA	exon	10531005	10531151	1	+	.	ID=id363;Parent=tr43;transcript_id=tr43
NC_037328.1	LoRTIA	exon	10531005	10531151	1	+	.	ID=id380;Parent=tr44;transcript_id=tr44
NC_037328.1	LoRTIA	exon	10543005	10543975	3	+	.	ID=id330;Parent=tr41;transcript_id=tr41
NC_037328.1	LoRTIA	exon	10543005	10543975	1	+	.	ID=id346;Parent=tr42;transcript_id=tr42
NC_037328.1	LoRTIA	exon	10543005	10543975	1	+	.	ID=id364;Parent=tr43;transcript_id=tr43
NC_037328.1	LoRTIA	exon	10543005	10543975	1	+	.	ID=id381;Parent=tr44;transcript_id=tr44
NC_037328.1	LoRTIA	exon	10690999	10691168	2	+	.	ID=id382;Parent=tr45;transcript_id=tr45
NC_037328.1	LoRTIA	mRNA	10690999	10698910	2	+	.	ID=tr45;transcript_id=tr45
NC_037328.1	LoRTIA	exon	10691649	10691688	2	+	.	ID=id383;Parent=tr45;transcript_id=tr45
NC_037328.1	LoRTIA	exon	10691773	10691810	8	+	.	ID=id391;Parent=tr47;transcript_id=tr47
NC_037328.1	LoRTIA	exon	10691773	10691810	1	+	.	ID=id403;Parent=tr50;transcript_id=tr50
NC_037328.1	LoRTIA	exon	10691773	10691821	51	+	.	ID=id387;Parent=tr46;transcript_id=tr46
NC_037328.1	LoRTIA	exon	10691773	10691821	11	+	.	ID=id395;Parent=tr48;transcript_id=tr48
NC_037328.1	LoRTIA	exon	10691773	10691821	3	+	.	ID=id399;Parent=tr49;transcript_id=tr49
NC_037328.1	LoRTIA	mRNA	10691773	10698819	3	+	.	ID=tr49;transcript_id=tr49
NC_037328.1	LoRTIA	mRNA	10691773	10698910	11	+	.	ID=tr48;transcript_id=tr48
NC_037328.1	LoRTIA	mRNA	10691773	10698910	1	+	.	ID=tr50;transcript_id=tr50
NC_037328.1	LoRTIA	mRNA	10691773	10698910	1	+	.	ID=tr51;transcript_id=tr51
NC_037328.1	LoRTIA	mRNA	10691773	10698961	51	+	.	ID=tr46;transcript_id=tr46
NC_037328.1	LoRTIA	mRNA	10691773	10698961	8	+	.	ID=tr47;transcript_id=tr47
NC_037328.1	LoRTIA	exon	10695170	10695340	2	+	.	ID=id384;Parent=tr45;transcript_id=tr45
NC_037328.1	LoRTIA	exon	10695170	10695340	51	+	.	ID=id388;Parent=tr46;transcript_id=tr46
NC_037328.1	LoRTIA	exon	10695170	10695340	8	+	.	ID=id392;Parent=tr47;transcript_id=tr47
NC_037328.1	LoRTIA	exon	10695170	10695340	11	+	.	ID=id396;Parent=tr48;transcript_id=tr48
NC_037328.1	LoRTIA	exon	10695170	10695340	3	+	.	ID=id400;Parent=tr49;transcript_id=tr49
NC_037328.1	LoRTIA	exon	10695170	10695340	1	+	.	ID=id404;Parent=tr50;transcript_id=tr50
NC_037328.1	LoRTIA	exon	10698056	10698180	2	+	.	ID=id385;Parent=tr45;transcript_id=tr45
NC_037328.1	LoRTIA	exon	10698056	10698180	51	+	.	ID=id389;Parent=tr46;transcript_id=tr46
NC_037328.1	LoRTIA	exon	10698056	10698180	8	+	.	ID=id393;Parent=tr47;transcript_id=tr47
NC_037328.1	LoRTIA	exon	10698056	10698180	11	+	.	ID=id397;Parent=tr48;transcript_id=tr48
NC_037328.1	LoRTIA	exon	10698056	10698180	3	+	.	ID=id401;Parent=tr49;transcript_id=tr49
NC_037328.1	LoRTIA	exon	10698056	10698180	1	+	.	ID=id405;Parent=tr50;transcript_id=tr50
NC_037328.1	LoRTIA	exon	10698067	10698180	1	+	.	ID=id407;Parent=tr52;transcript_id=tr52
NC_037328.1	LoRTIA	mRNA	10698067	10698961	1	+	.	ID=tr52;transcript_id=tr52
NC_037328.1	LoRTIA	exon	10698785	10698819	3	+	.	ID=id402;Parent=tr49;transcript_id=tr49
NC_037328.1	LoRTIA	exon	10698785	10698910	2	+	.	ID=id386;Parent=tr45;transcript_id=tr45
NC_037328.1	LoRTIA	exon	10698785	10698910	11	+	.	ID=id398;Parent=tr48;transcript_id=tr48
NC_037328.1	LoRTIA	exon	10698785	10698910	1	+	.	ID=id406;Parent=tr50;transcript_id=tr50
NC_037328.1	LoRTIA	exon	10698785	10698961	51	+	.	ID=id390;Parent=tr46;transcript_id=tr46
NC_037328.1	LoRTIA	exon	10698785	10698961	8	+	.	ID=id394;Parent=tr47;transcript_id=tr47
NC_037328.1	LoRTIA	exon	10698785	10698961	1	+	.	ID=id408;Parent=tr52;transcript_id=tr52
NC_037328.1	LoRTIA	exon	10823318	10823415	6	+	.	ID=id409;Parent=tr53;transcript_id=tr53
NC_037328.1	LoRTIA	mRNA	10823318	10839082	6	+	.	ID=tr53;transcript_id=tr53
NC_037328.1	LoRTIA	exon	10823337	10823415	5	+	.	ID=id419;Parent=tr54;transcript_id=tr54
NC_037328.1	LoRTIA	exon	10823337	10823415	1	+	.	ID=id429;Parent=tr55;transcript_id=tr55
NC_037328.1	LoRTIA	mRNA	10823337	10839082	5	+	.	ID=tr54;transcript_id=tr54
NC_037328.1	LoRTIA	mRNA	10823337	10839082	1	+	.	ID=tr55;transcript_id=tr55
NC_037328.1	LoRTIA	exon	10824185	10824391	6	+	.	ID=id410;Parent=tr53;transcript_id=tr53
NC_037328.1	LoRTIA	exon	10824185	10824391	5	+	.	ID=id420;Parent=tr54;transcript_id=tr54
NC_037328.1	LoRTIA	exon	10824185	10824391	1	+	.	ID=id430;Parent=tr55;transcript_id=tr55
NC_037328.1	LoRTIA	exon	10826170	10826309	6	+	.	ID=id411;Parent=tr53;transcript_id=tr53
NC_037328.1	LoRTIA	exon	10826170	10826309	5	+	.	ID=id421;Parent=tr54;transcript_id=tr54
NC_037328.1	LoRTIA	exon	10826170	10826309	1	+	.	ID=id431;Parent=tr55;transcript_id=tr55
NC_037328.1	LoRTIA	exon	10828000	10828099	6	+	.	ID=id412;Parent=tr53;transcript_id=tr53
NC_037328.1	LoRTIA	exon	10828000	10828099	5	+	.	ID=id422;Parent=tr54;transcript_id=tr54
NC_037328.1	LoRTIA	exon	10828000	10828099	1	+	.	ID=id432;Parent=tr55;transcript_id=tr55
NC_037328.1	LoRTIA	exon	10829491	10829558	6	+	.	ID=id413;Parent=tr53;transcript_id=tr53
NC_037328.1	LoRTIA	exon	10829491	10829558	5	+	.	ID=id423;Parent=tr54;transcript_id=tr54
NC_037328.1	LoRTIA	exon	10829491	10829558	1	+	.	ID=id433;Parent=tr55;transcript_id=tr55
NC_037328.1	LoRTIA	exon	10832352	10832464	6	+	.	ID=id414;Parent=tr53;transcript_id=tr53
NC_037328.1	LoRTIA	exon	10832352	10832464	5	+	.	ID=id424;Parent=tr54;transcript_id=tr54
NC_037328.1	LoRTIA	exon	10832352	10832468	1	+	.	ID=id434;Parent=tr55;transcript_id=tr55
NC_037328.1	LoRTIA	exon	10833737	10833802	6	+	.	ID=id415;Parent=tr53;transcript_id=tr53
NC_037328.1	LoRTIA	exon	10833737	10833802	5	+	.	ID=id425;Parent=tr54;transcript_id=tr54
NC_037328.1	LoRTIA	exon	10833737	10833802	1	+	.	ID=id435;Parent=tr55;transcript_id=tr55
NC_037328.1	LoRTIA	exon	10834721	10834874	6	+	.	ID=id416;Parent=tr53;transcript_id=tr53
NC_037328.1	LoRTIA	exon	10834721	10834874	5	+	.	ID=id426;Parent=tr54;transcript_id=tr54
NC_037328.1	LoRTIA	exon	10834721	10834874	1	+	.	ID=id436;Parent=tr55;transcript_id=tr55
NC_037328.1	LoRTIA	exon	10836800	10836847	6	+	.	ID=id417;Parent=tr53;transcript_id=tr53
NC_037328.1	LoRTIA	exon	10836800	10836847	5	+	.	ID=id427;Parent=tr54;transcript_id=tr54
NC_037328.1	LoRTIA	exon	10836800	10836847	1	+	.	ID=id437;Parent=tr55;transcript_id=tr55
NC_037328.1	LoRTIA	exon	10838980	10839082	6	+	.	ID=id418;Parent=tr53;transcript_id=tr53
NC_037328.1	LoRTIA	exon	10838980	10839082	5	+	.	ID=id428;Parent=tr54;transcript_id=tr54
NC_037328.1	LoRTIA	exon	10838980	10839082	1	+	.	ID=id438;Parent=tr55;transcript_id=tr55
NC_037328.1	LoRTIA	mRNA	11580798	11581237	7	+	.	ID=tr56;transcript_id=tr56
NC_037328.1	LoRTIA	exon	19418198	19418330	3	+	.	ID=id439;Parent=tr57;transcript_id=tr57
NC_037328.1	LoRTIA	mRNA	19418198	19437165	3	+	.	ID=tr57;transcript_id=tr57
NC_037328.1	LoRTIA	exon	19418216	19418330	1	+	.	ID=id449;Parent=tr59;transcript_id=tr59
NC_037328.1	LoRTIA	exon	19418216	19418401	2	+	.	ID=id444;Parent=tr58;transcript_id=tr58
NC_037328.1	LoRTIA	mRNA	19418216	19437165	2	+	.	ID=tr58;transcript_id=tr58
NC_037328.1	LoRTIA	mRNA	19418216	19437165	1	+	.	ID=tr59;transcript_id=tr59
NC_037328.1	LoRTIA	exon	19418238	19418330	3	+	.	ID=id454;Parent=tr60;transcript_id=tr60
NC_037328.1	LoRTIA	exon	19418238	19418401	1	+	.	ID=id459;Parent=tr61;transcript_id=tr61
NC_037328.1	LoRTIA	mRNA	19418238	19437165	3	+	.	ID=tr60;transcript_id=tr60
NC_037328.1	LoRTIA	mRNA	19418238	19437165	1	+	.	ID=tr61;transcript_id=tr61
NC_037328.1	LoRTIA	exon	19421761	19421939	3	+	.	ID=id440;Parent=tr57;transcript_id=tr57
NC_037328.1	LoRTIA	exon	19421761	19421939	2	+	.	ID=id445;Parent=tr58;transcript_id=tr58
NC_037328.1	LoRTIA	exon	19421761	19421939	1	+	.	ID=id450;Parent=tr59;transcript_id=tr59
NC_037328.1	LoRTIA	exon	19421761	19421939	3	+	.	ID=id455;Parent=tr60;transcript_id=tr60
NC_037328.1	LoRTIA	exon	19421761	19421939	1	+	.	ID=id460;Parent=tr61;transcript_id=tr61
NC_037328.1	LoRTIA	exon	19426374	19426511	3	+	.	ID=id441;Parent=tr57;transcript_id=tr57
NC_037328.1	LoRTIA	exon	19426374	19426511	2	+	.	ID=id446;Parent=tr58;transcript_id=tr58
NC_037328.1	LoRTIA	exon	19426374	19426511	1	+	.	ID=id451;Parent=tr59;transcript_id=tr59
NC_037328.1	LoRTIA	exon	19426374	19426511	3	+	.	ID=id456;Parent=tr60;transcript_id=tr60
NC_037328.1	LoRTIA	exon	19426374	19426511	1	+	.	ID=id461;Parent=tr61;transcript_id=tr61
NC_037328.1	LoRTIA	exon	19431423	19431630	3	+	.	ID=id442;Parent=tr57;transcript_id=tr57
NC_037328.1	LoRTIA	exon	19431423	19431630	2	+	.	ID=id447;Parent=tr58;transcript_id=tr58
NC_037328.1	LoRTIA	exon	19431423	19431630	1	+	.	ID=id452;Parent=tr59;transcript_id=tr59
NC_037328.1	LoRTIA	exon	19431423	19431630	3	+	.	ID=id457;Parent=tr60;transcript_id=tr60
NC_037328.1	LoRTIA	exon	19431423	19431630	1	+	.	ID=id462;Parent=tr61;transcript_id=tr61
NC_037328.1	LoRTIA	exon	19436503	19437165	3	+	.	ID=id443;Parent=tr57;transcript_id=tr57
NC_037328.1	LoRTIA	exon	19436503	19437165	2	+	.	ID=id448;Parent=tr58;transcript_id=tr58
NC_037328.1	LoRTIA	exon	19436503	19437165	1	+	.	ID=id453;Parent=tr59;transcript_id=tr59
NC_037328.1	LoRTIA	exon	19436503	19437165	3	+	.	ID=id458;Parent=tr60;transcript_id=tr60
NC_037328.1	LoRTIA	exon	19436503	19437165	1	+	.	ID=id463;Parent=tr61;transcript_id=tr61
NC_037328.1	LoRTIA	mRNA	23043352	23044226	1	+	.	ID=tr63;transcript_id=tr63
NC_037328.1	LoRTIA	mRNA	23043352	23044249	356	+	.	ID=tr62;transcript_id=tr62
NC_037328.1	LoRTIA	exon	35381284	35381530	1	+	.	ID=id464;Parent=tr64;transcript_id=tr64
NC_037328.1	LoRTIA	mRNA	35381284	35413989	1	+	.	ID=tr64;transcript_id=tr64
NC_037328.1	LoRTIA	exon	35398925	35399016	1	+	.	ID=id465;Parent=tr64;transcript_id=tr64
NC_037328.1	LoRTIA	exon	35403016	35403210	1	+	.	ID=id466;Parent=tr64;transcript_id=tr64
NC_037328.1	LoRTIA	exon	35406908	35407010	1	+	.	ID=id467;Parent=tr64;transcript_id=tr64
NC_037328.1	LoRTIA	exon	35413192	35413298	1	+	.	ID=id468;Parent=tr64;transcript_id=tr64
NC_037328.1	LoRTIA	exon	35413500	35413989	1	+	.	ID=id469;Parent=tr64;transcript_id=tr64
NC_037328.1	LoRTIA	exon	36056802	36060855	1	-	.	ID=id470;Parent=tr65;transcript_id=tr65
NC_037328.1	LoRTIA	mRNA	36056802	36063665	1	-	.	ID=tr65;transcript_id=tr65
NC_037328.1	LoRTIA	exon	36060270	36060855	3	-	.	ID=id473;Parent=tr66;transcript_id=tr66
NC_037328.1	LoRTIA	mRNA	36060270	36063697	3	-	.	ID=tr66;transcript_id=tr66
NC_037328.1	LoRTIA	exon	36062735	36062939	1	-	.	ID=id471;Parent=tr65;transcript_id=tr65
NC_037328.1	LoRTIA	exon	36062735	36062939	3	-	.	ID=id474;Parent=tr66;transcript_id=tr66
NC_037328.1	LoRTIA	exon	36063525	36063665	1	-	.	ID=id472;Parent=tr65;transcript_id=tr65
NC_037328.1	LoRTIA	exon	36063525	36063697	3	-	.	ID=id475;Parent=tr66;transcript_id=tr66
NC_037328.1	LoRTIA	mRNA	40948887	40950564	42	+	.	ID=tr67;transcript_id=tr67
NC_037328.1	LoRTIA	mRNA	40950372	40950564	7	+	.	ID=tr68;transcript_id=tr68
NC_037328.1	LoRTIA	mRNA	43110012	43111525	2	-	.	ID=tr70;transcript_id=tr70
NC_037328.1	LoRTIA	exon	43110012	43113769	5	-	.	ID=id476;Parent=tr69;transcript_id=tr69
NC_037328.1	LoRTIA	exon	43110012	43113769	1	-	.	ID=id507;Parent=tr72;transcript_id=tr72
NC_037328.1	LoRTIA	exon	43110012	43113769	1	-	.	ID=id523;Parent=tr73;transcript_id=tr73
NC_037328.1	LoRTIA	exon	43110012	43114567	1	-	.	ID=id492;Parent=tr71;transcript_id=tr71
NC_037328.1	LoRTIA	mRNA	43110012	43194601	1	-	.	ID=tr73;transcript_id=tr73
NC_037328.1	LoRTIA	mRNA	43110012	43195091	5	-	.	ID=tr69;transcript_id=tr69
NC_037328.1	LoRTIA	mRNA	43110012	43195091	1	-	.	ID=tr71;transcript_id=tr71
NC_037328.1	LoRTIA	mRNA	43110012	43195102	1	-	.	ID=tr72;transcript_id=tr72
NC_037328.1	LoRTIA	exon	43110422	43113769	1	-	.	ID=id539;Parent=tr74;transcript_id=tr74
NC_037328.1	LoRTIA	exon	43110422	43113769	1	-	.	ID=id555;Parent=tr75;transcript_id=tr75
NC_037328.1	LoRTIA	mRNA	43110422	43194601	1	-	.	ID=tr75;transcript_id=tr75
NC_037328.1	LoRTIA	mRNA	43110422	43195091	1	-	.	ID=tr74;transcript_id=tr74
NC_037328.1	LoRTIA	exon	43112808	43113769	4	-	.	ID=id571;Parent=tr76;transcript_id=tr76
NC_037328.1	LoRTIA	exon	43112808	43113769	1	-	.	ID=id587;Parent=tr77;transcript_id=tr77
NC_037328.1	LoRTIA	exon	43112808	43113769	1	-	.	ID=id602;Parent=tr78;transcript_id=tr78
NC_037328.1	LoRTIA	exon	43112808	43113769	1	-	.	ID=id618;Parent=tr79;transcript_id=tr79
NC_037328.1	LoRTIA	exon	43112808	43113769	1	-	.	ID=id635;Parent=tr80;transcript_id=tr80
NC_037328.1	LoRTIA	exon	43112808	43113769	1	-	.	ID=id652;Parent=tr81;transcript_id=tr81
NC_037328.1	LoRTIA	mRNA	43112808	43195091	1	-	.	ID=tr79;transcript_id=tr79
NC_037328.1	LoRTIA	mRNA	43112808	43195091	1	-	.	ID=tr81;transcript_id=tr81
NC_037328.1	LoRTIA	mRNA	43112808	43195102	4	-	.	ID=tr76;transcript_id=tr76
NC_037328.1	LoRTIA	mRNA	43112808	43195102	1	-	.	ID=tr77;transcript_id=tr77
NC_037328.1	LoRTIA	mRNA	43112808	43195102	1	-	.	ID=tr78;transcript_id=tr78
NC_037328.1	LoRTIA	mRNA	43112808	43195102	1	-	.	ID=tr80;transcript_id=tr80
NC_037328.1	LoRTIA	exon	43114430	43114567	5	-	.	ID=id477;Parent=tr69;transcript_id=tr69
NC_037328.1	LoRTIA	exon	43114430	43114567	1	-	.	ID=id508;Parent=tr72;transcript_id=tr72
NC_037328.1	LoRTIA	exon	43114430	43114567	1	-	.	ID=id524;Parent=tr73;transcript_id=tr73
NC_037328.1	LoRTIA	exon	43114430	43114567	1	-	.	ID=id540;Parent=tr74;transcript_id=tr74
NC_037328.1	LoRTIA	exon	43114430	43114567	1	-	.	ID=id556;Parent=tr75;transcript_id=tr75
NC_037328.1	LoRTIA	exon	43114430	43114567	4	-	.	ID=id572;Parent=tr76;transcript_id=tr76
NC_037328.1	LoRTIA	exon	43114430	43114567	1	-	.	ID=id588;Parent=tr77;transcript_id=tr77
NC_037328.1	LoRTIA	exon	43114430	43114567	1	-	.	ID=id603;Parent=tr78;transcript_id=tr78
NC_037328.1	LoRTIA	exon	43114430	43114567	1	-	.	ID=id619;Parent=tr79;transcript_id=tr79
NC_037328.1	LoRTIA	exon	43114430	43114567	1	-	.	ID=id636;Parent=tr80;transcript_id=tr80
NC_037328.1	LoRTIA	exon	43114430	43114567	1	-	.	ID=id653;Parent=tr81;transcript_id=tr81
NC_037328.1	LoRTIA	exon	43116615	43116660	1	-	.	ID=id493;Parent=tr71;transcript_id=tr71
NC_037328.1	LoRTIA	exon	43116615	43116660	1	-	.	ID=id604;Parent=tr78;transcript_id=tr78
NC_037328.1	LoRTIA	exon	43116615	43116664	5	-	.	ID=id478;Parent=tr69;transcript_id=tr69
NC_037328.1	LoRTIA	exon	43116615	43116664	1	-	.	ID=id509;Parent=tr72;transcript_id=tr72
NC_037328.1	LoRTIA	exon	43116615	43116664	1	-	.	ID=id525;Parent=tr73;transcript_id=tr73
NC_037328.1	LoRTIA	exon	43116615	43116664	1	-	.	ID=id541;Parent=tr74;transcript_id=tr74
NC_037328.1	LoRTIA	exon	43116615	43116664	1	-	.	ID=id557;Parent=tr75;transcript_id=tr75
NC_037328.1	LoRTIA	exon	43116615	43116664	4	-	.	ID=id573;Parent=tr76;transcript_id=tr76
NC_037328.1	LoRTIA	exon	43116615	43116664	1	-	.	ID=id589;Parent=tr77;transcript_id=tr77
NC_037328.1	LoRTIA	exon	43116615	43116664	1	-	.	ID=id620;Parent=tr79;transcript_id=tr79
NC_037328.1	LoRTIA	exon	43116615	43116664	1	-	.	ID=id637;Parent=tr80;transcript_id=tr80
NC_037328.1	LoRTIA	exon	43116615	43116664	1	-	.	ID=id654;Parent=tr81;transcript_id=tr81
NC_037328.1	LoRTIA	exon	43120523	43120616	5	-	.	ID=id479;Parent=tr69;transcript_id=tr69
NC_037328.1	LoRTIA	exon	43120523	43120616	1	-	.	ID=id494;Parent=tr71;transcript_id=tr71
NC_037328.1	LoRTIA	exon	43120523	43120616	1	-	.	ID=id510;Parent=tr72;transcript_id=tr72
NC_037328.1	LoRTIA	exon	43120523	43120616	1	-	.	ID=id526;Parent=tr73;transcript_id=tr73
NC_037328.1	LoRTIA	exon	43120523	43120616	1	-	.	ID=id542;Parent=tr74;transcript_id=tr74
NC_037328.1	LoRTIA	exon	43120523	43120616	1	-	.	ID=id558;Parent=tr75;transcript_id=tr75
NC_037328.1	LoRTIA	exon	43120523	43120616	4	-	.	ID=id574;Parent=tr76;transcript_id=tr76
NC_037328.1	LoRTIA	exon	43120523	43120616	1	-	.	ID=id590;Parent=tr77;transcript_id=tr77
NC_037328.1	LoRTIA	exon	43120523	43120616	1	-	.	ID=id605;Parent=tr78;transcript_id=tr78
NC_037328.1	LoRTIA	exon	43120523	43120616	1	-	.	ID=id621;Parent=tr79;transcript_id=tr79
NC_037328.1	LoRTIA	exon	43120523	43120616	1	-	.	ID=id638;Parent=tr80;transcript_id=tr80
NC_037328.1	LoRTIA	exon	43120523	43120616	1	-	.	ID=id655;Parent=tr81;transcript_id=tr81
NC_037328.1	LoRTIA	exon	43127916	43128041	5	-	.	ID=id480;Parent=tr69;transcript_id=tr69
NC_037328.1	LoRTIA	exon	43127916	43128041	1	-	.	ID=id495;Parent=tr71;transcript_id=tr71
NC_037328.1	LoRTIA	exon	43127916	43128041	1	-	.	ID=id511;Parent=tr72;transcript_id=tr72
NC_037328.1	LoRTIA	exon	43127916	43128041	1	-	.	ID=id527;Parent=tr73;transcript_id=tr73
NC_037328.1	LoRTIA	exon	43127916	43128041	1	-	.	ID=id543;Parent=tr74;transcript_id=tr74
NC_037328.1	LoRTIA	exon	43127916	43128041	1	-	.	ID=id559;Parent=tr75;transcript_id=tr75
NC_037328.1	LoRTIA	exon	43127916	43128041	4	-	.	ID=id575;Parent=tr76;transcript_id=tr76
NC_037328.1	LoRTIA	exon	43127916	43128041	1	-	.	ID=id606;Parent=tr78;transcript_id=tr78
NC_037328.1	LoRTIA	exon	43127916	43128041	1	-	.	ID=id622;Parent=tr79;transcript_id=tr79
NC_037328.1	LoRTIA	exon	43127916	43128041	1	-	.	ID=id639;Parent=tr80;transcript_id=tr80
NC_037328.1	LoRTIA	exon	43127916	43128041	1	-	.	ID=id656;Parent=tr81;transcript_id=tr81
NC_037328.1	LoRTIA	exon	43127916	43128273	1	-	.	ID=id591;Parent=tr77;transcript_id=tr77
NC_037328.1	LoRTIA	exon	43128187	43128273	5	-	.	ID=id481;Parent=tr69;transcript_id=tr69
NC_037328.1	LoRTIA	exon	43128187	43128273	1	-	.	ID=id496;Parent=tr71;transcript_id=tr71
NC_037328.1	LoRTIA	exon	43128187	43128273	1	-	.	ID=id512;Parent=tr72;transcript_id=tr72
NC_037328.1	LoRTIA	exon	43128187	43128273	1	-	.	ID=id528;Parent=tr73;transcript_id=tr73
NC_037328.1	LoRTIA	exon	43128187	43128273	1	-	.	ID=id544;Parent=tr74;transcript_id=tr74
NC_037328.1	LoRTIA	exon	43128187	43128273	1	-	.	ID=id560;Parent=tr75;transcript_id=tr75
NC_037328.1	LoRTIA	exon	43128187	43128273	4	-	.	ID=id576;Parent=tr76;transcript_id=tr76
NC_037328.1	LoRTIA	exon	43128187	43128273	1	-	.	ID=id607;Parent=tr78;transcript_id=tr78
NC_037328.1	LoRTIA	exon	43128187	43128273	1	-	.	ID=id623;Parent=tr79;transcript_id=tr79
NC_037328.1	LoRTIA	exon	43128187	43128273	1	-	.	ID=id640;Parent=tr80;transcript_id=tr80
NC_037328.1	LoRTIA	exon	43128187	43128273	1	-	.	ID=id657;Parent=tr81;transcript_id=tr81
NC_037328.1	LoRTIA	exon	43129091	43129241	5	-	.	ID=id482;Parent=tr69;transcript_id=tr69
NC_037328.1	LoRTIA	exon	43129091	43129241	1	-	.	ID=id497;Parent=tr71;transcript_id=tr71
NC_037328.1	LoRTIA	exon	43129091	43129241	1	-	.	ID=id513;Parent=tr72;transcript_id=tr72
NC_037328.1	LoRTIA	exon	43129091	43129241	1	-	.	ID=id529;Parent=tr73;transcript_id=tr73
NC_037328.1	LoRTIA	exon	43129091	43129241	1	-	.	ID=id545;Parent=tr74;transcript_id=tr74
NC_037328.1	LoRTIA	exon	43129091	43129241	1	-	.	ID=id561;Parent=tr75;transcript_id=tr75
NC_037328.1	LoRTIA	exon	43129091	43129241	4	-	.	ID=id577;Parent=tr76;transcript_id=tr76
NC_037328.1	LoRTIA	exon	43129091	43129241	1	-	.	ID=id592;Parent=tr77;transcript_id=tr77
NC_037328.1	LoRTIA	exon	43129091	43129241	1	-	.	ID=id608;Parent=tr78;transcript_id=tr78
NC_037328.1	LoRTIA	exon	43129091	43129241	1	-	.	ID=id624;Parent=tr79;transcript_id=tr79
NC_037328.1	LoRTIA	exon	43129091	43129241	1	-	.	ID=id641;Parent=tr80;transcript_id=tr80
NC_037328.1	LoRTIA	exon	43129091	43129241	1	-	.	ID=id658;Parent=tr81;transcript_id=tr81
NC_037328.1	LoRTIA	exon	43131666	43131790	5	-	.	ID=id483;Parent=tr69;transcript_id=tr69
NC_037328.1	LoRTIA	exon	43131666	43131790	1	-	.	ID=id498;Parent=tr71;transcript_id=tr71
NC_037328.1	LoRTIA	exon	43131666	43131790	1	-	.	ID=id514;Parent=tr72;transcript_id=tr72
NC_037328.1	LoRTIA	exon	43131666	43131790	1	-	.	ID=id530;Parent=tr73;transcript_id=tr73
NC_037328.1	LoRTIA	exon	43131666	43131790	1	-	.	ID=id546;Parent=tr74;transcript_id=tr74
NC_037328.1	LoRTIA	exon	43131666	43131790	1	-	.	ID=id562;Parent=tr75;transcript_id=tr75
NC_037328.1	LoRTIA	exon	43131666	43131790	4	-	.	ID=id578;Parent=tr76;transcript_id=tr76
NC_037328.1	LoRTIA	exon	43131666	43131790	1	-	.	ID=id593;Parent=tr77;transcript_id=tr77
NC_037328.1	LoRTIA	exon	43131666	43131790	1	-	.	ID=id609;Parent=tr78;transcript_id=tr78
NC_037328.1	LoRTIA	exon	43131666	43131790	1	-	.	ID=id625;Parent=tr79;transcript_id=tr79
NC_037328.1	LoRTIA	exon	43131666	43131790	1	-	.	ID=id642;Parent=tr80;transcript_id=tr80
NC_037328.1	LoRTIA	exon	43131666	43131790	1	-	.	ID=id659;Parent=tr81;transcript_id=tr81
NC_037328.1	LoRTIA	exon	43133177	43133392	5	-	.	ID=id484;Parent=tr69;transcript_id=tr69
NC_037328.1	LoRTIA	exon	43133177	43133392	1	-	.	ID=id499;Parent=tr71;transcript_id=tr71
NC_037328.1	LoRTIA	exon	43133177	43133392	1	-	.	ID=id515;Parent=tr72;transcript_id=tr72
NC_037328.1	LoRTIA	exon	43133177	43133392	1	-	.	ID=id531;Parent=tr73;transcript_id=tr73
NC_037328.1	LoRTIA	exon	43133177	43133392	1	-	.	ID=id547;Parent=tr74;transcript_id=tr74
NC_037328.1	LoRTIA	exon	43133177	43133392	1	-	.	ID=id563;Parent=tr75;transcript_id=tr75
NC_037328.1	LoRTIA	exon	43133177	43133392	4	-	.	ID=id579;Parent=tr76;transcript_id=tr76
NC_037328.1	LoRTIA	exon	43133177	43133392	1	-	.	ID=id594;Parent=tr77;transcript_id=tr77
NC_037328.1	LoRTIA	exon	43133177	43133392	1	-	.	ID=id610;Parent=tr78;transcript_id=tr78
NC_037328.1	LoRTIA	exon	43133177	43133392	1	-	.	ID=id626;Parent=tr79;transcript_id=tr79
NC_037328.1	LoRTIA	exon	43133177	43133392	1	-	.	ID=id643;Parent=tr80;transcript_id=tr80
NC_037328.1	LoRTIA	exon	43133177	43133392	1	-	.	ID=id660;Parent=tr81;transcript_id=tr81
NC_037328.1	LoRTIA	exon	43134788	43134828	5	-	.	ID=id485;Parent=tr69;transcript_id=tr69
NC_037328.1	LoRTIA	exon	43134788	43134828	1	-	.	ID=id500;Parent=tr71;transcript_id=tr71
NC_037328.1	LoRTIA	exon	43134788	43134828	1	-	.	ID=id516;Parent=tr72;transcript_id=tr72
NC_037328.1	LoRTIA	exon	43134788	43134828	1	-	.	ID=id532;Parent=tr73;transcript_id=tr73
NC_037328.1	LoRTIA	exon	43134788	43134828	1	-	.	ID=id548;Parent=tr74;transcript_id=tr74
NC_037328.1	LoRTIA	exon	43134788	43134828	1	-	.	ID=id564;Parent=tr75;transcript_id=tr75
NC_037328.1	LoRTIA	exon	43134788	43134828	4	-	.	ID=id580;Parent=tr76;transcript_id=tr76
NC_037328.1	LoRTIA	exon	43134788	43134828	1	-	.	ID=id595;Parent=tr77;transcript_id=tr77
NC_037328.1	LoRTIA	exon	43134788	43134828	1	-	.	ID=id611;Parent=tr78;transcript_id=tr78
NC_037328.1	LoRTIA	exon	43134788	43134828	1	-	.	ID=id627;Parent=tr79;transcript_id=tr79
NC_037328.1	LoRTIA	exon	43134788	43134828	1	-	.	ID=id644;Parent=tr80;transcript_id=tr80
NC_037328.1	LoRTIA	exon	43134788	43134828	1	-	.	ID=id661;Parent=tr81;transcript_id=tr81
NC_037328.1	LoRTIA	exon	43136451	43136584	5	-	.	ID=id486;Parent=tr69;transcript_id=tr69
NC_037328.1	LoRTIA	exon	43136451	43136584	1	-	.	ID=id501;Parent=tr71;transcript_id=tr71
NC_037328.1	LoRTIA	exon	43136451	43136584	1	-	.	ID=id517;Parent=tr72;transcript_id=tr72
NC_037328.1	LoRTIA	exon	43136451	43136584	1	-	.	ID=id533;Parent=tr73;transcript_id=tr73
NC_037328.1	LoRTIA	exon	43136451	43136584	1	-	.	ID=id549;Parent=tr74;transcript_id=tr74
NC_037328.1	LoRTIA	exon	43136451	43136584	1	-	.	ID=id565;Parent=tr75;transcript_id=tr75
NC_037328.1	LoRTIA	exon	43136451	43136584	4	-	.	ID=id581;Parent=tr76;transcript_id=tr76
NC_037328.1	LoRTIA	exon	43136451	43136584	1	-	.	ID=id596;Parent=tr77;transcript_id=tr77
NC_037328.1	LoRTIA	exon	43136451	43136584	1	-	.	ID=id612;Parent=tr78;transcript_id=tr78
NC_037328.1	LoRTIA	exon	43136451	43136584	1	-	.	ID=id628;Parent=tr79;transcript_id=tr79
NC_037328.1	LoRTIA	exon	43136451	43136584	1	-	.	ID=id645;Parent=tr80;transcript_id=tr80
NC_037328.1	LoRTIA	exon	43136451	43136584	1	-	.	ID=id662;Parent=tr81;transcript_id=tr81
NC_037328.1	LoRTIA	exon	43136879	43136951	5	-	.	ID=id487;Parent=tr69;transcript_id=tr69
NC_037328.1	LoRTIA	exon	43136879	43136951	1	-	.	ID=id502;Parent=tr71;transcript_id=tr71
NC_037328.1	LoRTIA	exon	43136879	43136951	1	-	.	ID=id518;Parent=tr72;transcript_id=tr72
NC_037328.1	LoRTIA	exon	43136879	43136951	1	-	.	ID=id534;Parent=tr73;transcript_id=tr73
NC_037328.1	LoRTIA	exon	43136879	43136951	1	-	.	ID=id550;Parent=tr74;transcript_id=tr74
NC_037328.1	LoRTIA	exon	43136879	43136951	1	-	.	ID=id566;Parent=tr75;transcript_id=tr75
NC_037328.1	LoRTIA	exon	43136879	43136951	4	-	.	ID=id582;Parent=tr76;transcript_id=tr76
NC_037328.1	LoRTIA	exon	43136879	43136951	1	-	.	ID=id597;Parent=tr77;transcript_id=tr77
NC_037328.1	LoRTIA	exon	43136879	43136951	1	-	.	ID=id613;Parent=tr78;transcript_id=tr78
NC_037328.1	LoRTIA	exon	43136879	43136951	1	-	.	ID=id629;Parent=tr79;transcript_id=tr79
NC_037328.1	LoRTIA	exon	43136879	43136951	1	-	.	ID=id646;Parent=tr80;transcript_id=tr80
NC_037328.1	LoRTIA	exon	43136879	43136951	1	-	.	ID=id663;Parent=tr81;transcript_id=tr81
NC_037328.1	LoRTIA	exon	43139093	43139289	4	-	.	ID=id668;Parent=tr82;transcript_id=tr82
NC_037328.1	LoRTIA	exon	43139093	43139289	1	-	.	ID=id672;Parent=tr83;transcript_id=tr83
NC_037328.1	LoRTIA	mRNA	43139093	43195091	4	-	.	ID=tr82;transcript_id=tr82
NC_037328.1	LoRTIA	mRNA	43139093	43195102	1	-	.	ID=tr83;transcript_id=tr83
NC_037328.1	LoRTIA	exon	43139238	43139289	5	-	.	ID=id488;Parent=tr69;transcript_id=tr69
NC_037328.1	LoRTIA	exon	43139238	43139289	1	-	.	ID=id503;Parent=tr71;transcript_id=tr71
NC_037328.1	LoRTIA	exon	43139238	43139289	1	-	.	ID=id519;Parent=tr72;transcript_id=tr72
NC_037328.1	LoRTIA	exon	43139238	43139289	1	-	.	ID=id535;Parent=tr73;transcript_id=tr73
NC_037328.1	LoRTIA	exon	43139238	43139289	1	-	.	ID=id551;Parent=tr74;transcript_id=tr74
NC_037328.1	LoRTIA	exon	43139238	43139289	1	-	.	ID=id567;Parent=tr75;transcript_id=tr75
NC_037328.1	LoRTIA	exon	43139238	43139289	4	-	.	ID=id583;Parent=tr76;transcript_id=tr76
NC_037328.1	LoRTIA	exon	43139238	43139289	1	-	.	ID=id598;Parent=tr77;transcript_id=tr77
NC_037328.1	LoRTIA	exon	43139238	43139289	1	-	.	ID=id614;Parent=tr78;transcript_id=tr78
NC_037328.1	LoRTIA	exon	43139238	43139289	1	-	.	ID=id630;Parent=tr79;transcript_id=tr79
NC_037328.1	LoRTIA	exon	43139238	43139289	1	-	.	ID=id647;Parent=tr80;transcript_id=tr80
NC_037328.1	LoRTIA	exon	43139238	43139289	1	-	.	ID=id664;Parent=tr81;transcript_id=tr81
NC_037328.1	LoRTIA	exon	43153442	43153579	5	-	.	ID=id489;Parent=tr69;transcript_id=tr69
NC_037328.1	LoRTIA	exon	43153442	43153579	1	-	.	ID=id504;Parent=tr71;transcript_id=tr71
NC_037328.1	LoRTIA	exon	43153442	43153579	1	-	.	ID=id520;Parent=tr72;transcript_id=tr72
NC_037328.1	LoRTIA	exon	43153442	43153579	1	-	.	ID=id536;Parent=tr73;transcript_id=tr73
NC_037328.1	LoRTIA	exon	43153442	43153579	1	-	.	ID=id552;Parent=tr74;transcript_id=tr74
NC_037328.1	LoRTIA	exon	43153442	43153579	1	-	.	ID=id568;Parent=tr75;transcript_id=tr75
NC_037328.1	LoRTIA	exon	43153442	43153579	4	-	.	ID=id584;Parent=tr76;transcript_id=tr76
NC_037328.1	LoRTIA	exon	43153442	43153579	1	-	.	ID=id599;Parent=tr77;transcript_id=tr77
NC_037328.1	LoRTIA	exon	43153442	43153579	1	-	.	ID=id615;Parent=tr78;transcript_id=tr78
NC_037328.1	LoRTIA	exon	43153442	43153579	1	-	.	ID=id631;Parent=tr79;transcript_id=tr79
NC_037328.1	LoRTIA	exon	43153442	43153579	1	-	.	ID=id648;Parent=tr80;transcript_id=tr80
NC_037328.1	LoRTIA	exon	43153442	43153579	1	-	.	ID=id665;Parent=tr81;transcript_id=tr81
NC_037328.1	LoRTIA	exon	43153442	43153579	4	-	.	ID=id669;Parent=tr82;transcript_id=tr82
NC_037328.1	LoRTIA	exon	43153442	43153579	1	-	.	ID=id673;Parent=tr83;transcript_id=tr83
NC_037328.1	LoRTIA	exon	43171696	43171923	5	-	.	ID=id490;Parent=tr69;transcript_id=tr69
NC_037328.1	LoRTIA	exon	43171696	43171923	1	-	.	ID=id505;Parent=tr71;transcript_id=tr71
NC_037328.1	LoRTIA	exon	43171696	43171923	1	-	.	ID=id521;Parent=tr72;transcript_id=tr72
NC_037328.1	LoRTIA	exon	43171696	43171923	1	-	.	ID=id553;Parent=tr74;transcript_id=tr74
NC_037328.1	LoRTIA	exon	43171696	43171923	1	-	.	ID=id569;Parent=tr75;transcript_id=tr75
NC_037328.1	LoRTIA	exon	43171696	43171923	4	-	.	ID=id585;Parent=tr76;transcript_id=tr76
NC_037328.1	LoRTIA	exon	43171696	43171923	1	-	.	ID=id600;Parent=tr77;transcript_id=tr77
NC_037328.1	LoRTIA	exon	43171696	43171923	1	-	.	ID=id616;Parent=tr78;transcript_id=tr78
NC_037328.1	LoRTIA	exon	43171696	43171923	1	-	.	ID=id632;Parent=tr79;transcript_id=tr79
NC_037328.1	LoRTIA	exon	43171696	43171923	1	-	.	ID=id649;Parent=tr80;transcript_id=tr80
NC_037328.1	LoRTIA	exon	43171696	43171923	1	-	.	ID=id666;Parent=tr81;transcript_id=tr81
NC_037328.1	LoRTIA	exon	43171696	43171923	4	-	.	ID=id670;Parent=tr82;transcript_id=tr82
NC_037328.1	LoRTIA	exon	43171696	43171923	1	-	.	ID=id674;Parent=tr83;transcript_id=tr83
NC_037328.1	LoRTIA	exon	43171799	43171923	1	-	.	ID=id537;Parent=tr73;transcript_id=tr73
NC_037328.1	LoRTIA	exon	43194558	43194601	1	-	.	ID=id538;Parent=tr73;transcript_id=tr73
NC_037328.1	LoRTIA	exon	43194558	43194601	1	-	.	ID=id570;Parent=tr75;transcript_id=tr75
NC_037328.1	LoRTIA	exon	43194558	43194622	1	-	.	ID=id633;Parent=tr79;transcript_id=tr79
NC_037328.1	LoRTIA	exon	43194558	43194622	1	-	.	ID=id650;Parent=tr80;transcript_id=tr80
NC_037328.1	LoRTIA	exon	43194558	43195091	5	-	.	ID=id491;Parent=tr69;transcript_id=tr69
NC_037328.1	LoRTIA	exon	43194558	43195091	1	-	.	ID=id506;Parent=tr71;transcript_id=tr71
NC_037328.1	LoRTIA	exon	43194558	43195091	1	-	.	ID=id554;Parent=tr74;transcript_id=tr74
NC_037328.1	LoRTIA	exon	43194558	43195091	1	-	.	ID=id667;Parent=tr81;transcript_id=tr81
NC_037328.1	LoRTIA	exon	43194558	43195091	4	-	.	ID=id671;Parent=tr82;transcript_id=tr82
NC_037328.1	LoRTIA	exon	43194558	43195102	1	-	.	ID=id522;Parent=tr72;transcript_id=tr72
NC_037328.1	LoRTIA	exon	43194558	43195102	4	-	.	ID=id586;Parent=tr76;transcript_id=tr76
NC_037328.1	LoRTIA	exon	43194558	43195102	1	-	.	ID=id601;Parent=tr77;transcript_id=tr77
NC_037328.1	LoRTIA	exon	43194558	43195102	1	-	.	ID=id617;Parent=tr78;transcript_id=tr78
NC_037328.1	LoRTIA	exon	43194558	43195102	1	-	.	ID=id675;Parent=tr83;transcript_id=tr83
NC_037328.1	LoRTIA	exon	43194757	43195091	1	-	.	ID=id634;Parent=tr79;transcript_id=tr79
NC_037328.1	LoRTIA	exon	43194757	43195102	1	-	.	ID=id651;Parent=tr80;transcript_id=tr80
NC_037328.1	LoRTIA	exon	44112980	44116119	1	-	.	ID=id676;Parent=tr84;transcript_id=tr84
NC_037328.1	LoRTIA	exon	44112980	44116119	1	-	.	ID=id678;Parent=tr85;transcript_id=tr85
NC_037328.1	LoRTIA	mRNA	44112980	44142771	1	-	.	ID=tr84;transcript_id=tr84
NC_037328.1	LoRTIA	mRNA	44112980	44142798	1	-	.	ID=tr85;transcript_id=tr85
NC_037328.1	LoRTIA	exon	44115646	44116119	1	-	.	ID=id680;Parent=tr86;transcript_id=tr86
NC_037328.1	LoRTIA	mRNA	44115646	44142798	1	-	.	ID=tr86;transcript_id=tr86
NC_037328.1	LoRTIA	exon	44142670	44142771	1	-	.	ID=id677;Parent=tr84;transcript_id=tr84
NC_037328.1	LoRTIA	exon	44142670	44142798	1	-	.	ID=id679;Parent=tr85;transcript_id=tr85
NC_037328.1	LoRTIA	exon	44142670	44142798	1	-	.	ID=id681;Parent=tr86;transcript_id=tr86
NC_037328.1	LoRTIA	exon	45156157	45156313	2	+	.	ID=id682;Parent=tr87;transcript_id=tr87
NC_037328.1	LoRTIA	exon	45156157	45156313	1	+	.	ID=id690;Parent=tr88;transcript_id=tr88
NC_037328.1	LoRTIA	exon	45156157	45156313	1	+	.	ID=id698;Parent=tr89;transcript_id=tr89
NC_037328.1	LoRTIA	mRNA	45156157	45188355	2	+	.	ID=tr87;transcript_id=tr87
NC_037328.1	LoRTIA	mRNA	45156157	45188355	1	+	.	ID=tr88;transcript_id=tr88
NC_037328.1	LoRTIA	mRNA	45156157	45188355	1	+	.	ID=tr89;transcript_id=tr89
NC_037328.1	LoRTIA	exon	45156196	45156313	1	+	.	ID=id706;Parent=tr90;transcript_id=tr90
NC_037328.1	LoRTIA	exon	45156196	45156313	2	+	.	ID=id713;Parent=tr91;transcript_id=tr91
NC_037328.1	LoRTIA	exon	45156196	45156313	2	+	.	ID=id721;Parent=tr92;transcript_id=tr92
NC_037328.1	LoRTIA	mRNA	45156196	45188355	1	+	.	ID=tr90;transcript_id=tr90
NC_037328.1	LoRTIA	mRNA	45156196	45188355	2	+	.	ID=tr91;transcript_id=tr91
NC_037328.1	LoRTIA	mRNA	45156196	45188355	2	+	.	ID=tr92;transcript_id=tr92
NC_037328.1	LoRTIA	exon	45161565	45161791	2	+	.	ID=id683;Parent=tr87;transcript_id=tr87
NC_037328.1	LoRTIA	exon	45161565	45161791	1	+	.	ID=id691;Parent=tr88;transcript_id=tr88
NC_037328.1	LoRTIA	exon	45161565	45161791	1	+	.	ID=id699;Parent=tr89;transcript_id=tr89
NC_037328.1	LoRTIA	exon	45161565	45161791	1	+	.	ID=id707;Parent=tr90;transcript_id=tr90
NC_037328.1	LoRTIA	exon	45161565	45161791	2	+	.	ID=id714;Parent=tr91;transcript_id=tr91
NC_037328.1	LoRTIA	exon	45161565	45161791	2	+	.	ID=id722;Parent=tr92;transcript_id=tr92
NC_037328.1	LoRTIA	exon	45165550	45165633	2	+	.	ID=id684;Parent=tr87;transcript_id=tr87
NC_037328.1	LoRTIA	exon	45165550	45165633	1	+	.	ID=id692;Parent=tr88;transcript_id=tr88
NC_037328.1	LoRTIA	exon	45165550	45165633	1	+	.	ID=id700;Parent=tr89;transcript_id=tr89
NC_037328.1	LoRTIA	exon	45165550	45165633	2	+	.	ID=id715;Parent=tr91;transcript_id=tr91
NC_037328.1	LoRTIA	exon	45165550	45165633	2	+	.	ID=id723;Parent=tr92;transcript_id=tr92
NC_037328.1	LoRTIA	exon	45170033	45170179	2	+	.	ID=id685;Parent=tr87;transcript_id=tr87
NC_037328.1	LoRTIA	exon	45170033	45170179	1	+	.	ID=id693;Parent=tr88;transcript_id=tr88
NC_037328.1	LoRTIA	exon	45170033	45170179	1	+	.	ID=id701;Parent=tr89;transcript_id=tr89
NC_037328.1	LoRTIA	exon	45170033	45170179	1	+	.	ID=id708;Parent=tr90;transcript_id=tr90
NC_037328.1	LoRTIA	exon	45170033	45170179	2	+	.	ID=id716;Parent=tr91;transcript_id=tr91
NC_037328.1	LoRTIA	exon	45170033	45170179	2	+	.	ID=id724;Parent=tr92;transcript_id=tr92
NC_037328.1	LoRTIA	exon	45174039	45174206	2	+	.	ID=id686;Parent=tr87;transcript_id=tr87
NC_037328.1	LoRTIA	exon	45174039	45174206	1	+	.	ID=id694;Parent=tr88;transcript_id=tr88
NC_037328.1	LoRTIA	exon	45174039	45174206	1	+	.	ID=id702;Parent=tr89;transcript_id=tr89
NC_037328.1	LoRTIA	exon	45174039	45174206	1	+	.	ID=id709;Parent=tr90;transcript_id=tr90
NC_037328.1	LoRTIA	exon	45174039	45174206	2	+	.	ID=id717;Parent=tr91;transcript_id=tr91
NC_037328.1	LoRTIA	exon	45174039	45174206	2	+	.	ID=id725;Parent=tr92;transcript_id=tr92
NC_037328.1	LoRTIA	exon	45177959	45178087	1	+	.	ID=id695;Parent=tr88;transcript_id=tr88
NC_037328.1	LoRTIA	exon	45177959	45178087	2	+	.	ID=id718;Parent=tr91;transcript_id=tr91
NC_037328.1	LoRTIA	exon	45177959	45178099	2	+	.	ID=id687;Parent=tr87;transcript_id=tr87
NC_037328.1	LoRTIA	exon	45177959	45178099	1	+	.	ID=id703;Parent=tr89;transcript_id=tr89
NC_037328.1	LoRTIA	exon	45177959	45178099	1	+	.	ID=id710;Parent=tr90;transcript_id=tr90
NC_037328.1	LoRTIA	exon	45177959	45178099	2	+	.	ID=id726;Parent=tr92;transcript_id=tr92
NC_037328.1	LoRTIA	exon	45183906	45184004	2	+	.	ID=id688;Parent=tr87;transcript_id=tr87
NC_037328.1	LoRTIA	exon	45183906	45184004	1	+	.	ID=id696;Parent=tr88;transcript_id=tr88
NC_037328.1	LoRTIA	exon	45183906	45184004	1	+	.	ID=id704;Parent=tr89;transcript_id=tr89
NC_037328.1	LoRTIA	exon	45183906	45184004	1	+	.	ID=id711;Parent=tr90;transcript_id=tr90
NC_037328.1	LoRTIA	exon	45183906	45184004	2	+	.	ID=id719;Parent=tr91;transcript_id=tr91
NC_037328.1	LoRTIA	exon	45183906	45184004	2	+	.	ID=id727;Parent=tr92;transcript_id=tr92
NC_037328.1	LoRTIA	exon	45187541	45188355	1	+	.	ID=id697;Parent=tr88;transcript_id=tr88
NC_037328.1	LoRTIA	exon	45187541	45188355	1	+	.	ID=id705;Parent=tr89;transcript_id=tr89
NC_037328.1	LoRTIA	exon	45187541	45188355	1	+	.	ID=id712;Parent=tr90;transcript_id=tr90
NC_037328.1	LoRTIA	exon	45187541	45188355	2	+	.	ID=id720;Parent=tr91;transcript_id=tr91
NC_037328.1	LoRTIA	exon	45187541	45188355	2	+	.	ID=id728;Parent=tr92;transcript_id=tr92
NC_037328.1	LoRTIA	exon	45187544	45188355	2	+	.	ID=id689;Parent=tr87;transcript_id=tr87
NC_037328.1	LoRTIA	exon	45988305	45988366	2	+	.	ID=id731;Parent=tr94;transcript_id=tr94
NC_037328.1	LoRTIA	exon	45988305	45988435	2	+	.	ID=id729;Parent=tr93;transcript_id=tr93
NC_037328.1	LoRTIA	mRNA	45988305	45992514	2	+	.	ID=tr93;transcript_id=tr93
NC_037328.1	LoRTIA	mRNA	45988305	45992514	2	+	.	ID=tr94;transcript_id=tr94
NC_037328.1	LoRTIA	exon	45990985	45992514	2	+	.	ID=id730;Parent=tr93;transcript_id=tr93
NC_037328.1	LoRTIA	exon	45990985	45992514	2	+	.	ID=id732;Parent=tr94;transcript_id=tr94
NC_037328.1	LoRTIA	exon	46001995	46002091	2	+	.	ID=id733;Parent=tr95;transcript_id=tr95
NC_037328.1	LoRTIA	mRNA	46001995	46016855	2	+	.	ID=tr95;transcript_id=tr95
NC_037328.1	LoRTIA	exon	46002012	46002091	1	+	.	ID=id738;Parent=tr96;transcript_id=tr96
NC_037328.1	LoRTIA	exon	46002012	46002091	2	+	.	ID=id743;Parent=tr97;transcript_id=tr97
NC_037328.1	LoRTIA	exon	46002012	46002091	2	+	.	ID=id748;Parent=tr98;transcript_id=tr98
NC_037328.1	LoRTIA	exon	46002012	46002091	3	+	.	ID=id753;Parent=tr99;transcript_id=tr99
NC_037328.1	LoRTIA	exon	46002012	46002091	1	+	.	ID=id758;Parent=tr100;transcript_id=tr100
NC_037328.1	LoRTIA	exon	46002012	46002091	1	+	.	ID=id763;Parent=tr101;transcript_id=tr101
NC_037328.1	LoRTIA	mRNA	46002012	46015299	2	+	.	ID=tr97;transcript_id=tr97
NC_037328.1	LoRTIA	mRNA	46002012	46015299	2	+	.	ID=tr98;transcript_id=tr98
NC_037328.1	LoRTIA	mRNA	46002012	46015299	1	+	.	ID=tr100;transcript_id=tr100
NC_037328.1	LoRTIA	mRNA	46002012	46016855	1	+	.	ID=tr96;transcript_id=tr96
NC_037328.1	LoRTIA	mRNA	46002012	46016855	3	+	.	ID=tr99;transcript_id=tr99
NC_037328.1	LoRTIA	mRNA	46002012	46016855	1	+	.	ID=tr101;transcript_id=tr101
NC_037328.1	LoRTIA	exon	46007109	46007323	2	+	.	ID=id734;Parent=tr95;transcript_id=tr95
NC_037328.1	LoRTIA	exon	46007109	46007323	3	+	.	ID=id754;Parent=tr99;transcript_id=tr99
NC_037328.1	LoRTIA	exon	46007109	46007323	1	+	.	ID=id759;Parent=tr100;transcript_id=tr100
NC_037328.1	LoRTIA	exon	46007109	46007327	1	+	.	ID=id764;Parent=tr101;transcript_id=tr101
NC_037328.1	LoRTIA	exon	46007161	46007323	1	+	.	ID=id739;Parent=tr96;transcript_id=tr96
NC_037328.1	LoRTIA	exon	46007161	46007323	2	+	.	ID=id744;Parent=tr97;transcript_id=tr97
NC_037328.1	LoRTIA	exon	46007161	46007323	2	+	.	ID=id749;Parent=tr98;transcript_id=tr98
NC_037328.1	LoRTIA	exon	46010003	46010077	2	+	.	ID=id735;Parent=tr95;transcript_id=tr95
NC_037328.1	LoRTIA	exon	46010003	46010077	1	+	.	ID=id740;Parent=tr96;transcript_id=tr96
NC_037328.1	LoRTIA	exon	46010003	46010077	2	+	.	ID=id745;Parent=tr97;transcript_id=tr97
NC_037328.1	LoRTIA	exon	46010003	46010077	3	+	.	ID=id755;Parent=tr99;transcript_id=tr99
NC_037328.1	LoRTIA	exon	46010003	46010077	1	+	.	ID=id760;Parent=tr100;transcript_id=tr100
NC_037328.1	LoRTIA	exon	46010006	46010077	2	+	.	ID=id750;Parent=tr98;transcript_id=tr98
NC_037328.1	LoRTIA	exon	46010006	46010077	1	+	.	ID=id765;Parent=tr101;transcript_id=tr101
NC_037328.1	LoRTIA	exon	46013671	46013726	2	+	.	ID=id736;Parent=tr95;transcript_id=tr95
NC_037328.1	LoRTIA	exon	46013671	46013726	1	+	.	ID=id741;Parent=tr96;transcript_id=tr96
NC_037328.1	LoRTIA	exon	46013671	46013726	2	+	.	ID=id746;Parent=tr97;transcript_id=tr97
NC_037328.1	LoRTIA	exon	46013671	46013726	2	+	.	ID=id751;Parent=tr98;transcript_id=tr98
NC_037328.1	LoRTIA	exon	46013671	46013726	3	+	.	ID=id756;Parent=tr99;transcript_id=tr99
NC_037328.1	LoRTIA	exon	46013671	46013726	1	+	.	ID=id761;Parent=tr100;transcript_id=tr100
NC_037328.1	LoRTIA	exon	46013671	46013726	1	+	.	ID=id766;Parent=tr101;transcript_id=tr101
NC_037328.1	LoRTIA	exon	46015012	46015299	2	+	.	ID=id747;Parent=tr97;transcript_id=tr97
NC_037328.1	LoRTIA	exon	46015012	46015299	2	+	.	ID=id752;Parent=tr98;transcript_id=tr98
NC_037328.1	LoRTIA	exon	46015012	46015299	1	+	.	ID=id762;Parent=tr100;transcript_id=tr100
NC_037328.1	LoRTIA	exon	46015012	46016855	2	+	.	ID=id737;Parent=tr95;transcript_id=tr95
NC_037328.1	LoRTIA	exon	46015012	46016855	1	+	.	ID=id742;Parent=tr96;transcript_id=tr96
NC_037328.1	LoRTIA	exon	46015012	46016855	3	+	.	ID=id757;Parent=tr99;transcript_id=tr99
NC_037328.1	LoRTIA	exon	46015012	46016855	1	+	.	ID=id767;Parent=tr101;transcript_id=tr101
NC_037328.1	LoRTIA	exon	46061449	46061568	135	-	.	ID=id768;Parent=tr102;transcript_id=tr102
NC_037328.1	LoRTIA	exon	46061449	46061568	5	-	.	ID=id774;Parent=tr103;transcript_id=tr103
NC_037328.1	LoRTIA	exon	46061449	46061568	1	-	.	ID=id779;Parent=tr104;transcript_id=tr104
NC_037328.1	LoRTIA	exon	46061449	46061568	1	-	.	ID=id789;Parent=tr106;transcript_id=tr106
NC_037328.1	LoRTIA	exon	46061449	46061568	1	-	.	ID=id800;Parent=tr108;transcript_id=tr108
NC_037328.1	LoRTIA	exon	46061449	46061630	1	-	.	ID=id804;Parent=tr109;transcript_id=tr109
NC_037328.1	LoRTIA	exon	46061449	46062251	5	-	.	ID=id784;Parent=tr105;transcript_id=tr105
NC_037328.1	LoRTIA	exon	46061449	46062251	1	-	.	ID=id795;Parent=tr107;transcript_id=tr107
NC_037328.1	LoRTIA	mRNA	46061449	46066949	135	-	.	ID=tr102;transcript_id=tr102
NC_037328.1	LoRTIA	mRNA	46061449	46066949	5	-	.	ID=tr103;transcript_id=tr103
NC_037328.1	LoRTIA	mRNA	46061449	46066949	1	-	.	ID=tr104;transcript_id=tr104
NC_037328.1	LoRTIA	mRNA	46061449	46066949	5	-	.	ID=tr105;transcript_id=tr105
NC_037328.1	LoRTIA	mRNA	46061449	46066949	1	-	.	ID=tr106;transcript_id=tr106
NC_037328.1	LoRTIA	mRNA	46061449	46066949	1	-	.	ID=tr107;transcript_id=tr107
NC_037328.1	LoRTIA	mRNA	46061449	46066949	1	-	.	ID=tr108;transcript_id=tr108
NC_037328.1	LoRTIA	mRNA	46061449	46066949	1	-	.	ID=tr109;transcript_id=tr109
NC_037328.1	LoRTIA	exon	46062188	46062251	135	-	.	ID=id769;Parent=tr102;transcript_id=tr102
NC_037328.1	LoRTIA	exon	46062188	46062251	5	-	.	ID=id775;Parent=tr103;transcript_id=tr103
NC_037328.1	LoRTIA	exon	46062188	46062251	1	-	.	ID=id780;Parent=tr104;transcript_id=tr104
NC_037328.1	LoRTIA	exon	46062188	46062251	1	-	.	ID=id790;Parent=tr106;transcript_id=tr106
NC_037328.1	LoRTIA	exon	46062188	46063438	1	-	.	ID=id801;Parent=tr108;transcript_id=tr108
NC_037328.1	LoRTIA	exon	46063302	46063438	135	-	.	ID=id770;Parent=tr102;transcript_id=tr102
NC_037328.1	LoRTIA	exon	46063302	46063438	5	-	.	ID=id776;Parent=tr103;transcript_id=tr103
NC_037328.1	LoRTIA	exon	46063302	46063438	1	-	.	ID=id781;Parent=tr104;transcript_id=tr104
NC_037328.1	LoRTIA	exon	46063302	46063438	5	-	.	ID=id785;Parent=tr105;transcript_id=tr105
NC_037328.1	LoRTIA	exon	46063302	46063438	1	-	.	ID=id791;Parent=tr106;transcript_id=tr106
NC_037328.1	LoRTIA	exon	46063302	46063438	1	-	.	ID=id796;Parent=tr107;transcript_id=tr107
NC_037328.1	LoRTIA	exon	46063302	46063438	1	-	.	ID=id805;Parent=tr109;transcript_id=tr109
NC_037328.1	LoRTIA	exon	46066071	46066185	1	-	.	ID=id792;Parent=tr106;transcript_id=tr106
NC_037328.1	LoRTIA	exon	46066071	46066185	1	-	.	ID=id797;Parent=tr107;transcript_id=tr107
NC_037328.1	LoRTIA	exon	46066074	46066185	2	-	.	ID=id809;Parent=tr110;transcript_id=tr110
NC_037328.1	LoRTIA	mRNA	46066074	46066949	2	-	.	ID=tr110;transcript_id=tr110
NC_037328.1	LoRTIA	exon	46066075	46066185	135	-	.	ID=id771;Parent=tr102;transcript_id=tr102
NC_037328.1	LoRTIA	exon	46066075	46066185	1	-	.	ID=id782;Parent=tr104;transcript_id=tr104
NC_037328.1	LoRTIA	exon	46066075	46066185	5	-	.	ID=id786;Parent=tr105;transcript_id=tr105
NC_037328.1	LoRTIA	exon	46066075	46066185	1	-	.	ID=id806;Parent=tr109;transcript_id=tr109
NC_037328.1	LoRTIA	exon	46066075	46066775	5	-	.	ID=id777;Parent=tr103;transcript_id=tr103
NC_037328.1	LoRTIA	exon	46066075	46066775	1	-	.	ID=id802;Parent=tr108;transcript_id=tr108
NC_037328.1	LoRTIA	exon	46066700	46066775	135	-	.	ID=id772;Parent=tr102;transcript_id=tr102
NC_037328.1	LoRTIA	exon	46066700	46066775	5	-	.	ID=id787;Parent=tr105;transcript_id=tr105
NC_037328.1	LoRTIA	exon	46066700	46066775	1	-	.	ID=id793;Parent=tr106;transcript_id=tr106
NC_037328.1	LoRTIA	exon	46066700	46066775	1	-	.	ID=id798;Parent=tr107;transcript_id=tr107
NC_037328.1	LoRTIA	exon	46066700	46066775	1	-	.	ID=id807;Parent=tr109;transcript_id=tr109
NC_037328.1	LoRTIA	exon	46066700	46066775	2	-	.	ID=id810;Parent=tr110;transcript_id=tr110
NC_037328.1	LoRTIA	exon	46066700	46066949	1	-	.	ID=id783;Parent=tr104;transcript_id=tr104
NC_037328.1	LoRTIA	exon	46066907	46066949	135	-	.	ID=id773;Parent=tr102;transcript_id=tr102
NC_037328.1	LoRTIA	exon	46066907	46066949	5	-	.	ID=id778;Parent=tr103;transcript_id=tr103
NC_037328.1	LoRTIA	exon	46066907	46066949	5	-	.	ID=id788;Parent=tr105;transcript_id=tr105
NC_037328.1	LoRTIA	exon	46066907	46066949	1	-	.	ID=id794;Parent=tr106;transcript_id=tr106
NC_037328.1	LoRTIA	exon	46066907	46066949	1	-	.	ID=id799;Parent=tr107;transcript_id=tr107
NC_037328.1	LoRTIA	exon	46066907	46066949	1	-	.	ID=id803;Parent=tr108;transcript_id=tr108
NC_037328.1	LoRTIA	exon	46066907	46066949	1	-	.	ID=id808;Parent=tr109;transcript_id=tr109
NC_037328.1	LoRTIA	exon	46066907	46066949	2	-	.	ID=id811;Parent=tr110;transcript_id=tr110
NC_037328.1	LoRTIA	exon	52713863	52714107	1	-	.	ID=id812;Parent=tr111;transcript_id=tr111
NC_037328.1	LoRTIA	exon	52713863	52714107	1	-	.	ID=id821;Parent=tr112;transcript_id=tr112
NC_037328.1	LoRTIA	mRNA	52713863	52777180	1	-	.	ID=tr111;transcript_id=tr111
NC_037328.1	LoRTIA	mRNA	52713863	52777180	1	-	.	ID=tr112;transcript_id=tr112
NC_037328.1	LoRTIA	exon	52713876	52714107	1	-	.	ID=id830;Parent=tr113;transcript_id=tr113
NC_037328.1	LoRTIA	mRNA	52713876	52777180	1	-	.	ID=tr113;transcript_id=tr113
NC_037328.1	LoRTIA	exon	52716650	52716674	1	-	.	ID=id831;Parent=tr113;transcript_id=tr113
NC_037328.1	LoRTIA	exon	52718247	52718278	1	-	.	ID=id813;Parent=tr111;transcript_id=tr111
NC_037328.1	LoRTIA	exon	52718247	52718278	1	-	.	ID=id822;Parent=tr112;transcript_id=tr112
NC_037328.1	LoRTIA	exon	52718247	52718278	1	-	.	ID=id832;Parent=tr113;transcript_id=tr113
NC_037328.1	LoRTIA	exon	52722640	52722732	1	-	.	ID=id814;Parent=tr111;transcript_id=tr111
NC_037328.1	LoRTIA	exon	52722640	52722732	1	-	.	ID=id823;Parent=tr112;transcript_id=tr112
NC_037328.1	LoRTIA	exon	52722640	52722732	1	-	.	ID=id833;Parent=tr113;transcript_id=tr113
NC_037328.1	LoRTIA	exon	52724009	52724101	1	-	.	ID=id815;Parent=tr111;transcript_id=tr111
NC_037328.1	LoRTIA	exon	52724009	52724101	1	-	.	ID=id824;Parent=tr112;transcript_id=tr112
NC_037328.1	LoRTIA	exon	52724009	52724101	1	-	.	ID=id834;Parent=tr113;transcript_id=tr113
NC_037328.1	LoRTIA	exon	52724812	52724904	1	-	.	ID=id816;Parent=tr111;transcript_id=tr111
NC_037328.1	LoRTIA	exon	52724812	52724904	1	-	.	ID=id825;Parent=tr112;transcript_id=tr112
NC_037328.1	LoRTIA	exon	52724812	52724904	1	-	.	ID=id835;Parent=tr113;transcript_id=tr113
NC_037328.1	LoRTIA	exon	52729857	52729964	1	-	.	ID=id817;Parent=tr111;transcript_id=tr111
NC_037328.1	LoRTIA	exon	52729857	52729964	1	-	.	ID=id826;Parent=tr112;transcript_id=tr112
NC_037328.1	LoRTIA	exon	52729857	52729964	1	-	.	ID=id836;Parent=tr113;transcript_id=tr113
NC_037328.1	LoRTIA	exon	52752231	52752320	1	-	.	ID=id818;Parent=tr111;transcript_id=tr111
NC_037328.1	LoRTIA	exon	52752231	52752320	1	-	.	ID=id827;Parent=tr112;transcript_id=tr112
NC_037328.1	LoRTIA	exon	52752231	52752320	1	-	.	ID=id837;Parent=tr113;transcript_id=tr113
NC_037328.1	LoRTIA	exon	52764144	52764491	1	-	.	ID=id819;Parent=tr111;transcript_id=tr111
NC_037328.1	LoRTIA	exon	52764144	52764491	1	-	.	ID=id838;Parent=tr113;transcript_id=tr113
NC_037328.1	LoRTIA	exon	52764148	52764491	1	-	.	ID=id828;Parent=tr112;transcript_id=tr112
NC_037328.1	LoRTIA	exon	52777013	52777180	1	-	.	ID=id820;Parent=tr111;transcript_id=tr111
NC_037328.1	LoRTIA	exon	52777013	52777180	1	-	.	ID=id829;Parent=tr112;transcript_id=tr112
NC_037328.1	LoRTIA	exon	52777013	52777180	1	-	.	ID=id839;Parent=tr113;transcript_id=tr113
NC_037328.1	LoRTIA	mRNA	53562569	53563083	4	+	.	ID=tr114;transcript_id=tr114
NC_037328.1	LoRTIA	mRNA	53562569	53563297	7	+	.	ID=tr115;transcript_id=tr115
NC_037328.1	LoRTIA	mRNA	54226920	54227691	376	-	.	ID=tr116;transcript_id=tr116
NC_037328.1	LoRTIA	mRNA	54226955	54227691	10	-	.	ID=tr117;transcript_id=tr117
NC_037328.1	LoRTIA	mRNA	54849110	54850868	1	+	.	ID=tr118;transcript_id=tr118
NC_037328.1	LoRTIA	exon	55893427	55893794	1	+	.	ID=id840;Parent=tr119;transcript_id=tr119
NC_037328.1	LoRTIA	mRNA	55893427	55940080	1	+	.	ID=tr119;transcript_id=tr119
NC_037328.1	LoRTIA	exon	55939376	55940080	1	+	.	ID=id841;Parent=tr119;transcript_id=tr119
NC_037328.1	LoRTIA	exon	56737575	56737731	2	+	.	ID=id842;Parent=tr120;transcript_id=tr120
NC_037328.1	LoRTIA	mRNA	56737575	56750567	2	+	.	ID=tr120;transcript_id=tr120
NC_037328.1	LoRTIA	exon	56740208	56740391	2	+	.	ID=id843;Parent=tr120;transcript_id=tr120
NC_037328.1	LoRTIA	exon	56744126	56744237	2	+	.	ID=id844;Parent=tr120;transcript_id=tr120
NC_037328.1	LoRTIA	exon	56744637	56744774	2	+	.	ID=id845;Parent=tr120;transcript_id=tr120
NC_037328.1	LoRTIA	exon	56749894	56750567	2	+	.	ID=id846;Parent=tr120;transcript_id=tr120
NC_037328.1	LoRTIA	exon	57309098	57309364	1	-	.	ID=id847;Parent=tr121;transcript_id=tr121
NC_037328.1	LoRTIA	mRNA	57309098	57343669	1	-	.	ID=tr121;transcript_id=tr121
NC_037328.1	LoRTIA	exon	57309133	57309364	1	-	.	ID=id859;Parent=tr122;transcript_id=tr122
NC_037328.1	LoRTIA	mRNA	57309133	57343669	1	-	.	ID=tr122;transcript_id=tr122
NC_037328.1	LoRTIA	exon	57310876	57310944	1	-	.	ID=id848;Parent=tr121;transcript_id=tr121
NC_037328.1	LoRTIA	exon	57310876	57310944	1	-	.	ID=id860;Parent=tr122;transcript_id=tr122
NC_037328.1	LoRTIA	exon	57312656	57312783	1	-	.	ID=id849;Parent=tr121;transcript_id=tr121
NC_037328.1	LoRTIA	exon	57312656	57312783	1	-	.	ID=id861;Parent=tr122;transcript_id=tr122
NC_037328.1	LoRTIA	exon	57313431	57313586	1	-	.	ID=id850;Parent=tr121;transcript_id=tr121
NC_037328.1	LoRTIA	exon	57313431	57313586	1	-	.	ID=id862;Parent=tr122;transcript_id=tr122
NC_037328.1	LoRTIA	exon	57313824	57313858	1	-	.	ID=id851;Parent=tr121;transcript_id=tr121
NC_037328.1	LoRTIA	exon	57313824	57313858	1	-	.	ID=id863;Parent=tr122;transcript_id=tr122
NC_037328.1	LoRTIA	exon	57317853	57317934	1	-	.	ID=id852;Parent=tr121;transcript_id=tr121
NC_037328.1	LoRTIA	exon	57317853	57317934	1	-	.	ID=id864;Parent=tr122;transcript_id=tr122
NC_037328.1	LoRTIA	exon	57320011	57320060	1	-	.	ID=id853;Parent=tr121;transcript_id=tr121
NC_037328.1	LoRTIA	exon	57320011	57320060	1	-	.	ID=id865;Parent=tr122;transcript_id=tr122
NC_037328.1	LoRTIA	exon	57322740	57322847	1	-	.	ID=id854;Parent=tr121;transcript_id=tr121
NC_037328.1	LoRTIA	exon	57322740	57322847	1	-	.	ID=id866;Parent=tr122;transcript_id=tr122
NC_037328.1	LoRTIA	exon	57333464	57333534	1	-	.	ID=id855;Parent=tr121;transcript_id=tr121
NC_037328.1	LoRTIA	exon	57333464	57333534	1	-	.	ID=id867;Parent=tr122;transcript_id=tr122
NC_037328.1	LoRTIA	exon	57336410	57336459	1	-	.	ID=id856;Parent=tr121;transcript_id=tr121
NC_037328.1	LoRTIA	exon	57336410	57336459	1	-	.	ID=id868;Parent=tr122;transcript_id=tr122
NC_037328.1	LoRTIA	exon	57340306	57340347	1	-	.	ID=id857;Parent=tr121;transcript_id=tr121
NC_037328.1	LoRTIA	exon	57340306	57340347	1	-	.	ID=id869;Parent=tr122;transcript_id=tr122
NC_037328.1	LoRTIA	exon	57343219	57343669	1	-	.	ID=id858;Parent=tr121;transcript_id=tr121
NC_037328.1	LoRTIA	exon	57343219	57343669	1	-	.	ID=id870;Parent=tr122;transcript_id=tr122
NC_037328.1	LoRTIA	exon	57409627	57411367	1	-	.	ID=id871;Parent=tr123;transcript_id=tr123
NC_037328.1	LoRTIA	mRNA	57409627	57412433	1	-	.	ID=tr123;transcript_id=tr123
NC_037328.1	LoRTIA	exon	57409711	57411365	1	-	.	ID=id873;Parent=tr124;transcript_id=tr124
NC_037328.1	LoRTIA	exon	57409711	57411367	3	-	.	ID=id875;Parent=tr125;transcript_id=tr125
NC_037328.1	LoRTIA	mRNA	57409711	57412494	1	-	.	ID=tr124;transcript_id=tr124
NC_037328.1	LoRTIA	mRNA	57409711	57412570	3	-	.	ID=tr125;transcript_id=tr125
NC_037328.1	LoRTIA	exon	57411782	57412433	1	-	.	ID=id872;Parent=tr123;transcript_id=tr123
NC_037328.1	LoRTIA	exon	57411782	57412494	1	-	.	ID=id874;Parent=tr124;transcript_id=tr124
NC_037328.1	LoRTIA	exon	57411782	57412570	3	-	.	ID=id876;Parent=tr125;transcript_id=tr125
NC_037328.1	LoRTIA	mRNA	57412001	57412433	2	-	.	ID=tr126;transcript_id=tr126
NC_037328.1	LoRTIA	mRNA	57798440	57799337	139	-	.	ID=tr127;transcript_id=tr127
NC_037328.1	LoRTIA	mRNA	57798546	57799337	1	-	.	ID=tr128;transcript_id=tr128
NC_037328.1	LoRTIA	exon	58401607	58404622	2	-	.	ID=id877;Parent=tr129;transcript_id=tr129
NC_037328.1	LoRTIA	mRNA	58401607	58433757	2	-	.	ID=tr129;transcript_id=tr129
NC_037328.1	LoRTIA	exon	58402276	58404622	1	-	.	ID=id882;Parent=tr130;transcript_id=tr130
NC_037328.1	LoRTIA	mRNA	58402276	58433776	1	-	.	ID=tr130;transcript_id=tr130
NC_037328.1	LoRTIA	exon	58404265	58404622	1	-	.	ID=id887;Parent=tr131;transcript_id=tr131
NC_037328.1	LoRTIA	exon	58404265	58404622	1	-	.	ID=id892;Parent=tr132;transcript_id=tr132
NC_037328.1	LoRTIA	mRNA	58404265	58433757	1	-	.	ID=tr131;transcript_id=tr131
NC_037328.1	LoRTIA	mRNA	58404265	58433776	1	-	.	ID=tr132;transcript_id=tr132
NC_037328.1	LoRTIA	exon	58405323	58405389	2	-	.	ID=id878;Parent=tr129;transcript_id=tr129
NC_037328.1	LoRTIA	exon	58405323	58405389	1	-	.	ID=id883;Parent=tr130;transcript_id=tr130
NC_037328.1	LoRTIA	exon	58405323	58405389	1	-	.	ID=id888;Parent=tr131;transcript_id=tr131
NC_037328.1	LoRTIA	exon	58405323	58405389	1	-	.	ID=id893;Parent=tr132;transcript_id=tr132
NC_037328.1	LoRTIA	exon	58405696	58405815	2	-	.	ID=id879;Parent=tr129;transcript_id=tr129
NC_037328.1	LoRTIA	exon	58405696	58405815	1	-	.	ID=id884;Parent=tr130;transcript_id=tr130
NC_037328.1	LoRTIA	exon	58405696	58405815	1	-	.	ID=id889;Parent=tr131;transcript_id=tr131
NC_037328.1	LoRTIA	exon	58405696	58405815	1	-	.	ID=id894;Parent=tr132;transcript_id=tr132
NC_037328.1	LoRTIA	exon	58406232	58406365	1	-	.	ID=id885;Parent=tr130;transcript_id=tr130
NC_037328.1	LoRTIA	exon	58406232	58406365	1	-	.	ID=id890;Parent=tr131;transcript_id=tr131
NC_037328.1	LoRTIA	exon	58406232	58406365	1	-	.	ID=id895;Parent=tr132;transcript_id=tr132
NC_037328.1	LoRTIA	exon	58406232	58406368	2	-	.	ID=id880;Parent=tr129;transcript_id=tr129
NC_037328.1	LoRTIA	exon	58433484	58433757	2	-	.	ID=id881;Parent=tr129;transcript_id=tr129
NC_037328.1	LoRTIA	exon	58433484	58433757	1	-	.	ID=id891;Parent=tr131;transcript_id=tr131
NC_037328.1	LoRTIA	exon	58433484	58433776	1	-	.	ID=id886;Parent=tr130;transcript_id=tr130
NC_037328.1	LoRTIA	exon	58433484	58433776	1	-	.	ID=id896;Parent=tr132;transcript_id=tr132
NC_037328.1	LoRTIA	exon	58434605	58434651	1	+	.	ID=id897;Parent=tr133;transcript_id=tr133
NC_037328.1	LoRTIA	mRNA	58434605	58495207	1	+	.	ID=tr133;transcript_id=tr133
NC_037328.1	LoRTIA	exon	58464785	58464879	1	+	.	ID=id898;Parent=tr133;transcript_id=tr133
NC_037328.1	LoRTIA	exon	58468619	58468747	1	+	.	ID=id899;Parent=tr133;transcript_id=tr133
NC_037328.1	LoRTIA	exon	58470533	58470747	1	+	.	ID=id900;Parent=tr133;transcript_id=tr133
NC_037328.1	LoRTIA	exon	58471034	58471171	1	+	.	ID=id901;Parent=tr133;transcript_id=tr133
NC_037328.1	LoRTIA	exon	58472591	58472742	1	+	.	ID=id902;Parent=tr133;transcript_id=tr133
NC_037328.1	LoRTIA	exon	58476486	58476648	1	+	.	ID=id903;Parent=tr133;transcript_id=tr133
NC_037328.1	LoRTIA	exon	58477194	58477302	1	+	.	ID=id904;Parent=tr133;transcript_id=tr133
NC_037328.1	LoRTIA	exon	58482195	58482317	1	+	.	ID=id905;Parent=tr133;transcript_id=tr133
NC_037328.1	LoRTIA	exon	58482412	58482526	1	+	.	ID=id906;Parent=tr133;transcript_id=tr133
NC_037328.1	LoRTIA	exon	58483126	58483189	1	+	.	ID=id907;Parent=tr133;transcript_id=tr133
NC_037328.1	LoRTIA	exon	58487855	58488058	1	+	.	ID=id908;Parent=tr133;transcript_id=tr133
NC_037328.1	LoRTIA	exon	58489337	58489431	1	+	.	ID=id909;Parent=tr133;transcript_id=tr133
NC_037328.1	LoRTIA	exon	58490937	58491108	1	+	.	ID=id910;Parent=tr133;transcript_id=tr133
NC_037328.1	LoRTIA	exon	58492859	58495207	1	+	.	ID=id911;Parent=tr133;transcript_id=tr133
NC_037328.1	LoRTIA	mRNA	59909219	59909932	5	+	.	ID=tr134;transcript_id=tr134
NC_037328.1	LoRTIA	mRNA	61183743	61184328	7	+	.	ID=tr135;transcript_id=tr135
NC_037328.1	LoRTIA	exon	64211527	64211921	1	-	.	ID=id912;Parent=tr136;transcript_id=tr136
NC_037328.1	LoRTIA	mRNA	64211527	64240564	1	-	.	ID=tr136;transcript_id=tr136
NC_037328.1	LoRTIA	exon	64214329	64214449	1	-	.	ID=id913;Parent=tr136;transcript_id=tr136
NC_037328.1	LoRTIA	exon	64216441	64217739	1	-	.	ID=id914;Parent=tr136;transcript_id=tr136
NC_037328.1	LoRTIA	exon	64222201	64222355	1	-	.	ID=id915;Parent=tr136;transcript_id=tr136
NC_037328.1	LoRTIA	exon	64226534	64226617	1	-	.	ID=id916;Parent=tr136;transcript_id=tr136
NC_037328.1	LoRTIA	exon	64230744	64230966	1	-	.	ID=id917;Parent=tr136;transcript_id=tr136
NC_037328.1	LoRTIA	exon	64238954	64239140	1	-	.	ID=id918;Parent=tr136;transcript_id=tr136
NC_037328.1	LoRTIA	exon	64240282	64240564	1	-	.	ID=id919;Parent=tr136;transcript_id=tr136
NC_037328.1	LoRTIA	exon	64425088	64425218	12	-	.	ID=id920;Parent=tr137;transcript_id=tr137
NC_037328.1	LoRTIA	exon	64425088	64425218	2	-	.	ID=id923;Parent=tr138;transcript_id=tr138
NC_037328.1	LoRTIA	exon	64425088	64425218	3	-	.	ID=id926;Parent=tr139;transcript_id=tr139
NC_037328.1	LoRTIA	exon	64425088	64425218	1	-	.	ID=id929;Parent=tr140;transcript_id=tr140
NC_037328.1	LoRTIA	mRNA	64425088	64432900	12	-	.	ID=tr137;transcript_id=tr137
NC_037328.1	LoRTIA	mRNA	64425088	64432900	2	-	.	ID=tr138;transcript_id=tr138
NC_037328.1	LoRTIA	mRNA	64425088	64432900	3	-	.	ID=tr139;transcript_id=tr139
NC_037328.1	LoRTIA	mRNA	64425088	64432900	1	-	.	ID=tr140;transcript_id=tr140
NC_037328.1	LoRTIA	exon	64430822	64430938	1	-	.	ID=id930;Parent=tr140;transcript_id=tr140
NC_037328.1	LoRTIA	exon	64430841	64430938	3	-	.	ID=id927;Parent=tr139;transcript_id=tr139
NC_037328.1	LoRTIA	exon	64430850	64430938	12	-	.	ID=id921;Parent=tr137;transcript_id=tr137
NC_037328.1	LoRTIA	exon	64430850	64430938	2	-	.	ID=id924;Parent=tr138;transcript_id=tr138
NC_037328.1	LoRTIA	exon	64432732	64432900	12	-	.	ID=id922;Parent=tr137;transcript_id=tr137
NC_037328.1	LoRTIA	exon	64432732	64432900	3	-	.	ID=id928;Parent=tr139;transcript_id=tr139
NC_037328.1	LoRTIA	exon	64432732	64432900	1	-	.	ID=id931;Parent=tr140;transcript_id=tr140
NC_037328.1	LoRTIA	exon	64432735	64432900	2	-	.	ID=id925;Parent=tr138;transcript_id=tr138
NC_037328.1	LoRTIA	exon	64646730	64646896	1	-	.	ID=id932;Parent=tr141;transcript_id=tr141
NC_037328.1	LoRTIA	mRNA	64646730	64861864	1	-	.	ID=tr141;transcript_id=tr141
NC_037328.1	LoRTIA	exon	64663517	64663615	1	-	.	ID=id933;Parent=tr141;transcript_id=tr141
NC_037328.1	LoRTIA	exon	64677725	64677911	1	-	.	ID=id934;Parent=tr141;transcript_id=tr141
NC_037328.1	LoRTIA	exon	64689635	64689730	1	-	.	ID=id935;Parent=tr141;transcript_id=tr141
NC_037328.1	LoRTIA	exon	64712003	64712100	1	-	.	ID=id936;Parent=tr141;transcript_id=tr141
NC_037328.1	LoRTIA	exon	64715681	64715787	1	-	.	ID=id937;Parent=tr141;transcript_id=tr141
NC_037328.1	LoRTIA	exon	64720288	64720418	1	-	.	ID=id938;Parent=tr141;transcript_id=tr141
NC_037328.1	LoRTIA	exon	64723656	64723766	1	-	.	ID=id939;Parent=tr141;transcript_id=tr141
NC_037328.1	LoRTIA	exon	64744546	64744629	1	-	.	ID=id940;Parent=tr141;transcript_id=tr141
NC_037328.1	LoRTIA	exon	64788175	64788368	1	-	.	ID=id941;Parent=tr141;transcript_id=tr141
NC_037328.1	LoRTIA	exon	64860754	64861864	1	-	.	ID=id942;Parent=tr141;transcript_id=tr141
NC_037328.1	LoRTIA	exon	65138522	65141150	10	-	.	ID=id943;Parent=tr142;transcript_id=tr142
NC_037328.1	LoRTIA	exon	65138522	65141150	2	-	.	ID=id954;Parent=tr143;transcript_id=tr143
NC_037328.1	LoRTIA	exon	65138522	65141150	1	-	.	ID=id965;Parent=tr144;transcript_id=tr144
NC_037328.1	LoRTIA	exon	65138522	65141150	1	-	.	ID=id975;Parent=tr145;transcript_id=tr145
NC_037328.1	LoRTIA	mRNA	65138522	65198327	10	-	.	ID=tr142;transcript_id=tr142
NC_037328.1	LoRTIA	mRNA	65138522	65198327	2	-	.	ID=tr143;transcript_id=tr143
NC_037328.1	LoRTIA	mRNA	65138522	65198327	1	-	.	ID=tr144;transcript_id=tr144
NC_037328.1	LoRTIA	mRNA	65138522	65198327	1	-	.	ID=tr145;transcript_id=tr145
NC_037328.1	LoRTIA	exon	65140893	65141150	1	-	.	ID=id985;Parent=tr146;transcript_id=tr146
NC_037328.1	LoRTIA	mRNA	65140893	65198327	1	-	.	ID=tr146;transcript_id=tr146
NC_037328.1	LoRTIA	exon	65144727	65144803	10	-	.	ID=id944;Parent=tr142;transcript_id=tr142
NC_037328.1	LoRTIA	exon	65144727	65144803	2	-	.	ID=id955;Parent=tr143;transcript_id=tr143
NC_037328.1	LoRTIA	exon	65144727	65144803	1	-	.	ID=id966;Parent=tr144;transcript_id=tr144
NC_037328.1	LoRTIA	exon	65144727	65144803	1	-	.	ID=id986;Parent=tr146;transcript_id=tr146
NC_037328.1	LoRTIA	exon	65145827	65145937	10	-	.	ID=id945;Parent=tr142;transcript_id=tr142
NC_037328.1	LoRTIA	exon	65145827	65145937	2	-	.	ID=id956;Parent=tr143;transcript_id=tr143
NC_037328.1	LoRTIA	exon	65145827	65145937	1	-	.	ID=id967;Parent=tr144;transcript_id=tr144
NC_037328.1	LoRTIA	exon	65145827	65145937	1	-	.	ID=id976;Parent=tr145;transcript_id=tr145
NC_037328.1	LoRTIA	exon	65145827	65145937	1	-	.	ID=id987;Parent=tr146;transcript_id=tr146
NC_037328.1	LoRTIA	exon	65146257	65146369	10	-	.	ID=id946;Parent=tr142;transcript_id=tr142
NC_037328.1	LoRTIA	exon	65146257	65146369	2	-	.	ID=id957;Parent=tr143;transcript_id=tr143
NC_037328.1	LoRTIA	exon	65146257	65146369	1	-	.	ID=id968;Parent=tr144;transcript_id=tr144
NC_037328.1	LoRTIA	exon	65146257	65146369	1	-	.	ID=id977;Parent=tr145;transcript_id=tr145
NC_037328.1	LoRTIA	exon	65146257	65146369	1	-	.	ID=id988;Parent=tr146;transcript_id=tr146
NC_037328.1	LoRTIA	exon	65148203	65148321	10	-	.	ID=id947;Parent=tr142;transcript_id=tr142
NC_037328.1	LoRTIA	exon	65148203	65148321	2	-	.	ID=id958;Parent=tr143;transcript_id=tr143
NC_037328.1	LoRTIA	exon	65148203	65148321	1	-	.	ID=id969;Parent=tr144;transcript_id=tr144
NC_037328.1	LoRTIA	exon	65148203	65148321	1	-	.	ID=id978;Parent=tr145;transcript_id=tr145
NC_037328.1	LoRTIA	exon	65148203	65148321	1	-	.	ID=id989;Parent=tr146;transcript_id=tr146
NC_037328.1	LoRTIA	exon	65151721	65151851	10	-	.	ID=id948;Parent=tr142;transcript_id=tr142
NC_037328.1	LoRTIA	exon	65151721	65151851	2	-	.	ID=id959;Parent=tr143;transcript_id=tr143
NC_037328.1	LoRTIA	exon	65151721	65151851	1	-	.	ID=id979;Parent=tr145;transcript_id=tr145
NC_037328.1	LoRTIA	exon	65151721	65151851	1	-	.	ID=id990;Parent=tr146;transcript_id=tr146
NC_037328.1	LoRTIA	exon	65151721	65151870	1	-	.	ID=id970;Parent=tr144;transcript_id=tr144
NC_037328.1	LoRTIA	exon	65153144	65153174	2	-	.	ID=id960;Parent=tr143;transcript_id=tr143
NC_037328.1	LoRTIA	exon	65153144	65153176	10	-	.	ID=id949;Parent=tr142;transcript_id=tr142
NC_037328.1	LoRTIA	exon	65153144	65153176	1	-	.	ID=id980;Parent=tr145;transcript_id=tr145
NC_037328.1	LoRTIA	exon	65153144	65153176	1	-	.	ID=id991;Parent=tr146;transcript_id=tr146
NC_037328.1	LoRTIA	exon	65154001	65154137	1	-	.	ID=id971;Parent=tr144;transcript_id=tr144
NC_037328.1	LoRTIA	exon	65154008	65154137	10	-	.	ID=id950;Parent=tr142;transcript_id=tr142
NC_037328.1	LoRTIA	exon	65154008	65154137	2	-	.	ID=id961;Parent=tr143;transcript_id=tr143
NC_037328.1	LoRTIA	exon	65154008	65154137	1	-	.	ID=id981;Parent=tr145;transcript_id=tr145
NC_037328.1	LoRTIA	exon	65154008	65154137	1	-	.	ID=id992;Parent=tr146;transcript_id=tr146
NC_037328.1	LoRTIA	exon	65156300	65156404	10	-	.	ID=id951;Parent=tr142;transcript_id=tr142
NC_037328.1	LoRTIA	exon	65156300	65156404	2	-	.	ID=id962;Parent=tr143;transcript_id=tr143
NC_037328.1	LoRTIA	exon	65156300	65156404	1	-	.	ID=id972;Parent=tr144;transcript_id=tr144
NC_037328.1	LoRTIA	exon	65156300	65156404	1	-	.	ID=id982;Parent=tr145;transcript_id=tr145
NC_037328.1	LoRTIA	exon	65156300	65156404	1	-	.	ID=id993;Parent=tr146;transcript_id=tr146
NC_037328.1	LoRTIA	exon	65198016	65198072	10	-	.	ID=id952;Parent=tr142;transcript_id=tr142
NC_037328.1	LoRTIA	exon	65198016	65198072	2	-	.	ID=id963;Parent=tr143;transcript_id=tr143
NC_037328.1	LoRTIA	exon	65198016	65198072	1	-	.	ID=id973;Parent=tr144;transcript_id=tr144
NC_037328.1	LoRTIA	exon	65198016	65198072	1	-	.	ID=id983;Parent=tr145;transcript_id=tr145
NC_037328.1	LoRTIA	exon	65198016	65198072	1	-	.	ID=id994;Parent=tr146;transcript_id=tr146
NC_037328.1	LoRTIA	exon	65198234	65198327	10	-	.	ID=id953;Parent=tr142;transcript_id=tr142
NC_037328.1	LoRTIA	exon	65198234	65198327	2	-	.	ID=id964;Parent=tr143;transcript_id=tr143
NC_037328.1	LoRTIA	exon	65198234	65198327	1	-	.	ID=id974;Parent=tr144;transcript_id=tr144
NC_037328.1	LoRTIA	exon	65198234	65198327	1	-	.	ID=id984;Parent=tr145;transcript_id=tr145
NC_037328.1	LoRTIA	exon	65198234	65198327	1	-	.	ID=id995;Parent=tr146;transcript_id=tr146
NC_037328.1	LoRTIA	exon	65318388	65318578	18	+	.	ID=id996;Parent=tr147;transcript_id=tr147
NC_037328.1	LoRTIA	mRNA	65318388	65324504	18	+	.	ID=tr147;transcript_id=tr147
NC_037328.1	LoRTIA	exon	65322761	65322907	18	+	.	ID=id997;Parent=tr147;transcript_id=tr147
NC_037328.1	LoRTIA	exon	65324391	65324504	18	+	.	ID=id998;Parent=tr147;transcript_id=tr147
NC_037328.1	LoRTIA	exon	65387684	65388970	2	-	.	ID=id999;Parent=tr148;transcript_id=tr148
NC_037328.1	LoRTIA	exon	65387684	65388970	1	-	.	ID=id1007;Parent=tr149;transcript_id=tr149
NC_037328.1	LoRTIA	exon	65387684	65388970	1	-	.	ID=id1013;Parent=tr150;transcript_id=tr150
NC_037328.1	LoRTIA	mRNA	65387684	65433972	2	-	.	ID=tr148;transcript_id=tr148
NC_037328.1	LoRTIA	mRNA	65387684	65433972	1	-	.	ID=tr149;transcript_id=tr149
NC_037328.1	LoRTIA	mRNA	65387684	65433972	1	-	.	ID=tr150;transcript_id=tr150
NC_037328.1	LoRTIA	exon	65389569	65389607	2	-	.	ID=id1000;Parent=tr148;transcript_id=tr148
NC_037328.1	LoRTIA	exon	65389569	65389607	1	-	.	ID=id1008;Parent=tr149;transcript_id=tr149
NC_037328.1	LoRTIA	exon	65389569	65389607	1	-	.	ID=id1014;Parent=tr150;transcript_id=tr150
NC_037328.1	LoRTIA	exon	65392831	65392902	2	-	.	ID=id1001;Parent=tr148;transcript_id=tr148
NC_037328.1	LoRTIA	exon	65392831	65392902	1	-	.	ID=id1009;Parent=tr149;transcript_id=tr149
NC_037328.1	LoRTIA	exon	65392831	65392902	1	-	.	ID=id1015;Parent=tr150;transcript_id=tr150
NC_037328.1	LoRTIA	exon	65397371	65397521	2	-	.	ID=id1002;Parent=tr148;transcript_id=tr148
NC_037328.1	LoRTIA	exon	65397371	65397521	1	-	.	ID=id1016;Parent=tr150;transcript_id=tr150
NC_037328.1	LoRTIA	exon	65399887	65400001	2	-	.	ID=id1003;Parent=tr148;transcript_id=tr148
NC_037328.1	LoRTIA	exon	65399887	65400001	1	-	.	ID=id1010;Parent=tr149;transcript_id=tr149
NC_037328.1	LoRTIA	exon	65399887	65400001	1	-	.	ID=id1017;Parent=tr150;transcript_id=tr150
NC_037328.1	LoRTIA	exon	65404208	65404337	2	-	.	ID=id1004;Parent=tr148;transcript_id=tr148
NC_037328.1	LoRTIA	exon	65427570	65427661	2	-	.	ID=id1005;Parent=tr148;transcript_id=tr148
NC_037328.1	LoRTIA	exon	65427570	65427661	1	-	.	ID=id1011;Parent=tr149;transcript_id=tr149
NC_037328.1	LoRTIA	exon	65427570	65427661	1	-	.	ID=id1018;Parent=tr150;transcript_id=tr150
NC_037328.1	LoRTIA	exon	65433921	65433972	2	-	.	ID=id1006;Parent=tr148;transcript_id=tr148
NC_037328.1	LoRTIA	exon	65433921	65433972	1	-	.	ID=id1012;Parent=tr149;transcript_id=tr149
NC_037328.1	LoRTIA	exon	65433921	65433972	1	-	.	ID=id1019;Parent=tr150;transcript_id=tr150
NC_037328.1	LoRTIA	exon	66798342	66798643	19	-	.	ID=id1020;Parent=tr151;transcript_id=tr151
NC_037328.1	LoRTIA	exon	66798342	66798643	1	-	.	ID=id1025;Parent=tr152;transcript_id=tr152
NC_037328.1	LoRTIA	mRNA	66798342	66819094	19	-	.	ID=tr151;transcript_id=tr151
NC_037328.1	LoRTIA	mRNA	66798342	66819094	1	-	.	ID=tr152;transcript_id=tr152
NC_037328.1	LoRTIA	exon	66802291	66802350	19	-	.	ID=id1021;Parent=tr151;transcript_id=tr151
NC_037328.1	LoRTIA	exon	66802291	66802350	1	-	.	ID=id1026;Parent=tr152;transcript_id=tr152
NC_037328.1	LoRTIA	exon	66806937	66807083	19	-	.	ID=id1022;Parent=tr151;transcript_id=tr151
NC_037328.1	LoRTIA	exon	66806937	66807083	1	-	.	ID=id1027;Parent=tr152;transcript_id=tr152
NC_037328.1	LoRTIA	exon	66809820	66809900	1	-	.	ID=id1028;Parent=tr152;transcript_id=tr152
NC_037328.1	LoRTIA	exon	66809952	66810077	19	-	.	ID=id1023;Parent=tr151;transcript_id=tr151
NC_037328.1	LoRTIA	exon	66819037	66819094	19	-	.	ID=id1024;Parent=tr151;transcript_id=tr151
NC_037328.1	LoRTIA	exon	66819037	66819094	1	-	.	ID=id1029;Parent=tr152;transcript_id=tr152
NC_037328.1	LoRTIA	exon	66820318	66820411	2	+	.	ID=id1030;Parent=tr153;transcript_id=tr153
NC_037328.1	LoRTIA	mRNA	66820318	66861493	2	+	.	ID=tr153;transcript_id=tr153
NC_037328.1	LoRTIA	exon	66820345	66820411	3	+	.	ID=id1035;Parent=tr154;transcript_id=tr154
NC_037328.1	LoRTIA	mRNA	66820345	66861493	3	+	.	ID=tr154;transcript_id=tr154
NC_037328.1	LoRTIA	exon	66840937	66841062	2	+	.	ID=id1031;Parent=tr153;transcript_id=tr153
NC_037328.1	LoRTIA	exon	66840937	66841062	3	+	.	ID=id1036;Parent=tr154;transcript_id=tr154
NC_037328.1	LoRTIA	exon	66845099	66845207	2	+	.	ID=id1032;Parent=tr153;transcript_id=tr153
NC_037328.1	LoRTIA	exon	66845099	66845207	3	+	.	ID=id1037;Parent=tr154;transcript_id=tr154
NC_037328.1	LoRTIA	exon	66847172	66847334	1	+	.	ID=id1040;Parent=tr156;transcript_id=tr156
NC_037328.1	LoRTIA	mRNA	66847172	66847646	172	+	.	ID=tr155;transcript_id=tr155
NC_037328.1	LoRTIA	mRNA	66847172	66847646	1	+	.	ID=tr156;transcript_id=tr156
NC_037328.1	LoRTIA	mRNA	66847377	66847646	5	+	.	ID=tr157;transcript_id=tr157
NC_037328.1	LoRTIA	exon	66847415	66847646	1	+	.	ID=id1041;Parent=tr156;transcript_id=tr156
NC_037328.1	LoRTIA	exon	66858691	66858799	2	+	.	ID=id1033;Parent=tr153;transcript_id=tr153
NC_037328.1	LoRTIA	exon	66858691	66858799	3	+	.	ID=id1038;Parent=tr154;transcript_id=tr154
NC_037328.1	LoRTIA	exon	66861280	66861493	2	+	.	ID=id1034;Parent=tr153;transcript_id=tr153
NC_037328.1	LoRTIA	exon	66861280	66861493	3	+	.	ID=id1039;Parent=tr154;transcript_id=tr154
NC_037328.1	LoRTIA	exon	67121624	67122038	1	+	.	ID=id1042;Parent=tr158;transcript_id=tr158
NC_037328.1	LoRTIA	mRNA	67121624	67210058	1	+	.	ID=tr158;transcript_id=tr158
NC_037328.1	LoRTIA	exon	67132679	67132772	1	+	.	ID=id1043;Parent=tr158;transcript_id=tr158
NC_037328.1	LoRTIA	exon	67152886	67153151	1	+	.	ID=id1044;Parent=tr158;transcript_id=tr158
NC_037328.1	LoRTIA	exon	67165141	67165270	1	+	.	ID=id1045;Parent=tr158;transcript_id=tr158
NC_037328.1	LoRTIA	exon	67172111	67172219	1	+	.	ID=id1046;Parent=tr158;transcript_id=tr158
NC_037328.1	LoRTIA	exon	67182064	67182131	1	+	.	ID=id1047;Parent=tr158;transcript_id=tr158
NC_037328.1	LoRTIA	exon	67185479	67185606	1	+	.	ID=id1048;Parent=tr158;transcript_id=tr158
NC_037328.1	LoRTIA	exon	67202190	67202372	1	+	.	ID=id1049;Parent=tr158;transcript_id=tr158
NC_037328.1	LoRTIA	exon	67209190	67210058	1	+	.	ID=id1050;Parent=tr158;transcript_id=tr158
NC_037328.1	LoRTIA	exon	67866129	67866355	1	-	.	ID=id1051;Parent=tr159;transcript_id=tr159
NC_037328.1	LoRTIA	mRNA	67866129	67952663	1	-	.	ID=tr159;transcript_id=tr159
NC_037328.1	LoRTIA	exon	67871071	67871253	1	-	.	ID=id1052;Parent=tr159;transcript_id=tr159
NC_037328.1	LoRTIA	exon	67873078	67873199	1	-	.	ID=id1053;Parent=tr159;transcript_id=tr159
NC_037328.1	LoRTIA	exon	67894327	67894415	1	-	.	ID=id1054;Parent=tr159;transcript_id=tr159
NC_037328.1	LoRTIA	exon	67938760	67938778	1	-	.	ID=id1055;Parent=tr159;transcript_id=tr159
NC_037328.1	LoRTIA	exon	67949381	67949498	1	-	.	ID=id1056;Parent=tr159;transcript_id=tr159
NC_037328.1	LoRTIA	exon	67952459	67952663	1	-	.	ID=id1057;Parent=tr159;transcript_id=tr159
NC_037328.1	LoRTIA	exon	69127832	69128018	4	+	.	ID=id1058;Parent=tr160;transcript_id=tr160
NC_037328.1	LoRTIA	exon	69127832	69128018	1	+	.	ID=id1064;Parent=tr161;transcript_id=tr161
NC_037328.1	LoRTIA	mRNA	69127832	69145999	1	+	.	ID=tr161;transcript_id=tr161
NC_037328.1	LoRTIA	mRNA	69127832	69177876	4	+	.	ID=tr160;transcript_id=tr160
NC_037328.1	LoRTIA	exon	69145867	69145999	1	+	.	ID=id1065;Parent=tr161;transcript_id=tr161
NC_037328.1	LoRTIA	exon	69145867	69146020	4	+	.	ID=id1059;Parent=tr160;transcript_id=tr160
NC_037328.1	LoRTIA	exon	69147856	69148527	4	+	.	ID=id1060;Parent=tr160;transcript_id=tr160
NC_037328.1	LoRTIA	exon	69149916	69150091	4	+	.	ID=id1061;Parent=tr160;transcript_id=tr160
NC_037328.1	LoRTIA	exon	69151877	69151991	4	+	.	ID=id1062;Parent=tr160;transcript_id=tr160
NC_037328.1	LoRTIA	exon	69177352	69177876	4	+	.	ID=id1063;Parent=tr160;transcript_id=tr160
NC_037328.1	LoRTIA	exon	69893690	69894845	3	-	.	ID=id1066;Parent=tr162;transcript_id=tr162
NC_037328.1	LoRTIA	mRNA	69893690	69946593	3	-	.	ID=tr162;transcript_id=tr162
NC_037328.1	LoRTIA	exon	69896498	69896612	3	-	.	ID=id1067;Parent=tr162;transcript_id=tr162
NC_037328.1	LoRTIA	exon	69897685	69897830	3	-	.	ID=id1068;Parent=tr162;transcript_id=tr162
NC_037328.1	LoRTIA	exon	69899536	69899635	3	-	.	ID=id1069;Parent=tr162;transcript_id=tr162
NC_037328.1	LoRTIA	exon	69901154	69901243	3	-	.	ID=id1070;Parent=tr162;transcript_id=tr162
NC_037328.1	LoRTIA	exon	69904440	69904505	3	-	.	ID=id1071;Parent=tr162;transcript_id=tr162
NC_037328.1	LoRTIA	exon	69908099	69908160	3	-	.	ID=id1072;Parent=tr162;transcript_id=tr162
NC_037328.1	LoRTIA	exon	69915655	69915727	3	-	.	ID=id1073;Parent=tr162;transcript_id=tr162
NC_037328.1	LoRTIA	exon	69919257	69919312	3	-	.	ID=id1074;Parent=tr162;transcript_id=tr162
NC_037328.1	LoRTIA	exon	69927441	69927488	3	-	.	ID=id1075;Parent=tr162;transcript_id=tr162
NC_037328.1	LoRTIA	exon	69927921	69928070	3	-	.	ID=id1076;Parent=tr162;transcript_id=tr162
NC_037328.1	LoRTIA	exon	69928148	69928283	3	-	.	ID=id1077;Parent=tr162;transcript_id=tr162
NC_037328.1	LoRTIA	exon	69934492	69934613	3	-	.	ID=id1078;Parent=tr162;transcript_id=tr162
NC_037328.1	LoRTIA	exon	69946437	69946593	3	-	.	ID=id1079;Parent=tr162;transcript_id=tr162
NC_037328.1	LoRTIA	exon	70176689	70176762	3	-	.	ID=id1080;Parent=tr163;transcript_id=tr163
NC_037328.1	LoRTIA	exon	70176689	70176762	6	-	.	ID=id1088;Parent=tr166;transcript_id=tr166
NC_037328.1	LoRTIA	exon	70176689	70176762	5	-	.	ID=id1093;Parent=tr167;transcript_id=tr167
NC_037328.1	LoRTIA	exon	70176689	70176762	1	-	.	ID=id1098;Parent=tr168;transcript_id=tr168
NC_037328.1	LoRTIA	exon	70176689	70176762	1	-	.	ID=id1103;Parent=tr170;transcript_id=tr170
NC_037328.1	LoRTIA	exon	70176689	70176762	1	-	.	ID=id1107;Parent=tr171;transcript_id=tr171
NC_037328.1	LoRTIA	exon	70176689	70176762	6	-	.	ID=id1112;Parent=tr172;transcript_id=tr172
NC_037328.1	LoRTIA	exon	70176689	70176762	1	-	.	ID=id1116;Parent=tr173;transcript_id=tr173
NC_037328.1	LoRTIA	exon	70176689	70176762	1	-	.	ID=id1123;Parent=tr175;transcript_id=tr175
NC_037328.1	LoRTIA	exon	70176689	70178114	1	-	.	ID=id1084;Parent=tr165;transcript_id=tr165
NC_037328.1	LoRTIA	exon	70176689	70179202	1	-	.	ID=id1120;Parent=tr174;transcript_id=tr174
NC_037328.1	LoRTIA	mRNA	70176689	70179461	1	-	.	ID=tr169;transcript_id=tr169
NC_037328.1	LoRTIA	mRNA	70176689	70179461	6	-	.	ID=tr172;transcript_id=tr172
NC_037328.1	LoRTIA	mRNA	70176689	70180133	3	-	.	ID=tr163;transcript_id=tr163
NC_037328.1	LoRTIA	mRNA	70176689	70180133	17	-	.	ID=tr164;transcript_id=tr164
NC_037328.1	LoRTIA	mRNA	70176689	70180133	1	-	.	ID=tr165;transcript_id=tr165
NC_037328.1	LoRTIA	mRNA	70176689	70180133	6	-	.	ID=tr166;transcript_id=tr166
NC_037328.1	LoRTIA	mRNA	70176689	70180133	5	-	.	ID=tr167;transcript_id=tr167
NC_037328.1	LoRTIA	mRNA	70176689	70180133	1	-	.	ID=tr168;transcript_id=tr168
NC_037328.1	LoRTIA	mRNA	70176689	70180133	1	-	.	ID=tr170;transcript_id=tr170
NC_037328.1	LoRTIA	mRNA	70176689	70180133	1	-	.	ID=tr171;transcript_id=tr171
NC_037328.1	LoRTIA	mRNA	70176689	70180133	1	-	.	ID=tr173;transcript_id=tr173
NC_037328.1	LoRTIA	mRNA	70176689	70180133	1	-	.	ID=tr174;transcript_id=tr174
NC_037328.1	LoRTIA	mRNA	70176689	70180133	1	-	.	ID=tr175;transcript_id=tr175
NC_037328.1	LoRTIA	exon	70176706	70176762	32	-	.	ID=id1127;Parent=tr176;transcript_id=tr176
NC_037328.1	LoRTIA	exon	70176706	70176762	18	-	.	ID=id1132;Parent=tr178;transcript_id=tr178
NC_037328.1	LoRTIA	exon	70176706	70176762	1	-	.	ID=id1136;Parent=tr179;transcript_id=tr179
NC_037328.1	LoRTIA	exon	70176706	70176762	1	-	.	ID=id1141;Parent=tr180;transcript_id=tr180
NC_037328.1	LoRTIA	exon	70176706	70176762	8	-	.	ID=id1145;Parent=tr181;transcript_id=tr181
NC_037328.1	LoRTIA	exon	70176706	70176762	3	-	.	ID=id1150;Parent=tr182;transcript_id=tr182
NC_037328.1	LoRTIA	exon	70176706	70176762	1	-	.	ID=id1154;Parent=tr183;transcript_id=tr183
NC_037328.1	LoRTIA	exon	70176706	70176762	1	-	.	ID=id1158;Parent=tr184;transcript_id=tr184
NC_037328.1	LoRTIA	exon	70176706	70176762	1	-	.	ID=id1162;Parent=tr185;transcript_id=tr185
NC_037328.1	LoRTIA	exon	70176706	70176762	1	-	.	ID=id1166;Parent=tr186;transcript_id=tr186
NC_037328.1	LoRTIA	exon	70176706	70176762	1	-	.	ID=id1170;Parent=tr187;transcript_id=tr187
NC_037328.1	LoRTIA	mRNA	70176706	70179461	18	-	.	ID=tr178;transcript_id=tr178
NC_037328.1	LoRTIA	mRNA	70176706	70179461	1	-	.	ID=tr180;transcript_id=tr180
NC_037328.1	LoRTIA	mRNA	70176706	70180133	32	-	.	ID=tr176;transcript_id=tr176
NC_037328.1	LoRTIA	mRNA	70176706	70180133	55	-	.	ID=tr177;transcript_id=tr177
NC_037328.1	LoRTIA	mRNA	70176706	70180133	1	-	.	ID=tr179;transcript_id=tr179
NC_037328.1	LoRTIA	mRNA	70176706	70180133	8	-	.	ID=tr181;transcript_id=tr181
NC_037328.1	LoRTIA	mRNA	70176706	70180133	3	-	.	ID=tr182;transcript_id=tr182
NC_037328.1	LoRTIA	mRNA	70176706	70180133	1	-	.	ID=tr183;transcript_id=tr183
NC_037328.1	LoRTIA	mRNA	70176706	70180133	1	-	.	ID=tr184;transcript_id=tr184
NC_037328.1	LoRTIA	mRNA	70176706	70180133	1	-	.	ID=tr185;transcript_id=tr185
NC_037328.1	LoRTIA	mRNA	70176706	70180133	1	-	.	ID=tr186;transcript_id=tr186
NC_037328.1	LoRTIA	mRNA	70176706	70180133	1	-	.	ID=tr187;transcript_id=tr187
NC_037328.1	LoRTIA	exon	70177970	70178114	3	-	.	ID=id1081;Parent=tr163;transcript_id=tr163
NC_037328.1	LoRTIA	exon	70177970	70178114	6	-	.	ID=id1089;Parent=tr166;transcript_id=tr166
NC_037328.1	LoRTIA	exon	70177970	70178114	5	-	.	ID=id1094;Parent=tr167;transcript_id=tr167
NC_037328.1	LoRTIA	exon	70177970	70178114	1	-	.	ID=id1099;Parent=tr168;transcript_id=tr168
NC_037328.1	LoRTIA	exon	70177970	70178114	1	-	.	ID=id1108;Parent=tr171;transcript_id=tr171
NC_037328.1	LoRTIA	exon	70177970	70178114	6	-	.	ID=id1113;Parent=tr172;transcript_id=tr172
NC_037328.1	LoRTIA	exon	70177970	70178114	1	-	.	ID=id1117;Parent=tr173;transcript_id=tr173
NC_037328.1	LoRTIA	exon	70177970	70178114	1	-	.	ID=id1124;Parent=tr175;transcript_id=tr175
NC_037328.1	LoRTIA	exon	70177970	70178114	32	-	.	ID=id1128;Parent=tr176;transcript_id=tr176
NC_037328.1	LoRTIA	exon	70177970	70178114	18	-	.	ID=id1133;Parent=tr178;transcript_id=tr178
NC_037328.1	LoRTIA	exon	70177970	70178114	1	-	.	ID=id1137;Parent=tr179;transcript_id=tr179
NC_037328.1	LoRTIA	exon	70177970	70178114	1	-	.	ID=id1142;Parent=tr180;transcript_id=tr180
NC_037328.1	LoRTIA	exon	70177970	70178114	8	-	.	ID=id1146;Parent=tr181;transcript_id=tr181
NC_037328.1	LoRTIA	exon	70177970	70178114	3	-	.	ID=id1151;Parent=tr182;transcript_id=tr182
NC_037328.1	LoRTIA	exon	70177970	70178114	1	-	.	ID=id1155;Parent=tr183;transcript_id=tr183
NC_037328.1	LoRTIA	exon	70177970	70178114	1	-	.	ID=id1159;Parent=tr184;transcript_id=tr184
NC_037328.1	LoRTIA	exon	70177970	70178114	1	-	.	ID=id1163;Parent=tr185;transcript_id=tr185
NC_037328.1	LoRTIA	exon	70177970	70178114	1	-	.	ID=id1167;Parent=tr186;transcript_id=tr186
NC_037328.1	LoRTIA	exon	70177970	70178114	1	-	.	ID=id1171;Parent=tr187;transcript_id=tr187
NC_037328.1	LoRTIA	exon	70177970	70179202	1	-	.	ID=id1104;Parent=tr170;transcript_id=tr170
NC_037328.1	LoRTIA	exon	70179046	70179202	1	-	.	ID=id1100;Parent=tr168;transcript_id=tr168
NC_037328.1	LoRTIA	exon	70179046	70179202	1	-	.	ID=id1109;Parent=tr171;transcript_id=tr171
NC_037328.1	LoRTIA	exon	70179046	70179202	1	-	.	ID=id1143;Parent=tr180;transcript_id=tr180
NC_037328.1	LoRTIA	exon	70179046	70179202	1	-	.	ID=id1172;Parent=tr187;transcript_id=tr187
NC_037328.1	LoRTIA	exon	70179046	70179231	1	-	.	ID=id1164;Parent=tr185;transcript_id=tr185
NC_037328.1	LoRTIA	exon	70179050	70179202	1	-	.	ID=id1085;Parent=tr165;transcript_id=tr165
NC_037328.1	LoRTIA	exon	70179050	70179202	6	-	.	ID=id1090;Parent=tr166;transcript_id=tr166
NC_037328.1	LoRTIA	exon	70179050	70179202	5	-	.	ID=id1095;Parent=tr167;transcript_id=tr167
NC_037328.1	LoRTIA	exon	70179050	70179202	6	-	.	ID=id1114;Parent=tr172;transcript_id=tr172
NC_037328.1	LoRTIA	exon	70179050	70179202	32	-	.	ID=id1129;Parent=tr176;transcript_id=tr176
NC_037328.1	LoRTIA	exon	70179050	70179202	18	-	.	ID=id1134;Parent=tr178;transcript_id=tr178
NC_037328.1	LoRTIA	exon	70179050	70179202	1	-	.	ID=id1138;Parent=tr179;transcript_id=tr179
NC_037328.1	LoRTIA	exon	70179050	70179202	8	-	.	ID=id1147;Parent=tr181;transcript_id=tr181
NC_037328.1	LoRTIA	exon	70179050	70179226	1	-	.	ID=id1125;Parent=tr175;transcript_id=tr175
NC_037328.1	LoRTIA	exon	70179050	70179226	1	-	.	ID=id1160;Parent=tr184;transcript_id=tr184
NC_037328.1	LoRTIA	exon	70179050	70179226	1	-	.	ID=id1168;Parent=tr186;transcript_id=tr186
NC_037328.1	LoRTIA	exon	70179050	70179231	3	-	.	ID=id1082;Parent=tr163;transcript_id=tr163
NC_037328.1	LoRTIA	exon	70179050	70179231	1	-	.	ID=id1118;Parent=tr173;transcript_id=tr173
NC_037328.1	LoRTIA	exon	70179050	70179231	3	-	.	ID=id1152;Parent=tr182;transcript_id=tr182
NC_037328.1	LoRTIA	exon	70179050	70179468	1	-	.	ID=id1156;Parent=tr183;transcript_id=tr183
NC_037328.1	LoRTIA	exon	70179424	70179461	6	-	.	ID=id1115;Parent=tr172;transcript_id=tr172
NC_037328.1	LoRTIA	exon	70179424	70179461	18	-	.	ID=id1135;Parent=tr178;transcript_id=tr178
NC_037328.1	LoRTIA	exon	70179424	70179461	1	-	.	ID=id1144;Parent=tr180;transcript_id=tr180
NC_037328.1	LoRTIA	exon	70179424	70179468	1	-	.	ID=id1086;Parent=tr165;transcript_id=tr165
NC_037328.1	LoRTIA	exon	70179424	70179468	6	-	.	ID=id1091;Parent=tr166;transcript_id=tr166
NC_037328.1	LoRTIA	exon	70179424	70179468	5	-	.	ID=id1096;Parent=tr167;transcript_id=tr167
NC_037328.1	LoRTIA	exon	70179424	70179468	1	-	.	ID=id1101;Parent=tr168;transcript_id=tr168
NC_037328.1	LoRTIA	exon	70179424	70179468	1	-	.	ID=id1105;Parent=tr170;transcript_id=tr170
NC_037328.1	LoRTIA	exon	70179424	70179468	1	-	.	ID=id1110;Parent=tr171;transcript_id=tr171
NC_037328.1	LoRTIA	exon	70179424	70179468	1	-	.	ID=id1121;Parent=tr174;transcript_id=tr174
NC_037328.1	LoRTIA	exon	70179424	70179468	32	-	.	ID=id1130;Parent=tr176;transcript_id=tr176
NC_037328.1	LoRTIA	exon	70179424	70179468	1	-	.	ID=id1139;Parent=tr179;transcript_id=tr179
NC_037328.1	LoRTIA	exon	70179424	70179468	8	-	.	ID=id1148;Parent=tr181;transcript_id=tr181
NC_037328.1	LoRTIA	exon	70179424	70179468	1	-	.	ID=id1173;Parent=tr187;transcript_id=tr187
NC_037328.1	LoRTIA	exon	70180060	70180133	1	-	.	ID=id1087;Parent=tr165;transcript_id=tr165
NC_037328.1	LoRTIA	exon	70180060	70180133	1	-	.	ID=id1106;Parent=tr170;transcript_id=tr170
NC_037328.1	LoRTIA	exon	70180060	70180133	1	-	.	ID=id1119;Parent=tr173;transcript_id=tr173
NC_037328.1	LoRTIA	exon	70180060	70180133	1	-	.	ID=id1126;Parent=tr175;transcript_id=tr175
NC_037328.1	LoRTIA	exon	70180060	70180133	1	-	.	ID=id1140;Parent=tr179;transcript_id=tr179
NC_037328.1	LoRTIA	exon	70180060	70180133	1	-	.	ID=id1161;Parent=tr184;transcript_id=tr184
NC_037328.1	LoRTIA	exon	70180065	70180133	5	-	.	ID=id1097;Parent=tr167;transcript_id=tr167
NC_037328.1	LoRTIA	exon	70180065	70180133	1	-	.	ID=id1102;Parent=tr168;transcript_id=tr168
NC_037328.1	LoRTIA	exon	70180065	70180133	8	-	.	ID=id1149;Parent=tr181;transcript_id=tr181
NC_037328.1	LoRTIA	exon	70180065	70180133	1	-	.	ID=id1157;Parent=tr183;transcript_id=tr183
NC_037328.1	LoRTIA	exon	70180065	70180133	1	-	.	ID=id1165;Parent=tr185;transcript_id=tr185
NC_037328.1	LoRTIA	exon	70180096	70180133	3	-	.	ID=id1083;Parent=tr163;transcript_id=tr163
NC_037328.1	LoRTIA	exon	70180096	70180133	3	-	.	ID=id1153;Parent=tr182;transcript_id=tr182
NC_037328.1	LoRTIA	exon	70180096	70180133	1	-	.	ID=id1169;Parent=tr186;transcript_id=tr186
NC_037328.1	LoRTIA	exon	70180103	70180133	1	-	.	ID=id1122;Parent=tr174;transcript_id=tr174
NC_037328.1	LoRTIA	exon	70180105	70180133	6	-	.	ID=id1092;Parent=tr166;transcript_id=tr166
NC_037328.1	LoRTIA	exon	70180105	70180133	1	-	.	ID=id1111;Parent=tr171;transcript_id=tr171
NC_037328.1	LoRTIA	exon	70180105	70180133	32	-	.	ID=id1131;Parent=tr176;transcript_id=tr176
NC_037328.1	LoRTIA	exon	70180105	70180133	1	-	.	ID=id1174;Parent=tr187;transcript_id=tr187
NC_037328.1	LoRTIA	exon	70227686	70230568	1	-	.	ID=id1175;Parent=tr188;transcript_id=tr188
NC_037328.1	LoRTIA	mRNA	70227686	70335505	1	-	.	ID=tr188;transcript_id=tr188
NC_037328.1	LoRTIA	exon	70237311	70237388	1	-	.	ID=id1176;Parent=tr188;transcript_id=tr188
NC_037328.1	LoRTIA	exon	70241373	70241510	1	-	.	ID=id1177;Parent=tr188;transcript_id=tr188
NC_037328.1	LoRTIA	exon	70242050	70242168	1	-	.	ID=id1178;Parent=tr188;transcript_id=tr188
NC_037328.1	LoRTIA	exon	70243765	70243872	1	-	.	ID=id1179;Parent=tr188;transcript_id=tr188
NC_037328.1	LoRTIA	exon	70244646	70244694	1	-	.	ID=id1180;Parent=tr188;transcript_id=tr188
NC_037328.1	LoRTIA	exon	70252872	70252925	1	-	.	ID=id1181;Parent=tr188;transcript_id=tr188
NC_037328.1	LoRTIA	exon	70254433	70254483	1	-	.	ID=id1182;Parent=tr188;transcript_id=tr188
NC_037328.1	LoRTIA	exon	70258272	70258412	1	-	.	ID=id1183;Parent=tr188;transcript_id=tr188
NC_037328.1	LoRTIA	exon	70258808	70258859	1	-	.	ID=id1184;Parent=tr188;transcript_id=tr188
NC_037328.1	LoRTIA	exon	70266632	70266708	1	-	.	ID=id1185;Parent=tr188;transcript_id=tr188
NC_037328.1	LoRTIA	exon	70271139	70271287	1	-	.	ID=id1186;Parent=tr188;transcript_id=tr188
NC_037328.1	LoRTIA	exon	70272789	70272909	1	-	.	ID=id1187;Parent=tr188;transcript_id=tr188
NC_037328.1	LoRTIA	exon	70274122	70274215	1	-	.	ID=id1188;Parent=tr188;transcript_id=tr188
NC_037328.1	LoRTIA	exon	70282480	70282589	1	-	.	ID=id1189;Parent=tr188;transcript_id=tr188
NC_037328.1	LoRTIA	exon	70283809	70283945	1	-	.	ID=id1190;Parent=tr188;transcript_id=tr188
NC_037328.1	LoRTIA	exon	70287250	70287355	1	-	.	ID=id1191;Parent=tr188;transcript_id=tr188
NC_037328.1	LoRTIA	exon	70287810	70287936	1	-	.	ID=id1192;Parent=tr188;transcript_id=tr188
NC_037328.1	LoRTIA	exon	70289522	70289666	1	-	.	ID=id1193;Parent=tr188;transcript_id=tr188
NC_037328.1	LoRTIA	exon	70335219	70335505	1	-	.	ID=id1194;Parent=tr188;transcript_id=tr188
NC_037328.1	LoRTIA	exon	70341079	70343098	1	-	.	ID=id1195;Parent=tr189;transcript_id=tr189
NC_037328.1	LoRTIA	mRNA	70341079	70372539	1	-	.	ID=tr189;transcript_id=tr189
NC_037328.1	LoRTIA	exon	70344959	70345085	1	-	.	ID=id1196;Parent=tr189;transcript_id=tr189
NC_037328.1	LoRTIA	mRNA	70345635	70346053	1	-	.	ID=tr190;transcript_id=tr190
NC_037328.1	LoRTIA	exon	70349126	70349200	1	-	.	ID=id1197;Parent=tr189;transcript_id=tr189
NC_037328.1	LoRTIA	exon	70350571	70350632	1	-	.	ID=id1198;Parent=tr189;transcript_id=tr189
NC_037328.1	LoRTIA	exon	70351032	70351128	1	-	.	ID=id1199;Parent=tr189;transcript_id=tr189
NC_037328.1	LoRTIA	exon	70354152	70354264	1	-	.	ID=id1200;Parent=tr189;transcript_id=tr189
NC_037328.1	LoRTIA	exon	70360186	70360334	1	-	.	ID=id1201;Parent=tr189;transcript_id=tr189
NC_037328.1	LoRTIA	exon	70367884	70368012	1	-	.	ID=id1202;Parent=tr189;transcript_id=tr189
NC_037328.1	LoRTIA	exon	70372349	70372539	1	-	.	ID=id1203;Parent=tr189;transcript_id=tr189
NC_037328.1	LoRTIA	exon	70650067	70653103	1	-	.	ID=id1204;Parent=tr191;transcript_id=tr191
NC_037328.1	LoRTIA	mRNA	70650067	70679926	1	-	.	ID=tr191;transcript_id=tr191
NC_037328.1	LoRTIA	exon	70652650	70653103	1	-	.	ID=id1223;Parent=tr192;transcript_id=tr192
NC_037328.1	LoRTIA	mRNA	70652650	70679926	1	-	.	ID=tr192;transcript_id=tr192
NC_037328.1	LoRTIA	exon	70653670	70653810	1	-	.	ID=id1205;Parent=tr191;transcript_id=tr191
NC_037328.1	LoRTIA	exon	70653670	70653810	1	-	.	ID=id1224;Parent=tr192;transcript_id=tr192
NC_037328.1	LoRTIA	exon	70654910	70655131	1	-	.	ID=id1206;Parent=tr191;transcript_id=tr191
NC_037328.1	LoRTIA	exon	70654910	70655131	1	-	.	ID=id1225;Parent=tr192;transcript_id=tr192
NC_037328.1	LoRTIA	exon	70656659	70656740	1	-	.	ID=id1207;Parent=tr191;transcript_id=tr191
NC_037328.1	LoRTIA	exon	70656659	70656740	1	-	.	ID=id1226;Parent=tr192;transcript_id=tr192
NC_037328.1	LoRTIA	exon	70656963	70657021	1	-	.	ID=id1208;Parent=tr191;transcript_id=tr191
NC_037328.1	LoRTIA	exon	70656963	70657021	1	-	.	ID=id1227;Parent=tr192;transcript_id=tr192
NC_037328.1	LoRTIA	exon	70657758	70657825	1	-	.	ID=id1209;Parent=tr191;transcript_id=tr191
NC_037328.1	LoRTIA	exon	70657758	70657825	1	-	.	ID=id1228;Parent=tr192;transcript_id=tr192
NC_037328.1	LoRTIA	exon	70658783	70658846	1	-	.	ID=id1210;Parent=tr191;transcript_id=tr191
NC_037328.1	LoRTIA	exon	70658783	70658846	1	-	.	ID=id1229;Parent=tr192;transcript_id=tr192
NC_037328.1	LoRTIA	exon	70659069	70659154	1	-	.	ID=id1211;Parent=tr191;transcript_id=tr191
NC_037328.1	LoRTIA	exon	70659069	70659154	1	-	.	ID=id1230;Parent=tr192;transcript_id=tr192
NC_037328.1	LoRTIA	exon	70660704	70660823	1	-	.	ID=id1212;Parent=tr191;transcript_id=tr191
NC_037328.1	LoRTIA	exon	70660704	70660823	1	-	.	ID=id1231;Parent=tr192;transcript_id=tr192
NC_037328.1	LoRTIA	exon	70661529	70661686	1	-	.	ID=id1213;Parent=tr191;transcript_id=tr191
NC_037328.1	LoRTIA	exon	70661529	70661686	1	-	.	ID=id1232;Parent=tr192;transcript_id=tr192
NC_037328.1	LoRTIA	exon	70663336	70663475	1	-	.	ID=id1214;Parent=tr191;transcript_id=tr191
NC_037328.1	LoRTIA	exon	70663336	70663475	1	-	.	ID=id1233;Parent=tr192;transcript_id=tr192
NC_037328.1	LoRTIA	exon	70663845	70663943	1	-	.	ID=id1215;Parent=tr191;transcript_id=tr191
NC_037328.1	LoRTIA	exon	70663845	70663943	1	-	.	ID=id1234;Parent=tr192;transcript_id=tr192
NC_037328.1	LoRTIA	exon	70667319	70667432	1	-	.	ID=id1216;Parent=tr191;transcript_id=tr191
NC_037328.1	LoRTIA	exon	70667319	70667432	1	-	.	ID=id1235;Parent=tr192;transcript_id=tr192
NC_037328.1	LoRTIA	exon	70669907	70670015	1	-	.	ID=id1217;Parent=tr191;transcript_id=tr191
NC_037328.1	LoRTIA	exon	70669907	70670015	1	-	.	ID=id1236;Parent=tr192;transcript_id=tr192
NC_037328.1	LoRTIA	exon	70670397	70670546	1	-	.	ID=id1218;Parent=tr191;transcript_id=tr191
NC_037328.1	LoRTIA	exon	70670397	70670546	1	-	.	ID=id1237;Parent=tr192;transcript_id=tr192
NC_037328.1	LoRTIA	exon	70671835	70672042	1	-	.	ID=id1219;Parent=tr191;transcript_id=tr191
NC_037328.1	LoRTIA	exon	70671835	70672042	1	-	.	ID=id1238;Parent=tr192;transcript_id=tr192
NC_037328.1	LoRTIA	exon	70672535	70672745	1	-	.	ID=id1220;Parent=tr191;transcript_id=tr191
NC_037328.1	LoRTIA	exon	70672535	70672745	1	-	.	ID=id1239;Parent=tr192;transcript_id=tr192
NC_037328.1	LoRTIA	exon	70673284	70673342	1	-	.	ID=id1221;Parent=tr191;transcript_id=tr191
NC_037328.1	LoRTIA	exon	70673284	70673342	1	-	.	ID=id1240;Parent=tr192;transcript_id=tr192
NC_037328.1	LoRTIA	exon	70679868	70679926	1	-	.	ID=id1222;Parent=tr191;transcript_id=tr191
NC_037328.1	LoRTIA	exon	70679868	70679926	1	-	.	ID=id1241;Parent=tr192;transcript_id=tr192
NC_037328.1	LoRTIA	exon	70881956	70882105	1	-	.	ID=id1242;Parent=tr193;transcript_id=tr193
NC_037328.1	LoRTIA	mRNA	70881956	70909417	1	-	.	ID=tr193;transcript_id=tr193
NC_037328.1	LoRTIA	exon	70891547	70891610	1	-	.	ID=id1243;Parent=tr193;transcript_id=tr193
NC_037328.1	LoRTIA	exon	70900944	70901013	1	-	.	ID=id1244;Parent=tr193;transcript_id=tr193
NC_037328.1	LoRTIA	exon	70906305	70906432	1	-	.	ID=id1245;Parent=tr193;transcript_id=tr193
NC_037328.1	LoRTIA	exon	70909195	70909417	1	-	.	ID=id1246;Parent=tr193;transcript_id=tr193
NC_037328.1	LoRTIA	exon	70933711	70935676	2	-	.	ID=id1247;Parent=tr194;transcript_id=tr194
NC_037328.1	LoRTIA	mRNA	70933711	70987418	2	-	.	ID=tr194;transcript_id=tr194
NC_037328.1	LoRTIA	exon	70936983	70937062	2	-	.	ID=id1248;Parent=tr194;transcript_id=tr194
NC_037328.1	LoRTIA	exon	70937179	70937572	2	-	.	ID=id1249;Parent=tr194;transcript_id=tr194
NC_037328.1	LoRTIA	exon	70941560	70941687	2	-	.	ID=id1250;Parent=tr194;transcript_id=tr194
NC_037328.1	LoRTIA	exon	70942335	70942425	2	-	.	ID=id1251;Parent=tr194;transcript_id=tr194
NC_037328.1	LoRTIA	exon	70943845	70943991	2	-	.	ID=id1252;Parent=tr194;transcript_id=tr194
NC_037328.1	LoRTIA	exon	70949948	70950060	2	-	.	ID=id1253;Parent=tr194;transcript_id=tr194
NC_037328.1	LoRTIA	exon	70951852	70951917	2	-	.	ID=id1254;Parent=tr194;transcript_id=tr194
NC_037328.1	LoRTIA	exon	70960476	70960543	2	-	.	ID=id1255;Parent=tr194;transcript_id=tr194
NC_037328.1	LoRTIA	exon	70965835	70965982	2	-	.	ID=id1256;Parent=tr194;transcript_id=tr194
NC_037328.1	LoRTIA	exon	70987312	70987418	2	-	.	ID=id1257;Parent=tr194;transcript_id=tr194
NC_037328.1	LoRTIA	mRNA	71013967	71014263	5	+	.	ID=tr195;transcript_id=tr195
NC_037328.1	LoRTIA	exon	71257597	71257854	1	+	.	ID=id1258;Parent=tr196;transcript_id=tr196
NC_037328.1	LoRTIA	mRNA	71257597	71323875	1	+	.	ID=tr196;transcript_id=tr196
NC_037328.1	LoRTIA	exon	71301931	71302138	1	+	.	ID=id1259;Parent=tr196;transcript_id=tr196
NC_037328.1	LoRTIA	exon	71316482	71316582	1	+	.	ID=id1260;Parent=tr196;transcript_id=tr196
NC_037328.1	LoRTIA	exon	71316911	71317058	1	+	.	ID=id1261;Parent=tr196;transcript_id=tr196
NC_037328.1	LoRTIA	exon	71318589	71318620	1	+	.	ID=id1262;Parent=tr196;transcript_id=tr196
NC_037328.1	LoRTIA	exon	71319557	71319664	1	+	.	ID=id1263;Parent=tr196;transcript_id=tr196
NC_037328.1	LoRTIA	exon	71322310	71322442	1	+	.	ID=id1264;Parent=tr196;transcript_id=tr196
NC_037328.1	LoRTIA	exon	71323834	71323875	1	+	.	ID=id1265;Parent=tr196;transcript_id=tr196
NC_037328.1	LoRTIA	exon	71403375	71405352	1	-	.	ID=id1266;Parent=tr197;transcript_id=tr197
NC_037328.1	LoRTIA	mRNA	71403375	71410587	1	-	.	ID=tr197;transcript_id=tr197
NC_037328.1	LoRTIA	exon	71403878	71405352	1	-	.	ID=id1270;Parent=tr198;transcript_id=tr198
NC_037328.1	LoRTIA	mRNA	71403878	71410587	1	-	.	ID=tr198;transcript_id=tr198
NC_037328.1	LoRTIA	exon	71405102	71405352	4	-	.	ID=id1274;Parent=tr199;transcript_id=tr199
NC_037328.1	LoRTIA	exon	71405102	71405352	3	-	.	ID=id1278;Parent=tr200;transcript_id=tr200
NC_037328.1	LoRTIA	exon	71405102	71406036	1	-	.	ID=id1282;Parent=tr201;transcript_id=tr201
NC_037328.1	LoRTIA	mRNA	71405102	71410587	4	-	.	ID=tr199;transcript_id=tr199
NC_037328.1	LoRTIA	mRNA	71405102	71410602	3	-	.	ID=tr200;transcript_id=tr200
NC_037328.1	LoRTIA	mRNA	71405102	71410602	1	-	.	ID=tr201;transcript_id=tr201
NC_037328.1	LoRTIA	exon	71405898	71406036	1	-	.	ID=id1267;Parent=tr197;transcript_id=tr197
NC_037328.1	LoRTIA	exon	71405898	71406036	1	-	.	ID=id1271;Parent=tr198;transcript_id=tr198
NC_037328.1	LoRTIA	exon	71405898	71406036	4	-	.	ID=id1275;Parent=tr199;transcript_id=tr199
NC_037328.1	LoRTIA	exon	71405898	71406036	3	-	.	ID=id1279;Parent=tr200;transcript_id=tr200
NC_037328.1	LoRTIA	exon	71408241	71408422	1	-	.	ID=id1268;Parent=tr197;transcript_id=tr197
NC_037328.1	LoRTIA	exon	71408241	71408422	1	-	.	ID=id1272;Parent=tr198;transcript_id=tr198
NC_037328.1	LoRTIA	exon	71408241	71408422	4	-	.	ID=id1276;Parent=tr199;transcript_id=tr199
NC_037328.1	LoRTIA	exon	71408241	71408422	3	-	.	ID=id1280;Parent=tr200;transcript_id=tr200
NC_037328.1	LoRTIA	exon	71408241	71408422	1	-	.	ID=id1283;Parent=tr201;transcript_id=tr201
NC_037328.1	LoRTIA	exon	71410455	71410587	1	-	.	ID=id1269;Parent=tr197;transcript_id=tr197
NC_037328.1	LoRTIA	exon	71410455	71410587	1	-	.	ID=id1273;Parent=tr198;transcript_id=tr198
NC_037328.1	LoRTIA	exon	71410455	71410587	4	-	.	ID=id1277;Parent=tr199;transcript_id=tr199
NC_037328.1	LoRTIA	exon	71410455	71410602	3	-	.	ID=id1281;Parent=tr200;transcript_id=tr200
NC_037328.1	LoRTIA	exon	71410455	71410602	1	-	.	ID=id1284;Parent=tr201;transcript_id=tr201
NC_037328.1	LoRTIA	mRNA	71410720	71411365	1	+	.	ID=tr202;transcript_id=tr202
NC_037328.1	LoRTIA	mRNA	71410737	71411365	4	+	.	ID=tr203;transcript_id=tr203
NC_037328.1	LoRTIA	mRNA	71868302	71869009	119	+	.	ID=tr204;transcript_id=tr204
NC_037328.1	LoRTIA	exon	72100115	72100540	1	+	.	ID=id1285;Parent=tr205;transcript_id=tr205
NC_037328.1	LoRTIA	mRNA	72100115	72120330	1	+	.	ID=tr205;transcript_id=tr205
NC_037328.1	LoRTIA	exon	72100148	72100540	1	+	.	ID=id1290;Parent=tr206;transcript_id=tr206
NC_037328.1	LoRTIA	mRNA	72100148	72120330	1	+	.	ID=tr206;transcript_id=tr206
NC_037328.1	LoRTIA	exon	72108989	72109096	1	+	.	ID=id1286;Parent=tr205;transcript_id=tr205
NC_037328.1	LoRTIA	exon	72108989	72109096	1	+	.	ID=id1291;Parent=tr206;transcript_id=tr206
NC_037328.1	LoRTIA	exon	72111115	72111192	1	+	.	ID=id1287;Parent=tr205;transcript_id=tr205
NC_037328.1	LoRTIA	exon	72111115	72111192	1	+	.	ID=id1292;Parent=tr206;transcript_id=tr206
NC_037328.1	LoRTIA	exon	72111738	72111838	1	+	.	ID=id1288;Parent=tr205;transcript_id=tr205
NC_037328.1	LoRTIA	exon	72111738	72111838	1	+	.	ID=id1293;Parent=tr206;transcript_id=tr206
NC_037328.1	LoRTIA	exon	72116153	72116320	1	+	.	ID=id1294;Parent=tr206;transcript_id=tr206
NC_037328.1	LoRTIA	exon	72116153	72120330	1	+	.	ID=id1289;Parent=tr205;transcript_id=tr205
NC_037328.1	LoRTIA	exon	72117896	72120330	1	+	.	ID=id1295;Parent=tr206;transcript_id=tr206
NC_037328.1	LoRTIA	exon	72877462	72877586	1	+	.	ID=id1296;Parent=tr207;transcript_id=tr207
NC_037328.1	LoRTIA	mRNA	72877462	72900005	1	+	.	ID=tr207;transcript_id=tr207
NC_037328.1	LoRTIA	exon	72878997	72879123	1	+	.	ID=id1297;Parent=tr207;transcript_id=tr207
NC_037328.1	LoRTIA	exon	72880290	72880410	1	+	.	ID=id1298;Parent=tr207;transcript_id=tr207
NC_037328.1	LoRTIA	exon	72880587	72880673	1	+	.	ID=id1299;Parent=tr207;transcript_id=tr207
NC_037328.1	LoRTIA	exon	72881175	72881261	1	+	.	ID=id1300;Parent=tr207;transcript_id=tr207
NC_037328.1	LoRTIA	exon	72885459	72885519	1	+	.	ID=id1301;Parent=tr207;transcript_id=tr207
NC_037328.1	LoRTIA	exon	72886683	72886859	1	+	.	ID=id1302;Parent=tr207;transcript_id=tr207
NC_037328.1	LoRTIA	exon	72891793	72892188	1	+	.	ID=id1303;Parent=tr207;transcript_id=tr207
NC_037328.1	LoRTIA	exon	72892632	72892733	1	+	.	ID=id1304;Parent=tr207;transcript_id=tr207
NC_037328.1	LoRTIA	exon	72892880	72893585	1	+	.	ID=id1305;Parent=tr207;transcript_id=tr207
NC_037328.1	LoRTIA	exon	72895779	72895858	1	+	.	ID=id1306;Parent=tr207;transcript_id=tr207
NC_037328.1	LoRTIA	exon	72897834	72898007	1	+	.	ID=id1307;Parent=tr207;transcript_id=tr207
NC_037328.1	LoRTIA	exon	72899547	72900005	1	+	.	ID=id1308;Parent=tr207;transcript_id=tr207
NC_037328.1	LoRTIA	exon	73362774	73363696	4	-	.	ID=id1309;Parent=tr208;transcript_id=tr208
NC_037328.1	LoRTIA	exon	73362774	73364451	1	-	.	ID=id1315;Parent=tr210;transcript_id=tr210
NC_037328.1	LoRTIA	exon	73362774	73364784	1	-	.	ID=id1313;Parent=tr209;transcript_id=tr209
NC_037328.1	LoRTIA	mRNA	73362774	73365269	4	-	.	ID=tr208;transcript_id=tr208
NC_037328.1	LoRTIA	mRNA	73362774	73365269	1	-	.	ID=tr209;transcript_id=tr209
NC_037328.1	LoRTIA	mRNA	73362774	73365269	1	-	.	ID=tr210;transcript_id=tr210
NC_037328.1	LoRTIA	mRNA	73362774	73365269	1	-	.	ID=tr211;transcript_id=tr211
NC_037328.1	LoRTIA	exon	73364364	73364451	4	-	.	ID=id1310;Parent=tr208;transcript_id=tr208
NC_037328.1	LoRTIA	exon	73364689	73364784	4	-	.	ID=id1311;Parent=tr208;transcript_id=tr208
NC_037328.1	LoRTIA	exon	73364689	73365269	1	-	.	ID=id1316;Parent=tr210;transcript_id=tr210
NC_037328.1	LoRTIA	exon	73364925	73365269	4	-	.	ID=id1312;Parent=tr208;transcript_id=tr208
NC_037328.1	LoRTIA	exon	73364925	73365269	1	-	.	ID=id1314;Parent=tr209;transcript_id=tr209
NC_037328.1	LoRTIA	exon	73772762	73772894	1	-	.	ID=id1317;Parent=tr212;transcript_id=tr212
NC_037328.1	LoRTIA	mRNA	73772762	73856394	1	-	.	ID=tr212;transcript_id=tr212
NC_037328.1	LoRTIA	exon	73775068	73775139	1	-	.	ID=id1318;Parent=tr212;transcript_id=tr212
NC_037328.1	LoRTIA	exon	73797997	73798107	1	-	.	ID=id1319;Parent=tr212;transcript_id=tr212
NC_037328.1	LoRTIA	exon	73798585	73798678	1	-	.	ID=id1320;Parent=tr212;transcript_id=tr212
NC_037328.1	LoRTIA	exon	73800887	73801003	1	-	.	ID=id1321;Parent=tr212;transcript_id=tr212
NC_037328.1	LoRTIA	exon	73802784	73802924	1	-	.	ID=id1322;Parent=tr212;transcript_id=tr212
NC_037328.1	LoRTIA	exon	73806706	73806785	1	-	.	ID=id1323;Parent=tr212;transcript_id=tr212
NC_037328.1	LoRTIA	exon	73807251	73807359	1	-	.	ID=id1324;Parent=tr212;transcript_id=tr212
NC_037328.1	LoRTIA	exon	73808640	73808792	1	-	.	ID=id1325;Parent=tr212;transcript_id=tr212
NC_037328.1	LoRTIA	exon	73810733	73810898	1	-	.	ID=id1326;Parent=tr212;transcript_id=tr212
NC_037328.1	LoRTIA	exon	73819422	73819498	1	-	.	ID=id1327;Parent=tr212;transcript_id=tr212
NC_037328.1	LoRTIA	exon	73820257	73820321	1	-	.	ID=id1328;Parent=tr212;transcript_id=tr212
NC_037328.1	LoRTIA	exon	73821479	73821594	1	-	.	ID=id1329;Parent=tr212;transcript_id=tr212
NC_037328.1	LoRTIA	exon	73822768	73822840	1	-	.	ID=id1330;Parent=tr212;transcript_id=tr212
NC_037328.1	LoRTIA	exon	73822927	73822999	1	-	.	ID=id1331;Parent=tr212;transcript_id=tr212
NC_037328.1	LoRTIA	exon	73825878	73826008	1	-	.	ID=id1332;Parent=tr212;transcript_id=tr212
NC_037328.1	LoRTIA	exon	73826561	73826660	1	-	.	ID=id1333;Parent=tr212;transcript_id=tr212
NC_037328.1	LoRTIA	exon	73826743	73826814	1	-	.	ID=id1334;Parent=tr212;transcript_id=tr212
NC_037328.1	LoRTIA	exon	73827146	73827220	1	-	.	ID=id1335;Parent=tr212;transcript_id=tr212
NC_037328.1	LoRTIA	exon	73827347	73827427	1	-	.	ID=id1336;Parent=tr212;transcript_id=tr212
NC_037328.1	LoRTIA	exon	73828130	73828243	1	-	.	ID=id1337;Parent=tr212;transcript_id=tr212
NC_037328.1	LoRTIA	exon	73828865	73828951	1	-	.	ID=id1338;Parent=tr212;transcript_id=tr212
NC_037328.1	LoRTIA	exon	73830983	73831087	1	-	.	ID=id1339;Parent=tr212;transcript_id=tr212
NC_037328.1	LoRTIA	exon	73833953	73834006	1	-	.	ID=id1340;Parent=tr212;transcript_id=tr212
NC_037328.1	LoRTIA	exon	73838802	73838912	1	-	.	ID=id1341;Parent=tr212;transcript_id=tr212
NC_037328.1	LoRTIA	exon	73847675	73847742	1	-	.	ID=id1342;Parent=tr212;transcript_id=tr212
NC_037328.1	LoRTIA	exon	73849094	73849201	1	-	.	ID=id1343;Parent=tr212;transcript_id=tr212
NC_037328.1	LoRTIA	exon	73850827	73850923	1	-	.	ID=id1344;Parent=tr212;transcript_id=tr212
NC_037328.1	LoRTIA	exon	73851583	73851901	1	-	.	ID=id1345;Parent=tr212;transcript_id=tr212
NC_037328.1	LoRTIA	exon	73856211	73856394	1	-	.	ID=id1346;Parent=tr212;transcript_id=tr212
NC_037328.1	LoRTIA	exon	75926469	75927258	2	-	.	ID=id1347;Parent=tr213;transcript_id=tr213
NC_037328.1	LoRTIA	mRNA	75926469	76006003	2	-	.	ID=tr213;transcript_id=tr213
NC_037328.1	LoRTIA	exon	75926836	75927258	2	-	.	ID=id1358;Parent=tr214;transcript_id=tr214
NC_037328.1	LoRTIA	mRNA	75926836	76006021	2	-	.	ID=tr214;transcript_id=tr214
NC_037328.1	LoRTIA	exon	75929761	75929867	2	-	.	ID=id1348;Parent=tr213;transcript_id=tr213
NC_037328.1	LoRTIA	exon	75929761	75929867	2	-	.	ID=id1359;Parent=tr214;transcript_id=tr214
NC_037328.1	LoRTIA	exon	75934045	75934124	2	-	.	ID=id1349;Parent=tr213;transcript_id=tr213
NC_037328.1	LoRTIA	exon	75934045	75934124	2	-	.	ID=id1360;Parent=tr214;transcript_id=tr214
NC_037328.1	LoRTIA	exon	75936748	75936852	2	-	.	ID=id1350;Parent=tr213;transcript_id=tr213
NC_037328.1	LoRTIA	exon	75936748	75936852	2	-	.	ID=id1361;Parent=tr214;transcript_id=tr214
NC_037328.1	LoRTIA	exon	75936938	75936982	2	-	.	ID=id1351;Parent=tr213;transcript_id=tr213
NC_037328.1	LoRTIA	exon	75936938	75936982	2	-	.	ID=id1362;Parent=tr214;transcript_id=tr214
NC_037328.1	LoRTIA	exon	75942404	75942519	2	-	.	ID=id1352;Parent=tr213;transcript_id=tr213
NC_037328.1	LoRTIA	exon	75942404	75942519	2	-	.	ID=id1363;Parent=tr214;transcript_id=tr214
NC_037328.1	LoRTIA	exon	75956109	75956226	2	-	.	ID=id1353;Parent=tr213;transcript_id=tr213
NC_037328.1	LoRTIA	exon	75956109	75956226	2	-	.	ID=id1364;Parent=tr214;transcript_id=tr214
NC_037328.1	LoRTIA	exon	75967007	75967097	2	-	.	ID=id1354;Parent=tr213;transcript_id=tr213
NC_037328.1	LoRTIA	exon	75967007	75967097	2	-	.	ID=id1365;Parent=tr214;transcript_id=tr214
NC_037328.1	LoRTIA	exon	75970302	75970428	2	-	.	ID=id1355;Parent=tr213;transcript_id=tr213
NC_037328.1	LoRTIA	exon	75970302	75970428	2	-	.	ID=id1366;Parent=tr214;transcript_id=tr214
NC_037328.1	LoRTIA	exon	75971266	75971328	2	-	.	ID=id1356;Parent=tr213;transcript_id=tr213
NC_037328.1	LoRTIA	exon	75971266	75971328	2	-	.	ID=id1367;Parent=tr214;transcript_id=tr214
NC_037328.1	LoRTIA	exon	76005732	76006003	2	-	.	ID=id1357;Parent=tr213;transcript_id=tr213
NC_037328.1	LoRTIA	exon	76005732	76006021	2	-	.	ID=id1368;Parent=tr214;transcript_id=tr214
NC_037328.1	LoRTIA	mRNA	76416077	76416450	2	-	.	ID=tr218;transcript_id=tr218
NC_037328.1	LoRTIA	mRNA	76416077	76416623	2	-	.	ID=tr222;transcript_id=tr222
NC_037328.1	LoRTIA	mRNA	76416077	76416645	3	-	.	ID=tr220;transcript_id=tr220
NC_037328.1	LoRTIA	mRNA	76416077	76416995	2	-	.	ID=tr223;transcript_id=tr223
NC_037328.1	LoRTIA	mRNA	76416077	76417137	1	-	.	ID=tr217;transcript_id=tr217
NC_037328.1	LoRTIA	mRNA	76416077	76417272	1	-	.	ID=tr216;transcript_id=tr216
NC_037328.1	LoRTIA	mRNA	76416077	76417593	2	-	.	ID=tr221;transcript_id=tr221
NC_037328.1	LoRTIA	mRNA	76416077	76417770	2	-	.	ID=tr219;transcript_id=tr219
NC_037328.1	LoRTIA	mRNA	76416077	76417842	439	-	.	ID=tr215;transcript_id=tr215
NC_037328.1	LoRTIA	mRNA	76416121	76417842	8	-	.	ID=tr224;transcript_id=tr224
NC_037328.1	LoRTIA	exon	77130195	77130830	1	+	.	ID=id1369;Parent=tr225;transcript_id=tr225
NC_037328.1	LoRTIA	exon	77130195	77130830	1	+	.	ID=id1384;Parent=tr226;transcript_id=tr226
NC_037328.1	LoRTIA	mRNA	77130195	77308694	1	+	.	ID=tr226;transcript_id=tr226
NC_037328.1	LoRTIA	mRNA	77130195	77308707	1	+	.	ID=tr225;transcript_id=tr225
NC_037328.1	LoRTIA	exon	77262554	77262706	1	+	.	ID=id1370;Parent=tr225;transcript_id=tr225
NC_037328.1	LoRTIA	exon	77262554	77262706	1	+	.	ID=id1385;Parent=tr226;transcript_id=tr226
NC_037328.1	LoRTIA	exon	77264902	77265091	1	+	.	ID=id1371;Parent=tr225;transcript_id=tr225
NC_037328.1	LoRTIA	exon	77264902	77265091	1	+	.	ID=id1386;Parent=tr226;transcript_id=tr226
NC_037328.1	LoRTIA	exon	77275199	77275330	1	+	.	ID=id1372;Parent=tr225;transcript_id=tr225
NC_037328.1	LoRTIA	exon	77275199	77275330	1	+	.	ID=id1387;Parent=tr226;transcript_id=tr226
NC_037328.1	LoRTIA	exon	77277135	77277277	1	+	.	ID=id1373;Parent=tr225;transcript_id=tr225
NC_037328.1	LoRTIA	exon	77277135	77277277	1	+	.	ID=id1388;Parent=tr226;transcript_id=tr226
NC_037328.1	LoRTIA	exon	77278130	77278219	1	+	.	ID=id1374;Parent=tr225;transcript_id=tr225
NC_037328.1	LoRTIA	exon	77278130	77278219	1	+	.	ID=id1389;Parent=tr226;transcript_id=tr226
NC_037328.1	LoRTIA	exon	77280057	77280097	1	+	.	ID=id1375;Parent=tr225;transcript_id=tr225
NC_037328.1	LoRTIA	exon	77280057	77280097	1	+	.	ID=id1390;Parent=tr226;transcript_id=tr226
NC_037328.1	LoRTIA	exon	77282405	77282499	1	+	.	ID=id1376;Parent=tr225;transcript_id=tr225
NC_037328.1	LoRTIA	exon	77282405	77282499	1	+	.	ID=id1391;Parent=tr226;transcript_id=tr226
NC_037328.1	LoRTIA	exon	77289015	77289142	1	+	.	ID=id1377;Parent=tr225;transcript_id=tr225
NC_037328.1	LoRTIA	exon	77289015	77289142	1	+	.	ID=id1392;Parent=tr226;transcript_id=tr226
NC_037328.1	LoRTIA	exon	77289933	77290028	1	+	.	ID=id1378;Parent=tr225;transcript_id=tr225
NC_037328.1	LoRTIA	exon	77289933	77290028	1	+	.	ID=id1393;Parent=tr226;transcript_id=tr226
NC_037328.1	LoRTIA	exon	77290592	77290742	1	+	.	ID=id1379;Parent=tr225;transcript_id=tr225
NC_037328.1	LoRTIA	exon	77290592	77290742	1	+	.	ID=id1394;Parent=tr226;transcript_id=tr226
NC_037328.1	LoRTIA	exon	77291621	77291738	1	+	.	ID=id1380;Parent=tr225;transcript_id=tr225
NC_037328.1	LoRTIA	exon	77291621	77291738	1	+	.	ID=id1395;Parent=tr226;transcript_id=tr226
NC_037328.1	LoRTIA	exon	77292915	77292990	1	+	.	ID=id1381;Parent=tr225;transcript_id=tr225
NC_037328.1	LoRTIA	exon	77292915	77292990	1	+	.	ID=id1396;Parent=tr226;transcript_id=tr226
NC_037328.1	LoRTIA	exon	77300381	77300521	1	+	.	ID=id1382;Parent=tr225;transcript_id=tr225
NC_037328.1	LoRTIA	exon	77300381	77300521	1	+	.	ID=id1397;Parent=tr226;transcript_id=tr226
NC_037328.1	LoRTIA	exon	77308495	77308694	1	+	.	ID=id1398;Parent=tr226;transcript_id=tr226
NC_037328.1	LoRTIA	exon	77308495	77308707	1	+	.	ID=id1383;Parent=tr225;transcript_id=tr225
NC_037328.1	LoRTIA	mRNA	77656318	77656558	6	+	.	ID=tr227;transcript_id=tr227
NC_037328.1	LoRTIA	exon	79090620	79091192	1	-	.	ID=id1399;Parent=tr228;transcript_id=tr228
NC_037328.1	LoRTIA	mRNA	79090620	79136167	1	-	.	ID=tr228;transcript_id=tr228
NC_037328.1	LoRTIA	exon	79098008	79098145	1	-	.	ID=id1400;Parent=tr228;transcript_id=tr228
NC_037328.1	LoRTIA	exon	79107126	79107179	1	-	.	ID=id1401;Parent=tr228;transcript_id=tr228
NC_037328.1	LoRTIA	exon	79124158	79124274	1	-	.	ID=id1402;Parent=tr228;transcript_id=tr228
NC_037328.1	LoRTIA	exon	79136132	79136167	1	-	.	ID=id1403;Parent=tr228;transcript_id=tr228
NC_037328.1	LoRTIA	exon	80452916	80453151	1	+	.	ID=id1404;Parent=tr229;transcript_id=tr229
NC_037328.1	LoRTIA	exon	80452916	80453151	2	+	.	ID=id1406;Parent=tr230;transcript_id=tr230
NC_037328.1	LoRTIA	mRNA	80452916	80454425	1	+	.	ID=tr229;transcript_id=tr229
NC_037328.1	LoRTIA	mRNA	80452916	80467442	2	+	.	ID=tr230;transcript_id=tr230
NC_037328.1	LoRTIA	exon	80454227	80454379	2	+	.	ID=id1407;Parent=tr230;transcript_id=tr230
NC_037328.1	LoRTIA	exon	80454227	80454425	1	+	.	ID=id1405;Parent=tr229;transcript_id=tr229
NC_037328.1	LoRTIA	exon	80457303	80457381	2	+	.	ID=id1408;Parent=tr230;transcript_id=tr230
NC_037328.1	LoRTIA	exon	80461106	80461185	2	+	.	ID=id1409;Parent=tr230;transcript_id=tr230
NC_037328.1	LoRTIA	exon	80462808	80462927	2	+	.	ID=id1410;Parent=tr230;transcript_id=tr230
NC_037328.1	LoRTIA	exon	80465159	80465302	2	+	.	ID=id1411;Parent=tr230;transcript_id=tr230
NC_037328.1	LoRTIA	exon	80465474	80465594	2	+	.	ID=id1412;Parent=tr230;transcript_id=tr230
NC_037328.1	LoRTIA	exon	80466079	80466204	2	+	.	ID=id1413;Parent=tr230;transcript_id=tr230
NC_037328.1	LoRTIA	exon	80466926	80467007	8	+	.	ID=id1417;Parent=tr231;transcript_id=tr231
NC_037328.1	LoRTIA	mRNA	80466926	80467442	8	+	.	ID=tr231;transcript_id=tr231
NC_037328.1	LoRTIA	exon	80466927	80467007	2	+	.	ID=id1414;Parent=tr230;transcript_id=tr230
NC_037328.1	LoRTIA	exon	80467081	80467197	2	+	.	ID=id1415;Parent=tr230;transcript_id=tr230
NC_037328.1	LoRTIA	exon	80467081	80467197	8	+	.	ID=id1418;Parent=tr231;transcript_id=tr231
NC_037328.1	LoRTIA	exon	80467287	80467442	2	+	.	ID=id1416;Parent=tr230;transcript_id=tr230
NC_037328.1	LoRTIA	exon	80467287	80467442	8	+	.	ID=id1419;Parent=tr231;transcript_id=tr231
NC_037328.1	LoRTIA	exon	80467440	80468220	1	-	.	ID=id1420;Parent=tr232;transcript_id=tr232
NC_037328.1	LoRTIA	exon	80467440	80468220	1	-	.	ID=id1442;Parent=tr234;transcript_id=tr234
NC_037328.1	LoRTIA	exon	80467440	80468220	1	-	.	ID=id1481;Parent=tr239;transcript_id=tr239
NC_037328.1	LoRTIA	exon	80467440	80468220	2	-	.	ID=id1491;Parent=tr240;transcript_id=tr240
NC_037328.1	LoRTIA	exon	80467440	80468220	1	-	.	ID=id1519;Parent=tr243;transcript_id=tr243
NC_037328.1	LoRTIA	exon	80467440	80468220	1	-	.	ID=id1530;Parent=tr244;transcript_id=tr244
NC_037328.1	LoRTIA	exon	80467440	80469041	3	-	.	ID=id1431;Parent=tr233;transcript_id=tr233
NC_037328.1	LoRTIA	exon	80467440	80469041	1	-	.	ID=id1462;Parent=tr236;transcript_id=tr236
NC_037328.1	LoRTIA	exon	80467440	80469041	2	-	.	ID=id1471;Parent=tr238;transcript_id=tr238
NC_037328.1	LoRTIA	exon	80467440	80469041	1	-	.	ID=id1502;Parent=tr241;transcript_id=tr241
NC_037328.1	LoRTIA	exon	80467440	80469041	1	-	.	ID=id1513;Parent=tr242;transcript_id=tr242
NC_037328.1	LoRTIA	exon	80467440	80469555	1	-	.	ID=id1453;Parent=tr235;transcript_id=tr235
NC_037328.1	LoRTIA	mRNA	80467440	80473755	1	-	.	ID=tr232;transcript_id=tr232
NC_037328.1	LoRTIA	mRNA	80467440	80473755	3	-	.	ID=tr233;transcript_id=tr233
NC_037328.1	LoRTIA	mRNA	80467440	80473755	1	-	.	ID=tr234;transcript_id=tr234
NC_037328.1	LoRTIA	mRNA	80467440	80473755	1	-	.	ID=tr235;transcript_id=tr235
NC_037328.1	LoRTIA	mRNA	80467440	80473755	1	-	.	ID=tr236;transcript_id=tr236
NC_037328.1	LoRTIA	mRNA	80467440	80473755	2	-	.	ID=tr237;transcript_id=tr237
NC_037328.1	LoRTIA	mRNA	80467440	80473755	2	-	.	ID=tr238;transcript_id=tr238
NC_037328.1	LoRTIA	mRNA	80467440	80473755	1	-	.	ID=tr239;transcript_id=tr239
NC_037328.1	LoRTIA	mRNA	80467440	80473755	2	-	.	ID=tr240;transcript_id=tr240
NC_037328.1	LoRTIA	mRNA	80467440	80473755	1	-	.	ID=tr241;transcript_id=tr241
NC_037328.1	LoRTIA	mRNA	80467440	80473755	1	-	.	ID=tr242;transcript_id=tr242
NC_037328.1	LoRTIA	mRNA	80467440	80473755	1	-	.	ID=tr243;transcript_id=tr243
NC_037328.1	LoRTIA	mRNA	80467440	80473755	1	-	.	ID=tr244;transcript_id=tr244
NC_037328.1	LoRTIA	exon	80467578	80468220	1	-	.	ID=id1539;Parent=tr245;transcript_id=tr245
NC_037328.1	LoRTIA	exon	80467578	80468220	1	-	.	ID=id1550;Parent=tr246;transcript_id=tr246
NC_037328.1	LoRTIA	mRNA	80467578	80473755	1	-	.	ID=tr245;transcript_id=tr245
NC_037328.1	LoRTIA	mRNA	80467578	80473755	1	-	.	ID=tr246;transcript_id=tr246
NC_037328.1	LoRTIA	exon	80468931	80469041	1	-	.	ID=id1421;Parent=tr232;transcript_id=tr232
NC_037328.1	LoRTIA	exon	80468931	80469041	1	-	.	ID=id1443;Parent=tr234;transcript_id=tr234
NC_037328.1	LoRTIA	exon	80468931	80469041	1	-	.	ID=id1520;Parent=tr243;transcript_id=tr243
NC_037328.1	LoRTIA	exon	80468931	80469041	1	-	.	ID=id1531;Parent=tr244;transcript_id=tr244
NC_037328.1	LoRTIA	exon	80468931	80469041	1	-	.	ID=id1551;Parent=tr246;transcript_id=tr246
NC_037328.1	LoRTIA	exon	80469476	80469555	1	-	.	ID=id1422;Parent=tr232;transcript_id=tr232
NC_037328.1	LoRTIA	exon	80469476	80469555	3	-	.	ID=id1432;Parent=tr233;transcript_id=tr233
NC_037328.1	LoRTIA	exon	80469476	80469555	1	-	.	ID=id1444;Parent=tr234;transcript_id=tr234
NC_037328.1	LoRTIA	exon	80469476	80469555	1	-	.	ID=id1463;Parent=tr236;transcript_id=tr236
NC_037328.1	LoRTIA	exon	80469476	80469555	2	-	.	ID=id1472;Parent=tr238;transcript_id=tr238
NC_037328.1	LoRTIA	exon	80469476	80469555	1	-	.	ID=id1482;Parent=tr239;transcript_id=tr239
NC_037328.1	LoRTIA	exon	80469476	80469555	2	-	.	ID=id1492;Parent=tr240;transcript_id=tr240
NC_037328.1	LoRTIA	exon	80469476	80469555	1	-	.	ID=id1503;Parent=tr241;transcript_id=tr241
NC_037328.1	LoRTIA	exon	80469476	80469555	1	-	.	ID=id1514;Parent=tr242;transcript_id=tr242
NC_037328.1	LoRTIA	exon	80469476	80469555	1	-	.	ID=id1521;Parent=tr243;transcript_id=tr243
NC_037328.1	LoRTIA	exon	80469476	80469555	1	-	.	ID=id1532;Parent=tr244;transcript_id=tr244
NC_037328.1	LoRTIA	exon	80469476	80469555	1	-	.	ID=id1540;Parent=tr245;transcript_id=tr245
NC_037328.1	LoRTIA	exon	80469476	80469555	1	-	.	ID=id1552;Parent=tr246;transcript_id=tr246
NC_037328.1	LoRTIA	exon	80469928	80470017	1	-	.	ID=id1423;Parent=tr232;transcript_id=tr232
NC_037328.1	LoRTIA	exon	80469928	80470017	3	-	.	ID=id1433;Parent=tr233;transcript_id=tr233
NC_037328.1	LoRTIA	exon	80469928	80470017	1	-	.	ID=id1445;Parent=tr234;transcript_id=tr234
NC_037328.1	LoRTIA	exon	80469928	80470017	1	-	.	ID=id1454;Parent=tr235;transcript_id=tr235
NC_037328.1	LoRTIA	exon	80469928	80470017	1	-	.	ID=id1464;Parent=tr236;transcript_id=tr236
NC_037328.1	LoRTIA	exon	80469928	80470017	2	-	.	ID=id1473;Parent=tr238;transcript_id=tr238
NC_037328.1	LoRTIA	exon	80469928	80470017	1	-	.	ID=id1483;Parent=tr239;transcript_id=tr239
NC_037328.1	LoRTIA	exon	80469928	80470017	2	-	.	ID=id1493;Parent=tr240;transcript_id=tr240
NC_037328.1	LoRTIA	exon	80469928	80470017	1	-	.	ID=id1504;Parent=tr241;transcript_id=tr241
NC_037328.1	LoRTIA	exon	80469928	80470017	1	-	.	ID=id1522;Parent=tr243;transcript_id=tr243
NC_037328.1	LoRTIA	exon	80469928	80470017	1	-	.	ID=id1533;Parent=tr244;transcript_id=tr244
NC_037328.1	LoRTIA	exon	80469928	80470017	1	-	.	ID=id1541;Parent=tr245;transcript_id=tr245
NC_037328.1	LoRTIA	exon	80469928	80470017	1	-	.	ID=id1553;Parent=tr246;transcript_id=tr246
NC_037328.1	LoRTIA	exon	80469928	80470399	1	-	.	ID=id1515;Parent=tr242;transcript_id=tr242
NC_037328.1	LoRTIA	exon	80470262	80470399	3	-	.	ID=id1434;Parent=tr233;transcript_id=tr233
NC_037328.1	LoRTIA	exon	80470262	80470399	1	-	.	ID=id1455;Parent=tr235;transcript_id=tr235
NC_037328.1	LoRTIA	exon	80470262	80470399	1	-	.	ID=id1465;Parent=tr236;transcript_id=tr236
NC_037328.1	LoRTIA	exon	80470262	80470399	2	-	.	ID=id1474;Parent=tr238;transcript_id=tr238
NC_037328.1	LoRTIA	exon	80470262	80470399	1	-	.	ID=id1484;Parent=tr239;transcript_id=tr239
NC_037328.1	LoRTIA	exon	80470262	80470399	2	-	.	ID=id1494;Parent=tr240;transcript_id=tr240
NC_037328.1	LoRTIA	exon	80470262	80470399	1	-	.	ID=id1505;Parent=tr241;transcript_id=tr241
NC_037328.1	LoRTIA	exon	80470262	80470399	1	-	.	ID=id1523;Parent=tr243;transcript_id=tr243
NC_037328.1	LoRTIA	exon	80470262	80470399	1	-	.	ID=id1534;Parent=tr244;transcript_id=tr244
NC_037328.1	LoRTIA	exon	80470262	80470399	1	-	.	ID=id1542;Parent=tr245;transcript_id=tr245
NC_037328.1	LoRTIA	exon	80470262	80470399	1	-	.	ID=id1554;Parent=tr246;transcript_id=tr246
NC_037328.1	LoRTIA	exon	80470262	80470843	1	-	.	ID=id1424;Parent=tr232;transcript_id=tr232
NC_037328.1	LoRTIA	exon	80470262	80470843	1	-	.	ID=id1446;Parent=tr234;transcript_id=tr234
NC_037328.1	LoRTIA	exon	80470700	80470843	3	-	.	ID=id1435;Parent=tr233;transcript_id=tr233
NC_037328.1	LoRTIA	exon	80470700	80470843	1	-	.	ID=id1456;Parent=tr235;transcript_id=tr235
NC_037328.1	LoRTIA	exon	80470700	80470843	1	-	.	ID=id1466;Parent=tr236;transcript_id=tr236
NC_037328.1	LoRTIA	exon	80470700	80470843	2	-	.	ID=id1475;Parent=tr238;transcript_id=tr238
NC_037328.1	LoRTIA	exon	80470700	80470843	2	-	.	ID=id1495;Parent=tr240;transcript_id=tr240
NC_037328.1	LoRTIA	exon	80470700	80470843	1	-	.	ID=id1506;Parent=tr241;transcript_id=tr241
NC_037328.1	LoRTIA	exon	80470700	80470843	1	-	.	ID=id1524;Parent=tr243;transcript_id=tr243
NC_037328.1	LoRTIA	exon	80470700	80470843	1	-	.	ID=id1543;Parent=tr245;transcript_id=tr245
NC_037328.1	LoRTIA	exon	80470700	80470843	1	-	.	ID=id1555;Parent=tr246;transcript_id=tr246
NC_037328.1	LoRTIA	exon	80470700	80471168	1	-	.	ID=id1485;Parent=tr239;transcript_id=tr239
NC_037328.1	LoRTIA	exon	80470700	80471431	1	-	.	ID=id1516;Parent=tr242;transcript_id=tr242
NC_037328.1	LoRTIA	exon	80470700	80471431	1	-	.	ID=id1535;Parent=tr244;transcript_id=tr244
NC_037328.1	LoRTIA	exon	80471059	80471168	1	-	.	ID=id1425;Parent=tr232;transcript_id=tr232
NC_037328.1	LoRTIA	exon	80471059	80471168	3	-	.	ID=id1436;Parent=tr233;transcript_id=tr233
NC_037328.1	LoRTIA	exon	80471059	80471168	1	-	.	ID=id1447;Parent=tr234;transcript_id=tr234
NC_037328.1	LoRTIA	exon	80471059	80471168	1	-	.	ID=id1457;Parent=tr235;transcript_id=tr235
NC_037328.1	LoRTIA	exon	80471059	80471168	1	-	.	ID=id1467;Parent=tr236;transcript_id=tr236
NC_037328.1	LoRTIA	exon	80471059	80471168	2	-	.	ID=id1476;Parent=tr238;transcript_id=tr238
NC_037328.1	LoRTIA	exon	80471059	80471168	2	-	.	ID=id1496;Parent=tr240;transcript_id=tr240
NC_037328.1	LoRTIA	exon	80471059	80471168	1	-	.	ID=id1507;Parent=tr241;transcript_id=tr241
NC_037328.1	LoRTIA	exon	80471059	80471168	1	-	.	ID=id1525;Parent=tr243;transcript_id=tr243
NC_037328.1	LoRTIA	exon	80471059	80471168	1	-	.	ID=id1544;Parent=tr245;transcript_id=tr245
NC_037328.1	LoRTIA	exon	80471059	80471168	1	-	.	ID=id1556;Parent=tr246;transcript_id=tr246
NC_037328.1	LoRTIA	exon	80471263	80471431	1	-	.	ID=id1426;Parent=tr232;transcript_id=tr232
NC_037328.1	LoRTIA	exon	80471263	80471431	3	-	.	ID=id1437;Parent=tr233;transcript_id=tr233
NC_037328.1	LoRTIA	exon	80471263	80471431	1	-	.	ID=id1448;Parent=tr234;transcript_id=tr234
NC_037328.1	LoRTIA	exon	80471263	80471431	1	-	.	ID=id1458;Parent=tr235;transcript_id=tr235
NC_037328.1	LoRTIA	exon	80471263	80471431	2	-	.	ID=id1477;Parent=tr238;transcript_id=tr238
NC_037328.1	LoRTIA	exon	80471263	80471431	1	-	.	ID=id1486;Parent=tr239;transcript_id=tr239
NC_037328.1	LoRTIA	exon	80471263	80471431	2	-	.	ID=id1497;Parent=tr240;transcript_id=tr240
NC_037328.1	LoRTIA	exon	80471263	80471431	1	-	.	ID=id1508;Parent=tr241;transcript_id=tr241
NC_037328.1	LoRTIA	exon	80471263	80471431	1	-	.	ID=id1526;Parent=tr243;transcript_id=tr243
NC_037328.1	LoRTIA	exon	80471263	80471431	1	-	.	ID=id1545;Parent=tr245;transcript_id=tr245
NC_037328.1	LoRTIA	exon	80471263	80471431	1	-	.	ID=id1557;Parent=tr246;transcript_id=tr246
NC_037328.1	LoRTIA	exon	80471263	80472754	1	-	.	ID=id1468;Parent=tr236;transcript_id=tr236
NC_037328.1	LoRTIA	exon	80472190	80472329	1	-	.	ID=id1427;Parent=tr232;transcript_id=tr232
NC_037328.1	LoRTIA	exon	80472190	80472329	3	-	.	ID=id1438;Parent=tr233;transcript_id=tr233
NC_037328.1	LoRTIA	exon	80472190	80472329	1	-	.	ID=id1449;Parent=tr234;transcript_id=tr234
NC_037328.1	LoRTIA	exon	80472190	80472329	1	-	.	ID=id1487;Parent=tr239;transcript_id=tr239
NC_037328.1	LoRTIA	exon	80472190	80472329	2	-	.	ID=id1498;Parent=tr240;transcript_id=tr240
NC_037328.1	LoRTIA	exon	80472190	80472329	1	-	.	ID=id1509;Parent=tr241;transcript_id=tr241
NC_037328.1	LoRTIA	exon	80472190	80472329	1	-	.	ID=id1546;Parent=tr245;transcript_id=tr245
NC_037328.1	LoRTIA	exon	80472190	80472329	1	-	.	ID=id1558;Parent=tr246;transcript_id=tr246
NC_037328.1	LoRTIA	exon	80472622	80472754	1	-	.	ID=id1428;Parent=tr232;transcript_id=tr232
NC_037328.1	LoRTIA	exon	80472622	80472754	3	-	.	ID=id1439;Parent=tr233;transcript_id=tr233
NC_037328.1	LoRTIA	exon	80472622	80472754	1	-	.	ID=id1450;Parent=tr234;transcript_id=tr234
NC_037328.1	LoRTIA	exon	80472622	80472754	1	-	.	ID=id1459;Parent=tr235;transcript_id=tr235
NC_037328.1	LoRTIA	exon	80472622	80472754	2	-	.	ID=id1478;Parent=tr238;transcript_id=tr238
NC_037328.1	LoRTIA	exon	80472622	80472754	1	-	.	ID=id1488;Parent=tr239;transcript_id=tr239
NC_037328.1	LoRTIA	exon	80472622	80472754	2	-	.	ID=id1499;Parent=tr240;transcript_id=tr240
NC_037328.1	LoRTIA	exon	80472622	80472754	1	-	.	ID=id1510;Parent=tr241;transcript_id=tr241
NC_037328.1	LoRTIA	exon	80472622	80472754	1	-	.	ID=id1527;Parent=tr243;transcript_id=tr243
NC_037328.1	LoRTIA	exon	80472622	80472754	1	-	.	ID=id1536;Parent=tr244;transcript_id=tr244
NC_037328.1	LoRTIA	exon	80472622	80472754	1	-	.	ID=id1547;Parent=tr245;transcript_id=tr245
NC_037328.1	LoRTIA	exon	80472622	80472754	1	-	.	ID=id1559;Parent=tr246;transcript_id=tr246
NC_037328.1	LoRTIA	exon	80472622	80472892	1	-	.	ID=id1517;Parent=tr242;transcript_id=tr242
NC_037328.1	LoRTIA	exon	80472844	80472887	1	-	.	ID=id1548;Parent=tr245;transcript_id=tr245
NC_037328.1	LoRTIA	exon	80472844	80472889	3	-	.	ID=id1440;Parent=tr233;transcript_id=tr233
NC_037328.1	LoRTIA	exon	80472844	80472889	1	-	.	ID=id1451;Parent=tr234;transcript_id=tr234
NC_037328.1	LoRTIA	exon	80472844	80472889	2	-	.	ID=id1479;Parent=tr238;transcript_id=tr238
NC_037328.1	LoRTIA	exon	80472844	80472889	1	-	.	ID=id1489;Parent=tr239;transcript_id=tr239
NC_037328.1	LoRTIA	exon	80472844	80472889	2	-	.	ID=id1500;Parent=tr240;transcript_id=tr240
NC_037328.1	LoRTIA	exon	80472844	80472889	1	-	.	ID=id1528;Parent=tr243;transcript_id=tr243
NC_037328.1	LoRTIA	exon	80472844	80472889	1	-	.	ID=id1560;Parent=tr246;transcript_id=tr246
NC_037328.1	LoRTIA	exon	80472844	80472892	1	-	.	ID=id1429;Parent=tr232;transcript_id=tr232
NC_037328.1	LoRTIA	exon	80472844	80472892	1	-	.	ID=id1460;Parent=tr235;transcript_id=tr235
NC_037328.1	LoRTIA	exon	80472844	80472892	1	-	.	ID=id1469;Parent=tr236;transcript_id=tr236
NC_037328.1	LoRTIA	exon	80472844	80472892	1	-	.	ID=id1511;Parent=tr241;transcript_id=tr241
NC_037328.1	LoRTIA	exon	80472844	80472892	1	-	.	ID=id1537;Parent=tr244;transcript_id=tr244
NC_037328.1	LoRTIA	exon	80473693	80473755	1	-	.	ID=id1430;Parent=tr232;transcript_id=tr232
NC_037328.1	LoRTIA	exon	80473693	80473755	3	-	.	ID=id1441;Parent=tr233;transcript_id=tr233
NC_037328.1	LoRTIA	exon	80473693	80473755	1	-	.	ID=id1452;Parent=tr234;transcript_id=tr234
NC_037328.1	LoRTIA	exon	80473693	80473755	1	-	.	ID=id1461;Parent=tr235;transcript_id=tr235
NC_037328.1	LoRTIA	exon	80473693	80473755	1	-	.	ID=id1470;Parent=tr236;transcript_id=tr236
NC_037328.1	LoRTIA	exon	80473693	80473755	2	-	.	ID=id1480;Parent=tr238;transcript_id=tr238
NC_037328.1	LoRTIA	exon	80473693	80473755	1	-	.	ID=id1490;Parent=tr239;transcript_id=tr239
NC_037328.1	LoRTIA	exon	80473693	80473755	2	-	.	ID=id1501;Parent=tr240;transcript_id=tr240
NC_037328.1	LoRTIA	exon	80473693	80473755	1	-	.	ID=id1512;Parent=tr241;transcript_id=tr241
NC_037328.1	LoRTIA	exon	80473693	80473755	1	-	.	ID=id1518;Parent=tr242;transcript_id=tr242
NC_037328.1	LoRTIA	exon	80473693	80473755	1	-	.	ID=id1529;Parent=tr243;transcript_id=tr243
NC_037328.1	LoRTIA	exon	80473693	80473755	1	-	.	ID=id1538;Parent=tr244;transcript_id=tr244
NC_037328.1	LoRTIA	exon	80473693	80473755	1	-	.	ID=id1549;Parent=tr245;transcript_id=tr245
NC_037328.1	LoRTIA	exon	80473693	80473755	1	-	.	ID=id1561;Parent=tr246;transcript_id=tr246
[truncated: 132,696 more rows]
