# Supplementary material for: Time course profiling of host cell response to herpesvirus infection using nanopore and synthetic long-read transcriptome sequencing
Source: Sci Rep. 2021 Jul 9;11:14219. doi: 10.1038/s41598-021-93142-7 (PMC8270970; doi:10.1038/s41598-021-93142-7)
Supplement: Supplementary file 8 — Supplementary Data Item. [file 41598_2021_93142_MOESM8_ESM.zip › Supplementary Data Item S1/B_taurus_Mi_C_8h_bc7.gff3]

NC_006853.1	LoRTIA	mRNA	364	1074	4	+	.	ID=tr11910;transcript_id=tr11910
NC_006853.1	LoRTIA	mRNA	432	945	1	+	.	ID=tr11914;transcript_id=tr11914
NC_006853.1	LoRTIA	mRNA	432	1052	1	+	.	ID=tr11913;transcript_id=tr11913
NC_006853.1	LoRTIA	mRNA	432	1074	57	+	.	ID=tr11911;transcript_id=tr11911
NC_006853.1	LoRTIA	mRNA	432	1193	1	+	.	ID=tr11915;transcript_id=tr11915
NC_006853.1	LoRTIA	mRNA	432	1853	1	+	.	ID=tr11912;transcript_id=tr11912
NC_006853.1	LoRTIA	mRNA	537	1074	15	+	.	ID=tr11916;transcript_id=tr11916
NC_006853.1	LoRTIA	mRNA	590	1074	9	+	.	ID=tr11917;transcript_id=tr11917
NC_006853.1	LoRTIA	mRNA	651	945	1	+	.	ID=tr11919;transcript_id=tr11919
NC_006853.1	LoRTIA	mRNA	651	1074	12	+	.	ID=tr11918;transcript_id=tr11918
NC_006853.1	LoRTIA	mRNA	680	945	1	+	.	ID=tr11921;transcript_id=tr11921
NC_006853.1	LoRTIA	mRNA	680	1074	3	+	.	ID=tr11920;transcript_id=tr11920
NC_006853.1	LoRTIA	mRNA	680	1193	1	+	.	ID=tr11922;transcript_id=tr11922
NC_006853.1	LoRTIA	mRNA	746	1052	1	+	.	ID=tr11924;transcript_id=tr11924
NC_006853.1	LoRTIA	mRNA	746	1074	5	+	.	ID=tr11923;transcript_id=tr11923
NC_006853.1	LoRTIA	mRNA	778	1074	51	+	.	ID=tr11925;transcript_id=tr11925
NC_006853.1	LoRTIA	mRNA	778	1193	7	+	.	ID=tr11926;transcript_id=tr11926
NC_006853.1	LoRTIA	mRNA	778	1308	1	+	.	ID=tr11927;transcript_id=tr11927
NC_006853.1	LoRTIA	mRNA	848	1074	2	+	.	ID=tr11928;transcript_id=tr11928
NC_006853.1	LoRTIA	mRNA	884	1074	1	+	.	ID=tr11929;transcript_id=tr11929
NC_006853.1	LoRTIA	mRNA	1453	1732	3	+	.	ID=tr11938;transcript_id=tr11938
NC_006853.1	LoRTIA	mRNA	1453	1853	9	+	.	ID=tr11930;transcript_id=tr11930
NC_006853.1	LoRTIA	mRNA	1453	1938	2	+	.	ID=tr11933;transcript_id=tr11933
NC_006853.1	LoRTIA	mRNA	1453	2009	1	+	.	ID=tr11934;transcript_id=tr11934
NC_006853.1	LoRTIA	mRNA	1453	2085	3	+	.	ID=tr11935;transcript_id=tr11935
NC_006853.1	LoRTIA	mRNA	1453	2107	2	+	.	ID=tr11939;transcript_id=tr11939
NC_006853.1	LoRTIA	mRNA	1453	2199	1	+	.	ID=tr11942;transcript_id=tr11942
NC_006853.1	LoRTIA	mRNA	1453	2236	1	+	.	ID=tr11936;transcript_id=tr11936
NC_006853.1	LoRTIA	mRNA	1453	2512	1	+	.	ID=tr11940;transcript_id=tr11940
NC_006853.1	LoRTIA	mRNA	1453	2915	1	+	.	ID=tr11932;transcript_id=tr11932
NC_006853.1	LoRTIA	mRNA	1453	2987	1	+	.	ID=tr11941;transcript_id=tr11941
NC_006853.1	LoRTIA	mRNA	1453	3004	1	+	.	ID=tr11931;transcript_id=tr11931
NC_006853.1	LoRTIA	mRNA	1453	3023	3	+	.	ID=tr11937;transcript_id=tr11937
NC_006853.1	LoRTIA	mRNA	1464	2045	3	-	.	ID=tr11943;transcript_id=tr11943
NC_006853.1	LoRTIA	mRNA	1464	2124	1	-	.	ID=tr11944;transcript_id=tr11944
NC_006853.1	LoRTIA	mRNA	1464	2723	2	-	.	ID=tr11946;transcript_id=tr11946
NC_006853.1	LoRTIA	mRNA	1464	2913	2	-	.	ID=tr11945;transcript_id=tr11945
NC_006853.1	LoRTIA	mRNA	1493	1853	3	+	.	ID=tr11947;transcript_id=tr11947
NC_006853.1	LoRTIA	mRNA	1493	2009	2	+	.	ID=tr11949;transcript_id=tr11949
NC_006853.1	LoRTIA	mRNA	1493	2107	1	+	.	ID=tr11948;transcript_id=tr11948
NC_006853.1	LoRTIA	mRNA	1493	2740	1	+	.	ID=tr11950;transcript_id=tr11950
NC_006853.1	LoRTIA	mRNA	1493	3023	1	+	.	ID=tr11951;transcript_id=tr11951
NC_006853.1	LoRTIA	mRNA	1536	1732	1	+	.	ID=tr11960;transcript_id=tr11960
NC_006853.1	LoRTIA	mRNA	1536	1853	2	+	.	ID=tr11959;transcript_id=tr11959
NC_006853.1	LoRTIA	mRNA	1536	2085	6	+	.	ID=tr11953;transcript_id=tr11953
NC_006853.1	LoRTIA	mRNA	1536	2107	2	+	.	ID=tr11952;transcript_id=tr11952
NC_006853.1	LoRTIA	mRNA	1536	2236	2	+	.	ID=tr11955;transcript_id=tr11955
NC_006853.1	LoRTIA	mRNA	1536	2277	1	+	.	ID=tr11956;transcript_id=tr11956
NC_006853.1	LoRTIA	mRNA	1536	2512	1	+	.	ID=tr11957;transcript_id=tr11957
NC_006853.1	LoRTIA	mRNA	1536	2784	1	+	.	ID=tr11961;transcript_id=tr11961
NC_006853.1	LoRTIA	mRNA	1536	2987	1	+	.	ID=tr11954;transcript_id=tr11954
NC_006853.1	LoRTIA	mRNA	1536	3023	1	+	.	ID=tr11958;transcript_id=tr11958
NC_006853.1	LoRTIA	mRNA	1556	1853	4	+	.	ID=tr11964;transcript_id=tr11964
NC_006853.1	LoRTIA	mRNA	1556	2009	2	+	.	ID=tr11965;transcript_id=tr11965
NC_006853.1	LoRTIA	mRNA	1556	2085	2	+	.	ID=tr11968;transcript_id=tr11968
NC_006853.1	LoRTIA	mRNA	1556	2107	2	+	.	ID=tr11963;transcript_id=tr11963
NC_006853.1	LoRTIA	mRNA	1556	2236	2	+	.	ID=tr11966;transcript_id=tr11966
NC_006853.1	LoRTIA	mRNA	1556	2740	1	+	.	ID=tr11967;transcript_id=tr11967
NC_006853.1	LoRTIA	mRNA	1556	3004	1	+	.	ID=tr11969;transcript_id=tr11969
NC_006853.1	LoRTIA	mRNA	1556	3023	2	+	.	ID=tr11962;transcript_id=tr11962
NC_006853.1	LoRTIA	mRNA	1586	1853	4	+	.	ID=tr11972;transcript_id=tr11972
NC_006853.1	LoRTIA	mRNA	1586	2107	1	+	.	ID=tr11971;transcript_id=tr11971
NC_006853.1	LoRTIA	mRNA	1586	3023	1	+	.	ID=tr11970;transcript_id=tr11970
NC_006853.1	LoRTIA	mRNA	1649	1853	2	+	.	ID=tr11974;transcript_id=tr11974
NC_006853.1	LoRTIA	mRNA	1649	2009	1	+	.	ID=tr11976;transcript_id=tr11976
NC_006853.1	LoRTIA	mRNA	1649	2085	2	+	.	ID=tr11973;transcript_id=tr11973
NC_006853.1	LoRTIA	mRNA	1649	2107	1	+	.	ID=tr11975;transcript_id=tr11975
NC_006853.1	LoRTIA	mRNA	1731	2009	1	+	.	ID=tr11977;transcript_id=tr11977
NC_006853.1	LoRTIA	mRNA	1751	2085	1	+	.	ID=tr11978;transcript_id=tr11978
NC_006853.1	LoRTIA	mRNA	1781	2085	2	+	.	ID=tr11979;transcript_id=tr11979
NC_006853.1	LoRTIA	mRNA	1781	2236	1	+	.	ID=tr11981;transcript_id=tr11981
NC_006853.1	LoRTIA	mRNA	1781	3023	1	+	.	ID=tr11980;transcript_id=tr11980
NC_006853.1	LoRTIA	mRNA	1901	2107	2	+	.	ID=tr11983;transcript_id=tr11983
NC_006853.1	LoRTIA	mRNA	1901	3023	1	+	.	ID=tr11982;transcript_id=tr11982
NC_006853.1	LoRTIA	mRNA	2092	2393	1	+	.	ID=tr11985;transcript_id=tr11985
NC_006853.1	LoRTIA	mRNA	2092	2512	1	+	.	ID=tr11988;transcript_id=tr11988
NC_006853.1	LoRTIA	mRNA	2092	2645	1	+	.	ID=tr11986;transcript_id=tr11986
NC_006853.1	LoRTIA	mRNA	2092	3004	1	+	.	ID=tr11987;transcript_id=tr11987
NC_006853.1	LoRTIA	mRNA	2092	3023	3	+	.	ID=tr11984;transcript_id=tr11984
NC_006853.1	LoRTIA	mRNA	2127	2321	1	+	.	ID=tr11989;transcript_id=tr11989
NC_006853.1	LoRTIA	mRNA	2127	3004	1	+	.	ID=tr11990;transcript_id=tr11990
NC_006853.1	LoRTIA	mRNA	2197	3004	1	+	.	ID=tr11992;transcript_id=tr11992
NC_006853.1	LoRTIA	mRNA	2197	3023	1	+	.	ID=tr11991;transcript_id=tr11991
NC_006853.1	LoRTIA	mRNA	2247	3004	1	+	.	ID=tr11993;transcript_id=tr11993
NC_006853.1	LoRTIA	mRNA	2424	3004	2	+	.	ID=tr11995;transcript_id=tr11995
NC_006853.1	LoRTIA	mRNA	2424	3023	2	+	.	ID=tr11994;transcript_id=tr11994
NC_006853.1	LoRTIA	mRNA	2527	3023	2	+	.	ID=tr11996;transcript_id=tr11996
NC_006853.1	LoRTIA	mRNA	2572	3004	1	+	.	ID=tr11998;transcript_id=tr11998
NC_006853.1	LoRTIA	mRNA	2572	3023	2	+	.	ID=tr11997;transcript_id=tr11997
NC_006853.1	LoRTIA	mRNA	2710	2973	1	+	.	ID=tr12001;transcript_id=tr12001
NC_006853.1	LoRTIA	mRNA	2710	3004	1	+	.	ID=tr12000;transcript_id=tr12000
NC_006853.1	LoRTIA	mRNA	2710	3023	6	+	.	ID=tr11999;transcript_id=tr11999
NC_006853.1	LoRTIA	mRNA	3017	4053	3	+	.	ID=tr12002;transcript_id=tr12002
NC_006853.1	LoRTIA	mRNA	3101	4053	60	+	.	ID=tr12003;transcript_id=tr12003
NC_006853.1	LoRTIA	mRNA	3169	4053	3	+	.	ID=tr12004;transcript_id=tr12004
NC_006853.1	LoRTIA	mRNA	3206	4053	2	+	.	ID=tr12005;transcript_id=tr12005
NC_006853.1	LoRTIA	mRNA	3230	4053	5	+	.	ID=tr12006;transcript_id=tr12006
NC_006853.1	LoRTIA	mRNA	3707	4053	4	+	.	ID=tr12007;transcript_id=tr12007
NC_006853.1	LoRTIA	mRNA	3727	4053	2	+	.	ID=tr12008;transcript_id=tr12008
NC_006853.1	LoRTIA	mRNA	3830	4053	4	+	.	ID=tr12009;transcript_id=tr12009
NC_006853.1	LoRTIA	mRNA	4126	5308	3	+	.	ID=tr12010;transcript_id=tr12010
NC_006853.1	LoRTIA	mRNA	4197	5308	2	+	.	ID=tr12011;transcript_id=tr12011
NC_006853.1	LoRTIA	mRNA	4266	5308	41	+	.	ID=tr12012;transcript_id=tr12012
NC_006853.1	LoRTIA	mRNA	4305	5308	3	+	.	ID=tr12013;transcript_id=tr12013
NC_006853.1	LoRTIA	mRNA	4425	5308	1	+	.	ID=tr12014;transcript_id=tr12014
NC_006853.1	LoRTIA	mRNA	4625	5308	1	+	.	ID=tr12015;transcript_id=tr12015
NC_006853.1	LoRTIA	mRNA	4770	5308	19	+	.	ID=tr12016;transcript_id=tr12016
NC_006853.1	LoRTIA	mRNA	4792	5308	1	+	.	ID=tr12017;transcript_id=tr12017
NC_006853.1	LoRTIA	mRNA	5040	5308	2	+	.	ID=tr12018;transcript_id=tr12018
NC_006853.1	LoRTIA	mRNA	5684	6202	7	-	.	ID=tr12019;transcript_id=tr12019
NC_006853.1	LoRTIA	mRNA	5684	6285	1	+	.	ID=tr12024;transcript_id=tr12024
NC_006853.1	LoRTIA	mRNA	5684	6453	1	+	.	ID=tr12023;transcript_id=tr12023
NC_006853.1	LoRTIA	mRNA	5684	6903	2	+	.	ID=tr12022;transcript_id=tr12022
NC_006853.1	LoRTIA	mRNA	5684	6930	1	+	.	ID=tr12026;transcript_id=tr12026
NC_006853.1	LoRTIA	mRNA	5684	6965	1	-	.	ID=tr12020;transcript_id=tr12020
NC_006853.1	LoRTIA	mRNA	5684	7059	1	+	.	ID=tr12025;transcript_id=tr12025
NC_006853.1	LoRTIA	mRNA	5684	7304	8	+	.	ID=tr12021;transcript_id=tr12021
NC_006853.1	LoRTIA	mRNA	5760	6231	1	+	.	ID=tr12027;transcript_id=tr12027
NC_006853.1	LoRTIA	mRNA	5760	6453	1	+	.	ID=tr12028;transcript_id=tr12028
NC_006853.1	LoRTIA	mRNA	5760	7304	4	+	.	ID=tr12029;transcript_id=tr12029
NC_006853.1	LoRTIA	mRNA	5774	7304	1	+	.	ID=tr12030;transcript_id=tr12030
NC_006853.1	LoRTIA	mRNA	5804	7304	1	+	.	ID=tr12031;transcript_id=tr12031
NC_006853.1	LoRTIA	mRNA	5967	7304	1	+	.	ID=tr12032;transcript_id=tr12032
NC_006853.1	LoRTIA	mRNA	6047	6382	1	+	.	ID=tr12035;transcript_id=tr12035
NC_006853.1	LoRTIA	mRNA	6047	6903	2	+	.	ID=tr12034;transcript_id=tr12034
NC_006853.1	LoRTIA	mRNA	6047	7304	6	+	.	ID=tr12033;transcript_id=tr12033
NC_006853.1	LoRTIA	mRNA	6104	6325	1	+	.	ID=tr12046;transcript_id=tr12046
NC_006853.1	LoRTIA	mRNA	6104	6404	1	+	.	ID=tr12038;transcript_id=tr12038
NC_006853.1	LoRTIA	mRNA	6104	6453	2	+	.	ID=tr12041;transcript_id=tr12041
NC_006853.1	LoRTIA	mRNA	6104	6635	1	+	.	ID=tr12045;transcript_id=tr12045
NC_006853.1	LoRTIA	mRNA	6104	6773	1	+	.	ID=tr12040;transcript_id=tr12040
NC_006853.1	LoRTIA	mRNA	6104	6903	3	+	.	ID=tr12036;transcript_id=tr12036
NC_006853.1	LoRTIA	mRNA	6104	6930	8	+	.	ID=tr12037;transcript_id=tr12037
NC_006853.1	LoRTIA	mRNA	6104	7012	1	+	.	ID=tr12042;transcript_id=tr12042
NC_006853.1	LoRTIA	mRNA	6104	7059	1	+	.	ID=tr12044;transcript_id=tr12044
NC_006853.1	LoRTIA	mRNA	6104	7210	1	+	.	ID=tr12043;transcript_id=tr12043
NC_006853.1	LoRTIA	mRNA	6104	7304	9	+	.	ID=tr12039;transcript_id=tr12039
NC_006853.1	LoRTIA	mRNA	6440	6930	1	+	.	ID=tr12047;transcript_id=tr12047
NC_006853.1	LoRTIA	mRNA	6440	7304	2	+	.	ID=tr12048;transcript_id=tr12048
NC_006853.1	LoRTIA	mRNA	6499	7304	1	+	.	ID=tr12049;transcript_id=tr12049
NC_006853.1	LoRTIA	mRNA	6510	6903	1	+	.	ID=tr12051;transcript_id=tr12051
NC_006853.1	LoRTIA	mRNA	6510	7304	6	+	.	ID=tr12050;transcript_id=tr12050
NC_006853.1	LoRTIA	mRNA	6527	6930	1	+	.	ID=tr12053;transcript_id=tr12053
NC_006853.1	LoRTIA	mRNA	6527	7304	2	+	.	ID=tr12052;transcript_id=tr12052
NC_006853.1	LoRTIA	mRNA	6572	7304	1	+	.	ID=tr12054;transcript_id=tr12054
NC_006853.1	LoRTIA	mRNA	6635	7304	1	+	.	ID=tr12055;transcript_id=tr12055
NC_006853.1	LoRTIA	mRNA	6749	7304	1	+	.	ID=tr12056;transcript_id=tr12056
NC_006853.1	LoRTIA	mRNA	6836	7059	2	+	.	ID=tr12058;transcript_id=tr12058
NC_006853.1	LoRTIA	mRNA	6836	7182	1	+	.	ID=tr12059;transcript_id=tr12059
NC_006853.1	LoRTIA	mRNA	6836	7304	5	+	.	ID=tr12057;transcript_id=tr12057
NC_006853.1	LoRTIA	mRNA	6857	7059	1	+	.	ID=tr12061;transcript_id=tr12061
NC_006853.1	LoRTIA	mRNA	6857	7304	2	+	.	ID=tr12060;transcript_id=tr12060
NC_006853.1	LoRTIA	mRNA	6890	7304	2	+	.	ID=tr12062;transcript_id=tr12062
NC_006853.1	LoRTIA	mRNA	6980	7304	1	+	.	ID=tr12063;transcript_id=tr12063
NC_006853.1	LoRTIA	mRNA	7305	8060	3	+	.	ID=tr12064;transcript_id=tr12064
NC_006853.1	LoRTIA	mRNA	7374	7706	1	+	.	ID=tr12066;transcript_id=tr12066
NC_006853.1	LoRTIA	mRNA	7374	8060	220	+	.	ID=tr12065;transcript_id=tr12065
NC_006853.1	LoRTIA	mRNA	7422	8060	7	+	.	ID=tr12067;transcript_id=tr12067
NC_006853.1	LoRTIA	mRNA	7512	8060	11	+	.	ID=tr12068;transcript_id=tr12068
NC_006853.1	LoRTIA	mRNA	7545	8060	4	+	.	ID=tr12069;transcript_id=tr12069
NC_006853.1	LoRTIA	mRNA	7635	8060	7	+	.	ID=tr12070;transcript_id=tr12070
NC_006853.1	LoRTIA	mRNA	7706	8060	6	+	.	ID=tr12071;transcript_id=tr12071
NC_006853.1	LoRTIA	mRNA	7782	8060	1	+	.	ID=tr12072;transcript_id=tr12072
NC_006853.1	LoRTIA	mRNA	8129	8970	103	+	.	ID=tr12073;transcript_id=tr12073
NC_006853.1	LoRTIA	mRNA	8129	9754	29	+	.	ID=tr12074;transcript_id=tr12074
NC_006853.1	LoRTIA	mRNA	8282	8970	4	+	.	ID=tr12076;transcript_id=tr12076
NC_006853.1	LoRTIA	mRNA	8282	9754	1	+	.	ID=tr12075;transcript_id=tr12075
NC_006853.1	LoRTIA	mRNA	8335	8970	2	+	.	ID=tr12077;transcript_id=tr12077
NC_006853.1	LoRTIA	mRNA	8335	9754	1	+	.	ID=tr12078;transcript_id=tr12078
NC_006853.1	LoRTIA	mRNA	8482	8970	4	+	.	ID=tr12079;transcript_id=tr12079
NC_006853.1	LoRTIA	mRNA	8482	9754	1	+	.	ID=tr12080;transcript_id=tr12080
NC_006853.1	LoRTIA	mRNA	8765	8970	1	+	.	ID=tr12081;transcript_id=tr12081
NC_006853.1	LoRTIA	mRNA	8765	9754	1	+	.	ID=tr12082;transcript_id=tr12082
NC_006853.1	LoRTIA	mRNA	8812	9754	1	+	.	ID=tr12083;transcript_id=tr12083
NC_006853.1	LoRTIA	mRNA	8865	8970	1	+	.	ID=tr12084;transcript_id=tr12084
NC_006853.1	LoRTIA	mRNA	8970	9348	1	+	.	ID=tr12088;transcript_id=tr12088
NC_006853.1	LoRTIA	mRNA	8970	9392	2	+	.	ID=tr12086;transcript_id=tr12086
NC_006853.1	LoRTIA	mRNA	8970	9458	2	+	.	ID=tr12089;transcript_id=tr12089
NC_006853.1	LoRTIA	mRNA	8970	9633	1	+	.	ID=tr12090;transcript_id=tr12090
NC_006853.1	LoRTIA	mRNA	8970	9725	1	+	.	ID=tr12087;transcript_id=tr12087
NC_006853.1	LoRTIA	mRNA	8970	9754	219	+	.	ID=tr12085;transcript_id=tr12085
NC_006853.1	LoRTIA	mRNA	9027	9754	12	+	.	ID=tr12091;transcript_id=tr12091
NC_006853.1	LoRTIA	mRNA	9105	9754	2	+	.	ID=tr12092;transcript_id=tr12092
NC_006853.1	LoRTIA	mRNA	9157	9754	4	+	.	ID=tr12093;transcript_id=tr12093
NC_006853.1	LoRTIA	mRNA	9213	9754	2	+	.	ID=tr12094;transcript_id=tr12094
NC_006853.1	LoRTIA	mRNA	9313	9754	4	+	.	ID=tr12095;transcript_id=tr12095
NC_006853.1	LoRTIA	mRNA	9326	9754	2	+	.	ID=tr12096;transcript_id=tr12096
NC_006853.1	LoRTIA	mRNA	9354	9754	5	+	.	ID=tr12097;transcript_id=tr12097
NC_006853.1	LoRTIA	mRNA	9390	9754	1	+	.	ID=tr12098;transcript_id=tr12098
NC_006853.1	LoRTIA	mRNA	9429	9754	6	+	.	ID=tr12099;transcript_id=tr12099
NC_006853.1	LoRTIA	mRNA	9446	9754	4	+	.	ID=tr12100;transcript_id=tr12100
NC_006853.1	LoRTIA	mRNA	9540	9754	7	+	.	ID=tr12101;transcript_id=tr12101
NC_006853.1	LoRTIA	mRNA	9823	10169	49	+	.	ID=tr12102;transcript_id=tr12102
NC_006853.1	LoRTIA	mRNA	9823	11906	1	+	.	ID=tr12103;transcript_id=tr12103
NC_006853.1	LoRTIA	mRNA	9874	10169	2	+	.	ID=tr12104;transcript_id=tr12104
NC_006853.1	LoRTIA	mRNA	9955	10169	1	+	.	ID=tr12105;transcript_id=tr12105
NC_006853.1	LoRTIA	mRNA	10239	10529	1	+	.	ID=tr12107;transcript_id=tr12107
NC_006853.1	LoRTIA	mRNA	10239	11906	117	+	.	ID=tr12106;transcript_id=tr12106
NC_006853.1	LoRTIA	mRNA	10304	11906	12	+	.	ID=tr12108;transcript_id=tr12108
NC_006853.1	LoRTIA	mRNA	10867	11906	6	+	.	ID=tr12109;transcript_id=tr12109
NC_006853.1	LoRTIA	mRNA	11368	11906	2	+	.	ID=tr12110;transcript_id=tr12110
NC_006853.1	LoRTIA	mRNA	11459	11906	3	+	.	ID=tr12111;transcript_id=tr12111
NC_006853.1	LoRTIA	mRNA	11657	11906	1	+	.	ID=tr12112;transcript_id=tr12112
NC_006853.1	LoRTIA	mRNA	11907	12038	2	+	.	ID=tr12113;transcript_id=tr12113
NC_006853.1	LoRTIA	mRNA	12109	13953	1	+	.	ID=tr12117;transcript_id=tr12117
NC_006853.1	LoRTIA	mRNA	12109	14299	1	+	.	ID=tr12116;transcript_id=tr12116
NC_006853.1	LoRTIA	mRNA	12109	14514	7	+	.	ID=tr12114;transcript_id=tr12114
NC_006853.1	LoRTIA	mRNA	12109	15656	1	+	.	ID=tr12115;transcript_id=tr12115
NC_006853.1	LoRTIA	mRNA	12541	14299	1	+	.	ID=tr12118;transcript_id=tr12118
NC_006853.1	LoRTIA	mRNA	13351	14440	1	-	.	ID=tr12119;transcript_id=tr12119
NC_006853.1	LoRTIA	mRNA	13439	14514	3	+	.	ID=tr12120;transcript_id=tr12120
NC_006853.1	LoRTIA	mRNA	13687	14514	6	+	.	ID=tr12121;transcript_id=tr12121
NC_006853.1	LoRTIA	mRNA	13687	15656	1	+	.	ID=tr12122;transcript_id=tr12122
NC_006853.1	LoRTIA	mRNA	14514	14803	1	+	.	ID=tr12124;transcript_id=tr12124
NC_006853.1	LoRTIA	mRNA	14514	15656	55	+	.	ID=tr12123;transcript_id=tr12123
NC_006853.1	LoRTIA	mRNA	14624	15656	5	+	.	ID=tr12125;transcript_id=tr12125
NC_006853.1	LoRTIA	mRNA	14827	15656	8	+	.	ID=tr12126;transcript_id=tr12126
NC_006853.1	LoRTIA	mRNA	14859	15656	1	+	.	ID=tr12127;transcript_id=tr12127
NC_006853.1	LoRTIA	mRNA	15012	15656	1	+	.	ID=tr12128;transcript_id=tr12128
NC_006853.1	LoRTIA	mRNA	15153	15656	2	+	.	ID=tr12129;transcript_id=tr12129
NC_006853.1	LoRTIA	mRNA	15194	15656	1	+	.	ID=tr12130;transcript_id=tr12130
NC_006853.1	LoRTIA	mRNA	15358	15656	1	+	.	ID=tr12131;transcript_id=tr12131
NC_006853.1	LoRTIA	mRNA	15528	15656	1	+	.	ID=tr12132;transcript_id=tr12132
NC_006853.1	LoRTIA	mRNA	15728	15957	2	+	.	ID=tr12134;transcript_id=tr12134
NC_006853.1	LoRTIA	mRNA	15728	15979	1	+	.	ID=tr12133;transcript_id=tr12133
NC_006853.1	LoRTIA	mRNA	15728	16003	1	+	.	ID=tr12136;transcript_id=tr12136
NC_006853.1	LoRTIA	mRNA	15728	16020	2	+	.	ID=tr12135;transcript_id=tr12135
NC_037328.1	LoRTIA	exon	991023	991189	5	+	.	ID=id1;Parent=tr1;transcript_id=tr1
NC_037328.1	LoRTIA	mRNA	991023	1002224	5	+	.	ID=tr1;transcript_id=tr1
NC_037328.1	LoRTIA	exon	994379	994552	5	+	.	ID=id2;Parent=tr1;transcript_id=tr1
NC_037328.1	LoRTIA	exon	997109	997268	5	+	.	ID=id3;Parent=tr1;transcript_id=tr1
NC_037328.1	LoRTIA	exon	1000452	1002224	5	+	.	ID=id4;Parent=tr1;transcript_id=tr1
NC_037328.1	LoRTIA	exon	1390798	1391377	3	-	.	ID=id5;Parent=tr2;transcript_id=tr2
NC_037328.1	LoRTIA	mRNA	1390798	1455164	3	-	.	ID=tr2;transcript_id=tr2
NC_037328.1	LoRTIA	exon	1390815	1391377	23	-	.	ID=id8;Parent=tr3;transcript_id=tr3
NC_037328.1	LoRTIA	exon	1390815	1391377	2	-	.	ID=id11;Parent=tr4;transcript_id=tr4
NC_037328.1	LoRTIA	mRNA	1390815	1455164	23	-	.	ID=tr3;transcript_id=tr3
NC_037328.1	LoRTIA	mRNA	1390815	1455164	2	-	.	ID=tr4;transcript_id=tr4
NC_037328.1	LoRTIA	exon	1407057	1407196	3	-	.	ID=id6;Parent=tr2;transcript_id=tr2
NC_037328.1	LoRTIA	exon	1407057	1407196	23	-	.	ID=id9;Parent=tr3;transcript_id=tr3
NC_037328.1	LoRTIA	exon	1454981	1455164	3	-	.	ID=id7;Parent=tr2;transcript_id=tr2
NC_037328.1	LoRTIA	exon	1454981	1455164	23	-	.	ID=id10;Parent=tr3;transcript_id=tr3
NC_037328.1	LoRTIA	exon	1454981	1455164	2	-	.	ID=id12;Parent=tr4;transcript_id=tr4
NC_037328.1	LoRTIA	exon	1643682	1643745	8	+	.	ID=id13;Parent=tr5;transcript_id=tr5
NC_037328.1	LoRTIA	exon	1643682	1643745	2	+	.	ID=id20;Parent=tr6;transcript_id=tr6
NC_037328.1	LoRTIA	mRNA	1643682	1651036	8	+	.	ID=tr5;transcript_id=tr5
NC_037328.1	LoRTIA	mRNA	1643682	1651036	2	+	.	ID=tr6;transcript_id=tr6
NC_037328.1	LoRTIA	exon	1645082	1645132	8	+	.	ID=id14;Parent=tr5;transcript_id=tr5
NC_037328.1	LoRTIA	exon	1645082	1646189	2	+	.	ID=id21;Parent=tr6;transcript_id=tr6
NC_037328.1	LoRTIA	exon	1646079	1646189	8	+	.	ID=id15;Parent=tr5;transcript_id=tr5
NC_037328.1	LoRTIA	exon	1648343	1648472	8	+	.	ID=id16;Parent=tr5;transcript_id=tr5
NC_037328.1	LoRTIA	exon	1648343	1648472	2	+	.	ID=id22;Parent=tr6;transcript_id=tr6
NC_037328.1	LoRTIA	exon	1649155	1649267	8	+	.	ID=id17;Parent=tr5;transcript_id=tr5
NC_037328.1	LoRTIA	exon	1649155	1649267	2	+	.	ID=id23;Parent=tr6;transcript_id=tr6
NC_037328.1	LoRTIA	exon	1650493	1650579	8	+	.	ID=id18;Parent=tr5;transcript_id=tr5
NC_037328.1	LoRTIA	exon	1650493	1650579	2	+	.	ID=id24;Parent=tr6;transcript_id=tr6
NC_037328.1	LoRTIA	exon	1650857	1651036	8	+	.	ID=id19;Parent=tr5;transcript_id=tr5
NC_037328.1	LoRTIA	exon	1650857	1651036	2	+	.	ID=id25;Parent=tr6;transcript_id=tr6
NC_037328.1	LoRTIA	exon	1954230	1955170	1	-	.	ID=id26;Parent=tr7;transcript_id=tr7
NC_037328.1	LoRTIA	mRNA	1954230	1985099	1	-	.	ID=tr7;transcript_id=tr7
NC_037328.1	LoRTIA	exon	1955690	1955805	1	-	.	ID=id27;Parent=tr7;transcript_id=tr7
NC_037328.1	LoRTIA	exon	1955907	1955978	1	-	.	ID=id28;Parent=tr7;transcript_id=tr7
NC_037328.1	LoRTIA	exon	1957762	1957909	1	-	.	ID=id29;Parent=tr7;transcript_id=tr7
NC_037328.1	LoRTIA	exon	1961942	1962058	1	-	.	ID=id30;Parent=tr7;transcript_id=tr7
NC_037328.1	LoRTIA	exon	1963069	1963179	1	-	.	ID=id31;Parent=tr7;transcript_id=tr7
NC_037328.1	LoRTIA	exon	1970279	1970467	1	-	.	ID=id32;Parent=tr7;transcript_id=tr7
NC_037328.1	LoRTIA	exon	1970661	1970807	1	-	.	ID=id33;Parent=tr7;transcript_id=tr7
NC_037328.1	LoRTIA	exon	1972710	1972870	1	-	.	ID=id34;Parent=tr7;transcript_id=tr7
NC_037328.1	LoRTIA	exon	1974168	1980071	1	-	.	ID=id35;Parent=tr7;transcript_id=tr7
NC_037328.1	LoRTIA	exon	1981827	1981993	1	-	.	ID=id36;Parent=tr7;transcript_id=tr7
NC_037328.1	LoRTIA	exon	1984992	1985099	1	-	.	ID=id37;Parent=tr7;transcript_id=tr7
NC_037328.1	LoRTIA	exon	1986084	1986148	2	+	.	ID=id38;Parent=tr8;transcript_id=tr8
NC_037328.1	LoRTIA	mRNA	1986084	2012387	2	+	.	ID=tr8;transcript_id=tr8
NC_037328.1	LoRTIA	exon	1988833	1989018	2	+	.	ID=id39;Parent=tr8;transcript_id=tr8
NC_037328.1	LoRTIA	exon	1990101	1990196	2	+	.	ID=id40;Parent=tr8;transcript_id=tr8
NC_037328.1	LoRTIA	exon	1990674	1990848	2	+	.	ID=id41;Parent=tr8;transcript_id=tr8
NC_037328.1	LoRTIA	exon	1994093	1994204	2	+	.	ID=id42;Parent=tr8;transcript_id=tr8
NC_037328.1	LoRTIA	exon	1995174	1995242	2	+	.	ID=id43;Parent=tr8;transcript_id=tr8
NC_037328.1	LoRTIA	exon	1995745	1995870	2	+	.	ID=id44;Parent=tr8;transcript_id=tr8
NC_037328.1	LoRTIA	exon	1996948	1997035	2	+	.	ID=id45;Parent=tr8;transcript_id=tr8
NC_037328.1	LoRTIA	exon	1997525	1997610	2	+	.	ID=id46;Parent=tr8;transcript_id=tr8
NC_037328.1	LoRTIA	exon	1997775	1997943	2	+	.	ID=id47;Parent=tr8;transcript_id=tr8
NC_037328.1	LoRTIA	exon	2000916	2001147	2	+	.	ID=id48;Parent=tr8;transcript_id=tr8
NC_037328.1	LoRTIA	exon	2003027	2003121	2	+	.	ID=id49;Parent=tr8;transcript_id=tr8
NC_037328.1	LoRTIA	exon	2003416	2003525	2	+	.	ID=id50;Parent=tr8;transcript_id=tr8
NC_037328.1	LoRTIA	exon	2003868	2004066	2	+	.	ID=id51;Parent=tr8;transcript_id=tr8
NC_037328.1	LoRTIA	exon	2005109	2005360	2	+	.	ID=id52;Parent=tr8;transcript_id=tr8
NC_037328.1	LoRTIA	exon	2005653	2005805	2	+	.	ID=id53;Parent=tr8;transcript_id=tr8
NC_037328.1	LoRTIA	exon	2007809	2008015	2	+	.	ID=id54;Parent=tr8;transcript_id=tr8
NC_037328.1	LoRTIA	exon	2009101	2009238	2	+	.	ID=id55;Parent=tr8;transcript_id=tr8
NC_037328.1	LoRTIA	exon	2010232	2010362	2	+	.	ID=id56;Parent=tr8;transcript_id=tr8
NC_037328.1	LoRTIA	exon	2010604	2010745	2	+	.	ID=id57;Parent=tr8;transcript_id=tr8
NC_037328.1	LoRTIA	exon	2011403	2011518	2	+	.	ID=id58;Parent=tr8;transcript_id=tr8
NC_037328.1	LoRTIA	exon	2011601	2012387	2	+	.	ID=id59;Parent=tr8;transcript_id=tr8
NC_037328.1	LoRTIA	exon	2098345	2099198	2	-	.	ID=id60;Parent=tr9;transcript_id=tr9
NC_037328.1	LoRTIA	mRNA	2098345	2129622	2	-	.	ID=tr9;transcript_id=tr9
NC_037328.1	LoRTIA	exon	2103084	2103241	2	-	.	ID=id61;Parent=tr9;transcript_id=tr9
NC_037328.1	LoRTIA	exon	2103945	2104104	2	-	.	ID=id62;Parent=tr9;transcript_id=tr9
NC_037328.1	LoRTIA	exon	2108137	2108282	2	-	.	ID=id63;Parent=tr9;transcript_id=tr9
NC_037328.1	LoRTIA	exon	2112555	2112763	2	-	.	ID=id64;Parent=tr9;transcript_id=tr9
NC_037328.1	LoRTIA	exon	2120075	2120207	2	-	.	ID=id65;Parent=tr9;transcript_id=tr9
NC_037328.1	LoRTIA	exon	2129362	2129622	2	-	.	ID=id66;Parent=tr9;transcript_id=tr9
NC_037328.1	LoRTIA	exon	2315589	2317147	1	-	.	ID=id67;Parent=tr10;transcript_id=tr10
NC_037328.1	LoRTIA	mRNA	2315589	2350089	1	-	.	ID=tr10;transcript_id=tr10
NC_037328.1	LoRTIA	exon	2321605	2321735	1	-	.	ID=id68;Parent=tr10;transcript_id=tr10
NC_037328.1	LoRTIA	exon	2328136	2328304	1	-	.	ID=id69;Parent=tr10;transcript_id=tr10
NC_037328.1	LoRTIA	exon	2329702	2329856	1	-	.	ID=id70;Parent=tr10;transcript_id=tr10
NC_037328.1	LoRTIA	exon	2331957	2332129	1	-	.	ID=id71;Parent=tr10;transcript_id=tr10
NC_037328.1	LoRTIA	exon	2333854	2333977	1	-	.	ID=id72;Parent=tr10;transcript_id=tr10
NC_037328.1	LoRTIA	exon	2335588	2335629	1	-	.	ID=id73;Parent=tr10;transcript_id=tr10
NC_037328.1	LoRTIA	exon	2339051	2339142	1	-	.	ID=id74;Parent=tr10;transcript_id=tr10
NC_037328.1	LoRTIA	exon	2349864	2350089	1	-	.	ID=id75;Parent=tr10;transcript_id=tr10
NC_037328.1	LoRTIA	exon	2924187	2925022	1	+	.	ID=id76;Parent=tr11;transcript_id=tr11
NC_037328.1	LoRTIA	exon	2924187	2925022	1	+	.	ID=id79;Parent=tr12;transcript_id=tr12
NC_037328.1	LoRTIA	mRNA	2924187	2929233	1	+	.	ID=tr11;transcript_id=tr11
NC_037328.1	LoRTIA	mRNA	2924187	2936283	1	+	.	ID=tr12;transcript_id=tr12
NC_037328.1	LoRTIA	exon	2924716	2925022	3	+	.	ID=id86;Parent=tr13;transcript_id=tr13
NC_037328.1	LoRTIA	mRNA	2924716	2936283	3	+	.	ID=tr13;transcript_id=tr13
NC_037328.1	LoRTIA	exon	2927300	2927467	1	+	.	ID=id77;Parent=tr11;transcript_id=tr11
NC_037328.1	LoRTIA	exon	2927300	2927467	1	+	.	ID=id80;Parent=tr12;transcript_id=tr12
NC_037328.1	LoRTIA	exon	2927300	2927467	3	+	.	ID=id87;Parent=tr13;transcript_id=tr13
NC_037328.1	LoRTIA	exon	2929167	2929233	1	+	.	ID=id78;Parent=tr11;transcript_id=tr11
NC_037328.1	LoRTIA	exon	2929167	2929234	1	+	.	ID=id81;Parent=tr12;transcript_id=tr12
NC_037328.1	LoRTIA	exon	2929167	2929234	3	+	.	ID=id88;Parent=tr13;transcript_id=tr13
NC_037328.1	LoRTIA	exon	2932472	2932630	1	+	.	ID=id82;Parent=tr12;transcript_id=tr12
NC_037328.1	LoRTIA	exon	2932472	2932630	3	+	.	ID=id89;Parent=tr13;transcript_id=tr13
NC_037328.1	LoRTIA	exon	2933938	2934069	1	+	.	ID=id83;Parent=tr12;transcript_id=tr12
NC_037328.1	LoRTIA	exon	2933938	2934069	3	+	.	ID=id90;Parent=tr13;transcript_id=tr13
NC_037328.1	LoRTIA	exon	2935593	2935688	1	+	.	ID=id84;Parent=tr12;transcript_id=tr12
NC_037328.1	LoRTIA	exon	2935593	2935688	3	+	.	ID=id91;Parent=tr13;transcript_id=tr13
NC_037328.1	LoRTIA	exon	2935978	2936283	1	+	.	ID=id85;Parent=tr12;transcript_id=tr12
NC_037328.1	LoRTIA	exon	2935978	2936283	3	+	.	ID=id92;Parent=tr13;transcript_id=tr13
NC_037328.1	LoRTIA	exon	3210663	3211009	1	+	.	ID=id93;Parent=tr14;transcript_id=tr14
NC_037328.1	LoRTIA	mRNA	3210663	3222987	1	+	.	ID=tr14;transcript_id=tr14
NC_037328.1	LoRTIA	exon	3213826	3213892	1	+	.	ID=id94;Parent=tr14;transcript_id=tr14
NC_037328.1	LoRTIA	exon	3218816	3218938	1	+	.	ID=id95;Parent=tr14;transcript_id=tr14
NC_037328.1	LoRTIA	exon	3221627	3221723	1	+	.	ID=id96;Parent=tr14;transcript_id=tr14
NC_037328.1	LoRTIA	exon	3222452	3222987	1	+	.	ID=id97;Parent=tr14;transcript_id=tr14
NC_037328.1	LoRTIA	exon	3760562	3761005	1	+	.	ID=id98;Parent=tr15;transcript_id=tr15
NC_037328.1	LoRTIA	exon	3760562	3761005	1	+	.	ID=id117;Parent=tr16;transcript_id=tr16
NC_037328.1	LoRTIA	exon	3760562	3761005	1	+	.	ID=id137;Parent=tr17;transcript_id=tr17
NC_037328.1	LoRTIA	mRNA	3760562	3822368	1	+	.	ID=tr17;transcript_id=tr17
NC_037328.1	LoRTIA	mRNA	3760562	3822516	1	+	.	ID=tr15;transcript_id=tr15
NC_037328.1	LoRTIA	mRNA	3760562	3822516	1	+	.	ID=tr16;transcript_id=tr16
NC_037328.1	LoRTIA	exon	3783825	3783908	1	+	.	ID=id99;Parent=tr15;transcript_id=tr15
NC_037328.1	LoRTIA	exon	3783825	3783908	1	+	.	ID=id118;Parent=tr16;transcript_id=tr16
NC_037328.1	LoRTIA	exon	3783825	3783908	1	+	.	ID=id138;Parent=tr17;transcript_id=tr17
NC_037328.1	LoRTIA	exon	3784439	3784483	1	+	.	ID=id100;Parent=tr15;transcript_id=tr15
NC_037328.1	LoRTIA	exon	3784439	3784483	1	+	.	ID=id119;Parent=tr16;transcript_id=tr16
NC_037328.1	LoRTIA	exon	3784439	3784483	1	+	.	ID=id139;Parent=tr17;transcript_id=tr17
NC_037328.1	LoRTIA	exon	3785681	3785842	1	+	.	ID=id101;Parent=tr15;transcript_id=tr15
NC_037328.1	LoRTIA	exon	3785681	3785842	1	+	.	ID=id120;Parent=tr16;transcript_id=tr16
NC_037328.1	LoRTIA	exon	3785681	3785842	1	+	.	ID=id140;Parent=tr17;transcript_id=tr17
NC_037328.1	LoRTIA	exon	3787387	3787522	1	+	.	ID=id102;Parent=tr15;transcript_id=tr15
NC_037328.1	LoRTIA	exon	3787387	3787522	1	+	.	ID=id121;Parent=tr16;transcript_id=tr16
NC_037328.1	LoRTIA	exon	3787387	3787522	1	+	.	ID=id141;Parent=tr17;transcript_id=tr17
NC_037328.1	LoRTIA	exon	3787847	3787986	1	+	.	ID=id103;Parent=tr15;transcript_id=tr15
NC_037328.1	LoRTIA	exon	3787847	3787986	1	+	.	ID=id122;Parent=tr16;transcript_id=tr16
NC_037328.1	LoRTIA	exon	3787847	3787986	1	+	.	ID=id142;Parent=tr17;transcript_id=tr17
NC_037328.1	LoRTIA	exon	3788569	3788745	1	+	.	ID=id104;Parent=tr15;transcript_id=tr15
NC_037328.1	LoRTIA	exon	3788569	3788745	1	+	.	ID=id123;Parent=tr16;transcript_id=tr16
NC_037328.1	LoRTIA	exon	3788569	3788745	1	+	.	ID=id143;Parent=tr17;transcript_id=tr17
NC_037328.1	LoRTIA	exon	3792709	3792893	1	+	.	ID=id105;Parent=tr15;transcript_id=tr15
NC_037328.1	LoRTIA	exon	3792709	3792893	1	+	.	ID=id124;Parent=tr16;transcript_id=tr16
NC_037328.1	LoRTIA	exon	3792709	3792893	1	+	.	ID=id144;Parent=tr17;transcript_id=tr17
NC_037328.1	LoRTIA	exon	3793254	3793362	1	+	.	ID=id106;Parent=tr15;transcript_id=tr15
NC_037328.1	LoRTIA	exon	3793254	3793362	1	+	.	ID=id125;Parent=tr16;transcript_id=tr16
NC_037328.1	LoRTIA	exon	3793254	3793362	1	+	.	ID=id145;Parent=tr17;transcript_id=tr17
NC_037328.1	LoRTIA	exon	3797635	3797799	1	+	.	ID=id107;Parent=tr15;transcript_id=tr15
NC_037328.1	LoRTIA	exon	3797635	3797799	1	+	.	ID=id126;Parent=tr16;transcript_id=tr16
NC_037328.1	LoRTIA	exon	3797635	3797799	1	+	.	ID=id146;Parent=tr17;transcript_id=tr17
NC_037328.1	LoRTIA	exon	3798337	3798422	1	+	.	ID=id108;Parent=tr15;transcript_id=tr15
NC_037328.1	LoRTIA	exon	3798337	3798422	1	+	.	ID=id127;Parent=tr16;transcript_id=tr16
NC_037328.1	LoRTIA	exon	3798337	3798422	1	+	.	ID=id147;Parent=tr17;transcript_id=tr17
NC_037328.1	LoRTIA	exon	3799112	3799302	1	+	.	ID=id109;Parent=tr15;transcript_id=tr15
NC_037328.1	LoRTIA	exon	3799112	3799302	1	+	.	ID=id128;Parent=tr16;transcript_id=tr16
NC_037328.1	LoRTIA	exon	3799112	3799302	1	+	.	ID=id148;Parent=tr17;transcript_id=tr17
NC_037328.1	LoRTIA	exon	3802008	3802108	1	+	.	ID=id129;Parent=tr16;transcript_id=tr16
NC_037328.1	LoRTIA	exon	3802008	3802655	1	+	.	ID=id110;Parent=tr15;transcript_id=tr15
NC_037328.1	LoRTIA	exon	3802008	3802655	1	+	.	ID=id149;Parent=tr17;transcript_id=tr17
NC_037328.1	LoRTIA	exon	3802542	3802655	1	+	.	ID=id130;Parent=tr16;transcript_id=tr16
NC_037328.1	LoRTIA	exon	3803342	3803498	1	+	.	ID=id111;Parent=tr15;transcript_id=tr15
NC_037328.1	LoRTIA	exon	3803342	3803498	1	+	.	ID=id131;Parent=tr16;transcript_id=tr16
NC_037328.1	LoRTIA	exon	3803342	3803498	1	+	.	ID=id150;Parent=tr17;transcript_id=tr17
NC_037328.1	LoRTIA	exon	3804576	3804733	1	+	.	ID=id112;Parent=tr15;transcript_id=tr15
NC_037328.1	LoRTIA	exon	3804576	3804733	1	+	.	ID=id132;Parent=tr16;transcript_id=tr16
NC_037328.1	LoRTIA	exon	3804576	3804733	1	+	.	ID=id151;Parent=tr17;transcript_id=tr17
NC_037328.1	LoRTIA	exon	3806086	3806251	1	+	.	ID=id113;Parent=tr15;transcript_id=tr15
NC_037328.1	LoRTIA	exon	3806086	3806251	1	+	.	ID=id133;Parent=tr16;transcript_id=tr16
NC_037328.1	LoRTIA	exon	3806086	3806251	1	+	.	ID=id152;Parent=tr17;transcript_id=tr17
NC_037328.1	LoRTIA	exon	3806341	3806427	1	+	.	ID=id114;Parent=tr15;transcript_id=tr15
NC_037328.1	LoRTIA	exon	3806341	3806427	1	+	.	ID=id134;Parent=tr16;transcript_id=tr16
NC_037328.1	LoRTIA	exon	3806341	3806427	1	+	.	ID=id153;Parent=tr17;transcript_id=tr17
NC_037328.1	LoRTIA	exon	3806648	3806773	1	+	.	ID=id115;Parent=tr15;transcript_id=tr15
NC_037328.1	LoRTIA	exon	3806648	3806773	1	+	.	ID=id135;Parent=tr16;transcript_id=tr16
NC_037328.1	LoRTIA	exon	3806648	3806773	1	+	.	ID=id154;Parent=tr17;transcript_id=tr17
NC_037328.1	LoRTIA	exon	3821204	3822368	1	+	.	ID=id155;Parent=tr17;transcript_id=tr17
NC_037328.1	LoRTIA	exon	3821204	3822516	1	+	.	ID=id116;Parent=tr15;transcript_id=tr15
NC_037328.1	LoRTIA	exon	3821204	3822516	1	+	.	ID=id136;Parent=tr16;transcript_id=tr16
NC_037328.1	LoRTIA	exon	3824614	3825038	37	-	.	ID=id156;Parent=tr18;transcript_id=tr18
NC_037328.1	LoRTIA	exon	3824614	3825038	1	-	.	ID=id161;Parent=tr19;transcript_id=tr19
NC_037328.1	LoRTIA	mRNA	3824614	3833294	37	-	.	ID=tr18;transcript_id=tr18
NC_037328.1	LoRTIA	mRNA	3824614	3833294	1	-	.	ID=tr19;transcript_id=tr19
NC_037328.1	LoRTIA	exon	3824711	3825038	4	-	.	ID=id165;Parent=tr20;transcript_id=tr20
NC_037328.1	LoRTIA	mRNA	3824711	3833294	4	-	.	ID=tr20;transcript_id=tr20
NC_037328.1	LoRTIA	exon	3826640	3826757	37	-	.	ID=id157;Parent=tr18;transcript_id=tr18
NC_037328.1	LoRTIA	exon	3826640	3826757	4	-	.	ID=id166;Parent=tr20;transcript_id=tr20
NC_037328.1	LoRTIA	exon	3826640	3827654	1	-	.	ID=id162;Parent=tr19;transcript_id=tr19
NC_037328.1	LoRTIA	exon	3827585	3827654	37	-	.	ID=id158;Parent=tr18;transcript_id=tr18
NC_037328.1	LoRTIA	exon	3827585	3827654	4	-	.	ID=id167;Parent=tr20;transcript_id=tr20
NC_037328.1	LoRTIA	exon	3829441	3829531	37	-	.	ID=id159;Parent=tr18;transcript_id=tr18
NC_037328.1	LoRTIA	exon	3829441	3829531	1	-	.	ID=id163;Parent=tr19;transcript_id=tr19
NC_037328.1	LoRTIA	exon	3829441	3829531	4	-	.	ID=id168;Parent=tr20;transcript_id=tr20
NC_037328.1	LoRTIA	exon	3833130	3833294	37	-	.	ID=id160;Parent=tr18;transcript_id=tr18
NC_037328.1	LoRTIA	exon	3833130	3833294	1	-	.	ID=id164;Parent=tr19;transcript_id=tr19
NC_037328.1	LoRTIA	exon	3833130	3833294	4	-	.	ID=id169;Parent=tr20;transcript_id=tr20
NC_037328.1	LoRTIA	exon	7114226	7114339	1	+	.	ID=id170;Parent=tr22;transcript_id=tr22
NC_037328.1	LoRTIA	exon	7114226	7114339	2	+	.	ID=id184;Parent=tr23;transcript_id=tr23
NC_037328.1	LoRTIA	exon	7114226	7114339	1	+	.	ID=id199;Parent=tr24;transcript_id=tr24
NC_037328.1	LoRTIA	exon	7114226	7114339	6	+	.	ID=id209;Parent=tr25;transcript_id=tr25
NC_037328.1	LoRTIA	exon	7114226	7114339	1	+	.	ID=id224;Parent=tr26;transcript_id=tr26
NC_037328.1	LoRTIA	exon	7114226	7114339	1	+	.	ID=id238;Parent=tr27;transcript_id=tr27
NC_037328.1	LoRTIA	exon	7114226	7114339	1	+	.	ID=id252;Parent=tr28;transcript_id=tr28
NC_037328.1	LoRTIA	exon	7114226	7114339	1	+	.	ID=id267;Parent=tr29;transcript_id=tr29
NC_037328.1	LoRTIA	exon	7114226	7114339	1	+	.	ID=id281;Parent=tr30;transcript_id=tr30
NC_037328.1	LoRTIA	exon	7114226	7114339	1	+	.	ID=id292;Parent=tr31;transcript_id=tr31
NC_037328.1	LoRTIA	exon	7114226	7114339	1	+	.	ID=id307;Parent=tr32;transcript_id=tr32
NC_037328.1	LoRTIA	exon	7114226	7114339	1	+	.	ID=id320;Parent=tr33;transcript_id=tr33
NC_037328.1	LoRTIA	exon	7114226	7114339	1	+	.	ID=id331;Parent=tr34;transcript_id=tr34
NC_037328.1	LoRTIA	mRNA	7114226	7124001	1	+	.	ID=tr33;transcript_id=tr33
NC_037328.1	LoRTIA	mRNA	7114226	7127953	1	+	.	ID=tr22;transcript_id=tr22
NC_037328.1	LoRTIA	mRNA	7114226	7127953	2	+	.	ID=tr23;transcript_id=tr23
NC_037328.1	LoRTIA	mRNA	7114226	7127953	1	+	.	ID=tr24;transcript_id=tr24
NC_037328.1	LoRTIA	mRNA	7114226	7127953	6	+	.	ID=tr25;transcript_id=tr25
NC_037328.1	LoRTIA	mRNA	7114226	7127953	1	+	.	ID=tr26;transcript_id=tr26
NC_037328.1	LoRTIA	mRNA	7114226	7127953	1	+	.	ID=tr27;transcript_id=tr27
NC_037328.1	LoRTIA	mRNA	7114226	7127953	1	+	.	ID=tr28;transcript_id=tr28
NC_037328.1	LoRTIA	mRNA	7114226	7127953	1	+	.	ID=tr30;transcript_id=tr30
NC_037328.1	LoRTIA	mRNA	7114226	7127953	1	+	.	ID=tr32;transcript_id=tr32
NC_037328.1	LoRTIA	mRNA	7114226	7127953	1	+	.	ID=tr34;transcript_id=tr34
NC_037328.1	LoRTIA	mRNA	7114226	7127978	1	+	.	ID=tr31;transcript_id=tr31
NC_037328.1	LoRTIA	mRNA	7114226	7128096	1	+	.	ID=tr21;transcript_id=tr21
NC_037328.1	LoRTIA	mRNA	7114226	7128096	1	+	.	ID=tr29;transcript_id=tr29
NC_037328.1	LoRTIA	exon	7116707	7116797	1	+	.	ID=id171;Parent=tr22;transcript_id=tr22
NC_037328.1	LoRTIA	exon	7116707	7116797	2	+	.	ID=id185;Parent=tr23;transcript_id=tr23
NC_037328.1	LoRTIA	exon	7116707	7116797	6	+	.	ID=id210;Parent=tr25;transcript_id=tr25
NC_037328.1	LoRTIA	exon	7116707	7116797	1	+	.	ID=id225;Parent=tr26;transcript_id=tr26
NC_037328.1	LoRTIA	exon	7116707	7116797	1	+	.	ID=id253;Parent=tr28;transcript_id=tr28
NC_037328.1	LoRTIA	exon	7116707	7116797	1	+	.	ID=id268;Parent=tr29;transcript_id=tr29
NC_037328.1	LoRTIA	exon	7116707	7116797	1	+	.	ID=id282;Parent=tr30;transcript_id=tr30
NC_037328.1	LoRTIA	exon	7116707	7116797	1	+	.	ID=id293;Parent=tr31;transcript_id=tr31
NC_037328.1	LoRTIA	exon	7116707	7116797	1	+	.	ID=id308;Parent=tr32;transcript_id=tr32
NC_037328.1	LoRTIA	exon	7116707	7116797	1	+	.	ID=id321;Parent=tr33;transcript_id=tr33
NC_037328.1	LoRTIA	exon	7116707	7116797	1	+	.	ID=id332;Parent=tr34;transcript_id=tr34
NC_037328.1	LoRTIA	exon	7116707	7117557	1	+	.	ID=id200;Parent=tr24;transcript_id=tr24
NC_037328.1	LoRTIA	exon	7116707	7117557	1	+	.	ID=id239;Parent=tr27;transcript_id=tr27
NC_037328.1	LoRTIA	exon	7117478	7117557	1	+	.	ID=id172;Parent=tr22;transcript_id=tr22
NC_037328.1	LoRTIA	exon	7117478	7117557	2	+	.	ID=id186;Parent=tr23;transcript_id=tr23
NC_037328.1	LoRTIA	exon	7117478	7117557	6	+	.	ID=id211;Parent=tr25;transcript_id=tr25
NC_037328.1	LoRTIA	exon	7117478	7117557	1	+	.	ID=id226;Parent=tr26;transcript_id=tr26
NC_037328.1	LoRTIA	exon	7117478	7117557	1	+	.	ID=id254;Parent=tr28;transcript_id=tr28
NC_037328.1	LoRTIA	exon	7117478	7117557	1	+	.	ID=id269;Parent=tr29;transcript_id=tr29
NC_037328.1	LoRTIA	exon	7117478	7117557	1	+	.	ID=id283;Parent=tr30;transcript_id=tr30
NC_037328.1	LoRTIA	exon	7117478	7117557	1	+	.	ID=id294;Parent=tr31;transcript_id=tr31
NC_037328.1	LoRTIA	exon	7117478	7117557	1	+	.	ID=id309;Parent=tr32;transcript_id=tr32
NC_037328.1	LoRTIA	exon	7117478	7117557	1	+	.	ID=id322;Parent=tr33;transcript_id=tr33
NC_037328.1	LoRTIA	exon	7117478	7117557	1	+	.	ID=id333;Parent=tr34;transcript_id=tr34
NC_037328.1	LoRTIA	exon	7119110	7119259	1	+	.	ID=id173;Parent=tr22;transcript_id=tr22
NC_037328.1	LoRTIA	exon	7119110	7119259	2	+	.	ID=id187;Parent=tr23;transcript_id=tr23
NC_037328.1	LoRTIA	exon	7119110	7119259	1	+	.	ID=id201;Parent=tr24;transcript_id=tr24
NC_037328.1	LoRTIA	exon	7119110	7119259	6	+	.	ID=id212;Parent=tr25;transcript_id=tr25
NC_037328.1	LoRTIA	exon	7119110	7119259	1	+	.	ID=id227;Parent=tr26;transcript_id=tr26
NC_037328.1	LoRTIA	exon	7119110	7119259	1	+	.	ID=id240;Parent=tr27;transcript_id=tr27
NC_037328.1	LoRTIA	exon	7119110	7119259	1	+	.	ID=id255;Parent=tr28;transcript_id=tr28
NC_037328.1	LoRTIA	exon	7119110	7119259	1	+	.	ID=id270;Parent=tr29;transcript_id=tr29
NC_037328.1	LoRTIA	exon	7119110	7119259	1	+	.	ID=id295;Parent=tr31;transcript_id=tr31
NC_037328.1	LoRTIA	exon	7119110	7119259	1	+	.	ID=id310;Parent=tr32;transcript_id=tr32
NC_037328.1	LoRTIA	exon	7119110	7119259	1	+	.	ID=id323;Parent=tr33;transcript_id=tr33
NC_037328.1	LoRTIA	exon	7119110	7120084	1	+	.	ID=id284;Parent=tr30;transcript_id=tr30
NC_037328.1	LoRTIA	exon	7119110	7120084	1	+	.	ID=id334;Parent=tr34;transcript_id=tr34
NC_037328.1	LoRTIA	exon	7119729	7119906	2	+	.	ID=id188;Parent=tr23;transcript_id=tr23
NC_037328.1	LoRTIA	exon	7119729	7119906	1	+	.	ID=id256;Parent=tr28;transcript_id=tr28
NC_037328.1	LoRTIA	exon	7119729	7119909	1	+	.	ID=id174;Parent=tr22;transcript_id=tr22
NC_037328.1	LoRTIA	exon	7119729	7119909	6	+	.	ID=id213;Parent=tr25;transcript_id=tr25
NC_037328.1	LoRTIA	exon	7119729	7119909	1	+	.	ID=id228;Parent=tr26;transcript_id=tr26
NC_037328.1	LoRTIA	exon	7119729	7119909	1	+	.	ID=id241;Parent=tr27;transcript_id=tr27
NC_037328.1	LoRTIA	exon	7119729	7119909	1	+	.	ID=id271;Parent=tr29;transcript_id=tr29
NC_037328.1	LoRTIA	exon	7119729	7119909	1	+	.	ID=id296;Parent=tr31;transcript_id=tr31
NC_037328.1	LoRTIA	exon	7119729	7119909	1	+	.	ID=id311;Parent=tr32;transcript_id=tr32
NC_037328.1	LoRTIA	exon	7119729	7119909	1	+	.	ID=id324;Parent=tr33;transcript_id=tr33
NC_037328.1	LoRTIA	exon	7119729	7120084	1	+	.	ID=id202;Parent=tr24;transcript_id=tr24
NC_037328.1	LoRTIA	exon	7120023	7120084	1	+	.	ID=id175;Parent=tr22;transcript_id=tr22
NC_037328.1	LoRTIA	exon	7120023	7120084	2	+	.	ID=id189;Parent=tr23;transcript_id=tr23
NC_037328.1	LoRTIA	exon	7120023	7120084	6	+	.	ID=id214;Parent=tr25;transcript_id=tr25
NC_037328.1	LoRTIA	exon	7120023	7120084	1	+	.	ID=id229;Parent=tr26;transcript_id=tr26
NC_037328.1	LoRTIA	exon	7120023	7120084	1	+	.	ID=id242;Parent=tr27;transcript_id=tr27
NC_037328.1	LoRTIA	exon	7120023	7120084	1	+	.	ID=id257;Parent=tr28;transcript_id=tr28
NC_037328.1	LoRTIA	exon	7120023	7120084	1	+	.	ID=id272;Parent=tr29;transcript_id=tr29
NC_037328.1	LoRTIA	exon	7120023	7120084	1	+	.	ID=id297;Parent=tr31;transcript_id=tr31
NC_037328.1	LoRTIA	exon	7120023	7120084	1	+	.	ID=id312;Parent=tr32;transcript_id=tr32
NC_037328.1	LoRTIA	exon	7120023	7120084	1	+	.	ID=id325;Parent=tr33;transcript_id=tr33
NC_037328.1	LoRTIA	exon	7120973	7121110	1	+	.	ID=id176;Parent=tr22;transcript_id=tr22
NC_037328.1	LoRTIA	exon	7120973	7121110	2	+	.	ID=id190;Parent=tr23;transcript_id=tr23
NC_037328.1	LoRTIA	exon	7120973	7121110	1	+	.	ID=id203;Parent=tr24;transcript_id=tr24
NC_037328.1	LoRTIA	exon	7120973	7121110	6	+	.	ID=id215;Parent=tr25;transcript_id=tr25
NC_037328.1	LoRTIA	exon	7120973	7121110	1	+	.	ID=id230;Parent=tr26;transcript_id=tr26
NC_037328.1	LoRTIA	exon	7120973	7121110	1	+	.	ID=id243;Parent=tr27;transcript_id=tr27
NC_037328.1	LoRTIA	exon	7120973	7121110	1	+	.	ID=id258;Parent=tr28;transcript_id=tr28
NC_037328.1	LoRTIA	exon	7120973	7121110	1	+	.	ID=id273;Parent=tr29;transcript_id=tr29
NC_037328.1	LoRTIA	exon	7120973	7121110	1	+	.	ID=id285;Parent=tr30;transcript_id=tr30
NC_037328.1	LoRTIA	exon	7120973	7121110	1	+	.	ID=id298;Parent=tr31;transcript_id=tr31
NC_037328.1	LoRTIA	exon	7120973	7121110	1	+	.	ID=id313;Parent=tr32;transcript_id=tr32
NC_037328.1	LoRTIA	exon	7120973	7121110	1	+	.	ID=id326;Parent=tr33;transcript_id=tr33
NC_037328.1	LoRTIA	exon	7120973	7121110	1	+	.	ID=id335;Parent=tr34;transcript_id=tr34
NC_037328.1	LoRTIA	exon	7121823	7122001	2	+	.	ID=id191;Parent=tr23;transcript_id=tr23
NC_037328.1	LoRTIA	exon	7121823	7122001	1	+	.	ID=id204;Parent=tr24;transcript_id=tr24
NC_037328.1	LoRTIA	exon	7121823	7122001	6	+	.	ID=id216;Parent=tr25;transcript_id=tr25
NC_037328.1	LoRTIA	exon	7121823	7122001	1	+	.	ID=id231;Parent=tr26;transcript_id=tr26
NC_037328.1	LoRTIA	exon	7121823	7122001	1	+	.	ID=id244;Parent=tr27;transcript_id=tr27
NC_037328.1	LoRTIA	exon	7121823	7122001	1	+	.	ID=id259;Parent=tr28;transcript_id=tr28
NC_037328.1	LoRTIA	exon	7121823	7122001	1	+	.	ID=id274;Parent=tr29;transcript_id=tr29
NC_037328.1	LoRTIA	exon	7121823	7122001	1	+	.	ID=id286;Parent=tr30;transcript_id=tr30
NC_037328.1	LoRTIA	exon	7121823	7122001	1	+	.	ID=id299;Parent=tr31;transcript_id=tr31
NC_037328.1	LoRTIA	exon	7121823	7122001	1	+	.	ID=id314;Parent=tr32;transcript_id=tr32
NC_037328.1	LoRTIA	exon	7121823	7122001	1	+	.	ID=id327;Parent=tr33;transcript_id=tr33
NC_037328.1	LoRTIA	exon	7121823	7122001	1	+	.	ID=id336;Parent=tr34;transcript_id=tr34
NC_037328.1	LoRTIA	exon	7121823	7122782	1	+	.	ID=id177;Parent=tr22;transcript_id=tr22
NC_037328.1	LoRTIA	exon	7122716	7122782	2	+	.	ID=id192;Parent=tr23;transcript_id=tr23
NC_037328.1	LoRTIA	exon	7122716	7122782	6	+	.	ID=id217;Parent=tr25;transcript_id=tr25
NC_037328.1	LoRTIA	exon	7122716	7122782	1	+	.	ID=id245;Parent=tr27;transcript_id=tr27
NC_037328.1	LoRTIA	exon	7122716	7122782	1	+	.	ID=id260;Parent=tr28;transcript_id=tr28
NC_037328.1	LoRTIA	exon	7122716	7122782	1	+	.	ID=id300;Parent=tr31;transcript_id=tr31
NC_037328.1	LoRTIA	exon	7122716	7122782	1	+	.	ID=id315;Parent=tr32;transcript_id=tr32
NC_037328.1	LoRTIA	exon	7122716	7122941	1	+	.	ID=id232;Parent=tr26;transcript_id=tr26
NC_037328.1	LoRTIA	exon	7122716	7122941	1	+	.	ID=id275;Parent=tr29;transcript_id=tr29
NC_037328.1	LoRTIA	exon	7122716	7122941	1	+	.	ID=id337;Parent=tr34;transcript_id=tr34
NC_037328.1	LoRTIA	exon	7122716	7123148	1	+	.	ID=id205;Parent=tr24;transcript_id=tr24
NC_037328.1	LoRTIA	exon	7122716	7123148	1	+	.	ID=id328;Parent=tr33;transcript_id=tr33
NC_037328.1	LoRTIA	exon	7122716	7123152	1	+	.	ID=id287;Parent=tr30;transcript_id=tr30
NC_037328.1	LoRTIA	exon	7122854	7122941	1	+	.	ID=id178;Parent=tr22;transcript_id=tr22
NC_037328.1	LoRTIA	exon	7122854	7122941	2	+	.	ID=id193;Parent=tr23;transcript_id=tr23
NC_037328.1	LoRTIA	exon	7122854	7122941	6	+	.	ID=id218;Parent=tr25;transcript_id=tr25
NC_037328.1	LoRTIA	exon	7122854	7122941	1	+	.	ID=id246;Parent=tr27;transcript_id=tr27
NC_037328.1	LoRTIA	exon	7122854	7122941	1	+	.	ID=id261;Parent=tr28;transcript_id=tr28
NC_037328.1	LoRTIA	exon	7122854	7122941	1	+	.	ID=id301;Parent=tr31;transcript_id=tr31
NC_037328.1	LoRTIA	exon	7122854	7123148	1	+	.	ID=id316;Parent=tr32;transcript_id=tr32
NC_037328.1	LoRTIA	exon	7123033	7123148	1	+	.	ID=id179;Parent=tr22;transcript_id=tr22
NC_037328.1	LoRTIA	exon	7123033	7123148	2	+	.	ID=id194;Parent=tr23;transcript_id=tr23
NC_037328.1	LoRTIA	exon	7123033	7123148	6	+	.	ID=id219;Parent=tr25;transcript_id=tr25
NC_037328.1	LoRTIA	exon	7123033	7123148	1	+	.	ID=id233;Parent=tr26;transcript_id=tr26
NC_037328.1	LoRTIA	exon	7123033	7123148	1	+	.	ID=id247;Parent=tr27;transcript_id=tr27
NC_037328.1	LoRTIA	exon	7123033	7123148	1	+	.	ID=id276;Parent=tr29;transcript_id=tr29
NC_037328.1	LoRTIA	exon	7123033	7123148	1	+	.	ID=id302;Parent=tr31;transcript_id=tr31
NC_037328.1	LoRTIA	exon	7123033	7123148	1	+	.	ID=id338;Parent=tr34;transcript_id=tr34
NC_037328.1	LoRTIA	exon	7123033	7123152	1	+	.	ID=id262;Parent=tr28;transcript_id=tr28
NC_037328.1	LoRTIA	exon	7123722	7123793	1	+	.	ID=id180;Parent=tr22;transcript_id=tr22
NC_037328.1	LoRTIA	exon	7123722	7123793	2	+	.	ID=id195;Parent=tr23;transcript_id=tr23
NC_037328.1	LoRTIA	exon	7123722	7123793	6	+	.	ID=id220;Parent=tr25;transcript_id=tr25
NC_037328.1	LoRTIA	exon	7123722	7123793	1	+	.	ID=id234;Parent=tr26;transcript_id=tr26
NC_037328.1	LoRTIA	exon	7123722	7123793	1	+	.	ID=id248;Parent=tr27;transcript_id=tr27
NC_037328.1	LoRTIA	exon	7123722	7123793	1	+	.	ID=id263;Parent=tr28;transcript_id=tr28
NC_037328.1	LoRTIA	exon	7123722	7123793	1	+	.	ID=id277;Parent=tr29;transcript_id=tr29
NC_037328.1	LoRTIA	exon	7123722	7123793	1	+	.	ID=id288;Parent=tr30;transcript_id=tr30
NC_037328.1	LoRTIA	exon	7123722	7123793	1	+	.	ID=id303;Parent=tr31;transcript_id=tr31
NC_037328.1	LoRTIA	exon	7123722	7123793	1	+	.	ID=id329;Parent=tr33;transcript_id=tr33
NC_037328.1	LoRTIA	exon	7123722	7123793	1	+	.	ID=id339;Parent=tr34;transcript_id=tr34
NC_037328.1	LoRTIA	exon	7123722	7124038	1	+	.	ID=id206;Parent=tr24;transcript_id=tr24
NC_037328.1	LoRTIA	exon	7123722	7124038	1	+	.	ID=id317;Parent=tr32;transcript_id=tr32
NC_037328.1	LoRTIA	exon	7123874	7124001	1	+	.	ID=id330;Parent=tr33;transcript_id=tr33
NC_037328.1	LoRTIA	exon	7123874	7124038	1	+	.	ID=id181;Parent=tr22;transcript_id=tr22
NC_037328.1	LoRTIA	exon	7123874	7124038	2	+	.	ID=id196;Parent=tr23;transcript_id=tr23
NC_037328.1	LoRTIA	exon	7123874	7124038	6	+	.	ID=id221;Parent=tr25;transcript_id=tr25
NC_037328.1	LoRTIA	exon	7123874	7124038	1	+	.	ID=id235;Parent=tr26;transcript_id=tr26
NC_037328.1	LoRTIA	exon	7123874	7124038	1	+	.	ID=id249;Parent=tr27;transcript_id=tr27
NC_037328.1	LoRTIA	exon	7123874	7124038	1	+	.	ID=id264;Parent=tr28;transcript_id=tr28
NC_037328.1	LoRTIA	exon	7123874	7124038	1	+	.	ID=id278;Parent=tr29;transcript_id=tr29
NC_037328.1	LoRTIA	exon	7123874	7124038	1	+	.	ID=id289;Parent=tr30;transcript_id=tr30
NC_037328.1	LoRTIA	exon	7123874	7124038	1	+	.	ID=id304;Parent=tr31;transcript_id=tr31
NC_037328.1	LoRTIA	exon	7123874	7124038	1	+	.	ID=id340;Parent=tr34;transcript_id=tr34
NC_037328.1	LoRTIA	exon	7124333	7124453	2	+	.	ID=id343;Parent=tr35;transcript_id=tr35
NC_037328.1	LoRTIA	mRNA	7124333	7127953	2	+	.	ID=tr35;transcript_id=tr35
NC_037328.1	LoRTIA	exon	7124334	7124453	1	+	.	ID=id182;Parent=tr22;transcript_id=tr22
NC_037328.1	LoRTIA	exon	7124334	7124453	2	+	.	ID=id197;Parent=tr23;transcript_id=tr23
NC_037328.1	LoRTIA	exon	7124334	7124453	1	+	.	ID=id207;Parent=tr24;transcript_id=tr24
NC_037328.1	LoRTIA	exon	7124334	7124453	6	+	.	ID=id222;Parent=tr25;transcript_id=tr25
NC_037328.1	LoRTIA	exon	7124334	7124453	1	+	.	ID=id236;Parent=tr26;transcript_id=tr26
NC_037328.1	LoRTIA	exon	7124334	7124453	1	+	.	ID=id250;Parent=tr27;transcript_id=tr27
NC_037328.1	LoRTIA	exon	7124334	7124453	1	+	.	ID=id265;Parent=tr28;transcript_id=tr28
NC_037328.1	LoRTIA	exon	7124334	7124453	1	+	.	ID=id279;Parent=tr29;transcript_id=tr29
NC_037328.1	LoRTIA	exon	7124334	7124453	1	+	.	ID=id290;Parent=tr30;transcript_id=tr30
NC_037328.1	LoRTIA	exon	7124334	7124453	1	+	.	ID=id305;Parent=tr31;transcript_id=tr31
NC_037328.1	LoRTIA	exon	7124334	7124453	1	+	.	ID=id318;Parent=tr32;transcript_id=tr32
NC_037328.1	LoRTIA	exon	7124334	7124453	1	+	.	ID=id341;Parent=tr34;transcript_id=tr34
NC_037328.1	LoRTIA	exon	7127725	7127953	1	+	.	ID=id183;Parent=tr22;transcript_id=tr22
NC_037328.1	LoRTIA	exon	7127725	7127953	2	+	.	ID=id198;Parent=tr23;transcript_id=tr23
NC_037328.1	LoRTIA	exon	7127725	7127953	1	+	.	ID=id208;Parent=tr24;transcript_id=tr24
NC_037328.1	LoRTIA	exon	7127725	7127953	6	+	.	ID=id223;Parent=tr25;transcript_id=tr25
NC_037328.1	LoRTIA	exon	7127725	7127953	1	+	.	ID=id237;Parent=tr26;transcript_id=tr26
NC_037328.1	LoRTIA	exon	7127725	7127953	1	+	.	ID=id251;Parent=tr27;transcript_id=tr27
NC_037328.1	LoRTIA	exon	7127725	7127953	1	+	.	ID=id266;Parent=tr28;transcript_id=tr28
NC_037328.1	LoRTIA	exon	7127725	7127953	1	+	.	ID=id291;Parent=tr30;transcript_id=tr30
NC_037328.1	LoRTIA	exon	7127725	7127953	1	+	.	ID=id319;Parent=tr32;transcript_id=tr32
NC_037328.1	LoRTIA	exon	7127725	7127953	1	+	.	ID=id342;Parent=tr34;transcript_id=tr34
NC_037328.1	LoRTIA	exon	7127725	7127953	2	+	.	ID=id344;Parent=tr35;transcript_id=tr35
NC_037328.1	LoRTIA	exon	7127725	7127978	1	+	.	ID=id306;Parent=tr31;transcript_id=tr31
NC_037328.1	LoRTIA	exon	7127725	7128096	1	+	.	ID=id280;Parent=tr29;transcript_id=tr29
NC_037328.1	LoRTIA	exon	10231769	10231977	1	+	.	ID=id345;Parent=tr36;transcript_id=tr36
NC_037328.1	LoRTIA	exon	10231769	10231977	2	+	.	ID=id362;Parent=tr37;transcript_id=tr37
NC_037328.1	LoRTIA	exon	10231769	10231977	1	+	.	ID=id378;Parent=tr38;transcript_id=tr38
NC_037328.1	LoRTIA	mRNA	10231769	10543975	1	+	.	ID=tr36;transcript_id=tr36
NC_037328.1	LoRTIA	mRNA	10231769	10543975	2	+	.	ID=tr37;transcript_id=tr37
NC_037328.1	LoRTIA	mRNA	10231769	10543975	1	+	.	ID=tr38;transcript_id=tr38
NC_037328.1	LoRTIA	exon	10300390	10300557	1	+	.	ID=id346;Parent=tr36;transcript_id=tr36
NC_037328.1	LoRTIA	exon	10300390	10300557	2	+	.	ID=id363;Parent=tr37;transcript_id=tr37
NC_037328.1	LoRTIA	exon	10300390	10300557	1	+	.	ID=id379;Parent=tr38;transcript_id=tr38
NC_037328.1	LoRTIA	exon	10326795	10326924	1	+	.	ID=id347;Parent=tr36;transcript_id=tr36
NC_037328.1	LoRTIA	exon	10326795	10326924	2	+	.	ID=id364;Parent=tr37;transcript_id=tr37
NC_037328.1	LoRTIA	exon	10326795	10326924	1	+	.	ID=id380;Parent=tr38;transcript_id=tr38
NC_037328.1	LoRTIA	exon	10360228	10360340	1	+	.	ID=id348;Parent=tr36;transcript_id=tr36
NC_037328.1	LoRTIA	exon	10360228	10360340	2	+	.	ID=id365;Parent=tr37;transcript_id=tr37
NC_037328.1	LoRTIA	exon	10360228	10360340	1	+	.	ID=id381;Parent=tr38;transcript_id=tr38
NC_037328.1	LoRTIA	exon	10362750	10362943	1	+	.	ID=id349;Parent=tr36;transcript_id=tr36
NC_037328.1	LoRTIA	exon	10362750	10362943	2	+	.	ID=id366;Parent=tr37;transcript_id=tr37
NC_037328.1	LoRTIA	exon	10362750	10362943	1	+	.	ID=id382;Parent=tr38;transcript_id=tr38
NC_037328.1	LoRTIA	exon	10400541	10400743	1	+	.	ID=id350;Parent=tr36;transcript_id=tr36
NC_037328.1	LoRTIA	exon	10400541	10400743	2	+	.	ID=id367;Parent=tr37;transcript_id=tr37
NC_037328.1	LoRTIA	exon	10400541	10400743	1	+	.	ID=id383;Parent=tr38;transcript_id=tr38
NC_037328.1	LoRTIA	exon	10418538	10418705	1	+	.	ID=id351;Parent=tr36;transcript_id=tr36
NC_037328.1	LoRTIA	exon	10418538	10418705	1	+	.	ID=id384;Parent=tr38;transcript_id=tr38
NC_037328.1	LoRTIA	exon	10421280	10421336	1	+	.	ID=id385;Parent=tr38;transcript_id=tr38
NC_037328.1	LoRTIA	exon	10434729	10434862	1	+	.	ID=id352;Parent=tr36;transcript_id=tr36
NC_037328.1	LoRTIA	exon	10434729	10434862	2	+	.	ID=id368;Parent=tr37;transcript_id=tr37
NC_037328.1	LoRTIA	exon	10434729	10434862	1	+	.	ID=id386;Parent=tr38;transcript_id=tr38
NC_037328.1	LoRTIA	exon	10444444	10444518	1	+	.	ID=id353;Parent=tr36;transcript_id=tr36
NC_037328.1	LoRTIA	exon	10444444	10444518	2	+	.	ID=id369;Parent=tr37;transcript_id=tr37
NC_037328.1	LoRTIA	exon	10444444	10444518	1	+	.	ID=id387;Parent=tr38;transcript_id=tr38
NC_037328.1	LoRTIA	exon	10445909	10446067	1	+	.	ID=id354;Parent=tr36;transcript_id=tr36
NC_037328.1	LoRTIA	exon	10445909	10446067	2	+	.	ID=id370;Parent=tr37;transcript_id=tr37
NC_037328.1	LoRTIA	exon	10445909	10446067	1	+	.	ID=id388;Parent=tr38;transcript_id=tr38
NC_037328.1	LoRTIA	exon	10469111	10469239	1	+	.	ID=id355;Parent=tr36;transcript_id=tr36
NC_037328.1	LoRTIA	exon	10469111	10469239	2	+	.	ID=id371;Parent=tr37;transcript_id=tr37
NC_037328.1	LoRTIA	exon	10469111	10469239	1	+	.	ID=id389;Parent=tr38;transcript_id=tr38
NC_037328.1	LoRTIA	exon	10473331	10473430	1	+	.	ID=id356;Parent=tr36;transcript_id=tr36
NC_037328.1	LoRTIA	exon	10473331	10473430	2	+	.	ID=id372;Parent=tr37;transcript_id=tr37
NC_037328.1	LoRTIA	exon	10473331	10473430	1	+	.	ID=id390;Parent=tr38;transcript_id=tr38
NC_037328.1	LoRTIA	exon	10512127	10512348	1	+	.	ID=id357;Parent=tr36;transcript_id=tr36
NC_037328.1	LoRTIA	exon	10512127	10512348	2	+	.	ID=id373;Parent=tr37;transcript_id=tr37
NC_037328.1	LoRTIA	exon	10512127	10512348	1	+	.	ID=id391;Parent=tr38;transcript_id=tr38
NC_037328.1	LoRTIA	exon	10520949	10521002	1	+	.	ID=id358;Parent=tr36;transcript_id=tr36
NC_037328.1	LoRTIA	exon	10520949	10521002	2	+	.	ID=id374;Parent=tr37;transcript_id=tr37
NC_037328.1	LoRTIA	exon	10520949	10521002	1	+	.	ID=id392;Parent=tr38;transcript_id=tr38
NC_037328.1	LoRTIA	exon	10527698	10527798	1	+	.	ID=id359;Parent=tr36;transcript_id=tr36
NC_037328.1	LoRTIA	exon	10527698	10527798	2	+	.	ID=id375;Parent=tr37;transcript_id=tr37
NC_037328.1	LoRTIA	exon	10527698	10527798	1	+	.	ID=id393;Parent=tr38;transcript_id=tr38
NC_037328.1	LoRTIA	exon	10531005	10531151	1	+	.	ID=id360;Parent=tr36;transcript_id=tr36
NC_037328.1	LoRTIA	exon	10531005	10531151	2	+	.	ID=id376;Parent=tr37;transcript_id=tr37
NC_037328.1	LoRTIA	exon	10531005	10531151	1	+	.	ID=id394;Parent=tr38;transcript_id=tr38
NC_037328.1	LoRTIA	exon	10543005	10543975	1	+	.	ID=id361;Parent=tr36;transcript_id=tr36
NC_037328.1	LoRTIA	exon	10543005	10543975	2	+	.	ID=id377;Parent=tr37;transcript_id=tr37
NC_037328.1	LoRTIA	exon	10543005	10543975	1	+	.	ID=id395;Parent=tr38;transcript_id=tr38
NC_037328.1	LoRTIA	exon	10691773	10691810	1	+	.	ID=id404;Parent=tr41;transcript_id=tr41
NC_037328.1	LoRTIA	exon	10691773	10691810	1	+	.	ID=id408;Parent=tr42;transcript_id=tr42
NC_037328.1	LoRTIA	exon	10691773	10691821	20	+	.	ID=id396;Parent=tr39;transcript_id=tr39
NC_037328.1	LoRTIA	exon	10691773	10691821	5	+	.	ID=id400;Parent=tr40;transcript_id=tr40
NC_037328.1	LoRTIA	mRNA	10691773	10698910	5	+	.	ID=tr40;transcript_id=tr40
NC_037328.1	LoRTIA	mRNA	10691773	10698910	1	+	.	ID=tr42;transcript_id=tr42
NC_037328.1	LoRTIA	mRNA	10691773	10698961	20	+	.	ID=tr39;transcript_id=tr39
NC_037328.1	LoRTIA	mRNA	10691773	10698961	1	+	.	ID=tr41;transcript_id=tr41
NC_037328.1	LoRTIA	exon	10695170	10695340	20	+	.	ID=id397;Parent=tr39;transcript_id=tr39
NC_037328.1	LoRTIA	exon	10695170	10695340	5	+	.	ID=id401;Parent=tr40;transcript_id=tr40
NC_037328.1	LoRTIA	exon	10695170	10695340	1	+	.	ID=id405;Parent=tr41;transcript_id=tr41
NC_037328.1	LoRTIA	exon	10695170	10695340	1	+	.	ID=id409;Parent=tr42;transcript_id=tr42
NC_037328.1	LoRTIA	exon	10698056	10698180	20	+	.	ID=id398;Parent=tr39;transcript_id=tr39
NC_037328.1	LoRTIA	exon	10698056	10698180	5	+	.	ID=id402;Parent=tr40;transcript_id=tr40
NC_037328.1	LoRTIA	exon	10698056	10698180	1	+	.	ID=id406;Parent=tr41;transcript_id=tr41
NC_037328.1	LoRTIA	exon	10698056	10698180	1	+	.	ID=id410;Parent=tr42;transcript_id=tr42
NC_037328.1	LoRTIA	exon	10698785	10698910	5	+	.	ID=id403;Parent=tr40;transcript_id=tr40
NC_037328.1	LoRTIA	exon	10698785	10698910	1	+	.	ID=id411;Parent=tr42;transcript_id=tr42
NC_037328.1	LoRTIA	exon	10698785	10698961	20	+	.	ID=id399;Parent=tr39;transcript_id=tr39
NC_037328.1	LoRTIA	exon	10698785	10698961	1	+	.	ID=id407;Parent=tr41;transcript_id=tr41
NC_037328.1	LoRTIA	exon	10823318	10823415	1	+	.	ID=id412;Parent=tr43;transcript_id=tr43
NC_037328.1	LoRTIA	exon	10823318	10823415	1	+	.	ID=id422;Parent=tr44;transcript_id=tr44
NC_037328.1	LoRTIA	mRNA	10823318	10839082	1	+	.	ID=tr43;transcript_id=tr43
NC_037328.1	LoRTIA	mRNA	10823318	10839082	1	+	.	ID=tr44;transcript_id=tr44
NC_037328.1	LoRTIA	exon	10823337	10823415	1	+	.	ID=id432;Parent=tr45;transcript_id=tr45
NC_037328.1	LoRTIA	exon	10823337	10823415	1	+	.	ID=id442;Parent=tr46;transcript_id=tr46
NC_037328.1	LoRTIA	mRNA	10823337	10839082	1	+	.	ID=tr45;transcript_id=tr45
NC_037328.1	LoRTIA	mRNA	10823337	10839082	1	+	.	ID=tr46;transcript_id=tr46
NC_037328.1	LoRTIA	exon	10824185	10824391	1	+	.	ID=id413;Parent=tr43;transcript_id=tr43
NC_037328.1	LoRTIA	exon	10824185	10824391	1	+	.	ID=id423;Parent=tr44;transcript_id=tr44
NC_037328.1	LoRTIA	exon	10824185	10824391	1	+	.	ID=id433;Parent=tr45;transcript_id=tr45
NC_037328.1	LoRTIA	exon	10824185	10824391	1	+	.	ID=id443;Parent=tr46;transcript_id=tr46
NC_037328.1	LoRTIA	exon	10826170	10826309	1	+	.	ID=id414;Parent=tr43;transcript_id=tr43
NC_037328.1	LoRTIA	exon	10826170	10826309	1	+	.	ID=id424;Parent=tr44;transcript_id=tr44
NC_037328.1	LoRTIA	exon	10826170	10826309	1	+	.	ID=id434;Parent=tr45;transcript_id=tr45
NC_037328.1	LoRTIA	exon	10826170	10826309	1	+	.	ID=id444;Parent=tr46;transcript_id=tr46
NC_037328.1	LoRTIA	exon	10828000	10828099	1	+	.	ID=id415;Parent=tr43;transcript_id=tr43
NC_037328.1	LoRTIA	exon	10828000	10828099	1	+	.	ID=id425;Parent=tr44;transcript_id=tr44
NC_037328.1	LoRTIA	exon	10828000	10828099	1	+	.	ID=id435;Parent=tr45;transcript_id=tr45
NC_037328.1	LoRTIA	exon	10828000	10828099	1	+	.	ID=id445;Parent=tr46;transcript_id=tr46
NC_037328.1	LoRTIA	exon	10829491	10829558	1	+	.	ID=id416;Parent=tr43;transcript_id=tr43
NC_037328.1	LoRTIA	exon	10829491	10829558	1	+	.	ID=id426;Parent=tr44;transcript_id=tr44
NC_037328.1	LoRTIA	exon	10829491	10829558	1	+	.	ID=id436;Parent=tr45;transcript_id=tr45
NC_037328.1	LoRTIA	exon	10829491	10829558	1	+	.	ID=id446;Parent=tr46;transcript_id=tr46
NC_037328.1	LoRTIA	exon	10832352	10832464	1	+	.	ID=id417;Parent=tr43;transcript_id=tr43
NC_037328.1	LoRTIA	exon	10832352	10832464	1	+	.	ID=id437;Parent=tr45;transcript_id=tr45
NC_037328.1	LoRTIA	exon	10832352	10832468	1	+	.	ID=id447;Parent=tr46;transcript_id=tr46
NC_037328.1	LoRTIA	exon	10832355	10832464	1	+	.	ID=id427;Parent=tr44;transcript_id=tr44
NC_037328.1	LoRTIA	exon	10833737	10833802	1	+	.	ID=id418;Parent=tr43;transcript_id=tr43
NC_037328.1	LoRTIA	exon	10833737	10833802	1	+	.	ID=id428;Parent=tr44;transcript_id=tr44
NC_037328.1	LoRTIA	exon	10833737	10833802	1	+	.	ID=id438;Parent=tr45;transcript_id=tr45
NC_037328.1	LoRTIA	exon	10833737	10833802	1	+	.	ID=id448;Parent=tr46;transcript_id=tr46
NC_037328.1	LoRTIA	exon	10834721	10834874	1	+	.	ID=id419;Parent=tr43;transcript_id=tr43
NC_037328.1	LoRTIA	exon	10834721	10834874	1	+	.	ID=id429;Parent=tr44;transcript_id=tr44
NC_037328.1	LoRTIA	exon	10834721	10834874	1	+	.	ID=id439;Parent=tr45;transcript_id=tr45
NC_037328.1	LoRTIA	exon	10834721	10834874	1	+	.	ID=id449;Parent=tr46;transcript_id=tr46
NC_037328.1	LoRTIA	exon	10836800	10836847	1	+	.	ID=id420;Parent=tr43;transcript_id=tr43
NC_037328.1	LoRTIA	exon	10836800	10836847	1	+	.	ID=id430;Parent=tr44;transcript_id=tr44
NC_037328.1	LoRTIA	exon	10836800	10836847	1	+	.	ID=id440;Parent=tr45;transcript_id=tr45
NC_037328.1	LoRTIA	exon	10836800	10836847	1	+	.	ID=id450;Parent=tr46;transcript_id=tr46
NC_037328.1	LoRTIA	exon	10838980	10839082	1	+	.	ID=id421;Parent=tr43;transcript_id=tr43
NC_037328.1	LoRTIA	exon	10838980	10839082	1	+	.	ID=id431;Parent=tr44;transcript_id=tr44
NC_037328.1	LoRTIA	exon	10838980	10839082	1	+	.	ID=id441;Parent=tr45;transcript_id=tr45
NC_037328.1	LoRTIA	exon	10838980	10839082	1	+	.	ID=id451;Parent=tr46;transcript_id=tr46
NC_037328.1	LoRTIA	mRNA	11580798	11581237	1	+	.	ID=tr47;transcript_id=tr47
NC_037328.1	LoRTIA	exon	19418198	19418330	5	+	.	ID=id452;Parent=tr48;transcript_id=tr48
NC_037328.1	LoRTIA	mRNA	19418198	19437165	5	+	.	ID=tr48;transcript_id=tr48
NC_037328.1	LoRTIA	exon	19418216	19418330	2	+	.	ID=id457;Parent=tr49;transcript_id=tr49
NC_037328.1	LoRTIA	mRNA	19418216	19437165	2	+	.	ID=tr49;transcript_id=tr49
NC_037328.1	LoRTIA	exon	19418238	19418330	2	+	.	ID=id462;Parent=tr50;transcript_id=tr50
NC_037328.1	LoRTIA	exon	19418238	19418401	2	+	.	ID=id467;Parent=tr51;transcript_id=tr51
NC_037328.1	LoRTIA	mRNA	19418238	19437165	2	+	.	ID=tr50;transcript_id=tr50
NC_037328.1	LoRTIA	mRNA	19418238	19437165	2	+	.	ID=tr51;transcript_id=tr51
NC_037328.1	LoRTIA	exon	19421761	19421939	5	+	.	ID=id453;Parent=tr48;transcript_id=tr48
NC_037328.1	LoRTIA	exon	19421761	19421939	2	+	.	ID=id458;Parent=tr49;transcript_id=tr49
NC_037328.1	LoRTIA	exon	19421761	19421939	2	+	.	ID=id463;Parent=tr50;transcript_id=tr50
NC_037328.1	LoRTIA	exon	19421761	19421939	2	+	.	ID=id468;Parent=tr51;transcript_id=tr51
NC_037328.1	LoRTIA	exon	19426374	19426511	5	+	.	ID=id454;Parent=tr48;transcript_id=tr48
NC_037328.1	LoRTIA	exon	19426374	19426511	2	+	.	ID=id459;Parent=tr49;transcript_id=tr49
NC_037328.1	LoRTIA	exon	19426374	19426511	2	+	.	ID=id464;Parent=tr50;transcript_id=tr50
NC_037328.1	LoRTIA	exon	19426374	19426511	2	+	.	ID=id469;Parent=tr51;transcript_id=tr51
NC_037328.1	LoRTIA	exon	19431423	19431630	5	+	.	ID=id455;Parent=tr48;transcript_id=tr48
NC_037328.1	LoRTIA	exon	19431423	19431630	2	+	.	ID=id460;Parent=tr49;transcript_id=tr49
NC_037328.1	LoRTIA	exon	19431423	19431630	2	+	.	ID=id465;Parent=tr50;transcript_id=tr50
NC_037328.1	LoRTIA	exon	19431423	19431630	2	+	.	ID=id470;Parent=tr51;transcript_id=tr51
NC_037328.1	LoRTIA	exon	19436503	19437165	5	+	.	ID=id456;Parent=tr48;transcript_id=tr48
NC_037328.1	LoRTIA	exon	19436503	19437165	2	+	.	ID=id461;Parent=tr49;transcript_id=tr49
NC_037328.1	LoRTIA	exon	19436503	19437165	2	+	.	ID=id466;Parent=tr50;transcript_id=tr50
NC_037328.1	LoRTIA	exon	19436503	19437165	2	+	.	ID=id471;Parent=tr51;transcript_id=tr51
NC_037328.1	LoRTIA	mRNA	23043352	23044249	178	+	.	ID=tr52;transcript_id=tr52
NC_037328.1	LoRTIA	mRNA	40948887	40950564	25	+	.	ID=tr53;transcript_id=tr53
NC_037328.1	LoRTIA	mRNA	40950372	40950564	4	+	.	ID=tr54;transcript_id=tr54
NC_037328.1	LoRTIA	exon	42886848	42888878	1	-	.	ID=id472;Parent=tr55;transcript_id=tr55
NC_037328.1	LoRTIA	mRNA	42886848	42901406	1	-	.	ID=tr55;transcript_id=tr55
NC_037328.1	LoRTIA	exon	42889803	42889907	1	-	.	ID=id473;Parent=tr55;transcript_id=tr55
NC_037328.1	LoRTIA	exon	42893739	42893957	1	-	.	ID=id474;Parent=tr55;transcript_id=tr55
NC_037328.1	LoRTIA	exon	42896345	42896486	1	-	.	ID=id475;Parent=tr55;transcript_id=tr55
NC_037328.1	LoRTIA	exon	42897092	42897202	1	-	.	ID=id476;Parent=tr55;transcript_id=tr55
NC_037328.1	LoRTIA	exon	42898310	42898453	1	-	.	ID=id477;Parent=tr55;transcript_id=tr55
NC_037328.1	LoRTIA	exon	42900751	42901406	1	-	.	ID=id478;Parent=tr55;transcript_id=tr55
NC_037328.1	LoRTIA	exon	43110012	43113769	3	-	.	ID=id479;Parent=tr56;transcript_id=tr56
NC_037328.1	LoRTIA	exon	43110012	43113769	1	-	.	ID=id495;Parent=tr57;transcript_id=tr57
NC_037328.1	LoRTIA	mRNA	43110012	43195091	3	-	.	ID=tr56;transcript_id=tr56
NC_037328.1	LoRTIA	mRNA	43110012	43195091	1	-	.	ID=tr57;transcript_id=tr57
NC_037328.1	LoRTIA	exon	43112808	43113769	1	-	.	ID=id512;Parent=tr58;transcript_id=tr58
NC_037328.1	LoRTIA	exon	43112808	43113769	1	-	.	ID=id528;Parent=tr59;transcript_id=tr59
NC_037328.1	LoRTIA	exon	43112808	43113769	1	-	.	ID=id544;Parent=tr60;transcript_id=tr60
NC_037328.1	LoRTIA	mRNA	43112808	43195091	1	-	.	ID=tr59;transcript_id=tr59
NC_037328.1	LoRTIA	mRNA	43112808	43195091	1	-	.	ID=tr60;transcript_id=tr60
NC_037328.1	LoRTIA	mRNA	43112808	43195102	1	-	.	ID=tr58;transcript_id=tr58
NC_037328.1	LoRTIA	exon	43113705	43113769	1	-	.	ID=id559;Parent=tr61;transcript_id=tr61
NC_037328.1	LoRTIA	mRNA	43113705	43195091	1	-	.	ID=tr61;transcript_id=tr61
NC_037328.1	LoRTIA	exon	43114430	43114567	3	-	.	ID=id480;Parent=tr56;transcript_id=tr56
NC_037328.1	LoRTIA	exon	43114430	43114567	1	-	.	ID=id496;Parent=tr57;transcript_id=tr57
NC_037328.1	LoRTIA	exon	43114430	43114567	1	-	.	ID=id513;Parent=tr58;transcript_id=tr58
NC_037328.1	LoRTIA	exon	43114430	43114567	1	-	.	ID=id529;Parent=tr59;transcript_id=tr59
NC_037328.1	LoRTIA	exon	43114430	43114567	1	-	.	ID=id545;Parent=tr60;transcript_id=tr60
NC_037328.1	LoRTIA	exon	43114430	43114567	1	-	.	ID=id560;Parent=tr61;transcript_id=tr61
NC_037328.1	LoRTIA	exon	43116615	43116664	3	-	.	ID=id481;Parent=tr56;transcript_id=tr56
NC_037328.1	LoRTIA	exon	43116615	43116664	1	-	.	ID=id497;Parent=tr57;transcript_id=tr57
NC_037328.1	LoRTIA	exon	43116615	43116664	1	-	.	ID=id514;Parent=tr58;transcript_id=tr58
NC_037328.1	LoRTIA	exon	43116615	43116664	1	-	.	ID=id530;Parent=tr59;transcript_id=tr59
NC_037328.1	LoRTIA	exon	43116615	43116664	1	-	.	ID=id546;Parent=tr60;transcript_id=tr60
NC_037328.1	LoRTIA	exon	43116615	43116664	1	-	.	ID=id561;Parent=tr61;transcript_id=tr61
NC_037328.1	LoRTIA	exon	43120523	43120616	3	-	.	ID=id482;Parent=tr56;transcript_id=tr56
NC_037328.1	LoRTIA	exon	43120523	43120616	1	-	.	ID=id498;Parent=tr57;transcript_id=tr57
NC_037328.1	LoRTIA	exon	43120523	43120616	1	-	.	ID=id515;Parent=tr58;transcript_id=tr58
NC_037328.1	LoRTIA	exon	43120523	43120616	1	-	.	ID=id531;Parent=tr59;transcript_id=tr59
NC_037328.1	LoRTIA	exon	43120523	43120616	1	-	.	ID=id547;Parent=tr60;transcript_id=tr60
NC_037328.1	LoRTIA	exon	43120523	43120616	1	-	.	ID=id562;Parent=tr61;transcript_id=tr61
NC_037328.1	LoRTIA	exon	43120524	43120616	2	-	.	ID=id575;Parent=tr62;transcript_id=tr62
NC_037328.1	LoRTIA	mRNA	43120524	43195091	2	-	.	ID=tr62;transcript_id=tr62
NC_037328.1	LoRTIA	exon	43127916	43128041	3	-	.	ID=id483;Parent=tr56;transcript_id=tr56
NC_037328.1	LoRTIA	exon	43127916	43128041	1	-	.	ID=id499;Parent=tr57;transcript_id=tr57
NC_037328.1	LoRTIA	exon	43127916	43128041	1	-	.	ID=id516;Parent=tr58;transcript_id=tr58
NC_037328.1	LoRTIA	exon	43127916	43128041	1	-	.	ID=id532;Parent=tr59;transcript_id=tr59
NC_037328.1	LoRTIA	exon	43127916	43128041	1	-	.	ID=id548;Parent=tr60;transcript_id=tr60
NC_037328.1	LoRTIA	exon	43127916	43128041	1	-	.	ID=id563;Parent=tr61;transcript_id=tr61
NC_037328.1	LoRTIA	exon	43127916	43128041	2	-	.	ID=id576;Parent=tr62;transcript_id=tr62
NC_037328.1	LoRTIA	exon	43128187	43128273	3	-	.	ID=id484;Parent=tr56;transcript_id=tr56
NC_037328.1	LoRTIA	exon	43128187	43128273	1	-	.	ID=id500;Parent=tr57;transcript_id=tr57
NC_037328.1	LoRTIA	exon	43128187	43128273	1	-	.	ID=id517;Parent=tr58;transcript_id=tr58
NC_037328.1	LoRTIA	exon	43128187	43128273	1	-	.	ID=id533;Parent=tr59;transcript_id=tr59
NC_037328.1	LoRTIA	exon	43128187	43128273	1	-	.	ID=id549;Parent=tr60;transcript_id=tr60
NC_037328.1	LoRTIA	exon	43128187	43128273	1	-	.	ID=id564;Parent=tr61;transcript_id=tr61
NC_037328.1	LoRTIA	exon	43128187	43128273	2	-	.	ID=id577;Parent=tr62;transcript_id=tr62
NC_037328.1	LoRTIA	exon	43129091	43129241	3	-	.	ID=id485;Parent=tr56;transcript_id=tr56
NC_037328.1	LoRTIA	exon	43129091	43129241	1	-	.	ID=id501;Parent=tr57;transcript_id=tr57
NC_037328.1	LoRTIA	exon	43129091	43129241	1	-	.	ID=id518;Parent=tr58;transcript_id=tr58
NC_037328.1	LoRTIA	exon	43129091	43129241	1	-	.	ID=id534;Parent=tr59;transcript_id=tr59
NC_037328.1	LoRTIA	exon	43129091	43129241	1	-	.	ID=id550;Parent=tr60;transcript_id=tr60
NC_037328.1	LoRTIA	exon	43129091	43129241	1	-	.	ID=id565;Parent=tr61;transcript_id=tr61
NC_037328.1	LoRTIA	exon	43129091	43129241	2	-	.	ID=id578;Parent=tr62;transcript_id=tr62
NC_037328.1	LoRTIA	exon	43131666	43131790	3	-	.	ID=id486;Parent=tr56;transcript_id=tr56
NC_037328.1	LoRTIA	exon	43131666	43131790	1	-	.	ID=id502;Parent=tr57;transcript_id=tr57
NC_037328.1	LoRTIA	exon	43131666	43131790	1	-	.	ID=id519;Parent=tr58;transcript_id=tr58
NC_037328.1	LoRTIA	exon	43131666	43131790	1	-	.	ID=id535;Parent=tr59;transcript_id=tr59
NC_037328.1	LoRTIA	exon	43131666	43131790	1	-	.	ID=id551;Parent=tr60;transcript_id=tr60
NC_037328.1	LoRTIA	exon	43131666	43131790	1	-	.	ID=id566;Parent=tr61;transcript_id=tr61
NC_037328.1	LoRTIA	exon	43131666	43131790	2	-	.	ID=id579;Parent=tr62;transcript_id=tr62
NC_037328.1	LoRTIA	exon	43133177	43133392	3	-	.	ID=id487;Parent=tr56;transcript_id=tr56
NC_037328.1	LoRTIA	exon	43133177	43133392	1	-	.	ID=id503;Parent=tr57;transcript_id=tr57
NC_037328.1	LoRTIA	exon	43133177	43133392	1	-	.	ID=id520;Parent=tr58;transcript_id=tr58
NC_037328.1	LoRTIA	exon	43133177	43133392	1	-	.	ID=id536;Parent=tr59;transcript_id=tr59
NC_037328.1	LoRTIA	exon	43133177	43133392	1	-	.	ID=id552;Parent=tr60;transcript_id=tr60
NC_037328.1	LoRTIA	exon	43133177	43133392	1	-	.	ID=id567;Parent=tr61;transcript_id=tr61
NC_037328.1	LoRTIA	exon	43133177	43133392	2	-	.	ID=id580;Parent=tr62;transcript_id=tr62
NC_037328.1	LoRTIA	exon	43134788	43134828	3	-	.	ID=id488;Parent=tr56;transcript_id=tr56
NC_037328.1	LoRTIA	exon	43134788	43134828	1	-	.	ID=id504;Parent=tr57;transcript_id=tr57
NC_037328.1	LoRTIA	exon	43134788	43134828	1	-	.	ID=id521;Parent=tr58;transcript_id=tr58
NC_037328.1	LoRTIA	exon	43134788	43134828	1	-	.	ID=id537;Parent=tr59;transcript_id=tr59
NC_037328.1	LoRTIA	exon	43134788	43134828	1	-	.	ID=id553;Parent=tr60;transcript_id=tr60
NC_037328.1	LoRTIA	exon	43134788	43134828	1	-	.	ID=id568;Parent=tr61;transcript_id=tr61
NC_037328.1	LoRTIA	exon	43134788	43134828	2	-	.	ID=id581;Parent=tr62;transcript_id=tr62
NC_037328.1	LoRTIA	exon	43136451	43136584	3	-	.	ID=id489;Parent=tr56;transcript_id=tr56
NC_037328.1	LoRTIA	exon	43136451	43136584	1	-	.	ID=id505;Parent=tr57;transcript_id=tr57
NC_037328.1	LoRTIA	exon	43136451	43136584	1	-	.	ID=id522;Parent=tr58;transcript_id=tr58
NC_037328.1	LoRTIA	exon	43136451	43136584	1	-	.	ID=id538;Parent=tr59;transcript_id=tr59
NC_037328.1	LoRTIA	exon	43136451	43136584	1	-	.	ID=id554;Parent=tr60;transcript_id=tr60
NC_037328.1	LoRTIA	exon	43136451	43136584	1	-	.	ID=id569;Parent=tr61;transcript_id=tr61
NC_037328.1	LoRTIA	exon	43136451	43136584	2	-	.	ID=id582;Parent=tr62;transcript_id=tr62
NC_037328.1	LoRTIA	exon	43136879	43136951	3	-	.	ID=id490;Parent=tr56;transcript_id=tr56
NC_037328.1	LoRTIA	exon	43136879	43136951	1	-	.	ID=id506;Parent=tr57;transcript_id=tr57
NC_037328.1	LoRTIA	exon	43136879	43136951	1	-	.	ID=id523;Parent=tr58;transcript_id=tr58
NC_037328.1	LoRTIA	exon	43136879	43136951	1	-	.	ID=id539;Parent=tr59;transcript_id=tr59
NC_037328.1	LoRTIA	exon	43136879	43136951	1	-	.	ID=id555;Parent=tr60;transcript_id=tr60
NC_037328.1	LoRTIA	exon	43136879	43136951	1	-	.	ID=id570;Parent=tr61;transcript_id=tr61
NC_037328.1	LoRTIA	exon	43136879	43136951	2	-	.	ID=id583;Parent=tr62;transcript_id=tr62
NC_037328.1	LoRTIA	exon	43139093	43139289	4	-	.	ID=id588;Parent=tr63;transcript_id=tr63
NC_037328.1	LoRTIA	exon	43139093	43139289	1	-	.	ID=id592;Parent=tr64;transcript_id=tr64
NC_037328.1	LoRTIA	mRNA	43139093	43195091	1	-	.	ID=tr64;transcript_id=tr64
NC_037328.1	LoRTIA	mRNA	43139093	43195102	4	-	.	ID=tr63;transcript_id=tr63
NC_037328.1	LoRTIA	exon	43139238	43139289	3	-	.	ID=id491;Parent=tr56;transcript_id=tr56
NC_037328.1	LoRTIA	exon	43139238	43139289	1	-	.	ID=id507;Parent=tr57;transcript_id=tr57
NC_037328.1	LoRTIA	exon	43139238	43139289	1	-	.	ID=id524;Parent=tr58;transcript_id=tr58
NC_037328.1	LoRTIA	exon	43139238	43139289	1	-	.	ID=id540;Parent=tr59;transcript_id=tr59
NC_037328.1	LoRTIA	exon	43139238	43139289	1	-	.	ID=id556;Parent=tr60;transcript_id=tr60
NC_037328.1	LoRTIA	exon	43139238	43139289	1	-	.	ID=id571;Parent=tr61;transcript_id=tr61
NC_037328.1	LoRTIA	exon	43139238	43139289	2	-	.	ID=id584;Parent=tr62;transcript_id=tr62
NC_037328.1	LoRTIA	exon	43153442	43153579	3	-	.	ID=id492;Parent=tr56;transcript_id=tr56
NC_037328.1	LoRTIA	exon	43153442	43153579	1	-	.	ID=id508;Parent=tr57;transcript_id=tr57
NC_037328.1	LoRTIA	exon	43153442	43153579	1	-	.	ID=id525;Parent=tr58;transcript_id=tr58
NC_037328.1	LoRTIA	exon	43153442	43153579	1	-	.	ID=id541;Parent=tr59;transcript_id=tr59
NC_037328.1	LoRTIA	exon	43153442	43153579	1	-	.	ID=id557;Parent=tr60;transcript_id=tr60
NC_037328.1	LoRTIA	exon	43153442	43153579	1	-	.	ID=id572;Parent=tr61;transcript_id=tr61
NC_037328.1	LoRTIA	exon	43153442	43153579	2	-	.	ID=id585;Parent=tr62;transcript_id=tr62
NC_037328.1	LoRTIA	exon	43153442	43153579	4	-	.	ID=id589;Parent=tr63;transcript_id=tr63
NC_037328.1	LoRTIA	exon	43153442	43153579	1	-	.	ID=id593;Parent=tr64;transcript_id=tr64
NC_037328.1	LoRTIA	exon	43171696	43171923	3	-	.	ID=id493;Parent=tr56;transcript_id=tr56
NC_037328.1	LoRTIA	exon	43171696	43171923	1	-	.	ID=id509;Parent=tr57;transcript_id=tr57
NC_037328.1	LoRTIA	exon	43171696	43171923	1	-	.	ID=id526;Parent=tr58;transcript_id=tr58
NC_037328.1	LoRTIA	exon	43171696	43171923	1	-	.	ID=id542;Parent=tr59;transcript_id=tr59
NC_037328.1	LoRTIA	exon	43171696	43171923	1	-	.	ID=id573;Parent=tr61;transcript_id=tr61
NC_037328.1	LoRTIA	exon	43171696	43171923	2	-	.	ID=id586;Parent=tr62;transcript_id=tr62
NC_037328.1	LoRTIA	exon	43171696	43171923	4	-	.	ID=id590;Parent=tr63;transcript_id=tr63
NC_037328.1	LoRTIA	exon	43171696	43171923	1	-	.	ID=id594;Parent=tr64;transcript_id=tr64
NC_037328.1	LoRTIA	exon	43194558	43194622	1	-	.	ID=id510;Parent=tr57;transcript_id=tr57
NC_037328.1	LoRTIA	exon	43194558	43195091	3	-	.	ID=id494;Parent=tr56;transcript_id=tr56
NC_037328.1	LoRTIA	exon	43194558	43195091	1	-	.	ID=id543;Parent=tr59;transcript_id=tr59
NC_037328.1	LoRTIA	exon	43194558	43195091	1	-	.	ID=id558;Parent=tr60;transcript_id=tr60
NC_037328.1	LoRTIA	exon	43194558	43195091	1	-	.	ID=id574;Parent=tr61;transcript_id=tr61
NC_037328.1	LoRTIA	exon	43194558	43195091	2	-	.	ID=id587;Parent=tr62;transcript_id=tr62
NC_037328.1	LoRTIA	exon	43194558	43195091	1	-	.	ID=id595;Parent=tr64;transcript_id=tr64
NC_037328.1	LoRTIA	exon	43194558	43195102	1	-	.	ID=id527;Parent=tr58;transcript_id=tr58
NC_037328.1	LoRTIA	exon	43194558	43195102	4	-	.	ID=id591;Parent=tr63;transcript_id=tr63
NC_037328.1	LoRTIA	exon	43194757	43195091	1	-	.	ID=id511;Parent=tr57;transcript_id=tr57
NC_037328.1	LoRTIA	exon	44112980	44116119	2	-	.	ID=id596;Parent=tr65;transcript_id=tr65
NC_037328.1	LoRTIA	mRNA	44112980	44142771	2	-	.	ID=tr65;transcript_id=tr65
NC_037328.1	LoRTIA	exon	44115646	44116119	1	-	.	ID=id598;Parent=tr66;transcript_id=tr66
NC_037328.1	LoRTIA	mRNA	44115646	44142771	1	-	.	ID=tr66;transcript_id=tr66
NC_037328.1	LoRTIA	exon	44139692	44139756	1	-	.	ID=id599;Parent=tr66;transcript_id=tr66
NC_037328.1	LoRTIA	exon	44140225	44140354	1	-	.	ID=id600;Parent=tr66;transcript_id=tr66
NC_037328.1	LoRTIA	exon	44142670	44142771	2	-	.	ID=id597;Parent=tr65;transcript_id=tr65
NC_037328.1	LoRTIA	exon	44142670	44142771	1	-	.	ID=id601;Parent=tr66;transcript_id=tr66
NC_037328.1	LoRTIA	exon	45156157	45156313	1	+	.	ID=id602;Parent=tr67;transcript_id=tr67
NC_037328.1	LoRTIA	exon	45156157	45156313	1	+	.	ID=id610;Parent=tr68;transcript_id=tr68
NC_037328.1	LoRTIA	mRNA	45156157	45188355	1	+	.	ID=tr67;transcript_id=tr67
NC_037328.1	LoRTIA	mRNA	45156157	45188355	1	+	.	ID=tr68;transcript_id=tr68
NC_037328.1	LoRTIA	exon	45156196	45156313	1	+	.	ID=id618;Parent=tr69;transcript_id=tr69
NC_037328.1	LoRTIA	exon	45156196	45156313	1	+	.	ID=id626;Parent=tr70;transcript_id=tr70
NC_037328.1	LoRTIA	mRNA	45156196	45188355	1	+	.	ID=tr69;transcript_id=tr69
NC_037328.1	LoRTIA	mRNA	45156196	45188355	1	+	.	ID=tr70;transcript_id=tr70
NC_037328.1	LoRTIA	exon	45161565	45161791	1	+	.	ID=id603;Parent=tr67;transcript_id=tr67
NC_037328.1	LoRTIA	exon	45161565	45161791	1	+	.	ID=id611;Parent=tr68;transcript_id=tr68
NC_037328.1	LoRTIA	exon	45161565	45161791	1	+	.	ID=id619;Parent=tr69;transcript_id=tr69
NC_037328.1	LoRTIA	exon	45161565	45161791	1	+	.	ID=id627;Parent=tr70;transcript_id=tr70
NC_037328.1	LoRTIA	exon	45165550	45165633	1	+	.	ID=id604;Parent=tr67;transcript_id=tr67
NC_037328.1	LoRTIA	exon	45165550	45165633	1	+	.	ID=id612;Parent=tr68;transcript_id=tr68
NC_037328.1	LoRTIA	exon	45165550	45165633	1	+	.	ID=id620;Parent=tr69;transcript_id=tr69
NC_037328.1	LoRTIA	exon	45165550	45165633	1	+	.	ID=id628;Parent=tr70;transcript_id=tr70
NC_037328.1	LoRTIA	exon	45170033	45170179	1	+	.	ID=id605;Parent=tr67;transcript_id=tr67
NC_037328.1	LoRTIA	exon	45170033	45170179	1	+	.	ID=id613;Parent=tr68;transcript_id=tr68
NC_037328.1	LoRTIA	exon	45170033	45170179	1	+	.	ID=id621;Parent=tr69;transcript_id=tr69
NC_037328.1	LoRTIA	exon	45170033	45170179	1	+	.	ID=id629;Parent=tr70;transcript_id=tr70
NC_037328.1	LoRTIA	exon	45174039	45174206	1	+	.	ID=id606;Parent=tr67;transcript_id=tr67
NC_037328.1	LoRTIA	exon	45174039	45174206	1	+	.	ID=id614;Parent=tr68;transcript_id=tr68
NC_037328.1	LoRTIA	exon	45174039	45174206	1	+	.	ID=id622;Parent=tr69;transcript_id=tr69
NC_037328.1	LoRTIA	exon	45174039	45174206	1	+	.	ID=id630;Parent=tr70;transcript_id=tr70
NC_037328.1	LoRTIA	exon	45177959	45178093	1	+	.	ID=id607;Parent=tr67;transcript_id=tr67
NC_037328.1	LoRTIA	exon	45177959	45178093	1	+	.	ID=id615;Parent=tr68;transcript_id=tr68
NC_037328.1	LoRTIA	exon	45177959	45178093	1	+	.	ID=id623;Parent=tr69;transcript_id=tr69
NC_037328.1	LoRTIA	exon	45177959	45178099	1	+	.	ID=id631;Parent=tr70;transcript_id=tr70
NC_037328.1	LoRTIA	exon	45183906	45184004	1	+	.	ID=id624;Parent=tr69;transcript_id=tr69
NC_037328.1	LoRTIA	exon	45183906	45184004	1	+	.	ID=id632;Parent=tr70;transcript_id=tr70
NC_037328.1	LoRTIA	exon	45183911	45184004	1	+	.	ID=id608;Parent=tr67;transcript_id=tr67
NC_037328.1	LoRTIA	exon	45183911	45184004	1	+	.	ID=id616;Parent=tr68;transcript_id=tr68
NC_037328.1	LoRTIA	exon	45187541	45188355	1	+	.	ID=id609;Parent=tr67;transcript_id=tr67
NC_037328.1	LoRTIA	exon	45187544	45188355	1	+	.	ID=id617;Parent=tr68;transcript_id=tr68
NC_037328.1	LoRTIA	exon	45187544	45188355	1	+	.	ID=id625;Parent=tr69;transcript_id=tr69
NC_037328.1	LoRTIA	exon	45187544	45188355	1	+	.	ID=id633;Parent=tr70;transcript_id=tr70
NC_037328.1	LoRTIA	exon	46001995	46002091	1	+	.	ID=id634;Parent=tr71;transcript_id=tr71
NC_037328.1	LoRTIA	mRNA	46001995	46016855	1	+	.	ID=tr71;transcript_id=tr71
NC_037328.1	LoRTIA	exon	46002012	46002091	1	+	.	ID=id639;Parent=tr72;transcript_id=tr72
NC_037328.1	LoRTIA	exon	46002012	46002091	2	+	.	ID=id644;Parent=tr73;transcript_id=tr73
NC_037328.1	LoRTIA	exon	46002012	46002091	6	+	.	ID=id649;Parent=tr74;transcript_id=tr74
NC_037328.1	LoRTIA	exon	46002012	46002091	1	+	.	ID=id654;Parent=tr75;transcript_id=tr75
NC_037328.1	LoRTIA	mRNA	46002012	46015299	1	+	.	ID=tr72;transcript_id=tr72
NC_037328.1	LoRTIA	mRNA	46002012	46015299	2	+	.	ID=tr73;transcript_id=tr73
NC_037328.1	LoRTIA	mRNA	46002012	46016855	6	+	.	ID=tr74;transcript_id=tr74
NC_037328.1	LoRTIA	mRNA	46002012	46016855	1	+	.	ID=tr75;transcript_id=tr75
NC_037328.1	LoRTIA	exon	46007109	46007323	1	+	.	ID=id635;Parent=tr71;transcript_id=tr71
NC_037328.1	LoRTIA	exon	46007109	46007323	1	+	.	ID=id640;Parent=tr72;transcript_id=tr72
NC_037328.1	LoRTIA	exon	46007109	46007323	2	+	.	ID=id645;Parent=tr73;transcript_id=tr73
NC_037328.1	LoRTIA	exon	46007109	46007323	6	+	.	ID=id650;Parent=tr74;transcript_id=tr74
NC_037328.1	LoRTIA	exon	46007161	46007323	1	+	.	ID=id655;Parent=tr75;transcript_id=tr75
NC_037328.1	LoRTIA	exon	46010003	46010077	1	+	.	ID=id636;Parent=tr71;transcript_id=tr71
NC_037328.1	LoRTIA	exon	46010003	46010077	2	+	.	ID=id646;Parent=tr73;transcript_id=tr73
NC_037328.1	LoRTIA	exon	46010003	46010077	6	+	.	ID=id651;Parent=tr74;transcript_id=tr74
NC_037328.1	LoRTIA	exon	46010003	46010077	1	+	.	ID=id656;Parent=tr75;transcript_id=tr75
NC_037328.1	LoRTIA	exon	46010006	46010077	1	+	.	ID=id641;Parent=tr72;transcript_id=tr72
NC_037328.1	LoRTIA	exon	46013671	46013726	1	+	.	ID=id637;Parent=tr71;transcript_id=tr71
NC_037328.1	LoRTIA	exon	46013671	46013726	1	+	.	ID=id642;Parent=tr72;transcript_id=tr72
NC_037328.1	LoRTIA	exon	46013671	46013726	2	+	.	ID=id647;Parent=tr73;transcript_id=tr73
NC_037328.1	LoRTIA	exon	46013671	46013726	6	+	.	ID=id652;Parent=tr74;transcript_id=tr74
NC_037328.1	LoRTIA	exon	46013671	46013726	1	+	.	ID=id657;Parent=tr75;transcript_id=tr75
NC_037328.1	LoRTIA	exon	46015012	46015299	1	+	.	ID=id643;Parent=tr72;transcript_id=tr72
NC_037328.1	LoRTIA	exon	46015012	46015299	2	+	.	ID=id648;Parent=tr73;transcript_id=tr73
NC_037328.1	LoRTIA	exon	46015012	46016855	1	+	.	ID=id638;Parent=tr71;transcript_id=tr71
NC_037328.1	LoRTIA	exon	46015012	46016855	6	+	.	ID=id653;Parent=tr74;transcript_id=tr74
NC_037328.1	LoRTIA	exon	46015012	46016855	1	+	.	ID=id658;Parent=tr75;transcript_id=tr75
NC_037328.1	LoRTIA	exon	46061449	46061568	84	-	.	ID=id659;Parent=tr76;transcript_id=tr76
NC_037328.1	LoRTIA	exon	46061449	46061568	4	-	.	ID=id673;Parent=tr79;transcript_id=tr79
NC_037328.1	LoRTIA	exon	46061449	46061568	4	-	.	ID=id678;Parent=tr80;transcript_id=tr80
NC_037328.1	LoRTIA	exon	46061449	46062251	4	-	.	ID=id668;Parent=tr78;transcript_id=tr78
NC_037328.1	LoRTIA	exon	46061449	46063438	1	-	.	ID=id665;Parent=tr77;transcript_id=tr77
NC_037328.1	LoRTIA	mRNA	46061449	46066949	84	-	.	ID=tr76;transcript_id=tr76
NC_037328.1	LoRTIA	mRNA	46061449	46066949	1	-	.	ID=tr77;transcript_id=tr77
NC_037328.1	LoRTIA	mRNA	46061449	46066949	4	-	.	ID=tr78;transcript_id=tr78
NC_037328.1	LoRTIA	mRNA	46061449	46066949	4	-	.	ID=tr79;transcript_id=tr79
NC_037328.1	LoRTIA	mRNA	46061449	46066949	4	-	.	ID=tr80;transcript_id=tr80
NC_037328.1	LoRTIA	exon	46062188	46062251	84	-	.	ID=id660;Parent=tr76;transcript_id=tr76
NC_037328.1	LoRTIA	exon	46062188	46062251	4	-	.	ID=id674;Parent=tr79;transcript_id=tr79
NC_037328.1	LoRTIA	exon	46062188	46062251	4	-	.	ID=id679;Parent=tr80;transcript_id=tr80
NC_037328.1	LoRTIA	exon	46063302	46063438	84	-	.	ID=id661;Parent=tr76;transcript_id=tr76
NC_037328.1	LoRTIA	exon	46063302	46063438	4	-	.	ID=id669;Parent=tr78;transcript_id=tr78
NC_037328.1	LoRTIA	exon	46063302	46063438	4	-	.	ID=id675;Parent=tr79;transcript_id=tr79
NC_037328.1	LoRTIA	exon	46063302	46063438	4	-	.	ID=id680;Parent=tr80;transcript_id=tr80
NC_037328.1	LoRTIA	exon	46066071	46066185	4	-	.	ID=id681;Parent=tr80;transcript_id=tr80
NC_037328.1	LoRTIA	exon	46066075	46066185	84	-	.	ID=id662;Parent=tr76;transcript_id=tr76
NC_037328.1	LoRTIA	exon	46066075	46066185	4	-	.	ID=id670;Parent=tr78;transcript_id=tr78
NC_037328.1	LoRTIA	exon	46066075	46066775	1	-	.	ID=id666;Parent=tr77;transcript_id=tr77
NC_037328.1	LoRTIA	exon	46066075	46066775	4	-	.	ID=id676;Parent=tr79;transcript_id=tr79
NC_037328.1	LoRTIA	exon	46066700	46066775	84	-	.	ID=id663;Parent=tr76;transcript_id=tr76
NC_037328.1	LoRTIA	exon	46066700	46066775	4	-	.	ID=id671;Parent=tr78;transcript_id=tr78
NC_037328.1	LoRTIA	exon	46066700	46066775	4	-	.	ID=id682;Parent=tr80;transcript_id=tr80
NC_037328.1	LoRTIA	exon	46066907	46066949	84	-	.	ID=id664;Parent=tr76;transcript_id=tr76
NC_037328.1	LoRTIA	exon	46066907	46066949	1	-	.	ID=id667;Parent=tr77;transcript_id=tr77
NC_037328.1	LoRTIA	exon	46066907	46066949	4	-	.	ID=id672;Parent=tr78;transcript_id=tr78
NC_037328.1	LoRTIA	exon	46066907	46066949	4	-	.	ID=id677;Parent=tr79;transcript_id=tr79
NC_037328.1	LoRTIA	exon	46066907	46066949	4	-	.	ID=id683;Parent=tr80;transcript_id=tr80
NC_037328.1	LoRTIA	exon	49930823	49931550	1	+	.	ID=id684;Parent=tr81;transcript_id=tr81
NC_037328.1	LoRTIA	mRNA	49930823	50162044	1	+	.	ID=tr81;transcript_id=tr81
NC_037328.1	LoRTIA	exon	50090623	50090723	1	+	.	ID=id685;Parent=tr81;transcript_id=tr81
NC_037328.1	LoRTIA	exon	50095103	50095322	1	+	.	ID=id686;Parent=tr81;transcript_id=tr81
NC_037328.1	LoRTIA	exon	50102309	50102373	1	+	.	ID=id687;Parent=tr81;transcript_id=tr81
NC_037328.1	LoRTIA	exon	50104037	50104124	1	+	.	ID=id688;Parent=tr81;transcript_id=tr81
NC_037328.1	LoRTIA	exon	50104587	50104769	1	+	.	ID=id689;Parent=tr81;transcript_id=tr81
NC_037328.1	LoRTIA	exon	50109729	50109856	1	+	.	ID=id690;Parent=tr81;transcript_id=tr81
NC_037328.1	LoRTIA	exon	50111558	50111690	1	+	.	ID=id691;Parent=tr81;transcript_id=tr81
NC_037328.1	LoRTIA	exon	50130639	50130751	1	+	.	ID=id692;Parent=tr81;transcript_id=tr81
NC_037328.1	LoRTIA	exon	50133378	50133513	1	+	.	ID=id693;Parent=tr81;transcript_id=tr81
NC_037328.1	LoRTIA	exon	50133619	50133752	1	+	.	ID=id694;Parent=tr81;transcript_id=tr81
NC_037328.1	LoRTIA	exon	50136761	50136893	1	+	.	ID=id695;Parent=tr81;transcript_id=tr81
NC_037328.1	LoRTIA	exon	50138749	50138787	1	+	.	ID=id696;Parent=tr81;transcript_id=tr81
NC_037328.1	LoRTIA	exon	50139077	50139194	1	+	.	ID=id697;Parent=tr81;transcript_id=tr81
NC_037328.1	LoRTIA	exon	50157956	50158071	1	+	.	ID=id698;Parent=tr81;transcript_id=tr81
NC_037328.1	LoRTIA	exon	50159624	50162044	1	+	.	ID=id699;Parent=tr81;transcript_id=tr81
NC_037328.1	LoRTIA	exon	52713863	52714107	1	-	.	ID=id700;Parent=tr82;transcript_id=tr82
NC_037328.1	LoRTIA	mRNA	52713863	52777180	1	-	.	ID=tr82;transcript_id=tr82
NC_037328.1	LoRTIA	exon	52713876	52714107	1	-	.	ID=id709;Parent=tr83;transcript_id=tr83
NC_037328.1	LoRTIA	mRNA	52713876	52777180	1	-	.	ID=tr83;transcript_id=tr83
NC_037328.1	LoRTIA	exon	52718247	52718278	1	-	.	ID=id701;Parent=tr82;transcript_id=tr82
NC_037328.1	LoRTIA	exon	52718247	52718278	1	-	.	ID=id710;Parent=tr83;transcript_id=tr83
NC_037328.1	LoRTIA	exon	52722640	52722732	1	-	.	ID=id702;Parent=tr82;transcript_id=tr82
NC_037328.1	LoRTIA	exon	52722640	52722732	1	-	.	ID=id711;Parent=tr83;transcript_id=tr83
NC_037328.1	LoRTIA	exon	52724009	52724101	1	-	.	ID=id703;Parent=tr82;transcript_id=tr82
NC_037328.1	LoRTIA	exon	52724009	52724101	1	-	.	ID=id712;Parent=tr83;transcript_id=tr83
NC_037328.1	LoRTIA	exon	52724812	52724904	1	-	.	ID=id704;Parent=tr82;transcript_id=tr82
NC_037328.1	LoRTIA	exon	52724812	52724904	1	-	.	ID=id713;Parent=tr83;transcript_id=tr83
NC_037328.1	LoRTIA	exon	52729857	52729964	1	-	.	ID=id705;Parent=tr82;transcript_id=tr82
NC_037328.1	LoRTIA	exon	52729857	52729964	1	-	.	ID=id714;Parent=tr83;transcript_id=tr83
NC_037328.1	LoRTIA	exon	52752231	52752320	1	-	.	ID=id706;Parent=tr82;transcript_id=tr82
NC_037328.1	LoRTIA	exon	52752231	52752320	1	-	.	ID=id715;Parent=tr83;transcript_id=tr83
NC_037328.1	LoRTIA	exon	52764144	52764491	1	-	.	ID=id707;Parent=tr82;transcript_id=tr82
NC_037328.1	LoRTIA	exon	52764144	52764491	1	-	.	ID=id716;Parent=tr83;transcript_id=tr83
NC_037328.1	LoRTIA	exon	52777013	52777180	1	-	.	ID=id708;Parent=tr82;transcript_id=tr82
NC_037328.1	LoRTIA	exon	52777013	52777180	1	-	.	ID=id717;Parent=tr83;transcript_id=tr83
NC_037328.1	LoRTIA	mRNA	53562569	53563083	3	+	.	ID=tr85;transcript_id=tr85
NC_037328.1	LoRTIA	mRNA	53562569	53563297	5	+	.	ID=tr84;transcript_id=tr84
NC_037328.1	LoRTIA	mRNA	54226920	54227691	243	-	.	ID=tr86;transcript_id=tr86
NC_037328.1	LoRTIA	mRNA	54226955	54227691	7	-	.	ID=tr87;transcript_id=tr87
NC_037328.1	LoRTIA	exon	55893427	55893794	1	+	.	ID=id718;Parent=tr88;transcript_id=tr88
NC_037328.1	LoRTIA	mRNA	55893427	55964448	1	+	.	ID=tr88;transcript_id=tr88
NC_037328.1	LoRTIA	exon	55939376	55939717	1	+	.	ID=id719;Parent=tr88;transcript_id=tr88
NC_037328.1	LoRTIA	exon	55946375	55946671	1	+	.	ID=id720;Parent=tr88;transcript_id=tr88
NC_037328.1	LoRTIA	exon	55950068	55950185	1	+	.	ID=id721;Parent=tr88;transcript_id=tr88
NC_037328.1	LoRTIA	exon	55956342	55956493	1	+	.	ID=id722;Parent=tr88;transcript_id=tr88
NC_037328.1	LoRTIA	exon	55963113	55964448	1	+	.	ID=id723;Parent=tr88;transcript_id=tr88
NC_037328.1	LoRTIA	exon	57309098	57309364	1	-	.	ID=id724;Parent=tr89;transcript_id=tr89
NC_037328.1	LoRTIA	mRNA	57309098	57343669	1	-	.	ID=tr89;transcript_id=tr89
NC_037328.1	LoRTIA	exon	57309133	57309364	1	-	.	ID=id736;Parent=tr90;transcript_id=tr90
NC_037328.1	LoRTIA	mRNA	57309133	57343669	1	-	.	ID=tr90;transcript_id=tr90
NC_037328.1	LoRTIA	exon	57310876	57310944	1	-	.	ID=id725;Parent=tr89;transcript_id=tr89
NC_037328.1	LoRTIA	exon	57310876	57310944	1	-	.	ID=id737;Parent=tr90;transcript_id=tr90
NC_037328.1	LoRTIA	exon	57312656	57312783	1	-	.	ID=id726;Parent=tr89;transcript_id=tr89
NC_037328.1	LoRTIA	exon	57312656	57312783	1	-	.	ID=id738;Parent=tr90;transcript_id=tr90
NC_037328.1	LoRTIA	exon	57313431	57313586	1	-	.	ID=id727;Parent=tr89;transcript_id=tr89
NC_037328.1	LoRTIA	exon	57313431	57313586	1	-	.	ID=id739;Parent=tr90;transcript_id=tr90
NC_037328.1	LoRTIA	exon	57313824	57313858	1	-	.	ID=id728;Parent=tr89;transcript_id=tr89
NC_037328.1	LoRTIA	exon	57313824	57313858	1	-	.	ID=id740;Parent=tr90;transcript_id=tr90
NC_037328.1	LoRTIA	exon	57317853	57317934	1	-	.	ID=id729;Parent=tr89;transcript_id=tr89
NC_037328.1	LoRTIA	exon	57317853	57317934	1	-	.	ID=id741;Parent=tr90;transcript_id=tr90
NC_037328.1	LoRTIA	exon	57320011	57320060	1	-	.	ID=id730;Parent=tr89;transcript_id=tr89
NC_037328.1	LoRTIA	exon	57320011	57320060	1	-	.	ID=id742;Parent=tr90;transcript_id=tr90
NC_037328.1	LoRTIA	exon	57322740	57322847	1	-	.	ID=id731;Parent=tr89;transcript_id=tr89
NC_037328.1	LoRTIA	exon	57322740	57322847	1	-	.	ID=id743;Parent=tr90;transcript_id=tr90
NC_037328.1	LoRTIA	exon	57333464	57333534	1	-	.	ID=id732;Parent=tr89;transcript_id=tr89
NC_037328.1	LoRTIA	exon	57333464	57333534	1	-	.	ID=id744;Parent=tr90;transcript_id=tr90
NC_037328.1	LoRTIA	exon	57336410	57336459	1	-	.	ID=id733;Parent=tr89;transcript_id=tr89
NC_037328.1	LoRTIA	exon	57336410	57336459	1	-	.	ID=id745;Parent=tr90;transcript_id=tr90
NC_037328.1	LoRTIA	exon	57340306	57340347	1	-	.	ID=id734;Parent=tr89;transcript_id=tr89
NC_037328.1	LoRTIA	exon	57340306	57340347	1	-	.	ID=id746;Parent=tr90;transcript_id=tr90
NC_037328.1	LoRTIA	exon	57343219	57343669	1	-	.	ID=id735;Parent=tr89;transcript_id=tr89
NC_037328.1	LoRTIA	exon	57343219	57343669	1	-	.	ID=id747;Parent=tr90;transcript_id=tr90
NC_037328.1	LoRTIA	exon	57409609	57411365	1	-	.	ID=id748;Parent=tr91;transcript_id=tr91
NC_037328.1	LoRTIA	mRNA	57409609	57412494	1	-	.	ID=tr91;transcript_id=tr91
NC_037328.1	LoRTIA	exon	57409711	57411367	1	-	.	ID=id750;Parent=tr92;transcript_id=tr92
NC_037328.1	LoRTIA	exon	57409711	57411367	1	-	.	ID=id752;Parent=tr93;transcript_id=tr93
NC_037328.1	LoRTIA	mRNA	57409711	57412494	1	-	.	ID=tr93;transcript_id=tr93
NC_037328.1	LoRTIA	mRNA	57409711	57412570	1	-	.	ID=tr92;transcript_id=tr92
NC_037328.1	LoRTIA	exon	57410436	57411367	1	-	.	ID=id754;Parent=tr94;transcript_id=tr94
NC_037328.1	LoRTIA	mRNA	57410436	57412494	1	-	.	ID=tr94;transcript_id=tr94
NC_037328.1	LoRTIA	exon	57411782	57412494	1	-	.	ID=id749;Parent=tr91;transcript_id=tr91
NC_037328.1	LoRTIA	exon	57411782	57412494	1	-	.	ID=id753;Parent=tr93;transcript_id=tr93
NC_037328.1	LoRTIA	exon	57411782	57412494	1	-	.	ID=id755;Parent=tr94;transcript_id=tr94
NC_037328.1	LoRTIA	exon	57411782	57412570	1	-	.	ID=id751;Parent=tr92;transcript_id=tr92
NC_037328.1	LoRTIA	mRNA	57412001	57412433	2	-	.	ID=tr95;transcript_id=tr95
NC_037328.1	LoRTIA	mRNA	57798440	57799337	52	-	.	ID=tr96;transcript_id=tr96
NC_037328.1	LoRTIA	mRNA	57798546	57799337	1	-	.	ID=tr97;transcript_id=tr97
NC_037328.1	LoRTIA	exon	58401607	58404622	1	-	.	ID=id756;Parent=tr98;transcript_id=tr98
NC_037328.1	LoRTIA	exon	58401607	58404622	1	-	.	ID=id761;Parent=tr99;transcript_id=tr99
NC_037328.1	LoRTIA	mRNA	58401607	58433757	1	-	.	ID=tr99;transcript_id=tr99
NC_037328.1	LoRTIA	mRNA	58401607	58433776	1	-	.	ID=tr98;transcript_id=tr98
NC_037328.1	LoRTIA	exon	58402734	58404622	1	-	.	ID=id765;Parent=tr100;transcript_id=tr100
NC_037328.1	LoRTIA	mRNA	58402734	58433776	1	-	.	ID=tr100;transcript_id=tr100
NC_037328.1	LoRTIA	exon	58404384	58404622	1	-	.	ID=id770;Parent=tr101;transcript_id=tr101
NC_037328.1	LoRTIA	exon	58404384	58404622	1	-	.	ID=id775;Parent=tr102;transcript_id=tr102
NC_037328.1	LoRTIA	exon	58404384	58404622	1	-	.	ID=id779;Parent=tr103;transcript_id=tr103
NC_037328.1	LoRTIA	exon	58404384	58404622	1	-	.	ID=id784;Parent=tr104;transcript_id=tr104
NC_037328.1	LoRTIA	mRNA	58404384	58433757	1	-	.	ID=tr101;transcript_id=tr101
NC_037328.1	LoRTIA	mRNA	58404384	58433757	1	-	.	ID=tr104;transcript_id=tr104
NC_037328.1	LoRTIA	mRNA	58404384	58433776	1	-	.	ID=tr102;transcript_id=tr102
NC_037328.1	LoRTIA	mRNA	58404384	58433776	1	-	.	ID=tr103;transcript_id=tr103
NC_037328.1	LoRTIA	exon	58405323	58405389	1	-	.	ID=id757;Parent=tr98;transcript_id=tr98
NC_037328.1	LoRTIA	exon	58405323	58405389	1	-	.	ID=id766;Parent=tr100;transcript_id=tr100
NC_037328.1	LoRTIA	exon	58405323	58405389	1	-	.	ID=id771;Parent=tr101;transcript_id=tr101
NC_037328.1	LoRTIA	exon	58405323	58405389	1	-	.	ID=id776;Parent=tr102;transcript_id=tr102
NC_037328.1	LoRTIA	exon	58405323	58405389	1	-	.	ID=id780;Parent=tr103;transcript_id=tr103
NC_037328.1	LoRTIA	exon	58405323	58405389	1	-	.	ID=id785;Parent=tr104;transcript_id=tr104
NC_037328.1	LoRTIA	exon	58405323	58405815	1	-	.	ID=id762;Parent=tr99;transcript_id=tr99
NC_037328.1	LoRTIA	exon	58405696	58405815	1	-	.	ID=id758;Parent=tr98;transcript_id=tr98
NC_037328.1	LoRTIA	exon	58405696	58405815	1	-	.	ID=id767;Parent=tr100;transcript_id=tr100
NC_037328.1	LoRTIA	exon	58405696	58405815	1	-	.	ID=id772;Parent=tr101;transcript_id=tr101
NC_037328.1	LoRTIA	exon	58405696	58405815	1	-	.	ID=id781;Parent=tr103;transcript_id=tr103
NC_037328.1	LoRTIA	exon	58405696	58405815	1	-	.	ID=id786;Parent=tr104;transcript_id=tr104
NC_037328.1	LoRTIA	exon	58405696	58406368	1	-	.	ID=id777;Parent=tr102;transcript_id=tr102
NC_037328.1	LoRTIA	exon	58406232	58406365	1	-	.	ID=id763;Parent=tr99;transcript_id=tr99
NC_037328.1	LoRTIA	exon	58406232	58406365	1	-	.	ID=id782;Parent=tr103;transcript_id=tr103
NC_037328.1	LoRTIA	exon	58406232	58406365	1	-	.	ID=id787;Parent=tr104;transcript_id=tr104
NC_037328.1	LoRTIA	exon	58406232	58406368	1	-	.	ID=id759;Parent=tr98;transcript_id=tr98
NC_037328.1	LoRTIA	exon	58406232	58406368	1	-	.	ID=id768;Parent=tr100;transcript_id=tr100
NC_037328.1	LoRTIA	exon	58406232	58406368	1	-	.	ID=id773;Parent=tr101;transcript_id=tr101
NC_037328.1	LoRTIA	exon	58433484	58433757	1	-	.	ID=id764;Parent=tr99;transcript_id=tr99
NC_037328.1	LoRTIA	exon	58433484	58433757	1	-	.	ID=id774;Parent=tr101;transcript_id=tr101
NC_037328.1	LoRTIA	exon	58433484	58433757	1	-	.	ID=id788;Parent=tr104;transcript_id=tr104
NC_037328.1	LoRTIA	exon	58433484	58433776	1	-	.	ID=id760;Parent=tr98;transcript_id=tr98
NC_037328.1	LoRTIA	exon	58433484	58433776	1	-	.	ID=id769;Parent=tr100;transcript_id=tr100
NC_037328.1	LoRTIA	exon	58433484	58433776	1	-	.	ID=id778;Parent=tr102;transcript_id=tr102
NC_037328.1	LoRTIA	exon	58433484	58433776	1	-	.	ID=id783;Parent=tr103;transcript_id=tr103
NC_037328.1	LoRTIA	mRNA	59909219	59909932	3	+	.	ID=tr105;transcript_id=tr105
NC_037328.1	LoRTIA	mRNA	61183743	61184304	1	+	.	ID=tr107;transcript_id=tr107
NC_037328.1	LoRTIA	mRNA	61183743	61184328	2	+	.	ID=tr106;transcript_id=tr106
NC_037328.1	LoRTIA	exon	64334279	64334472	1	+	.	ID=id789;Parent=tr108;transcript_id=tr108
NC_037328.1	LoRTIA	mRNA	64334279	64342269	1	+	.	ID=tr108;transcript_id=tr108
NC_037328.1	LoRTIA	exon	64337658	64337983	1	+	.	ID=id790;Parent=tr108;transcript_id=tr108
NC_037328.1	LoRTIA	exon	64339286	64339646	1	+	.	ID=id791;Parent=tr108;transcript_id=tr108
NC_037328.1	LoRTIA	exon	64340831	64342269	1	+	.	ID=id792;Parent=tr108;transcript_id=tr108
NC_037328.1	LoRTIA	exon	65138522	65141150	5	-	.	ID=id793;Parent=tr109;transcript_id=tr109
NC_037328.1	LoRTIA	mRNA	65138522	65198327	5	-	.	ID=tr109;transcript_id=tr109
NC_037328.1	LoRTIA	exon	65140893	65141150	1	-	.	ID=id804;Parent=tr110;transcript_id=tr110
NC_037328.1	LoRTIA	mRNA	65140893	65198327	1	-	.	ID=tr110;transcript_id=tr110
NC_037328.1	LoRTIA	exon	65144727	65144803	5	-	.	ID=id794;Parent=tr109;transcript_id=tr109
NC_037328.1	LoRTIA	exon	65144727	65144803	1	-	.	ID=id805;Parent=tr110;transcript_id=tr110
NC_037328.1	LoRTIA	exon	65145827	65145937	5	-	.	ID=id795;Parent=tr109;transcript_id=tr109
NC_037328.1	LoRTIA	exon	65145827	65145937	1	-	.	ID=id806;Parent=tr110;transcript_id=tr110
NC_037328.1	LoRTIA	exon	65146257	65146369	5	-	.	ID=id796;Parent=tr109;transcript_id=tr109
NC_037328.1	LoRTIA	exon	65146257	65146369	1	-	.	ID=id807;Parent=tr110;transcript_id=tr110
NC_037328.1	LoRTIA	exon	65148203	65148321	5	-	.	ID=id797;Parent=tr109;transcript_id=tr109
NC_037328.1	LoRTIA	exon	65148203	65148321	1	-	.	ID=id808;Parent=tr110;transcript_id=tr110
NC_037328.1	LoRTIA	exon	65151721	65151851	5	-	.	ID=id798;Parent=tr109;transcript_id=tr109
NC_037328.1	LoRTIA	exon	65151721	65151851	1	-	.	ID=id809;Parent=tr110;transcript_id=tr110
NC_037328.1	LoRTIA	exon	65153144	65153176	5	-	.	ID=id799;Parent=tr109;transcript_id=tr109
NC_037328.1	LoRTIA	exon	65153144	65153176	1	-	.	ID=id810;Parent=tr110;transcript_id=tr110
NC_037328.1	LoRTIA	exon	65154008	65154137	5	-	.	ID=id800;Parent=tr109;transcript_id=tr109
NC_037328.1	LoRTIA	exon	65154008	65154137	1	-	.	ID=id811;Parent=tr110;transcript_id=tr110
NC_037328.1	LoRTIA	exon	65156300	65156404	5	-	.	ID=id801;Parent=tr109;transcript_id=tr109
NC_037328.1	LoRTIA	exon	65156300	65156404	1	-	.	ID=id812;Parent=tr110;transcript_id=tr110
NC_037328.1	LoRTIA	exon	65198016	65198072	5	-	.	ID=id802;Parent=tr109;transcript_id=tr109
NC_037328.1	LoRTIA	exon	65198016	65198072	1	-	.	ID=id813;Parent=tr110;transcript_id=tr110
NC_037328.1	LoRTIA	exon	65198234	65198327	5	-	.	ID=id803;Parent=tr109;transcript_id=tr109
NC_037328.1	LoRTIA	exon	65198234	65198327	1	-	.	ID=id814;Parent=tr110;transcript_id=tr110
NC_037328.1	LoRTIA	exon	65318388	65318578	4	+	.	ID=id815;Parent=tr111;transcript_id=tr111
NC_037328.1	LoRTIA	mRNA	65318388	65324504	4	+	.	ID=tr111;transcript_id=tr111
NC_037328.1	LoRTIA	exon	65322761	65322907	4	+	.	ID=id816;Parent=tr111;transcript_id=tr111
NC_037328.1	LoRTIA	exon	65324391	65324504	4	+	.	ID=id817;Parent=tr111;transcript_id=tr111
NC_037328.1	LoRTIA	exon	65434205	65434251	1	+	.	ID=id818;Parent=tr112;transcript_id=tr112
NC_037328.1	LoRTIA	mRNA	65434205	65467863	1	+	.	ID=tr112;transcript_id=tr112
NC_037328.1	LoRTIA	exon	65438866	65439343	1	+	.	ID=id819;Parent=tr112;transcript_id=tr112
NC_037328.1	LoRTIA	exon	65454962	65455163	1	+	.	ID=id820;Parent=tr112;transcript_id=tr112
NC_037328.1	LoRTIA	exon	65461146	65461387	1	+	.	ID=id821;Parent=tr112;transcript_id=tr112
NC_037328.1	LoRTIA	exon	65466072	65467863	1	+	.	ID=id822;Parent=tr112;transcript_id=tr112
NC_037328.1	LoRTIA	exon	66798342	66798643	2	-	.	ID=id823;Parent=tr113;transcript_id=tr113
NC_037328.1	LoRTIA	exon	66798342	66798643	1	-	.	ID=id828;Parent=tr114;transcript_id=tr114
NC_037328.1	LoRTIA	mRNA	66798342	66819094	2	-	.	ID=tr113;transcript_id=tr113
NC_037328.1	LoRTIA	mRNA	66798342	66819094	1	-	.	ID=tr114;transcript_id=tr114
NC_037328.1	LoRTIA	exon	66802291	66802350	2	-	.	ID=id824;Parent=tr113;transcript_id=tr113
NC_037328.1	LoRTIA	exon	66802291	66802350	1	-	.	ID=id829;Parent=tr114;transcript_id=tr114
NC_037328.1	LoRTIA	exon	66806937	66807083	2	-	.	ID=id825;Parent=tr113;transcript_id=tr113
NC_037328.1	LoRTIA	exon	66806937	66807083	1	-	.	ID=id830;Parent=tr114;transcript_id=tr114
NC_037328.1	LoRTIA	exon	66809820	66809900	1	-	.	ID=id831;Parent=tr114;transcript_id=tr114
NC_037328.1	LoRTIA	exon	66809952	66810077	2	-	.	ID=id826;Parent=tr113;transcript_id=tr113
NC_037328.1	LoRTIA	exon	66819037	66819094	2	-	.	ID=id827;Parent=tr113;transcript_id=tr113
NC_037328.1	LoRTIA	exon	66819037	66819094	1	-	.	ID=id832;Parent=tr114;transcript_id=tr114
NC_037328.1	LoRTIA	exon	66820318	66820411	1	+	.	ID=id833;Parent=tr115;transcript_id=tr115
NC_037328.1	LoRTIA	mRNA	66820318	66861493	1	+	.	ID=tr115;transcript_id=tr115
NC_037328.1	LoRTIA	exon	66840937	66841062	1	+	.	ID=id834;Parent=tr115;transcript_id=tr115
NC_037328.1	LoRTIA	exon	66845099	66845207	1	+	.	ID=id835;Parent=tr115;transcript_id=tr115
NC_037328.1	LoRTIA	mRNA	66847172	66847646	93	+	.	ID=tr116;transcript_id=tr116
NC_037328.1	LoRTIA	mRNA	66847377	66847646	6	+	.	ID=tr117;transcript_id=tr117
NC_037328.1	LoRTIA	exon	66858691	66858799	1	+	.	ID=id836;Parent=tr115;transcript_id=tr115
NC_037328.1	LoRTIA	exon	66861280	66861493	1	+	.	ID=id837;Parent=tr115;transcript_id=tr115
NC_037328.1	LoRTIA	exon	69893690	69894845	1	-	.	ID=id838;Parent=tr118;transcript_id=tr118
NC_037328.1	LoRTIA	exon	69893690	69894845	5	-	.	ID=id851;Parent=tr119;transcript_id=tr119
NC_037328.1	LoRTIA	mRNA	69893690	69946593	1	-	.	ID=tr118;transcript_id=tr118
NC_037328.1	LoRTIA	mRNA	69893690	69946593	5	-	.	ID=tr119;transcript_id=tr119
NC_037328.1	LoRTIA	exon	69896498	69896612	1	-	.	ID=id839;Parent=tr118;transcript_id=tr118
NC_037328.1	LoRTIA	exon	69896498	69896612	5	-	.	ID=id852;Parent=tr119;transcript_id=tr119
NC_037328.1	LoRTIA	exon	69897685	69897830	1	-	.	ID=id840;Parent=tr118;transcript_id=tr118
NC_037328.1	LoRTIA	exon	69897685	69897830	5	-	.	ID=id853;Parent=tr119;transcript_id=tr119
NC_037328.1	LoRTIA	exon	69899536	69899635	1	-	.	ID=id841;Parent=tr118;transcript_id=tr118
NC_037328.1	LoRTIA	exon	69899536	69899635	5	-	.	ID=id854;Parent=tr119;transcript_id=tr119
NC_037328.1	LoRTIA	exon	69901154	69901243	1	-	.	ID=id842;Parent=tr118;transcript_id=tr118
NC_037328.1	LoRTIA	exon	69901154	69901243	5	-	.	ID=id855;Parent=tr119;transcript_id=tr119
NC_037328.1	LoRTIA	exon	69904440	69904505	1	-	.	ID=id843;Parent=tr118;transcript_id=tr118
NC_037328.1	LoRTIA	exon	69904440	69904505	5	-	.	ID=id856;Parent=tr119;transcript_id=tr119
NC_037328.1	LoRTIA	exon	69908099	69908160	1	-	.	ID=id844;Parent=tr118;transcript_id=tr118
NC_037328.1	LoRTIA	exon	69908099	69908160	5	-	.	ID=id857;Parent=tr119;transcript_id=tr119
NC_037328.1	LoRTIA	exon	69915655	69915727	1	-	.	ID=id845;Parent=tr118;transcript_id=tr118
NC_037328.1	LoRTIA	exon	69915655	69915727	5	-	.	ID=id858;Parent=tr119;transcript_id=tr119
NC_037328.1	LoRTIA	exon	69919257	69919312	1	-	.	ID=id846;Parent=tr118;transcript_id=tr118
NC_037328.1	LoRTIA	exon	69919257	69919312	5	-	.	ID=id859;Parent=tr119;transcript_id=tr119
NC_037328.1	LoRTIA	exon	69927441	69927488	1	-	.	ID=id847;Parent=tr118;transcript_id=tr118
NC_037328.1	LoRTIA	exon	69927441	69927488	5	-	.	ID=id860;Parent=tr119;transcript_id=tr119
NC_037328.1	LoRTIA	exon	69927921	69928070	5	-	.	ID=id861;Parent=tr119;transcript_id=tr119
NC_037328.1	LoRTIA	exon	69927921	69928283	1	-	.	ID=id848;Parent=tr118;transcript_id=tr118
NC_037328.1	LoRTIA	exon	69928148	69928283	5	-	.	ID=id862;Parent=tr119;transcript_id=tr119
NC_037328.1	LoRTIA	exon	69934492	69934613	1	-	.	ID=id849;Parent=tr118;transcript_id=tr118
NC_037328.1	LoRTIA	exon	69934492	69934613	5	-	.	ID=id863;Parent=tr119;transcript_id=tr119
NC_037328.1	LoRTIA	exon	69946437	69946593	1	-	.	ID=id850;Parent=tr118;transcript_id=tr118
NC_037328.1	LoRTIA	exon	69946437	69946593	5	-	.	ID=id864;Parent=tr119;transcript_id=tr119
NC_037328.1	LoRTIA	exon	70176689	70176762	2	-	.	ID=id865;Parent=tr120;transcript_id=tr120
NC_037328.1	LoRTIA	exon	70176689	70176762	2	-	.	ID=id870;Parent=tr122;transcript_id=tr122
NC_037328.1	LoRTIA	exon	70176689	70176762	1	-	.	ID=id875;Parent=tr123;transcript_id=tr123
NC_037328.1	LoRTIA	exon	70176689	70176762	1	-	.	ID=id879;Parent=tr124;transcript_id=tr124
NC_037328.1	LoRTIA	exon	70176689	70176762	1	-	.	ID=id884;Parent=tr125;transcript_id=tr125
NC_037328.1	LoRTIA	mRNA	70176689	70179461	1	-	.	ID=tr123;transcript_id=tr123
NC_037328.1	LoRTIA	mRNA	70176689	70180133	2	-	.	ID=tr120;transcript_id=tr120
NC_037328.1	LoRTIA	mRNA	70176689	70180133	10	-	.	ID=tr121;transcript_id=tr121
NC_037328.1	LoRTIA	mRNA	70176689	70180133	2	-	.	ID=tr122;transcript_id=tr122
NC_037328.1	LoRTIA	mRNA	70176689	70180133	1	-	.	ID=tr124;transcript_id=tr124
NC_037328.1	LoRTIA	mRNA	70176689	70180133	1	-	.	ID=tr125;transcript_id=tr125
NC_037328.1	LoRTIA	exon	70176706	70176762	3	-	.	ID=id888;Parent=tr126;transcript_id=tr126
NC_037328.1	LoRTIA	exon	70176706	70176762	4	-	.	ID=id892;Parent=tr128;transcript_id=tr128
NC_037328.1	LoRTIA	exon	70176706	70176762	3	-	.	ID=id897;Parent=tr129;transcript_id=tr129
NC_037328.1	LoRTIA	exon	70176706	70176762	1	-	.	ID=id902;Parent=tr130;transcript_id=tr130
NC_037328.1	LoRTIA	exon	70176706	70176762	1	-	.	ID=id907;Parent=tr131;transcript_id=tr131
NC_037328.1	LoRTIA	mRNA	70176706	70179461	3	-	.	ID=tr126;transcript_id=tr126
NC_037328.1	LoRTIA	mRNA	70176706	70180133	12	-	.	ID=tr127;transcript_id=tr127
NC_037328.1	LoRTIA	mRNA	70176706	70180133	4	-	.	ID=tr128;transcript_id=tr128
NC_037328.1	LoRTIA	mRNA	70176706	70180133	3	-	.	ID=tr129;transcript_id=tr129
NC_037328.1	LoRTIA	mRNA	70176706	70180133	1	-	.	ID=tr130;transcript_id=tr130
NC_037328.1	LoRTIA	mRNA	70176706	70180133	1	-	.	ID=tr131;transcript_id=tr131
NC_037328.1	LoRTIA	exon	70177970	70178114	2	-	.	ID=id866;Parent=tr120;transcript_id=tr120
NC_037328.1	LoRTIA	exon	70177970	70178114	2	-	.	ID=id871;Parent=tr122;transcript_id=tr122
NC_037328.1	LoRTIA	exon	70177970	70178114	1	-	.	ID=id876;Parent=tr123;transcript_id=tr123
NC_037328.1	LoRTIA	exon	70177970	70178114	1	-	.	ID=id880;Parent=tr124;transcript_id=tr124
NC_037328.1	LoRTIA	exon	70177970	70178114	1	-	.	ID=id885;Parent=tr125;transcript_id=tr125
NC_037328.1	LoRTIA	exon	70177970	70178114	3	-	.	ID=id889;Parent=tr126;transcript_id=tr126
NC_037328.1	LoRTIA	exon	70177970	70178114	4	-	.	ID=id893;Parent=tr128;transcript_id=tr128
NC_037328.1	LoRTIA	exon	70177970	70178114	3	-	.	ID=id898;Parent=tr129;transcript_id=tr129
NC_037328.1	LoRTIA	exon	70177970	70178114	1	-	.	ID=id903;Parent=tr130;transcript_id=tr130
NC_037328.1	LoRTIA	exon	70177970	70178114	1	-	.	ID=id908;Parent=tr131;transcript_id=tr131
NC_037328.1	LoRTIA	exon	70179046	70179202	1	-	.	ID=id909;Parent=tr131;transcript_id=tr131
NC_037328.1	LoRTIA	exon	70179050	70179202	2	-	.	ID=id867;Parent=tr120;transcript_id=tr120
NC_037328.1	LoRTIA	exon	70179050	70179202	2	-	.	ID=id872;Parent=tr122;transcript_id=tr122
NC_037328.1	LoRTIA	exon	70179050	70179202	1	-	.	ID=id877;Parent=tr123;transcript_id=tr123
NC_037328.1	LoRTIA	exon	70179050	70179202	1	-	.	ID=id881;Parent=tr124;transcript_id=tr124
NC_037328.1	LoRTIA	exon	70179050	70179202	3	-	.	ID=id890;Parent=tr126;transcript_id=tr126
NC_037328.1	LoRTIA	exon	70179050	70179202	4	-	.	ID=id894;Parent=tr128;transcript_id=tr128
NC_037328.1	LoRTIA	exon	70179050	70179202	3	-	.	ID=id899;Parent=tr129;transcript_id=tr129
NC_037328.1	LoRTIA	exon	70179050	70179202	1	-	.	ID=id904;Parent=tr130;transcript_id=tr130
NC_037328.1	LoRTIA	exon	70179050	70179226	1	-	.	ID=id886;Parent=tr125;transcript_id=tr125
NC_037328.1	LoRTIA	exon	70179424	70179461	1	-	.	ID=id878;Parent=tr123;transcript_id=tr123
NC_037328.1	LoRTIA	exon	70179424	70179461	3	-	.	ID=id891;Parent=tr126;transcript_id=tr126
NC_037328.1	LoRTIA	exon	70179424	70179468	2	-	.	ID=id868;Parent=tr120;transcript_id=tr120
NC_037328.1	LoRTIA	exon	70179424	70179468	2	-	.	ID=id873;Parent=tr122;transcript_id=tr122
NC_037328.1	LoRTIA	exon	70179424	70179468	1	-	.	ID=id882;Parent=tr124;transcript_id=tr124
NC_037328.1	LoRTIA	exon	70179424	70179468	4	-	.	ID=id895;Parent=tr128;transcript_id=tr128
NC_037328.1	LoRTIA	exon	70179424	70179468	3	-	.	ID=id900;Parent=tr129;transcript_id=tr129
NC_037328.1	LoRTIA	exon	70179424	70179468	1	-	.	ID=id905;Parent=tr130;transcript_id=tr130
NC_037328.1	LoRTIA	exon	70179424	70179468	1	-	.	ID=id910;Parent=tr131;transcript_id=tr131
NC_037328.1	LoRTIA	exon	70180065	70180133	2	-	.	ID=id869;Parent=tr120;transcript_id=tr120
NC_037328.1	LoRTIA	exon	70180065	70180133	3	-	.	ID=id901;Parent=tr129;transcript_id=tr129
NC_037328.1	LoRTIA	exon	70180065	70180133	1	-	.	ID=id911;Parent=tr131;transcript_id=tr131
NC_037328.1	LoRTIA	exon	70180096	70180133	1	-	.	ID=id887;Parent=tr125;transcript_id=tr125
NC_037328.1	LoRTIA	exon	70180101	70180133	2	-	.	ID=id874;Parent=tr122;transcript_id=tr122
NC_037328.1	LoRTIA	exon	70180103	70180133	1	-	.	ID=id906;Parent=tr130;transcript_id=tr130
NC_037328.1	LoRTIA	exon	70180105	70180133	1	-	.	ID=id883;Parent=tr124;transcript_id=tr124
NC_037328.1	LoRTIA	exon	70180105	70180133	4	-	.	ID=id896;Parent=tr128;transcript_id=tr128
NC_037328.1	LoRTIA	exon	70340706	70343098	1	-	.	ID=id912;Parent=tr132;transcript_id=tr132
NC_037328.1	LoRTIA	mRNA	70340706	70372539	1	-	.	ID=tr132;transcript_id=tr132
NC_037328.1	LoRTIA	exon	70344959	70345085	1	-	.	ID=id913;Parent=tr132;transcript_id=tr132
NC_037328.1	LoRTIA	mRNA	70345635	70346053	1	-	.	ID=tr133;transcript_id=tr133
NC_037328.1	LoRTIA	exon	70349126	70349200	1	-	.	ID=id914;Parent=tr132;transcript_id=tr132
NC_037328.1	LoRTIA	exon	70350571	70350632	1	-	.	ID=id915;Parent=tr132;transcript_id=tr132
NC_037328.1	LoRTIA	exon	70351032	70351128	1	-	.	ID=id916;Parent=tr132;transcript_id=tr132
NC_037328.1	LoRTIA	exon	70354152	70354264	1	-	.	ID=id917;Parent=tr132;transcript_id=tr132
NC_037328.1	LoRTIA	exon	70360186	70360334	1	-	.	ID=id918;Parent=tr132;transcript_id=tr132
NC_037328.1	LoRTIA	exon	70367884	70368012	1	-	.	ID=id919;Parent=tr132;transcript_id=tr132
NC_037328.1	LoRTIA	exon	70372349	70372539	1	-	.	ID=id920;Parent=tr132;transcript_id=tr132
NC_037328.1	LoRTIA	exon	70650067	70653103	1	-	.	ID=id921;Parent=tr134;transcript_id=tr134
NC_037328.1	LoRTIA	mRNA	70650067	70679926	1	-	.	ID=tr134;transcript_id=tr134
NC_037328.1	LoRTIA	exon	70653670	70653810	1	-	.	ID=id922;Parent=tr134;transcript_id=tr134
NC_037328.1	LoRTIA	exon	70654910	70655131	1	-	.	ID=id923;Parent=tr134;transcript_id=tr134
NC_037328.1	LoRTIA	exon	70656659	70656740	1	-	.	ID=id924;Parent=tr134;transcript_id=tr134
NC_037328.1	LoRTIA	exon	70656963	70657021	1	-	.	ID=id925;Parent=tr134;transcript_id=tr134
NC_037328.1	LoRTIA	exon	70657758	70657825	1	-	.	ID=id926;Parent=tr134;transcript_id=tr134
NC_037328.1	LoRTIA	exon	70658783	70658846	1	-	.	ID=id927;Parent=tr134;transcript_id=tr134
NC_037328.1	LoRTIA	exon	70659069	70659154	1	-	.	ID=id928;Parent=tr134;transcript_id=tr134
NC_037328.1	LoRTIA	exon	70660704	70660823	1	-	.	ID=id929;Parent=tr134;transcript_id=tr134
NC_037328.1	LoRTIA	exon	70661529	70661686	1	-	.	ID=id930;Parent=tr134;transcript_id=tr134
NC_037328.1	LoRTIA	exon	70663336	70663475	1	-	.	ID=id931;Parent=tr134;transcript_id=tr134
NC_037328.1	LoRTIA	exon	70663845	70663943	1	-	.	ID=id932;Parent=tr134;transcript_id=tr134
NC_037328.1	LoRTIA	exon	70667319	70667432	1	-	.	ID=id933;Parent=tr134;transcript_id=tr134
NC_037328.1	LoRTIA	exon	70669907	70670015	1	-	.	ID=id934;Parent=tr134;transcript_id=tr134
NC_037328.1	LoRTIA	exon	70670397	70670546	1	-	.	ID=id935;Parent=tr134;transcript_id=tr134
NC_037328.1	LoRTIA	exon	70671835	70672042	1	-	.	ID=id936;Parent=tr134;transcript_id=tr134
NC_037328.1	LoRTIA	exon	70672535	70672745	1	-	.	ID=id937;Parent=tr134;transcript_id=tr134
NC_037328.1	LoRTIA	exon	70673284	70673342	1	-	.	ID=id938;Parent=tr134;transcript_id=tr134
NC_037328.1	LoRTIA	exon	70679868	70679926	1	-	.	ID=id939;Parent=tr134;transcript_id=tr134
NC_037328.1	LoRTIA	exon	71257597	71257854	1	+	.	ID=id940;Parent=tr135;transcript_id=tr135
NC_037328.1	LoRTIA	exon	71257597	71257854	1	+	.	ID=id954;Parent=tr136;transcript_id=tr136
NC_037328.1	LoRTIA	exon	71257597	71257854	1	+	.	ID=id962;Parent=tr137;transcript_id=tr137
NC_037328.1	LoRTIA	mRNA	71257597	71323875	1	+	.	ID=tr136;transcript_id=tr136
NC_037328.1	LoRTIA	mRNA	71257597	71343974	1	+	.	ID=tr137;transcript_id=tr137
NC_037328.1	LoRTIA	mRNA	71257597	71344682	1	+	.	ID=tr135;transcript_id=tr135
NC_037328.1	LoRTIA	exon	71301931	71302138	1	+	.	ID=id941;Parent=tr135;transcript_id=tr135
NC_037328.1	LoRTIA	exon	71301931	71302138	1	+	.	ID=id955;Parent=tr136;transcript_id=tr136
NC_037328.1	LoRTIA	exon	71301931	71302138	1	+	.	ID=id963;Parent=tr137;transcript_id=tr137
NC_037328.1	LoRTIA	exon	71316482	71316582	1	+	.	ID=id942;Parent=tr135;transcript_id=tr135
NC_037328.1	LoRTIA	exon	71316482	71316582	1	+	.	ID=id956;Parent=tr136;transcript_id=tr136
NC_037328.1	LoRTIA	exon	71316482	71316582	1	+	.	ID=id964;Parent=tr137;transcript_id=tr137
NC_037328.1	LoRTIA	exon	71316911	71317058	1	+	.	ID=id957;Parent=tr136;transcript_id=tr136
NC_037328.1	LoRTIA	exon	71316911	71317058	1	+	.	ID=id965;Parent=tr137;transcript_id=tr137
NC_037328.1	LoRTIA	exon	71316911	71317076	1	+	.	ID=id943;Parent=tr135;transcript_id=tr135
NC_037328.1	LoRTIA	exon	71318589	71318620	1	+	.	ID=id958;Parent=tr136;transcript_id=tr136
NC_037328.1	LoRTIA	exon	71318589	71318620	1	+	.	ID=id966;Parent=tr137;transcript_id=tr137
NC_037328.1	LoRTIA	exon	71319557	71319664	1	+	.	ID=id944;Parent=tr135;transcript_id=tr135
NC_037328.1	LoRTIA	exon	71319557	71319664	1	+	.	ID=id959;Parent=tr136;transcript_id=tr136
NC_037328.1	LoRTIA	exon	71319557	71319664	1	+	.	ID=id967;Parent=tr137;transcript_id=tr137
NC_037328.1	LoRTIA	exon	71322310	71322442	1	+	.	ID=id945;Parent=tr135;transcript_id=tr135
NC_037328.1	LoRTIA	exon	71322310	71322442	1	+	.	ID=id960;Parent=tr136;transcript_id=tr136
NC_037328.1	LoRTIA	exon	71322310	71322442	1	+	.	ID=id968;Parent=tr137;transcript_id=tr137
NC_037328.1	LoRTIA	exon	71323834	71323875	1	+	.	ID=id961;Parent=tr136;transcript_id=tr136
NC_037328.1	LoRTIA	exon	71323834	71323897	1	+	.	ID=id946;Parent=tr135;transcript_id=tr135
NC_037328.1	LoRTIA	exon	71323834	71323897	1	+	.	ID=id969;Parent=tr137;transcript_id=tr137
NC_037328.1	LoRTIA	exon	71325574	71325622	1	+	.	ID=id947;Parent=tr135;transcript_id=tr135
NC_037328.1	LoRTIA	exon	71325574	71325622	1	+	.	ID=id970;Parent=tr137;transcript_id=tr137
NC_037328.1	LoRTIA	exon	71326107	71326219	1	+	.	ID=id948;Parent=tr135;transcript_id=tr135
NC_037328.1	LoRTIA	exon	71326107	71326219	1	+	.	ID=id971;Parent=tr137;transcript_id=tr137
NC_037328.1	LoRTIA	exon	71327669	71327786	1	+	.	ID=id949;Parent=tr135;transcript_id=tr135
NC_037328.1	LoRTIA	exon	71327669	71327786	1	+	.	ID=id972;Parent=tr137;transcript_id=tr137
NC_037328.1	LoRTIA	exon	71329850	71329949	1	+	.	ID=id950;Parent=tr135;transcript_id=tr135
NC_037328.1	LoRTIA	exon	71329850	71329949	1	+	.	ID=id973;Parent=tr137;transcript_id=tr137
NC_037328.1	LoRTIA	exon	71332192	71332388	1	+	.	ID=id951;Parent=tr135;transcript_id=tr135
NC_037328.1	LoRTIA	exon	71332192	71332388	1	+	.	ID=id974;Parent=tr137;transcript_id=tr137
NC_037328.1	LoRTIA	exon	71341633	71341770	1	+	.	ID=id952;Parent=tr135;transcript_id=tr135
NC_037328.1	LoRTIA	exon	71341633	71341770	1	+	.	ID=id975;Parent=tr137;transcript_id=tr137
NC_037328.1	LoRTIA	exon	71342225	71343974	1	+	.	ID=id976;Parent=tr137;transcript_id=tr137
NC_037328.1	LoRTIA	exon	71342225	71344682	1	+	.	ID=id953;Parent=tr135;transcript_id=tr135
NC_037328.1	LoRTIA	exon	71403878	71405352	1	-	.	ID=id977;Parent=tr138;transcript_id=tr138
NC_037328.1	LoRTIA	mRNA	71403878	71410587	1	-	.	ID=tr138;transcript_id=tr138
NC_037328.1	LoRTIA	exon	71405102	71405352	2	-	.	ID=id981;Parent=tr139;transcript_id=tr139
NC_037328.1	LoRTIA	mRNA	71405102	71410602	2	-	.	ID=tr139;transcript_id=tr139
NC_037328.1	LoRTIA	exon	71405898	71406036	1	-	.	ID=id978;Parent=tr138;transcript_id=tr138
NC_037328.1	LoRTIA	exon	71405898	71406036	2	-	.	ID=id982;Parent=tr139;transcript_id=tr139
NC_037328.1	LoRTIA	exon	71408241	71408422	1	-	.	ID=id979;Parent=tr138;transcript_id=tr138
NC_037328.1	LoRTIA	exon	71408241	71408422	2	-	.	ID=id983;Parent=tr139;transcript_id=tr139
NC_037328.1	LoRTIA	exon	71410455	71410587	1	-	.	ID=id980;Parent=tr138;transcript_id=tr138
NC_037328.1	LoRTIA	exon	71410455	71410602	2	-	.	ID=id984;Parent=tr139;transcript_id=tr139
NC_037328.1	LoRTIA	mRNA	71410737	71411365	4	+	.	ID=tr140;transcript_id=tr140
NC_037328.1	LoRTIA	mRNA	71868302	71869009	34	+	.	ID=tr141;transcript_id=tr141
NC_037328.1	LoRTIA	exon	72100115	72100540	1	+	.	ID=id985;Parent=tr142;transcript_id=tr142
NC_037328.1	LoRTIA	mRNA	72100115	72120330	1	+	.	ID=tr142;transcript_id=tr142
NC_037328.1	LoRTIA	exon	72100148	72100540	1	+	.	ID=id991;Parent=tr143;transcript_id=tr143
NC_037328.1	LoRTIA	mRNA	72100148	72120330	1	+	.	ID=tr143;transcript_id=tr143
NC_037328.1	LoRTIA	exon	72108989	72109096	1	+	.	ID=id986;Parent=tr142;transcript_id=tr142
NC_037328.1	LoRTIA	exon	72108989	72109096	1	+	.	ID=id992;Parent=tr143;transcript_id=tr143
NC_037328.1	LoRTIA	exon	72111115	72111192	1	+	.	ID=id987;Parent=tr142;transcript_id=tr142
NC_037328.1	LoRTIA	exon	72111115	72111192	1	+	.	ID=id993;Parent=tr143;transcript_id=tr143
NC_037328.1	LoRTIA	exon	72111738	72111838	1	+	.	ID=id988;Parent=tr142;transcript_id=tr142
NC_037328.1	LoRTIA	exon	72111738	72111838	1	+	.	ID=id994;Parent=tr143;transcript_id=tr143
NC_037328.1	LoRTIA	exon	72116153	72116320	1	+	.	ID=id989;Parent=tr142;transcript_id=tr142
NC_037328.1	LoRTIA	exon	72116153	72116320	1	+	.	ID=id995;Parent=tr143;transcript_id=tr143
NC_037328.1	LoRTIA	exon	72117896	72120330	1	+	.	ID=id990;Parent=tr142;transcript_id=tr142
NC_037328.1	LoRTIA	exon	72117896	72120330	1	+	.	ID=id996;Parent=tr143;transcript_id=tr143
NC_037328.1	LoRTIA	exon	73362774	73363696	3	-	.	ID=id997;Parent=tr145;transcript_id=tr145
NC_037328.1	LoRTIA	mRNA	73362774	73365269	1	-	.	ID=tr144;transcript_id=tr144
NC_037328.1	LoRTIA	mRNA	73362774	73365269	3	-	.	ID=tr145;transcript_id=tr145
NC_037328.1	LoRTIA	exon	73362895	73363696	1	-	.	ID=id1001;Parent=tr146;transcript_id=tr146
NC_037328.1	LoRTIA	mRNA	73362895	73365269	1	-	.	ID=tr146;transcript_id=tr146
NC_037328.1	LoRTIA	exon	73364364	73364451	3	-	.	ID=id998;Parent=tr145;transcript_id=tr145
NC_037328.1	LoRTIA	exon	73364364	73364451	1	-	.	ID=id1002;Parent=tr146;transcript_id=tr146
NC_037328.1	LoRTIA	exon	73364689	73364784	3	-	.	ID=id999;Parent=tr145;transcript_id=tr145
NC_037328.1	LoRTIA	exon	73364689	73364784	1	-	.	ID=id1003;Parent=tr146;transcript_id=tr146
NC_037328.1	LoRTIA	exon	73364925	73365269	3	-	.	ID=id1000;Parent=tr145;transcript_id=tr145
NC_037328.1	LoRTIA	exon	73364925	73365269	1	-	.	ID=id1004;Parent=tr146;transcript_id=tr146
NC_037328.1	LoRTIA	exon	75926469	75927258	1	-	.	ID=id1005;Parent=tr147;transcript_id=tr147
NC_037328.1	LoRTIA	mRNA	75926469	76006021	1	-	.	ID=tr147;transcript_id=tr147
NC_037328.1	LoRTIA	exon	75929761	75929867	1	-	.	ID=id1006;Parent=tr147;transcript_id=tr147
NC_037328.1	LoRTIA	exon	75934045	75934124	1	-	.	ID=id1007;Parent=tr147;transcript_id=tr147
NC_037328.1	LoRTIA	exon	75936748	75936852	1	-	.	ID=id1008;Parent=tr147;transcript_id=tr147
NC_037328.1	LoRTIA	exon	75936938	75936982	1	-	.	ID=id1009;Parent=tr147;transcript_id=tr147
NC_037328.1	LoRTIA	exon	75942404	75942519	1	-	.	ID=id1010;Parent=tr147;transcript_id=tr147
NC_037328.1	LoRTIA	exon	75956109	75956226	1	-	.	ID=id1011;Parent=tr147;transcript_id=tr147
NC_037328.1	LoRTIA	exon	75967007	75967097	1	-	.	ID=id1012;Parent=tr147;transcript_id=tr147
NC_037328.1	LoRTIA	exon	75970302	75970428	1	-	.	ID=id1013;Parent=tr147;transcript_id=tr147
NC_037328.1	LoRTIA	exon	75971266	75971328	1	-	.	ID=id1014;Parent=tr147;transcript_id=tr147
NC_037328.1	LoRTIA	exon	76005732	76006021	1	-	.	ID=id1015;Parent=tr147;transcript_id=tr147
NC_037328.1	LoRTIA	mRNA	76416077	76416645	1	-	.	ID=tr149;transcript_id=tr149
NC_037328.1	LoRTIA	mRNA	76416077	76416995	3	-	.	ID=tr151;transcript_id=tr151
NC_037328.1	LoRTIA	mRNA	76416077	76417100	1	-	.	ID=tr150;transcript_id=tr150
NC_037328.1	LoRTIA	mRNA	76416077	76417137	1	-	.	ID=tr152;transcript_id=tr152
NC_037328.1	LoRTIA	mRNA	76416077	76417770	2	-	.	ID=tr153;transcript_id=tr153
NC_037328.1	LoRTIA	mRNA	76416077	76417842	256	-	.	ID=tr148;transcript_id=tr148
NC_037328.1	LoRTIA	mRNA	76416121	76417842	5	-	.	ID=tr154;transcript_id=tr154
NC_037328.1	LoRTIA	exon	77130195	77130830	2	+	.	ID=id1016;Parent=tr155;transcript_id=tr155
NC_037328.1	LoRTIA	mRNA	77130195	77308694	2	+	.	ID=tr155;transcript_id=tr155
NC_037328.1	LoRTIA	exon	77262554	77262706	2	+	.	ID=id1017;Parent=tr155;transcript_id=tr155
NC_037328.1	LoRTIA	exon	77264902	77265091	2	+	.	ID=id1018;Parent=tr155;transcript_id=tr155
NC_037328.1	LoRTIA	exon	77275199	77275330	2	+	.	ID=id1019;Parent=tr155;transcript_id=tr155
NC_037328.1	LoRTIA	exon	77277135	77277277	2	+	.	ID=id1020;Parent=tr155;transcript_id=tr155
NC_037328.1	LoRTIA	exon	77278130	77278219	2	+	.	ID=id1021;Parent=tr155;transcript_id=tr155
NC_037328.1	LoRTIA	exon	77280057	77280097	2	+	.	ID=id1022;Parent=tr155;transcript_id=tr155
NC_037328.1	LoRTIA	exon	77282405	77282499	2	+	.	ID=id1023;Parent=tr155;transcript_id=tr155
NC_037328.1	LoRTIA	exon	77289015	77289142	2	+	.	ID=id1024;Parent=tr155;transcript_id=tr155
NC_037328.1	LoRTIA	exon	77289933	77290028	2	+	.	ID=id1025;Parent=tr155;transcript_id=tr155
NC_037328.1	LoRTIA	exon	77290592	77290742	2	+	.	ID=id1026;Parent=tr155;transcript_id=tr155
NC_037328.1	LoRTIA	exon	77291621	77291738	2	+	.	ID=id1027;Parent=tr155;transcript_id=tr155
NC_037328.1	LoRTIA	exon	77292915	77292990	2	+	.	ID=id1028;Parent=tr155;transcript_id=tr155
NC_037328.1	LoRTIA	exon	77300381	77300521	2	+	.	ID=id1029;Parent=tr155;transcript_id=tr155
NC_037328.1	LoRTIA	exon	77308495	77308694	2	+	.	ID=id1030;Parent=tr155;transcript_id=tr155
NC_037328.1	LoRTIA	mRNA	77656318	77656558	1	+	.	ID=tr156;transcript_id=tr156
NC_037328.1	LoRTIA	exon	80452916	80453151	3	+	.	ID=id1031;Parent=tr157;transcript_id=tr157
NC_037328.1	LoRTIA	exon	80452916	80453151	1	+	.	ID=id1042;Parent=tr158;transcript_id=tr158
NC_037328.1	LoRTIA	mRNA	80452916	80467442	3	+	.	ID=tr157;transcript_id=tr157
NC_037328.1	LoRTIA	mRNA	80452916	80467442	1	+	.	ID=tr158;transcript_id=tr158
NC_037328.1	LoRTIA	exon	80454227	80454379	3	+	.	ID=id1032;Parent=tr157;transcript_id=tr157
NC_037328.1	LoRTIA	exon	80454227	80454379	1	+	.	ID=id1043;Parent=tr158;transcript_id=tr158
NC_037328.1	LoRTIA	exon	80457303	80457381	3	+	.	ID=id1033;Parent=tr157;transcript_id=tr157
NC_037328.1	LoRTIA	exon	80457303	80457381	1	+	.	ID=id1044;Parent=tr158;transcript_id=tr158
NC_037328.1	LoRTIA	exon	80461106	80461185	3	+	.	ID=id1034;Parent=tr157;transcript_id=tr157
NC_037328.1	LoRTIA	exon	80461106	80461185	1	+	.	ID=id1045;Parent=tr158;transcript_id=tr158
NC_037328.1	LoRTIA	exon	80462808	80462927	3	+	.	ID=id1035;Parent=tr157;transcript_id=tr157
NC_037328.1	LoRTIA	exon	80462808	80462927	1	+	.	ID=id1046;Parent=tr158;transcript_id=tr158
NC_037328.1	LoRTIA	exon	80465159	80465302	3	+	.	ID=id1036;Parent=tr157;transcript_id=tr157
NC_037328.1	LoRTIA	exon	80465159	80465302	1	+	.	ID=id1047;Parent=tr158;transcript_id=tr158
NC_037328.1	LoRTIA	exon	80465474	80465594	3	+	.	ID=id1037;Parent=tr157;transcript_id=tr157
NC_037328.1	LoRTIA	exon	80465474	80465594	1	+	.	ID=id1048;Parent=tr158;transcript_id=tr158
NC_037328.1	LoRTIA	exon	80466079	80466204	3	+	.	ID=id1038;Parent=tr157;transcript_id=tr157
NC_037328.1	LoRTIA	exon	80466079	80467197	1	+	.	ID=id1049;Parent=tr158;transcript_id=tr158
NC_037328.1	LoRTIA	exon	80466926	80467007	1	+	.	ID=id1051;Parent=tr159;transcript_id=tr159
NC_037328.1	LoRTIA	mRNA	80466926	80467442	1	+	.	ID=tr159;transcript_id=tr159
NC_037328.1	LoRTIA	exon	80466927	80467007	3	+	.	ID=id1039;Parent=tr157;transcript_id=tr157
NC_037328.1	LoRTIA	exon	80467081	80467197	3	+	.	ID=id1040;Parent=tr157;transcript_id=tr157
NC_037328.1	LoRTIA	exon	80467081	80467197	1	+	.	ID=id1052;Parent=tr159;transcript_id=tr159
NC_037328.1	LoRTIA	exon	80467287	80467442	3	+	.	ID=id1041;Parent=tr157;transcript_id=tr157
NC_037328.1	LoRTIA	exon	80467287	80467442	1	+	.	ID=id1050;Parent=tr158;transcript_id=tr158
NC_037328.1	LoRTIA	exon	80467287	80467442	1	+	.	ID=id1053;Parent=tr159;transcript_id=tr159
NC_037328.1	LoRTIA	exon	80467440	80468220	1	-	.	ID=id1054;Parent=tr160;transcript_id=tr160
NC_037328.1	LoRTIA	exon	80467440	80468220	1	-	.	ID=id1065;Parent=tr161;transcript_id=tr161
NC_037328.1	LoRTIA	exon	80467440	80468220	1	-	.	ID=id1091;Parent=tr164;transcript_id=tr164
NC_037328.1	LoRTIA	exon	80467440	80468220	1	-	.	ID=id1103;Parent=tr166;transcript_id=tr166
NC_037328.1	LoRTIA	exon	80467440	80468220	1	-	.	ID=id1115;Parent=tr167;transcript_id=tr167
NC_037328.1	LoRTIA	exon	80467440	80469041	1	-	.	ID=id1072;Parent=tr162;transcript_id=tr162
NC_037328.1	LoRTIA	exon	80467440	80469041	1	-	.	ID=id1080;Parent=tr163;transcript_id=tr163
NC_037328.1	LoRTIA	exon	80467440	80470399	1	-	.	ID=id1127;Parent=tr168;transcript_id=tr168
NC_037328.1	LoRTIA	mRNA	80467440	80473755	1	-	.	ID=tr160;transcript_id=tr160
NC_037328.1	LoRTIA	mRNA	80467440	80473755	1	-	.	ID=tr161;transcript_id=tr161
NC_037328.1	LoRTIA	mRNA	80467440	80473755	1	-	.	ID=tr162;transcript_id=tr162
NC_037328.1	LoRTIA	mRNA	80467440	80473755	1	-	.	ID=tr163;transcript_id=tr163
NC_037328.1	LoRTIA	mRNA	80467440	80473755	1	-	.	ID=tr164;transcript_id=tr164
NC_037328.1	LoRTIA	mRNA	80467440	80473755	1	-	.	ID=tr165;transcript_id=tr165
NC_037328.1	LoRTIA	mRNA	80467440	80473755	1	-	.	ID=tr166;transcript_id=tr166
NC_037328.1	LoRTIA	mRNA	80467440	80473755	1	-	.	ID=tr167;transcript_id=tr167
NC_037328.1	LoRTIA	mRNA	80467440	80473755	1	-	.	ID=tr168;transcript_id=tr168
NC_037328.1	LoRTIA	exon	80468931	80469041	1	-	.	ID=id1066;Parent=tr161;transcript_id=tr161
NC_037328.1	LoRTIA	exon	80468931	80469041	1	-	.	ID=id1092;Parent=tr164;transcript_id=tr164
NC_037328.1	LoRTIA	exon	80468931	80469041	1	-	.	ID=id1116;Parent=tr167;transcript_id=tr167
NC_037328.1	LoRTIA	exon	80468935	80469041	1	-	.	ID=id1104;Parent=tr166;transcript_id=tr166
NC_037328.1	LoRTIA	exon	80469476	80469555	1	-	.	ID=id1055;Parent=tr160;transcript_id=tr160
NC_037328.1	LoRTIA	exon	80469476	80469555	1	-	.	ID=id1067;Parent=tr161;transcript_id=tr161
NC_037328.1	LoRTIA	exon	80469476	80469555	1	-	.	ID=id1081;Parent=tr163;transcript_id=tr163
NC_037328.1	LoRTIA	exon	80469476	80469555	1	-	.	ID=id1093;Parent=tr164;transcript_id=tr164
NC_037328.1	LoRTIA	exon	80469476	80469555	1	-	.	ID=id1105;Parent=tr166;transcript_id=tr166
NC_037328.1	LoRTIA	exon	80469476	80469555	1	-	.	ID=id1117;Parent=tr167;transcript_id=tr167
NC_037328.1	LoRTIA	exon	80469476	80470017	1	-	.	ID=id1073;Parent=tr162;transcript_id=tr162
NC_037328.1	LoRTIA	exon	80469928	80470017	1	-	.	ID=id1056;Parent=tr160;transcript_id=tr160
NC_037328.1	LoRTIA	exon	80469928	80470017	1	-	.	ID=id1068;Parent=tr161;transcript_id=tr161
NC_037328.1	LoRTIA	exon	80469928	80470017	1	-	.	ID=id1082;Parent=tr163;transcript_id=tr163
NC_037328.1	LoRTIA	exon	80469928	80470017	1	-	.	ID=id1094;Parent=tr164;transcript_id=tr164
NC_037328.1	LoRTIA	exon	80469928	80470017	1	-	.	ID=id1106;Parent=tr166;transcript_id=tr166
NC_037328.1	LoRTIA	exon	80469928	80470017	1	-	.	ID=id1118;Parent=tr167;transcript_id=tr167
NC_037328.1	LoRTIA	exon	80470262	80470399	1	-	.	ID=id1057;Parent=tr160;transcript_id=tr160
NC_037328.1	LoRTIA	exon	80470262	80470399	1	-	.	ID=id1074;Parent=tr162;transcript_id=tr162
NC_037328.1	LoRTIA	exon	80470262	80470399	1	-	.	ID=id1083;Parent=tr163;transcript_id=tr163
NC_037328.1	LoRTIA	exon	80470262	80470399	1	-	.	ID=id1095;Parent=tr164;transcript_id=tr164
NC_037328.1	LoRTIA	exon	80470262	80470399	1	-	.	ID=id1107;Parent=tr166;transcript_id=tr166
NC_037328.1	LoRTIA	exon	80470262	80470399	1	-	.	ID=id1119;Parent=tr167;transcript_id=tr167
NC_037328.1	LoRTIA	exon	80470262	80472329	1	-	.	ID=id1069;Parent=tr161;transcript_id=tr161
NC_037328.1	LoRTIA	exon	80470700	80470843	1	-	.	ID=id1058;Parent=tr160;transcript_id=tr160
NC_037328.1	LoRTIA	exon	80470700	80470843	1	-	.	ID=id1075;Parent=tr162;transcript_id=tr162
NC_037328.1	LoRTIA	exon	80470700	80470843	1	-	.	ID=id1084;Parent=tr163;transcript_id=tr163
NC_037328.1	LoRTIA	exon	80470700	80470843	1	-	.	ID=id1096;Parent=tr164;transcript_id=tr164
NC_037328.1	LoRTIA	exon	80470700	80470843	1	-	.	ID=id1108;Parent=tr166;transcript_id=tr166
NC_037328.1	LoRTIA	exon	80470700	80470843	1	-	.	ID=id1120;Parent=tr167;transcript_id=tr167
NC_037328.1	LoRTIA	exon	80470700	80471431	1	-	.	ID=id1128;Parent=tr168;transcript_id=tr168
NC_037328.1	LoRTIA	exon	80471059	80471168	1	-	.	ID=id1059;Parent=tr160;transcript_id=tr160
NC_037328.1	LoRTIA	exon	80471059	80471168	1	-	.	ID=id1076;Parent=tr162;transcript_id=tr162
NC_037328.1	LoRTIA	exon	80471059	80471168	1	-	.	ID=id1085;Parent=tr163;transcript_id=tr163
NC_037328.1	LoRTIA	exon	80471059	80471168	1	-	.	ID=id1097;Parent=tr164;transcript_id=tr164
NC_037328.1	LoRTIA	exon	80471059	80471168	1	-	.	ID=id1109;Parent=tr166;transcript_id=tr166
NC_037328.1	LoRTIA	exon	80471059	80471168	1	-	.	ID=id1121;Parent=tr167;transcript_id=tr167
NC_037328.1	LoRTIA	exon	80471263	80471431	1	-	.	ID=id1060;Parent=tr160;transcript_id=tr160
NC_037328.1	LoRTIA	exon	80471263	80471431	1	-	.	ID=id1077;Parent=tr162;transcript_id=tr162
NC_037328.1	LoRTIA	exon	80471263	80471431	1	-	.	ID=id1086;Parent=tr163;transcript_id=tr163
NC_037328.1	LoRTIA	exon	80471263	80471431	1	-	.	ID=id1098;Parent=tr164;transcript_id=tr164
NC_037328.1	LoRTIA	exon	80471263	80471431	1	-	.	ID=id1110;Parent=tr166;transcript_id=tr166
NC_037328.1	LoRTIA	exon	80471263	80471431	1	-	.	ID=id1122;Parent=tr167;transcript_id=tr167
NC_037328.1	LoRTIA	exon	80472190	80472329	1	-	.	ID=id1061;Parent=tr160;transcript_id=tr160
NC_037328.1	LoRTIA	exon	80472190	80472329	1	-	.	ID=id1087;Parent=tr163;transcript_id=tr163
NC_037328.1	LoRTIA	exon	80472190	80472329	1	-	.	ID=id1099;Parent=tr164;transcript_id=tr164
NC_037328.1	LoRTIA	exon	80472190	80472329	1	-	.	ID=id1111;Parent=tr166;transcript_id=tr166
NC_037328.1	LoRTIA	exon	80472190	80472329	1	-	.	ID=id1123;Parent=tr167;transcript_id=tr167
NC_037328.1	LoRTIA	exon	80472622	80472754	1	-	.	ID=id1062;Parent=tr160;transcript_id=tr160
NC_037328.1	LoRTIA	exon	80472622	80472754	1	-	.	ID=id1088;Parent=tr163;transcript_id=tr163
NC_037328.1	LoRTIA	exon	80472622	80472754	1	-	.	ID=id1100;Parent=tr164;transcript_id=tr164
NC_037328.1	LoRTIA	exon	80472622	80472754	1	-	.	ID=id1112;Parent=tr166;transcript_id=tr166
NC_037328.1	LoRTIA	exon	80472622	80472754	1	-	.	ID=id1124;Parent=tr167;transcript_id=tr167
NC_037328.1	LoRTIA	exon	80472622	80472754	1	-	.	ID=id1129;Parent=tr168;transcript_id=tr168
NC_037328.1	LoRTIA	exon	80472622	80472887	1	-	.	ID=id1078;Parent=tr162;transcript_id=tr162
NC_037328.1	LoRTIA	exon	80472622	80472892	1	-	.	ID=id1070;Parent=tr161;transcript_id=tr161
NC_037328.1	LoRTIA	exon	80472844	80472889	1	-	.	ID=id1063;Parent=tr160;transcript_id=tr160
NC_037328.1	LoRTIA	exon	80472844	80472889	1	-	.	ID=id1089;Parent=tr163;transcript_id=tr163
NC_037328.1	LoRTIA	exon	80472844	80472889	1	-	.	ID=id1101;Parent=tr164;transcript_id=tr164
NC_037328.1	LoRTIA	exon	80472844	80472889	1	-	.	ID=id1113;Parent=tr166;transcript_id=tr166
NC_037328.1	LoRTIA	exon	80472844	80472889	1	-	.	ID=id1130;Parent=tr168;transcript_id=tr168
NC_037328.1	LoRTIA	exon	80472844	80472892	1	-	.	ID=id1125;Parent=tr167;transcript_id=tr167
NC_037328.1	LoRTIA	exon	80473693	80473755	1	-	.	ID=id1064;Parent=tr160;transcript_id=tr160
NC_037328.1	LoRTIA	exon	80473693	80473755	1	-	.	ID=id1071;Parent=tr161;transcript_id=tr161
NC_037328.1	LoRTIA	exon	80473693	80473755	1	-	.	ID=id1079;Parent=tr162;transcript_id=tr162
NC_037328.1	LoRTIA	exon	80473693	80473755	1	-	.	ID=id1090;Parent=tr163;transcript_id=tr163
NC_037328.1	LoRTIA	exon	80473693	80473755	1	-	.	ID=id1102;Parent=tr164;transcript_id=tr164
NC_037328.1	LoRTIA	exon	80473693	80473755	1	-	.	ID=id1114;Parent=tr166;transcript_id=tr166
NC_037328.1	LoRTIA	exon	80473693	80473755	1	-	.	ID=id1126;Parent=tr167;transcript_id=tr167
NC_037328.1	LoRTIA	exon	80473693	80473755	1	-	.	ID=id1131;Parent=tr168;transcript_id=tr168
NC_037328.1	LoRTIA	exon	81288263	81288451	1	+	.	ID=id1132;Parent=tr169;transcript_id=tr169
NC_037328.1	LoRTIA	exon	81288263	81288451	2	+	.	ID=id1141;Parent=tr170;transcript_id=tr170
NC_037328.1	LoRTIA	exon	81288263	81288451	1	+	.	ID=id1150;Parent=tr171;transcript_id=tr171
NC_037328.1	LoRTIA	mRNA	81288263	81307982	1	+	.	ID=tr171;transcript_id=tr171
NC_037328.1	LoRTIA	mRNA	81288263	81308567	2	+	.	ID=tr170;transcript_id=tr170
NC_037328.1	LoRTIA	mRNA	81288263	81308817	1	+	.	ID=tr169;transcript_id=tr169
NC_037328.1	LoRTIA	exon	81288290	81288451	4	+	.	ID=id1159;Parent=tr172;transcript_id=tr172
NC_037328.1	LoRTIA	exon	81288290	81288451	2	+	.	ID=id1168;Parent=tr173;transcript_id=tr173
NC_037328.1	LoRTIA	mRNA	81288290	81307982	2	+	.	ID=tr173;transcript_id=tr173
NC_037328.1	LoRTIA	mRNA	81288290	81308567	4	+	.	ID=tr172;transcript_id=tr172
NC_037328.1	LoRTIA	exon	81299736	81299869	1	+	.	ID=id1133;Parent=tr169;transcript_id=tr169
NC_037328.1	LoRTIA	exon	81299736	81299869	2	+	.	ID=id1142;Parent=tr170;transcript_id=tr170
NC_037328.1	LoRTIA	exon	81299736	81299869	1	+	.	ID=id1151;Parent=tr171;transcript_id=tr171
NC_037328.1	LoRTIA	exon	81299736	81299869	4	+	.	ID=id1160;Parent=tr172;transcript_id=tr172
NC_037328.1	LoRTIA	exon	81299736	81299869	2	+	.	ID=id1169;Parent=tr173;transcript_id=tr173
NC_037328.1	LoRTIA	exon	81300924	81301086	1	+	.	ID=id1134;Parent=tr169;transcript_id=tr169
NC_037328.1	LoRTIA	exon	81300924	81301086	2	+	.	ID=id1143;Parent=tr170;transcript_id=tr170
NC_037328.1	LoRTIA	exon	81300924	81301086	1	+	.	ID=id1152;Parent=tr171;transcript_id=tr171
NC_037328.1	LoRTIA	exon	81300924	81301086	4	+	.	ID=id1161;Parent=tr172;transcript_id=tr172
NC_037328.1	LoRTIA	exon	81300924	81301086	2	+	.	ID=id1170;Parent=tr173;transcript_id=tr173
NC_037328.1	LoRTIA	exon	81302409	81302597	1	+	.	ID=id1135;Parent=tr169;transcript_id=tr169
NC_037328.1	LoRTIA	exon	81302409	81302597	2	+	.	ID=id1144;Parent=tr170;transcript_id=tr170
NC_037328.1	LoRTIA	exon	81302409	81302597	1	+	.	ID=id1153;Parent=tr171;transcript_id=tr171
NC_037328.1	LoRTIA	exon	81302409	81302597	4	+	.	ID=id1162;Parent=tr172;transcript_id=tr172
NC_037328.1	LoRTIA	exon	81302409	81302597	2	+	.	ID=id1171;Parent=tr173;transcript_id=tr173
NC_037328.1	LoRTIA	exon	81304467	81304582	1	+	.	ID=id1136;Parent=tr169;transcript_id=tr169
NC_037328.1	LoRTIA	exon	81304467	81304582	2	+	.	ID=id1145;Parent=tr170;transcript_id=tr170
NC_037328.1	LoRTIA	exon	81304467	81304582	1	+	.	ID=id1154;Parent=tr171;transcript_id=tr171
NC_037328.1	LoRTIA	exon	81304467	81304582	4	+	.	ID=id1163;Parent=tr172;transcript_id=tr172
NC_037328.1	LoRTIA	exon	81304467	81304582	2	+	.	ID=id1172;Parent=tr173;transcript_id=tr173
NC_037328.1	LoRTIA	exon	81304889	81304972	1	+	.	ID=id1137;Parent=tr169;transcript_id=tr169
NC_037328.1	LoRTIA	exon	81304889	81304972	2	+	.	ID=id1146;Parent=tr170;transcript_id=tr170
NC_037328.1	LoRTIA	exon	81304889	81304972	1	+	.	ID=id1155;Parent=tr171;transcript_id=tr171
NC_037328.1	LoRTIA	exon	81304889	81304972	4	+	.	ID=id1164;Parent=tr172;transcript_id=tr172
NC_037328.1	LoRTIA	exon	81304889	81304972	2	+	.	ID=id1173;Parent=tr173;transcript_id=tr173
NC_037328.1	LoRTIA	exon	81306180	81306240	1	+	.	ID=id1177;Parent=tr174;transcript_id=tr174
NC_037328.1	LoRTIA	exon	81306180	81306240	1	+	.	ID=id1180;Parent=tr175;transcript_id=tr175
NC_037328.1	LoRTIA	mRNA	81306180	81307982	1	+	.	ID=tr175;transcript_id=tr175
NC_037328.1	LoRTIA	mRNA	81306180	81308817	1	+	.	ID=tr174;transcript_id=tr174
NC_037328.1	LoRTIA	exon	81306181	81306240	1	+	.	ID=id1138;Parent=tr169;transcript_id=tr169
NC_037328.1	LoRTIA	exon	81306181	81306240	2	+	.	ID=id1147;Parent=tr170;transcript_id=tr170
NC_037328.1	LoRTIA	exon	81306181	81306240	1	+	.	ID=id1156;Parent=tr171;transcript_id=tr171
NC_037328.1	LoRTIA	exon	81306181	81306240	4	+	.	ID=id1165;Parent=tr172;transcript_id=tr172
NC_037328.1	LoRTIA	exon	81306181	81306240	2	+	.	ID=id1174;Parent=tr173;transcript_id=tr173
NC_037328.1	LoRTIA	exon	81307010	81307083	1	+	.	ID=id1139;Parent=tr169;transcript_id=tr169
NC_037328.1	LoRTIA	exon	81307010	81307083	2	+	.	ID=id1148;Parent=tr170;transcript_id=tr170
NC_037328.1	LoRTIA	exon	81307010	81307083	1	+	.	ID=id1157;Parent=tr171;transcript_id=tr171
NC_037328.1	LoRTIA	exon	81307010	81307083	4	+	.	ID=id1166;Parent=tr172;transcript_id=tr172
NC_037328.1	LoRTIA	exon	81307010	81307083	2	+	.	ID=id1175;Parent=tr173;transcript_id=tr173
NC_037328.1	LoRTIA	exon	81307010	81307083	1	+	.	ID=id1178;Parent=tr174;transcript_id=tr174
NC_037328.1	LoRTIA	exon	81307010	81307083	1	+	.	ID=id1181;Parent=tr175;transcript_id=tr175
NC_037328.1	LoRTIA	exon	81307561	81307982	1	+	.	ID=id1158;Parent=tr171;transcript_id=tr171
NC_037328.1	LoRTIA	exon	81307561	81307982	2	+	.	ID=id1176;Parent=tr173;transcript_id=tr173
NC_037328.1	LoRTIA	exon	81307561	81307982	1	+	.	ID=id1182;Parent=tr175;transcript_id=tr175
NC_037328.1	LoRTIA	exon	81307561	81308567	2	+	.	ID=id1149;Parent=tr170;transcript_id=tr170
NC_037328.1	LoRTIA	exon	81307561	81308567	4	+	.	ID=id1167;Parent=tr172;transcript_id=tr172
NC_037328.1	LoRTIA	exon	81307561	81308817	1	+	.	ID=id1140;Parent=tr169;transcript_id=tr169
NC_037328.1	LoRTIA	exon	81307561	81308817	1	+	.	ID=id1179;Parent=tr174;transcript_id=tr174
NC_037328.1	LoRTIA	mRNA	82853762	82854316	6	-	.	ID=tr176;transcript_id=tr176
NC_037328.1	LoRTIA	exon	82853762	82854387	1	-	.	ID=id1183;Parent=tr177;transcript_id=tr177
NC_037328.1	LoRTIA	exon	82853762	82854387	1	-	.	ID=id1215;Parent=tr178;transcript_id=tr178
NC_037328.1	LoRTIA	exon	82853762	82854387	1	-	.	ID=id1247;Parent=tr179;transcript_id=tr179
NC_037328.1	LoRTIA	mRNA	82853762	82872678	1	-	.	ID=tr177;transcript_id=tr177
NC_037328.1	LoRTIA	mRNA	82853762	82872678	1	-	.	ID=tr179;transcript_id=tr179
NC_037328.1	LoRTIA	mRNA	82853762	82872740	1	-	.	ID=tr178;transcript_id=tr178
NC_037328.1	LoRTIA	exon	82857163	82857303	1	-	.	ID=id1184;Parent=tr177;transcript_id=tr177
NC_037328.1	LoRTIA	exon	82857163	82857303	1	-	.	ID=id1216;Parent=tr178;transcript_id=tr178
NC_037328.1	LoRTIA	exon	82857163	82857303	1	-	.	ID=id1248;Parent=tr179;transcript_id=tr179
NC_037328.1	LoRTIA	exon	82857419	82857500	1	-	.	ID=id1185;Parent=tr177;transcript_id=tr177
NC_037328.1	LoRTIA	exon	82857419	82857500	1	-	.	ID=id1217;Parent=tr178;transcript_id=tr178
NC_037328.1	LoRTIA	exon	82857419	82857500	1	-	.	ID=id1249;Parent=tr179;transcript_id=tr179
NC_037328.1	LoRTIA	exon	82857634	82857768	1	-	.	ID=id1186;Parent=tr177;transcript_id=tr177
NC_037328.1	LoRTIA	exon	82857634	82857768	1	-	.	ID=id1218;Parent=tr178;transcript_id=tr178
NC_037328.1	LoRTIA	exon	82857634	82857768	1	-	.	ID=id1250;Parent=tr179;transcript_id=tr179
NC_037328.1	LoRTIA	exon	82857881	82857979	1	-	.	ID=id1187;Parent=tr177;transcript_id=tr177
NC_037328.1	LoRTIA	exon	82857881	82857979	1	-	.	ID=id1219;Parent=tr178;transcript_id=tr178
NC_037328.1	LoRTIA	exon	82857881	82857979	1	-	.	ID=id1251;Parent=tr179;transcript_id=tr179
NC_037328.1	LoRTIA	exon	82859456	82859537	1	-	.	ID=id1188;Parent=tr177;transcript_id=tr177
NC_037328.1	LoRTIA	exon	82859456	82859537	1	-	.	ID=id1220;Parent=tr178;transcript_id=tr178
NC_037328.1	LoRTIA	exon	82859456	82859537	1	-	.	ID=id1252;Parent=tr179;transcript_id=tr179
NC_037328.1	LoRTIA	exon	82859691	82859816	1	-	.	ID=id1189;Parent=tr177;transcript_id=tr177
NC_037328.1	LoRTIA	exon	82859691	82859816	1	-	.	ID=id1221;Parent=tr178;transcript_id=tr178
NC_037328.1	LoRTIA	exon	82859691	82859816	1	-	.	ID=id1253;Parent=tr179;transcript_id=tr179
NC_037328.1	LoRTIA	exon	82860454	82860626	1	-	.	ID=id1190;Parent=tr177;transcript_id=tr177
NC_037328.1	LoRTIA	exon	82860454	82860626	1	-	.	ID=id1222;Parent=tr178;transcript_id=tr178
NC_037328.1	LoRTIA	exon	82860454	82860626	1	-	.	ID=id1254;Parent=tr179;transcript_id=tr179
NC_037328.1	LoRTIA	exon	82860748	82860866	1	-	.	ID=id1191;Parent=tr177;transcript_id=tr177
NC_037328.1	LoRTIA	exon	82860748	82860866	1	-	.	ID=id1223;Parent=tr178;transcript_id=tr178
NC_037328.1	LoRTIA	exon	82860748	82860866	1	-	.	ID=id1255;Parent=tr179;transcript_id=tr179
NC_037328.1	LoRTIA	exon	82861007	82861239	1	-	.	ID=id1192;Parent=tr177;transcript_id=tr177
NC_037328.1	LoRTIA	exon	82861007	82861239	1	-	.	ID=id1224;Parent=tr178;transcript_id=tr178
NC_037328.1	LoRTIA	exon	82861007	82861239	1	-	.	ID=id1256;Parent=tr179;transcript_id=tr179
NC_037328.1	LoRTIA	exon	82861468	82861570	1	-	.	ID=id1193;Parent=tr177;transcript_id=tr177
NC_037328.1	LoRTIA	exon	82861468	82861570	1	-	.	ID=id1225;Parent=tr178;transcript_id=tr178
NC_037328.1	LoRTIA	exon	82861468	82861570	1	-	.	ID=id1257;Parent=tr179;transcript_id=tr179
NC_037328.1	LoRTIA	exon	82861766	82861868	1	-	.	ID=id1194;Parent=tr177;transcript_id=tr177
NC_037328.1	LoRTIA	exon	82861766	82861868	1	-	.	ID=id1226;Parent=tr178;transcript_id=tr178
NC_037328.1	LoRTIA	exon	82861766	82861868	1	-	.	ID=id1258;Parent=tr179;transcript_id=tr179
NC_037328.1	LoRTIA	exon	82862453	82862553	1	-	.	ID=id1195;Parent=tr177;transcript_id=tr177
NC_037328.1	LoRTIA	exon	82862453	82862553	1	-	.	ID=id1227;Parent=tr178;transcript_id=tr178
NC_037328.1	LoRTIA	exon	82862453	82862553	1	-	.	ID=id1259;Parent=tr179;transcript_id=tr179
NC_037328.1	LoRTIA	exon	82862755	82862914	1	-	.	ID=id1196;Parent=tr177;transcript_id=tr177
NC_037328.1	LoRTIA	exon	82862755	82862914	1	-	.	ID=id1228;Parent=tr178;transcript_id=tr178
NC_037328.1	LoRTIA	exon	82862755	82862914	1	-	.	ID=id1260;Parent=tr179;transcript_id=tr179
NC_037328.1	LoRTIA	exon	82863032	82863136	1	-	.	ID=id1197;Parent=tr177;transcript_id=tr177
NC_037328.1	LoRTIA	exon	82863032	82863136	1	-	.	ID=id1229;Parent=tr178;transcript_id=tr178
NC_037328.1	LoRTIA	exon	82863032	82863136	1	-	.	ID=id1261;Parent=tr179;transcript_id=tr179
NC_037328.1	LoRTIA	exon	82863329	82863565	1	-	.	ID=id1198;Parent=tr177;transcript_id=tr177
NC_037328.1	LoRTIA	exon	82863329	82863565	1	-	.	ID=id1230;Parent=tr178;transcript_id=tr178
NC_037328.1	LoRTIA	exon	82863329	82863565	1	-	.	ID=id1262;Parent=tr179;transcript_id=tr179
NC_037328.1	LoRTIA	exon	82863773	82863919	1	-	.	ID=id1199;Parent=tr177;transcript_id=tr177
NC_037328.1	LoRTIA	exon	82863773	82863919	1	-	.	ID=id1231;Parent=tr178;transcript_id=tr178
NC_037328.1	LoRTIA	exon	82863773	82863919	1	-	.	ID=id1263;Parent=tr179;transcript_id=tr179
NC_037328.1	LoRTIA	exon	82864146	82864343	1	-	.	ID=id1200;Parent=tr177;transcript_id=tr177
NC_037328.1	LoRTIA	exon	82864146	82864343	1	-	.	ID=id1232;Parent=tr178;transcript_id=tr178
NC_037328.1	LoRTIA	exon	82864146	82864343	1	-	.	ID=id1264;Parent=tr179;transcript_id=tr179
NC_037328.1	LoRTIA	exon	82864534	82864719	1	-	.	ID=id1201;Parent=tr177;transcript_id=tr177
NC_037328.1	LoRTIA	exon	82864534	82864719	1	-	.	ID=id1265;Parent=tr179;transcript_id=tr179
NC_037328.1	LoRTIA	exon	82864534	82864722	1	-	.	ID=id1233;Parent=tr178;transcript_id=tr178
NC_037328.1	LoRTIA	exon	82864868	82865026	1	-	.	ID=id1202;Parent=tr177;transcript_id=tr177
NC_037328.1	LoRTIA	exon	82864868	82865026	1	-	.	ID=id1234;Parent=tr178;transcript_id=tr178
NC_037328.1	LoRTIA	exon	82864868	82865026	1	-	.	ID=id1266;Parent=tr179;transcript_id=tr179
NC_037328.1	LoRTIA	exon	82865155	82865288	1	-	.	ID=id1203;Parent=tr177;transcript_id=tr177
NC_037328.1	LoRTIA	exon	82865155	82865288	1	-	.	ID=id1235;Parent=tr178;transcript_id=tr178
NC_037328.1	LoRTIA	exon	82865155	82865288	1	-	.	ID=id1267;Parent=tr179;transcript_id=tr179
NC_037328.1	LoRTIA	exon	82865380	82865566	1	-	.	ID=id1204;Parent=tr177;transcript_id=tr177
NC_037328.1	LoRTIA	exon	82865380	82865566	1	-	.	ID=id1236;Parent=tr178;transcript_id=tr178
NC_037328.1	LoRTIA	exon	82865380	82865566	1	-	.	ID=id1268;Parent=tr179;transcript_id=tr179
NC_037328.1	LoRTIA	exon	82865659	82865747	1	-	.	ID=id1205;Parent=tr177;transcript_id=tr177
NC_037328.1	LoRTIA	exon	82865659	82865747	1	-	.	ID=id1237;Parent=tr178;transcript_id=tr178
NC_037328.1	LoRTIA	exon	82865659	82865747	1	-	.	ID=id1269;Parent=tr179;transcript_id=tr179
NC_037328.1	LoRTIA	exon	82866008	82866829	1	-	.	ID=id1206;Parent=tr177;transcript_id=tr177
NC_037328.1	LoRTIA	exon	82866008	82866829	1	-	.	ID=id1238;Parent=tr178;transcript_id=tr178
NC_037328.1	LoRTIA	exon	82866008	82866829	1	-	.	ID=id1270;Parent=tr179;transcript_id=tr179
NC_037328.1	LoRTIA	exon	82867085	82867151	1	-	.	ID=id1207;Parent=tr177;transcript_id=tr177
NC_037328.1	LoRTIA	exon	82867085	82867151	1	-	.	ID=id1239;Parent=tr178;transcript_id=tr178
NC_037328.1	LoRTIA	exon	82867085	82867151	1	-	.	ID=id1271;Parent=tr179;transcript_id=tr179
NC_037328.1	LoRTIA	exon	82867349	82867441	1	-	.	ID=id1208;Parent=tr177;transcript_id=tr177
NC_037328.1	LoRTIA	exon	82867349	82867441	1	-	.	ID=id1240;Parent=tr178;transcript_id=tr178
NC_037328.1	LoRTIA	exon	82867349	82867441	1	-	.	ID=id1272;Parent=tr179;transcript_id=tr179
NC_037328.1	LoRTIA	exon	82868241	82868353	1	-	.	ID=id1209;Parent=tr177;transcript_id=tr177
NC_037328.1	LoRTIA	exon	82868241	82868353	1	-	.	ID=id1241;Parent=tr178;transcript_id=tr178
NC_037328.1	LoRTIA	exon	82868241	82868353	1	-	.	ID=id1273;Parent=tr179;transcript_id=tr179
NC_037328.1	LoRTIA	exon	82869425	82869524	1	-	.	ID=id1210;Parent=tr177;transcript_id=tr177
NC_037328.1	LoRTIA	exon	82869425	82869524	1	-	.	ID=id1242;Parent=tr178;transcript_id=tr178
NC_037328.1	LoRTIA	exon	82869425	82869524	1	-	.	ID=id1274;Parent=tr179;transcript_id=tr179
NC_037328.1	LoRTIA	exon	82869757	82869933	1	-	.	ID=id1211;Parent=tr177;transcript_id=tr177
NC_037328.1	LoRTIA	exon	82869757	82869933	1	-	.	ID=id1243;Parent=tr178;transcript_id=tr178
NC_037328.1	LoRTIA	exon	82869757	82869933	1	-	.	ID=id1275;Parent=tr179;transcript_id=tr179
NC_037328.1	LoRTIA	exon	82871039	82871125	1	-	.	ID=id1276;Parent=tr179;transcript_id=tr179
NC_037328.1	LoRTIA	exon	82871418	82871511	1	-	.	ID=id1212;Parent=tr177;transcript_id=tr177
NC_037328.1	LoRTIA	exon	82871418	82871511	1	-	.	ID=id1244;Parent=tr178;transcript_id=tr178
NC_037328.1	LoRTIA	exon	82871418	82871511	1	-	.	ID=id1277;Parent=tr179;transcript_id=tr179
NC_037328.1	LoRTIA	exon	82871733	82871789	1	-	.	ID=id1213;Parent=tr177;transcript_id=tr177
NC_037328.1	LoRTIA	exon	82871733	82871789	1	-	.	ID=id1245;Parent=tr178;transcript_id=tr178
NC_037328.1	LoRTIA	exon	82871733	82871789	1	-	.	ID=id1278;Parent=tr179;transcript_id=tr179
NC_037328.1	LoRTIA	exon	82872610	82872678	1	-	.	ID=id1214;Parent=tr177;transcript_id=tr177
NC_037328.1	LoRTIA	exon	82872610	82872678	1	-	.	ID=id1279;Parent=tr179;transcript_id=tr179
NC_037328.1	LoRTIA	exon	82872610	82872740	1	-	.	ID=id1246;Parent=tr178;transcript_id=tr178
NC_037328.1	LoRTIA	exon	82878896	82879231	1	-	.	ID=id1280;Parent=tr180;transcript_id=tr180
NC_037328.1	LoRTIA	exon	82878896	82879231	1	-	.	ID=id1300;Parent=tr181;transcript_id=tr181
NC_037328.1	LoRTIA	exon	82878896	82879231	1	-	.	ID=id1320;Parent=tr182;transcript_id=tr182
NC_037328.1	LoRTIA	exon	82878896	82879231	1	-	.	ID=id1341;Parent=tr183;transcript_id=tr183
NC_037328.1	LoRTIA	exon	82878896	82879231	1	-	.	ID=id1362;Parent=tr184;transcript_id=tr184
NC_037328.1	LoRTIA	exon	82878896	82879231	1	-	.	ID=id1381;Parent=tr185;transcript_id=tr185
NC_037328.1	LoRTIA	mRNA	82878896	82888214	1	-	.	ID=tr180;transcript_id=tr180
NC_037328.1	LoRTIA	mRNA	82878896	82888214	1	-	.	ID=tr181;transcript_id=tr181
NC_037328.1	LoRTIA	mRNA	82878896	82888214	1	-	.	ID=tr182;transcript_id=tr182
NC_037328.1	LoRTIA	mRNA	82878896	82888214	1	-	.	ID=tr183;transcript_id=tr183
NC_037328.1	LoRTIA	mRNA	82878896	82888214	1	-	.	ID=tr184;transcript_id=tr184
NC_037328.1	LoRTIA	mRNA	82878896	82888214	1	-	.	ID=tr185;transcript_id=tr185
NC_037328.1	LoRTIA	exon	82879379	82879497	1	-	.	ID=id1281;Parent=tr180;transcript_id=tr180
NC_037328.1	LoRTIA	exon	82879379	82879497	1	-	.	ID=id1301;Parent=tr181;transcript_id=tr181
NC_037328.1	LoRTIA	exon	82879379	82879497	1	-	.	ID=id1321;Parent=tr182;transcript_id=tr182
NC_037328.1	LoRTIA	exon	82879379	82879497	1	-	.	ID=id1342;Parent=tr183;transcript_id=tr183
NC_037328.1	LoRTIA	exon	82879379	82879497	1	-	.	ID=id1382;Parent=tr185;transcript_id=tr185
NC_037328.1	LoRTIA	exon	82879379	82880355	1	-	.	ID=id1363;Parent=tr184;transcript_id=tr184
NC_037328.1	LoRTIA	exon	82879919	82880045	1	-	.	ID=id1282;Parent=tr180;transcript_id=tr180
NC_037328.1	LoRTIA	exon	82879919	82880045	1	-	.	ID=id1302;Parent=tr181;transcript_id=tr181
NC_037328.1	LoRTIA	exon	82879919	82880045	1	-	.	ID=id1322;Parent=tr182;transcript_id=tr182
NC_037328.1	LoRTIA	exon	82879919	82880045	1	-	.	ID=id1343;Parent=tr183;transcript_id=tr183
NC_037328.1	LoRTIA	exon	82879919	82880045	1	-	.	ID=id1383;Parent=tr185;transcript_id=tr185
NC_037328.1	LoRTIA	exon	82880261	82880355	1	-	.	ID=id1283;Parent=tr180;transcript_id=tr180
NC_037328.1	LoRTIA	exon	82880261	82880355	1	-	.	ID=id1303;Parent=tr181;transcript_id=tr181
NC_037328.1	LoRTIA	exon	82880261	82880355	1	-	.	ID=id1323;Parent=tr182;transcript_id=tr182
NC_037328.1	LoRTIA	exon	82880261	82880355	1	-	.	ID=id1344;Parent=tr183;transcript_id=tr183
NC_037328.1	LoRTIA	exon	82880261	82880355	1	-	.	ID=id1384;Parent=tr185;transcript_id=tr185
NC_037328.1	LoRTIA	exon	82880441	82880613	1	-	.	ID=id1304;Parent=tr181;transcript_id=tr181
NC_037328.1	LoRTIA	exon	82880445	82880613	1	-	.	ID=id1284;Parent=tr180;transcript_id=tr180
NC_037328.1	LoRTIA	exon	82880445	82880613	1	-	.	ID=id1324;Parent=tr182;transcript_id=tr182
NC_037328.1	LoRTIA	exon	82880445	82880613	1	-	.	ID=id1345;Parent=tr183;transcript_id=tr183
NC_037328.1	LoRTIA	exon	82880445	82880613	1	-	.	ID=id1364;Parent=tr184;transcript_id=tr184
NC_037328.1	LoRTIA	exon	82880445	82880613	1	-	.	ID=id1385;Parent=tr185;transcript_id=tr185
NC_037328.1	LoRTIA	exon	82880821	82880904	1	-	.	ID=id1285;Parent=tr180;transcript_id=tr180
NC_037328.1	LoRTIA	exon	82880821	82880904	1	-	.	ID=id1305;Parent=tr181;transcript_id=tr181
NC_037328.1	LoRTIA	exon	82880821	82880904	1	-	.	ID=id1325;Parent=tr182;transcript_id=tr182
NC_037328.1	LoRTIA	exon	82880821	82880904	1	-	.	ID=id1346;Parent=tr183;transcript_id=tr183
NC_037328.1	LoRTIA	exon	82880821	82880904	1	-	.	ID=id1365;Parent=tr184;transcript_id=tr184
NC_037328.1	LoRTIA	exon	82880821	82880904	1	-	.	ID=id1386;Parent=tr185;transcript_id=tr185
NC_037328.1	LoRTIA	exon	82881141	82881286	1	-	.	ID=id1286;Parent=tr180;transcript_id=tr180
NC_037328.1	LoRTIA	exon	82881141	82881286	1	-	.	ID=id1306;Parent=tr181;transcript_id=tr181
NC_037328.1	LoRTIA	exon	82881141	82881286	1	-	.	ID=id1326;Parent=tr182;transcript_id=tr182
NC_037328.1	LoRTIA	exon	82881141	82881286	1	-	.	ID=id1347;Parent=tr183;transcript_id=tr183
NC_037328.1	LoRTIA	exon	82881141	82881286	1	-	.	ID=id1366;Parent=tr184;transcript_id=tr184
NC_037328.1	LoRTIA	exon	82881141	82881286	1	-	.	ID=id1387;Parent=tr185;transcript_id=tr185
NC_037328.1	LoRTIA	exon	82881447	82881552	1	-	.	ID=id1327;Parent=tr182;transcript_id=tr182
NC_037328.1	LoRTIA	exon	82881451	82881552	1	-	.	ID=id1287;Parent=tr180;transcript_id=tr180
NC_037328.1	LoRTIA	exon	82881451	82881552	1	-	.	ID=id1307;Parent=tr181;transcript_id=tr181
NC_037328.1	LoRTIA	exon	82881451	82881552	1	-	.	ID=id1348;Parent=tr183;transcript_id=tr183
NC_037328.1	LoRTIA	exon	82881451	82881552	1	-	.	ID=id1367;Parent=tr184;transcript_id=tr184
NC_037328.1	LoRTIA	exon	82881451	82881552	1	-	.	ID=id1388;Parent=tr185;transcript_id=tr185
NC_037328.1	LoRTIA	exon	82881678	82881840	1	-	.	ID=id1288;Parent=tr180;transcript_id=tr180
NC_037328.1	LoRTIA	exon	82881678	82881840	1	-	.	ID=id1308;Parent=tr181;transcript_id=tr181
NC_037328.1	LoRTIA	exon	82881678	82881840	1	-	.	ID=id1328;Parent=tr182;transcript_id=tr182
NC_037328.1	LoRTIA	exon	82881678	82881840	1	-	.	ID=id1349;Parent=tr183;transcript_id=tr183
NC_037328.1	LoRTIA	exon	82881678	82881840	1	-	.	ID=id1368;Parent=tr184;transcript_id=tr184
NC_037328.1	LoRTIA	exon	82881678	82881840	1	-	.	ID=id1389;Parent=tr185;transcript_id=tr185
NC_037328.1	LoRTIA	exon	82883159	82883246	1	-	.	ID=id1289;Parent=tr180;transcript_id=tr180
NC_037328.1	LoRTIA	exon	82883159	82883246	1	-	.	ID=id1329;Parent=tr182;transcript_id=tr182
NC_037328.1	LoRTIA	exon	82883159	82883246	1	-	.	ID=id1350;Parent=tr183;transcript_id=tr183
NC_037328.1	LoRTIA	exon	82883159	82883246	1	-	.	ID=id1369;Parent=tr184;transcript_id=tr184
NC_037328.1	LoRTIA	exon	82883159	82883246	1	-	.	ID=id1390;Parent=tr185;transcript_id=tr185
NC_037328.1	LoRTIA	exon	82883159	82883582	1	-	.	ID=id1309;Parent=tr181;transcript_id=tr181
NC_037328.1	LoRTIA	exon	82883455	82883582	1	-	.	ID=id1290;Parent=tr180;transcript_id=tr180
NC_037328.1	LoRTIA	exon	82883455	82883582	1	-	.	ID=id1330;Parent=tr182;transcript_id=tr182
NC_037328.1	LoRTIA	exon	82883455	82883582	1	-	.	ID=id1351;Parent=tr183;transcript_id=tr183
NC_037328.1	LoRTIA	exon	82883455	82883582	1	-	.	ID=id1370;Parent=tr184;transcript_id=tr184
NC_037328.1	LoRTIA	exon	82883455	82883582	1	-	.	ID=id1391;Parent=tr185;transcript_id=tr185
NC_037328.1	LoRTIA	exon	82883780	82883886	1	-	.	ID=id1291;Parent=tr180;transcript_id=tr180
NC_037328.1	LoRTIA	exon	82883780	82883886	1	-	.	ID=id1310;Parent=tr181;transcript_id=tr181
NC_037328.1	LoRTIA	exon	82883780	82883886	1	-	.	ID=id1331;Parent=tr182;transcript_id=tr182
NC_037328.1	LoRTIA	exon	82883780	82883886	1	-	.	ID=id1352;Parent=tr183;transcript_id=tr183
NC_037328.1	LoRTIA	exon	82883780	82883886	1	-	.	ID=id1371;Parent=tr184;transcript_id=tr184
NC_037328.1	LoRTIA	exon	82883780	82883886	1	-	.	ID=id1392;Parent=tr185;transcript_id=tr185
NC_037328.1	LoRTIA	exon	82884034	82884180	1	-	.	ID=id1292;Parent=tr180;transcript_id=tr180
NC_037328.1	LoRTIA	exon	82884034	82884180	1	-	.	ID=id1311;Parent=tr181;transcript_id=tr181
NC_037328.1	LoRTIA	exon	82884034	82884180	1	-	.	ID=id1332;Parent=tr182;transcript_id=tr182
NC_037328.1	LoRTIA	exon	82884034	82884180	1	-	.	ID=id1353;Parent=tr183;transcript_id=tr183
NC_037328.1	LoRTIA	exon	82884034	82884180	1	-	.	ID=id1372;Parent=tr184;transcript_id=tr184
NC_037328.1	LoRTIA	exon	82884034	82884180	1	-	.	ID=id1393;Parent=tr185;transcript_id=tr185
NC_037328.1	LoRTIA	exon	82884423	82884483	1	-	.	ID=id1293;Parent=tr180;transcript_id=tr180
NC_037328.1	LoRTIA	exon	82884423	82884483	1	-	.	ID=id1312;Parent=tr181;transcript_id=tr181
NC_037328.1	LoRTIA	exon	82884423	82884483	1	-	.	ID=id1333;Parent=tr182;transcript_id=tr182
NC_037328.1	LoRTIA	exon	82884423	82884483	1	-	.	ID=id1354;Parent=tr183;transcript_id=tr183
NC_037328.1	LoRTIA	exon	82884423	82884483	1	-	.	ID=id1373;Parent=tr184;transcript_id=tr184
NC_037328.1	LoRTIA	exon	82884423	82884483	1	-	.	ID=id1394;Parent=tr185;transcript_id=tr185
NC_037328.1	LoRTIA	exon	82884662	82884806	1	-	.	ID=id1294;Parent=tr180;transcript_id=tr180
NC_037328.1	LoRTIA	exon	82884662	82884806	1	-	.	ID=id1313;Parent=tr181;transcript_id=tr181
NC_037328.1	LoRTIA	exon	82884662	82884806	1	-	.	ID=id1334;Parent=tr182;transcript_id=tr182
NC_037328.1	LoRTIA	exon	82884662	82884806	1	-	.	ID=id1355;Parent=tr183;transcript_id=tr183
NC_037328.1	LoRTIA	exon	82884662	82884806	1	-	.	ID=id1374;Parent=tr184;transcript_id=tr184
NC_037328.1	LoRTIA	exon	82884662	82884806	1	-	.	ID=id1395;Parent=tr185;transcript_id=tr185
NC_037328.1	LoRTIA	exon	82884945	82885107	1	-	.	ID=id1396;Parent=tr185;transcript_id=tr185
NC_037328.1	LoRTIA	exon	82884949	82885107	1	-	.	ID=id1314;Parent=tr181;transcript_id=tr181
NC_037328.1	LoRTIA	exon	82884949	82885107	1	-	.	ID=id1335;Parent=tr182;transcript_id=tr182
NC_037328.1	LoRTIA	exon	82884949	82885107	1	-	.	ID=id1356;Parent=tr183;transcript_id=tr183
NC_037328.1	LoRTIA	exon	82884949	82885107	1	-	.	ID=id1375;Parent=tr184;transcript_id=tr184
NC_037328.1	LoRTIA	exon	82884951	82885868	1	-	.	ID=id1295;Parent=tr180;transcript_id=tr180
NC_037328.1	LoRTIA	exon	82885644	82885868	1	-	.	ID=id1315;Parent=tr181;transcript_id=tr181
NC_037328.1	LoRTIA	exon	82885644	82885868	1	-	.	ID=id1336;Parent=tr182;transcript_id=tr182
NC_037328.1	LoRTIA	exon	82885644	82885868	1	-	.	ID=id1357;Parent=tr183;transcript_id=tr183
NC_037328.1	LoRTIA	exon	82885644	82885868	1	-	.	ID=id1376;Parent=tr184;transcript_id=tr184
NC_037328.1	LoRTIA	exon	82885644	82885868	1	-	.	ID=id1397;Parent=tr185;transcript_id=tr185
NC_037328.1	LoRTIA	exon	82886034	82886155	1	-	.	ID=id1296;Parent=tr180;transcript_id=tr180
NC_037328.1	LoRTIA	exon	82886034	82886155	1	-	.	ID=id1316;Parent=tr181;transcript_id=tr181
NC_037328.1	LoRTIA	exon	82886034	82886155	1	-	.	ID=id1337;Parent=tr182;transcript_id=tr182
NC_037328.1	LoRTIA	exon	82886034	82886155	1	-	.	ID=id1358;Parent=tr183;transcript_id=tr183
NC_037328.1	LoRTIA	exon	82886034	82886155	1	-	.	ID=id1377;Parent=tr184;transcript_id=tr184
NC_037328.1	LoRTIA	exon	82886034	82886155	1	-	.	ID=id1398;Parent=tr185;transcript_id=tr185
NC_037328.1	LoRTIA	exon	82886952	82887116	1	-	.	ID=id1297;Parent=tr180;transcript_id=tr180
NC_037328.1	LoRTIA	exon	82886952	82887116	1	-	.	ID=id1317;Parent=tr181;transcript_id=tr181
NC_037328.1	LoRTIA	exon	82886952	82887116	1	-	.	ID=id1338;Parent=tr182;transcript_id=tr182
NC_037328.1	LoRTIA	exon	82886952	82887116	1	-	.	ID=id1359;Parent=tr183;transcript_id=tr183
NC_037328.1	LoRTIA	exon	82886952	82887116	1	-	.	ID=id1378;Parent=tr184;transcript_id=tr184
NC_037328.1	LoRTIA	exon	82886952	82887116	1	-	.	ID=id1399;Parent=tr185;transcript_id=tr185
NC_037328.1	LoRTIA	exon	82887533	82887589	1	-	.	ID=id1298;Parent=tr180;transcript_id=tr180
NC_037328.1	LoRTIA	exon	82887533	82887589	1	-	.	ID=id1318;Parent=tr181;transcript_id=tr181
NC_037328.1	LoRTIA	exon	82887533	82887589	1	-	.	ID=id1339;Parent=tr182;transcript_id=tr182
NC_037328.1	LoRTIA	exon	82887533	82887589	1	-	.	ID=id1360;Parent=tr183;transcript_id=tr183
NC_037328.1	LoRTIA	exon	82887533	82887589	1	-	.	ID=id1379;Parent=tr184;transcript_id=tr184
NC_037328.1	LoRTIA	exon	82887533	82887589	1	-	.	ID=id1400;Parent=tr185;transcript_id=tr185
NC_037328.1	LoRTIA	exon	82888054	82888214	1	-	.	ID=id1299;Parent=tr180;transcript_id=tr180
NC_037328.1	LoRTIA	exon	82888054	82888214	1	-	.	ID=id1319;Parent=tr181;transcript_id=tr181
NC_037328.1	LoRTIA	exon	82888054	82888214	1	-	.	ID=id1340;Parent=tr182;transcript_id=tr182
NC_037328.1	LoRTIA	exon	82888054	82888214	1	-	.	ID=id1361;Parent=tr183;transcript_id=tr183
NC_037328.1	LoRTIA	exon	82888054	82888214	1	-	.	ID=id1380;Parent=tr184;transcript_id=tr184
NC_037328.1	LoRTIA	exon	82888054	82888214	1	-	.	ID=id1401;Parent=tr185;transcript_id=tr185
NC_037328.1	LoRTIA	exon	82927908	82928117	1	+	.	ID=id1402;Parent=tr186;transcript_id=tr186
NC_037328.1	LoRTIA	exon	82927908	82928117	1	+	.	ID=id1410;Parent=tr187;transcript_id=tr187
NC_037328.1	LoRTIA	mRNA	82927908	82933163	1	+	.	ID=tr186;transcript_id=tr186
NC_037328.1	LoRTIA	mRNA	82927908	82933163	1	+	.	ID=tr187;transcript_id=tr187
NC_037328.1	LoRTIA	exon	82929975	82930074	1	+	.	ID=id1403;Parent=tr186;transcript_id=tr186
NC_037328.1	LoRTIA	exon	82929975	82930074	1	+	.	ID=id1411;Parent=tr187;transcript_id=tr187
NC_037328.1	LoRTIA	exon	82930168	82930315	1	+	.	ID=id1404;Parent=tr186;transcript_id=tr186
NC_037328.1	LoRTIA	exon	82930168	82930315	1	+	.	ID=id1412;Parent=tr187;transcript_id=tr187
NC_037328.1	LoRTIA	exon	82930425	82930585	1	+	.	ID=id1405;Parent=tr186;transcript_id=tr186
NC_037328.1	LoRTIA	exon	82930425	82931188	1	+	.	ID=id1413;Parent=tr187;transcript_id=tr187
NC_037328.1	LoRTIA	exon	82931068	82931188	1	+	.	ID=id1406;Parent=tr186;transcript_id=tr186
NC_037328.1	LoRTIA	exon	82931620	82931825	1	+	.	ID=id1407;Parent=tr186;transcript_id=tr186
NC_037328.1	LoRTIA	exon	82931620	82931825	1	+	.	ID=id1414;Parent=tr187;transcript_id=tr187
NC_037328.1	LoRTIA	exon	82931967	82932771	1	+	.	ID=id1408;Parent=tr186;transcript_id=tr186
NC_037328.1	LoRTIA	exon	82931967	82932771	1	+	.	ID=id1415;Parent=tr187;transcript_id=tr187
NC_037328.1	LoRTIA	exon	82932915	82933163	1	+	.	ID=id1409;Parent=tr186;transcript_id=tr186
NC_037328.1	LoRTIA	exon	82932915	82933163	1	+	.	ID=id1416;Parent=tr187;transcript_id=tr187
NC_037328.1	LoRTIA	exon	82970227	82970836	3	-	.	ID=id1417;Parent=tr188;transcript_id=tr188
NC_037328.1	LoRTIA	exon	82970227	82970836	1	-	.	ID=id1428;Parent=tr189;transcript_id=tr189
NC_037328.1	LoRTIA	exon	82970227	82970836	7	-	.	ID=id1438;Parent=tr190;transcript_id=tr190
NC_037328.1	LoRTIA	exon	82970227	82970836	2	-	.	ID=id1448;Parent=tr191;transcript_id=tr191
NC_037328.1	LoRTIA	exon	82970227	82970836	1	-	.	ID=id1458;Parent=tr192;transcript_id=tr192
NC_037328.1	LoRTIA	exon	82970227	82970836	1	-	.	ID=id1468;Parent=tr193;transcript_id=tr193
NC_037328.1	LoRTIA	exon	82970227	82970836	1	-	.	ID=id1479;Parent=tr194;transcript_id=tr194
NC_037328.1	LoRTIA	exon	82970227	82970836	1	-	.	ID=id1488;Parent=tr195;transcript_id=tr195
NC_037328.1	LoRTIA	mRNA	82970227	82979121	3	-	.	ID=tr188;transcript_id=tr188
NC_037328.1	LoRTIA	mRNA	82970227	82979121	1	-	.	ID=tr189;transcript_id=tr189
NC_037328.1	LoRTIA	mRNA	82970227	82979121	7	-	.	ID=tr190;transcript_id=tr190
NC_037328.1	LoRTIA	mRNA	82970227	82979121	1	-	.	ID=tr192;transcript_id=tr192
NC_037328.1	LoRTIA	mRNA	82970227	82979121	1	-	.	ID=tr193;transcript_id=tr193
NC_037328.1	LoRTIA	mRNA	82970227	82979121	1	-	.	ID=tr195;transcript_id=tr195
NC_037328.1	LoRTIA	mRNA	82970227	82979155	2	-	.	ID=tr191;transcript_id=tr191
NC_037328.1	LoRTIA	mRNA	82970227	82979155	1	-	.	ID=tr194;transcript_id=tr194
NC_037328.1	LoRTIA	exon	82971175	82971601	1	-	.	ID=id1498;Parent=tr196;transcript_id=tr196
NC_037328.1	LoRTIA	mRNA	82971175	82979155	1	-	.	ID=tr196;transcript_id=tr196
NC_037328.1	LoRTIA	exon	82971490	82971601	3	-	.	ID=id1418;Parent=tr188;transcript_id=tr188
NC_037328.1	LoRTIA	exon	82971490	82971601	1	-	.	ID=id1429;Parent=tr189;transcript_id=tr189
NC_037328.1	LoRTIA	exon	82971490	82971601	7	-	.	ID=id1439;Parent=tr190;transcript_id=tr190
NC_037328.1	LoRTIA	exon	82971490	82971601	2	-	.	ID=id1449;Parent=tr191;transcript_id=tr191
NC_037328.1	LoRTIA	exon	82971490	82971601	1	-	.	ID=id1459;Parent=tr192;transcript_id=tr192
NC_037328.1	LoRTIA	exon	82971490	82971601	1	-	.	ID=id1469;Parent=tr193;transcript_id=tr193
NC_037328.1	LoRTIA	exon	82971490	82971601	1	-	.	ID=id1480;Parent=tr194;transcript_id=tr194
NC_037328.1	LoRTIA	exon	82971490	82972219	1	-	.	ID=id1489;Parent=tr195;transcript_id=tr195
NC_037328.1	LoRTIA	exon	82972122	82972219	3	-	.	ID=id1419;Parent=tr188;transcript_id=tr188
NC_037328.1	LoRTIA	exon	82972122	82972219	1	-	.	ID=id1430;Parent=tr189;transcript_id=tr189
NC_037328.1	LoRTIA	exon	82972122	82972219	7	-	.	ID=id1440;Parent=tr190;transcript_id=tr190
NC_037328.1	LoRTIA	exon	82972122	82972219	2	-	.	ID=id1450;Parent=tr191;transcript_id=tr191
NC_037328.1	LoRTIA	exon	82972122	82972219	1	-	.	ID=id1460;Parent=tr192;transcript_id=tr192
NC_037328.1	LoRTIA	exon	82972122	82972219	1	-	.	ID=id1470;Parent=tr193;transcript_id=tr193
NC_037328.1	LoRTIA	exon	82972122	82972219	1	-	.	ID=id1481;Parent=tr194;transcript_id=tr194
NC_037328.1	LoRTIA	exon	82972122	82972219	1	-	.	ID=id1499;Parent=tr196;transcript_id=tr196
NC_037328.1	LoRTIA	exon	82972251	82972682	1	-	.	ID=id1508;Parent=tr197;transcript_id=tr197
NC_037328.1	LoRTIA	mRNA	82972251	82979121	1	-	.	ID=tr197;transcript_id=tr197
NC_037328.1	LoRTIA	exon	82972323	82972458	3	-	.	ID=id1420;Parent=tr188;transcript_id=tr188
NC_037328.1	LoRTIA	exon	82972323	82972458	1	-	.	ID=id1431;Parent=tr189;transcript_id=tr189
NC_037328.1	LoRTIA	exon	82972323	82972458	7	-	.	ID=id1441;Parent=tr190;transcript_id=tr190
NC_037328.1	LoRTIA	exon	82972323	82972458	2	-	.	ID=id1451;Parent=tr191;transcript_id=tr191
NC_037328.1	LoRTIA	exon	82972323	82972458	1	-	.	ID=id1471;Parent=tr193;transcript_id=tr193
NC_037328.1	LoRTIA	exon	82972323	82972458	1	-	.	ID=id1482;Parent=tr194;transcript_id=tr194
NC_037328.1	LoRTIA	exon	82972323	82972458	1	-	.	ID=id1490;Parent=tr195;transcript_id=tr195
NC_037328.1	LoRTIA	exon	82972323	82972458	1	-	.	ID=id1500;Parent=tr196;transcript_id=tr196
NC_037328.1	LoRTIA	exon	82972323	82972682	1	-	.	ID=id1461;Parent=tr192;transcript_id=tr192
NC_037328.1	LoRTIA	exon	82972563	82972682	3	-	.	ID=id1421;Parent=tr188;transcript_id=tr188
NC_037328.1	LoRTIA	exon	82972563	82972682	1	-	.	ID=id1432;Parent=tr189;transcript_id=tr189
NC_037328.1	LoRTIA	exon	82972563	82972682	7	-	.	ID=id1442;Parent=tr190;transcript_id=tr190
NC_037328.1	LoRTIA	exon	82972563	82972682	2	-	.	ID=id1452;Parent=tr191;transcript_id=tr191
NC_037328.1	LoRTIA	exon	82972563	82972682	1	-	.	ID=id1472;Parent=tr193;transcript_id=tr193
NC_037328.1	LoRTIA	exon	82972563	82972682	1	-	.	ID=id1491;Parent=tr195;transcript_id=tr195
NC_037328.1	LoRTIA	exon	82972563	82972682	1	-	.	ID=id1501;Parent=tr196;transcript_id=tr196
NC_037328.1	LoRTIA	exon	82972563	82973327	1	-	.	ID=id1483;Parent=tr194;transcript_id=tr194
NC_037328.1	LoRTIA	exon	82973186	82973322	1	-	.	ID=id1433;Parent=tr189;transcript_id=tr189
NC_037328.1	LoRTIA	exon	82973186	82973322	1	-	.	ID=id1473;Parent=tr193;transcript_id=tr193
NC_037328.1	LoRTIA	exon	82973186	82973327	3	-	.	ID=id1422;Parent=tr188;transcript_id=tr188
NC_037328.1	LoRTIA	exon	82973186	82973327	7	-	.	ID=id1443;Parent=tr190;transcript_id=tr190
NC_037328.1	LoRTIA	exon	82973186	82973327	2	-	.	ID=id1453;Parent=tr191;transcript_id=tr191
NC_037328.1	LoRTIA	exon	82973186	82973327	1	-	.	ID=id1462;Parent=tr192;transcript_id=tr192
NC_037328.1	LoRTIA	exon	82973186	82973327	1	-	.	ID=id1492;Parent=tr195;transcript_id=tr195
NC_037328.1	LoRTIA	exon	82973186	82973327	1	-	.	ID=id1502;Parent=tr196;transcript_id=tr196
NC_037328.1	LoRTIA	exon	82973186	82973327	1	-	.	ID=id1509;Parent=tr197;transcript_id=tr197
NC_037328.1	LoRTIA	exon	82973418	82973553	3	-	.	ID=id1423;Parent=tr188;transcript_id=tr188
NC_037328.1	LoRTIA	exon	82973418	82973553	1	-	.	ID=id1463;Parent=tr192;transcript_id=tr192
NC_037328.1	LoRTIA	exon	82973418	82973553	1	-	.	ID=id1474;Parent=tr193;transcript_id=tr193
NC_037328.1	LoRTIA	exon	82973418	82973553	1	-	.	ID=id1493;Parent=tr195;transcript_id=tr195
NC_037328.1	LoRTIA	exon	82973418	82973553	1	-	.	ID=id1503;Parent=tr196;transcript_id=tr196
NC_037328.1	LoRTIA	exon	82973418	82973553	1	-	.	ID=id1510;Parent=tr197;transcript_id=tr197
NC_037328.1	LoRTIA	exon	82973418	82974247	1	-	.	ID=id1434;Parent=tr189;transcript_id=tr189
NC_037328.1	LoRTIA	exon	82973418	82974247	7	-	.	ID=id1444;Parent=tr190;transcript_id=tr190
NC_037328.1	LoRTIA	exon	82973418	82974247	2	-	.	ID=id1454;Parent=tr191;transcript_id=tr191
NC_037328.1	LoRTIA	exon	82973418	82974247	1	-	.	ID=id1484;Parent=tr194;transcript_id=tr194
NC_037328.1	LoRTIA	exon	82974165	82974247	3	-	.	ID=id1424;Parent=tr188;transcript_id=tr188
NC_037328.1	LoRTIA	exon	82974165	82974247	1	-	.	ID=id1464;Parent=tr192;transcript_id=tr192
NC_037328.1	LoRTIA	exon	82974165	82974247	1	-	.	ID=id1475;Parent=tr193;transcript_id=tr193
NC_037328.1	LoRTIA	exon	82974165	82974247	1	-	.	ID=id1494;Parent=tr195;transcript_id=tr195
NC_037328.1	LoRTIA	exon	82974165	82974247	1	-	.	ID=id1504;Parent=tr196;transcript_id=tr196
NC_037328.1	LoRTIA	exon	82974165	82974247	1	-	.	ID=id1511;Parent=tr197;transcript_id=tr197
NC_037328.1	LoRTIA	exon	82974965	82975227	1	-	.	ID=id1465;Parent=tr192;transcript_id=tr192
NC_037328.1	LoRTIA	exon	82974965	82975230	3	-	.	ID=id1425;Parent=tr188;transcript_id=tr188
NC_037328.1	LoRTIA	exon	82974965	82975230	1	-	.	ID=id1435;Parent=tr189;transcript_id=tr189
NC_037328.1	LoRTIA	exon	82974965	82975230	7	-	.	ID=id1445;Parent=tr190;transcript_id=tr190
NC_037328.1	LoRTIA	exon	82974965	82975230	2	-	.	ID=id1455;Parent=tr191;transcript_id=tr191
NC_037328.1	LoRTIA	exon	82974965	82975230	1	-	.	ID=id1476;Parent=tr193;transcript_id=tr193
NC_037328.1	LoRTIA	exon	82974965	82975230	1	-	.	ID=id1485;Parent=tr194;transcript_id=tr194
NC_037328.1	LoRTIA	exon	82974965	82975230	1	-	.	ID=id1495;Parent=tr195;transcript_id=tr195
NC_037328.1	LoRTIA	exon	82974965	82975230	1	-	.	ID=id1505;Parent=tr196;transcript_id=tr196
NC_037328.1	LoRTIA	exon	82974965	82975230	1	-	.	ID=id1512;Parent=tr197;transcript_id=tr197
NC_037328.1	LoRTIA	exon	82977042	82977158	3	-	.	ID=id1426;Parent=tr188;transcript_id=tr188
NC_037328.1	LoRTIA	exon	82977042	82977158	1	-	.	ID=id1436;Parent=tr189;transcript_id=tr189
NC_037328.1	LoRTIA	exon	82977042	82977158	7	-	.	ID=id1446;Parent=tr190;transcript_id=tr190
NC_037328.1	LoRTIA	exon	82977042	82977158	2	-	.	ID=id1456;Parent=tr191;transcript_id=tr191
NC_037328.1	LoRTIA	exon	82977042	82977158	1	-	.	ID=id1466;Parent=tr192;transcript_id=tr192
NC_037328.1	LoRTIA	exon	82977042	82977158	1	-	.	ID=id1477;Parent=tr193;transcript_id=tr193
NC_037328.1	LoRTIA	exon	82977042	82977158	1	-	.	ID=id1486;Parent=tr194;transcript_id=tr194
NC_037328.1	LoRTIA	exon	82977042	82977158	1	-	.	ID=id1496;Parent=tr195;transcript_id=tr195
NC_037328.1	LoRTIA	exon	82977042	82977158	1	-	.	ID=id1506;Parent=tr196;transcript_id=tr196
NC_037328.1	LoRTIA	exon	82977042	82977158	1	-	.	ID=id1513;Parent=tr197;transcript_id=tr197
NC_037328.1	LoRTIA	exon	82979059	82979121	3	-	.	ID=id1427;Parent=tr188;transcript_id=tr188
NC_037328.1	LoRTIA	exon	82979059	82979121	1	-	.	ID=id1437;Parent=tr189;transcript_id=tr189
NC_037328.1	LoRTIA	exon	82979059	82979121	7	-	.	ID=id1447;Parent=tr190;transcript_id=tr190
NC_037328.1	LoRTIA	exon	82979059	82979121	1	-	.	ID=id1467;Parent=tr192;transcript_id=tr192
NC_037328.1	LoRTIA	exon	82979059	82979121	1	-	.	ID=id1478;Parent=tr193;transcript_id=tr193
NC_037328.1	LoRTIA	exon	82979059	82979121	1	-	.	ID=id1497;Parent=tr195;transcript_id=tr195
NC_037328.1	LoRTIA	exon	82979059	82979121	1	-	.	ID=id1514;Parent=tr197;transcript_id=tr197
NC_037328.1	LoRTIA	exon	82979059	82979155	2	-	.	ID=id1457;Parent=tr191;transcript_id=tr191
NC_037328.1	LoRTIA	exon	82979059	82979155	1	-	.	ID=id1487;Parent=tr194;transcript_id=tr194
NC_037328.1	LoRTIA	exon	82979059	82979155	1	-	.	ID=id1507;Parent=tr196;transcript_id=tr196
NC_037328.1	LoRTIA	mRNA	83206209	83206779	2	+	.	ID=tr198;transcript_id=tr198
NC_037328.1	LoRTIA	mRNA	83232820	83233355	124	+	.	ID=tr199;transcript_id=tr199
NC_037328.1	LoRTIA	exon	83246953	83247083	1	+	.	ID=id1515;Parent=tr200;transcript_id=tr200
NC_037328.1	LoRTIA	exon	83246953	83247083	2	+	.	ID=id1524;Parent=tr201;transcript_id=tr201
NC_037328.1	LoRTIA	mRNA	83246953	83301286	1	+	.	ID=tr200;transcript_id=tr200
NC_037328.1	LoRTIA	mRNA	83246953	83301286	2	+	.	ID=tr201;transcript_id=tr201
NC_037328.1	LoRTIA	exon	83257871	83258060	2	+	.	ID=id1525;Parent=tr201;transcript_id=tr201
NC_037328.1	LoRTIA	exon	83257871	83258660	1	+	.	ID=id1516;Parent=tr200;transcript_id=tr200
NC_037328.1	LoRTIA	exon	83258520	83258660	2	+	.	ID=id1526;Parent=tr201;transcript_id=tr201
NC_037328.1	LoRTIA	exon	83261562	83261610	1	+	.	ID=id1517;Parent=tr200;transcript_id=tr200
NC_037328.1	LoRTIA	exon	83261562	83261610	2	+	.	ID=id1527;Parent=tr201;transcript_id=tr201
NC_037328.1	LoRTIA	exon	83281285	83281380	1	+	.	ID=id1518;Parent=tr200;transcript_id=tr200
NC_037328.1	LoRTIA	exon	83281285	83281380	2	+	.	ID=id1528;Parent=tr201;transcript_id=tr201
NC_037328.1	LoRTIA	exon	83281949	83282098	1	+	.	ID=id1519;Parent=tr200;transcript_id=tr200
NC_037328.1	LoRTIA	exon	83281949	83282098	2	+	.	ID=id1529;Parent=tr201;transcript_id=tr201
NC_037328.1	LoRTIA	exon	83284730	83284800	1	+	.	ID=id1520;Parent=tr200;transcript_id=tr200
NC_037328.1	LoRTIA	exon	83284730	83284800	2	+	.	ID=id1530;Parent=tr201;transcript_id=tr201
NC_037328.1	LoRTIA	exon	83298362	83298463	1	+	.	ID=id1521;Parent=tr200;transcript_id=tr200
NC_037328.1	LoRTIA	exon	83298362	83298463	2	+	.	ID=id1531;Parent=tr201;transcript_id=tr201
NC_037328.1	LoRTIA	exon	83298601	83298698	1	+	.	ID=id1522;Parent=tr200;transcript_id=tr200
NC_037328.1	LoRTIA	exon	83298601	83298698	2	+	.	ID=id1532;Parent=tr201;transcript_id=tr201
NC_037328.1	LoRTIA	exon	83300974	83301286	1	+	.	ID=id1523;Parent=tr200;transcript_id=tr200
NC_037328.1	LoRTIA	exon	83300974	83301286	2	+	.	ID=id1533;Parent=tr201;transcript_id=tr201
NC_037328.1	LoRTIA	mRNA	83419537	83420367	58	+	.	ID=tr202;transcript_id=tr202
NC_037328.1	LoRTIA	mRNA	83419571	83420367	1	+	.	ID=tr203;transcript_id=tr203
NC_037328.1	LoRTIA	mRNA	83709815	83711110	6	-	.	ID=tr204;transcript_id=tr204
NC_037328.1	LoRTIA	exon	86035443	86035581	1	+	.	ID=id1534;Parent=tr205;transcript_id=tr205
NC_037328.1	LoRTIA	mRNA	86035443	86040734	1	+	.	ID=tr205;transcript_id=tr205
NC_037328.1	LoRTIA	exon	86036346	86036397	1	+	.	ID=id1535;Parent=tr205;transcript_id=tr205
NC_037328.1	LoRTIA	exon	86036477	86036550	1	+	.	ID=id1536;Parent=tr205;transcript_id=tr205
NC_037328.1	LoRTIA	exon	86038461	86038540	1	+	.	ID=id1537;Parent=tr205;transcript_id=tr205
NC_037328.1	LoRTIA	exon	86039194	86039264	1	+	.	ID=id1538;Parent=tr205;transcript_id=tr205
NC_037328.1	LoRTIA	exon	86040592	86040734	1	+	.	ID=id1539;Parent=tr205;transcript_id=tr205
NC_037328.1	LoRTIA	exon	87503558	87504220	4	-	.	ID=id1540;Parent=tr206;transcript_id=tr206
NC_037328.1	LoRTIA	mRNA	87503558	87518676	4	-	.	ID=tr206;transcript_id=tr206
NC_037328.1	LoRTIA	exon	87504039	87504220	3	-	.	ID=id1546;Parent=tr207;transcript_id=tr207
NC_037328.1	LoRTIA	exon	87504039	87504220	1	-	.	ID=id1552;Parent=tr208;transcript_id=tr208
NC_037328.1	LoRTIA	mRNA	87504039	87518676	3	-	.	ID=tr207;transcript_id=tr207
NC_037328.1	LoRTIA	mRNA	87504039	87518676	1	-	.	ID=tr208;transcript_id=tr208
NC_037328.1	LoRTIA	mRNA	87506775	87507091	7	+	.	ID=tr209;transcript_id=tr209
NC_037328.1	LoRTIA	exon	87507949	87508055	4	-	.	ID=id1541;Parent=tr206;transcript_id=tr206
NC_037328.1	LoRTIA	exon	87507949	87508055	3	-	.	ID=id1547;Parent=tr207;transcript_id=tr207
NC_037328.1	LoRTIA	exon	87507949	87508055	1	-	.	ID=id1553;Parent=tr208;transcript_id=tr208
NC_037328.1	LoRTIA	exon	87509085	87509146	4	-	.	ID=id1542;Parent=tr206;transcript_id=tr206
NC_037328.1	LoRTIA	exon	87509085	87509146	3	-	.	ID=id1548;Parent=tr207;transcript_id=tr207
NC_037328.1	LoRTIA	exon	87509085	87509976	1	-	.	ID=id1554;Parent=tr208;transcript_id=tr208
NC_037328.1	LoRTIA	exon	87509910	87509976	4	-	.	ID=id1543;Parent=tr206;transcript_id=tr206
NC_037328.1	LoRTIA	exon	87509910	87509976	3	-	.	ID=id1549;Parent=tr207;transcript_id=tr207
NC_037328.1	LoRTIA	exon	87511225	87511313	4	-	.	ID=id1544;Parent=tr206;transcript_id=tr206
NC_037328.1	LoRTIA	exon	87511225	87511313	3	-	.	ID=id1550;Parent=tr207;transcript_id=tr207
NC_037328.1	LoRTIA	exon	87511225	87511313	1	-	.	ID=id1555;Parent=tr208;transcript_id=tr208
NC_037328.1	LoRTIA	exon	87518532	87518676	4	-	.	ID=id1545;Parent=tr206;transcript_id=tr206
NC_037328.1	LoRTIA	exon	87518532	87518676	3	-	.	ID=id1551;Parent=tr207;transcript_id=tr207
NC_037328.1	LoRTIA	exon	87518532	87518676	1	-	.	ID=id1556;Parent=tr208;transcript_id=tr208
NC_037328.1	LoRTIA	exon	87518821	87518949	1	+	.	ID=id1557;Parent=tr210;transcript_id=tr210
NC_037328.1	LoRTIA	mRNA	87518821	87536140	1	+	.	ID=tr210;transcript_id=tr210
NC_037328.1	LoRTIA	exon	87518841	87518949	2	+	.	ID=id1564;Parent=tr211;transcript_id=tr211
NC_037328.1	LoRTIA	exon	87518841	87518949	1	+	.	ID=id1571;Parent=tr212;transcript_id=tr212
NC_037328.1	LoRTIA	mRNA	87518841	87536140	2	+	.	ID=tr211;transcript_id=tr211
NC_037328.1	LoRTIA	mRNA	87518841	87536140	1	+	.	ID=tr212;transcript_id=tr212
NC_037328.1	LoRTIA	exon	87521634	87521785	1	+	.	ID=id1558;Parent=tr210;transcript_id=tr210
NC_037328.1	LoRTIA	exon	87521634	87521785	2	+	.	ID=id1565;Parent=tr211;transcript_id=tr211
[truncated: 88,384 more rows]
