# Supplementary material for: Time course profiling of host cell response to herpesvirus infection using nanopore and synthetic long-read transcriptome sequencing
Source: Sci Rep. 2021 Jul 9;11:14219. doi: 10.1038/s41598-021-93142-7 (PMC8270970; doi:10.1038/s41598-021-93142-7)
Supplement: Supplementary file 8 — Supplementary Data Item. [file 41598_2021_93142_MOESM8_ESM.zip › Supplementary Data Item S1/B_taurus_Mi_C_Mock_bc9.gff3]

NC_006853.1	LoRTIA	mRNA	432	1074	8	+	.	ID=tr5166;transcript_id=tr5166
NC_006853.1	LoRTIA	mRNA	537	1074	2	+	.	ID=tr5167;transcript_id=tr5167
NC_006853.1	LoRTIA	mRNA	746	1074	1	+	.	ID=tr5168;transcript_id=tr5168
NC_006853.1	LoRTIA	mRNA	1453	1853	1	+	.	ID=tr5171;transcript_id=tr5171
NC_006853.1	LoRTIA	mRNA	1453	1873	1	+	.	ID=tr5169;transcript_id=tr5169
NC_006853.1	LoRTIA	mRNA	1453	2009	1	+	.	ID=tr5170;transcript_id=tr5170
NC_006853.1	LoRTIA	mRNA	1464	2045	2	-	.	ID=tr5172;transcript_id=tr5172
NC_006853.1	LoRTIA	mRNA	1464	2723	1	-	.	ID=tr5174;transcript_id=tr5174
NC_006853.1	LoRTIA	mRNA	1464	2913	4	-	.	ID=tr5173;transcript_id=tr5173
NC_006853.1	LoRTIA	mRNA	1493	1853	1	+	.	ID=tr5175;transcript_id=tr5175
NC_006853.1	LoRTIA	mRNA	1536	3004	1	+	.	ID=tr5176;transcript_id=tr5176
NC_006853.1	LoRTIA	mRNA	1556	1853	1	+	.	ID=tr5177;transcript_id=tr5177
NC_006853.1	LoRTIA	mRNA	1558	2124	1	-	.	ID=tr5178;transcript_id=tr5178
NC_006853.1	LoRTIA	mRNA	1586	1853	1	+	.	ID=tr5181;transcript_id=tr5181
NC_006853.1	LoRTIA	mRNA	1586	2085	1	+	.	ID=tr5180;transcript_id=tr5180
NC_006853.1	LoRTIA	mRNA	1586	2107	1	+	.	ID=tr5179;transcript_id=tr5179
NC_006853.1	LoRTIA	mRNA	1781	2199	1	+	.	ID=tr5182;transcript_id=tr5182
NC_006853.1	LoRTIA	mRNA	3101	4053	1	+	.	ID=tr5183;transcript_id=tr5183
NC_006853.1	LoRTIA	mRNA	4266	5308	13	+	.	ID=tr5184;transcript_id=tr5184
NC_006853.1	LoRTIA	mRNA	4770	5308	3	+	.	ID=tr5185;transcript_id=tr5185
NC_006853.1	LoRTIA	mRNA	4792	5308	1	+	.	ID=tr5186;transcript_id=tr5186
NC_006853.1	LoRTIA	mRNA	5040	5308	2	+	.	ID=tr5187;transcript_id=tr5187
NC_006853.1	LoRTIA	mRNA	5684	6202	4	-	.	ID=tr5188;transcript_id=tr5188
NC_006853.1	LoRTIA	mRNA	5684	6903	1	+	.	ID=tr5191;transcript_id=tr5191
NC_006853.1	LoRTIA	mRNA	5684	7059	1	+	.	ID=tr5189;transcript_id=tr5189
NC_006853.1	LoRTIA	mRNA	5684	7304	2	+	.	ID=tr5190;transcript_id=tr5190
NC_006853.1	LoRTIA	mRNA	5760	7304	1	+	.	ID=tr5192;transcript_id=tr5192
NC_006853.1	LoRTIA	mRNA	5831	7304	1	+	.	ID=tr5193;transcript_id=tr5193
NC_006853.1	LoRTIA	mRNA	6104	6285	1	+	.	ID=tr5195;transcript_id=tr5195
NC_006853.1	LoRTIA	mRNA	6104	6453	2	+	.	ID=tr5194;transcript_id=tr5194
NC_006853.1	LoRTIA	mRNA	6104	7304	1	+	.	ID=tr5196;transcript_id=tr5196
NC_006853.1	LoRTIA	mRNA	6836	7304	2	+	.	ID=tr5197;transcript_id=tr5197
NC_006853.1	LoRTIA	mRNA	7374	8060	18	+	.	ID=tr5198;transcript_id=tr5198
NC_006853.1	LoRTIA	mRNA	7878	8060	1	+	.	ID=tr5199;transcript_id=tr5199
NC_006853.1	LoRTIA	mRNA	8129	8970	11	+	.	ID=tr5200;transcript_id=tr5200
NC_006853.1	LoRTIA	mRNA	8129	9754	3	+	.	ID=tr5201;transcript_id=tr5201
NC_006853.1	LoRTIA	mRNA	8335	8970	1	+	.	ID=tr5202;transcript_id=tr5202
NC_006853.1	LoRTIA	mRNA	8335	9754	1	+	.	ID=tr5203;transcript_id=tr5203
NC_006853.1	LoRTIA	mRNA	8482	8970	1	+	.	ID=tr5204;transcript_id=tr5204
NC_006853.1	LoRTIA	mRNA	8865	9754	1	+	.	ID=tr5205;transcript_id=tr5205
NC_006853.1	LoRTIA	mRNA	8970	9754	26	+	.	ID=tr5206;transcript_id=tr5206
NC_006853.1	LoRTIA	mRNA	9027	9754	3	+	.	ID=tr5207;transcript_id=tr5207
NC_006853.1	LoRTIA	mRNA	9105	9754	1	+	.	ID=tr5208;transcript_id=tr5208
NC_006853.1	LoRTIA	mRNA	9313	9754	2	+	.	ID=tr5209;transcript_id=tr5209
NC_006853.1	LoRTIA	mRNA	9354	9754	3	+	.	ID=tr5210;transcript_id=tr5210
NC_006853.1	LoRTIA	mRNA	9390	9754	1	+	.	ID=tr5211;transcript_id=tr5211
NC_006853.1	LoRTIA	mRNA	9429	9754	2	+	.	ID=tr5212;transcript_id=tr5212
NC_006853.1	LoRTIA	mRNA	9446	9754	1	+	.	ID=tr5213;transcript_id=tr5213
NC_006853.1	LoRTIA	mRNA	9823	10169	19	+	.	ID=tr5214;transcript_id=tr5214
NC_006853.1	LoRTIA	mRNA	9874	10169	1	+	.	ID=tr5215;transcript_id=tr5215
NC_006853.1	LoRTIA	mRNA	10239	11906	14	+	.	ID=tr5216;transcript_id=tr5216
NC_006853.1	LoRTIA	mRNA	10304	11906	2	+	.	ID=tr5217;transcript_id=tr5217
NC_006853.1	LoRTIA	mRNA	10867	11906	1	+	.	ID=tr5218;transcript_id=tr5218
NC_006853.1	LoRTIA	mRNA	13687	14412	1	+	.	ID=tr5219;transcript_id=tr5219
NC_006853.1	LoRTIA	mRNA	14514	15656	7	+	.	ID=tr5220;transcript_id=tr5220
NC_006853.1	LoRTIA	mRNA	14827	15656	1	+	.	ID=tr5221;transcript_id=tr5221
NC_006853.1	LoRTIA	mRNA	14859	15656	1	+	.	ID=tr5222;transcript_id=tr5222
NC_006853.1	LoRTIA	mRNA	14919	15656	1	+	.	ID=tr5223;transcript_id=tr5223
NC_006853.1	LoRTIA	mRNA	15528	15656	1	+	.	ID=tr5224;transcript_id=tr5224
NC_037328.1	LoRTIA	exon	991023	991189	3	+	.	ID=id1;Parent=tr1;transcript_id=tr1
NC_037328.1	LoRTIA	exon	991023	991189	1	+	.	ID=id5;Parent=tr2;transcript_id=tr2
NC_037328.1	LoRTIA	mRNA	991023	1001651	1	+	.	ID=tr2;transcript_id=tr2
NC_037328.1	LoRTIA	mRNA	991023	1002224	3	+	.	ID=tr1;transcript_id=tr1
NC_037328.1	LoRTIA	exon	994379	994552	3	+	.	ID=id2;Parent=tr1;transcript_id=tr1
NC_037328.1	LoRTIA	exon	994379	994552	1	+	.	ID=id6;Parent=tr2;transcript_id=tr2
NC_037328.1	LoRTIA	exon	997109	997268	3	+	.	ID=id3;Parent=tr1;transcript_id=tr1
NC_037328.1	LoRTIA	exon	997109	997268	1	+	.	ID=id7;Parent=tr2;transcript_id=tr2
NC_037328.1	LoRTIA	exon	1000452	1001651	1	+	.	ID=id8;Parent=tr2;transcript_id=tr2
NC_037328.1	LoRTIA	exon	1000452	1002224	3	+	.	ID=id4;Parent=tr1;transcript_id=tr1
NC_037328.1	LoRTIA	exon	1390815	1391377	8	-	.	ID=id9;Parent=tr3;transcript_id=tr3
NC_037328.1	LoRTIA	mRNA	1390815	1455164	8	-	.	ID=tr3;transcript_id=tr3
NC_037328.1	LoRTIA	exon	1407057	1407196	8	-	.	ID=id10;Parent=tr3;transcript_id=tr3
NC_037328.1	LoRTIA	exon	1454981	1455164	8	-	.	ID=id11;Parent=tr3;transcript_id=tr3
NC_037328.1	LoRTIA	exon	1986084	1986148	1	+	.	ID=id12;Parent=tr4;transcript_id=tr4
NC_037328.1	LoRTIA	mRNA	1986084	2001676	1	+	.	ID=tr4;transcript_id=tr4
NC_037328.1	LoRTIA	exon	1988833	1989018	1	+	.	ID=id13;Parent=tr4;transcript_id=tr4
NC_037328.1	LoRTIA	exon	1990101	1990848	1	+	.	ID=id14;Parent=tr4;transcript_id=tr4
NC_037328.1	LoRTIA	exon	1994093	1994204	1	+	.	ID=id15;Parent=tr4;transcript_id=tr4
NC_037328.1	LoRTIA	exon	1995174	1995242	1	+	.	ID=id16;Parent=tr4;transcript_id=tr4
NC_037328.1	LoRTIA	exon	1995745	1995870	1	+	.	ID=id17;Parent=tr4;transcript_id=tr4
NC_037328.1	LoRTIA	exon	1996948	1997035	1	+	.	ID=id18;Parent=tr4;transcript_id=tr4
NC_037328.1	LoRTIA	exon	1997525	1997610	1	+	.	ID=id19;Parent=tr4;transcript_id=tr4
NC_037328.1	LoRTIA	exon	1997775	1997943	1	+	.	ID=id20;Parent=tr4;transcript_id=tr4
NC_037328.1	LoRTIA	exon	2000916	2001676	1	+	.	ID=id21;Parent=tr4;transcript_id=tr4
NC_037328.1	LoRTIA	exon	2924187	2925022	1	+	.	ID=id22;Parent=tr5;transcript_id=tr5
NC_037328.1	LoRTIA	mRNA	2924187	2936283	1	+	.	ID=tr5;transcript_id=tr5
NC_037328.1	LoRTIA	exon	2927300	2927467	1	+	.	ID=id23;Parent=tr5;transcript_id=tr5
NC_037328.1	LoRTIA	exon	2929167	2929234	1	+	.	ID=id24;Parent=tr5;transcript_id=tr5
NC_037328.1	LoRTIA	exon	2932472	2932630	1	+	.	ID=id25;Parent=tr5;transcript_id=tr5
NC_037328.1	LoRTIA	exon	2933938	2934069	1	+	.	ID=id26;Parent=tr5;transcript_id=tr5
NC_037328.1	LoRTIA	exon	2935593	2935688	1	+	.	ID=id27;Parent=tr5;transcript_id=tr5
NC_037328.1	LoRTIA	exon	2935978	2936283	1	+	.	ID=id28;Parent=tr5;transcript_id=tr5
NC_037328.1	LoRTIA	exon	3824614	3825038	4	-	.	ID=id29;Parent=tr6;transcript_id=tr6
NC_037328.1	LoRTIA	exon	3824614	3825038	1	-	.	ID=id34;Parent=tr7;transcript_id=tr7
NC_037328.1	LoRTIA	mRNA	3824614	3833294	4	-	.	ID=tr6;transcript_id=tr6
NC_037328.1	LoRTIA	mRNA	3824614	3833294	1	-	.	ID=tr7;transcript_id=tr7
NC_037328.1	LoRTIA	exon	3826640	3826757	4	-	.	ID=id30;Parent=tr6;transcript_id=tr6
NC_037328.1	LoRTIA	exon	3826640	3826757	1	-	.	ID=id35;Parent=tr7;transcript_id=tr7
NC_037328.1	LoRTIA	exon	3827581	3827654	1	-	.	ID=id36;Parent=tr7;transcript_id=tr7
NC_037328.1	LoRTIA	exon	3827585	3827654	4	-	.	ID=id31;Parent=tr6;transcript_id=tr6
NC_037328.1	LoRTIA	exon	3829441	3829531	4	-	.	ID=id32;Parent=tr6;transcript_id=tr6
NC_037328.1	LoRTIA	exon	3829441	3829531	1	-	.	ID=id37;Parent=tr7;transcript_id=tr7
NC_037328.1	LoRTIA	exon	3833130	3833294	4	-	.	ID=id33;Parent=tr6;transcript_id=tr6
NC_037328.1	LoRTIA	exon	3833130	3833294	1	-	.	ID=id38;Parent=tr7;transcript_id=tr7
NC_037328.1	LoRTIA	exon	7114226	7114339	1	+	.	ID=id39;Parent=tr8;transcript_id=tr8
NC_037328.1	LoRTIA	mRNA	7114226	7127953	1	+	.	ID=tr8;transcript_id=tr8
NC_037328.1	LoRTIA	exon	7116707	7116797	1	+	.	ID=id40;Parent=tr8;transcript_id=tr8
NC_037328.1	LoRTIA	exon	7117478	7117557	1	+	.	ID=id41;Parent=tr8;transcript_id=tr8
NC_037328.1	LoRTIA	exon	7119110	7119259	1	+	.	ID=id42;Parent=tr8;transcript_id=tr8
NC_037328.1	LoRTIA	exon	7119729	7119909	1	+	.	ID=id43;Parent=tr8;transcript_id=tr8
NC_037328.1	LoRTIA	exon	7120023	7120084	1	+	.	ID=id44;Parent=tr8;transcript_id=tr8
NC_037328.1	LoRTIA	exon	7120973	7121110	1	+	.	ID=id45;Parent=tr8;transcript_id=tr8
NC_037328.1	LoRTIA	exon	7121823	7122782	1	+	.	ID=id46;Parent=tr8;transcript_id=tr8
NC_037328.1	LoRTIA	exon	7122854	7122941	1	+	.	ID=id47;Parent=tr8;transcript_id=tr8
NC_037328.1	LoRTIA	exon	7123033	7123148	1	+	.	ID=id48;Parent=tr8;transcript_id=tr8
NC_037328.1	LoRTIA	exon	7123722	7123793	1	+	.	ID=id49;Parent=tr8;transcript_id=tr8
NC_037328.1	LoRTIA	exon	7123874	7124038	1	+	.	ID=id50;Parent=tr8;transcript_id=tr8
NC_037328.1	LoRTIA	exon	7124334	7124453	1	+	.	ID=id51;Parent=tr8;transcript_id=tr8
NC_037328.1	LoRTIA	exon	7127725	7127953	1	+	.	ID=id52;Parent=tr8;transcript_id=tr8
NC_037328.1	LoRTIA	exon	10691773	10691821	5	+	.	ID=id53;Parent=tr9;transcript_id=tr9
NC_037328.1	LoRTIA	exon	10691773	10691821	2	+	.	ID=id57;Parent=tr10;transcript_id=tr10
NC_037328.1	LoRTIA	exon	10691773	10691821	1	+	.	ID=id61;Parent=tr12;transcript_id=tr12
NC_037328.1	LoRTIA	mRNA	10691773	10698819	1	+	.	ID=tr12;transcript_id=tr12
NC_037328.1	LoRTIA	mRNA	10691773	10698910	2	+	.	ID=tr10;transcript_id=tr10
NC_037328.1	LoRTIA	mRNA	10691773	10698961	5	+	.	ID=tr9;transcript_id=tr9
NC_037328.1	LoRTIA	mRNA	10691773	10698961	1	+	.	ID=tr11;transcript_id=tr11
NC_037328.1	LoRTIA	exon	10695170	10695340	5	+	.	ID=id54;Parent=tr9;transcript_id=tr9
NC_037328.1	LoRTIA	exon	10695170	10695340	2	+	.	ID=id58;Parent=tr10;transcript_id=tr10
NC_037328.1	LoRTIA	exon	10695170	10695340	1	+	.	ID=id62;Parent=tr12;transcript_id=tr12
NC_037328.1	LoRTIA	exon	10698056	10698180	5	+	.	ID=id55;Parent=tr9;transcript_id=tr9
NC_037328.1	LoRTIA	exon	10698056	10698180	2	+	.	ID=id59;Parent=tr10;transcript_id=tr10
NC_037328.1	LoRTIA	exon	10698056	10698180	1	+	.	ID=id63;Parent=tr12;transcript_id=tr12
NC_037328.1	LoRTIA	exon	10698067	10698180	2	+	.	ID=id65;Parent=tr13;transcript_id=tr13
NC_037328.1	LoRTIA	exon	10698067	10698180	1	+	.	ID=id67;Parent=tr14;transcript_id=tr14
NC_037328.1	LoRTIA	mRNA	10698067	10698910	1	+	.	ID=tr14;transcript_id=tr14
NC_037328.1	LoRTIA	mRNA	10698067	10698961	2	+	.	ID=tr13;transcript_id=tr13
NC_037328.1	LoRTIA	exon	10698785	10698819	1	+	.	ID=id64;Parent=tr12;transcript_id=tr12
NC_037328.1	LoRTIA	exon	10698785	10698910	2	+	.	ID=id60;Parent=tr10;transcript_id=tr10
NC_037328.1	LoRTIA	exon	10698785	10698910	1	+	.	ID=id68;Parent=tr14;transcript_id=tr14
NC_037328.1	LoRTIA	exon	10698785	10698961	5	+	.	ID=id56;Parent=tr9;transcript_id=tr9
NC_037328.1	LoRTIA	exon	10698785	10698961	2	+	.	ID=id66;Parent=tr13;transcript_id=tr13
NC_037328.1	LoRTIA	exon	10823337	10823415	1	+	.	ID=id69;Parent=tr15;transcript_id=tr15
NC_037328.1	LoRTIA	mRNA	10823337	10839082	1	+	.	ID=tr15;transcript_id=tr15
NC_037328.1	LoRTIA	exon	10824185	10824391	1	+	.	ID=id70;Parent=tr15;transcript_id=tr15
NC_037328.1	LoRTIA	exon	10826170	10826309	1	+	.	ID=id71;Parent=tr15;transcript_id=tr15
NC_037328.1	LoRTIA	exon	10828000	10828099	1	+	.	ID=id72;Parent=tr15;transcript_id=tr15
NC_037328.1	LoRTIA	exon	10829491	10829558	1	+	.	ID=id73;Parent=tr15;transcript_id=tr15
NC_037328.1	LoRTIA	exon	10832352	10832464	1	+	.	ID=id74;Parent=tr15;transcript_id=tr15
NC_037328.1	LoRTIA	exon	10833737	10833802	1	+	.	ID=id75;Parent=tr15;transcript_id=tr15
NC_037328.1	LoRTIA	exon	10834721	10834874	1	+	.	ID=id76;Parent=tr15;transcript_id=tr15
NC_037328.1	LoRTIA	exon	10836800	10836847	1	+	.	ID=id77;Parent=tr15;transcript_id=tr15
NC_037328.1	LoRTIA	exon	10838980	10839082	1	+	.	ID=id78;Parent=tr15;transcript_id=tr15
NC_037328.1	LoRTIA	mRNA	23043352	23044226	2	+	.	ID=tr17;transcript_id=tr17
NC_037328.1	LoRTIA	mRNA	23043352	23044249	67	+	.	ID=tr16;transcript_id=tr16
NC_037328.1	LoRTIA	exon	36060168	36060855	1	-	.	ID=id79;Parent=tr18;transcript_id=tr18
NC_037328.1	LoRTIA	mRNA	36060168	36063697	1	-	.	ID=tr18;transcript_id=tr18
NC_037328.1	LoRTIA	exon	36060270	36060855	1	-	.	ID=id82;Parent=tr19;transcript_id=tr19
NC_037328.1	LoRTIA	mRNA	36060270	36063697	1	-	.	ID=tr19;transcript_id=tr19
NC_037328.1	LoRTIA	exon	36062735	36062939	1	-	.	ID=id80;Parent=tr18;transcript_id=tr18
NC_037328.1	LoRTIA	exon	36062735	36062939	1	-	.	ID=id83;Parent=tr19;transcript_id=tr19
NC_037328.1	LoRTIA	exon	36063525	36063697	1	-	.	ID=id81;Parent=tr18;transcript_id=tr18
NC_037328.1	LoRTIA	exon	36063525	36063697	1	-	.	ID=id84;Parent=tr19;transcript_id=tr19
NC_037328.1	LoRTIA	mRNA	40948887	40950564	4	+	.	ID=tr20;transcript_id=tr20
NC_037328.1	LoRTIA	exon	43110012	43113769	1	-	.	ID=id85;Parent=tr21;transcript_id=tr21
NC_037328.1	LoRTIA	exon	43110012	43113769	1	-	.	ID=id101;Parent=tr22;transcript_id=tr22
NC_037328.1	LoRTIA	exon	43110012	43113769	1	-	.	ID=id117;Parent=tr23;transcript_id=tr23
NC_037328.1	LoRTIA	mRNA	43110012	43195091	1	-	.	ID=tr21;transcript_id=tr21
NC_037328.1	LoRTIA	mRNA	43110012	43195091	1	-	.	ID=tr23;transcript_id=tr23
NC_037328.1	LoRTIA	mRNA	43110012	43195102	1	-	.	ID=tr22;transcript_id=tr22
NC_037328.1	LoRTIA	exon	43114430	43114567	1	-	.	ID=id86;Parent=tr21;transcript_id=tr21
NC_037328.1	LoRTIA	exon	43114430	43114567	1	-	.	ID=id102;Parent=tr22;transcript_id=tr22
NC_037328.1	LoRTIA	exon	43114430	43114567	1	-	.	ID=id118;Parent=tr23;transcript_id=tr23
NC_037328.1	LoRTIA	exon	43116615	43116664	1	-	.	ID=id87;Parent=tr21;transcript_id=tr21
NC_037328.1	LoRTIA	exon	43116615	43116664	1	-	.	ID=id103;Parent=tr22;transcript_id=tr22
NC_037328.1	LoRTIA	exon	43116615	43116664	1	-	.	ID=id119;Parent=tr23;transcript_id=tr23
NC_037328.1	LoRTIA	exon	43120519	43120616	1	-	.	ID=id120;Parent=tr23;transcript_id=tr23
NC_037328.1	LoRTIA	exon	43120523	43120616	1	-	.	ID=id88;Parent=tr21;transcript_id=tr21
NC_037328.1	LoRTIA	exon	43120523	43120616	1	-	.	ID=id104;Parent=tr22;transcript_id=tr22
NC_037328.1	LoRTIA	exon	43127916	43128041	1	-	.	ID=id89;Parent=tr21;transcript_id=tr21
NC_037328.1	LoRTIA	exon	43127916	43128041	1	-	.	ID=id105;Parent=tr22;transcript_id=tr22
NC_037328.1	LoRTIA	exon	43127916	43128041	1	-	.	ID=id121;Parent=tr23;transcript_id=tr23
NC_037328.1	LoRTIA	exon	43128187	43128273	1	-	.	ID=id90;Parent=tr21;transcript_id=tr21
NC_037328.1	LoRTIA	exon	43128187	43128273	1	-	.	ID=id106;Parent=tr22;transcript_id=tr22
NC_037328.1	LoRTIA	exon	43128187	43128273	1	-	.	ID=id122;Parent=tr23;transcript_id=tr23
NC_037328.1	LoRTIA	exon	43129091	43129241	1	-	.	ID=id91;Parent=tr21;transcript_id=tr21
NC_037328.1	LoRTIA	exon	43129091	43129241	1	-	.	ID=id107;Parent=tr22;transcript_id=tr22
NC_037328.1	LoRTIA	exon	43129091	43129241	1	-	.	ID=id123;Parent=tr23;transcript_id=tr23
NC_037328.1	LoRTIA	exon	43131666	43131790	1	-	.	ID=id92;Parent=tr21;transcript_id=tr21
NC_037328.1	LoRTIA	exon	43131666	43131790	1	-	.	ID=id108;Parent=tr22;transcript_id=tr22
NC_037328.1	LoRTIA	exon	43131666	43131790	1	-	.	ID=id124;Parent=tr23;transcript_id=tr23
NC_037328.1	LoRTIA	exon	43133177	43133392	1	-	.	ID=id93;Parent=tr21;transcript_id=tr21
NC_037328.1	LoRTIA	exon	43133177	43133392	1	-	.	ID=id109;Parent=tr22;transcript_id=tr22
NC_037328.1	LoRTIA	exon	43133177	43133392	1	-	.	ID=id125;Parent=tr23;transcript_id=tr23
NC_037328.1	LoRTIA	exon	43134788	43134828	1	-	.	ID=id94;Parent=tr21;transcript_id=tr21
NC_037328.1	LoRTIA	exon	43134788	43134828	1	-	.	ID=id110;Parent=tr22;transcript_id=tr22
NC_037328.1	LoRTIA	exon	43134788	43134828	1	-	.	ID=id126;Parent=tr23;transcript_id=tr23
NC_037328.1	LoRTIA	exon	43136451	43136584	1	-	.	ID=id95;Parent=tr21;transcript_id=tr21
NC_037328.1	LoRTIA	exon	43136451	43136584	1	-	.	ID=id127;Parent=tr23;transcript_id=tr23
NC_037328.1	LoRTIA	exon	43136453	43136584	1	-	.	ID=id111;Parent=tr22;transcript_id=tr22
NC_037328.1	LoRTIA	exon	43136879	43136951	1	-	.	ID=id96;Parent=tr21;transcript_id=tr21
NC_037328.1	LoRTIA	exon	43136879	43136951	1	-	.	ID=id112;Parent=tr22;transcript_id=tr22
NC_037328.1	LoRTIA	exon	43136879	43136951	1	-	.	ID=id128;Parent=tr23;transcript_id=tr23
NC_037328.1	LoRTIA	exon	43139238	43139289	1	-	.	ID=id97;Parent=tr21;transcript_id=tr21
NC_037328.1	LoRTIA	exon	43139238	43139289	1	-	.	ID=id113;Parent=tr22;transcript_id=tr22
NC_037328.1	LoRTIA	exon	43139238	43139289	1	-	.	ID=id129;Parent=tr23;transcript_id=tr23
NC_037328.1	LoRTIA	exon	43153442	43153579	1	-	.	ID=id98;Parent=tr21;transcript_id=tr21
NC_037328.1	LoRTIA	exon	43153442	43153579	1	-	.	ID=id114;Parent=tr22;transcript_id=tr22
NC_037328.1	LoRTIA	exon	43153442	43153579	1	-	.	ID=id130;Parent=tr23;transcript_id=tr23
NC_037328.1	LoRTIA	exon	43171696	43171923	1	-	.	ID=id99;Parent=tr21;transcript_id=tr21
NC_037328.1	LoRTIA	exon	43171696	43171923	1	-	.	ID=id115;Parent=tr22;transcript_id=tr22
NC_037328.1	LoRTIA	exon	43171696	43171923	1	-	.	ID=id131;Parent=tr23;transcript_id=tr23
NC_037328.1	LoRTIA	exon	43194558	43195091	1	-	.	ID=id100;Parent=tr21;transcript_id=tr21
NC_037328.1	LoRTIA	exon	43194558	43195091	1	-	.	ID=id132;Parent=tr23;transcript_id=tr23
NC_037328.1	LoRTIA	exon	43194558	43195102	1	-	.	ID=id116;Parent=tr22;transcript_id=tr22
NC_037328.1	LoRTIA	exon	46002012	46002091	1	+	.	ID=id133;Parent=tr24;transcript_id=tr24
NC_037328.1	LoRTIA	exon	46002012	46002091	1	+	.	ID=id138;Parent=tr25;transcript_id=tr25
NC_037328.1	LoRTIA	mRNA	46002012	46015299	1	+	.	ID=tr25;transcript_id=tr25
NC_037328.1	LoRTIA	mRNA	46002012	46016855	1	+	.	ID=tr24;transcript_id=tr24
NC_037328.1	LoRTIA	exon	46007109	46007323	1	+	.	ID=id134;Parent=tr24;transcript_id=tr24
NC_037328.1	LoRTIA	exon	46007161	46007323	1	+	.	ID=id139;Parent=tr25;transcript_id=tr25
NC_037328.1	LoRTIA	exon	46010003	46010077	1	+	.	ID=id140;Parent=tr25;transcript_id=tr25
NC_037328.1	LoRTIA	exon	46010006	46010077	1	+	.	ID=id135;Parent=tr24;transcript_id=tr24
NC_037328.1	LoRTIA	exon	46013671	46013726	1	+	.	ID=id136;Parent=tr24;transcript_id=tr24
NC_037328.1	LoRTIA	exon	46013671	46013726	1	+	.	ID=id141;Parent=tr25;transcript_id=tr25
NC_037328.1	LoRTIA	exon	46015012	46015299	1	+	.	ID=id142;Parent=tr25;transcript_id=tr25
NC_037328.1	LoRTIA	exon	46015012	46016855	1	+	.	ID=id137;Parent=tr24;transcript_id=tr24
NC_037328.1	LoRTIA	exon	46061449	46061568	24	-	.	ID=id143;Parent=tr26;transcript_id=tr26
NC_037328.1	LoRTIA	exon	46061449	46062251	4	-	.	ID=id149;Parent=tr27;transcript_id=tr27
NC_037328.1	LoRTIA	mRNA	46061449	46066949	24	-	.	ID=tr26;transcript_id=tr26
NC_037328.1	LoRTIA	mRNA	46061449	46066949	4	-	.	ID=tr27;transcript_id=tr27
NC_037328.1	LoRTIA	exon	46062188	46062251	24	-	.	ID=id144;Parent=tr26;transcript_id=tr26
NC_037328.1	LoRTIA	exon	46063302	46063438	24	-	.	ID=id145;Parent=tr26;transcript_id=tr26
NC_037328.1	LoRTIA	exon	46063302	46063438	4	-	.	ID=id150;Parent=tr27;transcript_id=tr27
NC_037328.1	LoRTIA	exon	46066075	46066185	24	-	.	ID=id146;Parent=tr26;transcript_id=tr26
NC_037328.1	LoRTIA	exon	46066075	46066185	4	-	.	ID=id151;Parent=tr27;transcript_id=tr27
NC_037328.1	LoRTIA	exon	46066700	46066775	24	-	.	ID=id147;Parent=tr26;transcript_id=tr26
NC_037328.1	LoRTIA	exon	46066700	46066775	4	-	.	ID=id152;Parent=tr27;transcript_id=tr27
NC_037328.1	LoRTIA	exon	46066907	46066949	24	-	.	ID=id148;Parent=tr26;transcript_id=tr26
NC_037328.1	LoRTIA	exon	46066907	46066949	4	-	.	ID=id153;Parent=tr27;transcript_id=tr27
NC_037328.1	LoRTIA	exon	52710243	52714107	1	-	.	ID=id154;Parent=tr28;transcript_id=tr28
NC_037328.1	LoRTIA	mRNA	52710243	52777180	1	-	.	ID=tr28;transcript_id=tr28
NC_037328.1	LoRTIA	exon	52713863	52714107	1	-	.	ID=id163;Parent=tr29;transcript_id=tr29
NC_037328.1	LoRTIA	mRNA	52713863	52777180	1	-	.	ID=tr29;transcript_id=tr29
NC_037328.1	LoRTIA	exon	52718247	52718278	1	-	.	ID=id155;Parent=tr28;transcript_id=tr28
NC_037328.1	LoRTIA	exon	52718247	52718278	1	-	.	ID=id164;Parent=tr29;transcript_id=tr29
NC_037328.1	LoRTIA	exon	52722640	52722732	1	-	.	ID=id156;Parent=tr28;transcript_id=tr28
NC_037328.1	LoRTIA	exon	52722640	52722732	1	-	.	ID=id165;Parent=tr29;transcript_id=tr29
NC_037328.1	LoRTIA	exon	52724009	52724101	1	-	.	ID=id157;Parent=tr28;transcript_id=tr28
NC_037328.1	LoRTIA	exon	52724009	52724101	1	-	.	ID=id166;Parent=tr29;transcript_id=tr29
NC_037328.1	LoRTIA	exon	52724812	52724904	1	-	.	ID=id158;Parent=tr28;transcript_id=tr28
NC_037328.1	LoRTIA	exon	52724812	52724904	1	-	.	ID=id167;Parent=tr29;transcript_id=tr29
NC_037328.1	LoRTIA	exon	52729857	52729964	1	-	.	ID=id159;Parent=tr28;transcript_id=tr28
NC_037328.1	LoRTIA	exon	52729857	52729964	1	-	.	ID=id168;Parent=tr29;transcript_id=tr29
NC_037328.1	LoRTIA	exon	52752231	52752320	1	-	.	ID=id160;Parent=tr28;transcript_id=tr28
NC_037328.1	LoRTIA	exon	52752231	52752320	1	-	.	ID=id169;Parent=tr29;transcript_id=tr29
NC_037328.1	LoRTIA	exon	52764144	52764491	1	-	.	ID=id161;Parent=tr28;transcript_id=tr28
NC_037328.1	LoRTIA	exon	52764144	52764491	1	-	.	ID=id170;Parent=tr29;transcript_id=tr29
NC_037328.1	LoRTIA	exon	52777013	52777180	1	-	.	ID=id162;Parent=tr28;transcript_id=tr28
NC_037328.1	LoRTIA	exon	52777013	52777180	1	-	.	ID=id171;Parent=tr29;transcript_id=tr29
NC_037328.1	LoRTIA	mRNA	53562569	53563083	1	+	.	ID=tr31;transcript_id=tr31
NC_037328.1	LoRTIA	mRNA	53562569	53563297	4	+	.	ID=tr30;transcript_id=tr30
NC_037328.1	LoRTIA	mRNA	54226920	54227691	62	-	.	ID=tr32;transcript_id=tr32
NC_037328.1	LoRTIA	mRNA	54226955	54227691	1	-	.	ID=tr33;transcript_id=tr33
NC_037328.1	LoRTIA	exon	57309098	57309364	1	-	.	ID=id172;Parent=tr34;transcript_id=tr34
NC_037328.1	LoRTIA	mRNA	57309098	57343669	1	-	.	ID=tr34;transcript_id=tr34
NC_037328.1	LoRTIA	exon	57310876	57310944	1	-	.	ID=id173;Parent=tr34;transcript_id=tr34
NC_037328.1	LoRTIA	exon	57312656	57312783	1	-	.	ID=id174;Parent=tr34;transcript_id=tr34
NC_037328.1	LoRTIA	exon	57313431	57313586	1	-	.	ID=id175;Parent=tr34;transcript_id=tr34
NC_037328.1	LoRTIA	exon	57313820	57313858	1	-	.	ID=id176;Parent=tr34;transcript_id=tr34
NC_037328.1	LoRTIA	exon	57317853	57317934	1	-	.	ID=id177;Parent=tr34;transcript_id=tr34
NC_037328.1	LoRTIA	exon	57320011	57320060	1	-	.	ID=id178;Parent=tr34;transcript_id=tr34
NC_037328.1	LoRTIA	exon	57322740	57322847	1	-	.	ID=id179;Parent=tr34;transcript_id=tr34
NC_037328.1	LoRTIA	exon	57333464	57333534	1	-	.	ID=id180;Parent=tr34;transcript_id=tr34
NC_037328.1	LoRTIA	exon	57336410	57336459	1	-	.	ID=id181;Parent=tr34;transcript_id=tr34
NC_037328.1	LoRTIA	exon	57340306	57340347	1	-	.	ID=id182;Parent=tr34;transcript_id=tr34
NC_037328.1	LoRTIA	exon	57343219	57343669	1	-	.	ID=id183;Parent=tr34;transcript_id=tr34
NC_037328.1	LoRTIA	mRNA	57412001	57412433	1	-	.	ID=tr35;transcript_id=tr35
NC_037328.1	LoRTIA	mRNA	57798440	57799337	5	-	.	ID=tr36;transcript_id=tr36
NC_037328.1	LoRTIA	exon	58401607	58404622	1	-	.	ID=id184;Parent=tr37;transcript_id=tr37
NC_037328.1	LoRTIA	mRNA	58401607	58433757	1	-	.	ID=tr37;transcript_id=tr37
NC_037328.1	LoRTIA	exon	58405323	58405389	1	-	.	ID=id185;Parent=tr37;transcript_id=tr37
NC_037328.1	LoRTIA	exon	58405696	58405815	1	-	.	ID=id186;Parent=tr37;transcript_id=tr37
NC_037328.1	LoRTIA	exon	58406232	58406368	1	-	.	ID=id187;Parent=tr37;transcript_id=tr37
NC_037328.1	LoRTIA	exon	58433484	58433757	1	-	.	ID=id188;Parent=tr37;transcript_id=tr37
NC_037328.1	LoRTIA	mRNA	59909219	59909932	1	+	.	ID=tr38;transcript_id=tr38
NC_037328.1	LoRTIA	exon	65138522	65141150	4	-	.	ID=id189;Parent=tr39;transcript_id=tr39
NC_037328.1	LoRTIA	mRNA	65138522	65198327	4	-	.	ID=tr39;transcript_id=tr39
NC_037328.1	LoRTIA	exon	65144727	65144803	4	-	.	ID=id190;Parent=tr39;transcript_id=tr39
NC_037328.1	LoRTIA	exon	65145827	65145937	4	-	.	ID=id191;Parent=tr39;transcript_id=tr39
NC_037328.1	LoRTIA	exon	65146257	65146369	4	-	.	ID=id192;Parent=tr39;transcript_id=tr39
NC_037328.1	LoRTIA	exon	65148203	65148321	4	-	.	ID=id193;Parent=tr39;transcript_id=tr39
NC_037328.1	LoRTIA	exon	65151721	65151851	4	-	.	ID=id194;Parent=tr39;transcript_id=tr39
NC_037328.1	LoRTIA	exon	65153144	65153176	4	-	.	ID=id195;Parent=tr39;transcript_id=tr39
NC_037328.1	LoRTIA	exon	65154008	65154137	4	-	.	ID=id196;Parent=tr39;transcript_id=tr39
NC_037328.1	LoRTIA	exon	65156300	65156404	4	-	.	ID=id197;Parent=tr39;transcript_id=tr39
NC_037328.1	LoRTIA	exon	65198016	65198072	4	-	.	ID=id198;Parent=tr39;transcript_id=tr39
NC_037328.1	LoRTIA	exon	65198234	65198327	4	-	.	ID=id199;Parent=tr39;transcript_id=tr39
NC_037328.1	LoRTIA	exon	66798342	66798643	1	-	.	ID=id200;Parent=tr40;transcript_id=tr40
NC_037328.1	LoRTIA	mRNA	66798342	66819094	1	-	.	ID=tr40;transcript_id=tr40
NC_037328.1	LoRTIA	exon	66802291	66802350	1	-	.	ID=id201;Parent=tr40;transcript_id=tr40
NC_037328.1	LoRTIA	exon	66806937	66807083	1	-	.	ID=id202;Parent=tr40;transcript_id=tr40
NC_037328.1	LoRTIA	exon	66809952	66810077	1	-	.	ID=id203;Parent=tr40;transcript_id=tr40
NC_037328.1	LoRTIA	exon	66819037	66819094	1	-	.	ID=id204;Parent=tr40;transcript_id=tr40
NC_037328.1	LoRTIA	exon	66820318	66820411	1	+	.	ID=id205;Parent=tr41;transcript_id=tr41
NC_037328.1	LoRTIA	mRNA	66820318	66861493	1	+	.	ID=tr41;transcript_id=tr41
NC_037328.1	LoRTIA	exon	66840937	66841062	1	+	.	ID=id206;Parent=tr41;transcript_id=tr41
NC_037328.1	LoRTIA	exon	66845099	66845207	1	+	.	ID=id207;Parent=tr41;transcript_id=tr41
NC_037328.1	LoRTIA	mRNA	66847172	66847646	18	+	.	ID=tr42;transcript_id=tr42
NC_037328.1	LoRTIA	exon	66858691	66858799	1	+	.	ID=id208;Parent=tr41;transcript_id=tr41
NC_037328.1	LoRTIA	exon	66861280	66861493	1	+	.	ID=id209;Parent=tr41;transcript_id=tr41
NC_037328.1	LoRTIA	exon	66876401	66876802	1	-	.	ID=id210;Parent=tr43;transcript_id=tr43
NC_037328.1	LoRTIA	mRNA	66876401	66944330	1	-	.	ID=tr43;transcript_id=tr43
NC_037328.1	LoRTIA	exon	66878159	66878337	1	-	.	ID=id211;Parent=tr43;transcript_id=tr43
NC_037328.1	LoRTIA	exon	66883323	66883450	1	-	.	ID=id212;Parent=tr43;transcript_id=tr43
NC_037328.1	LoRTIA	exon	66885381	66885506	1	-	.	ID=id213;Parent=tr43;transcript_id=tr43
NC_037328.1	LoRTIA	exon	66890828	66890906	1	-	.	ID=id214;Parent=tr43;transcript_id=tr43
NC_037328.1	LoRTIA	exon	66892328	66892491	1	-	.	ID=id215;Parent=tr43;transcript_id=tr43
NC_037328.1	LoRTIA	exon	66893042	66893141	1	-	.	ID=id216;Parent=tr43;transcript_id=tr43
NC_037328.1	LoRTIA	exon	66893488	66893576	1	-	.	ID=id217;Parent=tr43;transcript_id=tr43
NC_037328.1	LoRTIA	exon	66894581	66894712	1	-	.	ID=id218;Parent=tr43;transcript_id=tr43
NC_037328.1	LoRTIA	exon	66902815	66902909	1	-	.	ID=id219;Parent=tr43;transcript_id=tr43
NC_037328.1	LoRTIA	exon	66905149	66905248	1	-	.	ID=id220;Parent=tr43;transcript_id=tr43
NC_037328.1	LoRTIA	exon	66910229	66910336	1	-	.	ID=id221;Parent=tr43;transcript_id=tr43
NC_037328.1	LoRTIA	exon	66916187	66916320	1	-	.	ID=id222;Parent=tr43;transcript_id=tr43
NC_037328.1	LoRTIA	exon	66944152	66944330	1	-	.	ID=id223;Parent=tr43;transcript_id=tr43
NC_037328.1	LoRTIA	exon	70176689	70176762	1	-	.	ID=id224;Parent=tr45;transcript_id=tr45
NC_037328.1	LoRTIA	exon	70176689	70176762	1	-	.	ID=id228;Parent=tr46;transcript_id=tr46
NC_037328.1	LoRTIA	mRNA	70176689	70179461	1	-	.	ID=tr45;transcript_id=tr45
NC_037328.1	LoRTIA	mRNA	70176689	70180133	2	-	.	ID=tr44;transcript_id=tr44
NC_037328.1	LoRTIA	mRNA	70176689	70180133	1	-	.	ID=tr46;transcript_id=tr46
NC_037328.1	LoRTIA	exon	70176706	70176762	3	-	.	ID=id233;Parent=tr48;transcript_id=tr48
NC_037328.1	LoRTIA	exon	70176706	70176762	1	-	.	ID=id238;Parent=tr49;transcript_id=tr49
NC_037328.1	LoRTIA	exon	70176706	70176762	1	-	.	ID=id243;Parent=tr50;transcript_id=tr50
NC_037328.1	LoRTIA	mRNA	70176706	70179461	1	-	.	ID=tr50;transcript_id=tr50
NC_037328.1	LoRTIA	mRNA	70176706	70180133	6	-	.	ID=tr47;transcript_id=tr47
NC_037328.1	LoRTIA	mRNA	70176706	70180133	3	-	.	ID=tr48;transcript_id=tr48
NC_037328.1	LoRTIA	mRNA	70176706	70180133	1	-	.	ID=tr49;transcript_id=tr49
NC_037328.1	LoRTIA	exon	70177970	70178114	1	-	.	ID=id225;Parent=tr45;transcript_id=tr45
NC_037328.1	LoRTIA	exon	70177970	70178114	1	-	.	ID=id229;Parent=tr46;transcript_id=tr46
NC_037328.1	LoRTIA	exon	70177970	70178114	3	-	.	ID=id234;Parent=tr48;transcript_id=tr48
NC_037328.1	LoRTIA	exon	70177970	70178114	1	-	.	ID=id239;Parent=tr49;transcript_id=tr49
NC_037328.1	LoRTIA	exon	70177970	70178114	1	-	.	ID=id244;Parent=tr50;transcript_id=tr50
NC_037328.1	LoRTIA	exon	70179050	70179202	1	-	.	ID=id226;Parent=tr45;transcript_id=tr45
NC_037328.1	LoRTIA	exon	70179050	70179202	1	-	.	ID=id230;Parent=tr46;transcript_id=tr46
NC_037328.1	LoRTIA	exon	70179050	70179202	3	-	.	ID=id235;Parent=tr48;transcript_id=tr48
NC_037328.1	LoRTIA	exon	70179050	70179202	1	-	.	ID=id240;Parent=tr49;transcript_id=tr49
NC_037328.1	LoRTIA	exon	70179050	70179202	1	-	.	ID=id245;Parent=tr50;transcript_id=tr50
NC_037328.1	LoRTIA	exon	70179424	70179461	1	-	.	ID=id227;Parent=tr45;transcript_id=tr45
NC_037328.1	LoRTIA	exon	70179424	70179461	1	-	.	ID=id246;Parent=tr50;transcript_id=tr50
NC_037328.1	LoRTIA	exon	70179424	70179468	1	-	.	ID=id231;Parent=tr46;transcript_id=tr46
NC_037328.1	LoRTIA	exon	70179424	70179468	3	-	.	ID=id236;Parent=tr48;transcript_id=tr48
NC_037328.1	LoRTIA	exon	70179424	70179468	1	-	.	ID=id241;Parent=tr49;transcript_id=tr49
NC_037328.1	LoRTIA	exon	70180065	70180133	1	-	.	ID=id232;Parent=tr46;transcript_id=tr46
NC_037328.1	LoRTIA	exon	70180065	70180133	1	-	.	ID=id242;Parent=tr49;transcript_id=tr49
NC_037328.1	LoRTIA	exon	70180105	70180133	3	-	.	ID=id237;Parent=tr48;transcript_id=tr48
NC_037328.1	LoRTIA	exon	71405102	71405352	1	-	.	ID=id247;Parent=tr51;transcript_id=tr51
NC_037328.1	LoRTIA	mRNA	71405102	71410587	1	-	.	ID=tr51;transcript_id=tr51
NC_037328.1	LoRTIA	exon	71405898	71406036	1	-	.	ID=id248;Parent=tr51;transcript_id=tr51
NC_037328.1	LoRTIA	exon	71408241	71408422	1	-	.	ID=id249;Parent=tr51;transcript_id=tr51
NC_037328.1	LoRTIA	exon	71410455	71410587	1	-	.	ID=id250;Parent=tr51;transcript_id=tr51
NC_037328.1	LoRTIA	mRNA	71868302	71869009	13	+	.	ID=tr52;transcript_id=tr52
NC_037328.1	LoRTIA	exon	73362774	73363696	1	-	.	ID=id251;Parent=tr53;transcript_id=tr53
NC_037328.1	LoRTIA	exon	73362774	73364451	1	-	.	ID=id255;Parent=tr54;transcript_id=tr54
NC_037328.1	LoRTIA	mRNA	73362774	73365269	1	-	.	ID=tr53;transcript_id=tr53
NC_037328.1	LoRTIA	mRNA	73362774	73365269	1	-	.	ID=tr54;transcript_id=tr54
NC_037328.1	LoRTIA	exon	73364364	73364451	1	-	.	ID=id252;Parent=tr53;transcript_id=tr53
NC_037328.1	LoRTIA	exon	73364689	73364784	1	-	.	ID=id253;Parent=tr53;transcript_id=tr53
NC_037328.1	LoRTIA	exon	73364689	73364784	1	-	.	ID=id256;Parent=tr54;transcript_id=tr54
NC_037328.1	LoRTIA	exon	73364925	73365269	1	-	.	ID=id254;Parent=tr53;transcript_id=tr53
NC_037328.1	LoRTIA	exon	73364925	73365269	1	-	.	ID=id257;Parent=tr54;transcript_id=tr54
NC_037328.1	LoRTIA	mRNA	76416077	76417137	1	-	.	ID=tr56;transcript_id=tr56
NC_037328.1	LoRTIA	mRNA	76416077	76417842	76	-	.	ID=tr55;transcript_id=tr55
NC_037328.1	LoRTIA	mRNA	76416121	76417842	1	-	.	ID=tr57;transcript_id=tr57
NC_037328.1	LoRTIA	exon	80452916	80453151	1	+	.	ID=id258;Parent=tr58;transcript_id=tr58
NC_037328.1	LoRTIA	mRNA	80452916	80467442	1	+	.	ID=tr58;transcript_id=tr58
NC_037328.1	LoRTIA	exon	80454227	80454379	1	+	.	ID=id259;Parent=tr58;transcript_id=tr58
NC_037328.1	LoRTIA	exon	80457303	80457381	1	+	.	ID=id260;Parent=tr58;transcript_id=tr58
NC_037328.1	LoRTIA	exon	80461106	80461185	1	+	.	ID=id261;Parent=tr58;transcript_id=tr58
NC_037328.1	LoRTIA	exon	80462808	80462927	1	+	.	ID=id262;Parent=tr58;transcript_id=tr58
NC_037328.1	LoRTIA	exon	80465159	80465302	1	+	.	ID=id263;Parent=tr58;transcript_id=tr58
NC_037328.1	LoRTIA	exon	80465474	80465594	1	+	.	ID=id264;Parent=tr58;transcript_id=tr58
NC_037328.1	LoRTIA	exon	80466079	80466204	1	+	.	ID=id265;Parent=tr58;transcript_id=tr58
NC_037328.1	LoRTIA	exon	80466926	80467007	1	+	.	ID=id269;Parent=tr59;transcript_id=tr59
NC_037328.1	LoRTIA	mRNA	80466926	80467442	1	+	.	ID=tr59;transcript_id=tr59
NC_037328.1	LoRTIA	exon	80466927	80467007	1	+	.	ID=id266;Parent=tr58;transcript_id=tr58
NC_037328.1	LoRTIA	exon	80467081	80467197	1	+	.	ID=id267;Parent=tr58;transcript_id=tr58
NC_037328.1	LoRTIA	exon	80467081	80467197	1	+	.	ID=id270;Parent=tr59;transcript_id=tr59
NC_037328.1	LoRTIA	exon	80467287	80467442	1	+	.	ID=id268;Parent=tr58;transcript_id=tr58
NC_037328.1	LoRTIA	exon	80467287	80467442	1	+	.	ID=id271;Parent=tr59;transcript_id=tr59
NC_037328.1	LoRTIA	exon	80643740	80644183	1	-	.	ID=id272;Parent=tr60;transcript_id=tr60
NC_037328.1	LoRTIA	mRNA	80643740	80661912	1	-	.	ID=tr60;transcript_id=tr60
NC_037328.1	LoRTIA	exon	80644640	80644799	1	-	.	ID=id273;Parent=tr60;transcript_id=tr60
NC_037328.1	LoRTIA	exon	80645023	80645134	1	-	.	ID=id274;Parent=tr60;transcript_id=tr60
NC_037328.1	LoRTIA	exon	80646112	80646169	1	-	.	ID=id275;Parent=tr60;transcript_id=tr60
NC_037328.1	LoRTIA	exon	80647027	80647109	1	-	.	ID=id276;Parent=tr60;transcript_id=tr60
NC_037328.1	LoRTIA	exon	80647862	80648004	1	-	.	ID=id277;Parent=tr60;transcript_id=tr60
NC_037328.1	LoRTIA	exon	80649675	80649807	1	-	.	ID=id278;Parent=tr60;transcript_id=tr60
NC_037328.1	LoRTIA	exon	80652115	80652212	1	-	.	ID=id279;Parent=tr60;transcript_id=tr60
NC_037328.1	LoRTIA	exon	80657749	80657905	1	-	.	ID=id280;Parent=tr60;transcript_id=tr60
NC_037328.1	LoRTIA	exon	80661692	80661912	1	-	.	ID=id281;Parent=tr60;transcript_id=tr60
NC_037328.1	LoRTIA	exon	81288263	81288451	1	+	.	ID=id282;Parent=tr61;transcript_id=tr61
NC_037328.1	LoRTIA	mRNA	81288263	81308567	1	+	.	ID=tr61;transcript_id=tr61
NC_037328.1	LoRTIA	exon	81299736	81299869	1	+	.	ID=id283;Parent=tr61;transcript_id=tr61
NC_037328.1	LoRTIA	exon	81300924	81301086	1	+	.	ID=id284;Parent=tr61;transcript_id=tr61
NC_037328.1	LoRTIA	exon	81302409	81302597	1	+	.	ID=id285;Parent=tr61;transcript_id=tr61
NC_037328.1	LoRTIA	exon	81304467	81304582	1	+	.	ID=id286;Parent=tr61;transcript_id=tr61
NC_037328.1	LoRTIA	exon	81304889	81304972	1	+	.	ID=id287;Parent=tr61;transcript_id=tr61
NC_037328.1	LoRTIA	exon	81306181	81306240	1	+	.	ID=id288;Parent=tr61;transcript_id=tr61
NC_037328.1	LoRTIA	exon	81307010	81307083	1	+	.	ID=id289;Parent=tr61;transcript_id=tr61
NC_037328.1	LoRTIA	exon	81307561	81308567	1	+	.	ID=id290;Parent=tr61;transcript_id=tr61
NC_037328.1	LoRTIA	exon	82853762	82854387	1	-	.	ID=id291;Parent=tr62;transcript_id=tr62
NC_037328.1	LoRTIA	mRNA	82853762	82872678	1	-	.	ID=tr62;transcript_id=tr62
NC_037328.1	LoRTIA	exon	82857163	82857303	1	-	.	ID=id292;Parent=tr62;transcript_id=tr62
NC_037328.1	LoRTIA	exon	82857419	82857500	1	-	.	ID=id293;Parent=tr62;transcript_id=tr62
NC_037328.1	LoRTIA	exon	82857634	82857768	1	-	.	ID=id294;Parent=tr62;transcript_id=tr62
NC_037328.1	LoRTIA	exon	82857881	82857979	1	-	.	ID=id295;Parent=tr62;transcript_id=tr62
NC_037328.1	LoRTIA	exon	82859456	82859537	1	-	.	ID=id296;Parent=tr62;transcript_id=tr62
NC_037328.1	LoRTIA	exon	82859691	82859816	1	-	.	ID=id297;Parent=tr62;transcript_id=tr62
NC_037328.1	LoRTIA	exon	82860454	82860626	1	-	.	ID=id298;Parent=tr62;transcript_id=tr62
NC_037328.1	LoRTIA	exon	82860748	82860866	1	-	.	ID=id299;Parent=tr62;transcript_id=tr62
NC_037328.1	LoRTIA	exon	82861007	82861239	1	-	.	ID=id300;Parent=tr62;transcript_id=tr62
NC_037328.1	LoRTIA	exon	82861468	82861570	1	-	.	ID=id301;Parent=tr62;transcript_id=tr62
NC_037328.1	LoRTIA	exon	82861766	82861868	1	-	.	ID=id302;Parent=tr62;transcript_id=tr62
NC_037328.1	LoRTIA	exon	82862453	82862553	1	-	.	ID=id303;Parent=tr62;transcript_id=tr62
NC_037328.1	LoRTIA	exon	82862755	82862914	1	-	.	ID=id304;Parent=tr62;transcript_id=tr62
NC_037328.1	LoRTIA	exon	82863032	82863136	1	-	.	ID=id305;Parent=tr62;transcript_id=tr62
NC_037328.1	LoRTIA	exon	82863329	82863565	1	-	.	ID=id306;Parent=tr62;transcript_id=tr62
NC_037328.1	LoRTIA	exon	82863773	82863919	1	-	.	ID=id307;Parent=tr62;transcript_id=tr62
NC_037328.1	LoRTIA	exon	82864146	82864343	1	-	.	ID=id308;Parent=tr62;transcript_id=tr62
NC_037328.1	LoRTIA	exon	82864534	82864719	1	-	.	ID=id309;Parent=tr62;transcript_id=tr62
NC_037328.1	LoRTIA	exon	82864864	82865026	1	-	.	ID=id310;Parent=tr62;transcript_id=tr62
NC_037328.1	LoRTIA	exon	82865155	82865288	1	-	.	ID=id311;Parent=tr62;transcript_id=tr62
NC_037328.1	LoRTIA	exon	82865380	82865566	1	-	.	ID=id312;Parent=tr62;transcript_id=tr62
NC_037328.1	LoRTIA	exon	82865659	82865747	1	-	.	ID=id313;Parent=tr62;transcript_id=tr62
NC_037328.1	LoRTIA	exon	82866008	82866829	1	-	.	ID=id314;Parent=tr62;transcript_id=tr62
NC_037328.1	LoRTIA	exon	82867085	82867151	1	-	.	ID=id315;Parent=tr62;transcript_id=tr62
NC_037328.1	LoRTIA	exon	82867349	82867441	1	-	.	ID=id316;Parent=tr62;transcript_id=tr62
NC_037328.1	LoRTIA	exon	82868241	82868353	1	-	.	ID=id317;Parent=tr62;transcript_id=tr62
NC_037328.1	LoRTIA	exon	82869425	82869524	1	-	.	ID=id318;Parent=tr62;transcript_id=tr62
NC_037328.1	LoRTIA	exon	82869757	82869933	1	-	.	ID=id319;Parent=tr62;transcript_id=tr62
NC_037328.1	LoRTIA	exon	82871039	82871121	1	-	.	ID=id320;Parent=tr62;transcript_id=tr62
NC_037328.1	LoRTIA	exon	82871418	82871511	1	-	.	ID=id321;Parent=tr62;transcript_id=tr62
NC_037328.1	LoRTIA	exon	82871733	82871789	1	-	.	ID=id322;Parent=tr62;transcript_id=tr62
NC_037328.1	LoRTIA	exon	82872610	82872678	1	-	.	ID=id323;Parent=tr62;transcript_id=tr62
NC_037328.1	LoRTIA	exon	82878896	82879231	2	-	.	ID=id324;Parent=tr63;transcript_id=tr63
NC_037328.1	LoRTIA	mRNA	82878896	82888214	2	-	.	ID=tr63;transcript_id=tr63
NC_037328.1	LoRTIA	exon	82879379	82879497	2	-	.	ID=id325;Parent=tr63;transcript_id=tr63
NC_037328.1	LoRTIA	exon	82879919	82880045	2	-	.	ID=id326;Parent=tr63;transcript_id=tr63
NC_037328.1	LoRTIA	exon	82880261	82880355	2	-	.	ID=id327;Parent=tr63;transcript_id=tr63
NC_037328.1	LoRTIA	exon	82880445	82880613	2	-	.	ID=id328;Parent=tr63;transcript_id=tr63
NC_037328.1	LoRTIA	exon	82880821	82880904	2	-	.	ID=id329;Parent=tr63;transcript_id=tr63
NC_037328.1	LoRTIA	exon	82881141	82881286	2	-	.	ID=id330;Parent=tr63;transcript_id=tr63
NC_037328.1	LoRTIA	exon	82881451	82881552	2	-	.	ID=id331;Parent=tr63;transcript_id=tr63
NC_037328.1	LoRTIA	exon	82881678	82881840	2	-	.	ID=id332;Parent=tr63;transcript_id=tr63
NC_037328.1	LoRTIA	exon	82883159	82883246	2	-	.	ID=id333;Parent=tr63;transcript_id=tr63
NC_037328.1	LoRTIA	exon	82883455	82883582	2	-	.	ID=id334;Parent=tr63;transcript_id=tr63
NC_037328.1	LoRTIA	exon	82883780	82883886	2	-	.	ID=id335;Parent=tr63;transcript_id=tr63
NC_037328.1	LoRTIA	exon	82884034	82884180	2	-	.	ID=id336;Parent=tr63;transcript_id=tr63
NC_037328.1	LoRTIA	exon	82884423	82884483	2	-	.	ID=id337;Parent=tr63;transcript_id=tr63
NC_037328.1	LoRTIA	exon	82884662	82884806	2	-	.	ID=id338;Parent=tr63;transcript_id=tr63
NC_037328.1	LoRTIA	exon	82884949	82885107	2	-	.	ID=id339;Parent=tr63;transcript_id=tr63
NC_037328.1	LoRTIA	exon	82885644	82885868	2	-	.	ID=id340;Parent=tr63;transcript_id=tr63
NC_037328.1	LoRTIA	exon	82886034	82886155	2	-	.	ID=id341;Parent=tr63;transcript_id=tr63
NC_037328.1	LoRTIA	exon	82886952	82887116	2	-	.	ID=id342;Parent=tr63;transcript_id=tr63
NC_037328.1	LoRTIA	exon	82887533	82887589	2	-	.	ID=id343;Parent=tr63;transcript_id=tr63
NC_037328.1	LoRTIA	exon	82888054	82888214	2	-	.	ID=id344;Parent=tr63;transcript_id=tr63
NC_037328.1	LoRTIA	exon	82970227	82970836	1	-	.	ID=id345;Parent=tr64;transcript_id=tr64
NC_037328.1	LoRTIA	exon	82970227	82970836	1	-	.	ID=id356;Parent=tr65;transcript_id=tr65
NC_037328.1	LoRTIA	exon	82970227	82970836	1	-	.	ID=id365;Parent=tr66;transcript_id=tr66
NC_037328.1	LoRTIA	mRNA	82970227	82979121	1	-	.	ID=tr64;transcript_id=tr64
NC_037328.1	LoRTIA	mRNA	82970227	82979121	1	-	.	ID=tr65;transcript_id=tr65
NC_037328.1	LoRTIA	mRNA	82970227	82979155	1	-	.	ID=tr66;transcript_id=tr66
NC_037328.1	LoRTIA	exon	82971490	82971601	1	-	.	ID=id346;Parent=tr64;transcript_id=tr64
NC_037328.1	LoRTIA	exon	82971490	82971601	1	-	.	ID=id357;Parent=tr65;transcript_id=tr65
NC_037328.1	LoRTIA	exon	82971490	82971601	1	-	.	ID=id366;Parent=tr66;transcript_id=tr66
NC_037328.1	LoRTIA	exon	82972122	82972219	1	-	.	ID=id347;Parent=tr64;transcript_id=tr64
NC_037328.1	LoRTIA	exon	82972122	82972219	1	-	.	ID=id358;Parent=tr65;transcript_id=tr65
NC_037328.1	LoRTIA	exon	82972122	82972219	1	-	.	ID=id367;Parent=tr66;transcript_id=tr66
NC_037328.1	LoRTIA	exon	82972323	82972458	1	-	.	ID=id348;Parent=tr64;transcript_id=tr64
NC_037328.1	LoRTIA	exon	82972323	82972458	1	-	.	ID=id359;Parent=tr65;transcript_id=tr65
NC_037328.1	LoRTIA	exon	82972323	82972458	1	-	.	ID=id368;Parent=tr66;transcript_id=tr66
NC_037328.1	LoRTIA	exon	82972563	82972682	1	-	.	ID=id349;Parent=tr64;transcript_id=tr64
NC_037328.1	LoRTIA	exon	82972563	82972682	1	-	.	ID=id360;Parent=tr65;transcript_id=tr65
NC_037328.1	LoRTIA	exon	82972563	82972682	1	-	.	ID=id369;Parent=tr66;transcript_id=tr66
NC_037328.1	LoRTIA	exon	82973186	82973322	1	-	.	ID=id370;Parent=tr66;transcript_id=tr66
NC_037328.1	LoRTIA	exon	82973186	82973327	1	-	.	ID=id350;Parent=tr64;transcript_id=tr64
NC_037328.1	LoRTIA	exon	82973186	82973327	1	-	.	ID=id361;Parent=tr65;transcript_id=tr65
NC_037328.1	LoRTIA	exon	82973418	82973553	1	-	.	ID=id351;Parent=tr64;transcript_id=tr64
NC_037328.1	LoRTIA	exon	82973418	82973553	1	-	.	ID=id371;Parent=tr66;transcript_id=tr66
NC_037328.1	LoRTIA	exon	82973418	82974247	1	-	.	ID=id362;Parent=tr65;transcript_id=tr65
NC_037328.1	LoRTIA	exon	82974165	82974247	1	-	.	ID=id352;Parent=tr64;transcript_id=tr64
NC_037328.1	LoRTIA	exon	82974165	82974247	1	-	.	ID=id372;Parent=tr66;transcript_id=tr66
NC_037328.1	LoRTIA	exon	82974965	82975230	1	-	.	ID=id353;Parent=tr64;transcript_id=tr64
NC_037328.1	LoRTIA	exon	82974965	82975230	1	-	.	ID=id363;Parent=tr65;transcript_id=tr65
NC_037328.1	LoRTIA	exon	82974965	82975230	1	-	.	ID=id373;Parent=tr66;transcript_id=tr66
NC_037328.1	LoRTIA	exon	82977042	82977158	1	-	.	ID=id354;Parent=tr64;transcript_id=tr64
NC_037328.1	LoRTIA	exon	82977042	82977158	1	-	.	ID=id374;Parent=tr66;transcript_id=tr66
NC_037328.1	LoRTIA	exon	82979059	82979121	1	-	.	ID=id355;Parent=tr64;transcript_id=tr64
NC_037328.1	LoRTIA	exon	82979059	82979121	1	-	.	ID=id364;Parent=tr65;transcript_id=tr65
NC_037328.1	LoRTIA	exon	82979059	82979155	1	-	.	ID=id375;Parent=tr66;transcript_id=tr66
NC_037328.1	LoRTIA	mRNA	83232820	83233355	25	+	.	ID=tr67;transcript_id=tr67
NC_037328.1	LoRTIA	exon	83246953	83247083	1	+	.	ID=id376;Parent=tr68;transcript_id=tr68
NC_037328.1	LoRTIA	mRNA	83246953	83301286	1	+	.	ID=tr68;transcript_id=tr68
NC_037328.1	LoRTIA	exon	83257871	83258060	1	+	.	ID=id377;Parent=tr68;transcript_id=tr68
NC_037328.1	LoRTIA	exon	83258520	83258660	1	+	.	ID=id378;Parent=tr68;transcript_id=tr68
NC_037328.1	LoRTIA	exon	83261562	83261610	1	+	.	ID=id379;Parent=tr68;transcript_id=tr68
NC_037328.1	LoRTIA	exon	83281285	83281380	1	+	.	ID=id380;Parent=tr68;transcript_id=tr68
NC_037328.1	LoRTIA	exon	83281949	83282098	1	+	.	ID=id381;Parent=tr68;transcript_id=tr68
NC_037328.1	LoRTIA	exon	83284730	83284800	1	+	.	ID=id382;Parent=tr68;transcript_id=tr68
NC_037328.1	LoRTIA	exon	83298362	83298463	1	+	.	ID=id383;Parent=tr68;transcript_id=tr68
NC_037328.1	LoRTIA	exon	83298601	83298698	1	+	.	ID=id384;Parent=tr68;transcript_id=tr68
NC_037328.1	LoRTIA	exon	83300974	83301286	1	+	.	ID=id385;Parent=tr68;transcript_id=tr68
NC_037328.1	LoRTIA	mRNA	83419537	83420170	1	+	.	ID=tr69;transcript_id=tr69
NC_037328.1	LoRTIA	mRNA	83419537	83420367	1	+	.	ID=tr70;transcript_id=tr70
NC_037328.1	LoRTIA	mRNA	83709815	83711110	1	-	.	ID=tr71;transcript_id=tr71
NC_037328.1	LoRTIA	exon	86035443	86035581	1	+	.	ID=id386;Parent=tr72;transcript_id=tr72
NC_037328.1	LoRTIA	mRNA	86035443	86040734	1	+	.	ID=tr72;transcript_id=tr72
NC_037328.1	LoRTIA	exon	86036346	86036397	1	+	.	ID=id387;Parent=tr72;transcript_id=tr72
NC_037328.1	LoRTIA	exon	86036477	86036550	1	+	.	ID=id388;Parent=tr72;transcript_id=tr72
NC_037328.1	LoRTIA	exon	86038461	86039264	1	+	.	ID=id389;Parent=tr72;transcript_id=tr72
NC_037328.1	LoRTIA	exon	86040592	86040734	1	+	.	ID=id390;Parent=tr72;transcript_id=tr72
NC_037328.1	LoRTIA	exon	87503558	87504220	1	-	.	ID=id391;Parent=tr73;transcript_id=tr73
NC_037328.1	LoRTIA	mRNA	87503558	87518676	1	-	.	ID=tr73;transcript_id=tr73
NC_037328.1	LoRTIA	exon	87507949	87508055	1	-	.	ID=id392;Parent=tr73;transcript_id=tr73
NC_037328.1	LoRTIA	exon	87509085	87509146	1	-	.	ID=id393;Parent=tr73;transcript_id=tr73
NC_037328.1	LoRTIA	exon	87509910	87509976	1	-	.	ID=id394;Parent=tr73;transcript_id=tr73
NC_037328.1	LoRTIA	exon	87511225	87511313	1	-	.	ID=id395;Parent=tr73;transcript_id=tr73
NC_037328.1	LoRTIA	exon	87518532	87518676	1	-	.	ID=id396;Parent=tr73;transcript_id=tr73
NC_037328.1	LoRTIA	exon	87518821	87518949	1	+	.	ID=id397;Parent=tr74;transcript_id=tr74
NC_037328.1	LoRTIA	mRNA	87518821	87536140	1	+	.	ID=tr74;transcript_id=tr74
NC_037328.1	LoRTIA	exon	87518841	87518949	1	+	.	ID=id404;Parent=tr75;transcript_id=tr75
NC_037328.1	LoRTIA	mRNA	87518841	87536140	1	+	.	ID=tr75;transcript_id=tr75
NC_037328.1	LoRTIA	exon	87521634	87521785	1	+	.	ID=id398;Parent=tr74;transcript_id=tr74
NC_037328.1	LoRTIA	exon	87521634	87521785	1	+	.	ID=id405;Parent=tr75;transcript_id=tr75
NC_037328.1	LoRTIA	exon	87522314	87522374	1	+	.	ID=id399;Parent=tr74;transcript_id=tr74
NC_037328.1	LoRTIA	exon	87522314	87522374	1	+	.	ID=id406;Parent=tr75;transcript_id=tr75
NC_037328.1	LoRTIA	exon	87525483	87525579	1	+	.	ID=id400;Parent=tr74;transcript_id=tr74
NC_037328.1	LoRTIA	exon	87525483	87525579	1	+	.	ID=id407;Parent=tr75;transcript_id=tr75
NC_037328.1	LoRTIA	exon	87531446	87531576	1	+	.	ID=id401;Parent=tr74;transcript_id=tr74
NC_037328.1	LoRTIA	exon	87531446	87531576	1	+	.	ID=id408;Parent=tr75;transcript_id=tr75
NC_037328.1	LoRTIA	exon	87533700	87533795	1	+	.	ID=id402;Parent=tr74;transcript_id=tr74
NC_037328.1	LoRTIA	exon	87533700	87533795	1	+	.	ID=id409;Parent=tr75;transcript_id=tr75
NC_037328.1	LoRTIA	exon	87535835	87536140	1	+	.	ID=id403;Parent=tr74;transcript_id=tr74
NC_037328.1	LoRTIA	exon	87535835	87536140	1	+	.	ID=id410;Parent=tr75;transcript_id=tr75
NC_037328.1	LoRTIA	mRNA	95820499	95821342	25	+	.	ID=tr76;transcript_id=tr76
NC_037328.1	LoRTIA	mRNA	95820532	95821342	2	+	.	ID=tr77;transcript_id=tr77
NC_037328.1	LoRTIA	mRNA	96158138	96158336	6	-	.	ID=tr80;transcript_id=tr80
NC_037328.1	LoRTIA	mRNA	96158138	96158689	2	-	.	ID=tr79;transcript_id=tr79
NC_037328.1	LoRTIA	mRNA	96158138	96158786	100	-	.	ID=tr78;transcript_id=tr78
NC_037328.1	LoRTIA	mRNA	96158167	96158336	8	-	.	ID=tr82;transcript_id=tr82
NC_037328.1	LoRTIA	mRNA	96158167	96158786	150	-	.	ID=tr81;transcript_id=tr81
NC_037328.1	LoRTIA	exon	96572447	96572481	2	+	.	ID=id411;Parent=tr83;transcript_id=tr83
NC_037328.1	LoRTIA	mRNA	96572447	96576818	2	+	.	ID=tr83;transcript_id=tr83
NC_037328.1	LoRTIA	exon	96574271	96574363	2	+	.	ID=id412;Parent=tr83;transcript_id=tr83
NC_037328.1	LoRTIA	exon	96574528	96574649	2	+	.	ID=id413;Parent=tr83;transcript_id=tr83
NC_037328.1	LoRTIA	exon	96575911	96576818	2	+	.	ID=id414;Parent=tr83;transcript_id=tr83
NC_037328.1	LoRTIA	mRNA	97337501	97337890	2	+	.	ID=tr85;transcript_id=tr85
NC_037328.1	LoRTIA	mRNA	97337501	97337911	4	+	.	ID=tr84;transcript_id=tr84
NC_037328.1	LoRTIA	exon	97405871	97405971	1	-	.	ID=id415;Parent=tr86;transcript_id=tr86
NC_037328.1	LoRTIA	mRNA	97405871	97421652	1	-	.	ID=tr86;transcript_id=tr86
NC_037328.1	LoRTIA	exon	97411522	97411627	1	-	.	ID=id416;Parent=tr86;transcript_id=tr86
NC_037328.1	LoRTIA	exon	97412631	97412739	1	-	.	ID=id417;Parent=tr86;transcript_id=tr86
NC_037328.1	LoRTIA	exon	97421605	97421652	1	-	.	ID=id418;Parent=tr86;transcript_id=tr86
NC_037328.1	LoRTIA	exon	99744397	99744465	1	+	.	ID=id419;Parent=tr87;transcript_id=tr87
NC_037328.1	LoRTIA	mRNA	99744397	99792130	1	+	.	ID=tr87;transcript_id=tr87
NC_037328.1	LoRTIA	exon	99760958	99761168	1	+	.	ID=id420;Parent=tr87;transcript_id=tr87
NC_037328.1	LoRTIA	exon	99773916	99773969	1	+	.	ID=id421;Parent=tr87;transcript_id=tr87
NC_037328.1	LoRTIA	exon	99780762	99780879	1	+	.	ID=id422;Parent=tr87;transcript_id=tr87
NC_037328.1	LoRTIA	exon	99782550	99782676	1	+	.	ID=id423;Parent=tr87;transcript_id=tr87
NC_037328.1	LoRTIA	exon	99787984	99788062	1	+	.	ID=id424;Parent=tr87;transcript_id=tr87
NC_037328.1	LoRTIA	exon	99788370	99788452	1	+	.	ID=id425;Parent=tr87;transcript_id=tr87
NC_037328.1	LoRTIA	exon	99791655	99792130	1	+	.	ID=id426;Parent=tr87;transcript_id=tr87
NC_037328.1	LoRTIA	mRNA	104351125	104351843	36	+	.	ID=tr88;transcript_id=tr88
NC_037328.1	LoRTIA	exon	106153399	106153469	1	-	.	ID=id427;Parent=tr89;transcript_id=tr89
NC_037328.1	LoRTIA	mRNA	106153399	106186544	1	-	.	ID=tr89;transcript_id=tr89
NC_037328.1	LoRTIA	exon	106154825	106154897	1	-	.	ID=id428;Parent=tr89;transcript_id=tr89
NC_037328.1	LoRTIA	exon	106155673	106155785	1	-	.	ID=id429;Parent=tr89;transcript_id=tr89
NC_037328.1	LoRTIA	exon	106161757	106161902	1	-	.	ID=id430;Parent=tr89;transcript_id=tr89
NC_037328.1	LoRTIA	exon	106162813	106162930	1	-	.	ID=id431;Parent=tr89;transcript_id=tr89
NC_037328.1	LoRTIA	exon	106167162	106167258	1	-	.	ID=id432;Parent=tr89;transcript_id=tr89
NC_037328.1	LoRTIA	exon	106167941	106168019	1	-	.	ID=id433;Parent=tr89;transcript_id=tr89
NC_037328.1	LoRTIA	exon	106175388	106175478	1	-	.	ID=id434;Parent=tr89;transcript_id=tr89
NC_037328.1	LoRTIA	exon	106175892	106176020	1	-	.	ID=id435;Parent=tr89;transcript_id=tr89
NC_037328.1	LoRTIA	exon	106177006	106177086	1	-	.	ID=id436;Parent=tr89;transcript_id=tr89
NC_037328.1	LoRTIA	exon	106182521	106182617	1	-	.	ID=id437;Parent=tr89;transcript_id=tr89
NC_037328.1	LoRTIA	exon	106184611	106184745	1	-	.	ID=id438;Parent=tr89;transcript_id=tr89
NC_037328.1	LoRTIA	exon	106185840	106185895	1	-	.	ID=id439;Parent=tr89;transcript_id=tr89
NC_037328.1	LoRTIA	exon	106186458	106186544	1	-	.	ID=id440;Parent=tr89;transcript_id=tr89
NC_037328.1	LoRTIA	exon	106925028	106925380	1	+	.	ID=id441;Parent=tr90;transcript_id=tr90
NC_037328.1	LoRTIA	mRNA	106925028	106987340	1	+	.	ID=tr90;transcript_id=tr90
NC_037328.1	LoRTIA	exon	106955864	106955908	1	+	.	ID=id442;Parent=tr90;transcript_id=tr90
NC_037328.1	LoRTIA	exon	106956747	106956836	1	+	.	ID=id443;Parent=tr90;transcript_id=tr90
NC_037328.1	LoRTIA	exon	106956940	106956969	1	+	.	ID=id444;Parent=tr90;transcript_id=tr90
NC_037328.1	LoRTIA	exon	106957067	106957119	1	+	.	ID=id445;Parent=tr90;transcript_id=tr90
NC_037328.1	LoRTIA	exon	106960086	106960181	1	+	.	ID=id446;Parent=tr90;transcript_id=tr90
NC_037328.1	LoRTIA	exon	106960699	106960784	1	+	.	ID=id447;Parent=tr90;transcript_id=tr90
NC_037328.1	LoRTIA	exon	106962265	106962351	1	+	.	ID=id448;Parent=tr90;transcript_id=tr90
NC_037328.1	LoRTIA	exon	106963905	106964074	1	+	.	ID=id449;Parent=tr90;transcript_id=tr90
NC_037328.1	LoRTIA	exon	106964180	106964224	1	+	.	ID=id450;Parent=tr90;transcript_id=tr90
NC_037328.1	LoRTIA	exon	106966875	106967006	1	+	.	ID=id451;Parent=tr90;transcript_id=tr90
NC_037328.1	LoRTIA	exon	106970380	106970508	1	+	.	ID=id452;Parent=tr90;transcript_id=tr90
NC_037328.1	LoRTIA	exon	106973572	106973676	1	+	.	ID=id453;Parent=tr90;transcript_id=tr90
NC_037328.1	LoRTIA	exon	106976561	106976632	1	+	.	ID=id454;Parent=tr90;transcript_id=tr90
NC_037328.1	LoRTIA	exon	106980701	106980863	1	+	.	ID=id455;Parent=tr90;transcript_id=tr90
NC_037328.1	LoRTIA	exon	106983827	106983921	1	+	.	ID=id456;Parent=tr90;transcript_id=tr90
NC_037328.1	LoRTIA	exon	106985304	106987340	1	+	.	ID=id457;Parent=tr90;transcript_id=tr90
NC_037328.1	LoRTIA	exon	111095789	111095978	3	+	.	ID=id458;Parent=tr91;transcript_id=tr91
NC_037328.1	LoRTIA	mRNA	111095789	111107050	3	+	.	ID=tr91;transcript_id=tr91
NC_037328.1	LoRTIA	exon	111095801	111095978	2	+	.	ID=id463;Parent=tr92;transcript_id=tr92
NC_037328.1	LoRTIA	mRNA	111095801	111107050	2	+	.	ID=tr92;transcript_id=tr92
NC_037328.1	LoRTIA	exon	111095831	111095978	1	+	.	ID=id468;Parent=tr93;transcript_id=tr93
NC_037328.1	LoRTIA	exon	111095831	111095978	1	+	.	ID=id473;Parent=tr94;transcript_id=tr94
NC_037328.1	LoRTIA	mRNA	111095831	111107050	1	+	.	ID=tr93;transcript_id=tr93
NC_037328.1	LoRTIA	mRNA	111095831	111107050	1	+	.	ID=tr94;transcript_id=tr94
NC_037328.1	LoRTIA	exon	111097171	111097297	3	+	.	ID=id459;Parent=tr91;transcript_id=tr91
NC_037328.1	LoRTIA	exon	111097171	111097297	2	+	.	ID=id464;Parent=tr92;transcript_id=tr92
NC_037328.1	LoRTIA	exon	111097171	111097297	1	+	.	ID=id469;Parent=tr93;transcript_id=tr93
NC_037328.1	LoRTIA	exon	111097171	111097301	1	+	.	ID=id474;Parent=tr94;transcript_id=tr94
NC_037328.1	LoRTIA	exon	111101400	111101498	3	+	.	ID=id460;Parent=tr91;transcript_id=tr91
NC_037328.1	LoRTIA	exon	111101400	111101498	2	+	.	ID=id465;Parent=tr92;transcript_id=tr92
NC_037328.1	LoRTIA	exon	111101400	111101498	1	+	.	ID=id470;Parent=tr93;transcript_id=tr93
NC_037328.1	LoRTIA	exon	111101400	111101498	1	+	.	ID=id475;Parent=tr94;transcript_id=tr94
NC_037328.1	LoRTIA	exon	111105573	111105704	3	+	.	ID=id461;Parent=tr91;transcript_id=tr91
NC_037328.1	LoRTIA	exon	111105573	111105704	2	+	.	ID=id466;Parent=tr92;transcript_id=tr92
NC_037328.1	LoRTIA	exon	111105573	111105704	1	+	.	ID=id471;Parent=tr93;transcript_id=tr93
NC_037328.1	LoRTIA	exon	111105573	111105704	1	+	.	ID=id476;Parent=tr94;transcript_id=tr94
NC_037328.1	LoRTIA	exon	111106758	111107050	3	+	.	ID=id462;Parent=tr91;transcript_id=tr91
NC_037328.1	LoRTIA	exon	111106758	111107050	2	+	.	ID=id467;Parent=tr92;transcript_id=tr92
NC_037328.1	LoRTIA	exon	111106758	111107050	1	+	.	ID=id472;Parent=tr93;transcript_id=tr93
NC_037328.1	LoRTIA	exon	111106758	111107050	1	+	.	ID=id477;Parent=tr94;transcript_id=tr94
NC_037328.1	LoRTIA	exon	118809487	118809766	29	+	.	ID=id478;Parent=tr95;transcript_id=tr95
NC_037328.1	LoRTIA	exon	118809487	118809766	1	+	.	ID=id483;Parent=tr96;transcript_id=tr96
NC_037328.1	LoRTIA	exon	118809487	118809766	9	+	.	ID=id488;Parent=tr97;transcript_id=tr97
NC_037328.1	LoRTIA	exon	118809487	118809766	1	+	.	ID=id493;Parent=tr98;transcript_id=tr98
NC_037328.1	LoRTIA	exon	118809487	118809766	1	+	.	ID=id498;Parent=tr99;transcript_id=tr99
NC_037328.1	LoRTIA	exon	118809487	118809766	1	+	.	ID=id503;Parent=tr100;transcript_id=tr100
NC_037328.1	LoRTIA	mRNA	118809487	118817283	1	+	.	ID=tr100;transcript_id=tr100
NC_037328.1	LoRTIA	mRNA	118809487	118817358	1	+	.	ID=tr96;transcript_id=tr96
NC_037328.1	LoRTIA	mRNA	118809487	118817546	9	+	.	ID=tr97;transcript_id=tr97
NC_037328.1	LoRTIA	mRNA	118809487	118817969	29	+	.	ID=tr95;transcript_id=tr95
NC_037328.1	LoRTIA	mRNA	118809487	118817969	1	+	.	ID=tr98;transcript_id=tr98
NC_037328.1	LoRTIA	mRNA	118809487	118817969	1	+	.	ID=tr99;transcript_id=tr99
NC_037328.1	LoRTIA	exon	118811237	118811327	1	+	.	ID=id507;Parent=tr101;transcript_id=tr101
NC_037328.1	LoRTIA	mRNA	118811237	118817969	1	+	.	ID=tr101;transcript_id=tr101
NC_037328.1	LoRTIA	exon	118811238	118811327	29	+	.	ID=id479;Parent=tr95;transcript_id=tr95
NC_037328.1	LoRTIA	exon	118811238	118811327	1	+	.	ID=id484;Parent=tr96;transcript_id=tr96
NC_037328.1	LoRTIA	exon	118811238	118811327	9	+	.	ID=id489;Parent=tr97;transcript_id=tr97
NC_037328.1	LoRTIA	exon	118811238	118811327	1	+	.	ID=id494;Parent=tr98;transcript_id=tr98
NC_037328.1	LoRTIA	exon	118811238	118811327	1	+	.	ID=id499;Parent=tr99;transcript_id=tr99
NC_037328.1	LoRTIA	exon	118811238	118811562	1	+	.	ID=id504;Parent=tr100;transcript_id=tr100
NC_037328.1	LoRTIA	exon	118811417	118811562	29	+	.	ID=id480;Parent=tr95;transcript_id=tr95
NC_037328.1	LoRTIA	exon	118811417	118811562	1	+	.	ID=id485;Parent=tr96;transcript_id=tr96
NC_037328.1	LoRTIA	exon	118811417	118811562	9	+	.	ID=id490;Parent=tr97;transcript_id=tr97
NC_037328.1	LoRTIA	exon	118811417	118811562	1	+	.	ID=id495;Parent=tr98;transcript_id=tr98
NC_037328.1	LoRTIA	exon	118811417	118811562	1	+	.	ID=id500;Parent=tr99;transcript_id=tr99
NC_037328.1	LoRTIA	exon	118811417	118811562	1	+	.	ID=id508;Parent=tr101;transcript_id=tr101
NC_037328.1	LoRTIA	exon	118811447	118811562	1	+	.	ID=id511;Parent=tr102;transcript_id=tr102
NC_037328.1	LoRTIA	mRNA	118811447	118817969	1	+	.	ID=tr102;transcript_id=tr102
NC_037328.1	LoRTIA	exon	118814706	118814886	29	+	.	ID=id481;Parent=tr95;transcript_id=tr95
NC_037328.1	LoRTIA	exon	118814706	118814886	1	+	.	ID=id486;Parent=tr96;transcript_id=tr96
NC_037328.1	LoRTIA	exon	118814706	118814886	9	+	.	ID=id491;Parent=tr97;transcript_id=tr97
NC_037328.1	LoRTIA	exon	118814706	118814886	1	+	.	ID=id496;Parent=tr98;transcript_id=tr98
NC_037328.1	LoRTIA	exon	118814706	118814886	1	+	.	ID=id505;Parent=tr100;transcript_id=tr100
NC_037328.1	LoRTIA	exon	118814706	118814886	1	+	.	ID=id509;Parent=tr101;transcript_id=tr101
NC_037328.1	LoRTIA	exon	118814706	118814886	1	+	.	ID=id512;Parent=tr102;transcript_id=tr102
NC_037328.1	LoRTIA	exon	118814706	118814896	1	+	.	ID=id501;Parent=tr99;transcript_id=tr99
NC_037328.1	LoRTIA	exon	118817116	118817283	1	+	.	ID=id506;Parent=tr100;transcript_id=tr100
NC_037328.1	LoRTIA	exon	118817116	118817358	1	+	.	ID=id487;Parent=tr96;transcript_id=tr96
NC_037328.1	LoRTIA	exon	118817116	118817546	9	+	.	ID=id492;Parent=tr97;transcript_id=tr97
NC_037328.1	LoRTIA	exon	118817116	118817969	29	+	.	ID=id482;Parent=tr95;transcript_id=tr95
NC_037328.1	LoRTIA	exon	118817116	118817969	1	+	.	ID=id510;Parent=tr101;transcript_id=tr101
NC_037328.1	LoRTIA	exon	118817116	118817969	1	+	.	ID=id513;Parent=tr102;transcript_id=tr102
NC_037328.1	LoRTIA	exon	118817907	118817969	1	+	.	ID=id497;Parent=tr98;transcript_id=tr98
NC_037328.1	LoRTIA	exon	118817907	118817969	1	+	.	ID=id502;Parent=tr99;transcript_id=tr99
NC_037328.1	LoRTIA	exon	125933239	125937411	1	-	.	ID=id514;Parent=tr103;transcript_id=tr103
NC_037328.1	LoRTIA	mRNA	125933239	125986609	1	-	.	ID=tr103;transcript_id=tr103
NC_037328.1	LoRTIA	exon	125939920	125940038	1	-	.	ID=id515;Parent=tr103;transcript_id=tr103
NC_037328.1	LoRTIA	exon	125942553	125942663	1	-	.	ID=id516;Parent=tr103;transcript_id=tr103
NC_037328.1	LoRTIA	exon	125947355	125947514	1	-	.	ID=id517;Parent=tr103;transcript_id=tr103
NC_037328.1	LoRTIA	exon	125951348	125951414	1	-	.	ID=id518;Parent=tr103;transcript_id=tr103
NC_037328.1	LoRTIA	exon	125952116	125952211	1	-	.	ID=id519;Parent=tr103;transcript_id=tr103
NC_037328.1	LoRTIA	exon	125953820	125953976	1	-	.	ID=id520;Parent=tr103;transcript_id=tr103
NC_037328.1	LoRTIA	exon	125956413	125956535	1	-	.	ID=id521;Parent=tr103;transcript_id=tr103
NC_037328.1	LoRTIA	exon	125957553	125957640	1	-	.	ID=id522;Parent=tr103;transcript_id=tr103
NC_037328.1	LoRTIA	exon	125958038	125958117	1	-	.	ID=id523;Parent=tr103;transcript_id=tr103
NC_037328.1	LoRTIA	exon	125958522	125958684	1	-	.	ID=id524;Parent=tr103;transcript_id=tr103
NC_037328.1	LoRTIA	exon	125960216	125960375	1	-	.	ID=id525;Parent=tr103;transcript_id=tr103
NC_037328.1	LoRTIA	exon	125960456	125960526	1	-	.	ID=id526;Parent=tr103;transcript_id=tr103
NC_037328.1	LoRTIA	exon	125961456	125961560	1	-	.	ID=id527;Parent=tr103;transcript_id=tr103
NC_037328.1	LoRTIA	exon	125965602	125965813	1	-	.	ID=id528;Parent=tr103;transcript_id=tr103
NC_037328.1	LoRTIA	exon	125965980	125966145	1	-	.	ID=id529;Parent=tr103;transcript_id=tr103
NC_037328.1	LoRTIA	exon	125967144	125967226	1	-	.	ID=id530;Parent=tr103;transcript_id=tr103
NC_037328.1	LoRTIA	exon	125967314	125967349	1	-	.	ID=id531;Parent=tr103;transcript_id=tr103
NC_037328.1	LoRTIA	exon	125967433	125967527	1	-	.	ID=id532;Parent=tr103;transcript_id=tr103
NC_037328.1	LoRTIA	exon	125968078	125968145	1	-	.	ID=id533;Parent=tr103;transcript_id=tr103
NC_037328.1	LoRTIA	exon	125970449	125970582	1	-	.	ID=id534;Parent=tr103;transcript_id=tr103
NC_037328.1	LoRTIA	exon	125971139	125971257	1	-	.	ID=id535;Parent=tr103;transcript_id=tr103
NC_037328.1	LoRTIA	exon	125973565	125973663	1	-	.	ID=id536;Parent=tr103;transcript_id=tr103
NC_037328.1	LoRTIA	exon	125975638	125975769	1	-	.	ID=id537;Parent=tr103;transcript_id=tr103
NC_037328.1	LoRTIA	exon	125977112	125977156	1	-	.	ID=id538;Parent=tr103;transcript_id=tr103
NC_037328.1	LoRTIA	exon	125986541	125986609	1	-	.	ID=id539;Parent=tr103;transcript_id=tr103
NC_037328.1	LoRTIA	exon	127050090	127050763	1	-	.	ID=id540;Parent=tr104;transcript_id=tr104
NC_037328.1	LoRTIA	exon	127050090	127050763	1	-	.	ID=id547;Parent=tr105;transcript_id=tr105
NC_037328.1	LoRTIA	mRNA	127050090	127086252	1	-	.	ID=tr104;transcript_id=tr104
NC_037328.1	LoRTIA	mRNA	127050090	127086252	1	-	.	ID=tr105;transcript_id=tr105
NC_037328.1	LoRTIA	exon	127052670	127052748	1	-	.	ID=id541;Parent=tr104;transcript_id=tr104
NC_037328.1	LoRTIA	exon	127052670	127052756	1	-	.	ID=id548;Parent=tr105;transcript_id=tr105
NC_037328.1	LoRTIA	exon	127056842	127056896	1	-	.	ID=id542;Parent=tr104;transcript_id=tr104
NC_037328.1	LoRTIA	exon	127056846	127056896	1	-	.	ID=id549;Parent=tr105;transcript_id=tr105
NC_037328.1	LoRTIA	exon	127059705	127059889	1	-	.	ID=id543;Parent=tr104;transcript_id=tr104
NC_037328.1	LoRTIA	exon	127059705	127059889	1	-	.	ID=id550;Parent=tr105;transcript_id=tr105
NC_037328.1	LoRTIA	exon	127065765	127065872	1	-	.	ID=id544;Parent=tr104;transcript_id=tr104
NC_037328.1	LoRTIA	exon	127065765	127065872	1	-	.	ID=id551;Parent=tr105;transcript_id=tr105
NC_037328.1	LoRTIA	exon	127069208	127069336	1	-	.	ID=id545;Parent=tr104;transcript_id=tr104
NC_037328.1	LoRTIA	exon	127069208	127069336	1	-	.	ID=id552;Parent=tr105;transcript_id=tr105
NC_037328.1	LoRTIA	exon	127085983	127086252	1	-	.	ID=id546;Parent=tr104;transcript_id=tr104
NC_037328.1	LoRTIA	exon	127085983	127086252	1	-	.	ID=id553;Parent=tr105;transcript_id=tr105
NC_037328.1	LoRTIA	exon	129707534	129707632	1	+	.	ID=id554;Parent=tr106;transcript_id=tr106
NC_037328.1	LoRTIA	mRNA	129707534	129740550	1	+	.	ID=tr106;transcript_id=tr106
NC_037328.1	LoRTIA	exon	129712855	129712992	1	+	.	ID=id555;Parent=tr106;transcript_id=tr106
NC_037328.1	LoRTIA	exon	129718488	129718574	1	+	.	ID=id556;Parent=tr106;transcript_id=tr106
NC_037328.1	LoRTIA	exon	129718778	129718904	1	+	.	ID=id557;Parent=tr106;transcript_id=tr106
NC_037328.1	LoRTIA	exon	129720111	129720259	1	+	.	ID=id558;Parent=tr106;transcript_id=tr106
NC_037328.1	LoRTIA	exon	129722071	129722217	1	+	.	ID=id559;Parent=tr106;transcript_id=tr106
NC_037328.1	LoRTIA	exon	129723162	129723261	1	+	.	ID=id560;Parent=tr106;transcript_id=tr106
NC_037328.1	LoRTIA	exon	129723920	129724062	1	+	.	ID=id561;Parent=tr106;transcript_id=tr106
NC_037328.1	LoRTIA	exon	129724307	129724506	1	+	.	ID=id562;Parent=tr106;transcript_id=tr106
NC_037328.1	LoRTIA	exon	129725839	129725949	1	+	.	ID=id563;Parent=tr106;transcript_id=tr106
NC_037328.1	LoRTIA	exon	129727942	129728030	1	+	.	ID=id564;Parent=tr106;transcript_id=tr106
NC_037328.1	LoRTIA	exon	129728123	129728229	1	+	.	ID=id565;Parent=tr106;transcript_id=tr106
NC_037328.1	LoRTIA	exon	129729522	129729665	1	+	.	ID=id566;Parent=tr106;transcript_id=tr106
NC_037328.1	LoRTIA	exon	129730533	129730663	1	+	.	ID=id567;Parent=tr106;transcript_id=tr106
NC_037328.1	LoRTIA	exon	129730921	129731128	1	+	.	ID=id568;Parent=tr106;transcript_id=tr106
NC_037328.1	LoRTIA	exon	129735591	129735701	1	+	.	ID=id569;Parent=tr106;transcript_id=tr106
NC_037328.1	LoRTIA	exon	129736694	129736908	1	+	.	ID=id570;Parent=tr106;transcript_id=tr106
NC_037328.1	LoRTIA	exon	129739126	129739218	1	+	.	ID=id571;Parent=tr106;transcript_id=tr106
NC_037328.1	LoRTIA	exon	129739304	129739484	1	+	.	ID=id572;Parent=tr106;transcript_id=tr106
NC_037328.1	LoRTIA	exon	129739670	129739738	1	+	.	ID=id573;Parent=tr106;transcript_id=tr106
NC_037328.1	LoRTIA	exon	129739881	129739952	1	+	.	ID=id574;Parent=tr106;transcript_id=tr106
NC_037328.1	LoRTIA	exon	129740190	129740550	1	+	.	ID=id575;Parent=tr106;transcript_id=tr106
NC_037328.1	LoRTIA	exon	134839407	134839467	1	+	.	ID=id576;Parent=tr107;transcript_id=tr107
NC_037328.1	LoRTIA	mRNA	134839407	134844738	1	+	.	ID=tr107;transcript_id=tr107
NC_037328.1	LoRTIA	exon	134840440	134840570	1	+	.	ID=id577;Parent=tr107;transcript_id=tr107
NC_037328.1	LoRTIA	exon	134844333	134844738	1	+	.	ID=id578;Parent=tr107;transcript_id=tr107
NC_037328.1	LoRTIA	exon	135880376	135880452	1	-	.	ID=id579;Parent=tr108;transcript_id=tr108
NC_037328.1	LoRTIA	mRNA	135880376	135881717	1	-	.	ID=tr108;transcript_id=tr108
NC_037328.1	LoRTIA	exon	135881145	135881717	1	-	.	ID=id580;Parent=tr108;transcript_id=tr108
NC_037328.1	LoRTIA	exon	138384492	138384735	1	+	.	ID=id581;Parent=tr109;transcript_id=tr109
NC_037328.1	LoRTIA	mRNA	138384492	138441532	1	+	.	ID=tr109;transcript_id=tr109
NC_037328.1	LoRTIA	exon	138386312	138386496	1	+	.	ID=id582;Parent=tr109;transcript_id=tr109
NC_037328.1	LoRTIA	exon	138387506	138387597	1	+	.	ID=id583;Parent=tr109;transcript_id=tr109
NC_037328.1	LoRTIA	exon	138389492	138389590	1	+	.	ID=id584;Parent=tr109;transcript_id=tr109
NC_037328.1	LoRTIA	exon	138406263	138406362	1	+	.	ID=id585;Parent=tr109;transcript_id=tr109
NC_037328.1	LoRTIA	exon	138407930	138407990	1	+	.	ID=id586;Parent=tr109;transcript_id=tr109
NC_037328.1	LoRTIA	exon	138424357	138424465	1	+	.	ID=id587;Parent=tr109;transcript_id=tr109
NC_037328.1	LoRTIA	exon	138426459	138426536	1	+	.	ID=id588;Parent=tr109;transcript_id=tr109
NC_037328.1	LoRTIA	exon	138428724	138428801	1	+	.	ID=id589;Parent=tr109;transcript_id=tr109
NC_037328.1	LoRTIA	exon	138441203	138441532	1	+	.	ID=id590;Parent=tr109;transcript_id=tr109
NC_037328.1	LoRTIA	exon	139225713	139225919	1	-	.	ID=id591;Parent=tr110;transcript_id=tr110
NC_037328.1	LoRTIA	mRNA	139225713	139238322	1	-	.	ID=tr110;transcript_id=tr110
NC_037328.1	LoRTIA	exon	139229258	139229394	1	-	.	ID=id592;Parent=tr110;transcript_id=tr110
NC_037328.1	LoRTIA	exon	139230446	139230647	1	-	.	ID=id593;Parent=tr110;transcript_id=tr110
NC_037328.1	LoRTIA	exon	139233242	139233304	1	-	.	ID=id594;Parent=tr110;transcript_id=tr110
NC_037328.1	LoRTIA	exon	139235494	139235645	1	-	.	ID=id595;Parent=tr110;transcript_id=tr110
NC_037328.1	LoRTIA	exon	139236715	139236821	1	-	.	ID=id596;Parent=tr110;transcript_id=tr110
NC_037328.1	LoRTIA	exon	139238160	139238322	1	-	.	ID=id597;Parent=tr110;transcript_id=tr110
NC_037328.1	LoRTIA	mRNA	139308074	139308805	8	+	.	ID=tr111;transcript_id=tr111
NC_037328.1	LoRTIA	exon	139405740	139406888	1	-	.	ID=id598;Parent=tr112;transcript_id=tr112
NC_037328.1	LoRTIA	mRNA	139405740	139412426	1	-	.	ID=tr112;transcript_id=tr112
NC_037328.1	LoRTIA	exon	139406036	139406888	1	-	.	ID=id602;Parent=tr113;transcript_id=tr113
NC_037328.1	LoRTIA	exon	139406036	139406888	1	-	.	ID=id606;Parent=tr116;transcript_id=tr116
NC_037328.1	LoRTIA	exon	139406036	139406888	1	-	.	ID=id610;Parent=tr117;transcript_id=tr117
NC_037328.1	LoRTIA	exon	139406036	139406888	1	-	.	ID=id615;Parent=tr118;transcript_id=tr118
NC_037328.1	LoRTIA	exon	139406036	139406888	1	-	.	ID=id617;Parent=tr119;transcript_id=tr119
NC_037328.1	LoRTIA	exon	139406036	139406888	1	-	.	ID=id623;Parent=tr120;transcript_id=tr120
NC_037328.1	LoRTIA	mRNA	139406036	139412426	1	-	.	ID=tr114;transcript_id=tr114
NC_037328.1	LoRTIA	mRNA	139406036	139412426	1	-	.	ID=tr116;transcript_id=tr116
NC_037328.1	LoRTIA	mRNA	139406036	139412426	1	-	.	ID=tr118;transcript_id=tr118
NC_037328.1	LoRTIA	mRNA	139406036	139412426	1	-	.	ID=tr120;transcript_id=tr120
NC_037328.1	LoRTIA	mRNA	139406036	139412459	1	-	.	ID=tr113;transcript_id=tr113
NC_037328.1	LoRTIA	mRNA	139406036	139412459	1	-	.	ID=tr115;transcript_id=tr115
NC_037328.1	LoRTIA	mRNA	139406036	139412459	1	-	.	ID=tr117;transcript_id=tr117
NC_037328.1	LoRTIA	mRNA	139406036	139412459	1	-	.	ID=tr119;transcript_id=tr119
NC_037328.1	LoRTIA	exon	139408596	139408724	1	-	.	ID=id599;Parent=tr112;transcript_id=tr112
NC_037328.1	LoRTIA	exon	139408596	139408724	1	-	.	ID=id603;Parent=tr113;transcript_id=tr113
NC_037328.1	LoRTIA	exon	139408596	139408724	1	-	.	ID=id607;Parent=tr116;transcript_id=tr116
NC_037328.1	LoRTIA	exon	139408596	139408724	1	-	.	ID=id611;Parent=tr117;transcript_id=tr117
NC_037328.1	LoRTIA	exon	139408596	139408724	1	-	.	ID=id618;Parent=tr119;transcript_id=tr119
NC_037328.1	LoRTIA	exon	139408596	139408724	1	-	.	ID=id624;Parent=tr120;transcript_id=tr120
NC_037328.1	LoRTIA	exon	139408596	139412426	1	-	.	ID=id616;Parent=tr118;transcript_id=tr118
NC_037328.1	LoRTIA	exon	139411693	139411743	1	-	.	ID=id612;Parent=tr117;transcript_id=tr117
NC_037328.1	LoRTIA	exon	139411693	139411743	1	-	.	ID=id619;Parent=tr119;transcript_id=tr119
NC_037328.1	LoRTIA	exon	139411693	139411743	1	-	.	ID=id625;Parent=tr120;transcript_id=tr120
NC_037328.1	LoRTIA	exon	139411693	139411775	1	-	.	ID=id604;Parent=tr113;transcript_id=tr113
NC_037328.1	LoRTIA	exon	139411693	139411973	1	-	.	ID=id600;Parent=tr112;transcript_id=tr112
NC_037328.1	LoRTIA	exon	139411693	139411973	1	-	.	ID=id608;Parent=tr116;transcript_id=tr116
NC_037328.1	LoRTIA	exon	139411826	139411855	1	-	.	ID=id620;Parent=tr119;transcript_id=tr119
NC_037328.1	LoRTIA	exon	139411826	139411855	1	-	.	ID=id626;Parent=tr120;transcript_id=tr120
NC_037328.1	LoRTIA	exon	139411826	139411973	1	-	.	ID=id613;Parent=tr117;transcript_id=tr117
NC_037328.1	LoRTIA	exon	139411941	139411973	1	-	.	ID=id621;Parent=tr119;transcript_id=tr119
NC_037328.1	LoRTIA	exon	139411941	139411973	1	-	.	ID=id627;Parent=tr120;transcript_id=tr120
NC_037328.1	LoRTIA	exon	139412289	139412459	1	-	.	ID=id605;Parent=tr113;transcript_id=tr113
NC_037328.1	LoRTIA	exon	139412304	139412426	1	-	.	ID=id601;Parent=tr112;transcript_id=tr112
NC_037328.1	LoRTIA	exon	139412304	139412426	1	-	.	ID=id609;Parent=tr116;transcript_id=tr116
NC_037328.1	LoRTIA	exon	139412304	139412426	1	-	.	ID=id628;Parent=tr120;transcript_id=tr120
NC_037328.1	LoRTIA	exon	139412304	139412459	1	-	.	ID=id614;Parent=tr117;transcript_id=tr117
NC_037328.1	LoRTIA	exon	139412304	139412459	1	-	.	ID=id622;Parent=tr119;transcript_id=tr119
NC_037328.1	LoRTIA	exon	141381509	141381896	1	+	.	ID=id629;Parent=tr121;transcript_id=tr121
NC_037328.1	LoRTIA	mRNA	141381509	141487151	1	+	.	ID=tr121;transcript_id=tr121
NC_037328.1	LoRTIA	exon	141426038	141426126	1	+	.	ID=id630;Parent=tr121;transcript_id=tr121
NC_037328.1	LoRTIA	exon	141440581	141440797	1	+	.	ID=id631;Parent=tr121;transcript_id=tr121
NC_037328.1	LoRTIA	exon	141444312	141444440	1	+	.	ID=id632;Parent=tr121;transcript_id=tr121
NC_037328.1	LoRTIA	exon	141448151	141448285	1	+	.	ID=id633;Parent=tr121;transcript_id=tr121
NC_037328.1	LoRTIA	exon	141450246	141450347	1	+	.	ID=id634;Parent=tr121;transcript_id=tr121
NC_037328.1	LoRTIA	exon	141455453	141455602	1	+	.	ID=id635;Parent=tr121;transcript_id=tr121
NC_037328.1	LoRTIA	exon	141459685	141459853	1	+	.	ID=id636;Parent=tr121;transcript_id=tr121
NC_037328.1	LoRTIA	exon	141486668	141487151	1	+	.	ID=id637;Parent=tr121;transcript_id=tr121
NC_037328.1	LoRTIA	exon	143120369	143120500	1	+	.	ID=id638;Parent=tr122;transcript_id=tr122
NC_037328.1	LoRTIA	mRNA	143120369	143131757	1	+	.	ID=tr122;transcript_id=tr122
NC_037328.1	LoRTIA	exon	143120399	143120500	1	+	.	ID=id641;Parent=tr123;transcript_id=tr123
NC_037328.1	LoRTIA	mRNA	143120399	143131757	1	+	.	ID=tr123;transcript_id=tr123
NC_037328.1	LoRTIA	exon	143122330	143122450	1	+	.	ID=id639;Parent=tr122;transcript_id=tr122
NC_037328.1	LoRTIA	exon	143122330	143122450	1	+	.	ID=id642;Parent=tr123;transcript_id=tr123
NC_037328.1	LoRTIA	exon	143131174	143131757	1	+	.	ID=id640;Parent=tr122;transcript_id=tr122
NC_037328.1	LoRTIA	exon	143131174	143131757	1	+	.	ID=id643;Parent=tr123;transcript_id=tr123
NC_037328.1	LoRTIA	exon	143261991	143262260	1	-	.	ID=id644;Parent=tr124;transcript_id=tr124
NC_037328.1	LoRTIA	exon	143261991	143262266	1	-	.	ID=id652;Parent=tr125;transcript_id=tr125
NC_037328.1	LoRTIA	exon	143261991	143262266	1	-	.	ID=id660;Parent=tr126;transcript_id=tr126
NC_037328.1	LoRTIA	mRNA	143261991	143274944	1	-	.	ID=tr126;transcript_id=tr126
NC_037328.1	LoRTIA	mRNA	143261991	143274973	1	-	.	ID=tr124;transcript_id=tr124
NC_037328.1	LoRTIA	mRNA	143261991	143274973	1	-	.	ID=tr125;transcript_id=tr125
NC_037328.1	LoRTIA	exon	143263424	143263520	1	-	.	ID=id645;Parent=tr124;transcript_id=tr124
NC_037328.1	LoRTIA	exon	143263428	143263520	1	-	.	ID=id653;Parent=tr125;transcript_id=tr125
NC_037328.1	LoRTIA	exon	143263428	143263520	1	-	.	ID=id661;Parent=tr126;transcript_id=tr126
NC_037328.1	LoRTIA	exon	143263602	143263735	1	-	.	ID=id646;Parent=tr124;transcript_id=tr124
NC_037328.1	LoRTIA	exon	143263602	143263735	1	-	.	ID=id654;Parent=tr125;transcript_id=tr125
NC_037328.1	LoRTIA	exon	143263602	143263735	1	-	.	ID=id662;Parent=tr126;transcript_id=tr126
NC_037328.1	LoRTIA	exon	143264233	143264331	1	-	.	ID=id647;Parent=tr124;transcript_id=tr124
NC_037328.1	LoRTIA	exon	143264233	143264331	1	-	.	ID=id655;Parent=tr125;transcript_id=tr125
NC_037328.1	LoRTIA	exon	143264233	143264331	1	-	.	ID=id663;Parent=tr126;transcript_id=tr126
NC_037328.1	LoRTIA	exon	143264480	143264529	1	-	.	ID=id648;Parent=tr124;transcript_id=tr124
NC_037328.1	LoRTIA	exon	143264480	143264529	1	-	.	ID=id656;Parent=tr125;transcript_id=tr125
NC_037328.1	LoRTIA	exon	143264480	143264529	1	-	.	ID=id664;Parent=tr126;transcript_id=tr126
NC_037328.1	LoRTIA	exon	143267745	143267811	1	-	.	ID=id649;Parent=tr124;transcript_id=tr124
NC_037328.1	LoRTIA	exon	143267745	143267811	1	-	.	ID=id657;Parent=tr125;transcript_id=tr125
NC_037328.1	LoRTIA	exon	143267745	143267811	1	-	.	ID=id665;Parent=tr126;transcript_id=tr126
NC_037328.1	LoRTIA	exon	143271018	143271105	1	-	.	ID=id650;Parent=tr124;transcript_id=tr124
NC_037328.1	LoRTIA	exon	143271018	143271105	1	-	.	ID=id658;Parent=tr125;transcript_id=tr125
NC_037328.1	LoRTIA	exon	143271018	143271105	1	-	.	ID=id666;Parent=tr126;transcript_id=tr126
NC_037328.1	LoRTIA	exon	143274855	143274973	1	-	.	ID=id659;Parent=tr125;transcript_id=tr125
NC_037328.1	LoRTIA	exon	143274859	143274944	1	-	.	ID=id667;Parent=tr126;transcript_id=tr126
NC_037328.1	LoRTIA	exon	143274859	143274973	1	-	.	ID=id651;Parent=tr124;transcript_id=tr124
NC_037328.1	LoRTIA	exon	143819490	143819823	2	-	.	ID=id668;Parent=tr127;transcript_id=tr127
NC_037328.1	LoRTIA	mRNA	143819490	143823718	2	-	.	ID=tr127;transcript_id=tr127
NC_037328.1	LoRTIA	exon	143820270	143820371	2	-	.	ID=id669;Parent=tr127;transcript_id=tr127
NC_037328.1	LoRTIA	exon	143823578	143823718	2	-	.	ID=id670;Parent=tr127;transcript_id=tr127
NC_037328.1	LoRTIA	exon	143846934	143847270	8	-	.	ID=id673;Parent=tr129;transcript_id=tr129
NC_037328.1	LoRTIA	exon	143846934	143847270	3	-	.	ID=id676;Parent=tr130;transcript_id=tr130
NC_037328.1	LoRTIA	exon	143846934	143847795	1	-	.	ID=id671;Parent=tr128;transcript_id=tr128
NC_037328.1	LoRTIA	mRNA	143846934	143850386	1	-	.	ID=tr128;transcript_id=tr128
NC_037328.1	LoRTIA	mRNA	143846934	143850386	3	-	.	ID=tr130;transcript_id=tr130
NC_037328.1	LoRTIA	mRNA	143846934	143850400	8	-	.	ID=tr129;transcript_id=tr129
NC_037328.1	LoRTIA	exon	143847694	143847795	8	-	.	ID=id674;Parent=tr129;transcript_id=tr129
NC_037328.1	LoRTIA	exon	143847694	143847795	3	-	.	ID=id677;Parent=tr130;transcript_id=tr130
NC_037328.1	LoRTIA	exon	143850210	143850386	1	-	.	ID=id672;Parent=tr128;transcript_id=tr128
NC_037328.1	LoRTIA	exon	143850210	143850386	3	-	.	ID=id678;Parent=tr130;transcript_id=tr130
NC_037328.1	LoRTIA	exon	143850210	143850400	8	-	.	ID=id675;Parent=tr129;transcript_id=tr129
NC_037328.1	LoRTIA	exon	143941890	143942011	2	+	.	ID=id679;Parent=tr131;transcript_id=tr131
NC_037328.1	LoRTIA	mRNA	143941890	144027674	2	+	.	ID=tr131;transcript_id=tr131
NC_037328.1	LoRTIA	exon	143966423	143966484	2	+	.	ID=id680;Parent=tr131;transcript_id=tr131
NC_037328.1	LoRTIA	exon	144009009	144009235	2	+	.	ID=id681;Parent=tr131;transcript_id=tr131
NC_037328.1	LoRTIA	exon	144014683	144014852	2	+	.	ID=id682;Parent=tr131;transcript_id=tr131
NC_037328.1	LoRTIA	exon	144015460	144015621	2	+	.	ID=id683;Parent=tr131;transcript_id=tr131
NC_037328.1	LoRTIA	exon	144016525	144016678	2	+	.	ID=id684;Parent=tr131;transcript_id=tr131
NC_037328.1	LoRTIA	exon	144017156	144017258	2	+	.	ID=id685;Parent=tr131;transcript_id=tr131
NC_037328.1	LoRTIA	exon	144019906	144019981	2	+	.	ID=id686;Parent=tr131;transcript_id=tr131
NC_037328.1	LoRTIA	exon	144024741	144024939	2	+	.	ID=id687;Parent=tr131;transcript_id=tr131
NC_037328.1	LoRTIA	exon	144025535	144027674	2	+	.	ID=id688;Parent=tr131;transcript_id=tr131
NC_037328.1	LoRTIA	exon	144687135	144688443	2	-	.	ID=id689;Parent=tr132;transcript_id=tr132
NC_037328.1	LoRTIA	mRNA	144687135	144696669	2	-	.	ID=tr132;transcript_id=tr132
NC_037328.1	LoRTIA	exon	144689756	144689827	2	-	.	ID=id690;Parent=tr132;transcript_id=tr132
NC_037328.1	LoRTIA	exon	144691931	144692059	2	-	.	ID=id691;Parent=tr132;transcript_id=tr132
NC_037328.1	LoRTIA	exon	144696574	144696669	2	-	.	ID=id692;Parent=tr132;transcript_id=tr132
NC_037328.1	LoRTIA	exon	144713170	144714885	1	-	.	ID=id693;Parent=tr133;transcript_id=tr133
NC_037328.1	LoRTIA	exon	144713170	144714885	3	-	.	ID=id699;Parent=tr134;transcript_id=tr134
NC_037328.1	LoRTIA	mRNA	144713170	144730570	1	-	.	ID=tr133;transcript_id=tr133
NC_037328.1	LoRTIA	mRNA	144713170	144730603	3	-	.	ID=tr134;transcript_id=tr134
NC_037328.1	LoRTIA	exon	144716698	144716744	1	-	.	ID=id694;Parent=tr133;transcript_id=tr133
NC_037328.1	LoRTIA	exon	144716698	144716744	3	-	.	ID=id700;Parent=tr134;transcript_id=tr134
NC_037328.1	LoRTIA	exon	144717419	144717590	1	-	.	ID=id695;Parent=tr133;transcript_id=tr133
NC_037328.1	LoRTIA	exon	144717419	144717590	3	-	.	ID=id701;Parent=tr134;transcript_id=tr134
NC_037328.1	LoRTIA	exon	144720816	144720924	1	-	.	ID=id696;Parent=tr133;transcript_id=tr133
NC_037328.1	LoRTIA	exon	144720816	144720924	3	-	.	ID=id702;Parent=tr134;transcript_id=tr134
NC_037328.1	LoRTIA	exon	144722811	144722863	1	-	.	ID=id697;Parent=tr133;transcript_id=tr133
NC_037328.1	LoRTIA	exon	144722811	144722863	3	-	.	ID=id703;Parent=tr134;transcript_id=tr134
NC_037328.1	LoRTIA	exon	144730410	144730570	1	-	.	ID=id698;Parent=tr133;transcript_id=tr133
NC_037328.1	LoRTIA	exon	144730410	144730603	3	-	.	ID=id704;Parent=tr134;transcript_id=tr134
NC_037328.1	LoRTIA	exon	145089428	145090483	1	-	.	ID=id705;Parent=tr135;transcript_id=tr135
NC_037328.1	LoRTIA	exon	145089428	145090483	2	-	.	ID=id713;Parent=tr136;transcript_id=tr136
NC_037328.1	LoRTIA	mRNA	145089428	145103034	1	-	.	ID=tr135;transcript_id=tr135
NC_037328.1	LoRTIA	mRNA	145089428	145103034	2	-	.	ID=tr136;transcript_id=tr136
NC_037328.1	LoRTIA	exon	145090712	145090835	1	-	.	ID=id706;Parent=tr135;transcript_id=tr135
NC_037328.1	LoRTIA	exon	145090712	145090835	2	-	.	ID=id714;Parent=tr136;transcript_id=tr136
NC_037328.1	LoRTIA	exon	145091141	145091321	2	-	.	ID=id715;Parent=tr136;transcript_id=tr136
NC_037328.1	LoRTIA	exon	145091605	145091730	1	-	.	ID=id707;Parent=tr135;transcript_id=tr135
NC_037328.1	LoRTIA	exon	145091605	145091730	2	-	.	ID=id716;Parent=tr136;transcript_id=tr136
NC_037328.1	LoRTIA	exon	145092895	145092961	1	-	.	ID=id708;Parent=tr135;transcript_id=tr135
NC_037328.1	LoRTIA	exon	145092895	145092961	2	-	.	ID=id717;Parent=tr136;transcript_id=tr136
NC_037328.1	LoRTIA	exon	145098068	145098117	1	-	.	ID=id709;Parent=tr135;transcript_id=tr135
NC_037328.1	LoRTIA	exon	145098068	145098178	2	-	.	ID=id718;Parent=tr136;transcript_id=tr136
NC_037328.1	LoRTIA	exon	145098779	145098923	1	-	.	ID=id710;Parent=tr135;transcript_id=tr135
NC_037328.1	LoRTIA	exon	145098779	145098923	2	-	.	ID=id719;Parent=tr136;transcript_id=tr136
NC_037328.1	LoRTIA	exon	145100934	145101184	1	-	.	ID=id711;Parent=tr135;transcript_id=tr135
NC_037328.1	LoRTIA	exon	145100934	145101184	2	-	.	ID=id720;Parent=tr136;transcript_id=tr136
NC_037328.1	LoRTIA	exon	145102880	145103034	1	-	.	ID=id712;Parent=tr135;transcript_id=tr135
NC_037328.1	LoRTIA	exon	145102880	145103034	2	-	.	ID=id721;Parent=tr136;transcript_id=tr136
NC_037328.1	LoRTIA	exon	145202177	145202253	1	+	.	ID=id722;Parent=tr137;transcript_id=tr137
NC_037328.1	LoRTIA	mRNA	145202177	145204084	1	+	.	ID=tr137;transcript_id=tr137
NC_037328.1	LoRTIA	exon	145202355	145204084	1	+	.	ID=id723;Parent=tr137;transcript_id=tr137
NC_037328.1	LoRTIA	exon	145295203	145295295	2	+	.	ID=id724;Parent=tr138;transcript_id=tr138
NC_037328.1	LoRTIA	mRNA	145295203	145296579	2	+	.	ID=tr138;transcript_id=tr138
NC_037328.1	LoRTIA	exon	145296166	145296579	2	+	.	ID=id725;Parent=tr138;transcript_id=tr138
NC_037328.1	LoRTIA	exon	145668856	145669045	1	+	.	ID=id726;Parent=tr139;transcript_id=tr139
NC_037328.1	LoRTIA	mRNA	145668856	145672700	1	+	.	ID=tr139;transcript_id=tr139
NC_037328.1	LoRTIA	exon	145669539	145669668	1	+	.	ID=id727;Parent=tr139;transcript_id=tr139
NC_037328.1	LoRTIA	exon	145671099	145671299	1	+	.	ID=id728;Parent=tr139;transcript_id=tr139
NC_037328.1	LoRTIA	exon	145672242	145672401	1	+	.	ID=id729;Parent=tr139;transcript_id=tr139
NC_037328.1	LoRTIA	exon	145672574	145672700	1	+	.	ID=id730;Parent=tr139;transcript_id=tr139
NC_037328.1	LoRTIA	exon	145973479	145973712	3	+	.	ID=id731;Parent=tr140;transcript_id=tr140
NC_037328.1	LoRTIA	mRNA	145973479	145977561	3	+	.	ID=tr140;transcript_id=tr140
NC_037328.1	LoRTIA	exon	145974876	145975004	3	+	.	ID=id732;Parent=tr140;transcript_id=tr140
NC_037328.1	LoRTIA	exon	145976212	145976280	3	+	.	ID=id733;Parent=tr140;transcript_id=tr140
NC_037328.1	LoRTIA	exon	145977297	145977561	3	+	.	ID=id734;Parent=tr140;transcript_id=tr140
NC_037328.1	LoRTIA	exon	146117685	146118032	1	-	.	ID=id735;Parent=tr141;transcript_id=tr141
NC_037328.1	LoRTIA	mRNA	146117685	146121572	1	-	.	ID=tr141;transcript_id=tr141
NC_037328.1	LoRTIA	exon	146121185	146121572	1	-	.	ID=id736;Parent=tr141;transcript_id=tr141
NC_037328.1	LoRTIA	exon	149305066	149305258	1	-	.	ID=id737;Parent=tr142;transcript_id=tr142
NC_037328.1	LoRTIA	mRNA	149305066	149317771	1	-	.	ID=tr142;transcript_id=tr142
NC_037328.1	LoRTIA	exon	149306084	149306202	1	-	.	ID=id738;Parent=tr142;transcript_id=tr142
NC_037328.1	LoRTIA	exon	149308289	149308361	1	-	.	ID=id739;Parent=tr142;transcript_id=tr142
NC_037328.1	LoRTIA	exon	149317143	149317246	1	-	.	ID=id740;Parent=tr142;transcript_id=tr142
NC_037328.1	LoRTIA	exon	149317698	149317771	1	-	.	ID=id741;Parent=tr142;transcript_id=tr142
NC_037328.1	LoRTIA	exon	152450957	152451213	1	+	.	ID=id742;Parent=tr143;transcript_id=tr143
NC_037328.1	LoRTIA	mRNA	152450957	152466019	1	+	.	ID=tr143;transcript_id=tr143
NC_037328.1	LoRTIA	exon	152453169	152453263	1	+	.	ID=id743;Parent=tr143;transcript_id=tr143
NC_037328.1	LoRTIA	exon	152455187	152455323	1	+	.	ID=id744;Parent=tr143;transcript_id=tr143
NC_037328.1	LoRTIA	exon	152458224	152458411	1	+	.	ID=id745;Parent=tr143;transcript_id=tr143
NC_037328.1	LoRTIA	exon	152460006	152460230	1	+	.	ID=id746;Parent=tr143;transcript_id=tr143
NC_037328.1	LoRTIA	exon	152462704	152466019	1	+	.	ID=id747;Parent=tr143;transcript_id=tr143
NC_037328.1	LoRTIA	mRNA	158271641	158272362	33	-	.	ID=tr144;transcript_id=tr144
NC_037328.1	LoRTIA	exon	158335548	158336883	1	-	.	ID=id748;Parent=tr145;transcript_id=tr145
NC_037328.1	LoRTIA	mRNA	158335548	158359804	1	-	.	ID=tr145;transcript_id=tr145
NC_037328.1	LoRTIA	exon	158339132	158339190	1	-	.	ID=id749;Parent=tr145;transcript_id=tr145
NC_037328.1	LoRTIA	exon	158339992	158340059	1	-	.	ID=id750;Parent=tr145;transcript_id=tr145
NC_037328.1	LoRTIA	exon	158340549	158340750	1	-	.	ID=id751;Parent=tr145;transcript_id=tr145
NC_037328.1	LoRTIA	exon	158341543	158341676	1	-	.	ID=id752;Parent=tr145;transcript_id=tr145
NC_037328.1	LoRTIA	exon	158344335	158344481	1	-	.	ID=id753;Parent=tr145;transcript_id=tr145
NC_037328.1	LoRTIA	exon	158345700	158345816	1	-	.	ID=id754;Parent=tr145;transcript_id=tr145
NC_037328.1	LoRTIA	exon	158346982	158347106	1	-	.	ID=id755;Parent=tr145;transcript_id=tr145
NC_037328.1	LoRTIA	exon	158359278	158359804	1	-	.	ID=id756;Parent=tr145;transcript_id=tr145
NC_037329.1	LoRTIA	exon	1351529	1351764	1	+	.	ID=id757;Parent=tr146;transcript_id=tr146
NC_037329.1	LoRTIA	mRNA	1351529	1353195	1	+	.	ID=tr146;transcript_id=tr146
NC_037329.1	LoRTIA	exon	1352183	1352257	1	+	.	ID=id758;Parent=tr146;transcript_id=tr146
NC_037329.1	LoRTIA	exon	1352471	1353195	1	+	.	ID=id759;Parent=tr146;transcript_id=tr146
NC_037329.1	LoRTIA	exon	4187080	4187914	1	+	.	ID=id760;Parent=tr147;transcript_id=tr147
NC_037329.1	LoRTIA	mRNA	4187080	4227135	1	+	.	ID=tr147;transcript_id=tr147
NC_037329.1	LoRTIA	exon	4223849	4227135	1	+	.	ID=id761;Parent=tr147;transcript_id=tr147
NC_037329.1	LoRTIA	mRNA	5402894	5403612	1	+	.	ID=tr149;transcript_id=tr149
NC_037329.1	LoRTIA	mRNA	5402894	5403823	9	+	.	ID=tr148;transcript_id=tr148
NC_037329.1	LoRTIA	mRNA	11679929	11681452	1	+	.	ID=tr150;transcript_id=tr150
NC_037329.1	LoRTIA	mRNA	13794136	13842058	1	-	.	ID=tr151;transcript_id=tr151
NC_037329.1	LoRTIA	mRNA	13840144	13842349	1	-	.	ID=tr152;transcript_id=tr152
NC_037329.1	LoRTIA	exon	18762121	18762371	1	-	.	ID=id762;Parent=tr153;transcript_id=tr153
NC_037329.1	LoRTIA	exon	18762121	18762371	1	-	.	ID=id772;Parent=tr154;transcript_id=tr154
NC_037329.1	LoRTIA	mRNA	18762121	18779303	1	-	.	ID=tr154;transcript_id=tr154
NC_037329.1	LoRTIA	mRNA	18762121	18779321	1	-	.	ID=tr153;transcript_id=tr153
NC_037329.1	LoRTIA	exon	18765469	18765669	1	-	.	ID=id763;Parent=tr153;transcript_id=tr153
NC_037329.1	LoRTIA	exon	18765469	18765669	1	-	.	ID=id773;Parent=tr154;transcript_id=tr154
NC_037329.1	LoRTIA	exon	18768198	18768361	1	-	.	ID=id764;Parent=tr153;transcript_id=tr153
NC_037329.1	LoRTIA	exon	18768198	18768361	1	-	.	ID=id774;Parent=tr154;transcript_id=tr154
NC_037329.1	LoRTIA	exon	18768572	18768656	1	-	.	ID=id765;Parent=tr153;transcript_id=tr153
NC_037329.1	LoRTIA	exon	18768572	18768656	1	-	.	ID=id775;Parent=tr154;transcript_id=tr154
NC_037329.1	LoRTIA	exon	18768832	18768961	1	-	.	ID=id766;Parent=tr153;transcript_id=tr153
NC_037329.1	LoRTIA	exon	18768832	18768961	1	-	.	ID=id776;Parent=tr154;transcript_id=tr154
NC_037329.1	LoRTIA	exon	18769833	18770012	1	-	.	ID=id767;Parent=tr153;transcript_id=tr153
NC_037329.1	LoRTIA	exon	18769833	18770012	1	-	.	ID=id777;Parent=tr154;transcript_id=tr154
NC_037329.1	LoRTIA	exon	18770777	18770899	1	-	.	ID=id768;Parent=tr153;transcript_id=tr153
NC_037329.1	LoRTIA	exon	18770777	18770899	1	-	.	ID=id778;Parent=tr154;transcript_id=tr154
NC_037329.1	LoRTIA	exon	18773077	18773203	1	-	.	ID=id769;Parent=tr153;transcript_id=tr153
NC_037329.1	LoRTIA	exon	18773077	18773203	1	-	.	ID=id779;Parent=tr154;transcript_id=tr154
NC_037329.1	LoRTIA	exon	18775036	18775158	1	-	.	ID=id770;Parent=tr153;transcript_id=tr153
NC_037329.1	LoRTIA	exon	18775036	18775158	1	-	.	ID=id780;Parent=tr154;transcript_id=tr154
NC_037329.1	LoRTIA	exon	18778899	18779303	1	-	.	ID=id781;Parent=tr154;transcript_id=tr154
NC_037329.1	LoRTIA	exon	18778899	18779321	1	-	.	ID=id771;Parent=tr153;transcript_id=tr153
NC_037329.1	LoRTIA	exon	19660942	19661088	1	-	.	ID=id782;Parent=tr155;transcript_id=tr155
NC_037329.1	LoRTIA	mRNA	19660942	19663616	1	-	.	ID=tr155;transcript_id=tr155
NC_037329.1	LoRTIA	exon	19660968	19661088	1	-	.	ID=id786;Parent=tr156;transcript_id=tr156
NC_037329.1	LoRTIA	mRNA	19660968	19663616	1	-	.	ID=tr156;transcript_id=tr156
NC_037329.1	LoRTIA	exon	19660979	19661088	1	-	.	ID=id790;Parent=tr157;transcript_id=tr157
NC_037329.1	LoRTIA	mRNA	19660979	19663638	1	-	.	ID=tr157;transcript_id=tr157
NC_037329.1	LoRTIA	exon	19661169	19661315	1	-	.	ID=id783;Parent=tr155;transcript_id=tr155
NC_037329.1	LoRTIA	exon	19661169	19661315	1	-	.	ID=id787;Parent=tr156;transcript_id=tr156
NC_037329.1	LoRTIA	exon	19661169	19661315	1	-	.	ID=id791;Parent=tr157;transcript_id=tr157
NC_037329.1	LoRTIA	exon	19661404	19661526	1	-	.	ID=id784;Parent=tr155;transcript_id=tr155
NC_037329.1	LoRTIA	exon	19661404	19661526	1	-	.	ID=id788;Parent=tr156;transcript_id=tr156
NC_037329.1	LoRTIA	exon	19661404	19661526	1	-	.	ID=id792;Parent=tr157;transcript_id=tr157
NC_037329.1	LoRTIA	exon	19663510	19663616	1	-	.	ID=id785;Parent=tr155;transcript_id=tr155
NC_037329.1	LoRTIA	exon	19663510	19663616	1	-	.	ID=id789;Parent=tr156;transcript_id=tr156
NC_037329.1	LoRTIA	exon	19663576	19663638	1	-	.	ID=id793;Parent=tr157;transcript_id=tr157
NC_037329.1	LoRTIA	exon	20568470	20568927	2	-	.	ID=id794;Parent=tr158;transcript_id=tr158
NC_037329.1	LoRTIA	exon	20568470	20568927	1	-	.	ID=id804;Parent=tr159;transcript_id=tr159
NC_037329.1	LoRTIA	exon	20568470	20568927	1	-	.	ID=id814;Parent=tr160;transcript_id=tr160
NC_037329.1	LoRTIA	mRNA	20568470	20643977	1	-	.	ID=tr160;transcript_id=tr160
NC_037329.1	LoRTIA	mRNA	20568470	20644002	1	-	.	ID=tr159;transcript_id=tr159
NC_037329.1	LoRTIA	mRNA	20568470	20644021	2	-	.	ID=tr158;transcript_id=tr158
NC_037329.1	LoRTIA	exon	20577273	20577349	2	-	.	ID=id795;Parent=tr158;transcript_id=tr158
NC_037329.1	LoRTIA	exon	20577273	20577349	1	-	.	ID=id805;Parent=tr159;transcript_id=tr159
NC_037329.1	LoRTIA	exon	20577273	20578467	1	-	.	ID=id815;Parent=tr160;transcript_id=tr160
NC_037329.1	LoRTIA	exon	20578342	20578467	2	-	.	ID=id796;Parent=tr158;transcript_id=tr158
NC_037329.1	LoRTIA	exon	20578342	20578467	1	-	.	ID=id806;Parent=tr159;transcript_id=tr159
NC_037329.1	LoRTIA	exon	20578821	20578859	2	-	.	ID=id797;Parent=tr158;transcript_id=tr158
NC_037329.1	LoRTIA	exon	20578821	20578859	1	-	.	ID=id807;Parent=tr159;transcript_id=tr159
NC_037329.1	LoRTIA	exon	20578821	20578859	1	-	.	ID=id816;Parent=tr160;transcript_id=tr160
NC_037329.1	LoRTIA	exon	20579345	20579437	2	-	.	ID=id798;Parent=tr158;transcript_id=tr158
NC_037329.1	LoRTIA	exon	20579345	20579437	1	-	.	ID=id808;Parent=tr159;transcript_id=tr159
NC_037329.1	LoRTIA	exon	20579345	20579437	1	-	.	ID=id817;Parent=tr160;transcript_id=tr160
NC_037329.1	LoRTIA	exon	20581292	20581368	2	-	.	ID=id799;Parent=tr158;transcript_id=tr158
NC_037329.1	LoRTIA	exon	20581292	20581368	1	-	.	ID=id809;Parent=tr159;transcript_id=tr159
NC_037329.1	LoRTIA	exon	20581292	20581368	1	-	.	ID=id818;Parent=tr160;transcript_id=tr160
NC_037329.1	LoRTIA	exon	20584073	20584145	2	-	.	ID=id800;Parent=tr158;transcript_id=tr158
NC_037329.1	LoRTIA	exon	20584073	20584145	1	-	.	ID=id810;Parent=tr159;transcript_id=tr159
NC_037329.1	LoRTIA	exon	20584073	20584163	1	-	.	ID=id819;Parent=tr160;transcript_id=tr160
NC_037329.1	LoRTIA	exon	20609624	20609670	2	-	.	ID=id801;Parent=tr158;transcript_id=tr158
NC_037329.1	LoRTIA	exon	20609624	20609670	1	-	.	ID=id811;Parent=tr159;transcript_id=tr159
NC_037329.1	LoRTIA	exon	20610868	20610919	1	-	.	ID=id820;Parent=tr160;transcript_id=tr160
NC_037329.1	LoRTIA	exon	20610872	20610919	2	-	.	ID=id802;Parent=tr158;transcript_id=tr158
NC_037329.1	LoRTIA	exon	20610872	20610919	1	-	.	ID=id812;Parent=tr159;transcript_id=tr159
NC_037329.1	LoRTIA	exon	20643774	20643977	1	-	.	ID=id821;Parent=tr160;transcript_id=tr160
NC_037329.1	LoRTIA	exon	20643774	20644002	1	-	.	ID=id813;Parent=tr159;transcript_id=tr159
NC_037329.1	LoRTIA	exon	20643774	20644021	2	-	.	ID=id803;Parent=tr158;transcript_id=tr158
NC_037329.1	LoRTIA	exon	21688206	21688257	15	+	.	ID=id822;Parent=tr161;transcript_id=tr161
NC_037329.1	LoRTIA	exon	21688206	21688257	2	+	.	ID=id827;Parent=tr162;transcript_id=tr162
NC_037329.1	LoRTIA	mRNA	21688206	21691318	15	+	.	ID=tr161;transcript_id=tr161
NC_037329.1	LoRTIA	mRNA	21688206	21691318	2	+	.	ID=tr162;transcript_id=tr162
NC_037329.1	LoRTIA	exon	21688445	21688556	15	+	.	ID=id823;Parent=tr161;transcript_id=tr161
NC_037329.1	LoRTIA	exon	21688447	21688556	2	+	.	ID=id828;Parent=tr162;transcript_id=tr162
NC_037329.1	LoRTIA	exon	21689711	21689788	15	+	.	ID=id824;Parent=tr161;transcript_id=tr161
NC_037329.1	LoRTIA	exon	21689711	21689788	2	+	.	ID=id829;Parent=tr162;transcript_id=tr162
NC_037329.1	LoRTIA	exon	21690301	21690494	15	+	.	ID=id825;Parent=tr161;transcript_id=tr161
NC_037329.1	LoRTIA	exon	21690301	21690494	2	+	.	ID=id830;Parent=tr162;transcript_id=tr162
NC_037329.1	LoRTIA	exon	21691060	21691318	15	+	.	ID=id826;Parent=tr161;transcript_id=tr161
NC_037329.1	LoRTIA	exon	21691060	21691318	2	+	.	ID=id831;Parent=tr162;transcript_id=tr162
NC_037329.1	LoRTIA	mRNA	22695108	22695782	1	+	.	ID=tr163;transcript_id=tr163
NC_037329.1	LoRTIA	exon	24091589	24093753	1	-	.	ID=id832;Parent=tr164;transcript_id=tr164
NC_037329.1	LoRTIA	exon	24091589	24093753	1	-	.	ID=id836;Parent=tr165;transcript_id=tr165
NC_037329.1	LoRTIA	mRNA	24091589	24108338	1	-	.	ID=tr164;transcript_id=tr164
NC_037329.1	LoRTIA	mRNA	24091589	24179350	1	-	.	ID=tr165;transcript_id=tr165
NC_037329.1	LoRTIA	exon	24093083	24093753	1	-	.	ID=id861;Parent=tr166;transcript_id=tr166
NC_037329.1	LoRTIA	mRNA	24093083	24179350	1	-	.	ID=tr166;transcript_id=tr166
NC_037329.1	LoRTIA	exon	24095943	24096072	1	-	.	ID=id833;Parent=tr164;transcript_id=tr164
NC_037329.1	LoRTIA	exon	24095943	24096072	1	-	.	ID=id837;Parent=tr165;transcript_id=tr165
NC_037329.1	LoRTIA	exon	24095943	24096072	1	-	.	ID=id862;Parent=tr166;transcript_id=tr166
NC_037329.1	LoRTIA	exon	24098485	24098610	1	-	.	ID=id834;Parent=tr164;transcript_id=tr164
NC_037329.1	LoRTIA	exon	24098485	24098610	1	-	.	ID=id838;Parent=tr165;transcript_id=tr165
NC_037329.1	LoRTIA	exon	24098485	24098610	1	-	.	ID=id863;Parent=tr166;transcript_id=tr166
NC_037329.1	LoRTIA	exon	24108277	24108338	1	-	.	ID=id835;Parent=tr164;transcript_id=tr164
NC_037329.1	LoRTIA	exon	24108277	24108375	1	-	.	ID=id839;Parent=tr165;transcript_id=tr165
NC_037329.1	LoRTIA	exon	24108277	24108375	1	-	.	ID=id864;Parent=tr166;transcript_id=tr166
NC_037329.1	LoRTIA	exon	24108475	24108585	1	-	.	ID=id840;Parent=tr165;transcript_id=tr165
NC_037329.1	LoRTIA	exon	24108475	24108585	1	-	.	ID=id865;Parent=tr166;transcript_id=tr166
NC_037329.1	LoRTIA	exon	24108683	24108781	1	-	.	ID=id841;Parent=tr165;transcript_id=tr165
NC_037329.1	LoRTIA	exon	24108683	24108781	1	-	.	ID=id866;Parent=tr166;transcript_id=tr166
NC_037329.1	LoRTIA	exon	24110400	24110573	1	-	.	ID=id842;Parent=tr165;transcript_id=tr165
NC_037329.1	LoRTIA	exon	24110400	24110573	1	-	.	ID=id867;Parent=tr166;transcript_id=tr166
NC_037329.1	LoRTIA	exon	24111964	24112066	1	-	.	ID=id843;Parent=tr165;transcript_id=tr165
NC_037329.1	LoRTIA	exon	24111964	24112066	1	-	.	ID=id868;Parent=tr166;transcript_id=tr166
NC_037329.1	LoRTIA	exon	24112154	24112231	1	-	.	ID=id844;Parent=tr165;transcript_id=tr165
NC_037329.1	LoRTIA	exon	24112154	24112231	1	-	.	ID=id869;Parent=tr166;transcript_id=tr166
NC_037329.1	LoRTIA	exon	24112386	24112465	1	-	.	ID=id845;Parent=tr165;transcript_id=tr165
NC_037329.1	LoRTIA	exon	24112386	24112465	1	-	.	ID=id870;Parent=tr166;transcript_id=tr166
NC_037329.1	LoRTIA	exon	24112562	24112645	1	-	.	ID=id871;Parent=tr166;transcript_id=tr166
NC_037329.1	LoRTIA	exon	24112562	24112930	1	-	.	ID=id846;Parent=tr165;transcript_id=tr165
NC_037329.1	LoRTIA	exon	24112741	24112930	1	-	.	ID=id872;Parent=tr166;transcript_id=tr166
NC_037329.1	LoRTIA	exon	24113058	24113173	1	-	.	ID=id847;Parent=tr165;transcript_id=tr165
NC_037329.1	LoRTIA	exon	24113058	24113173	1	-	.	ID=id873;Parent=tr166;transcript_id=tr166
NC_037329.1	LoRTIA	exon	24115565	24115708	1	-	.	ID=id848;Parent=tr165;transcript_id=tr165
NC_037329.1	LoRTIA	exon	24115565	24115708	1	-	.	ID=id874;Parent=tr166;transcript_id=tr166
NC_037329.1	LoRTIA	exon	24115882	24116042	1	-	.	ID=id849;Parent=tr165;transcript_id=tr165
NC_037329.1	LoRTIA	exon	24115882	24116042	1	-	.	ID=id875;Parent=tr166;transcript_id=tr166
NC_037329.1	LoRTIA	exon	24115906	24116042	1	-	.	ID=id887;Parent=tr167;transcript_id=tr167
NC_037329.1	LoRTIA	mRNA	24115906	24179350	1	-	.	ID=tr167;transcript_id=tr167
NC_037329.1	LoRTIA	exon	24121762	24121823	1	-	.	ID=id850;Parent=tr165;transcript_id=tr165
NC_037329.1	LoRTIA	exon	24121762	24121823	1	-	.	ID=id876;Parent=tr166;transcript_id=tr166
NC_037329.1	LoRTIA	exon	24121762	24121823	1	-	.	ID=id888;Parent=tr167;transcript_id=tr167
NC_037329.1	LoRTIA	exon	24122077	24122175	1	-	.	ID=id851;Parent=tr165;transcript_id=tr165
NC_037329.1	LoRTIA	exon	24122077	24122175	1	-	.	ID=id877;Parent=tr166;transcript_id=tr166
NC_037329.1	LoRTIA	exon	24122077	24122175	1	-	.	ID=id889;Parent=tr167;transcript_id=tr167
NC_037329.1	LoRTIA	exon	24127621	24127739	1	-	.	ID=id852;Parent=tr165;transcript_id=tr165
NC_037329.1	LoRTIA	exon	24127621	24127739	1	-	.	ID=id878;Parent=tr166;transcript_id=tr166
NC_037329.1	LoRTIA	exon	24127621	24127739	1	-	.	ID=id890;Parent=tr167;transcript_id=tr167
NC_037329.1	LoRTIA	exon	24128444	24128532	1	-	.	ID=id853;Parent=tr165;transcript_id=tr165
NC_037329.1	LoRTIA	exon	24128444	24128532	1	-	.	ID=id879;Parent=tr166;transcript_id=tr166
NC_037329.1	LoRTIA	exon	24128444	24128532	1	-	.	ID=id891;Parent=tr167;transcript_id=tr167
NC_037329.1	LoRTIA	exon	24128675	24128868	1	-	.	ID=id854;Parent=tr165;transcript_id=tr165
NC_037329.1	LoRTIA	exon	24128675	24128868	1	-	.	ID=id880;Parent=tr166;transcript_id=tr166
NC_037329.1	LoRTIA	exon	24128675	24128868	1	-	.	ID=id892;Parent=tr167;transcript_id=tr167
NC_037329.1	LoRTIA	exon	24129570	24129780	1	-	.	ID=id855;Parent=tr165;transcript_id=tr165
NC_037329.1	LoRTIA	exon	24129570	24129780	1	-	.	ID=id881;Parent=tr166;transcript_id=tr166
NC_037329.1	LoRTIA	exon	24129570	24129780	1	-	.	ID=id893;Parent=tr167;transcript_id=tr167
NC_037329.1	LoRTIA	exon	24132864	24132995	1	-	.	ID=id856;Parent=tr165;transcript_id=tr165
NC_037329.1	LoRTIA	exon	24132864	24132995	1	-	.	ID=id882;Parent=tr166;transcript_id=tr166
NC_037329.1	LoRTIA	exon	24132864	24132995	1	-	.	ID=id894;Parent=tr167;transcript_id=tr167
NC_037329.1	LoRTIA	exon	24134610	24134865	1	-	.	ID=id857;Parent=tr165;transcript_id=tr165
NC_037329.1	LoRTIA	exon	24134610	24134865	1	-	.	ID=id883;Parent=tr166;transcript_id=tr166
NC_037329.1	LoRTIA	exon	24134610	24134865	1	-	.	ID=id895;Parent=tr167;transcript_id=tr167
NC_037329.1	LoRTIA	exon	24136530	24136609	1	-	.	ID=id858;Parent=tr165;transcript_id=tr165
NC_037329.1	LoRTIA	exon	24136530	24136609	1	-	.	ID=id884;Parent=tr166;transcript_id=tr166
NC_037329.1	LoRTIA	exon	24136530	24136609	1	-	.	ID=id896;Parent=tr167;transcript_id=tr167
NC_037329.1	LoRTIA	exon	24137979	24138103	1	-	.	ID=id859;Parent=tr165;transcript_id=tr165
NC_037329.1	LoRTIA	exon	24137979	24138103	1	-	.	ID=id885;Parent=tr166;transcript_id=tr166
NC_037329.1	LoRTIA	exon	24137979	24138103	1	-	.	ID=id897;Parent=tr167;transcript_id=tr167
NC_037329.1	LoRTIA	exon	24178970	24179350	1	-	.	ID=id860;Parent=tr165;transcript_id=tr165
NC_037329.1	LoRTIA	exon	24178970	24179350	1	-	.	ID=id886;Parent=tr166;transcript_id=tr166
NC_037329.1	LoRTIA	exon	24178970	24179350	1	-	.	ID=id898;Parent=tr167;transcript_id=tr167
NC_037329.1	LoRTIA	exon	24564100	24564542	1	-	.	ID=id899;Parent=tr168;transcript_id=tr168
NC_037329.1	LoRTIA	exon	24564100	24564542	1	-	.	ID=id910;Parent=tr169;transcript_id=tr169
NC_037329.1	LoRTIA	mRNA	24564100	24604697	1	-	.	ID=tr168;transcript_id=tr168
NC_037329.1	LoRTIA	mRNA	24564100	24604697	1	-	.	ID=tr169;transcript_id=tr169
NC_037329.1	LoRTIA	exon	24564162	24564542	1	-	.	ID=id921;Parent=tr170;transcript_id=tr170
NC_037329.1	LoRTIA	mRNA	24564162	24604697	1	-	.	ID=tr170;transcript_id=tr170
NC_037329.1	LoRTIA	exon	24572310	24572426	1	-	.	ID=id900;Parent=tr168;transcript_id=tr168
NC_037329.1	LoRTIA	exon	24572310	24572426	1	-	.	ID=id911;Parent=tr169;transcript_id=tr169
NC_037329.1	LoRTIA	exon	24572310	24572426	1	-	.	ID=id922;Parent=tr170;transcript_id=tr170
NC_037329.1	LoRTIA	exon	24574877	24575028	1	-	.	ID=id901;Parent=tr168;transcript_id=tr168
NC_037329.1	LoRTIA	exon	24574877	24575028	1	-	.	ID=id912;Parent=tr169;transcript_id=tr169
NC_037329.1	LoRTIA	exon	24574877	24575028	1	-	.	ID=id923;Parent=tr170;transcript_id=tr170
NC_037329.1	LoRTIA	exon	24581838	24581944	1	-	.	ID=id902;Parent=tr168;transcript_id=tr168
NC_037329.1	LoRTIA	exon	24581838	24581944	1	-	.	ID=id913;Parent=tr169;transcript_id=tr169
NC_037329.1	LoRTIA	exon	24581838	24581944	1	-	.	ID=id924;Parent=tr170;transcript_id=tr170
NC_037329.1	LoRTIA	exon	24582268	24582372	1	-	.	ID=id903;Parent=tr168;transcript_id=tr168
NC_037329.1	LoRTIA	exon	24582268	24582372	1	-	.	ID=id914;Parent=tr169;transcript_id=tr169
NC_037329.1	LoRTIA	exon	24582268	24582372	1	-	.	ID=id925;Parent=tr170;transcript_id=tr170
NC_037329.1	LoRTIA	exon	24582873	24582994	1	-	.	ID=id915;Parent=tr169;transcript_id=tr169
NC_037329.1	LoRTIA	exon	24582873	24582994	1	-	.	ID=id926;Parent=tr170;transcript_id=tr170
NC_037329.1	LoRTIA	exon	24582875	24582994	1	-	.	ID=id904;Parent=tr168;transcript_id=tr168
NC_037329.1	LoRTIA	exon	24583258	24583437	1	-	.	ID=id905;Parent=tr168;transcript_id=tr168
NC_037329.1	LoRTIA	exon	24583258	24583437	1	-	.	ID=id916;Parent=tr169;transcript_id=tr169
NC_037329.1	LoRTIA	exon	24583258	24583437	1	-	.	ID=id927;Parent=tr170;transcript_id=tr170
NC_037329.1	LoRTIA	exon	24592006	24592126	1	-	.	ID=id906;Parent=tr168;transcript_id=tr168
NC_037329.1	LoRTIA	exon	24592006	24592126	1	-	.	ID=id917;Parent=tr169;transcript_id=tr169
NC_037329.1	LoRTIA	exon	24592006	24592126	1	-	.	ID=id928;Parent=tr170;transcript_id=tr170
NC_037329.1	LoRTIA	exon	24595461	24595536	1	-	.	ID=id907;Parent=tr168;transcript_id=tr168
NC_037329.1	LoRTIA	exon	24595461	24595536	1	-	.	ID=id918;Parent=tr169;transcript_id=tr169
NC_037329.1	LoRTIA	exon	24595461	24595536	1	-	.	ID=id929;Parent=tr170;transcript_id=tr170
NC_037329.1	LoRTIA	exon	24602264	24602368	1	-	.	ID=id930;Parent=tr170;transcript_id=tr170
NC_037329.1	LoRTIA	exon	24602264	24602421	1	-	.	ID=id908;Parent=tr168;transcript_id=tr168
NC_037329.1	LoRTIA	exon	24602264	24602421	1	-	.	ID=id919;Parent=tr169;transcript_id=tr169
NC_037329.1	LoRTIA	exon	24604651	24604697	1	-	.	ID=id909;Parent=tr168;transcript_id=tr168
NC_037329.1	LoRTIA	exon	24604651	24604697	1	-	.	ID=id920;Parent=tr169;transcript_id=tr169
NC_037329.1	LoRTIA	exon	24604651	24604697	1	-	.	ID=id931;Parent=tr170;transcript_id=tr170
NC_037329.1	LoRTIA	exon	24765636	24766263	1	-	.	ID=id932;Parent=tr171;transcript_id=tr171
NC_037329.1	LoRTIA	mRNA	24765636	24819541	1	-	.	ID=tr171;transcript_id=tr171
NC_037329.1	LoRTIA	exon	24768121	24768246	1	-	.	ID=id933;Parent=tr171;transcript_id=tr171
NC_037329.1	LoRTIA	exon	24770091	24770231	1	-	.	ID=id934;Parent=tr171;transcript_id=tr171
NC_037329.1	LoRTIA	exon	24782666	24782810	1	-	.	ID=id935;Parent=tr171;transcript_id=tr171
NC_037329.1	LoRTIA	exon	24783715	24783848	1	-	.	ID=id936;Parent=tr171;transcript_id=tr171
NC_037329.1	LoRTIA	exon	24784149	24784262	1	-	.	ID=id937;Parent=tr171;transcript_id=tr171
NC_037329.1	LoRTIA	exon	24784619	24784765	1	-	.	ID=id938;Parent=tr171;transcript_id=tr171
NC_037329.1	LoRTIA	exon	24785661	24785786	1	-	.	ID=id939;Parent=tr171;transcript_id=tr171
NC_037329.1	LoRTIA	exon	24786280	24786379	1	-	.	ID=id940;Parent=tr171;transcript_id=tr171
NC_037329.1	LoRTIA	exon	24786485	24786647	1	-	.	ID=id941;Parent=tr171;transcript_id=tr171
NC_037329.1	LoRTIA	exon	24786869	24786964	1	-	.	ID=id942;Parent=tr171;transcript_id=tr171
NC_037329.1	LoRTIA	exon	24797321	24797436	1	-	.	ID=id943;Parent=tr171;transcript_id=tr171
NC_037329.1	LoRTIA	exon	24805270	24805360	1	-	.	ID=id944;Parent=tr171;transcript_id=tr171
NC_037329.1	LoRTIA	exon	24815558	24815675	1	-	.	ID=id945;Parent=tr171;transcript_id=tr171
NC_037329.1	LoRTIA	exon	24817834	24817950	1	-	.	ID=id946;Parent=tr171;transcript_id=tr171
NC_037329.1	LoRTIA	exon	24819397	24819541	1	-	.	ID=id947;Parent=tr171;transcript_id=tr171
NC_037329.1	LoRTIA	mRNA	24844167	24844622	57	+	.	ID=tr172;transcript_id=tr172
NC_037329.1	LoRTIA	exon	25523759	25524910	1	-	.	ID=id948;Parent=tr173;transcript_id=tr173
NC_037329.1	LoRTIA	exon	25523759	25524910	1	-	.	ID=id958;Parent=tr174;transcript_id=tr174
NC_037329.1	LoRTIA	mRNA	25523759	25556650	1	-	.	ID=tr173;transcript_id=tr173
NC_037329.1	LoRTIA	mRNA	25523759	25556650	1	-	.	ID=tr174;transcript_id=tr174
NC_037329.1	LoRTIA	exon	25526475	25526585	1	-	.	ID=id949;Parent=tr173;transcript_id=tr173
NC_037329.1	LoRTIA	exon	25526475	25526585	1	-	.	ID=id959;Parent=tr174;transcript_id=tr174
NC_037329.1	LoRTIA	exon	25529679	25529765	1	-	.	ID=id950;Parent=tr173;transcript_id=tr173
NC_037329.1	LoRTIA	exon	25529679	25529765	1	-	.	ID=id960;Parent=tr174;transcript_id=tr174
NC_037329.1	LoRTIA	exon	25533114	25533231	1	-	.	ID=id951;Parent=tr173;transcript_id=tr173
NC_037329.1	LoRTIA	exon	25533114	25533237	1	-	.	ID=id961;Parent=tr174;transcript_id=tr174
NC_037329.1	LoRTIA	exon	25534905	25535042	1	-	.	ID=id952;Parent=tr173;transcript_id=tr173
NC_037329.1	LoRTIA	exon	25534910	25535042	1	-	.	ID=id962;Parent=tr174;transcript_id=tr174
NC_037329.1	LoRTIA	exon	25539428	25539558	1	-	.	ID=id953;Parent=tr173;transcript_id=tr173
NC_037329.1	LoRTIA	exon	25539428	25539558	1	-	.	ID=id963;Parent=tr174;transcript_id=tr174
NC_037329.1	LoRTIA	exon	25540222	25540308	1	-	.	ID=id954;Parent=tr173;transcript_id=tr173
NC_037329.1	LoRTIA	exon	25540222	25540308	1	-	.	ID=id964;Parent=tr174;transcript_id=tr174
NC_037329.1	LoRTIA	exon	25540995	25541198	1	-	.	ID=id955;Parent=tr173;transcript_id=tr173
NC_037329.1	LoRTIA	exon	25540995	25541198	1	-	.	ID=id965;Parent=tr174;transcript_id=tr174
NC_037329.1	LoRTIA	exon	25542678	25542758	1	-	.	ID=id956;Parent=tr173;transcript_id=tr173
NC_037329.1	LoRTIA	exon	25542678	25542758	1	-	.	ID=id966;Parent=tr174;transcript_id=tr174
NC_037329.1	LoRTIA	exon	25556513	25556650	1	-	.	ID=id957;Parent=tr173;transcript_id=tr173
NC_037329.1	LoRTIA	exon	25556513	25556650	1	-	.	ID=id967;Parent=tr174;transcript_id=tr174
NC_037329.1	LoRTIA	exon	34972736	34973148	2	-	.	ID=id968;Parent=tr175;transcript_id=tr175
NC_037329.1	LoRTIA	mRNA	34972736	35082652	2	-	.	ID=tr175;transcript_id=tr175
NC_037329.1	LoRTIA	exon	34975592	34975654	2	-	.	ID=id969;Parent=tr175;transcript_id=tr175
NC_037329.1	LoRTIA	exon	34986265	34986390	2	-	.	ID=id970;Parent=tr175;transcript_id=tr175
NC_037329.1	LoRTIA	exon	34993426	34993500	2	-	.	ID=id971;Parent=tr175;transcript_id=tr175
NC_037329.1	LoRTIA	exon	34999808	34999915	2	-	.	ID=id972;Parent=tr175;transcript_id=tr175
NC_037329.1	LoRTIA	exon	35014768	35014918	2	-	.	ID=id973;Parent=tr175;transcript_id=tr175
NC_037329.1	LoRTIA	exon	35015908	35015978	2	-	.	ID=id974;Parent=tr175;transcript_id=tr175
NC_037329.1	LoRTIA	exon	35017978	35018097	2	-	.	ID=id975;Parent=tr175;transcript_id=tr175
NC_037329.1	LoRTIA	exon	35018325	35018396	2	-	.	ID=id976;Parent=tr175;transcript_id=tr175
NC_037329.1	LoRTIA	exon	35072028	35072079	2	-	.	ID=id977;Parent=tr175;transcript_id=tr175
NC_037329.1	LoRTIA	exon	35074348	35074484	2	-	.	ID=id978;Parent=tr175;transcript_id=tr175
NC_037329.1	LoRTIA	exon	35082507	35082652	2	-	.	ID=id979;Parent=tr175;transcript_id=tr175
NC_037329.1	LoRTIA	mRNA	36216713	36217168	65	+	.	ID=tr176;transcript_id=tr176
NC_037329.1	LoRTIA	mRNA	43416063	43416765	5	+	.	ID=tr177;transcript_id=tr177
NC_037329.1	LoRTIA	mRNA	47896032	47896516	4	+	.	ID=tr181;transcript_id=tr181
NC_037329.1	LoRTIA	mRNA	47896032	47896553	9	+	.	ID=tr178;transcript_id=tr178
NC_037329.1	LoRTIA	mRNA	47896032	47896957	3	+	.	ID=tr179;transcript_id=tr179
NC_037329.1	LoRTIA	mRNA	47896032	47897262	6	+	.	ID=tr180;transcript_id=tr180
NC_037329.1	LoRTIA	mRNA	60302894	60304259	1	+	.	ID=tr182;transcript_id=tr182
NC_037329.1	LoRTIA	exon	61489650	61489806	1	+	.	ID=id980;Parent=tr183;transcript_id=tr183
NC_037329.1	LoRTIA	mRNA	61489650	61524663	1	+	.	ID=tr183;transcript_id=tr183
NC_037329.1	LoRTIA	exon	61494570	61494716	1	+	.	ID=id981;Parent=tr183;transcript_id=tr183
NC_037329.1	LoRTIA	exon	61496075	61496185	1	+	.	ID=id982;Parent=tr183;transcript_id=tr183
NC_037329.1	LoRTIA	exon	61497230	61497479	1	+	.	ID=id983;Parent=tr183;transcript_id=tr183
NC_037329.1	LoRTIA	exon	61499002	61499167	1	+	.	ID=id984;Parent=tr183;transcript_id=tr183
NC_037329.1	LoRTIA	exon	61499444	61499589	1	+	.	ID=id985;Parent=tr183;transcript_id=tr183
NC_037329.1	LoRTIA	exon	61500398	61500548	1	+	.	ID=id986;Parent=tr183;transcript_id=tr183
NC_037329.1	LoRTIA	exon	61503236	61503377	1	+	.	ID=id987;Parent=tr183;transcript_id=tr183
NC_037329.1	LoRTIA	exon	61505565	61505706	1	+	.	ID=id988;Parent=tr183;transcript_id=tr183
NC_037329.1	LoRTIA	exon	61506409	61506516	1	+	.	ID=id989;Parent=tr183;transcript_id=tr183
NC_037329.1	LoRTIA	exon	61507561	61507716	1	+	.	ID=id990;Parent=tr183;transcript_id=tr183
NC_037329.1	LoRTIA	exon	61509505	61509633	1	+	.	ID=id991;Parent=tr183;transcript_id=tr183
NC_037329.1	LoRTIA	exon	61511365	61511526	1	+	.	ID=id992;Parent=tr183;transcript_id=tr183
NC_037329.1	LoRTIA	exon	61519079	61519214	1	+	.	ID=id993;Parent=tr183;transcript_id=tr183
NC_037329.1	LoRTIA	exon	61519840	61519995	1	+	.	ID=id994;Parent=tr183;transcript_id=tr183
NC_037329.1	LoRTIA	exon	61520729	61520868	1	+	.	ID=id995;Parent=tr183;transcript_id=tr183
NC_037329.1	LoRTIA	exon	61523917	61524663	1	+	.	ID=id996;Parent=tr183;transcript_id=tr183
NC_037329.1	LoRTIA	exon	61587664	61588302	1	-	.	ID=id997;Parent=tr184;transcript_id=tr184
NC_037329.1	LoRTIA	mRNA	61587664	61617570	1	-	.	ID=tr184;transcript_id=tr184
NC_037329.1	LoRTIA	exon	61590234	61590436	1	-	.	ID=id998;Parent=tr184;transcript_id=tr184
NC_037329.1	LoRTIA	exon	61592078	61592209	1	-	.	ID=id999;Parent=tr184;transcript_id=tr184
NC_037329.1	LoRTIA	exon	61593999	61594101	1	-	.	ID=id1000;Parent=tr184;transcript_id=tr184
NC_037329.1	LoRTIA	exon	61598274	61598401	1	-	.	ID=id1001;Parent=tr184;transcript_id=tr184
NC_037329.1	LoRTIA	exon	61599102	61599266	1	-	.	ID=id1002;Parent=tr184;transcript_id=tr184
NC_037329.1	LoRTIA	exon	61600011	61600065	1	-	.	ID=id1003;Parent=tr184;transcript_id=tr184
NC_037329.1	LoRTIA	exon	61603190	61603283	1	-	.	ID=id1004;Parent=tr184;transcript_id=tr184
NC_037329.1	LoRTIA	exon	61606785	61606959	1	-	.	ID=id1005;Parent=tr184;transcript_id=tr184
NC_037329.1	LoRTIA	exon	61607607	61607744	1	-	.	ID=id1006;Parent=tr184;transcript_id=tr184
NC_037329.1	LoRTIA	exon	61610971	61611073	1	-	.	ID=id1007;Parent=tr184;transcript_id=tr184
NC_037329.1	LoRTIA	exon	61617469	61617570	1	-	.	ID=id1008;Parent=tr184;transcript_id=tr184
NC_037329.1	LoRTIA	exon	65522511	65522747	1	+	.	ID=id1009;Parent=tr185;transcript_id=tr185
NC_037329.1	LoRTIA	mRNA	65522511	65569553	1	+	.	ID=tr185;transcript_id=tr185
NC_037329.1	LoRTIA	exon	65522534	65522747	1	+	.	ID=id1021;Parent=tr186;transcript_id=tr186
NC_037329.1	LoRTIA	mRNA	65522534	65564462	1	+	.	ID=tr186;transcript_id=tr186
NC_037329.1	LoRTIA	exon	65522561	65522747	1	+	.	ID=id1031;Parent=tr187;transcript_id=tr187
NC_037329.1	LoRTIA	mRNA	65522561	65569662	1	+	.	ID=tr187;transcript_id=tr187
NC_037329.1	LoRTIA	exon	65545431	65545486	1	+	.	ID=id1010;Parent=tr185;transcript_id=tr185
NC_037329.1	LoRTIA	exon	65545431	65545486	1	+	.	ID=id1022;Parent=tr186;transcript_id=tr186
NC_037329.1	LoRTIA	exon	65545431	65545486	1	+	.	ID=id1032;Parent=tr187;transcript_id=tr187
NC_037329.1	LoRTIA	exon	65548846	65548970	1	+	.	ID=id1011;Parent=tr185;transcript_id=tr185
NC_037329.1	LoRTIA	exon	65548846	65548970	1	+	.	ID=id1023;Parent=tr186;transcript_id=tr186
NC_037329.1	LoRTIA	exon	65548846	65548970	1	+	.	ID=id1033;Parent=tr187;transcript_id=tr187
NC_037329.1	LoRTIA	exon	65554360	65554470	1	+	.	ID=id1012;Parent=tr185;transcript_id=tr185
NC_037329.1	LoRTIA	exon	65554360	65554470	1	+	.	ID=id1024;Parent=tr186;transcript_id=tr186
NC_037329.1	LoRTIA	exon	65554360	65554470	1	+	.	ID=id1034;Parent=tr187;transcript_id=tr187
NC_037329.1	LoRTIA	exon	65557376	65557471	1	+	.	ID=id1013;Parent=tr185;transcript_id=tr185
NC_037329.1	LoRTIA	exon	65557376	65557471	1	+	.	ID=id1025;Parent=tr186;transcript_id=tr186
NC_037329.1	LoRTIA	exon	65557376	65557471	1	+	.	ID=id1035;Parent=tr187;transcript_id=tr187
NC_037329.1	LoRTIA	exon	65558913	65559020	1	+	.	ID=id1014;Parent=tr185;transcript_id=tr185
NC_037329.1	LoRTIA	exon	65558913	65559020	1	+	.	ID=id1026;Parent=tr186;transcript_id=tr186
NC_037329.1	LoRTIA	exon	65558913	65559020	1	+	.	ID=id1036;Parent=tr187;transcript_id=tr187
NC_037329.1	LoRTIA	exon	65561869	65562012	1	+	.	ID=id1015;Parent=tr185;transcript_id=tr185
NC_037329.1	LoRTIA	exon	65561869	65562012	1	+	.	ID=id1027;Parent=tr186;transcript_id=tr186
NC_037329.1	LoRTIA	exon	65561869	65562012	1	+	.	ID=id1037;Parent=tr187;transcript_id=tr187
NC_037329.1	LoRTIA	exon	65563555	65563728	1	+	.	ID=id1016;Parent=tr185;transcript_id=tr185
NC_037329.1	LoRTIA	exon	65563555	65563728	1	+	.	ID=id1028;Parent=tr186;transcript_id=tr186
NC_037329.1	LoRTIA	exon	65563555	65563728	1	+	.	ID=id1038;Parent=tr187;transcript_id=tr187
NC_037329.1	LoRTIA	exon	65564170	65564262	1	+	.	ID=id1017;Parent=tr185;transcript_id=tr185
NC_037329.1	LoRTIA	exon	65564170	65564262	1	+	.	ID=id1029;Parent=tr186;transcript_id=tr186
NC_037329.1	LoRTIA	exon	65564170	65564262	1	+	.	ID=id1039;Parent=tr187;transcript_id=tr187
NC_037329.1	LoRTIA	exon	65564410	65564462	1	+	.	ID=id1030;Parent=tr186;transcript_id=tr186
NC_037329.1	LoRTIA	exon	65564410	65564535	1	+	.	ID=id1018;Parent=tr185;transcript_id=tr185
NC_037329.1	LoRTIA	exon	65564410	65564535	1	+	.	ID=id1040;Parent=tr187;transcript_id=tr187
NC_037329.1	LoRTIA	exon	65567309	65567392	1	+	.	ID=id1019;Parent=tr185;transcript_id=tr185
NC_037329.1	LoRTIA	exon	65567309	65567392	1	+	.	ID=id1041;Parent=tr187;transcript_id=tr187
NC_037329.1	LoRTIA	exon	65568767	65569553	1	+	.	ID=id1020;Parent=tr185;transcript_id=tr185
NC_037329.1	LoRTIA	exon	65568767	65569662	1	+	.	ID=id1042;Parent=tr187;transcript_id=tr187
NC_037329.1	LoRTIA	exon	71192383	71192520	5	+	.	ID=id1043;Parent=tr188;transcript_id=tr188
NC_037329.1	LoRTIA	mRNA	71192383	71197561	5	+	.	ID=tr188;transcript_id=tr188
NC_037329.1	LoRTIA	exon	71192434	71192520	10	+	.	ID=id1047;Parent=tr189;transcript_id=tr189
NC_037329.1	LoRTIA	mRNA	71192434	71197561	10	+	.	ID=tr189;transcript_id=tr189
NC_037329.1	LoRTIA	exon	71192449	71192520	2	+	.	ID=id1051;Parent=tr190;transcript_id=tr190
NC_037329.1	LoRTIA	mRNA	71192449	71197561	2	+	.	ID=tr190;transcript_id=tr190
NC_037329.1	LoRTIA	exon	71193558	71193675	5	+	.	ID=id1044;Parent=tr188;transcript_id=tr188
NC_037329.1	LoRTIA	exon	71193558	71193675	10	+	.	ID=id1048;Parent=tr189;transcript_id=tr189
NC_037329.1	LoRTIA	exon	71193558	71193675	2	+	.	ID=id1052;Parent=tr190;transcript_id=tr190
NC_037329.1	LoRTIA	exon	71195892	71195954	5	+	.	ID=id1045;Parent=tr188;transcript_id=tr188
NC_037329.1	LoRTIA	exon	71195892	71195954	10	+	.	ID=id1049;Parent=tr189;transcript_id=tr189
NC_037329.1	LoRTIA	exon	71195892	71195954	2	+	.	ID=id1053;Parent=tr190;transcript_id=tr190
NC_037329.1	LoRTIA	exon	71197275	71197561	5	+	.	ID=id1046;Parent=tr188;transcript_id=tr188
NC_037329.1	LoRTIA	exon	71197275	71197561	10	+	.	ID=id1050;Parent=tr189;transcript_id=tr189
NC_037329.1	LoRTIA	exon	71197275	71197561	2	+	.	ID=id1054;Parent=tr190;transcript_id=tr190
NC_037329.1	LoRTIA	exon	72107982	72108504	1	+	.	ID=id1055;Parent=tr191;transcript_id=tr191
NC_037329.1	LoRTIA	mRNA	72107982	72113652	1	+	.	ID=tr191;transcript_id=tr191
NC_037329.1	LoRTIA	exon	72110980	72113652	1	+	.	ID=id1056;Parent=tr191;transcript_id=tr191
NC_037329.1	LoRTIA	exon	73408348	73408522	1	+	.	ID=id1057;Parent=tr192;transcript_id=tr192
NC_037329.1	LoRTIA	mRNA	73408348	73414852	1	+	.	ID=tr192;transcript_id=tr192
NC_037329.1	LoRTIA	exon	73409653	73409746	1	+	.	ID=id1058;Parent=tr192;transcript_id=tr192
NC_037329.1	LoRTIA	exon	73411062	73411158	1	+	.	ID=id1059;Parent=tr192;transcript_id=tr192
NC_037329.1	LoRTIA	exon	73412879	73412994	1	+	.	ID=id1060;Parent=tr192;transcript_id=tr192
NC_037329.1	LoRTIA	exon	73413625	73413704	1	+	.	ID=id1061;Parent=tr192;transcript_id=tr192
NC_037329.1	LoRTIA	exon	73414335	73414852	1	+	.	ID=id1062;Parent=tr192;transcript_id=tr192
NC_037329.1	LoRTIA	mRNA	77047225	77048693	2	+	.	ID=tr193;transcript_id=tr193
NC_037329.1	LoRTIA	exon	86035475	86036102	5	-	.	ID=id1063;Parent=tr194;transcript_id=tr194
NC_037329.1	LoRTIA	exon	86035475	86036102	1	-	.	ID=id1075;Parent=tr195;transcript_id=tr195
NC_037329.1	LoRTIA	exon	86035475	86036102	1	-	.	ID=id1087;Parent=tr196;transcript_id=tr196
NC_037329.1	LoRTIA	mRNA	86035475	86045471	5	-	.	ID=tr194;transcript_id=tr194
NC_037329.1	LoRTIA	mRNA	86035475	86045471	1	-	.	ID=tr195;transcript_id=tr195
NC_037329.1	LoRTIA	mRNA	86035475	86045471	1	-	.	ID=tr196;transcript_id=tr196
NC_037329.1	LoRTIA	exon	86036197	86036375	5	-	.	ID=id1064;Parent=tr194;transcript_id=tr194
NC_037329.1	LoRTIA	exon	86036197	86036375	1	-	.	ID=id1076;Parent=tr195;transcript_id=tr195
NC_037329.1	LoRTIA	exon	86036197	86036375	1	-	.	ID=id1088;Parent=tr196;transcript_id=tr196
NC_037329.1	LoRTIA	exon	86036654	86036828	5	-	.	ID=id1065;Parent=tr194;transcript_id=tr194
NC_037329.1	LoRTIA	exon	86036654	86036828	1	-	.	ID=id1077;Parent=tr195;transcript_id=tr195
NC_037329.1	LoRTIA	exon	86036654	86036828	1	-	.	ID=id1089;Parent=tr196;transcript_id=tr196
NC_037329.1	LoRTIA	exon	86036950	86037195	5	-	.	ID=id1066;Parent=tr194;transcript_id=tr194
NC_037329.1	LoRTIA	exon	86036950	86037195	1	-	.	ID=id1078;Parent=tr195;transcript_id=tr195
NC_037329.1	LoRTIA	exon	86036950	86037195	1	-	.	ID=id1090;Parent=tr196;transcript_id=tr196
NC_037329.1	LoRTIA	exon	86037753	86037852	5	-	.	ID=id1067;Parent=tr194;transcript_id=tr194
NC_037329.1	LoRTIA	exon	86037753	86037852	1	-	.	ID=id1079;Parent=tr195;transcript_id=tr195
NC_037329.1	LoRTIA	exon	86037753	86037852	1	-	.	ID=id1091;Parent=tr196;transcript_id=tr196
NC_037329.1	LoRTIA	exon	86039953	86040121	5	-	.	ID=id1068;Parent=tr194;transcript_id=tr194
NC_037329.1	LoRTIA	exon	86039953	86040121	1	-	.	ID=id1080;Parent=tr195;transcript_id=tr195
NC_037329.1	LoRTIA	exon	86039953	86040121	1	-	.	ID=id1092;Parent=tr196;transcript_id=tr196
NC_037329.1	LoRTIA	exon	86040384	86040477	5	-	.	ID=id1069;Parent=tr194;transcript_id=tr194
NC_037329.1	LoRTIA	exon	86040384	86040477	1	-	.	ID=id1081;Parent=tr195;transcript_id=tr195
NC_037329.1	LoRTIA	exon	86040384	86040477	1	-	.	ID=id1093;Parent=tr196;transcript_id=tr196
NC_037329.1	LoRTIA	exon	86040874	86040969	5	-	.	ID=id1070;Parent=tr194;transcript_id=tr194
NC_037329.1	LoRTIA	exon	86040874	86040969	1	-	.	ID=id1082;Parent=tr195;transcript_id=tr195
NC_037329.1	LoRTIA	exon	86040874	86040969	1	-	.	ID=id1094;Parent=tr196;transcript_id=tr196
NC_037329.1	LoRTIA	exon	86041723	86041805	5	-	.	ID=id1071;Parent=tr194;transcript_id=tr194
NC_037329.1	LoRTIA	exon	86041723	86041805	1	-	.	ID=id1083;Parent=tr195;transcript_id=tr195
NC_037329.1	LoRTIA	exon	86041723	86041805	1	-	.	ID=id1095;Parent=tr196;transcript_id=tr196
NC_037329.1	LoRTIA	exon	86043103	86043355	5	-	.	ID=id1072;Parent=tr194;transcript_id=tr194
NC_037329.1	LoRTIA	exon	86043103	86043355	1	-	.	ID=id1084;Parent=tr195;transcript_id=tr195
NC_037329.1	LoRTIA	exon	86043103	86044489	1	-	.	ID=id1096;Parent=tr196;transcript_id=tr196
NC_037329.1	LoRTIA	exon	86044314	86044489	5	-	.	ID=id1073;Parent=tr194;transcript_id=tr194
NC_037329.1	LoRTIA	exon	86044314	86044489	1	-	.	ID=id1085;Parent=tr195;transcript_id=tr195
NC_037329.1	LoRTIA	exon	86045153	86045471	5	-	.	ID=id1074;Parent=tr194;transcript_id=tr194
NC_037329.1	LoRTIA	exon	86045153	86045471	1	-	.	ID=id1097;Parent=tr196;transcript_id=tr196
NC_037329.1	LoRTIA	exon	86045413	86045471	1	-	.	ID=id1086;Parent=tr195;transcript_id=tr195
NC_037329.1	LoRTIA	exon	86045980	86046069	2	+	.	ID=id1098;Parent=tr197;transcript_id=tr197
NC_037329.1	LoRTIA	exon	86045980	86046069	1	+	.	ID=id1102;Parent=tr198;transcript_id=tr198
NC_037329.1	LoRTIA	exon	86045980	86046069	2	+	.	ID=id1106;Parent=tr199;transcript_id=tr199
NC_037329.1	LoRTIA	mRNA	86045980	86048055	2	+	.	ID=tr199;transcript_id=tr199
NC_037329.1	LoRTIA	mRNA	86045980	86048132	2	+	.	ID=tr197;transcript_id=tr197
NC_037329.1	LoRTIA	mRNA	86045980	86048132	1	+	.	ID=tr198;transcript_id=tr198
NC_037329.1	LoRTIA	exon	86046017	86046069	4	+	.	ID=id1110;Parent=tr200;transcript_id=tr200
NC_037329.1	LoRTIA	exon	86046017	86046069	4	+	.	ID=id1114;Parent=tr201;transcript_id=tr201
NC_037329.1	LoRTIA	exon	86046017	86046069	1	+	.	ID=id1118;Parent=tr202;transcript_id=tr202
NC_037329.1	LoRTIA	exon	86046017	86046069	1	+	.	ID=id1121;Parent=tr203;transcript_id=tr203
NC_037329.1	LoRTIA	exon	86046017	86046069	1	+	.	ID=id1127;Parent=tr205;transcript_id=tr205
NC_037329.1	LoRTIA	exon	86046017	86047807	1	+	.	ID=id1125;Parent=tr204;transcript_id=tr204
NC_037329.1	LoRTIA	mRNA	86046017	86048055	4	+	.	ID=tr200;transcript_id=tr200
NC_037329.1	LoRTIA	mRNA	86046017	86048055	1	+	.	ID=tr202;transcript_id=tr202
NC_037329.1	LoRTIA	mRNA	86046017	86048055	1	+	.	ID=tr204;transcript_id=tr204
NC_037329.1	LoRTIA	mRNA	86046017	86048132	4	+	.	ID=tr201;transcript_id=tr201
NC_037329.1	LoRTIA	mRNA	86046017	86048132	1	+	.	ID=tr203;transcript_id=tr203
NC_037329.1	LoRTIA	mRNA	86046017	86048132	1	+	.	ID=tr205;transcript_id=tr205
NC_037329.1	LoRTIA	exon	86046633	86046797	2	+	.	ID=id1099;Parent=tr197;transcript_id=tr197
NC_037329.1	LoRTIA	exon	86046633	86046797	1	+	.	ID=id1103;Parent=tr198;transcript_id=tr198
NC_037329.1	LoRTIA	exon	86046633	86046797	2	+	.	ID=id1107;Parent=tr199;transcript_id=tr199
NC_037329.1	LoRTIA	exon	86046633	86046797	4	+	.	ID=id1111;Parent=tr200;transcript_id=tr200
NC_037329.1	LoRTIA	exon	86046633	86046797	4	+	.	ID=id1115;Parent=tr201;transcript_id=tr201
NC_037329.1	LoRTIA	exon	86046633	86047807	1	+	.	ID=id1119;Parent=tr202;transcript_id=tr202
NC_037329.1	LoRTIA	exon	86046637	86046797	1	+	.	ID=id1122;Parent=tr203;transcript_id=tr203
NC_037329.1	LoRTIA	exon	86046682	86047807	1	+	.	ID=id1128;Parent=tr205;transcript_id=tr205
NC_037329.1	LoRTIA	exon	86047718	86047807	2	+	.	ID=id1100;Parent=tr197;transcript_id=tr197
NC_037329.1	LoRTIA	exon	86047718	86047807	2	+	.	ID=id1108;Parent=tr199;transcript_id=tr199
NC_037329.1	LoRTIA	exon	86047718	86047807	4	+	.	ID=id1112;Parent=tr200;transcript_id=tr200
NC_037329.1	LoRTIA	exon	86047718	86047807	4	+	.	ID=id1116;Parent=tr201;transcript_id=tr201
NC_037329.1	LoRTIA	exon	86047718	86047807	1	+	.	ID=id1123;Parent=tr203;transcript_id=tr203
NC_037329.1	LoRTIA	exon	86047718	86047809	1	+	.	ID=id1104;Parent=tr198;transcript_id=tr198
NC_037329.1	LoRTIA	exon	86047887	86048055	2	+	.	ID=id1109;Parent=tr199;transcript_id=tr199
NC_037329.1	LoRTIA	exon	86047887	86048055	4	+	.	ID=id1113;Parent=tr200;transcript_id=tr200
NC_037329.1	LoRTIA	exon	86047887	86048055	1	+	.	ID=id1120;Parent=tr202;transcript_id=tr202
NC_037329.1	LoRTIA	exon	86047887	86048055	1	+	.	ID=id1126;Parent=tr204;transcript_id=tr204
NC_037329.1	LoRTIA	exon	86047887	86048132	2	+	.	ID=id1101;Parent=tr197;transcript_id=tr197
NC_037329.1	LoRTIA	exon	86047887	86048132	1	+	.	ID=id1105;Parent=tr198;transcript_id=tr198
NC_037329.1	LoRTIA	exon	86047887	86048132	4	+	.	ID=id1117;Parent=tr201;transcript_id=tr201
NC_037329.1	LoRTIA	exon	86047887	86048132	1	+	.	ID=id1124;Parent=tr203;transcript_id=tr203
NC_037329.1	LoRTIA	exon	86047887	86048132	1	+	.	ID=id1129;Parent=tr205;transcript_id=tr205
NC_037329.1	LoRTIA	exon	86060840	86060912	1	+	.	ID=id1130;Parent=tr206;transcript_id=tr206
NC_037329.1	LoRTIA	mRNA	86060840	86088899	1	+	.	ID=tr206;transcript_id=tr206
NC_037329.1	LoRTIA	exon	86064393	86064455	1	+	.	ID=id1131;Parent=tr206;transcript_id=tr206
NC_037329.1	LoRTIA	exon	86073343	86073443	1	+	.	ID=id1132;Parent=tr206;transcript_id=tr206
NC_037329.1	LoRTIA	exon	86076613	86076655	1	+	.	ID=id1133;Parent=tr206;transcript_id=tr206
NC_037329.1	LoRTIA	exon	86076846	86076932	1	+	.	ID=id1134;Parent=tr206;transcript_id=tr206
NC_037329.1	LoRTIA	exon	86086819	86086898	1	+	.	ID=id1135;Parent=tr206;transcript_id=tr206
NC_037329.1	LoRTIA	exon	86088263	86088374	1	+	.	ID=id1136;Parent=tr206;transcript_id=tr206
NC_037329.1	LoRTIA	exon	86088499	86088899	1	+	.	ID=id1137;Parent=tr206;transcript_id=tr206
NC_037329.1	LoRTIA	exon	89470566	89470652	1	+	.	ID=id1138;Parent=tr207;transcript_id=tr207
NC_037329.1	LoRTIA	mRNA	89470566	89481935	1	+	.	ID=tr207;transcript_id=tr207
NC_037329.1	LoRTIA	exon	89471828	89471901	1	+	.	ID=id1139;Parent=tr207;transcript_id=tr207
NC_037329.1	LoRTIA	exon	89473887	89474063	1	+	.	ID=id1140;Parent=tr207;transcript_id=tr207
NC_037329.1	LoRTIA	exon	89475705	89475799	1	+	.	ID=id1141;Parent=tr207;transcript_id=tr207
NC_037329.1	LoRTIA	exon	89476564	89476629	1	+	.	ID=id1142;Parent=tr207;transcript_id=tr207
NC_037329.1	LoRTIA	exon	89477229	89477364	1	+	.	ID=id1143;Parent=tr207;transcript_id=tr207
NC_037329.1	LoRTIA	exon	89478100	89478213	1	+	.	ID=id1144;Parent=tr207;transcript_id=tr207
NC_037329.1	LoRTIA	exon	89478355	89478525	1	+	.	ID=id1145;Parent=tr207;transcript_id=tr207
NC_037329.1	LoRTIA	exon	89478912	89479058	1	+	.	ID=id1146;Parent=tr207;transcript_id=tr207
NC_037329.1	LoRTIA	exon	89479605	89479743	1	+	.	ID=id1147;Parent=tr207;transcript_id=tr207
NC_037329.1	LoRTIA	exon	89480754	89480876	1	+	.	ID=id1148;Parent=tr207;transcript_id=tr207
NC_037329.1	LoRTIA	exon	89481487	89481935	1	+	.	ID=id1149;Parent=tr207;transcript_id=tr207
NC_037329.1	LoRTIA	exon	89662445	89662481	1	+	.	ID=id1150;Parent=tr208;transcript_id=tr208
NC_037329.1	LoRTIA	mRNA	89662445	89672934	1	+	.	ID=tr208;transcript_id=tr208
NC_037329.1	LoRTIA	exon	89669464	89669605	1	+	.	ID=id1151;Parent=tr208;transcript_id=tr208
NC_037329.1	LoRTIA	exon	89672649	89672934	1	+	.	ID=id1152;Parent=tr208;transcript_id=tr208
NC_037329.1	LoRTIA	mRNA	89896865	89897240	1	-	.	ID=tr209;transcript_id=tr209
NC_037329.1	LoRTIA	mRNA	91269943	91270338	3	-	.	ID=tr211;transcript_id=tr211
NC_037329.1	LoRTIA	mRNA	91269943	91270786	64	-	.	ID=tr210;transcript_id=tr210
NC_037329.1	LoRTIA	mRNA	92300847	92301265	1	-	.	ID=tr212;transcript_id=tr212
NC_037329.1	LoRTIA	mRNA	92573903	92576098	1	-	.	ID=tr214;transcript_id=tr214
NC_037329.1	LoRTIA	mRNA	92573903	92576112	1	-	.	ID=tr213;transcript_id=tr213
NC_037329.1	LoRTIA	mRNA	92575386	92576098	7	-	.	ID=tr215;transcript_id=tr215
NC_037329.1	LoRTIA	mRNA	92575398	92575703	2	-	.	ID=tr218;transcript_id=tr218
NC_037329.1	LoRTIA	mRNA	92575398	92576098	24	-	.	ID=tr217;transcript_id=tr217
NC_037329.1	LoRTIA	mRNA	92575398	92576112	9	-	.	ID=tr216;transcript_id=tr216
NC_037329.1	LoRTIA	exon	94490378	94490545	10	+	.	ID=id1153;Parent=tr219;transcript_id=tr219
NC_037329.1	LoRTIA	exon	94490378	94490545	2	+	.	ID=id1159;Parent=tr220;transcript_id=tr220
NC_037329.1	LoRTIA	mRNA	94490378	94493384	10	+	.	ID=tr219;transcript_id=tr219
NC_037329.1	LoRTIA	mRNA	94490378	94493384	2	+	.	ID=tr220;transcript_id=tr220
NC_037329.1	LoRTIA	exon	94490421	94490504	1	+	.	ID=id1165;Parent=tr221;transcript_id=tr221
NC_037329.1	LoRTIA	mRNA	94490421	94493384	1	+	.	ID=tr221;transcript_id=tr221
NC_037329.1	LoRTIA	exon	94490995	94491117	10	+	.	ID=id1154;Parent=tr219;transcript_id=tr219
NC_037329.1	LoRTIA	exon	94490995	94491117	2	+	.	ID=id1160;Parent=tr220;transcript_id=tr220
NC_037329.1	LoRTIA	exon	94490995	94492231	1	+	.	ID=id1166;Parent=tr221;transcript_id=tr221
NC_037329.1	LoRTIA	exon	94492105	94492231	10	+	.	ID=id1155;Parent=tr219;transcript_id=tr219
NC_037329.1	LoRTIA	exon	94492105	94492231	2	+	.	ID=id1161;Parent=tr220;transcript_id=tr220
NC_037329.1	LoRTIA	exon	94492504	94492570	10	+	.	ID=id1156;Parent=tr219;transcript_id=tr219
NC_037329.1	LoRTIA	exon	94492504	94492570	2	+	.	ID=id1162;Parent=tr220;transcript_id=tr220
NC_037329.1	LoRTIA	exon	94492504	94492570	1	+	.	ID=id1167;Parent=tr221;transcript_id=tr221
NC_037329.1	LoRTIA	exon	94492972	94493097	10	+	.	ID=id1157;Parent=tr219;transcript_id=tr219
NC_037329.1	LoRTIA	exon	94492972	94493097	1	+	.	ID=id1168;Parent=tr221;transcript_id=tr221
NC_037329.1	LoRTIA	exon	94492978	94493097	2	+	.	ID=id1163;Parent=tr220;transcript_id=tr220
NC_037329.1	LoRTIA	exon	94493185	94493384	10	+	.	ID=id1158;Parent=tr219;transcript_id=tr219
NC_037329.1	LoRTIA	exon	94493185	94493384	2	+	.	ID=id1164;Parent=tr220;transcript_id=tr220
NC_037329.1	LoRTIA	exon	94493185	94493384	1	+	.	ID=id1169;Parent=tr221;transcript_id=tr221
NC_037329.1	LoRTIA	mRNA	94738299	94739100	1	+	.	ID=tr222;transcript_id=tr222
NC_037329.1	LoRTIA	mRNA	94738335	94739100	2	+	.	ID=tr223;transcript_id=tr223
NC_037329.1	LoRTIA	mRNA	96028886	96029601	1	+	.	ID=tr224;transcript_id=tr224
NC_037329.1	LoRTIA	exon	96510378	96511326	1	-	.	ID=id1170;Parent=tr225;transcript_id=tr225
NC_037329.1	LoRTIA	mRNA	96510378	96531385	1	-	.	ID=tr225;transcript_id=tr225
NC_037329.1	LoRTIA	exon	96512750	96512912	1	-	.	ID=id1171;Parent=tr225;transcript_id=tr225
NC_037329.1	LoRTIA	exon	96513879	96514019	1	-	.	ID=id1172;Parent=tr225;transcript_id=tr225
NC_037329.1	LoRTIA	exon	96516785	96516936	1	-	.	ID=id1173;Parent=tr225;transcript_id=tr225
NC_037329.1	LoRTIA	exon	96518219	96518396	1	-	.	ID=id1174;Parent=tr225;transcript_id=tr225
NC_037329.1	LoRTIA	exon	96519647	96519752	1	-	.	ID=id1175;Parent=tr225;transcript_id=tr225
NC_037329.1	LoRTIA	exon	96522396	96522687	1	-	.	ID=id1176;Parent=tr225;transcript_id=tr225
NC_037329.1	LoRTIA	exon	96527209	96527348	1	-	.	ID=id1177;Parent=tr225;transcript_id=tr225
NC_037329.1	LoRTIA	exon	96530240	96530295	1	-	.	ID=id1178;Parent=tr225;transcript_id=tr225
NC_037329.1	LoRTIA	exon	96531269	96531385	1	-	.	ID=id1179;Parent=tr225;transcript_id=tr225
NC_037329.1	LoRTIA	exon	103327798	103327894	2	+	.	ID=id1180;Parent=tr226;transcript_id=tr226
NC_037329.1	LoRTIA	exon	103327798	103327894	1	+	.	ID=id1196;Parent=tr227;transcript_id=tr227
NC_037329.1	LoRTIA	mRNA	103327798	103351456	2	+	.	ID=tr226;transcript_id=tr226
NC_037329.1	LoRTIA	mRNA	103327798	103351456	1	+	.	ID=tr227;transcript_id=tr227
NC_037329.1	LoRTIA	exon	103328221	103328347	2	+	.	ID=id1181;Parent=tr226;transcript_id=tr226
NC_037329.1	LoRTIA	exon	103328221	103328347	1	+	.	ID=id1197;Parent=tr227;transcript_id=tr227
NC_037329.1	LoRTIA	exon	103329884	103329960	2	+	.	ID=id1182;Parent=tr226;transcript_id=tr226
NC_037329.1	LoRTIA	exon	103329884	103329960	1	+	.	ID=id1198;Parent=tr227;transcript_id=tr227
NC_037329.1	LoRTIA	exon	103330646	103330712	2	+	.	ID=id1183;Parent=tr226;transcript_id=tr226
NC_037329.1	LoRTIA	exon	103330646	103330712	1	+	.	ID=id1199;Parent=tr227;transcript_id=tr227
NC_037329.1	LoRTIA	exon	103334306	103334394	2	+	.	ID=id1184;Parent=tr226;transcript_id=tr226
NC_037329.1	LoRTIA	exon	103334306	103334394	1	+	.	ID=id1200;Parent=tr227;transcript_id=tr227
NC_037329.1	LoRTIA	exon	103335273	103335424	2	+	.	ID=id1185;Parent=tr226;transcript_id=tr226
NC_037329.1	LoRTIA	exon	103335273	103335424	1	+	.	ID=id1201;Parent=tr227;transcript_id=tr227
NC_037329.1	LoRTIA	exon	103335775	103335931	2	+	.	ID=id1186;Parent=tr226;transcript_id=tr226
NC_037329.1	LoRTIA	exon	103335775	103335931	1	+	.	ID=id1202;Parent=tr227;transcript_id=tr227
NC_037329.1	LoRTIA	exon	103338789	103338914	2	+	.	ID=id1187;Parent=tr226;transcript_id=tr226
NC_037329.1	LoRTIA	exon	103338789	103338914	1	+	.	ID=id1203;Parent=tr227;transcript_id=tr227
NC_037329.1	LoRTIA	exon	103340025	103340132	2	+	.	ID=id1188;Parent=tr226;transcript_id=tr226
NC_037329.1	LoRTIA	exon	103340025	103340989	1	+	.	ID=id1204;Parent=tr227;transcript_id=tr227
NC_037329.1	LoRTIA	exon	103340904	103340989	2	+	.	ID=id1189;Parent=tr226;transcript_id=tr226
NC_037329.1	LoRTIA	exon	103341987	103342076	2	+	.	ID=id1190;Parent=tr226;transcript_id=tr226
NC_037329.1	LoRTIA	exon	103341987	103342076	1	+	.	ID=id1205;Parent=tr227;transcript_id=tr227
NC_037329.1	LoRTIA	exon	103343370	103343498	2	+	.	ID=id1191;Parent=tr226;transcript_id=tr226
NC_037329.1	LoRTIA	exon	103343370	103343498	1	+	.	ID=id1206;Parent=tr227;transcript_id=tr227
NC_037329.1	LoRTIA	exon	103347694	103347786	2	+	.	ID=id1192;Parent=tr226;transcript_id=tr226
NC_037329.1	LoRTIA	exon	103347694	103347786	1	+	.	ID=id1207;Parent=tr227;transcript_id=tr227
NC_037329.1	LoRTIA	exon	103348984	103349166	2	+	.	ID=id1193;Parent=tr226;transcript_id=tr226
NC_037329.1	LoRTIA	exon	103348984	103349166	1	+	.	ID=id1208;Parent=tr227;transcript_id=tr227
NC_037329.1	LoRTIA	exon	103350139	103350294	2	+	.	ID=id1194;Parent=tr226;transcript_id=tr226
NC_037329.1	LoRTIA	exon	103350139	103350294	1	+	.	ID=id1209;Parent=tr227;transcript_id=tr227
NC_037329.1	LoRTIA	exon	103350618	103351456	2	+	.	ID=id1195;Parent=tr226;transcript_id=tr226
NC_037329.1	LoRTIA	exon	103350618	103351456	1	+	.	ID=id1210;Parent=tr227;transcript_id=tr227
NC_037329.1	LoRTIA	exon	103361569	103362325	2	-	.	ID=id1211;Parent=tr228;transcript_id=tr228
NC_037329.1	LoRTIA	exon	103361569	103362325	2	-	.	ID=id1257;Parent=tr229;transcript_id=tr229
NC_037329.1	LoRTIA	exon	103361569	103362325	1	-	.	ID=id1302;Parent=tr230;transcript_id=tr230
NC_037329.1	LoRTIA	exon	103361569	103362325	1	-	.	ID=id1347;Parent=tr231;transcript_id=tr231
NC_037329.1	LoRTIA	mRNA	103361569	103430752	2	-	.	ID=tr228;transcript_id=tr228
NC_037329.1	LoRTIA	mRNA	103361569	103430752	2	-	.	ID=tr229;transcript_id=tr229
NC_037329.1	LoRTIA	mRNA	103361569	103430752	1	-	.	ID=tr230;transcript_id=tr230
NC_037329.1	LoRTIA	mRNA	103361569	103430752	1	-	.	ID=tr231;transcript_id=tr231
NC_037329.1	LoRTIA	exon	103362679	103362789	2	-	.	ID=id1212;Parent=tr228;transcript_id=tr228
NC_037329.1	LoRTIA	exon	103362679	103362789	2	-	.	ID=id1258;Parent=tr229;transcript_id=tr229
NC_037329.1	LoRTIA	exon	103362679	103362789	1	-	.	ID=id1303;Parent=tr230;transcript_id=tr230
NC_037329.1	LoRTIA	exon	103362679	103362789	1	-	.	ID=id1348;Parent=tr231;transcript_id=tr231
NC_037329.1	LoRTIA	exon	103365414	103365520	2	-	.	ID=id1213;Parent=tr228;transcript_id=tr228
NC_037329.1	LoRTIA	exon	103365414	103365520	2	-	.	ID=id1259;Parent=tr229;transcript_id=tr229
NC_037329.1	LoRTIA	exon	103365414	103365520	1	-	.	ID=id1304;Parent=tr230;transcript_id=tr230
NC_037329.1	LoRTIA	exon	103365414	103365520	1	-	.	ID=id1349;Parent=tr231;transcript_id=tr231
NC_037329.1	LoRTIA	exon	103366043	103366168	2	-	.	ID=id1214;Parent=tr228;transcript_id=tr228
NC_037329.1	LoRTIA	exon	103366043	103366168	2	-	.	ID=id1260;Parent=tr229;transcript_id=tr229
NC_037329.1	LoRTIA	exon	103366043	103366168	1	-	.	ID=id1305;Parent=tr230;transcript_id=tr230
NC_037329.1	LoRTIA	exon	103366043	103366168	1	-	.	ID=id1350;Parent=tr231;transcript_id=tr231
NC_037329.1	LoRTIA	exon	103368008	103368172	2	-	.	ID=id1215;Parent=tr228;transcript_id=tr228
NC_037329.1	LoRTIA	exon	103368008	103368172	2	-	.	ID=id1261;Parent=tr229;transcript_id=tr229
NC_037329.1	LoRTIA	exon	103368008	103368172	1	-	.	ID=id1306;Parent=tr230;transcript_id=tr230
NC_037329.1	LoRTIA	exon	103368008	103368172	1	-	.	ID=id1351;Parent=tr231;transcript_id=tr231
NC_037329.1	LoRTIA	exon	103370893	103371031	2	-	.	ID=id1216;Parent=tr228;transcript_id=tr228
NC_037329.1	LoRTIA	exon	103370893	103371031	2	-	.	ID=id1262;Parent=tr229;transcript_id=tr229
NC_037329.1	LoRTIA	exon	103370893	103371031	1	-	.	ID=id1307;Parent=tr230;transcript_id=tr230
NC_037329.1	LoRTIA	exon	103370893	103371031	1	-	.	ID=id1352;Parent=tr231;transcript_id=tr231
NC_037329.1	LoRTIA	exon	103372128	103372234	1	-	.	ID=id1353;Parent=tr231;transcript_id=tr231
NC_037329.1	LoRTIA	exon	103372128	103372594	2	-	.	ID=id1217;Parent=tr228;transcript_id=tr228
NC_037329.1	LoRTIA	exon	103372128	103372594	2	-	.	ID=id1263;Parent=tr229;transcript_id=tr229
NC_037329.1	LoRTIA	exon	103372128	103372594	1	-	.	ID=id1308;Parent=tr230;transcript_id=tr230
NC_037329.1	LoRTIA	exon	103373549	103373638	2	-	.	ID=id1218;Parent=tr228;transcript_id=tr228
NC_037329.1	LoRTIA	exon	103373549	103373638	2	-	.	ID=id1264;Parent=tr229;transcript_id=tr229
NC_037329.1	LoRTIA	exon	103373549	103373638	1	-	.	ID=id1309;Parent=tr230;transcript_id=tr230
NC_037329.1	LoRTIA	exon	103373549	103373638	1	-	.	ID=id1354;Parent=tr231;transcript_id=tr231
NC_037329.1	LoRTIA	exon	103374738	103374917	2	-	.	ID=id1219;Parent=tr228;transcript_id=tr228
NC_037329.1	LoRTIA	exon	103374738	103374917	2	-	.	ID=id1265;Parent=tr229;transcript_id=tr229
NC_037329.1	LoRTIA	exon	103374738	103374917	1	-	.	ID=id1310;Parent=tr230;transcript_id=tr230
NC_037329.1	LoRTIA	exon	103374738	103374917	1	-	.	ID=id1355;Parent=tr231;transcript_id=tr231
NC_037329.1	LoRTIA	exon	103375134	103375223	2	-	.	ID=id1220;Parent=tr228;transcript_id=tr228
NC_037329.1	LoRTIA	exon	103375134	103375223	2	-	.	ID=id1266;Parent=tr229;transcript_id=tr229
NC_037329.1	LoRTIA	exon	103375134	103375223	1	-	.	ID=id1311;Parent=tr230;transcript_id=tr230
NC_037329.1	LoRTIA	exon	103375134	103375223	1	-	.	ID=id1356;Parent=tr231;transcript_id=tr231
NC_037329.1	LoRTIA	exon	103376011	103376187	2	-	.	ID=id1221;Parent=tr228;transcript_id=tr228
NC_037329.1	LoRTIA	exon	103376011	103376187	2	-	.	ID=id1267;Parent=tr229;transcript_id=tr229
NC_037329.1	LoRTIA	exon	103376011	103376187	1	-	.	ID=id1312;Parent=tr230;transcript_id=tr230
NC_037329.1	LoRTIA	exon	103376011	103376187	1	-	.	ID=id1357;Parent=tr231;transcript_id=tr231
NC_037329.1	LoRTIA	exon	103377063	103377150	2	-	.	ID=id1222;Parent=tr228;transcript_id=tr228
NC_037329.1	LoRTIA	exon	103377063	103377150	2	-	.	ID=id1268;Parent=tr229;transcript_id=tr229
NC_037329.1	LoRTIA	exon	103377063	103377150	1	-	.	ID=id1313;Parent=tr230;transcript_id=tr230
NC_037329.1	LoRTIA	exon	103377063	103377150	1	-	.	ID=id1358;Parent=tr231;transcript_id=tr231
NC_037329.1	LoRTIA	exon	103377973	103378160	2	-	.	ID=id1223;Parent=tr228;transcript_id=tr228
NC_037329.1	LoRTIA	exon	103377973	103378160	2	-	.	ID=id1269;Parent=tr229;transcript_id=tr229
NC_037329.1	LoRTIA	exon	103377973	103378160	1	-	.	ID=id1314;Parent=tr230;transcript_id=tr230
NC_037329.1	LoRTIA	exon	103377973	103378160	1	-	.	ID=id1359;Parent=tr231;transcript_id=tr231
NC_037329.1	LoRTIA	exon	103379341	103379610	2	-	.	ID=id1224;Parent=tr228;transcript_id=tr228
NC_037329.1	LoRTIA	exon	103379341	103379610	2	-	.	ID=id1270;Parent=tr229;transcript_id=tr229
NC_037329.1	LoRTIA	exon	103379341	103379610	1	-	.	ID=id1315;Parent=tr230;transcript_id=tr230
NC_037329.1	LoRTIA	exon	103379341	103379610	1	-	.	ID=id1360;Parent=tr231;transcript_id=tr231
NC_037329.1	LoRTIA	exon	103380374	103380487	2	-	.	ID=id1225;Parent=tr228;transcript_id=tr228
NC_037329.1	LoRTIA	exon	103380374	103380487	2	-	.	ID=id1271;Parent=tr229;transcript_id=tr229
NC_037329.1	LoRTIA	exon	103380374	103380487	1	-	.	ID=id1316;Parent=tr230;transcript_id=tr230
NC_037329.1	LoRTIA	exon	103380374	103380487	1	-	.	ID=id1361;Parent=tr231;transcript_id=tr231
NC_037329.1	LoRTIA	exon	103381168	103381323	2	-	.	ID=id1226;Parent=tr228;transcript_id=tr228
NC_037329.1	LoRTIA	exon	103381168	103381323	2	-	.	ID=id1272;Parent=tr229;transcript_id=tr229
NC_037329.1	LoRTIA	exon	103381168	103381323	1	-	.	ID=id1317;Parent=tr230;transcript_id=tr230
NC_037329.1	LoRTIA	exon	103381168	103381323	1	-	.	ID=id1362;Parent=tr231;transcript_id=tr231
NC_037329.1	LoRTIA	exon	103381850	103382014	2	-	.	ID=id1227;Parent=tr228;transcript_id=tr228
NC_037329.1	LoRTIA	exon	103381850	103382014	2	-	.	ID=id1273;Parent=tr229;transcript_id=tr229
NC_037329.1	LoRTIA	exon	103381850	103382014	1	-	.	ID=id1318;Parent=tr230;transcript_id=tr230
NC_037329.1	LoRTIA	exon	103381850	103382014	1	-	.	ID=id1363;Parent=tr231;transcript_id=tr231
NC_037329.1	LoRTIA	exon	103382966	103383082	2	-	.	ID=id1228;Parent=tr228;transcript_id=tr228
NC_037329.1	LoRTIA	exon	103382966	103383082	2	-	.	ID=id1274;Parent=tr229;transcript_id=tr229
NC_037329.1	LoRTIA	exon	103382966	103383082	1	-	.	ID=id1319;Parent=tr230;transcript_id=tr230
NC_037329.1	LoRTIA	exon	103382966	103383082	1	-	.	ID=id1364;Parent=tr231;transcript_id=tr231
NC_037329.1	LoRTIA	exon	103383789	103384058	2	-	.	ID=id1229;Parent=tr228;transcript_id=tr228
NC_037329.1	LoRTIA	exon	103383789	103384058	2	-	.	ID=id1275;Parent=tr229;transcript_id=tr229
NC_037329.1	LoRTIA	exon	103383789	103384058	1	-	.	ID=id1320;Parent=tr230;transcript_id=tr230
NC_037329.1	LoRTIA	exon	103383789	103384058	1	-	.	ID=id1365;Parent=tr231;transcript_id=tr231
NC_037329.1	LoRTIA	exon	103384595	103384684	2	-	.	ID=id1230;Parent=tr228;transcript_id=tr228
NC_037329.1	LoRTIA	exon	103384595	103384684	2	-	.	ID=id1276;Parent=tr229;transcript_id=tr229
NC_037329.1	LoRTIA	exon	103384595	103384684	1	-	.	ID=id1321;Parent=tr230;transcript_id=tr230
NC_037329.1	LoRTIA	exon	103384595	103384684	1	-	.	ID=id1366;Parent=tr231;transcript_id=tr231
NC_037329.1	LoRTIA	exon	103387024	103387206	2	-	.	ID=id1231;Parent=tr228;transcript_id=tr228
NC_037329.1	LoRTIA	exon	103387024	103387206	2	-	.	ID=id1277;Parent=tr229;transcript_id=tr229
NC_037329.1	LoRTIA	exon	103387024	103387206	1	-	.	ID=id1322;Parent=tr230;transcript_id=tr230
NC_037329.1	LoRTIA	exon	103387024	103387206	1	-	.	ID=id1367;Parent=tr231;transcript_id=tr231
NC_037329.1	LoRTIA	exon	103388301	103388573	2	-	.	ID=id1232;Parent=tr228;transcript_id=tr228
NC_037329.1	LoRTIA	exon	103388301	103388573	1	-	.	ID=id1323;Parent=tr230;transcript_id=tr230
NC_037329.1	LoRTIA	exon	103388301	103388573	1	-	.	ID=id1368;Parent=tr231;transcript_id=tr231
NC_037329.1	LoRTIA	exon	103389842	103390033	2	-	.	ID=id1233;Parent=tr228;transcript_id=tr228
NC_037329.1	LoRTIA	exon	103389842	103390033	2	-	.	ID=id1278;Parent=tr229;transcript_id=tr229
NC_037329.1	LoRTIA	exon	103389842	103390033	1	-	.	ID=id1324;Parent=tr230;transcript_id=tr230
NC_037329.1	LoRTIA	exon	103389842	103390033	1	-	.	ID=id1369;Parent=tr231;transcript_id=tr231
NC_037329.1	LoRTIA	exon	103392412	103392498	2	-	.	ID=id1234;Parent=tr228;transcript_id=tr228
NC_037329.1	LoRTIA	exon	103392412	103392498	2	-	.	ID=id1279;Parent=tr229;transcript_id=tr229
NC_037329.1	LoRTIA	exon	103392412	103392498	1	-	.	ID=id1325;Parent=tr230;transcript_id=tr230
NC_037329.1	LoRTIA	exon	103392412	103392498	1	-	.	ID=id1370;Parent=tr231;transcript_id=tr231
NC_037329.1	LoRTIA	exon	103393195	103393363	2	-	.	ID=id1235;Parent=tr228;transcript_id=tr228
NC_037329.1	LoRTIA	exon	103393195	103393363	2	-	.	ID=id1280;Parent=tr229;transcript_id=tr229
NC_037329.1	LoRTIA	exon	103393195	103393363	1	-	.	ID=id1326;Parent=tr230;transcript_id=tr230
NC_037329.1	LoRTIA	exon	103393195	103393363	1	-	.	ID=id1371;Parent=tr231;transcript_id=tr231
NC_037329.1	LoRTIA	exon	103394790	103394884	2	-	.	ID=id1236;Parent=tr228;transcript_id=tr228
NC_037329.1	LoRTIA	exon	103394790	103394884	2	-	.	ID=id1281;Parent=tr229;transcript_id=tr229
NC_037329.1	LoRTIA	exon	103394790	103394884	1	-	.	ID=id1327;Parent=tr230;transcript_id=tr230
NC_037329.1	LoRTIA	exon	103394790	103394884	1	-	.	ID=id1372;Parent=tr231;transcript_id=tr231
NC_037329.1	LoRTIA	exon	103399906	103400172	2	-	.	ID=id1237;Parent=tr228;transcript_id=tr228
NC_037329.1	LoRTIA	exon	103399906	103400172	2	-	.	ID=id1282;Parent=tr229;transcript_id=tr229
NC_037329.1	LoRTIA	exon	103399906	103400172	1	-	.	ID=id1328;Parent=tr230;transcript_id=tr230
NC_037329.1	LoRTIA	exon	103399906	103400172	1	-	.	ID=id1373;Parent=tr231;transcript_id=tr231
NC_037329.1	LoRTIA	exon	103401422	103401694	2	-	.	ID=id1238;Parent=tr228;transcript_id=tr228
NC_037329.1	LoRTIA	exon	103401422	103401694	2	-	.	ID=id1283;Parent=tr229;transcript_id=tr229
NC_037329.1	LoRTIA	exon	103401422	103401694	1	-	.	ID=id1329;Parent=tr230;transcript_id=tr230
NC_037329.1	LoRTIA	exon	103401422	103401694	1	-	.	ID=id1374;Parent=tr231;transcript_id=tr231
NC_037329.1	LoRTIA	exon	103402431	103402625	2	-	.	ID=id1239;Parent=tr228;transcript_id=tr228
NC_037329.1	LoRTIA	exon	103402431	103402625	2	-	.	ID=id1284;Parent=tr229;transcript_id=tr229
NC_037329.1	LoRTIA	exon	103402431	103402625	1	-	.	ID=id1330;Parent=tr230;transcript_id=tr230
NC_037329.1	LoRTIA	exon	103402431	103403706	1	-	.	ID=id1375;Parent=tr231;transcript_id=tr231
NC_037329.1	LoRTIA	exon	103403396	103403485	2	-	.	ID=id1240;Parent=tr228;transcript_id=tr228
NC_037329.1	LoRTIA	exon	103403396	103403485	2	-	.	ID=id1285;Parent=tr229;transcript_id=tr229
NC_037329.1	LoRTIA	exon	103403396	103403485	1	-	.	ID=id1331;Parent=tr230;transcript_id=tr230
NC_037329.1	LoRTIA	exon	103403578	103403706	2	-	.	ID=id1241;Parent=tr228;transcript_id=tr228
NC_037329.1	LoRTIA	exon	103403578	103403706	2	-	.	ID=id1286;Parent=tr229;transcript_id=tr229
NC_037329.1	LoRTIA	exon	103403578	103403706	1	-	.	ID=id1332;Parent=tr230;transcript_id=tr230
NC_037329.1	LoRTIA	exon	103404489	103404665	2	-	.	ID=id1242;Parent=tr228;transcript_id=tr228
NC_037329.1	LoRTIA	exon	103404489	103404665	2	-	.	ID=id1287;Parent=tr229;transcript_id=tr229
NC_037329.1	LoRTIA	exon	103404489	103404665	1	-	.	ID=id1333;Parent=tr230;transcript_id=tr230
NC_037329.1	LoRTIA	exon	103404489	103404665	1	-	.	ID=id1376;Parent=tr231;transcript_id=tr231
NC_037329.1	LoRTIA	exon	103405143	103405323	2	-	.	ID=id1243;Parent=tr228;transcript_id=tr228
NC_037329.1	LoRTIA	exon	103405143	103405323	2	-	.	ID=id1288;Parent=tr229;transcript_id=tr229
NC_037329.1	LoRTIA	exon	103405143	103405323	1	-	.	ID=id1334;Parent=tr230;transcript_id=tr230
NC_037329.1	LoRTIA	exon	103405143	103405323	1	-	.	ID=id1377;Parent=tr231;transcript_id=tr231
NC_037329.1	LoRTIA	exon	103408150	103408271	2	-	.	ID=id1244;Parent=tr228;transcript_id=tr228
NC_037329.1	LoRTIA	exon	103408150	103408271	2	-	.	ID=id1289;Parent=tr229;transcript_id=tr229
NC_037329.1	LoRTIA	exon	103408150	103408271	1	-	.	ID=id1335;Parent=tr230;transcript_id=tr230
NC_037329.1	LoRTIA	exon	103408150	103408271	1	-	.	ID=id1378;Parent=tr231;transcript_id=tr231
NC_037329.1	LoRTIA	exon	103413423	103413566	2	-	.	ID=id1245;Parent=tr228;transcript_id=tr228
NC_037329.1	LoRTIA	exon	103413423	103413566	2	-	.	ID=id1290;Parent=tr229;transcript_id=tr229
NC_037329.1	LoRTIA	exon	103413423	103413566	1	-	.	ID=id1336;Parent=tr230;transcript_id=tr230
NC_037329.1	LoRTIA	exon	103413423	103413566	1	-	.	ID=id1379;Parent=tr231;transcript_id=tr231
NC_037329.1	LoRTIA	exon	103414589	103414717	2	-	.	ID=id1246;Parent=tr228;transcript_id=tr228
NC_037329.1	LoRTIA	exon	103414589	103414717	2	-	.	ID=id1291;Parent=tr229;transcript_id=tr229
NC_037329.1	LoRTIA	exon	103414589	103414717	1	-	.	ID=id1337;Parent=tr230;transcript_id=tr230
NC_037329.1	LoRTIA	exon	103414589	103414717	1	-	.	ID=id1380;Parent=tr231;transcript_id=tr231
NC_037329.1	LoRTIA	exon	103416081	103416233	2	-	.	ID=id1247;Parent=tr228;transcript_id=tr228
NC_037329.1	LoRTIA	exon	103416081	103416233	2	-	.	ID=id1292;Parent=tr229;transcript_id=tr229
NC_037329.1	LoRTIA	exon	103416081	103416233	1	-	.	ID=id1338;Parent=tr230;transcript_id=tr230
NC_037329.1	LoRTIA	exon	103416081	103416233	1	-	.	ID=id1381;Parent=tr231;transcript_id=tr231
NC_037329.1	LoRTIA	exon	103417784	103417960	2	-	.	ID=id1248;Parent=tr228;transcript_id=tr228
NC_037329.1	LoRTIA	exon	103417784	103417960	2	-	.	ID=id1293;Parent=tr229;transcript_id=tr229
NC_037329.1	LoRTIA	exon	103417784	103417960	1	-	.	ID=id1339;Parent=tr230;transcript_id=tr230
NC_037329.1	LoRTIA	exon	103417784	103417960	1	-	.	ID=id1382;Parent=tr231;transcript_id=tr231
NC_037329.1	LoRTIA	exon	103418580	103418759	2	-	.	ID=id1249;Parent=tr228;transcript_id=tr228
NC_037329.1	LoRTIA	exon	103418580	103418759	2	-	.	ID=id1294;Parent=tr229;transcript_id=tr229
NC_037329.1	LoRTIA	exon	103418580	103418759	1	-	.	ID=id1383;Parent=tr231;transcript_id=tr231
NC_037329.1	LoRTIA	exon	103418580	103419827	1	-	.	ID=id1340;Parent=tr230;transcript_id=tr230
NC_037329.1	LoRTIA	exon	103419636	103419827	2	-	.	ID=id1250;Parent=tr228;transcript_id=tr228
NC_037329.1	LoRTIA	exon	103419636	103419827	2	-	.	ID=id1295;Parent=tr229;transcript_id=tr229
NC_037329.1	LoRTIA	exon	103419636	103419827	1	-	.	ID=id1384;Parent=tr231;transcript_id=tr231
NC_037329.1	LoRTIA	exon	103422094	103422252	2	-	.	ID=id1251;Parent=tr228;transcript_id=tr228
NC_037329.1	LoRTIA	exon	103422094	103422252	2	-	.	ID=id1296;Parent=tr229;transcript_id=tr229
NC_037329.1	LoRTIA	exon	103422094	103422252	1	-	.	ID=id1341;Parent=tr230;transcript_id=tr230
NC_037329.1	LoRTIA	exon	103422094	103422252	1	-	.	ID=id1385;Parent=tr231;transcript_id=tr231
NC_037329.1	LoRTIA	exon	103425258	103425395	2	-	.	ID=id1252;Parent=tr228;transcript_id=tr228
NC_037329.1	LoRTIA	exon	103425258	103425395	2	-	.	ID=id1297;Parent=tr229;transcript_id=tr229
NC_037329.1	LoRTIA	exon	103425258	103425395	1	-	.	ID=id1342;Parent=tr230;transcript_id=tr230
NC_037329.1	LoRTIA	exon	103425258	103425395	1	-	.	ID=id1386;Parent=tr231;transcript_id=tr231
NC_037329.1	LoRTIA	exon	103426596	103426727	2	-	.	ID=id1253;Parent=tr228;transcript_id=tr228
NC_037329.1	LoRTIA	exon	103426596	103426727	2	-	.	ID=id1298;Parent=tr229;transcript_id=tr229
NC_037329.1	LoRTIA	exon	103426596	103426727	1	-	.	ID=id1343;Parent=tr230;transcript_id=tr230
NC_037329.1	LoRTIA	exon	103426596	103426727	1	-	.	ID=id1387;Parent=tr231;transcript_id=tr231
NC_037329.1	LoRTIA	exon	103428202	103428339	2	-	.	ID=id1254;Parent=tr228;transcript_id=tr228
NC_037329.1	LoRTIA	exon	103428202	103428339	2	-	.	ID=id1299;Parent=tr229;transcript_id=tr229
NC_037329.1	LoRTIA	exon	103428202	103428339	1	-	.	ID=id1344;Parent=tr230;transcript_id=tr230
NC_037329.1	LoRTIA	exon	103428202	103428339	1	-	.	ID=id1388;Parent=tr231;transcript_id=tr231
NC_037329.1	LoRTIA	exon	103429321	103429449	2	-	.	ID=id1255;Parent=tr228;transcript_id=tr228
NC_037329.1	LoRTIA	exon	103429321	103429449	2	-	.	ID=id1300;Parent=tr229;transcript_id=tr229
NC_037329.1	LoRTIA	exon	103429321	103429449	1	-	.	ID=id1345;Parent=tr230;transcript_id=tr230
NC_037329.1	LoRTIA	exon	103429321	103429449	1	-	.	ID=id1389;Parent=tr231;transcript_id=tr231
NC_037329.1	LoRTIA	exon	103430372	103430752	2	-	.	ID=id1256;Parent=tr228;transcript_id=tr228
NC_037329.1	LoRTIA	exon	103430372	103430752	2	-	.	ID=id1301;Parent=tr229;transcript_id=tr229
NC_037329.1	LoRTIA	exon	103430372	103430752	1	-	.	ID=id1346;Parent=tr230;transcript_id=tr230
NC_037329.1	LoRTIA	exon	103430372	103430752	1	-	.	ID=id1390;Parent=tr231;transcript_id=tr231
NC_037329.1	LoRTIA	exon	104487411	104487443	15	+	.	ID=id1391;Parent=tr232;transcript_id=tr232
NC_037329.1	LoRTIA	exon	104487411	104487443	1	+	.	ID=id1395;Parent=tr233;transcript_id=tr233
NC_037329.1	LoRTIA	mRNA	104487411	104489739	15	+	.	ID=tr232;transcript_id=tr232
NC_037329.1	LoRTIA	mRNA	104487411	104489739	1	+	.	ID=tr233;transcript_id=tr233
NC_037329.1	LoRTIA	exon	104487801	104487936	1	+	.	ID=id1398;Parent=tr234;transcript_id=tr234
NC_037329.1	LoRTIA	mRNA	104487801	104489739	1	+	.	ID=tr234;transcript_id=tr234
NC_037329.1	LoRTIA	exon	104487808	104487936	15	+	.	ID=id1392;Parent=tr232;transcript_id=tr232
NC_037329.1	LoRTIA	exon	104487808	104488583	1	+	.	ID=id1396;Parent=tr233;transcript_id=tr233
NC_037329.1	LoRTIA	exon	104488501	104488583	15	+	.	ID=id1393;Parent=tr232;transcript_id=tr232
NC_037329.1	LoRTIA	exon	104488501	104488583	1	+	.	ID=id1399;Parent=tr234;transcript_id=tr234
NC_037329.1	LoRTIA	exon	104489617	104489739	15	+	.	ID=id1394;Parent=tr232;transcript_id=tr232
NC_037329.1	LoRTIA	exon	104489617	104489739	1	+	.	ID=id1397;Parent=tr233;transcript_id=tr233
NC_037329.1	LoRTIA	exon	104489617	104489739	1	+	.	ID=id1400;Parent=tr234;transcript_id=tr234
NC_037329.1	LoRTIA	exon	104619872	104620379	69	+	.	ID=id1401;Parent=tr235;transcript_id=tr235
NC_037329.1	LoRTIA	exon	104619872	104620379	1	+	.	ID=id1405;Parent=tr236;transcript_id=tr236
NC_037329.1	LoRTIA	mRNA	104619872	104648970	1	+	.	ID=tr236;transcript_id=tr236
NC_037329.1	LoRTIA	mRNA	104619872	104648985	69	+	.	ID=tr235;transcript_id=tr235
NC_037329.1	LoRTIA	exon	104619923	104620379	12	+	.	ID=id1409;Parent=tr237;transcript_id=tr237
NC_037329.1	LoRTIA	mRNA	104619923	104648985	12	+	.	ID=tr237;transcript_id=tr237
NC_037329.1	LoRTIA	exon	104619946	104620379	24	+	.	ID=id1413;Parent=tr238;transcript_id=tr238
NC_037329.1	LoRTIA	exon	104619946	104620379	1	+	.	ID=id1417;Parent=tr239;transcript_id=tr239
NC_037329.1	LoRTIA	exon	104619946	104620379	1	+	.	ID=id1421;Parent=tr240;transcript_id=tr240
NC_037329.1	LoRTIA	mRNA	104619946	104648970	1	+	.	ID=tr240;transcript_id=tr240
NC_037329.1	LoRTIA	mRNA	104619946	104648985	24	+	.	ID=tr238;transcript_id=tr238
NC_037329.1	LoRTIA	mRNA	104619946	104649004	1	+	.	ID=tr239;transcript_id=tr239
NC_037329.1	LoRTIA	exon	104644884	104645113	69	+	.	ID=id1402;Parent=tr235;transcript_id=tr235
NC_037329.1	LoRTIA	exon	104644884	104645113	1	+	.	ID=id1406;Parent=tr236;transcript_id=tr236
NC_037329.1	LoRTIA	exon	104644884	104645113	12	+	.	ID=id1410;Parent=tr237;transcript_id=tr237
NC_037329.1	LoRTIA	exon	104644884	104645113	24	+	.	ID=id1414;Parent=tr238;transcript_id=tr238
NC_037329.1	LoRTIA	exon	104644884	104645113	1	+	.	ID=id1418;Parent=tr239;transcript_id=tr239
NC_037329.1	LoRTIA	exon	104644884	104645113	1	+	.	ID=id1422;Parent=tr240;transcript_id=tr240
NC_037329.1	LoRTIA	exon	104646131	104646271	69	+	.	ID=id1403;Parent=tr235;transcript_id=tr235
NC_037329.1	LoRTIA	exon	104646131	104646271	1	+	.	ID=id1407;Parent=tr236;transcript_id=tr236
NC_037329.1	LoRTIA	exon	104646131	104646271	12	+	.	ID=id1411;Parent=tr237;transcript_id=tr237
NC_037329.1	LoRTIA	exon	104646131	104646271	24	+	.	ID=id1415;Parent=tr238;transcript_id=tr238
NC_037329.1	LoRTIA	exon	104646131	104646271	1	+	.	ID=id1419;Parent=tr239;transcript_id=tr239
NC_037329.1	LoRTIA	exon	104646131	104646271	1	+	.	ID=id1423;Parent=tr240;transcript_id=tr240
NC_037329.1	LoRTIA	exon	104648468	104648970	1	+	.	ID=id1408;Parent=tr236;transcript_id=tr236
NC_037329.1	LoRTIA	exon	104648468	104648970	1	+	.	ID=id1424;Parent=tr240;transcript_id=tr240
NC_037329.1	LoRTIA	exon	104648468	104648985	69	+	.	ID=id1404;Parent=tr235;transcript_id=tr235
NC_037329.1	LoRTIA	exon	104648468	104648985	12	+	.	ID=id1412;Parent=tr237;transcript_id=tr237
NC_037329.1	LoRTIA	exon	104648468	104648985	24	+	.	ID=id1416;Parent=tr238;transcript_id=tr238
NC_037329.1	LoRTIA	exon	104648468	104649004	1	+	.	ID=id1420;Parent=tr239;transcript_id=tr239
NC_037329.1	LoRTIA	mRNA	104648486	104648985	1	+	.	ID=tr241;transcript_id=tr241
NC_037329.1	LoRTIA	exon	106256708	106256807	2	+	.	ID=id1435;Parent=tr243;transcript_id=tr243
NC_037329.1	LoRTIA	exon	106256708	106256807	1	+	.	ID=id1446;Parent=tr244;transcript_id=tr244
NC_037329.1	LoRTIA	exon	106256708	106256807	1	+	.	ID=id1456;Parent=tr245;transcript_id=tr245
NC_037329.1	LoRTIA	exon	106256708	106257102	1	+	.	ID=id1425;Parent=tr242;transcript_id=tr242
NC_037329.1	LoRTIA	mRNA	106256708	106284180	1	+	.	ID=tr242;transcript_id=tr242
NC_037329.1	LoRTIA	mRNA	106256708	106284180	1	+	.	ID=tr245;transcript_id=tr245
NC_037329.1	LoRTIA	mRNA	106256708	106284394	2	+	.	ID=tr243;transcript_id=tr243
NC_037329.1	LoRTIA	mRNA	106256708	106284394	1	+	.	ID=tr244;transcript_id=tr244
NC_037329.1	LoRTIA	exon	106256729	106256807	4	+	.	ID=id1476;Parent=tr247;transcript_id=tr247
NC_037329.1	LoRTIA	exon	106256729	106257102	1	+	.	ID=id1467;Parent=tr246;transcript_id=tr246
NC_037329.1	LoRTIA	exon	106256729	106257102	1	+	.	ID=id1487;Parent=tr248;transcript_id=tr248
NC_037329.1	LoRTIA	mRNA	106256729	106284394	1	+	.	ID=tr246;transcript_id=tr246
NC_037329.1	LoRTIA	mRNA	106256729	106284394	4	+	.	ID=tr247;transcript_id=tr247
NC_037329.1	LoRTIA	mRNA	106256729	106284394	1	+	.	ID=tr248;transcript_id=tr248
NC_037329.1	LoRTIA	exon	106256742	106256807	5	+	.	ID=id1497;Parent=tr249;transcript_id=tr249
NC_037329.1	LoRTIA	exon	106256742	106256807	1	+	.	ID=id1518;Parent=tr251;transcript_id=tr251
NC_037329.1	LoRTIA	exon	106256742	106257102	1	+	.	ID=id1508;Parent=tr250;transcript_id=tr250
NC_037329.1	LoRTIA	mRNA	106256742	106284180	1	+	.	ID=tr251;transcript_id=tr251
NC_037329.1	LoRTIA	mRNA	106256742	106284394	5	+	.	ID=tr249;transcript_id=tr249
NC_037329.1	LoRTIA	mRNA	106256742	106284394	1	+	.	ID=tr250;transcript_id=tr250
NC_037329.1	LoRTIA	exon	106257021	106257102	2	+	.	ID=id1436;Parent=tr243;transcript_id=tr243
NC_037329.1	LoRTIA	exon	106257021	106257102	1	+	.	ID=id1447;Parent=tr244;transcript_id=tr244
NC_037329.1	LoRTIA	exon	106257021	106257102	1	+	.	ID=id1457;Parent=tr245;transcript_id=tr245
NC_037329.1	LoRTIA	exon	106257021	106257102	4	+	.	ID=id1477;Parent=tr247;transcript_id=tr247
NC_037329.1	LoRTIA	exon	106257021	106257102	5	+	.	ID=id1498;Parent=tr249;transcript_id=tr249
NC_037329.1	LoRTIA	exon	106257021	106257102	1	+	.	ID=id1519;Parent=tr251;transcript_id=tr251
NC_037329.1	LoRTIA	exon	106265129	106265163	1	+	.	ID=id1426;Parent=tr242;transcript_id=tr242
NC_037329.1	LoRTIA	exon	106265129	106265163	2	+	.	ID=id1437;Parent=tr243;transcript_id=tr243
NC_037329.1	LoRTIA	exon	106265129	106265163	1	+	.	ID=id1448;Parent=tr244;transcript_id=tr244
NC_037329.1	LoRTIA	exon	106265129	106265163	1	+	.	ID=id1458;Parent=tr245;transcript_id=tr245
NC_037329.1	LoRTIA	exon	106265129	106265163	1	+	.	ID=id1468;Parent=tr246;transcript_id=tr246
NC_037329.1	LoRTIA	exon	106265129	106265163	4	+	.	ID=id1478;Parent=tr247;transcript_id=tr247
NC_037329.1	LoRTIA	exon	106265129	106265163	1	+	.	ID=id1488;Parent=tr248;transcript_id=tr248
NC_037329.1	LoRTIA	exon	106265129	106265163	5	+	.	ID=id1499;Parent=tr249;transcript_id=tr249
NC_037329.1	LoRTIA	exon	106265129	106265163	1	+	.	ID=id1509;Parent=tr250;transcript_id=tr250
NC_037329.1	LoRTIA	exon	106265129	106265163	1	+	.	ID=id1520;Parent=tr251;transcript_id=tr251
NC_037329.1	LoRTIA	exon	106266381	106266493	1	+	.	ID=id1427;Parent=tr242;transcript_id=tr242
NC_037329.1	LoRTIA	exon	106266381	106266493	2	+	.	ID=id1438;Parent=tr243;transcript_id=tr243
NC_037329.1	LoRTIA	exon	106266381	106266493	1	+	.	ID=id1449;Parent=tr244;transcript_id=tr244
NC_037329.1	LoRTIA	exon	106266381	106266493	1	+	.	ID=id1459;Parent=tr245;transcript_id=tr245
NC_037329.1	LoRTIA	exon	106266381	106266493	1	+	.	ID=id1469;Parent=tr246;transcript_id=tr246
NC_037329.1	LoRTIA	exon	106266381	106266493	4	+	.	ID=id1479;Parent=tr247;transcript_id=tr247
NC_037329.1	LoRTIA	exon	106266381	106266493	1	+	.	ID=id1489;Parent=tr248;transcript_id=tr248
NC_037329.1	LoRTIA	exon	106266381	106266493	5	+	.	ID=id1500;Parent=tr249;transcript_id=tr249
NC_037329.1	LoRTIA	exon	106266381	106266493	1	+	.	ID=id1510;Parent=tr250;transcript_id=tr250
NC_037329.1	LoRTIA	exon	106266381	106266493	1	+	.	ID=id1521;Parent=tr251;transcript_id=tr251
NC_037329.1	LoRTIA	exon	106270479	106270524	1	+	.	ID=id1428;Parent=tr242;transcript_id=tr242
NC_037329.1	LoRTIA	exon	106270479	106270524	2	+	.	ID=id1439;Parent=tr243;transcript_id=tr243
NC_037329.1	LoRTIA	exon	106270479	106270524	1	+	.	ID=id1450;Parent=tr244;transcript_id=tr244
NC_037329.1	LoRTIA	exon	106270479	106270524	1	+	.	ID=id1460;Parent=tr245;transcript_id=tr245
NC_037329.1	LoRTIA	exon	106270479	106270524	1	+	.	ID=id1470;Parent=tr246;transcript_id=tr246
NC_037329.1	LoRTIA	exon	106270479	106270524	4	+	.	ID=id1480;Parent=tr247;transcript_id=tr247
NC_037329.1	LoRTIA	exon	106270479	106270524	1	+	.	ID=id1490;Parent=tr248;transcript_id=tr248
NC_037329.1	LoRTIA	exon	106270479	106270524	5	+	.	ID=id1501;Parent=tr249;transcript_id=tr249
NC_037329.1	LoRTIA	exon	106270479	106270524	1	+	.	ID=id1511;Parent=tr250;transcript_id=tr250
NC_037329.1	LoRTIA	exon	106270479	106270524	1	+	.	ID=id1522;Parent=tr251;transcript_id=tr251
NC_037329.1	LoRTIA	exon	106272878	106273064	1	+	.	ID=id1429;Parent=tr242;transcript_id=tr242
NC_037329.1	LoRTIA	exon	106272878	106273064	2	+	.	ID=id1440;Parent=tr243;transcript_id=tr243
NC_037329.1	LoRTIA	exon	106272878	106273064	1	+	.	ID=id1461;Parent=tr245;transcript_id=tr245
NC_037329.1	LoRTIA	exon	106272878	106273064	4	+	.	ID=id1481;Parent=tr247;transcript_id=tr247
NC_037329.1	LoRTIA	exon	106272878	106273064	1	+	.	ID=id1491;Parent=tr248;transcript_id=tr248
NC_037329.1	LoRTIA	exon	106272878	106273064	5	+	.	ID=id1502;Parent=tr249;transcript_id=tr249
NC_037329.1	LoRTIA	exon	106272878	106273064	1	+	.	ID=id1512;Parent=tr250;transcript_id=tr250
NC_037329.1	LoRTIA	exon	106272878	106273064	1	+	.	ID=id1523;Parent=tr251;transcript_id=tr251
NC_037329.1	LoRTIA	exon	106272878	106273751	1	+	.	ID=id1451;Parent=tr244;transcript_id=tr244
NC_037329.1	LoRTIA	exon	106272878	106273751	1	+	.	ID=id1471;Parent=tr246;transcript_id=tr246
NC_037329.1	LoRTIA	exon	106273658	106273751	1	+	.	ID=id1430;Parent=tr242;transcript_id=tr242
NC_037329.1	LoRTIA	exon	106273658	106273751	2	+	.	ID=id1441;Parent=tr243;transcript_id=tr243
NC_037329.1	LoRTIA	exon	106273658	106273751	1	+	.	ID=id1462;Parent=tr245;transcript_id=tr245
NC_037329.1	LoRTIA	exon	106273658	106273751	4	+	.	ID=id1482;Parent=tr247;transcript_id=tr247
NC_037329.1	LoRTIA	exon	106273658	106273751	1	+	.	ID=id1492;Parent=tr248;transcript_id=tr248
NC_037329.1	LoRTIA	exon	106273658	106273751	5	+	.	ID=id1503;Parent=tr249;transcript_id=tr249
NC_037329.1	LoRTIA	exon	106273658	106273751	1	+	.	ID=id1513;Parent=tr250;transcript_id=tr250
NC_037329.1	LoRTIA	exon	106273658	106273751	1	+	.	ID=id1524;Parent=tr251;transcript_id=tr251
NC_037329.1	LoRTIA	exon	106279203	106279329	1	+	.	ID=id1431;Parent=tr242;transcript_id=tr242
NC_037329.1	LoRTIA	exon	106279203	106279329	2	+	.	ID=id1442;Parent=tr243;transcript_id=tr243
NC_037329.1	LoRTIA	exon	106279203	106279329	1	+	.	ID=id1452;Parent=tr244;transcript_id=tr244
NC_037329.1	LoRTIA	exon	106279203	106279329	1	+	.	ID=id1463;Parent=tr245;transcript_id=tr245
NC_037329.1	LoRTIA	exon	106279203	106279329	1	+	.	ID=id1472;Parent=tr246;transcript_id=tr246
NC_037329.1	LoRTIA	exon	106279203	106279329	4	+	.	ID=id1483;Parent=tr247;transcript_id=tr247
NC_037329.1	LoRTIA	exon	106279203	106279329	1	+	.	ID=id1493;Parent=tr248;transcript_id=tr248
NC_037329.1	LoRTIA	exon	106279203	106279329	5	+	.	ID=id1504;Parent=tr249;transcript_id=tr249
NC_037329.1	LoRTIA	exon	106279203	106279329	1	+	.	ID=id1514;Parent=tr250;transcript_id=tr250
NC_037329.1	LoRTIA	exon	106279203	106279329	1	+	.	ID=id1525;Parent=tr251;transcript_id=tr251
NC_037329.1	LoRTIA	exon	106280837	106280937	1	+	.	ID=id1432;Parent=tr242;transcript_id=tr242
NC_037329.1	LoRTIA	exon	106280837	106280937	2	+	.	ID=id1443;Parent=tr243;transcript_id=tr243
NC_037329.1	LoRTIA	exon	106280837	106280937	1	+	.	ID=id1453;Parent=tr244;transcript_id=tr244
NC_037329.1	LoRTIA	exon	106280837	106280937	1	+	.	ID=id1464;Parent=tr245;transcript_id=tr245
NC_037329.1	LoRTIA	exon	106280837	106280937	1	+	.	ID=id1473;Parent=tr246;transcript_id=tr246
NC_037329.1	LoRTIA	exon	106280837	106280937	4	+	.	ID=id1484;Parent=tr247;transcript_id=tr247
NC_037329.1	LoRTIA	exon	106280837	106280937	1	+	.	ID=id1494;Parent=tr248;transcript_id=tr248
NC_037329.1	LoRTIA	exon	106280837	106280937	5	+	.	ID=id1505;Parent=tr249;transcript_id=tr249
NC_037329.1	LoRTIA	exon	106280837	106280937	1	+	.	ID=id1515;Parent=tr250;transcript_id=tr250
NC_037329.1	LoRTIA	exon	106280837	106280937	1	+	.	ID=id1526;Parent=tr251;transcript_id=tr251
NC_037329.1	LoRTIA	exon	106281246	106281346	1	+	.	ID=id1433;Parent=tr242;transcript_id=tr242
NC_037329.1	LoRTIA	exon	106281246	106281346	2	+	.	ID=id1444;Parent=tr243;transcript_id=tr243
NC_037329.1	LoRTIA	exon	106281246	106281346	1	+	.	ID=id1454;Parent=tr244;transcript_id=tr244
NC_037329.1	LoRTIA	exon	106281246	106281346	1	+	.	ID=id1465;Parent=tr245;transcript_id=tr245
NC_037329.1	LoRTIA	exon	106281246	106281346	1	+	.	ID=id1474;Parent=tr246;transcript_id=tr246
NC_037329.1	LoRTIA	exon	106281246	106281346	4	+	.	ID=id1485;Parent=tr247;transcript_id=tr247
NC_037329.1	LoRTIA	exon	106281246	106281346	1	+	.	ID=id1495;Parent=tr248;transcript_id=tr248
NC_037329.1	LoRTIA	exon	106281246	106281346	5	+	.	ID=id1506;Parent=tr249;transcript_id=tr249
NC_037329.1	LoRTIA	exon	106281246	106281346	1	+	.	ID=id1516;Parent=tr250;transcript_id=tr250
NC_037329.1	LoRTIA	exon	106281246	106281346	1	+	.	ID=id1527;Parent=tr251;transcript_id=tr251
NC_037329.1	LoRTIA	exon	106283941	106284180	1	+	.	ID=id1434;Parent=tr242;transcript_id=tr242
NC_037329.1	LoRTIA	exon	106283941	106284180	1	+	.	ID=id1466;Parent=tr245;transcript_id=tr245
NC_037329.1	LoRTIA	exon	106283941	106284180	1	+	.	ID=id1528;Parent=tr251;transcript_id=tr251
NC_037329.1	LoRTIA	exon	106283941	106284394	2	+	.	ID=id1445;Parent=tr243;transcript_id=tr243
NC_037329.1	LoRTIA	exon	106283941	106284394	1	+	.	ID=id1455;Parent=tr244;transcript_id=tr244
NC_037329.1	LoRTIA	exon	106283941	106284394	1	+	.	ID=id1475;Parent=tr246;transcript_id=tr246
NC_037329.1	LoRTIA	exon	106283941	106284394	4	+	.	ID=id1486;Parent=tr247;transcript_id=tr247
NC_037329.1	LoRTIA	exon	106283941	106284394	1	+	.	ID=id1496;Parent=tr248;transcript_id=tr248
NC_037329.1	LoRTIA	exon	106283941	106284394	5	+	.	ID=id1507;Parent=tr249;transcript_id=tr249
NC_037329.1	LoRTIA	exon	106283941	106284394	1	+	.	ID=id1517;Parent=tr250;transcript_id=tr250
NC_037329.1	LoRTIA	exon	106298898	106298981	1	+	.	ID=id1529;Parent=tr252;transcript_id=tr252
NC_037329.1	LoRTIA	mRNA	106298898	106301392	1	+	.	ID=tr252;transcript_id=tr252
NC_037329.1	LoRTIA	exon	106299733	106299901	1	+	.	ID=id1530;Parent=tr252;transcript_id=tr252
NC_037329.1	LoRTIA	exon	106301018	106301392	1	+	.	ID=id1531;Parent=tr252;transcript_id=tr252
NC_037329.1	LoRTIA	exon	106302072	106303435	1	-	.	ID=id1532;Parent=tr253;transcript_id=tr253
NC_037329.1	LoRTIA	mRNA	106302072	106319646	1	-	.	ID=tr253;transcript_id=tr253
NC_037329.1	LoRTIA	exon	106303816	106303869	1	-	.	ID=id1533;Parent=tr253;transcript_id=tr253
NC_037329.1	LoRTIA	exon	106304841	106304936	1	-	.	ID=id1534;Parent=tr253;transcript_id=tr253
NC_037329.1	LoRTIA	exon	106305255	106306146	1	-	.	ID=id1535;Parent=tr253;transcript_id=tr253
NC_037329.1	LoRTIA	exon	106306895	106306945	1	-	.	ID=id1536;Parent=tr253;transcript_id=tr253
NC_037329.1	LoRTIA	exon	106307523	106307576	1	-	.	ID=id1537;Parent=tr253;transcript_id=tr253
NC_037329.1	LoRTIA	exon	106307786	106307850	1	-	.	ID=id1538;Parent=tr253;transcript_id=tr253
NC_037329.1	LoRTIA	exon	106309053	106309153	1	-	.	ID=id1539;Parent=tr253;transcript_id=tr253
NC_037329.1	LoRTIA	exon	106310458	106310690	1	-	.	ID=id1540;Parent=tr253;transcript_id=tr253
NC_037329.1	LoRTIA	exon	106319600	106319646	1	-	.	ID=id1541;Parent=tr253;transcript_id=tr253
NC_037329.1	LoRTIA	exon	107127987	107128336	1	+	.	ID=id1542;Parent=tr254;transcript_id=tr254
NC_037329.1	LoRTIA	mRNA	107127987	107133274	1	+	.	ID=tr254;transcript_id=tr254
NC_037329.1	LoRTIA	exon	107128617	107128723	1	+	.	ID=id1543;Parent=tr254;transcript_id=tr254
NC_037329.1	LoRTIA	exon	107129501	107129531	1	+	.	ID=id1544;Parent=tr254;transcript_id=tr254
NC_037329.1	LoRTIA	exon	107129893	107130028	1	+	.	ID=id1545;Parent=tr254;transcript_id=tr254
NC_037329.1	LoRTIA	exon	107130438	107130522	1	+	.	ID=id1546;Parent=tr254;transcript_id=tr254
NC_037329.1	LoRTIA	exon	107130811	107130954	1	+	.	ID=id1547;Parent=tr254;transcript_id=tr254
NC_037329.1	LoRTIA	exon	107131110	107131204	1	+	.	ID=id1548;Parent=tr254;transcript_id=tr254
NC_037329.1	LoRTIA	exon	107131377	107131512	1	+	.	ID=id1549;Parent=tr254;transcript_id=tr254
NC_037329.1	LoRTIA	exon	107131767	107133274	1	+	.	ID=id1550;Parent=tr254;transcript_id=tr254
NC_037329.1	LoRTIA	exon	107194877	107194917	1	+	.	ID=id1551;Parent=tr255;transcript_id=tr255
NC_037329.1	LoRTIA	exon	107194877	107194917	1	+	.	ID=id1559;Parent=tr256;transcript_id=tr256
NC_037329.1	LoRTIA	mRNA	107194877	107198251	1	+	.	ID=tr255;transcript_id=tr255
NC_037329.1	LoRTIA	mRNA	107194877	107198251	1	+	.	ID=tr256;transcript_id=tr256
NC_037329.1	LoRTIA	exon	107195276	107195465	1	+	.	ID=id1552;Parent=tr255;transcript_id=tr255
NC_037329.1	LoRTIA	exon	107195276	107195465	1	+	.	ID=id1560;Parent=tr256;transcript_id=tr256
NC_037329.1	LoRTIA	exon	107196013	107196232	1	+	.	ID=id1553;Parent=tr255;transcript_id=tr255
NC_037329.1	LoRTIA	exon	107196013	107196232	1	+	.	ID=id1561;Parent=tr256;transcript_id=tr256
NC_037329.1	LoRTIA	exon	107196483	107196620	1	+	.	ID=id1554;Parent=tr255;transcript_id=tr255
NC_037329.1	LoRTIA	exon	107196483	107196907	1	+	.	ID=id1562;Parent=tr256;transcript_id=tr256
NC_037329.1	LoRTIA	exon	107196787	107196907	1	+	.	ID=id1555;Parent=tr255;transcript_id=tr255
NC_037329.1	LoRTIA	exon	107197033	107197128	1	+	.	ID=id1556;Parent=tr255;transcript_id=tr255
NC_037329.1	LoRTIA	exon	107197033	107197128	1	+	.	ID=id1563;Parent=tr256;transcript_id=tr256
NC_037329.1	LoRTIA	exon	107197533	107197654	1	+	.	ID=id1557;Parent=tr255;transcript_id=tr255
NC_037329.1	LoRTIA	exon	107197762	107198251	1	+	.	ID=id1558;Parent=tr255;transcript_id=tr255
NC_037329.1	LoRTIA	exon	107197762	107198251	1	+	.	ID=id1564;Parent=tr256;transcript_id=tr256
NC_037329.1	LoRTIA	exon	107199682	107200722	1	-	.	ID=id1565;Parent=tr257;transcript_id=tr257
NC_037329.1	LoRTIA	mRNA	107199682	107203483	1	-	.	ID=tr257;transcript_id=tr257
NC_037329.1	LoRTIA	exon	107200967	107201115	1	-	.	ID=id1566;Parent=tr257;transcript_id=tr257
NC_037329.1	LoRTIA	exon	107201429	107201651	1	-	.	ID=id1567;Parent=tr257;transcript_id=tr257
NC_037329.1	LoRTIA	exon	107203423	107203483	1	-	.	ID=id1568;Parent=tr257;transcript_id=tr257
NC_037329.1	LoRTIA	mRNA	107259018	107260289	4	-	.	ID=tr258;transcript_id=tr258
NC_037329.1	LoRTIA	mRNA	111044020	111044843	2	-	.	ID=tr260;transcript_id=tr260
NC_037329.1	LoRTIA	mRNA	111044020	111044878	29	-	.	ID=tr259;transcript_id=tr259
NC_037329.1	LoRTIA	mRNA	111044244	111044878	1	-	.	ID=tr261;transcript_id=tr261
NC_037329.1	LoRTIA	mRNA	111893288	111894605	1	+	.	ID=tr262;transcript_id=tr262
NC_037329.1	LoRTIA	mRNA	111893304	111894605	1	+	.	ID=tr263;transcript_id=tr263
NC_037329.1	LoRTIA	exon	112068964	112069160	1	+	.	ID=id1569;Parent=tr264;transcript_id=tr264
NC_037329.1	LoRTIA	mRNA	112068964	112076913	1	+	.	ID=tr264;transcript_id=tr264
NC_037329.1	LoRTIA	exon	112070981	112071449	1	+	.	ID=id1570;Parent=tr264;transcript_id=tr264
NC_037329.1	LoRTIA	exon	112075352	112075530	1	+	.	ID=id1571;Parent=tr264;transcript_id=tr264
NC_037329.1	LoRTIA	exon	112076367	112076913	1	+	.	ID=id1572;Parent=tr264;transcript_id=tr264
NC_037329.1	LoRTIA	mRNA	114685212	114685962	26	-	.	ID=tr265;transcript_id=tr265
NC_037329.1	LoRTIA	mRNA	117785379	117787197	3	+	.	ID=tr266;transcript_id=tr266
NC_037329.1	LoRTIA	mRNA	117786328	117786998	1	+	.	ID=tr267;transcript_id=tr267
NC_037329.1	LoRTIA	exon	118666214	118666439	2	+	.	ID=id1573;Parent=tr268;transcript_id=tr268
NC_037329.1	LoRTIA	mRNA	118666214	118680137	2	+	.	ID=tr268;transcript_id=tr268
NC_037329.1	LoRTIA	exon	118674506	118674646	2	+	.	ID=id1574;Parent=tr268;transcript_id=tr268
NC_037329.1	LoRTIA	exon	118676526	118676714	2	+	.	ID=id1575;Parent=tr268;transcript_id=tr268
NC_037329.1	LoRTIA	exon	118677404	118677514	2	+	.	ID=id1576;Parent=tr268;transcript_id=tr268
NC_037329.1	LoRTIA	exon	118678187	118678337	2	+	.	ID=id1577;Parent=tr268;transcript_id=tr268
NC_037329.1	LoRTIA	exon	118678856	118680137	2	+	.	ID=id1578;Parent=tr268;transcript_id=tr268
NC_037329.1	LoRTIA	exon	119227113	119227473	1	-	.	ID=id1579;Parent=tr269;transcript_id=tr269
NC_037329.1	LoRTIA	mRNA	119227113	119236899	1	-	.	ID=tr269;transcript_id=tr269
NC_037329.1	LoRTIA	exon	119227642	119227865	1	-	.	ID=id1580;Parent=tr269;transcript_id=tr269
NC_037329.1	LoRTIA	exon	119228171	119228297	1	-	.	ID=id1581;Parent=tr269;transcript_id=tr269
NC_037329.1	LoRTIA	exon	119228833	119228966	1	-	.	ID=id1582;Parent=tr269;transcript_id=tr269
NC_037329.1	LoRTIA	exon	119229149	119229272	1	-	.	ID=id1583;Parent=tr269;transcript_id=tr269
NC_037329.1	LoRTIA	exon	119230021	119230178	1	-	.	ID=id1584;Parent=tr269;transcript_id=tr269
NC_037329.1	LoRTIA	exon	119230591	119230714	1	-	.	ID=id1585;Parent=tr269;transcript_id=tr269
NC_037329.1	LoRTIA	exon	119231577	119231701	1	-	.	ID=id1586;Parent=tr269;transcript_id=tr269
NC_037329.1	LoRTIA	exon	119232283	119232424	1	-	.	ID=id1587;Parent=tr269;transcript_id=tr269
NC_037329.1	LoRTIA	exon	119232608	119232694	1	-	.	ID=id1588;Parent=tr269;transcript_id=tr269
NC_037329.1	LoRTIA	exon	119233399	119233888	1	-	.	ID=id1589;Parent=tr269;transcript_id=tr269
NC_037329.1	LoRTIA	exon	119233470	119233888	1	-	.	ID=id1592;Parent=tr270;transcript_id=tr270
NC_037329.1	LoRTIA	mRNA	119233470	119236899	1	-	.	ID=tr270;transcript_id=tr270
NC_037329.1	LoRTIA	exon	119233556	119233888	1	-	.	ID=id1595;Parent=tr271;transcript_id=tr271
NC_037329.1	LoRTIA	mRNA	119233556	119236899	1	-	.	ID=tr271;transcript_id=tr271
NC_037329.1	LoRTIA	exon	119233602	119233888	7	-	.	ID=id1598;Parent=tr272;transcript_id=tr272
NC_037329.1	LoRTIA	mRNA	119233602	119236899	7	-	.	ID=tr272;transcript_id=tr272
NC_037329.1	LoRTIA	exon	119235326	119235442	1	-	.	ID=id1590;Parent=tr269;transcript_id=tr269
NC_037329.1	LoRTIA	exon	119235326	119235442	1	-	.	ID=id1593;Parent=tr270;transcript_id=tr270
NC_037329.1	LoRTIA	exon	119235326	119235442	1	-	.	ID=id1596;Parent=tr271;transcript_id=tr271
NC_037329.1	LoRTIA	exon	119235326	119235442	7	-	.	ID=id1599;Parent=tr272;transcript_id=tr272
NC_037329.1	LoRTIA	exon	119235374	119235442	1	-	.	ID=id1601;Parent=tr273;transcript_id=tr273
NC_037329.1	LoRTIA	mRNA	119235374	119236899	1	-	.	ID=tr273;transcript_id=tr273
NC_037329.1	LoRTIA	exon	119236750	119236899	1	-	.	ID=id1591;Parent=tr269;transcript_id=tr269
NC_037329.1	LoRTIA	exon	119236750	119236899	1	-	.	ID=id1594;Parent=tr270;transcript_id=tr270
NC_037329.1	LoRTIA	exon	119236750	119236899	1	-	.	ID=id1597;Parent=tr271;transcript_id=tr271
NC_037329.1	LoRTIA	exon	119236750	119236899	7	-	.	ID=id1600;Parent=tr272;transcript_id=tr272
NC_037329.1	LoRTIA	exon	119236750	119236899	1	-	.	ID=id1602;Parent=tr273;transcript_id=tr273
NC_037329.1	LoRTIA	exon	119414086	119414313	6	+	.	ID=id1603;Parent=tr275;transcript_id=tr275
NC_037329.1	LoRTIA	exon	119414086	119414313	5	+	.	ID=id1608;Parent=tr276;transcript_id=tr276
NC_037329.1	LoRTIA	exon	119414086	119414313	2	+	.	ID=id1613;Parent=tr277;transcript_id=tr277
NC_037329.1	LoRTIA	exon	119414086	119414313	1	+	.	ID=id1618;Parent=tr278;transcript_id=tr278
NC_037329.1	LoRTIA	exon	119414086	119414313	1	+	.	ID=id1623;Parent=tr279;transcript_id=tr279
NC_037329.1	LoRTIA	exon	119414086	119414313	1	+	.	ID=id1627;Parent=tr280;transcript_id=tr280
NC_037329.1	LoRTIA	mRNA	119414086	119418480	5	+	.	ID=tr276;transcript_id=tr276
NC_037329.1	LoRTIA	mRNA	119414086	119418480	2	+	.	ID=tr277;transcript_id=tr277
NC_037329.1	LoRTIA	mRNA	119414086	119418480	1	+	.	ID=tr280;transcript_id=tr280
NC_037329.1	LoRTIA	mRNA	119414086	119419168	3	+	.	ID=tr274;transcript_id=tr274
NC_037329.1	LoRTIA	mRNA	119414086	119419168	6	+	.	ID=tr275;transcript_id=tr275
NC_037329.1	LoRTIA	mRNA	119414086	119419168	1	+	.	ID=tr278;transcript_id=tr278
NC_037329.1	LoRTIA	mRNA	119414086	119419168	1	+	.	ID=tr279;transcript_id=tr279
NC_037329.1	LoRTIA	exon	119417141	119417212	6	+	.	ID=id1604;Parent=tr275;transcript_id=tr275
NC_037329.1	LoRTIA	exon	119417141	119417212	5	+	.	ID=id1609;Parent=tr276;transcript_id=tr276
NC_037329.1	LoRTIA	exon	119417141	119417212	2	+	.	ID=id1614;Parent=tr277;transcript_id=tr277
NC_037329.1	LoRTIA	exon	119417141	119417212	1	+	.	ID=id1619;Parent=tr278;transcript_id=tr278
NC_037329.1	LoRTIA	exon	119417141	119417212	1	+	.	ID=id1628;Parent=tr280;transcript_id=tr280
NC_037329.1	LoRTIA	exon	119417141	119417575	1	+	.	ID=id1624;Parent=tr279;transcript_id=tr279
NC_037329.1	LoRTIA	exon	119417479	119417575	2	+	.	ID=id1615;Parent=tr277;transcript_id=tr277
NC_037329.1	LoRTIA	exon	119417482	119417575	6	+	.	ID=id1605;Parent=tr275;transcript_id=tr275
NC_037329.1	LoRTIA	exon	119417482	119417575	5	+	.	ID=id1610;Parent=tr276;transcript_id=tr276
NC_037329.1	LoRTIA	exon	119417482	119417579	1	+	.	ID=id1620;Parent=tr278;transcript_id=tr278
NC_037329.1	LoRTIA	exon	119417482	119417579	1	+	.	ID=id1629;Parent=tr280;transcript_id=tr280
NC_037329.1	LoRTIA	exon	119418108	119418181	6	+	.	ID=id1606;Parent=tr275;transcript_id=tr275
NC_037329.1	LoRTIA	exon	119418108	119418181	5	+	.	ID=id1611;Parent=tr276;transcript_id=tr276
NC_037329.1	LoRTIA	exon	119418108	119418181	2	+	.	ID=id1616;Parent=tr277;transcript_id=tr277
NC_037329.1	LoRTIA	exon	119418108	119418181	1	+	.	ID=id1621;Parent=tr278;transcript_id=tr278
NC_037329.1	LoRTIA	exon	119418108	119418181	1	+	.	ID=id1625;Parent=tr279;transcript_id=tr279
NC_037329.1	LoRTIA	exon	119418108	119418181	1	+	.	ID=id1630;Parent=tr280;transcript_id=tr280
NC_037329.1	LoRTIA	exon	119418424	119418480	5	+	.	ID=id1612;Parent=tr276;transcript_id=tr276
NC_037329.1	LoRTIA	exon	119418424	119418480	2	+	.	ID=id1617;Parent=tr277;transcript_id=tr277
NC_037329.1	LoRTIA	exon	119418424	119418480	1	+	.	ID=id1631;Parent=tr280;transcript_id=tr280
NC_037329.1	LoRTIA	exon	119418424	119419168	6	+	.	ID=id1607;Parent=tr275;transcript_id=tr275
NC_037329.1	LoRTIA	exon	119418424	119419168	1	+	.	ID=id1622;Parent=tr278;transcript_id=tr278
NC_037329.1	LoRTIA	exon	119418424	119419168	1	+	.	ID=id1626;Parent=tr279;transcript_id=tr279
NC_037329.1	LoRTIA	exon	120653559	120653707	2	+	.	ID=id1632;Parent=tr281;transcript_id=tr281
NC_037329.1	LoRTIA	mRNA	120653559	120674222	2	+	.	ID=tr281;transcript_id=tr281
NC_037329.1	LoRTIA	exon	120653589	120653707	6	+	.	ID=id1638;Parent=tr282;transcript_id=tr282
NC_037329.1	LoRTIA	exon	120653589	120653707	2	+	.	ID=id1645;Parent=tr283;transcript_id=tr283
NC_037329.1	LoRTIA	mRNA	120653589	120674222	2	+	.	ID=tr283;transcript_id=tr283
NC_037329.1	LoRTIA	mRNA	120653589	120677181	6	+	.	ID=tr282;transcript_id=tr282
NC_037329.1	LoRTIA	exon	120665382	120665507	2	+	.	ID=id1633;Parent=tr281;transcript_id=tr281
NC_037329.1	LoRTIA	exon	120665382	120665507	6	+	.	ID=id1639;Parent=tr282;transcript_id=tr282
NC_037329.1	LoRTIA	exon	120665382	120665507	2	+	.	ID=id1646;Parent=tr283;transcript_id=tr283
NC_037329.1	LoRTIA	exon	120667780	120667890	2	+	.	ID=id1634;Parent=tr281;transcript_id=tr281
NC_037329.1	LoRTIA	exon	120667780	120667890	6	+	.	ID=id1640;Parent=tr282;transcript_id=tr282
NC_037329.1	LoRTIA	exon	120667780	120667890	2	+	.	ID=id1647;Parent=tr283;transcript_id=tr283
NC_037329.1	LoRTIA	exon	120668020	120668114	2	+	.	ID=id1635;Parent=tr281;transcript_id=tr281
NC_037329.1	LoRTIA	exon	120668020	120668114	6	+	.	ID=id1641;Parent=tr282;transcript_id=tr282
NC_037329.1	LoRTIA	exon	120668020	120668114	2	+	.	ID=id1648;Parent=tr283;transcript_id=tr283
NC_037329.1	LoRTIA	exon	120672626	120672698	2	+	.	ID=id1636;Parent=tr281;transcript_id=tr281
NC_037329.1	LoRTIA	exon	120672626	120672698	6	+	.	ID=id1642;Parent=tr282;transcript_id=tr282
NC_037329.1	LoRTIA	exon	120672626	120672698	2	+	.	ID=id1649;Parent=tr283;transcript_id=tr283
NC_037329.1	LoRTIA	exon	120673856	120674051	6	+	.	ID=id1643;Parent=tr282;transcript_id=tr282
NC_037329.1	LoRTIA	exon	120673856	120674222	2	+	.	ID=id1637;Parent=tr281;transcript_id=tr281
NC_037329.1	LoRTIA	exon	120673856	120674222	2	+	.	ID=id1650;Parent=tr283;transcript_id=tr283
NC_037329.1	LoRTIA	exon	120676303	120677181	6	+	.	ID=id1644;Parent=tr282;transcript_id=tr282
NC_037329.1	LoRTIA	exon	120849152	120849300	1	+	.	ID=id1651;Parent=tr284;transcript_id=tr284
NC_037329.1	LoRTIA	exon	120849152	120849300	1	+	.	ID=id1664;Parent=tr285;transcript_id=tr285
NC_037329.1	LoRTIA	mRNA	120849152	120881266	1	+	.	ID=tr284;transcript_id=tr284
NC_037329.1	LoRTIA	mRNA	120849152	120881282	1	+	.	ID=tr285;transcript_id=tr285
NC_037329.1	LoRTIA	exon	120853923	120854069	1	+	.	ID=id1652;Parent=tr284;transcript_id=tr284
NC_037329.1	LoRTIA	exon	120853923	120854069	1	+	.	ID=id1665;Parent=tr285;transcript_id=tr285
NC_037329.1	LoRTIA	exon	120854197	120854372	1	+	.	ID=id1653;Parent=tr284;transcript_id=tr284
NC_037329.1	LoRTIA	exon	120854197	120854372	1	+	.	ID=id1666;Parent=tr285;transcript_id=tr285
[truncated: 35,296 more rows]
