# Supplementary material for: Time course profiling of host cell response to herpesvirus infection using nanopore and synthetic long-read transcriptome sequencing
Source: Sci Rep. 2021 Jul 9;11:14219. doi: 10.1038/s41598-021-93142-7 (PMC8270970; doi:10.1038/s41598-021-93142-7)
Supplement: Supplementary file 8 — Supplementary Data Item. [file 41598_2021_93142_MOESM8_ESM.zip › Supplementary Data Item S1/B_taurus_Mi_odT_bc58.gff3]

NC_006853.1	LoRTIA	mRNA	1	357	3	+	.	ID=tr35111;transcript_id=tr35111
NC_006853.1	LoRTIA	mRNA	432	974	1	+	.	ID=tr35113;transcript_id=tr35113
NC_006853.1	LoRTIA	mRNA	432	1052	2	+	.	ID=tr35115;transcript_id=tr35115
NC_006853.1	LoRTIA	mRNA	432	1074	33	+	.	ID=tr35112;transcript_id=tr35112
NC_006853.1	LoRTIA	mRNA	432	1193	1	+	.	ID=tr35114;transcript_id=tr35114
NC_006853.1	LoRTIA	mRNA	537	706	1	+	.	ID=tr35116;transcript_id=tr35116
NC_006853.1	LoRTIA	mRNA	537	945	1	+	.	ID=tr35120;transcript_id=tr35120
NC_006853.1	LoRTIA	mRNA	537	1074	37	+	.	ID=tr35117;transcript_id=tr35117
NC_006853.1	LoRTIA	mRNA	537	1172	2	+	.	ID=tr35119;transcript_id=tr35119
NC_006853.1	LoRTIA	mRNA	537	1193	2	+	.	ID=tr35118;transcript_id=tr35118
NC_006853.1	LoRTIA	mRNA	590	945	2	+	.	ID=tr35122;transcript_id=tr35122
NC_006853.1	LoRTIA	mRNA	590	1074	42	+	.	ID=tr35121;transcript_id=tr35121
NC_006853.1	LoRTIA	mRNA	590	1193	1	+	.	ID=tr35123;transcript_id=tr35123
NC_006853.1	LoRTIA	mRNA	651	945	1	+	.	ID=tr35126;transcript_id=tr35126
NC_006853.1	LoRTIA	mRNA	651	1052	2	+	.	ID=tr35125;transcript_id=tr35125
NC_006853.1	LoRTIA	mRNA	651	1074	23	+	.	ID=tr35124;transcript_id=tr35124
NC_006853.1	LoRTIA	mRNA	651	1123	1	+	.	ID=tr35127;transcript_id=tr35127
NC_006853.1	LoRTIA	mRNA	680	886	3	+	.	ID=tr35129;transcript_id=tr35129
NC_006853.1	LoRTIA	mRNA	680	1052	3	+	.	ID=tr35130;transcript_id=tr35130
NC_006853.1	LoRTIA	mRNA	680	1074	32	+	.	ID=tr35128;transcript_id=tr35128
NC_006853.1	LoRTIA	mRNA	680	1273	1	+	.	ID=tr35132;transcript_id=tr35132
NC_006853.1	LoRTIA	mRNA	680	1384	1	+	.	ID=tr35131;transcript_id=tr35131
NC_006853.1	LoRTIA	mRNA	746	945	1	+	.	ID=tr35136;transcript_id=tr35136
NC_006853.1	LoRTIA	mRNA	746	1052	3	+	.	ID=tr35135;transcript_id=tr35135
NC_006853.1	LoRTIA	mRNA	746	1074	23	+	.	ID=tr35133;transcript_id=tr35133
NC_006853.1	LoRTIA	mRNA	746	1193	1	+	.	ID=tr35134;transcript_id=tr35134
NC_006853.1	LoRTIA	mRNA	778	1052	8	+	.	ID=tr35138;transcript_id=tr35138
NC_006853.1	LoRTIA	mRNA	778	1074	225	+	.	ID=tr35137;transcript_id=tr35137
NC_006853.1	LoRTIA	mRNA	778	1193	9	+	.	ID=tr35139;transcript_id=tr35139
NC_006853.1	LoRTIA	mRNA	778	1273	1	+	.	ID=tr35140;transcript_id=tr35140
NC_006853.1	LoRTIA	mRNA	848	1074	10	+	.	ID=tr35141;transcript_id=tr35141
NC_006853.1	LoRTIA	mRNA	848	1123	1	+	.	ID=tr35142;transcript_id=tr35142
NC_006853.1	LoRTIA	mRNA	848	1193	1	+	.	ID=tr35143;transcript_id=tr35143
NC_006853.1	LoRTIA	mRNA	884	1052	1	+	.	ID=tr35144;transcript_id=tr35144
NC_006853.1	LoRTIA	mRNA	884	1074	4	+	.	ID=tr35145;transcript_id=tr35145
NC_006853.1	LoRTIA	mRNA	913	1074	5	+	.	ID=tr35146;transcript_id=tr35146
NC_006853.1	LoRTIA	mRNA	1453	1853	1	+	.	ID=tr35147;transcript_id=tr35147
NC_006853.1	LoRTIA	mRNA	1453	1984	1	+	.	ID=tr35149;transcript_id=tr35149
NC_006853.1	LoRTIA	mRNA	1453	2085	1	+	.	ID=tr35148;transcript_id=tr35148
NC_006853.1	LoRTIA	mRNA	1453	2236	1	+	.	ID=tr35150;transcript_id=tr35150
NC_006853.1	LoRTIA	mRNA	1493	1732	1	+	.	ID=tr35163;transcript_id=tr35163
NC_006853.1	LoRTIA	mRNA	1493	1853	2	+	.	ID=tr35162;transcript_id=tr35162
NC_006853.1	LoRTIA	mRNA	1493	1873	3	+	.	ID=tr35152;transcript_id=tr35152
NC_006853.1	LoRTIA	mRNA	1493	1889	1	+	.	ID=tr35155;transcript_id=tr35155
NC_006853.1	LoRTIA	mRNA	1493	1922	1	+	.	ID=tr35156;transcript_id=tr35156
NC_006853.1	LoRTIA	mRNA	1493	1938	1	+	.	ID=tr35153;transcript_id=tr35153
NC_006853.1	LoRTIA	mRNA	1493	2009	1	+	.	ID=tr35159;transcript_id=tr35159
NC_006853.1	LoRTIA	mRNA	1493	2057	1	+	.	ID=tr35164;transcript_id=tr35164
NC_006853.1	LoRTIA	mRNA	1493	2085	2	+	.	ID=tr35154;transcript_id=tr35154
NC_006853.1	LoRTIA	mRNA	1493	2199	1	+	.	ID=tr35161;transcript_id=tr35161
NC_006853.1	LoRTIA	mRNA	1493	2236	3	+	.	ID=tr35160;transcript_id=tr35160
NC_006853.1	LoRTIA	mRNA	1493	2352	1	+	.	ID=tr35151;transcript_id=tr35151
NC_006853.1	LoRTIA	mRNA	1493	2973	2	+	.	ID=tr35158;transcript_id=tr35158
NC_006853.1	LoRTIA	mRNA	1493	3023	1	+	.	ID=tr35157;transcript_id=tr35157
NC_006853.1	LoRTIA	mRNA	1536	1732	2	+	.	ID=tr35177;transcript_id=tr35177
NC_006853.1	LoRTIA	mRNA	1536	1853	5	+	.	ID=tr35168;transcript_id=tr35168
NC_006853.1	LoRTIA	mRNA	1536	1889	2	+	.	ID=tr35169;transcript_id=tr35169
NC_006853.1	LoRTIA	mRNA	1536	1922	2	+	.	ID=tr35165;transcript_id=tr35165
NC_006853.1	LoRTIA	mRNA	1536	1956	1	+	.	ID=tr35173;transcript_id=tr35173
NC_006853.1	LoRTIA	mRNA	1536	1984	1	+	.	ID=tr35175;transcript_id=tr35175
NC_006853.1	LoRTIA	mRNA	1536	2009	1	+	.	ID=tr35170;transcript_id=tr35170
NC_006853.1	LoRTIA	mRNA	1536	2057	1	+	.	ID=tr35166;transcript_id=tr35166
NC_006853.1	LoRTIA	mRNA	1536	2085	9	+	.	ID=tr35167;transcript_id=tr35167
NC_006853.1	LoRTIA	mRNA	1536	2107	2	+	.	ID=tr35171;transcript_id=tr35171
NC_006853.1	LoRTIA	mRNA	1536	2133	1	+	.	ID=tr35174;transcript_id=tr35174
NC_006853.1	LoRTIA	mRNA	1536	2236	3	+	.	ID=tr35172;transcript_id=tr35172
NC_006853.1	LoRTIA	mRNA	1536	2321	1	+	.	ID=tr35176;transcript_id=tr35176
NC_006853.1	LoRTIA	mRNA	1536	2512	1	+	.	ID=tr35179;transcript_id=tr35179
NC_006853.1	LoRTIA	mRNA	1536	2575	1	+	.	ID=tr35181;transcript_id=tr35181
NC_006853.1	LoRTIA	mRNA	1536	3004	1	+	.	ID=tr35180;transcript_id=tr35180
NC_006853.1	LoRTIA	mRNA	1536	3023	2	+	.	ID=tr35178;transcript_id=tr35178
NC_006853.1	LoRTIA	mRNA	1556	1853	5	+	.	ID=tr35186;transcript_id=tr35186
NC_006853.1	LoRTIA	mRNA	1556	1956	1	+	.	ID=tr35188;transcript_id=tr35188
NC_006853.1	LoRTIA	mRNA	1556	2057	1	+	.	ID=tr35182;transcript_id=tr35182
NC_006853.1	LoRTIA	mRNA	1556	2085	5	+	.	ID=tr35184;transcript_id=tr35184
NC_006853.1	LoRTIA	mRNA	1556	2133	1	+	.	ID=tr35185;transcript_id=tr35185
NC_006853.1	LoRTIA	mRNA	1556	2199	2	+	.	ID=tr35189;transcript_id=tr35189
NC_006853.1	LoRTIA	mRNA	1556	2236	7	+	.	ID=tr35183;transcript_id=tr35183
NC_006853.1	LoRTIA	mRNA	1556	2352	1	+	.	ID=tr35187;transcript_id=tr35187
NC_006853.1	LoRTIA	mRNA	1556	3023	1	+	.	ID=tr35190;transcript_id=tr35190
NC_006853.1	LoRTIA	mRNA	1586	1853	10	+	.	ID=tr35191;transcript_id=tr35191
NC_006853.1	LoRTIA	mRNA	1586	1889	1	+	.	ID=tr35197;transcript_id=tr35197
NC_006853.1	LoRTIA	mRNA	1586	2009	2	+	.	ID=tr35196;transcript_id=tr35196
NC_006853.1	LoRTIA	mRNA	1586	2085	3	+	.	ID=tr35193;transcript_id=tr35193
NC_006853.1	LoRTIA	mRNA	1586	2133	1	+	.	ID=tr35195;transcript_id=tr35195
NC_006853.1	LoRTIA	mRNA	1586	2236	7	+	.	ID=tr35192;transcript_id=tr35192
NC_006853.1	LoRTIA	mRNA	1586	2611	1	+	.	ID=tr35198;transcript_id=tr35198
NC_006853.1	LoRTIA	mRNA	1586	2973	1	+	.	ID=tr35199;transcript_id=tr35199
NC_006853.1	LoRTIA	mRNA	1586	3023	3	+	.	ID=tr35194;transcript_id=tr35194
NC_006853.1	LoRTIA	mRNA	1649	2085	1	+	.	ID=tr35201;transcript_id=tr35201
NC_006853.1	LoRTIA	mRNA	1649	2107	1	+	.	ID=tr35202;transcript_id=tr35202
NC_006853.1	LoRTIA	mRNA	1649	2236	1	+	.	ID=tr35200;transcript_id=tr35200
NC_006853.1	LoRTIA	mRNA	1731	1873	1	+	.	ID=tr35204;transcript_id=tr35204
NC_006853.1	LoRTIA	mRNA	1731	2085	2	+	.	ID=tr35206;transcript_id=tr35206
NC_006853.1	LoRTIA	mRNA	1731	2512	1	+	.	ID=tr35205;transcript_id=tr35205
NC_006853.1	LoRTIA	mRNA	1731	2611	1	+	.	ID=tr35207;transcript_id=tr35207
NC_006853.1	LoRTIA	mRNA	1731	3004	1	+	.	ID=tr35203;transcript_id=tr35203
NC_006853.1	LoRTIA	mRNA	1731	3023	1	+	.	ID=tr35208;transcript_id=tr35208
NC_006853.1	LoRTIA	mRNA	1751	2133	1	+	.	ID=tr35212;transcript_id=tr35212
NC_006853.1	LoRTIA	mRNA	1751	2236	1	+	.	ID=tr35211;transcript_id=tr35211
NC_006853.1	LoRTIA	mRNA	1751	3004	1	+	.	ID=tr35209;transcript_id=tr35209
NC_006853.1	LoRTIA	mRNA	1751	3023	3	+	.	ID=tr35210;transcript_id=tr35210
NC_006853.1	LoRTIA	mRNA	1781	1956	1	+	.	ID=tr35217;transcript_id=tr35217
NC_006853.1	LoRTIA	mRNA	1781	2009	1	+	.	ID=tr35218;transcript_id=tr35218
NC_006853.1	LoRTIA	mRNA	1781	2085	1	+	.	ID=tr35220;transcript_id=tr35220
NC_006853.1	LoRTIA	mRNA	1781	2107	4	+	.	ID=tr35216;transcript_id=tr35216
NC_006853.1	LoRTIA	mRNA	1781	2184	4	+	.	ID=tr35213;transcript_id=tr35213
NC_006853.1	LoRTIA	mRNA	1781	2236	9	+	.	ID=tr35214;transcript_id=tr35214
NC_006853.1	LoRTIA	mRNA	1781	2352	2	+	.	ID=tr35215;transcript_id=tr35215
NC_006853.1	LoRTIA	mRNA	1781	3023	2	+	.	ID=tr35219;transcript_id=tr35219
NC_006853.1	LoRTIA	mRNA	1901	2107	1	+	.	ID=tr35222;transcript_id=tr35222
NC_006853.1	LoRTIA	mRNA	1901	2133	1	+	.	ID=tr35223;transcript_id=tr35223
NC_006853.1	LoRTIA	mRNA	1901	2199	1	+	.	ID=tr35224;transcript_id=tr35224
NC_006853.1	LoRTIA	mRNA	1901	2236	4	+	.	ID=tr35221;transcript_id=tr35221
NC_006853.1	LoRTIA	mRNA	2023	2277	2	+	.	ID=tr35225;transcript_id=tr35225
NC_006853.1	LoRTIA	mRNA	2023	2611	1	+	.	ID=tr35226;transcript_id=tr35226
NC_006853.1	LoRTIA	mRNA	2023	3023	2	+	.	ID=tr35227;transcript_id=tr35227
NC_006853.1	LoRTIA	mRNA	2062	2184	2	+	.	ID=tr35229;transcript_id=tr35229
NC_006853.1	LoRTIA	mRNA	2062	3004	1	+	.	ID=tr35230;transcript_id=tr35230
NC_006853.1	LoRTIA	mRNA	2062	3023	1	+	.	ID=tr35228;transcript_id=tr35228
NC_006853.1	LoRTIA	mRNA	2092	2199	1	+	.	ID=tr35235;transcript_id=tr35235
NC_006853.1	LoRTIA	mRNA	2092	2236	1	+	.	ID=tr35232;transcript_id=tr35232
NC_006853.1	LoRTIA	mRNA	2092	2512	4	+	.	ID=tr35233;transcript_id=tr35233
NC_006853.1	LoRTIA	mRNA	2092	3004	2	+	.	ID=tr35231;transcript_id=tr35231
NC_006853.1	LoRTIA	mRNA	2092	3023	3	+	.	ID=tr35234;transcript_id=tr35234
NC_006853.1	LoRTIA	mRNA	2127	2236	1	+	.	ID=tr35238;transcript_id=tr35238
NC_006853.1	LoRTIA	mRNA	2127	2352	1	+	.	ID=tr35239;transcript_id=tr35239
NC_006853.1	LoRTIA	mRNA	2127	2512	1	+	.	ID=tr35237;transcript_id=tr35237
NC_006853.1	LoRTIA	mRNA	2127	2784	1	+	.	ID=tr35240;transcript_id=tr35240
NC_006853.1	LoRTIA	mRNA	2127	3023	4	+	.	ID=tr35236;transcript_id=tr35236
NC_006853.1	LoRTIA	mRNA	2197	2352	1	+	.	ID=tr35242;transcript_id=tr35242
NC_006853.1	LoRTIA	mRNA	2197	2512	1	+	.	ID=tr35243;transcript_id=tr35243
NC_006853.1	LoRTIA	mRNA	2197	3004	1	+	.	ID=tr35244;transcript_id=tr35244
NC_006853.1	LoRTIA	mRNA	2197	3023	2	+	.	ID=tr35241;transcript_id=tr35241
NC_006853.1	LoRTIA	mRNA	2247	2352	1	+	.	ID=tr35247;transcript_id=tr35247
NC_006853.1	LoRTIA	mRNA	2247	2512	1	+	.	ID=tr35246;transcript_id=tr35246
NC_006853.1	LoRTIA	mRNA	2247	3023	3	+	.	ID=tr35245;transcript_id=tr35245
NC_006853.1	LoRTIA	mRNA	2355	3023	2	+	.	ID=tr35248;transcript_id=tr35248
NC_006853.1	LoRTIA	mRNA	2424	3023	4	+	.	ID=tr35249;transcript_id=tr35249
NC_006853.1	LoRTIA	mRNA	2490	2713	1	+	.	ID=tr35253;transcript_id=tr35253
NC_006853.1	LoRTIA	mRNA	2490	2973	2	+	.	ID=tr35252;transcript_id=tr35252
NC_006853.1	LoRTIA	mRNA	2490	3004	1	+	.	ID=tr35251;transcript_id=tr35251
NC_006853.1	LoRTIA	mRNA	2490	3023	14	+	.	ID=tr35250;transcript_id=tr35250
NC_006853.1	LoRTIA	mRNA	2490	4053	1	+	.	ID=tr35254;transcript_id=tr35254
NC_006853.1	LoRTIA	mRNA	2527	2784	5	+	.	ID=tr35257;transcript_id=tr35257
NC_006853.1	LoRTIA	mRNA	2527	2973	2	+	.	ID=tr35255;transcript_id=tr35255
NC_006853.1	LoRTIA	mRNA	2527	2987	2	+	.	ID=tr35256;transcript_id=tr35256
NC_006853.1	LoRTIA	mRNA	2527	3004	1	+	.	ID=tr35259;transcript_id=tr35259
NC_006853.1	LoRTIA	mRNA	2527	3023	3	+	.	ID=tr35258;transcript_id=tr35258
NC_006853.1	LoRTIA	mRNA	2572	2784	2	+	.	ID=tr35263;transcript_id=tr35263
NC_006853.1	LoRTIA	mRNA	2572	2973	4	+	.	ID=tr35262;transcript_id=tr35262
NC_006853.1	LoRTIA	mRNA	2572	2987	1	+	.	ID=tr35264;transcript_id=tr35264
NC_006853.1	LoRTIA	mRNA	2572	3004	4	+	.	ID=tr35261;transcript_id=tr35261
NC_006853.1	LoRTIA	mRNA	2572	3023	38	+	.	ID=tr35260;transcript_id=tr35260
NC_006853.1	LoRTIA	mRNA	2710	2973	6	+	.	ID=tr35267;transcript_id=tr35267
NC_006853.1	LoRTIA	mRNA	2710	3004	5	+	.	ID=tr35265;transcript_id=tr35265
NC_006853.1	LoRTIA	mRNA	2710	3023	37	+	.	ID=tr35266;transcript_id=tr35266
NC_006853.1	LoRTIA	mRNA	2873	3023	4	+	.	ID=tr35268;transcript_id=tr35268
NC_006853.1	LoRTIA	mRNA	3017	4053	3	+	.	ID=tr35269;transcript_id=tr35269
NC_006853.1	LoRTIA	mRNA	3101	4053	24	+	.	ID=tr35270;transcript_id=tr35270
NC_006853.1	LoRTIA	mRNA	3169	4053	17	+	.	ID=tr35271;transcript_id=tr35271
NC_006853.1	LoRTIA	mRNA	3206	4053	3	+	.	ID=tr35272;transcript_id=tr35272
NC_006853.1	LoRTIA	mRNA	3230	4053	28	+	.	ID=tr35273;transcript_id=tr35273
NC_006853.1	LoRTIA	mRNA	3527	4053	9	+	.	ID=tr35274;transcript_id=tr35274
NC_006853.1	LoRTIA	mRNA	3707	4053	10	+	.	ID=tr35275;transcript_id=tr35275
NC_006853.1	LoRTIA	mRNA	3727	4053	16	+	.	ID=tr35276;transcript_id=tr35276
NC_006853.1	LoRTIA	mRNA	3830	4053	2	+	.	ID=tr35277;transcript_id=tr35277
NC_006853.1	LoRTIA	mRNA	4126	5308	8	+	.	ID=tr35278;transcript_id=tr35278
NC_006853.1	LoRTIA	mRNA	4197	4751	1	+	.	ID=tr35280;transcript_id=tr35280
NC_006853.1	LoRTIA	mRNA	4197	5308	1	+	.	ID=tr35279;transcript_id=tr35279
NC_006853.1	LoRTIA	mRNA	4266	5308	5	+	.	ID=tr35281;transcript_id=tr35281
NC_006853.1	LoRTIA	mRNA	4305	5308	3	+	.	ID=tr35282;transcript_id=tr35282
NC_006853.1	LoRTIA	mRNA	4359	5308	29	+	.	ID=tr35283;transcript_id=tr35283
NC_006853.1	LoRTIA	mRNA	4425	5308	2	+	.	ID=tr35284;transcript_id=tr35284
NC_006853.1	LoRTIA	mRNA	4625	5308	8	+	.	ID=tr35285;transcript_id=tr35285
NC_006853.1	LoRTIA	mRNA	4658	5308	2	+	.	ID=tr35286;transcript_id=tr35286
NC_006853.1	LoRTIA	mRNA	4770	4992	1	+	.	ID=tr35288;transcript_id=tr35288
NC_006853.1	LoRTIA	mRNA	4770	5308	10	+	.	ID=tr35287;transcript_id=tr35287
NC_006853.1	LoRTIA	mRNA	4792	5308	11	+	.	ID=tr35289;transcript_id=tr35289
NC_006853.1	LoRTIA	mRNA	4917	5308	2	+	.	ID=tr35290;transcript_id=tr35290
NC_006853.1	LoRTIA	mRNA	5040	5308	15	+	.	ID=tr35291;transcript_id=tr35291
NC_006853.1	LoRTIA	mRNA	5684	6325	1	+	.	ID=tr35293;transcript_id=tr35293
NC_006853.1	LoRTIA	mRNA	5684	6930	1	+	.	ID=tr35294;transcript_id=tr35294
NC_006853.1	LoRTIA	mRNA	5684	7304	7	+	.	ID=tr35292;transcript_id=tr35292
NC_006853.1	LoRTIA	mRNA	5760	5971	1	+	.	ID=tr35295;transcript_id=tr35295
NC_006853.1	LoRTIA	mRNA	5760	6043	1	+	.	ID=tr35298;transcript_id=tr35298
NC_006853.1	LoRTIA	mRNA	5760	6188	1	+	.	ID=tr35297;transcript_id=tr35297
NC_006853.1	LoRTIA	mRNA	5760	7304	6	+	.	ID=tr35296;transcript_id=tr35296
NC_006853.1	LoRTIA	mRNA	5774	6660	1	+	.	ID=tr35299;transcript_id=tr35299
NC_006853.1	LoRTIA	mRNA	5774	7304	1	+	.	ID=tr35300;transcript_id=tr35300
NC_006853.1	LoRTIA	mRNA	5804	6231	1	+	.	ID=tr35301;transcript_id=tr35301
NC_006853.1	LoRTIA	mRNA	5804	7304	1	+	.	ID=tr35302;transcript_id=tr35302
NC_006853.1	LoRTIA	mRNA	5831	6043	1	+	.	ID=tr35307;transcript_id=tr35307
NC_006853.1	LoRTIA	mRNA	5831	6231	2	+	.	ID=tr35306;transcript_id=tr35306
NC_006853.1	LoRTIA	mRNA	5831	6258	2	+	.	ID=tr35305;transcript_id=tr35305
NC_006853.1	LoRTIA	mRNA	5831	6453	1	+	.	ID=tr35309;transcript_id=tr35309
NC_006853.1	LoRTIA	mRNA	5831	6836	1	+	.	ID=tr35304;transcript_id=tr35304
NC_006853.1	LoRTIA	mRNA	5831	7109	1	+	.	ID=tr35308;transcript_id=tr35308
NC_006853.1	LoRTIA	mRNA	5831	7304	8	+	.	ID=tr35303;transcript_id=tr35303
NC_006853.1	LoRTIA	mRNA	5912	6231	1	+	.	ID=tr35311;transcript_id=tr35311
NC_006853.1	LoRTIA	mRNA	5912	7304	5	+	.	ID=tr35310;transcript_id=tr35310
NC_006853.1	LoRTIA	mRNA	5967	7304	1	+	.	ID=tr35312;transcript_id=tr35312
NC_006853.1	LoRTIA	mRNA	6047	7304	5	+	.	ID=tr35313;transcript_id=tr35313
NC_006853.1	LoRTIA	mRNA	6104	6258	1	+	.	ID=tr35314;transcript_id=tr35314
NC_006853.1	LoRTIA	mRNA	6164	6930	1	+	.	ID=tr35315;transcript_id=tr35315
NC_006853.1	LoRTIA	mRNA	6164	7304	3	+	.	ID=tr35316;transcript_id=tr35316
NC_006853.1	LoRTIA	mRNA	6324	6453	1	+	.	ID=tr35318;transcript_id=tr35318
NC_006853.1	LoRTIA	mRNA	6324	7304	3	+	.	ID=tr35317;transcript_id=tr35317
NC_006853.1	LoRTIA	mRNA	6440	6903	1	+	.	ID=tr35321;transcript_id=tr35321
NC_006853.1	LoRTIA	mRNA	6440	6930	2	+	.	ID=tr35319;transcript_id=tr35319
NC_006853.1	LoRTIA	mRNA	6440	7304	10	+	.	ID=tr35320;transcript_id=tr35320
NC_006853.1	LoRTIA	mRNA	6499	7031	1	+	.	ID=tr35322;transcript_id=tr35322
NC_006853.1	LoRTIA	mRNA	6499	7152	1	+	.	ID=tr35324;transcript_id=tr35324
NC_006853.1	LoRTIA	mRNA	6499	7304	5	+	.	ID=tr35323;transcript_id=tr35323
NC_006853.1	LoRTIA	mRNA	6510	6930	2	+	.	ID=tr35326;transcript_id=tr35326
NC_006853.1	LoRTIA	mRNA	6510	7304	9	+	.	ID=tr35325;transcript_id=tr35325
NC_006853.1	LoRTIA	mRNA	6527	7304	11	+	.	ID=tr35327;transcript_id=tr35327
NC_006853.1	LoRTIA	mRNA	6572	6903	2	+	.	ID=tr35330;transcript_id=tr35330
NC_006853.1	LoRTIA	mRNA	6572	6930	2	+	.	ID=tr35329;transcript_id=tr35329
NC_006853.1	LoRTIA	mRNA	6572	7304	14	+	.	ID=tr35328;transcript_id=tr35328
NC_006853.1	LoRTIA	mRNA	6572	8060	1	+	.	ID=tr35331;transcript_id=tr35331
NC_006853.1	LoRTIA	mRNA	6635	6930	2	+	.	ID=tr35334;transcript_id=tr35334
NC_006853.1	LoRTIA	mRNA	6635	7152	1	+	.	ID=tr35335;transcript_id=tr35335
NC_006853.1	LoRTIA	mRNA	6635	7304	22	+	.	ID=tr35332;transcript_id=tr35332
NC_006853.1	LoRTIA	mRNA	6635	8060	1	+	.	ID=tr35333;transcript_id=tr35333
NC_006853.1	LoRTIA	mRNA	6749	6930	1	+	.	ID=tr35338;transcript_id=tr35338
NC_006853.1	LoRTIA	mRNA	6749	7059	1	+	.	ID=tr35337;transcript_id=tr35337
NC_006853.1	LoRTIA	mRNA	6749	7304	28	+	.	ID=tr35336;transcript_id=tr35336
NC_006853.1	LoRTIA	mRNA	6836	7165	1	+	.	ID=tr35341;transcript_id=tr35341
NC_006853.1	LoRTIA	mRNA	6836	7253	1	+	.	ID=tr35340;transcript_id=tr35340
NC_006853.1	LoRTIA	mRNA	6836	7304	24	+	.	ID=tr35339;transcript_id=tr35339
NC_006853.1	LoRTIA	mRNA	6857	6991	1	+	.	ID=tr35343;transcript_id=tr35343
NC_006853.1	LoRTIA	mRNA	6857	7304	10	+	.	ID=tr35342;transcript_id=tr35342
NC_006853.1	LoRTIA	mRNA	6890	7304	4	+	.	ID=tr35344;transcript_id=tr35344
NC_006853.1	LoRTIA	mRNA	6980	7304	9	+	.	ID=tr35345;transcript_id=tr35345
NC_006853.1	LoRTIA	mRNA	7305	8060	4	+	.	ID=tr35346;transcript_id=tr35346
NC_006853.1	LoRTIA	mRNA	7374	7754	1	+	.	ID=tr35348;transcript_id=tr35348
NC_006853.1	LoRTIA	mRNA	7374	8060	112	+	.	ID=tr35347;transcript_id=tr35347
NC_006853.1	LoRTIA	mRNA	7422	8060	18	+	.	ID=tr35349;transcript_id=tr35349
NC_006853.1	LoRTIA	mRNA	7512	8060	8	+	.	ID=tr35350;transcript_id=tr35350
NC_006853.1	LoRTIA	mRNA	7545	8060	21	+	.	ID=tr35351;transcript_id=tr35351
NC_006853.1	LoRTIA	mRNA	7635	8060	21	+	.	ID=tr35352;transcript_id=tr35352
NC_006853.1	LoRTIA	mRNA	7706	8060	26	+	.	ID=tr35353;transcript_id=tr35353
NC_006853.1	LoRTIA	mRNA	7782	8060	7	+	.	ID=tr35354;transcript_id=tr35354
NC_006853.1	LoRTIA	mRNA	7878	8060	21	+	.	ID=tr35355;transcript_id=tr35355
NC_006853.1	LoRTIA	mRNA	8061	8970	1	+	.	ID=tr35356;transcript_id=tr35356
NC_006853.1	LoRTIA	mRNA	8129	8371	2	+	.	ID=tr35358;transcript_id=tr35358
NC_006853.1	LoRTIA	mRNA	8129	8970	35	+	.	ID=tr35357;transcript_id=tr35357
NC_006853.1	LoRTIA	mRNA	8129	9754	8	+	.	ID=tr35359;transcript_id=tr35359
NC_006853.1	LoRTIA	mRNA	8282	8970	22	+	.	ID=tr35360;transcript_id=tr35360
NC_006853.1	LoRTIA	mRNA	8282	9754	2	+	.	ID=tr35361;transcript_id=tr35361
NC_006853.1	LoRTIA	mRNA	8335	8970	8	+	.	ID=tr35362;transcript_id=tr35362
NC_006853.1	LoRTIA	mRNA	8482	8970	22	+	.	ID=tr35363;transcript_id=tr35363
NC_006853.1	LoRTIA	mRNA	8482	9458	1	+	.	ID=tr35365;transcript_id=tr35365
NC_006853.1	LoRTIA	mRNA	8482	9754	4	+	.	ID=tr35364;transcript_id=tr35364
NC_006853.1	LoRTIA	mRNA	8683	8970	6	+	.	ID=tr35366;transcript_id=tr35366
NC_006853.1	LoRTIA	mRNA	8683	9754	1	+	.	ID=tr35367;transcript_id=tr35367
NC_006853.1	LoRTIA	mRNA	8765	8970	7	+	.	ID=tr35368;transcript_id=tr35368
NC_006853.1	LoRTIA	mRNA	8765	9392	1	+	.	ID=tr35369;transcript_id=tr35369
NC_006853.1	LoRTIA	mRNA	8765	9458	1	+	.	ID=tr35371;transcript_id=tr35371
NC_006853.1	LoRTIA	mRNA	8765	9754	2	+	.	ID=tr35370;transcript_id=tr35370
NC_006853.1	LoRTIA	mRNA	8812	8970	17	+	.	ID=tr35372;transcript_id=tr35372
NC_006853.1	LoRTIA	mRNA	8812	9754	4	+	.	ID=tr35373;transcript_id=tr35373
NC_006853.1	LoRTIA	mRNA	8865	8970	1	+	.	ID=tr35374;transcript_id=tr35374
NC_006853.1	LoRTIA	mRNA	8970	9275	1	+	.	ID=tr35376;transcript_id=tr35376
NC_006853.1	LoRTIA	mRNA	8970	9754	100	+	.	ID=tr35375;transcript_id=tr35375
NC_006853.1	LoRTIA	mRNA	9027	9129	1	+	.	ID=tr35379;transcript_id=tr35379
NC_006853.1	LoRTIA	mRNA	9027	9275	1	+	.	ID=tr35377;transcript_id=tr35377
NC_006853.1	LoRTIA	mRNA	9027	9754	9	+	.	ID=tr35378;transcript_id=tr35378
NC_006853.1	LoRTIA	mRNA	9105	9754	14	+	.	ID=tr35380;transcript_id=tr35380
NC_006853.1	LoRTIA	mRNA	9157	9754	28	+	.	ID=tr35381;transcript_id=tr35381
NC_006853.1	LoRTIA	mRNA	9213	9754	34	+	.	ID=tr35382;transcript_id=tr35382
NC_006853.1	LoRTIA	mRNA	9313	9754	1	+	.	ID=tr35383;transcript_id=tr35383
NC_006853.1	LoRTIA	mRNA	9326	9754	2	+	.	ID=tr35384;transcript_id=tr35384
NC_006853.1	LoRTIA	mRNA	9354	9754	6	+	.	ID=tr35385;transcript_id=tr35385
NC_006853.1	LoRTIA	mRNA	9390	9500	1	+	.	ID=tr35386;transcript_id=tr35386
NC_006853.1	LoRTIA	mRNA	9390	9754	18	+	.	ID=tr35387;transcript_id=tr35387
NC_006853.1	LoRTIA	mRNA	9429	9725	1	+	.	ID=tr35389;transcript_id=tr35389
NC_006853.1	LoRTIA	mRNA	9429	9754	50	+	.	ID=tr35388;transcript_id=tr35388
NC_006853.1	LoRTIA	mRNA	9446	9754	62	+	.	ID=tr35390;transcript_id=tr35390
NC_006853.1	LoRTIA	mRNA	9516	9754	10	+	.	ID=tr35391;transcript_id=tr35391
NC_006853.1	LoRTIA	mRNA	9540	9754	106	+	.	ID=tr35392;transcript_id=tr35392
NC_006853.1	LoRTIA	mRNA	9572	9754	43	+	.	ID=tr35393;transcript_id=tr35393
NC_006853.1	LoRTIA	mRNA	9823	10169	1	+	.	ID=tr35394;transcript_id=tr35394
NC_006853.1	LoRTIA	mRNA	9874	10169	2	+	.	ID=tr35395;transcript_id=tr35395
NC_006853.1	LoRTIA	mRNA	9940	10169	13	+	.	ID=tr35396;transcript_id=tr35396
NC_006853.1	LoRTIA	mRNA	9955	10169	9	+	.	ID=tr35397;transcript_id=tr35397
NC_006853.1	LoRTIA	mRNA	10239	11906	14	+	.	ID=tr35398;transcript_id=tr35398
NC_006853.1	LoRTIA	mRNA	10304	11906	6	+	.	ID=tr35399;transcript_id=tr35399
NC_006853.1	LoRTIA	mRNA	10867	11906	6	+	.	ID=tr35400;transcript_id=tr35400
NC_006853.1	LoRTIA	mRNA	11368	11906	9	+	.	ID=tr35401;transcript_id=tr35401
NC_006853.1	LoRTIA	mRNA	11459	11906	15	+	.	ID=tr35402;transcript_id=tr35402
NC_006853.1	LoRTIA	mRNA	11657	11906	4	+	.	ID=tr35403;transcript_id=tr35403
NC_006853.1	LoRTIA	mRNA	11717	11906	18	+	.	ID=tr35404;transcript_id=tr35404
NC_006853.1	LoRTIA	mRNA	11775	11906	11	+	.	ID=tr35405;transcript_id=tr35405
NC_006853.1	LoRTIA	mRNA	11907	12038	2	+	.	ID=tr35406;transcript_id=tr35406
NC_006853.1	LoRTIA	mRNA	12541	14514	1	+	.	ID=tr35407;transcript_id=tr35407
NC_006853.1	LoRTIA	mRNA	12586	14254	1	+	.	ID=tr35408;transcript_id=tr35408
NC_006853.1	LoRTIA	mRNA	12763	14412	1	+	.	ID=tr35409;transcript_id=tr35409
NC_006853.1	LoRTIA	mRNA	13439	13744	1	+	.	ID=tr35410;transcript_id=tr35410
NC_006853.1	LoRTIA	mRNA	13687	14514	1	+	.	ID=tr35411;transcript_id=tr35411
NC_006853.1	LoRTIA	mRNA	14514	15114	1	+	.	ID=tr35413;transcript_id=tr35413
NC_006853.1	LoRTIA	mRNA	14514	15656	7	+	.	ID=tr35412;transcript_id=tr35412
NC_006853.1	LoRTIA	mRNA	14624	15114	1	+	.	ID=tr35415;transcript_id=tr35415
NC_006853.1	LoRTIA	mRNA	14624	15656	17	+	.	ID=tr35414;transcript_id=tr35414
NC_006853.1	LoRTIA	mRNA	14827	15656	2	+	.	ID=tr35416;transcript_id=tr35416
NC_006853.1	LoRTIA	mRNA	14859	15656	21	+	.	ID=tr35417;transcript_id=tr35417
NC_006853.1	LoRTIA	mRNA	14919	15154	1	+	.	ID=tr35419;transcript_id=tr35419
NC_006853.1	LoRTIA	mRNA	14919	15656	8	+	.	ID=tr35418;transcript_id=tr35418
NC_006853.1	LoRTIA	mRNA	15012	15656	9	+	.	ID=tr35420;transcript_id=tr35420
NC_006853.1	LoRTIA	mRNA	15153	15429	1	+	.	ID=tr35422;transcript_id=tr35422
NC_006853.1	LoRTIA	mRNA	15153	15623	1	+	.	ID=tr35423;transcript_id=tr35423
NC_006853.1	LoRTIA	mRNA	15153	15656	3	+	.	ID=tr35421;transcript_id=tr35421
NC_006853.1	LoRTIA	mRNA	15194	15656	10	+	.	ID=tr35424;transcript_id=tr35424
NC_006853.1	LoRTIA	mRNA	15358	15656	4	+	.	ID=tr35425;transcript_id=tr35425
NC_006853.1	LoRTIA	mRNA	15528	15656	12	+	.	ID=tr35426;transcript_id=tr35426
NC_006853.1	LoRTIA	mRNA	15728	15957	4	+	.	ID=tr35429;transcript_id=tr35429
NC_006853.1	LoRTIA	mRNA	15728	15979	4	+	.	ID=tr35430;transcript_id=tr35430
NC_006853.1	LoRTIA	mRNA	15728	15992	3	+	.	ID=tr35427;transcript_id=tr35427
NC_006853.1	LoRTIA	mRNA	15728	16003	2	+	.	ID=tr35432;transcript_id=tr35432
NC_006853.1	LoRTIA	mRNA	15728	16020	6	+	.	ID=tr35428;transcript_id=tr35428
NC_006853.1	LoRTIA	mRNA	15728	16097	1	+	.	ID=tr35431;transcript_id=tr35431
NC_006853.1	LoRTIA	mRNA	15728	16335	1	+	.	ID=tr35433;transcript_id=tr35433
NC_037328.1	LoRTIA	exon	990881	991189	2	+	.	ID=id1;Parent=tr1;transcript_id=tr1
NC_037328.1	LoRTIA	mRNA	990881	1002224	2	+	.	ID=tr1;transcript_id=tr1
NC_037328.1	LoRTIA	exon	991023	991189	106	+	.	ID=id5;Parent=tr2;transcript_id=tr2
NC_037328.1	LoRTIA	exon	991023	991189	4	+	.	ID=id9;Parent=tr3;transcript_id=tr3
NC_037328.1	LoRTIA	exon	991023	991189	1	+	.	ID=id13;Parent=tr4;transcript_id=tr4
NC_037328.1	LoRTIA	mRNA	991023	1001651	4	+	.	ID=tr3;transcript_id=tr3
NC_037328.1	LoRTIA	mRNA	991023	1002224	106	+	.	ID=tr2;transcript_id=tr2
NC_037328.1	LoRTIA	mRNA	991023	1002224	1	+	.	ID=tr4;transcript_id=tr4
NC_037328.1	LoRTIA	exon	994379	994552	2	+	.	ID=id2;Parent=tr1;transcript_id=tr1
NC_037328.1	LoRTIA	exon	994379	994552	106	+	.	ID=id6;Parent=tr2;transcript_id=tr2
NC_037328.1	LoRTIA	exon	994379	994552	4	+	.	ID=id10;Parent=tr3;transcript_id=tr3
NC_037328.1	LoRTIA	exon	994379	994552	1	+	.	ID=id14;Parent=tr4;transcript_id=tr4
NC_037328.1	LoRTIA	exon	997109	997268	2	+	.	ID=id3;Parent=tr1;transcript_id=tr1
NC_037328.1	LoRTIA	exon	997109	997268	106	+	.	ID=id7;Parent=tr2;transcript_id=tr2
NC_037328.1	LoRTIA	exon	997109	997268	4	+	.	ID=id11;Parent=tr3;transcript_id=tr3
NC_037328.1	LoRTIA	exon	997109	1002224	1	+	.	ID=id15;Parent=tr4;transcript_id=tr4
NC_037328.1	LoRTIA	exon	1000452	1001651	4	+	.	ID=id12;Parent=tr3;transcript_id=tr3
NC_037328.1	LoRTIA	exon	1000452	1002224	2	+	.	ID=id4;Parent=tr1;transcript_id=tr1
NC_037328.1	LoRTIA	exon	1000452	1002224	106	+	.	ID=id8;Parent=tr2;transcript_id=tr2
NC_037328.1	LoRTIA	exon	1102880	1103061	6	-	.	ID=id16;Parent=tr5;transcript_id=tr5
NC_037328.1	LoRTIA	mRNA	1102880	1118312	6	-	.	ID=tr5;transcript_id=tr5
NC_037328.1	LoRTIA	exon	1105543	1105720	6	-	.	ID=id17;Parent=tr5;transcript_id=tr5
NC_037328.1	LoRTIA	exon	1112103	1112201	6	-	.	ID=id18;Parent=tr5;transcript_id=tr5
NC_037328.1	LoRTIA	exon	1118251	1118312	6	-	.	ID=id19;Parent=tr5;transcript_id=tr5
NC_037328.1	LoRTIA	exon	1390798	1391377	43	-	.	ID=id20;Parent=tr6;transcript_id=tr6
NC_037328.1	LoRTIA	exon	1390798	1391377	1	-	.	ID=id23;Parent=tr7;transcript_id=tr7
NC_037328.1	LoRTIA	mRNA	1390798	1455164	43	-	.	ID=tr6;transcript_id=tr6
NC_037328.1	LoRTIA	mRNA	1390798	1455164	1	-	.	ID=tr7;transcript_id=tr7
NC_037328.1	LoRTIA	exon	1390815	1391377	488	-	.	ID=id25;Parent=tr8;transcript_id=tr8
NC_037328.1	LoRTIA	exon	1390815	1391377	14	-	.	ID=id28;Parent=tr9;transcript_id=tr9
NC_037328.1	LoRTIA	exon	1390815	1391377	2	-	.	ID=id30;Parent=tr10;transcript_id=tr10
NC_037328.1	LoRTIA	mRNA	1390815	1455164	488	-	.	ID=tr8;transcript_id=tr8
NC_037328.1	LoRTIA	mRNA	1390815	1455164	14	-	.	ID=tr9;transcript_id=tr9
NC_037328.1	LoRTIA	mRNA	1390815	1455164	2	-	.	ID=tr10;transcript_id=tr10
NC_037328.1	LoRTIA	exon	1391260	1391377	1	-	.	ID=id34;Parent=tr11;transcript_id=tr11
NC_037328.1	LoRTIA	mRNA	1391260	1455164	1	-	.	ID=tr11;transcript_id=tr11
NC_037328.1	LoRTIA	exon	1407057	1407196	43	-	.	ID=id21;Parent=tr6;transcript_id=tr6
NC_037328.1	LoRTIA	exon	1407057	1407196	488	-	.	ID=id26;Parent=tr8;transcript_id=tr8
NC_037328.1	LoRTIA	exon	1407057	1407196	2	-	.	ID=id31;Parent=tr10;transcript_id=tr10
NC_037328.1	LoRTIA	exon	1407057	1407196	1	-	.	ID=id35;Parent=tr11;transcript_id=tr11
NC_037328.1	LoRTIA	exon	1407440	1407690	2	-	.	ID=id32;Parent=tr10;transcript_id=tr10
NC_037328.1	LoRTIA	exon	1454981	1455164	43	-	.	ID=id22;Parent=tr6;transcript_id=tr6
NC_037328.1	LoRTIA	exon	1454981	1455164	1	-	.	ID=id24;Parent=tr7;transcript_id=tr7
NC_037328.1	LoRTIA	exon	1454981	1455164	488	-	.	ID=id27;Parent=tr8;transcript_id=tr8
NC_037328.1	LoRTIA	exon	1454981	1455164	14	-	.	ID=id29;Parent=tr9;transcript_id=tr9
NC_037328.1	LoRTIA	exon	1454981	1455164	2	-	.	ID=id33;Parent=tr10;transcript_id=tr10
NC_037328.1	LoRTIA	exon	1454981	1455164	1	-	.	ID=id36;Parent=tr11;transcript_id=tr11
NC_037328.1	LoRTIA	exon	1643682	1643745	104	+	.	ID=id37;Parent=tr12;transcript_id=tr12
NC_037328.1	LoRTIA	exon	1643682	1643745	3	+	.	ID=id44;Parent=tr13;transcript_id=tr13
NC_037328.1	LoRTIA	exon	1643682	1643745	15	+	.	ID=id50;Parent=tr14;transcript_id=tr14
NC_037328.1	LoRTIA	mRNA	1643682	1651036	104	+	.	ID=tr12;transcript_id=tr12
NC_037328.1	LoRTIA	mRNA	1643682	1651036	3	+	.	ID=tr13;transcript_id=tr13
NC_037328.1	LoRTIA	mRNA	1643682	1651036	15	+	.	ID=tr14;transcript_id=tr14
NC_037328.1	LoRTIA	exon	1645082	1645132	104	+	.	ID=id38;Parent=tr12;transcript_id=tr12
NC_037328.1	LoRTIA	exon	1645082	1645132	3	+	.	ID=id45;Parent=tr13;transcript_id=tr13
NC_037328.1	LoRTIA	exon	1645082	1646189	15	+	.	ID=id51;Parent=tr14;transcript_id=tr14
NC_037328.1	LoRTIA	exon	1646079	1646189	104	+	.	ID=id39;Parent=tr12;transcript_id=tr12
NC_037328.1	LoRTIA	exon	1646079	1646189	3	+	.	ID=id46;Parent=tr13;transcript_id=tr13
NC_037328.1	LoRTIA	exon	1648343	1648472	104	+	.	ID=id40;Parent=tr12;transcript_id=tr12
NC_037328.1	LoRTIA	exon	1648343	1648472	15	+	.	ID=id52;Parent=tr14;transcript_id=tr14
NC_037328.1	LoRTIA	exon	1648343	1649267	3	+	.	ID=id47;Parent=tr13;transcript_id=tr13
NC_037328.1	LoRTIA	exon	1649155	1649267	104	+	.	ID=id41;Parent=tr12;transcript_id=tr12
NC_037328.1	LoRTIA	exon	1649155	1649267	15	+	.	ID=id53;Parent=tr14;transcript_id=tr14
NC_037328.1	LoRTIA	exon	1650493	1650579	104	+	.	ID=id42;Parent=tr12;transcript_id=tr12
NC_037328.1	LoRTIA	exon	1650493	1650579	3	+	.	ID=id48;Parent=tr13;transcript_id=tr13
NC_037328.1	LoRTIA	exon	1650493	1650579	15	+	.	ID=id54;Parent=tr14;transcript_id=tr14
NC_037328.1	LoRTIA	exon	1650857	1651036	104	+	.	ID=id43;Parent=tr12;transcript_id=tr12
NC_037328.1	LoRTIA	exon	1650857	1651036	3	+	.	ID=id49;Parent=tr13;transcript_id=tr13
NC_037328.1	LoRTIA	exon	1650857	1651036	15	+	.	ID=id55;Parent=tr14;transcript_id=tr14
NC_037328.1	LoRTIA	exon	1909581	1909641	2	+	.	ID=id56;Parent=tr15;transcript_id=tr15
NC_037328.1	LoRTIA	mRNA	1909581	1939927	2	+	.	ID=tr15;transcript_id=tr15
NC_037328.1	LoRTIA	exon	1918309	1918380	2	+	.	ID=id57;Parent=tr15;transcript_id=tr15
NC_037328.1	LoRTIA	exon	1919951	1920028	2	+	.	ID=id58;Parent=tr15;transcript_id=tr15
NC_037328.1	LoRTIA	exon	1920757	1920829	2	+	.	ID=id59;Parent=tr15;transcript_id=tr15
NC_037328.1	LoRTIA	exon	1922870	1922914	2	+	.	ID=id60;Parent=tr15;transcript_id=tr15
NC_037328.1	LoRTIA	exon	1924593	1924661	2	+	.	ID=id61;Parent=tr15;transcript_id=tr15
NC_037328.1	LoRTIA	mRNA	1930976	1931284	1	+	.	ID=tr16;transcript_id=tr16
NC_037328.1	LoRTIA	exon	1933205	1933338	2	+	.	ID=id62;Parent=tr15;transcript_id=tr15
NC_037328.1	LoRTIA	exon	1934465	1934576	2	+	.	ID=id63;Parent=tr15;transcript_id=tr15
NC_037328.1	LoRTIA	exon	1936833	1936931	2	+	.	ID=id64;Parent=tr15;transcript_id=tr15
NC_037328.1	LoRTIA	exon	1938587	1938708	2	+	.	ID=id65;Parent=tr15;transcript_id=tr15
NC_037328.1	LoRTIA	exon	1939737	1939927	2	+	.	ID=id66;Parent=tr15;transcript_id=tr15
NC_037328.1	LoRTIA	exon	1986084	1986148	1	+	.	ID=id67;Parent=tr17;transcript_id=tr17
NC_037328.1	LoRTIA	exon	1986084	1986148	1	+	.	ID=id88;Parent=tr18;transcript_id=tr18
NC_037328.1	LoRTIA	exon	1986084	1986148	2	+	.	ID=id98;Parent=tr19;transcript_id=tr19
NC_037328.1	LoRTIA	exon	1986084	1986148	2	+	.	ID=id108;Parent=tr20;transcript_id=tr20
NC_037328.1	LoRTIA	exon	1986084	1986148	1	+	.	ID=id119;Parent=tr21;transcript_id=tr21
NC_037328.1	LoRTIA	exon	1986084	1986148	1	+	.	ID=id141;Parent=tr22;transcript_id=tr22
NC_037328.1	LoRTIA	mRNA	1986084	2001676	1	+	.	ID=tr18;transcript_id=tr18
NC_037328.1	LoRTIA	mRNA	1986084	2001676	2	+	.	ID=tr19;transcript_id=tr19
NC_037328.1	LoRTIA	mRNA	1986084	2001676	2	+	.	ID=tr20;transcript_id=tr20
NC_037328.1	LoRTIA	mRNA	1986084	2001676	1	+	.	ID=tr22;transcript_id=tr22
NC_037328.1	LoRTIA	mRNA	1986084	2012387	1	+	.	ID=tr17;transcript_id=tr17
NC_037328.1	LoRTIA	mRNA	1986084	2012387	1	+	.	ID=tr21;transcript_id=tr21
NC_037328.1	LoRTIA	exon	1988833	1989018	1	+	.	ID=id68;Parent=tr17;transcript_id=tr17
NC_037328.1	LoRTIA	exon	1988833	1989018	1	+	.	ID=id89;Parent=tr18;transcript_id=tr18
NC_037328.1	LoRTIA	exon	1988833	1989018	2	+	.	ID=id99;Parent=tr19;transcript_id=tr19
NC_037328.1	LoRTIA	exon	1988833	1989018	2	+	.	ID=id109;Parent=tr20;transcript_id=tr20
NC_037328.1	LoRTIA	exon	1988833	1989018	1	+	.	ID=id120;Parent=tr21;transcript_id=tr21
NC_037328.1	LoRTIA	exon	1988833	1989018	1	+	.	ID=id142;Parent=tr22;transcript_id=tr22
NC_037328.1	LoRTIA	exon	1990101	1990196	1	+	.	ID=id69;Parent=tr17;transcript_id=tr17
NC_037328.1	LoRTIA	exon	1990101	1990196	1	+	.	ID=id90;Parent=tr18;transcript_id=tr18
NC_037328.1	LoRTIA	exon	1990101	1990196	2	+	.	ID=id100;Parent=tr19;transcript_id=tr19
NC_037328.1	LoRTIA	exon	1990101	1990196	2	+	.	ID=id110;Parent=tr20;transcript_id=tr20
NC_037328.1	LoRTIA	exon	1990101	1990196	1	+	.	ID=id121;Parent=tr21;transcript_id=tr21
NC_037328.1	LoRTIA	exon	1990101	1990196	1	+	.	ID=id143;Parent=tr22;transcript_id=tr22
NC_037328.1	LoRTIA	exon	1990674	1990848	1	+	.	ID=id70;Parent=tr17;transcript_id=tr17
NC_037328.1	LoRTIA	exon	1990674	1990848	1	+	.	ID=id91;Parent=tr18;transcript_id=tr18
NC_037328.1	LoRTIA	exon	1990674	1990848	2	+	.	ID=id101;Parent=tr19;transcript_id=tr19
NC_037328.1	LoRTIA	exon	1990674	1990848	2	+	.	ID=id111;Parent=tr20;transcript_id=tr20
NC_037328.1	LoRTIA	exon	1990674	1990848	1	+	.	ID=id122;Parent=tr21;transcript_id=tr21
NC_037328.1	LoRTIA	exon	1990674	1990848	1	+	.	ID=id144;Parent=tr22;transcript_id=tr22
NC_037328.1	LoRTIA	exon	1994093	1994204	1	+	.	ID=id71;Parent=tr17;transcript_id=tr17
NC_037328.1	LoRTIA	exon	1994093	1994204	2	+	.	ID=id102;Parent=tr19;transcript_id=tr19
NC_037328.1	LoRTIA	exon	1994093	1994204	2	+	.	ID=id112;Parent=tr20;transcript_id=tr20
NC_037328.1	LoRTIA	exon	1994093	1994204	1	+	.	ID=id123;Parent=tr21;transcript_id=tr21
NC_037328.1	LoRTIA	exon	1994093	1994204	1	+	.	ID=id145;Parent=tr22;transcript_id=tr22
NC_037328.1	LoRTIA	exon	1994093	1995242	1	+	.	ID=id92;Parent=tr18;transcript_id=tr18
NC_037328.1	LoRTIA	exon	1995174	1995242	1	+	.	ID=id72;Parent=tr17;transcript_id=tr17
NC_037328.1	LoRTIA	exon	1995174	1995242	2	+	.	ID=id103;Parent=tr19;transcript_id=tr19
NC_037328.1	LoRTIA	exon	1995174	1995242	2	+	.	ID=id113;Parent=tr20;transcript_id=tr20
NC_037328.1	LoRTIA	exon	1995174	1995242	1	+	.	ID=id124;Parent=tr21;transcript_id=tr21
NC_037328.1	LoRTIA	exon	1995174	1995242	1	+	.	ID=id146;Parent=tr22;transcript_id=tr22
NC_037328.1	LoRTIA	exon	1995745	1995870	1	+	.	ID=id73;Parent=tr17;transcript_id=tr17
NC_037328.1	LoRTIA	exon	1995745	1995870	1	+	.	ID=id93;Parent=tr18;transcript_id=tr18
NC_037328.1	LoRTIA	exon	1995745	1995870	2	+	.	ID=id104;Parent=tr19;transcript_id=tr19
NC_037328.1	LoRTIA	exon	1995745	1995870	2	+	.	ID=id114;Parent=tr20;transcript_id=tr20
NC_037328.1	LoRTIA	exon	1995745	1995870	1	+	.	ID=id125;Parent=tr21;transcript_id=tr21
NC_037328.1	LoRTIA	exon	1995745	1995870	1	+	.	ID=id147;Parent=tr22;transcript_id=tr22
NC_037328.1	LoRTIA	exon	1996948	1997035	1	+	.	ID=id74;Parent=tr17;transcript_id=tr17
NC_037328.1	LoRTIA	exon	1996948	1997035	1	+	.	ID=id94;Parent=tr18;transcript_id=tr18
NC_037328.1	LoRTIA	exon	1996948	1997035	2	+	.	ID=id105;Parent=tr19;transcript_id=tr19
NC_037328.1	LoRTIA	exon	1996948	1997035	2	+	.	ID=id115;Parent=tr20;transcript_id=tr20
NC_037328.1	LoRTIA	exon	1996948	1997035	1	+	.	ID=id126;Parent=tr21;transcript_id=tr21
NC_037328.1	LoRTIA	exon	1996948	1997610	1	+	.	ID=id148;Parent=tr22;transcript_id=tr22
NC_037328.1	LoRTIA	exon	1997525	1997610	1	+	.	ID=id75;Parent=tr17;transcript_id=tr17
NC_037328.1	LoRTIA	exon	1997525	1997610	1	+	.	ID=id95;Parent=tr18;transcript_id=tr18
NC_037328.1	LoRTIA	exon	1997525	1997610	2	+	.	ID=id116;Parent=tr20;transcript_id=tr20
NC_037328.1	LoRTIA	exon	1997525	1997610	1	+	.	ID=id127;Parent=tr21;transcript_id=tr21
NC_037328.1	LoRTIA	exon	1997525	1997943	2	+	.	ID=id106;Parent=tr19;transcript_id=tr19
NC_037328.1	LoRTIA	exon	1997775	1997943	1	+	.	ID=id76;Parent=tr17;transcript_id=tr17
NC_037328.1	LoRTIA	exon	1997775	1997943	1	+	.	ID=id96;Parent=tr18;transcript_id=tr18
NC_037328.1	LoRTIA	exon	1997775	1997943	2	+	.	ID=id117;Parent=tr20;transcript_id=tr20
NC_037328.1	LoRTIA	exon	1997775	1997943	1	+	.	ID=id128;Parent=tr21;transcript_id=tr21
NC_037328.1	LoRTIA	exon	1997775	1997943	1	+	.	ID=id149;Parent=tr22;transcript_id=tr22
NC_037328.1	LoRTIA	exon	2000916	2001147	1	+	.	ID=id77;Parent=tr17;transcript_id=tr17
NC_037328.1	LoRTIA	exon	2000916	2001147	1	+	.	ID=id129;Parent=tr21;transcript_id=tr21
NC_037328.1	LoRTIA	exon	2000916	2001676	1	+	.	ID=id97;Parent=tr18;transcript_id=tr18
NC_037328.1	LoRTIA	exon	2000916	2001676	2	+	.	ID=id107;Parent=tr19;transcript_id=tr19
NC_037328.1	LoRTIA	exon	2000916	2001676	2	+	.	ID=id118;Parent=tr20;transcript_id=tr20
NC_037328.1	LoRTIA	exon	2000916	2001676	1	+	.	ID=id150;Parent=tr22;transcript_id=tr22
NC_037328.1	LoRTIA	exon	2003027	2003121	1	+	.	ID=id130;Parent=tr21;transcript_id=tr21
NC_037328.1	LoRTIA	exon	2003027	2003525	1	+	.	ID=id78;Parent=tr17;transcript_id=tr17
NC_037328.1	LoRTIA	exon	2003416	2003525	1	+	.	ID=id131;Parent=tr21;transcript_id=tr21
NC_037328.1	LoRTIA	exon	2003868	2004066	1	+	.	ID=id79;Parent=tr17;transcript_id=tr17
NC_037328.1	LoRTIA	exon	2003868	2004066	1	+	.	ID=id132;Parent=tr21;transcript_id=tr21
NC_037328.1	LoRTIA	exon	2005109	2005360	1	+	.	ID=id80;Parent=tr17;transcript_id=tr17
NC_037328.1	LoRTIA	exon	2005109	2005360	1	+	.	ID=id133;Parent=tr21;transcript_id=tr21
NC_037328.1	LoRTIA	exon	2005653	2005805	1	+	.	ID=id81;Parent=tr17;transcript_id=tr17
NC_037328.1	LoRTIA	exon	2005653	2005805	1	+	.	ID=id134;Parent=tr21;transcript_id=tr21
NC_037328.1	LoRTIA	exon	2007809	2008015	1	+	.	ID=id82;Parent=tr17;transcript_id=tr17
NC_037328.1	LoRTIA	exon	2007809	2008015	1	+	.	ID=id135;Parent=tr21;transcript_id=tr21
NC_037328.1	LoRTIA	exon	2009101	2009238	1	+	.	ID=id83;Parent=tr17;transcript_id=tr17
NC_037328.1	LoRTIA	exon	2009101	2009238	1	+	.	ID=id136;Parent=tr21;transcript_id=tr21
NC_037328.1	LoRTIA	exon	2010232	2010362	1	+	.	ID=id84;Parent=tr17;transcript_id=tr17
NC_037328.1	LoRTIA	exon	2010232	2010362	1	+	.	ID=id137;Parent=tr21;transcript_id=tr21
NC_037328.1	LoRTIA	exon	2010604	2010745	1	+	.	ID=id85;Parent=tr17;transcript_id=tr17
NC_037328.1	LoRTIA	exon	2010604	2010745	1	+	.	ID=id138;Parent=tr21;transcript_id=tr21
NC_037328.1	LoRTIA	exon	2011403	2011518	1	+	.	ID=id86;Parent=tr17;transcript_id=tr17
NC_037328.1	LoRTIA	exon	2011403	2011518	1	+	.	ID=id139;Parent=tr21;transcript_id=tr21
NC_037328.1	LoRTIA	exon	2011601	2012387	1	+	.	ID=id87;Parent=tr17;transcript_id=tr17
NC_037328.1	LoRTIA	exon	2011601	2012387	1	+	.	ID=id140;Parent=tr21;transcript_id=tr21
NC_037328.1	LoRTIA	exon	2046697	2046833	4	+	.	ID=id151;Parent=tr23;transcript_id=tr23
NC_037328.1	LoRTIA	mRNA	2046697	2083568	4	+	.	ID=tr23;transcript_id=tr23
NC_037328.1	LoRTIA	exon	2065163	2065302	4	+	.	ID=id152;Parent=tr23;transcript_id=tr23
NC_037328.1	LoRTIA	exon	2067275	2067387	4	+	.	ID=id153;Parent=tr23;transcript_id=tr23
NC_037328.1	LoRTIA	exon	2068672	2068739	4	+	.	ID=id154;Parent=tr23;transcript_id=tr23
NC_037328.1	LoRTIA	exon	2075724	2075816	4	+	.	ID=id155;Parent=tr23;transcript_id=tr23
NC_037328.1	LoRTIA	exon	2078592	2078649	4	+	.	ID=id156;Parent=tr23;transcript_id=tr23
NC_037328.1	LoRTIA	exon	2082091	2083568	4	+	.	ID=id157;Parent=tr23;transcript_id=tr23
NC_037328.1	LoRTIA	exon	2285474	2286479	1	-	.	ID=id158;Parent=tr24;transcript_id=tr24
NC_037328.1	LoRTIA	exon	2285474	2286479	1	-	.	ID=id166;Parent=tr25;transcript_id=tr25
NC_037328.1	LoRTIA	mRNA	2285474	2314124	1	-	.	ID=tr24;transcript_id=tr24
NC_037328.1	LoRTIA	mRNA	2285474	2314124	1	-	.	ID=tr25;transcript_id=tr25
NC_037328.1	LoRTIA	exon	2287258	2287314	1	-	.	ID=id159;Parent=tr24;transcript_id=tr24
NC_037328.1	LoRTIA	exon	2292416	2292573	1	-	.	ID=id160;Parent=tr24;transcript_id=tr24
NC_037328.1	LoRTIA	exon	2292416	2292573	1	-	.	ID=id167;Parent=tr25;transcript_id=tr25
NC_037328.1	LoRTIA	exon	2299567	2299879	2	-	.	ID=id173;Parent=tr26;transcript_id=tr26
NC_037328.1	LoRTIA	mRNA	2299567	2314124	2	-	.	ID=tr26;transcript_id=tr26
NC_037328.1	LoRTIA	exon	2300005	2300152	1	-	.	ID=id161;Parent=tr24;transcript_id=tr24
NC_037328.1	LoRTIA	exon	2300005	2300152	1	-	.	ID=id168;Parent=tr25;transcript_id=tr25
NC_037328.1	LoRTIA	exon	2300005	2300152	2	-	.	ID=id174;Parent=tr26;transcript_id=tr26
NC_037328.1	LoRTIA	exon	2305169	2305335	1	-	.	ID=id162;Parent=tr24;transcript_id=tr24
NC_037328.1	LoRTIA	exon	2305169	2305335	1	-	.	ID=id169;Parent=tr25;transcript_id=tr25
NC_037328.1	LoRTIA	exon	2305169	2305335	2	-	.	ID=id175;Parent=tr26;transcript_id=tr26
NC_037328.1	LoRTIA	exon	2306832	2306989	1	-	.	ID=id163;Parent=tr24;transcript_id=tr24
NC_037328.1	LoRTIA	exon	2306832	2306989	1	-	.	ID=id170;Parent=tr25;transcript_id=tr25
NC_037328.1	LoRTIA	exon	2306832	2306989	2	-	.	ID=id176;Parent=tr26;transcript_id=tr26
NC_037328.1	LoRTIA	exon	2311252	2311591	4	-	.	ID=id179;Parent=tr27;transcript_id=tr27
NC_037328.1	LoRTIA	mRNA	2311252	2314124	4	-	.	ID=tr27;transcript_id=tr27
NC_037328.1	LoRTIA	exon	2311468	2311591	1	-	.	ID=id164;Parent=tr24;transcript_id=tr24
NC_037328.1	LoRTIA	exon	2311468	2311591	1	-	.	ID=id171;Parent=tr25;transcript_id=tr25
NC_037328.1	LoRTIA	exon	2311468	2311591	2	-	.	ID=id177;Parent=tr26;transcript_id=tr26
NC_037328.1	LoRTIA	exon	2313951	2314124	1	-	.	ID=id165;Parent=tr24;transcript_id=tr24
NC_037328.1	LoRTIA	exon	2313951	2314124	1	-	.	ID=id172;Parent=tr25;transcript_id=tr25
NC_037328.1	LoRTIA	exon	2313951	2314124	2	-	.	ID=id178;Parent=tr26;transcript_id=tr26
NC_037328.1	LoRTIA	exon	2313951	2314124	4	-	.	ID=id180;Parent=tr27;transcript_id=tr27
NC_037328.1	LoRTIA	exon	2924187	2925022	6	+	.	ID=id181;Parent=tr28;transcript_id=tr28
NC_037328.1	LoRTIA	exon	2924187	2925022	1	+	.	ID=id188;Parent=tr30;transcript_id=tr30
NC_037328.1	LoRTIA	exon	2924187	2925022	2	+	.	ID=id194;Parent=tr31;transcript_id=tr31
NC_037328.1	LoRTIA	mRNA	2924187	2927467	2	+	.	ID=tr31;transcript_id=tr31
NC_037328.1	LoRTIA	mRNA	2924187	2936283	6	+	.	ID=tr28;transcript_id=tr28
NC_037328.1	LoRTIA	mRNA	2924187	2936283	1	+	.	ID=tr29;transcript_id=tr29
NC_037328.1	LoRTIA	mRNA	2924187	2936283	1	+	.	ID=tr30;transcript_id=tr30
NC_037328.1	LoRTIA	exon	2924716	2925022	11	+	.	ID=id196;Parent=tr32;transcript_id=tr32
NC_037328.1	LoRTIA	exon	2924716	2925022	3	+	.	ID=id203;Parent=tr33;transcript_id=tr33
NC_037328.1	LoRTIA	exon	2924716	2925022	1	+	.	ID=id205;Parent=tr34;transcript_id=tr34
NC_037328.1	LoRTIA	mRNA	2924716	2927467	3	+	.	ID=tr33;transcript_id=tr33
NC_037328.1	LoRTIA	mRNA	2924716	2936283	11	+	.	ID=tr32;transcript_id=tr32
NC_037328.1	LoRTIA	mRNA	2924716	2936283	1	+	.	ID=tr34;transcript_id=tr34
NC_037328.1	LoRTIA	exon	2927300	2927467	6	+	.	ID=id182;Parent=tr28;transcript_id=tr28
NC_037328.1	LoRTIA	exon	2927300	2927467	1	+	.	ID=id189;Parent=tr30;transcript_id=tr30
NC_037328.1	LoRTIA	exon	2927300	2927467	2	+	.	ID=id195;Parent=tr31;transcript_id=tr31
NC_037328.1	LoRTIA	exon	2927300	2927467	11	+	.	ID=id197;Parent=tr32;transcript_id=tr32
NC_037328.1	LoRTIA	exon	2927300	2927467	3	+	.	ID=id204;Parent=tr33;transcript_id=tr33
NC_037328.1	LoRTIA	exon	2927300	2927467	1	+	.	ID=id206;Parent=tr34;transcript_id=tr34
NC_037328.1	LoRTIA	exon	2929167	2929234	6	+	.	ID=id183;Parent=tr28;transcript_id=tr28
NC_037328.1	LoRTIA	exon	2929167	2929234	1	+	.	ID=id190;Parent=tr30;transcript_id=tr30
NC_037328.1	LoRTIA	exon	2929167	2929234	11	+	.	ID=id198;Parent=tr32;transcript_id=tr32
NC_037328.1	LoRTIA	exon	2929167	2929234	1	+	.	ID=id207;Parent=tr34;transcript_id=tr34
NC_037328.1	LoRTIA	exon	2932472	2932630	6	+	.	ID=id184;Parent=tr28;transcript_id=tr28
NC_037328.1	LoRTIA	exon	2932472	2932630	11	+	.	ID=id199;Parent=tr32;transcript_id=tr32
NC_037328.1	LoRTIA	exon	2932472	2932630	1	+	.	ID=id208;Parent=tr34;transcript_id=tr34
NC_037328.1	LoRTIA	exon	2932472	2934069	1	+	.	ID=id191;Parent=tr30;transcript_id=tr30
NC_037328.1	LoRTIA	exon	2933938	2934069	6	+	.	ID=id185;Parent=tr28;transcript_id=tr28
NC_037328.1	LoRTIA	exon	2933938	2934069	11	+	.	ID=id200;Parent=tr32;transcript_id=tr32
NC_037328.1	LoRTIA	exon	2935593	2935688	6	+	.	ID=id186;Parent=tr28;transcript_id=tr28
NC_037328.1	LoRTIA	exon	2935593	2935688	1	+	.	ID=id192;Parent=tr30;transcript_id=tr30
NC_037328.1	LoRTIA	exon	2935593	2935688	11	+	.	ID=id201;Parent=tr32;transcript_id=tr32
NC_037328.1	LoRTIA	exon	2935593	2935688	1	+	.	ID=id209;Parent=tr34;transcript_id=tr34
NC_037328.1	LoRTIA	exon	2935978	2936283	6	+	.	ID=id187;Parent=tr28;transcript_id=tr28
NC_037328.1	LoRTIA	exon	2935978	2936283	1	+	.	ID=id193;Parent=tr30;transcript_id=tr30
NC_037328.1	LoRTIA	exon	2935978	2936283	11	+	.	ID=id202;Parent=tr32;transcript_id=tr32
NC_037328.1	LoRTIA	exon	2935978	2936283	1	+	.	ID=id210;Parent=tr34;transcript_id=tr34
NC_037328.1	LoRTIA	exon	3210663	3211009	13	+	.	ID=id211;Parent=tr35;transcript_id=tr35
NC_037328.1	LoRTIA	exon	3210663	3211009	1	+	.	ID=id216;Parent=tr36;transcript_id=tr36
NC_037328.1	LoRTIA	mRNA	3210663	3222987	13	+	.	ID=tr35;transcript_id=tr35
NC_037328.1	LoRTIA	mRNA	3210663	3222987	1	+	.	ID=tr36;transcript_id=tr36
NC_037328.1	LoRTIA	exon	3213826	3213892	13	+	.	ID=id212;Parent=tr35;transcript_id=tr35
NC_037328.1	LoRTIA	exon	3213826	3213892	1	+	.	ID=id217;Parent=tr36;transcript_id=tr36
NC_037328.1	LoRTIA	exon	3218816	3218938	13	+	.	ID=id213;Parent=tr35;transcript_id=tr35
NC_037328.1	LoRTIA	exon	3218816	3218938	1	+	.	ID=id218;Parent=tr36;transcript_id=tr36
NC_037328.1	LoRTIA	exon	3221627	3221723	13	+	.	ID=id214;Parent=tr35;transcript_id=tr35
NC_037328.1	LoRTIA	exon	3222452	3222987	13	+	.	ID=id215;Parent=tr35;transcript_id=tr35
NC_037328.1	LoRTIA	exon	3222452	3222987	1	+	.	ID=id219;Parent=tr36;transcript_id=tr36
NC_037328.1	LoRTIA	exon	3824614	3825022	1	-	.	ID=id250;Parent=tr44;transcript_id=tr44
NC_037328.1	LoRTIA	exon	3824614	3825038	182	-	.	ID=id220;Parent=tr37;transcript_id=tr37
NC_037328.1	LoRTIA	exon	3824614	3825038	3	-	.	ID=id225;Parent=tr38;transcript_id=tr38
NC_037328.1	LoRTIA	exon	3824614	3825038	7	-	.	ID=id229;Parent=tr39;transcript_id=tr39
NC_037328.1	LoRTIA	exon	3824614	3825038	1	-	.	ID=id234;Parent=tr40;transcript_id=tr40
NC_037328.1	LoRTIA	exon	3824614	3825038	5	-	.	ID=id238;Parent=tr41;transcript_id=tr41
NC_037328.1	LoRTIA	exon	3824614	3825038	1	-	.	ID=id243;Parent=tr42;transcript_id=tr42
NC_037328.1	LoRTIA	exon	3824614	3825038	1	-	.	ID=id247;Parent=tr43;transcript_id=tr43
NC_037328.1	LoRTIA	mRNA	3824614	3833294	182	-	.	ID=tr37;transcript_id=tr37
NC_037328.1	LoRTIA	mRNA	3824614	3833294	3	-	.	ID=tr38;transcript_id=tr38
NC_037328.1	LoRTIA	mRNA	3824614	3833294	7	-	.	ID=tr39;transcript_id=tr39
NC_037328.1	LoRTIA	mRNA	3824614	3833294	1	-	.	ID=tr40;transcript_id=tr40
NC_037328.1	LoRTIA	mRNA	3824614	3833294	5	-	.	ID=tr41;transcript_id=tr41
NC_037328.1	LoRTIA	mRNA	3824614	3833294	1	-	.	ID=tr42;transcript_id=tr42
NC_037328.1	LoRTIA	mRNA	3824614	3833294	1	-	.	ID=tr43;transcript_id=tr43
NC_037328.1	LoRTIA	mRNA	3824614	3833294	1	-	.	ID=tr44;transcript_id=tr44
NC_037328.1	LoRTIA	exon	3824689	3825038	1	-	.	ID=id255;Parent=tr45;transcript_id=tr45
NC_037328.1	LoRTIA	mRNA	3824689	3833294	1	-	.	ID=tr45;transcript_id=tr45
NC_037328.1	LoRTIA	exon	3824711	3825038	23	-	.	ID=id260;Parent=tr46;transcript_id=tr46
NC_037328.1	LoRTIA	exon	3824711	3825038	3	-	.	ID=id265;Parent=tr47;transcript_id=tr47
NC_037328.1	LoRTIA	exon	3824711	3825038	1	-	.	ID=id270;Parent=tr48;transcript_id=tr48
NC_037328.1	LoRTIA	exon	3824711	3825038	1	-	.	ID=id275;Parent=tr49;transcript_id=tr49
NC_037328.1	LoRTIA	mRNA	3824711	3833294	23	-	.	ID=tr46;transcript_id=tr46
NC_037328.1	LoRTIA	mRNA	3824711	3833294	3	-	.	ID=tr47;transcript_id=tr47
NC_037328.1	LoRTIA	mRNA	3824711	3833294	1	-	.	ID=tr48;transcript_id=tr48
NC_037328.1	LoRTIA	mRNA	3824711	3833294	1	-	.	ID=tr49;transcript_id=tr49
NC_037328.1	LoRTIA	exon	3824727	3825038	2	-	.	ID=id279;Parent=tr50;transcript_id=tr50
NC_037328.1	LoRTIA	mRNA	3824727	3833294	2	-	.	ID=tr50;transcript_id=tr50
NC_037328.1	LoRTIA	exon	3826640	3826757	182	-	.	ID=id221;Parent=tr37;transcript_id=tr37
NC_037328.1	LoRTIA	exon	3826640	3826757	3	-	.	ID=id226;Parent=tr38;transcript_id=tr38
NC_037328.1	LoRTIA	exon	3826640	3826757	5	-	.	ID=id239;Parent=tr41;transcript_id=tr41
NC_037328.1	LoRTIA	exon	3826640	3826757	1	-	.	ID=id251;Parent=tr44;transcript_id=tr44
NC_037328.1	LoRTIA	exon	3826640	3826757	1	-	.	ID=id256;Parent=tr45;transcript_id=tr45
NC_037328.1	LoRTIA	exon	3826640	3826757	23	-	.	ID=id261;Parent=tr46;transcript_id=tr46
NC_037328.1	LoRTIA	exon	3826640	3826757	3	-	.	ID=id266;Parent=tr47;transcript_id=tr47
NC_037328.1	LoRTIA	exon	3826640	3826757	2	-	.	ID=id280;Parent=tr50;transcript_id=tr50
NC_037328.1	LoRTIA	exon	3826640	3827654	1	-	.	ID=id244;Parent=tr42;transcript_id=tr42
NC_037328.1	LoRTIA	exon	3826640	3827654	1	-	.	ID=id248;Parent=tr43;transcript_id=tr43
NC_037328.1	LoRTIA	exon	3826640	3827654	1	-	.	ID=id276;Parent=tr49;transcript_id=tr49
NC_037328.1	LoRTIA	exon	3826643	3826757	7	-	.	ID=id230;Parent=tr39;transcript_id=tr39
NC_037328.1	LoRTIA	exon	3826643	3826757	1	-	.	ID=id271;Parent=tr48;transcript_id=tr48
NC_037328.1	LoRTIA	exon	3826643	3827654	1	-	.	ID=id235;Parent=tr40;transcript_id=tr40
NC_037328.1	LoRTIA	exon	3827581	3827654	5	-	.	ID=id240;Parent=tr41;transcript_id=tr41
NC_037328.1	LoRTIA	exon	3827581	3827654	3	-	.	ID=id267;Parent=tr47;transcript_id=tr47
NC_037328.1	LoRTIA	exon	3827585	3827654	182	-	.	ID=id222;Parent=tr37;transcript_id=tr37
NC_037328.1	LoRTIA	exon	3827585	3827654	3	-	.	ID=id227;Parent=tr38;transcript_id=tr38
NC_037328.1	LoRTIA	exon	3827585	3827654	7	-	.	ID=id231;Parent=tr39;transcript_id=tr39
NC_037328.1	LoRTIA	exon	3827585	3827654	1	-	.	ID=id252;Parent=tr44;transcript_id=tr44
NC_037328.1	LoRTIA	exon	3827585	3827654	1	-	.	ID=id257;Parent=tr45;transcript_id=tr45
NC_037328.1	LoRTIA	exon	3827585	3827654	23	-	.	ID=id262;Parent=tr46;transcript_id=tr46
NC_037328.1	LoRTIA	exon	3827585	3827654	1	-	.	ID=id272;Parent=tr48;transcript_id=tr48
NC_037328.1	LoRTIA	exon	3827585	3827654	2	-	.	ID=id281;Parent=tr50;transcript_id=tr50
NC_037328.1	LoRTIA	exon	3829441	3829531	182	-	.	ID=id223;Parent=tr37;transcript_id=tr37
NC_037328.1	LoRTIA	exon	3829441	3829531	7	-	.	ID=id232;Parent=tr39;transcript_id=tr39
NC_037328.1	LoRTIA	exon	3829441	3829531	1	-	.	ID=id236;Parent=tr40;transcript_id=tr40
NC_037328.1	LoRTIA	exon	3829441	3829531	5	-	.	ID=id241;Parent=tr41;transcript_id=tr41
NC_037328.1	LoRTIA	exon	3829441	3829531	1	-	.	ID=id245;Parent=tr42;transcript_id=tr42
NC_037328.1	LoRTIA	exon	3829441	3829531	1	-	.	ID=id253;Parent=tr44;transcript_id=tr44
NC_037328.1	LoRTIA	exon	3829441	3829531	1	-	.	ID=id258;Parent=tr45;transcript_id=tr45
NC_037328.1	LoRTIA	exon	3829441	3829531	23	-	.	ID=id263;Parent=tr46;transcript_id=tr46
NC_037328.1	LoRTIA	exon	3829441	3829531	3	-	.	ID=id268;Parent=tr47;transcript_id=tr47
NC_037328.1	LoRTIA	exon	3829441	3829531	1	-	.	ID=id273;Parent=tr48;transcript_id=tr48
NC_037328.1	LoRTIA	exon	3829441	3829531	1	-	.	ID=id277;Parent=tr49;transcript_id=tr49
NC_037328.1	LoRTIA	exon	3829441	3829531	2	-	.	ID=id282;Parent=tr50;transcript_id=tr50
NC_037328.1	LoRTIA	exon	3829441	3833294	3	-	.	ID=id228;Parent=tr38;transcript_id=tr38
NC_037328.1	LoRTIA	exon	3829441	3833294	1	-	.	ID=id249;Parent=tr43;transcript_id=tr43
NC_037328.1	LoRTIA	exon	3833130	3833294	182	-	.	ID=id224;Parent=tr37;transcript_id=tr37
NC_037328.1	LoRTIA	exon	3833130	3833294	7	-	.	ID=id233;Parent=tr39;transcript_id=tr39
NC_037328.1	LoRTIA	exon	3833130	3833294	1	-	.	ID=id237;Parent=tr40;transcript_id=tr40
NC_037328.1	LoRTIA	exon	3833130	3833294	5	-	.	ID=id242;Parent=tr41;transcript_id=tr41
NC_037328.1	LoRTIA	exon	3833130	3833294	1	-	.	ID=id246;Parent=tr42;transcript_id=tr42
NC_037328.1	LoRTIA	exon	3833130	3833294	1	-	.	ID=id254;Parent=tr44;transcript_id=tr44
NC_037328.1	LoRTIA	exon	3833130	3833294	1	-	.	ID=id259;Parent=tr45;transcript_id=tr45
NC_037328.1	LoRTIA	exon	3833130	3833294	23	-	.	ID=id264;Parent=tr46;transcript_id=tr46
NC_037328.1	LoRTIA	exon	3833130	3833294	3	-	.	ID=id269;Parent=tr47;transcript_id=tr47
NC_037328.1	LoRTIA	exon	3833130	3833294	1	-	.	ID=id274;Parent=tr48;transcript_id=tr48
NC_037328.1	LoRTIA	exon	3833130	3833294	1	-	.	ID=id278;Parent=tr49;transcript_id=tr49
NC_037328.1	LoRTIA	exon	3833130	3833294	2	-	.	ID=id283;Parent=tr50;transcript_id=tr50
NC_037328.1	LoRTIA	exon	7114226	7114339	79	+	.	ID=id284;Parent=tr51;transcript_id=tr51
NC_037328.1	LoRTIA	exon	7114226	7114339	9	+	.	ID=id299;Parent=tr52;transcript_id=tr52
NC_037328.1	LoRTIA	exon	7114226	7114339	12	+	.	ID=id313;Parent=tr53;transcript_id=tr53
NC_037328.1	LoRTIA	exon	7114226	7114339	3	+	.	ID=id328;Parent=tr54;transcript_id=tr54
NC_037328.1	LoRTIA	exon	7114226	7114339	1	+	.	ID=id342;Parent=tr55;transcript_id=tr55
NC_037328.1	LoRTIA	exon	7114226	7114339	9	+	.	ID=id356;Parent=tr56;transcript_id=tr56
NC_037328.1	LoRTIA	exon	7114226	7114339	5	+	.	ID=id370;Parent=tr57;transcript_id=tr57
NC_037328.1	LoRTIA	exon	7114226	7114339	2	+	.	ID=id384;Parent=tr58;transcript_id=tr58
NC_037328.1	LoRTIA	exon	7114226	7114339	6	+	.	ID=id398;Parent=tr59;transcript_id=tr59
NC_037328.1	LoRTIA	exon	7114226	7114339	1	+	.	ID=id412;Parent=tr60;transcript_id=tr60
NC_037328.1	LoRTIA	exon	7114226	7114339	1	+	.	ID=id425;Parent=tr61;transcript_id=tr61
NC_037328.1	LoRTIA	exon	7114226	7114339	1	+	.	ID=id438;Parent=tr62;transcript_id=tr62
NC_037328.1	LoRTIA	exon	7114226	7114339	2	+	.	ID=id450;Parent=tr63;transcript_id=tr63
NC_037328.1	LoRTIA	exon	7114226	7114339	1	+	.	ID=id464;Parent=tr64;transcript_id=tr64
NC_037328.1	LoRTIA	exon	7114226	7114339	1	+	.	ID=id480;Parent=tr65;transcript_id=tr65
NC_037328.1	LoRTIA	exon	7114226	7114339	1	+	.	ID=id493;Parent=tr66;transcript_id=tr66
NC_037328.1	LoRTIA	exon	7114226	7114339	3	+	.	ID=id509;Parent=tr67;transcript_id=tr67
NC_037328.1	LoRTIA	exon	7114226	7114339	1	+	.	ID=id525;Parent=tr68;transcript_id=tr68
NC_037328.1	LoRTIA	exon	7114226	7114339	3	+	.	ID=id538;Parent=tr69;transcript_id=tr69
NC_037328.1	LoRTIA	exon	7114226	7114339	2	+	.	ID=id552;Parent=tr70;transcript_id=tr70
NC_037328.1	LoRTIA	exon	7114226	7114339	1	+	.	ID=id567;Parent=tr71;transcript_id=tr71
NC_037328.1	LoRTIA	exon	7114226	7114339	1	+	.	ID=id582;Parent=tr72;transcript_id=tr72
NC_037328.1	LoRTIA	exon	7114226	7114339	1	+	.	ID=id595;Parent=tr73;transcript_id=tr73
NC_037328.1	LoRTIA	exon	7114226	7114339	1	+	.	ID=id608;Parent=tr74;transcript_id=tr74
NC_037328.1	LoRTIA	exon	7114226	7114339	1	+	.	ID=id621;Parent=tr75;transcript_id=tr75
NC_037328.1	LoRTIA	exon	7114226	7114339	1	+	.	ID=id634;Parent=tr76;transcript_id=tr76
NC_037328.1	LoRTIA	exon	7114226	7114339	1	+	.	ID=id649;Parent=tr77;transcript_id=tr77
NC_037328.1	LoRTIA	exon	7114226	7114339	1	+	.	ID=id660;Parent=tr78;transcript_id=tr78
NC_037328.1	LoRTIA	exon	7114226	7114339	1	+	.	ID=id674;Parent=tr79;transcript_id=tr79
NC_037328.1	LoRTIA	exon	7114226	7114339	1	+	.	ID=id688;Parent=tr80;transcript_id=tr80
NC_037328.1	LoRTIA	exon	7114226	7114339	1	+	.	ID=id702;Parent=tr81;transcript_id=tr81
NC_037328.1	LoRTIA	exon	7114226	7114339	1	+	.	ID=id716;Parent=tr82;transcript_id=tr82
NC_037328.1	LoRTIA	exon	7114226	7114339	1	+	.	ID=id730;Parent=tr83;transcript_id=tr83
NC_037328.1	LoRTIA	mRNA	7114226	7127953	79	+	.	ID=tr51;transcript_id=tr51
NC_037328.1	LoRTIA	mRNA	7114226	7127953	9	+	.	ID=tr52;transcript_id=tr52
NC_037328.1	LoRTIA	mRNA	7114226	7127953	12	+	.	ID=tr53;transcript_id=tr53
NC_037328.1	LoRTIA	mRNA	7114226	7127953	3	+	.	ID=tr54;transcript_id=tr54
NC_037328.1	LoRTIA	mRNA	7114226	7127953	1	+	.	ID=tr55;transcript_id=tr55
NC_037328.1	LoRTIA	mRNA	7114226	7127953	9	+	.	ID=tr56;transcript_id=tr56
NC_037328.1	LoRTIA	mRNA	7114226	7127953	5	+	.	ID=tr57;transcript_id=tr57
NC_037328.1	LoRTIA	mRNA	7114226	7127953	2	+	.	ID=tr58;transcript_id=tr58
NC_037328.1	LoRTIA	mRNA	7114226	7127953	6	+	.	ID=tr59;transcript_id=tr59
NC_037328.1	LoRTIA	mRNA	7114226	7127953	1	+	.	ID=tr60;transcript_id=tr60
NC_037328.1	LoRTIA	mRNA	7114226	7127953	1	+	.	ID=tr61;transcript_id=tr61
NC_037328.1	LoRTIA	mRNA	7114226	7127953	1	+	.	ID=tr62;transcript_id=tr62
NC_037328.1	LoRTIA	mRNA	7114226	7127953	2	+	.	ID=tr63;transcript_id=tr63
NC_037328.1	LoRTIA	mRNA	7114226	7127953	1	+	.	ID=tr65;transcript_id=tr65
NC_037328.1	LoRTIA	mRNA	7114226	7127953	1	+	.	ID=tr66;transcript_id=tr66
NC_037328.1	LoRTIA	mRNA	7114226	7127953	1	+	.	ID=tr68;transcript_id=tr68
NC_037328.1	LoRTIA	mRNA	7114226	7127953	3	+	.	ID=tr69;transcript_id=tr69
NC_037328.1	LoRTIA	mRNA	7114226	7127953	2	+	.	ID=tr70;transcript_id=tr70
NC_037328.1	LoRTIA	mRNA	7114226	7127953	1	+	.	ID=tr72;transcript_id=tr72
NC_037328.1	LoRTIA	mRNA	7114226	7127953	1	+	.	ID=tr73;transcript_id=tr73
NC_037328.1	LoRTIA	mRNA	7114226	7127953	1	+	.	ID=tr74;transcript_id=tr74
NC_037328.1	LoRTIA	mRNA	7114226	7127953	1	+	.	ID=tr75;transcript_id=tr75
NC_037328.1	LoRTIA	mRNA	7114226	7127953	1	+	.	ID=tr77;transcript_id=tr77
NC_037328.1	LoRTIA	mRNA	7114226	7127953	1	+	.	ID=tr78;transcript_id=tr78
NC_037328.1	LoRTIA	mRNA	7114226	7127953	1	+	.	ID=tr79;transcript_id=tr79
NC_037328.1	LoRTIA	mRNA	7114226	7127953	1	+	.	ID=tr80;transcript_id=tr80
NC_037328.1	LoRTIA	mRNA	7114226	7127953	1	+	.	ID=tr81;transcript_id=tr81
NC_037328.1	LoRTIA	mRNA	7114226	7127953	1	+	.	ID=tr82;transcript_id=tr82
NC_037328.1	LoRTIA	mRNA	7114226	7127953	1	+	.	ID=tr83;transcript_id=tr83
NC_037328.1	LoRTIA	mRNA	7114226	7127978	1	+	.	ID=tr76;transcript_id=tr76
NC_037328.1	LoRTIA	mRNA	7114226	7128096	1	+	.	ID=tr64;transcript_id=tr64
NC_037328.1	LoRTIA	mRNA	7114226	7128096	3	+	.	ID=tr67;transcript_id=tr67
NC_037328.1	LoRTIA	mRNA	7114226	7128096	1	+	.	ID=tr71;transcript_id=tr71
NC_037328.1	LoRTIA	exon	7116707	7116797	79	+	.	ID=id285;Parent=tr51;transcript_id=tr51
NC_037328.1	LoRTIA	exon	7116707	7116797	9	+	.	ID=id300;Parent=tr52;transcript_id=tr52
NC_037328.1	LoRTIA	exon	7116707	7116797	12	+	.	ID=id314;Parent=tr53;transcript_id=tr53
NC_037328.1	LoRTIA	exon	7116707	7116797	1	+	.	ID=id343;Parent=tr55;transcript_id=tr55
NC_037328.1	LoRTIA	exon	7116707	7116797	9	+	.	ID=id357;Parent=tr56;transcript_id=tr56
NC_037328.1	LoRTIA	exon	7116707	7116797	5	+	.	ID=id371;Parent=tr57;transcript_id=tr57
NC_037328.1	LoRTIA	exon	7116707	7116797	2	+	.	ID=id385;Parent=tr58;transcript_id=tr58
NC_037328.1	LoRTIA	exon	7116707	7116797	6	+	.	ID=id399;Parent=tr59;transcript_id=tr59
NC_037328.1	LoRTIA	exon	7116707	7116797	1	+	.	ID=id413;Parent=tr60;transcript_id=tr60
NC_037328.1	LoRTIA	exon	7116707	7116797	1	+	.	ID=id426;Parent=tr61;transcript_id=tr61
NC_037328.1	LoRTIA	exon	7116707	7116797	1	+	.	ID=id439;Parent=tr62;transcript_id=tr62
NC_037328.1	LoRTIA	exon	7116707	7116797	2	+	.	ID=id451;Parent=tr63;transcript_id=tr63
NC_037328.1	LoRTIA	exon	7116707	7116797	1	+	.	ID=id465;Parent=tr64;transcript_id=tr64
NC_037328.1	LoRTIA	exon	7116707	7116797	1	+	.	ID=id494;Parent=tr66;transcript_id=tr66
NC_037328.1	LoRTIA	exon	7116707	7116797	3	+	.	ID=id510;Parent=tr67;transcript_id=tr67
NC_037328.1	LoRTIA	exon	7116707	7116797	1	+	.	ID=id526;Parent=tr68;transcript_id=tr68
NC_037328.1	LoRTIA	exon	7116707	7116797	3	+	.	ID=id539;Parent=tr69;transcript_id=tr69
NC_037328.1	LoRTIA	exon	7116707	7116797	2	+	.	ID=id553;Parent=tr70;transcript_id=tr70
NC_037328.1	LoRTIA	exon	7116707	7116797	1	+	.	ID=id568;Parent=tr71;transcript_id=tr71
NC_037328.1	LoRTIA	exon	7116707	7116797	1	+	.	ID=id596;Parent=tr73;transcript_id=tr73
NC_037328.1	LoRTIA	exon	7116707	7116797	1	+	.	ID=id622;Parent=tr75;transcript_id=tr75
NC_037328.1	LoRTIA	exon	7116707	7116797	1	+	.	ID=id635;Parent=tr76;transcript_id=tr76
NC_037328.1	LoRTIA	exon	7116707	7116797	1	+	.	ID=id650;Parent=tr77;transcript_id=tr77
NC_037328.1	LoRTIA	exon	7116707	7116797	1	+	.	ID=id661;Parent=tr78;transcript_id=tr78
NC_037328.1	LoRTIA	exon	7116707	7116797	1	+	.	ID=id675;Parent=tr79;transcript_id=tr79
NC_037328.1	LoRTIA	exon	7116707	7116797	1	+	.	ID=id689;Parent=tr80;transcript_id=tr80
NC_037328.1	LoRTIA	exon	7116707	7116797	1	+	.	ID=id703;Parent=tr81;transcript_id=tr81
NC_037328.1	LoRTIA	exon	7116707	7116797	1	+	.	ID=id717;Parent=tr82;transcript_id=tr82
NC_037328.1	LoRTIA	exon	7116707	7116797	1	+	.	ID=id731;Parent=tr83;transcript_id=tr83
NC_037328.1	LoRTIA	exon	7116707	7117557	3	+	.	ID=id329;Parent=tr54;transcript_id=tr54
NC_037328.1	LoRTIA	exon	7116707	7117557	1	+	.	ID=id481;Parent=tr65;transcript_id=tr65
NC_037328.1	LoRTIA	exon	7116707	7117557	1	+	.	ID=id583;Parent=tr72;transcript_id=tr72
NC_037328.1	LoRTIA	exon	7116707	7117557	1	+	.	ID=id609;Parent=tr74;transcript_id=tr74
NC_037328.1	LoRTIA	exon	7117478	7117557	79	+	.	ID=id286;Parent=tr51;transcript_id=tr51
NC_037328.1	LoRTIA	exon	7117478	7117557	9	+	.	ID=id301;Parent=tr52;transcript_id=tr52
NC_037328.1	LoRTIA	exon	7117478	7117557	12	+	.	ID=id315;Parent=tr53;transcript_id=tr53
NC_037328.1	LoRTIA	exon	7117478	7117557	1	+	.	ID=id344;Parent=tr55;transcript_id=tr55
NC_037328.1	LoRTIA	exon	7117478	7117557	9	+	.	ID=id358;Parent=tr56;transcript_id=tr56
NC_037328.1	LoRTIA	exon	7117478	7117557	5	+	.	ID=id372;Parent=tr57;transcript_id=tr57
NC_037328.1	LoRTIA	exon	7117478	7117557	2	+	.	ID=id386;Parent=tr58;transcript_id=tr58
NC_037328.1	LoRTIA	exon	7117478	7117557	6	+	.	ID=id400;Parent=tr59;transcript_id=tr59
NC_037328.1	LoRTIA	exon	7117478	7117557	1	+	.	ID=id414;Parent=tr60;transcript_id=tr60
NC_037328.1	LoRTIA	exon	7117478	7117557	1	+	.	ID=id427;Parent=tr61;transcript_id=tr61
NC_037328.1	LoRTIA	exon	7117478	7117557	1	+	.	ID=id440;Parent=tr62;transcript_id=tr62
NC_037328.1	LoRTIA	exon	7117478	7117557	2	+	.	ID=id452;Parent=tr63;transcript_id=tr63
NC_037328.1	LoRTIA	exon	7117478	7117557	1	+	.	ID=id466;Parent=tr64;transcript_id=tr64
NC_037328.1	LoRTIA	exon	7117478	7117557	1	+	.	ID=id495;Parent=tr66;transcript_id=tr66
NC_037328.1	LoRTIA	exon	7117478	7117557	3	+	.	ID=id511;Parent=tr67;transcript_id=tr67
NC_037328.1	LoRTIA	exon	7117478	7117557	1	+	.	ID=id527;Parent=tr68;transcript_id=tr68
NC_037328.1	LoRTIA	exon	7117478	7117557	3	+	.	ID=id540;Parent=tr69;transcript_id=tr69
NC_037328.1	LoRTIA	exon	7117478	7117557	2	+	.	ID=id554;Parent=tr70;transcript_id=tr70
NC_037328.1	LoRTIA	exon	7117478	7117557	1	+	.	ID=id569;Parent=tr71;transcript_id=tr71
NC_037328.1	LoRTIA	exon	7117478	7117557	1	+	.	ID=id597;Parent=tr73;transcript_id=tr73
NC_037328.1	LoRTIA	exon	7117478	7117557	1	+	.	ID=id623;Parent=tr75;transcript_id=tr75
NC_037328.1	LoRTIA	exon	7117478	7117557	1	+	.	ID=id636;Parent=tr76;transcript_id=tr76
NC_037328.1	LoRTIA	exon	7117478	7117557	1	+	.	ID=id651;Parent=tr77;transcript_id=tr77
NC_037328.1	LoRTIA	exon	7117478	7117557	1	+	.	ID=id662;Parent=tr78;transcript_id=tr78
NC_037328.1	LoRTIA	exon	7117478	7117557	1	+	.	ID=id676;Parent=tr79;transcript_id=tr79
NC_037328.1	LoRTIA	exon	7117478	7117557	1	+	.	ID=id690;Parent=tr80;transcript_id=tr80
NC_037328.1	LoRTIA	exon	7117478	7117557	1	+	.	ID=id704;Parent=tr81;transcript_id=tr81
NC_037328.1	LoRTIA	exon	7117478	7117557	1	+	.	ID=id718;Parent=tr82;transcript_id=tr82
NC_037328.1	LoRTIA	exon	7117478	7117557	1	+	.	ID=id732;Parent=tr83;transcript_id=tr83
NC_037328.1	LoRTIA	exon	7119110	7119259	79	+	.	ID=id287;Parent=tr51;transcript_id=tr51
NC_037328.1	LoRTIA	exon	7119110	7119259	9	+	.	ID=id302;Parent=tr52;transcript_id=tr52
NC_037328.1	LoRTIA	exon	7119110	7119259	12	+	.	ID=id316;Parent=tr53;transcript_id=tr53
NC_037328.1	LoRTIA	exon	7119110	7119259	3	+	.	ID=id330;Parent=tr54;transcript_id=tr54
NC_037328.1	LoRTIA	exon	7119110	7119259	9	+	.	ID=id359;Parent=tr56;transcript_id=tr56
NC_037328.1	LoRTIA	exon	7119110	7119259	5	+	.	ID=id373;Parent=tr57;transcript_id=tr57
NC_037328.1	LoRTIA	exon	7119110	7119259	2	+	.	ID=id387;Parent=tr58;transcript_id=tr58
NC_037328.1	LoRTIA	exon	7119110	7119259	1	+	.	ID=id415;Parent=tr60;transcript_id=tr60
NC_037328.1	LoRTIA	exon	7119110	7119259	1	+	.	ID=id441;Parent=tr62;transcript_id=tr62
NC_037328.1	LoRTIA	exon	7119110	7119259	2	+	.	ID=id453;Parent=tr63;transcript_id=tr63
NC_037328.1	LoRTIA	exon	7119110	7119259	1	+	.	ID=id467;Parent=tr64;transcript_id=tr64
NC_037328.1	LoRTIA	exon	7119110	7119259	1	+	.	ID=id482;Parent=tr65;transcript_id=tr65
NC_037328.1	LoRTIA	exon	7119110	7119259	1	+	.	ID=id496;Parent=tr66;transcript_id=tr66
NC_037328.1	LoRTIA	exon	7119110	7119259	3	+	.	ID=id512;Parent=tr67;transcript_id=tr67
NC_037328.1	LoRTIA	exon	7119110	7119259	3	+	.	ID=id541;Parent=tr69;transcript_id=tr69
NC_037328.1	LoRTIA	exon	7119110	7119259	2	+	.	ID=id555;Parent=tr70;transcript_id=tr70
NC_037328.1	LoRTIA	exon	7119110	7119259	1	+	.	ID=id570;Parent=tr71;transcript_id=tr71
NC_037328.1	LoRTIA	exon	7119110	7119259	1	+	.	ID=id598;Parent=tr73;transcript_id=tr73
NC_037328.1	LoRTIA	exon	7119110	7119259	1	+	.	ID=id610;Parent=tr74;transcript_id=tr74
NC_037328.1	LoRTIA	exon	7119110	7119259	1	+	.	ID=id637;Parent=tr76;transcript_id=tr76
NC_037328.1	LoRTIA	exon	7119110	7119259	1	+	.	ID=id652;Parent=tr77;transcript_id=tr77
NC_037328.1	LoRTIA	exon	7119110	7119259	1	+	.	ID=id663;Parent=tr78;transcript_id=tr78
NC_037328.1	LoRTIA	exon	7119110	7119259	1	+	.	ID=id677;Parent=tr79;transcript_id=tr79
NC_037328.1	LoRTIA	exon	7119110	7119259	1	+	.	ID=id691;Parent=tr80;transcript_id=tr80
NC_037328.1	LoRTIA	exon	7119110	7119259	1	+	.	ID=id705;Parent=tr81;transcript_id=tr81
NC_037328.1	LoRTIA	exon	7119110	7119259	1	+	.	ID=id719;Parent=tr82;transcript_id=tr82
NC_037328.1	LoRTIA	exon	7119110	7119259	1	+	.	ID=id733;Parent=tr83;transcript_id=tr83
NC_037328.1	LoRTIA	exon	7119110	7119906	1	+	.	ID=id345;Parent=tr55;transcript_id=tr55
NC_037328.1	LoRTIA	exon	7119110	7119909	6	+	.	ID=id401;Parent=tr59;transcript_id=tr59
NC_037328.1	LoRTIA	exon	7119110	7119909	1	+	.	ID=id428;Parent=tr61;transcript_id=tr61
NC_037328.1	LoRTIA	exon	7119110	7119909	1	+	.	ID=id528;Parent=tr68;transcript_id=tr68
NC_037328.1	LoRTIA	exon	7119110	7119909	1	+	.	ID=id584;Parent=tr72;transcript_id=tr72
NC_037328.1	LoRTIA	exon	7119110	7119909	1	+	.	ID=id624;Parent=tr75;transcript_id=tr75
NC_037328.1	LoRTIA	exon	7119729	7119906	12	+	.	ID=id317;Parent=tr53;transcript_id=tr53
NC_037328.1	LoRTIA	exon	7119729	7119906	1	+	.	ID=id468;Parent=tr64;transcript_id=tr64
NC_037328.1	LoRTIA	exon	7119729	7119906	1	+	.	ID=id483;Parent=tr65;transcript_id=tr65
NC_037328.1	LoRTIA	exon	7119729	7119906	1	+	.	ID=id638;Parent=tr76;transcript_id=tr76
NC_037328.1	LoRTIA	exon	7119729	7119906	1	+	.	ID=id664;Parent=tr78;transcript_id=tr78
NC_037328.1	LoRTIA	exon	7119729	7119906	1	+	.	ID=id678;Parent=tr79;transcript_id=tr79
NC_037328.1	LoRTIA	exon	7119729	7119906	1	+	.	ID=id734;Parent=tr83;transcript_id=tr83
NC_037328.1	LoRTIA	exon	7119729	7119909	79	+	.	ID=id288;Parent=tr51;transcript_id=tr51
NC_037328.1	LoRTIA	exon	7119729	7119909	9	+	.	ID=id303;Parent=tr52;transcript_id=tr52
NC_037328.1	LoRTIA	exon	7119729	7119909	3	+	.	ID=id331;Parent=tr54;transcript_id=tr54
NC_037328.1	LoRTIA	exon	7119729	7119909	9	+	.	ID=id360;Parent=tr56;transcript_id=tr56
NC_037328.1	LoRTIA	exon	7119729	7119909	5	+	.	ID=id374;Parent=tr57;transcript_id=tr57
NC_037328.1	LoRTIA	exon	7119729	7119909	2	+	.	ID=id388;Parent=tr58;transcript_id=tr58
NC_037328.1	LoRTIA	exon	7119729	7119909	1	+	.	ID=id416;Parent=tr60;transcript_id=tr60
NC_037328.1	LoRTIA	exon	7119729	7119909	2	+	.	ID=id454;Parent=tr63;transcript_id=tr63
NC_037328.1	LoRTIA	exon	7119729	7119909	1	+	.	ID=id497;Parent=tr66;transcript_id=tr66
NC_037328.1	LoRTIA	exon	7119729	7119909	3	+	.	ID=id513;Parent=tr67;transcript_id=tr67
NC_037328.1	LoRTIA	exon	7119729	7119909	3	+	.	ID=id542;Parent=tr69;transcript_id=tr69
NC_037328.1	LoRTIA	exon	7119729	7119909	2	+	.	ID=id556;Parent=tr70;transcript_id=tr70
NC_037328.1	LoRTIA	exon	7119729	7119909	1	+	.	ID=id571;Parent=tr71;transcript_id=tr71
NC_037328.1	LoRTIA	exon	7119729	7119909	1	+	.	ID=id599;Parent=tr73;transcript_id=tr73
NC_037328.1	LoRTIA	exon	7119729	7119909	1	+	.	ID=id611;Parent=tr74;transcript_id=tr74
NC_037328.1	LoRTIA	exon	7119729	7119909	1	+	.	ID=id706;Parent=tr81;transcript_id=tr81
NC_037328.1	LoRTIA	exon	7119729	7119909	1	+	.	ID=id720;Parent=tr82;transcript_id=tr82
NC_037328.1	LoRTIA	exon	7119729	7120084	1	+	.	ID=id442;Parent=tr62;transcript_id=tr62
NC_037328.1	LoRTIA	exon	7119729	7120084	1	+	.	ID=id692;Parent=tr80;transcript_id=tr80
NC_037328.1	LoRTIA	exon	7119729	7121110	1	+	.	ID=id653;Parent=tr77;transcript_id=tr77
NC_037328.1	LoRTIA	exon	7120023	7120084	79	+	.	ID=id289;Parent=tr51;transcript_id=tr51
NC_037328.1	LoRTIA	exon	7120023	7120084	9	+	.	ID=id304;Parent=tr52;transcript_id=tr52
NC_037328.1	LoRTIA	exon	7120023	7120084	12	+	.	ID=id318;Parent=tr53;transcript_id=tr53
NC_037328.1	LoRTIA	exon	7120023	7120084	3	+	.	ID=id332;Parent=tr54;transcript_id=tr54
NC_037328.1	LoRTIA	exon	7120023	7120084	1	+	.	ID=id346;Parent=tr55;transcript_id=tr55
NC_037328.1	LoRTIA	exon	7120023	7120084	9	+	.	ID=id361;Parent=tr56;transcript_id=tr56
NC_037328.1	LoRTIA	exon	7120023	7120084	5	+	.	ID=id375;Parent=tr57;transcript_id=tr57
NC_037328.1	LoRTIA	exon	7120023	7120084	6	+	.	ID=id402;Parent=tr59;transcript_id=tr59
NC_037328.1	LoRTIA	exon	7120023	7120084	1	+	.	ID=id417;Parent=tr60;transcript_id=tr60
NC_037328.1	LoRTIA	exon	7120023	7120084	1	+	.	ID=id429;Parent=tr61;transcript_id=tr61
NC_037328.1	LoRTIA	exon	7120023	7120084	2	+	.	ID=id455;Parent=tr63;transcript_id=tr63
NC_037328.1	LoRTIA	exon	7120023	7120084	1	+	.	ID=id469;Parent=tr64;transcript_id=tr64
NC_037328.1	LoRTIA	exon	7120023	7120084	1	+	.	ID=id484;Parent=tr65;transcript_id=tr65
NC_037328.1	LoRTIA	exon	7120023	7120084	1	+	.	ID=id498;Parent=tr66;transcript_id=tr66
NC_037328.1	LoRTIA	exon	7120023	7120084	3	+	.	ID=id514;Parent=tr67;transcript_id=tr67
NC_037328.1	LoRTIA	exon	7120023	7120084	3	+	.	ID=id543;Parent=tr69;transcript_id=tr69
NC_037328.1	LoRTIA	exon	7120023	7120084	2	+	.	ID=id557;Parent=tr70;transcript_id=tr70
NC_037328.1	LoRTIA	exon	7120023	7120084	1	+	.	ID=id572;Parent=tr71;transcript_id=tr71
NC_037328.1	LoRTIA	exon	7120023	7120084	1	+	.	ID=id585;Parent=tr72;transcript_id=tr72
NC_037328.1	LoRTIA	exon	7120023	7120084	1	+	.	ID=id600;Parent=tr73;transcript_id=tr73
NC_037328.1	LoRTIA	exon	7120023	7120084	1	+	.	ID=id612;Parent=tr74;transcript_id=tr74
NC_037328.1	LoRTIA	exon	7120023	7120084	1	+	.	ID=id625;Parent=tr75;transcript_id=tr75
NC_037328.1	LoRTIA	exon	7120023	7120084	1	+	.	ID=id639;Parent=tr76;transcript_id=tr76
NC_037328.1	LoRTIA	exon	7120023	7120084	1	+	.	ID=id665;Parent=tr78;transcript_id=tr78
NC_037328.1	LoRTIA	exon	7120023	7120084	1	+	.	ID=id679;Parent=tr79;transcript_id=tr79
NC_037328.1	LoRTIA	exon	7120023	7120084	1	+	.	ID=id707;Parent=tr81;transcript_id=tr81
NC_037328.1	LoRTIA	exon	7120023	7120084	1	+	.	ID=id721;Parent=tr82;transcript_id=tr82
NC_037328.1	LoRTIA	exon	7120023	7120084	1	+	.	ID=id735;Parent=tr83;transcript_id=tr83
NC_037328.1	LoRTIA	exon	7120023	7121110	2	+	.	ID=id389;Parent=tr58;transcript_id=tr58
NC_037328.1	LoRTIA	exon	7120023	7121110	1	+	.	ID=id529;Parent=tr68;transcript_id=tr68
NC_037328.1	LoRTIA	exon	7120973	7121110	79	+	.	ID=id290;Parent=tr51;transcript_id=tr51
NC_037328.1	LoRTIA	exon	7120973	7121110	9	+	.	ID=id305;Parent=tr52;transcript_id=tr52
NC_037328.1	LoRTIA	exon	7120973	7121110	12	+	.	ID=id319;Parent=tr53;transcript_id=tr53
NC_037328.1	LoRTIA	exon	7120973	7121110	3	+	.	ID=id333;Parent=tr54;transcript_id=tr54
NC_037328.1	LoRTIA	exon	7120973	7121110	1	+	.	ID=id347;Parent=tr55;transcript_id=tr55
NC_037328.1	LoRTIA	exon	7120973	7121110	9	+	.	ID=id362;Parent=tr56;transcript_id=tr56
NC_037328.1	LoRTIA	exon	7120973	7121110	5	+	.	ID=id376;Parent=tr57;transcript_id=tr57
NC_037328.1	LoRTIA	exon	7120973	7121110	6	+	.	ID=id403;Parent=tr59;transcript_id=tr59
NC_037328.1	LoRTIA	exon	7120973	7121110	1	+	.	ID=id430;Parent=tr61;transcript_id=tr61
NC_037328.1	LoRTIA	exon	7120973	7121110	1	+	.	ID=id443;Parent=tr62;transcript_id=tr62
NC_037328.1	LoRTIA	exon	7120973	7121110	2	+	.	ID=id456;Parent=tr63;transcript_id=tr63
NC_037328.1	LoRTIA	exon	7120973	7121110	1	+	.	ID=id470;Parent=tr64;transcript_id=tr64
NC_037328.1	LoRTIA	exon	7120973	7121110	1	+	.	ID=id485;Parent=tr65;transcript_id=tr65
NC_037328.1	LoRTIA	exon	7120973	7121110	1	+	.	ID=id499;Parent=tr66;transcript_id=tr66
NC_037328.1	LoRTIA	exon	7120973	7121110	3	+	.	ID=id515;Parent=tr67;transcript_id=tr67
NC_037328.1	LoRTIA	exon	7120973	7121110	2	+	.	ID=id558;Parent=tr70;transcript_id=tr70
NC_037328.1	LoRTIA	exon	7120973	7121110	1	+	.	ID=id573;Parent=tr71;transcript_id=tr71
NC_037328.1	LoRTIA	exon	7120973	7121110	1	+	.	ID=id586;Parent=tr72;transcript_id=tr72
NC_037328.1	LoRTIA	exon	7120973	7121110	1	+	.	ID=id601;Parent=tr73;transcript_id=tr73
NC_037328.1	LoRTIA	exon	7120973	7121110	1	+	.	ID=id613;Parent=tr74;transcript_id=tr74
NC_037328.1	LoRTIA	exon	7120973	7121110	1	+	.	ID=id626;Parent=tr75;transcript_id=tr75
NC_037328.1	LoRTIA	exon	7120973	7121110	1	+	.	ID=id640;Parent=tr76;transcript_id=tr76
NC_037328.1	LoRTIA	exon	7120973	7121110	1	+	.	ID=id680;Parent=tr79;transcript_id=tr79
NC_037328.1	LoRTIA	exon	7120973	7121110	1	+	.	ID=id693;Parent=tr80;transcript_id=tr80
NC_037328.1	LoRTIA	exon	7120973	7121110	1	+	.	ID=id708;Parent=tr81;transcript_id=tr81
NC_037328.1	LoRTIA	exon	7120973	7121110	1	+	.	ID=id722;Parent=tr82;transcript_id=tr82
NC_037328.1	LoRTIA	exon	7120973	7121110	1	+	.	ID=id736;Parent=tr83;transcript_id=tr83
NC_037328.1	LoRTIA	exon	7120973	7122001	3	+	.	ID=id544;Parent=tr69;transcript_id=tr69
NC_037328.1	LoRTIA	exon	7120973	7122001	1	+	.	ID=id666;Parent=tr78;transcript_id=tr78
NC_037328.1	LoRTIA	exon	7120973	7122782	1	+	.	ID=id418;Parent=tr60;transcript_id=tr60
NC_037328.1	LoRTIA	exon	7121823	7122001	79	+	.	ID=id291;Parent=tr51;transcript_id=tr51
NC_037328.1	LoRTIA	exon	7121823	7122001	12	+	.	ID=id320;Parent=tr53;transcript_id=tr53
NC_037328.1	LoRTIA	exon	7121823	7122001	3	+	.	ID=id334;Parent=tr54;transcript_id=tr54
NC_037328.1	LoRTIA	exon	7121823	7122001	1	+	.	ID=id348;Parent=tr55;transcript_id=tr55
NC_037328.1	LoRTIA	exon	7121823	7122001	9	+	.	ID=id363;Parent=tr56;transcript_id=tr56
NC_037328.1	LoRTIA	exon	7121823	7122001	5	+	.	ID=id377;Parent=tr57;transcript_id=tr57
NC_037328.1	LoRTIA	exon	7121823	7122001	2	+	.	ID=id390;Parent=tr58;transcript_id=tr58
NC_037328.1	LoRTIA	exon	7121823	7122001	6	+	.	ID=id404;Parent=tr59;transcript_id=tr59
NC_037328.1	LoRTIA	exon	7121823	7122001	1	+	.	ID=id431;Parent=tr61;transcript_id=tr61
NC_037328.1	LoRTIA	exon	7121823	7122001	1	+	.	ID=id444;Parent=tr62;transcript_id=tr62
NC_037328.1	LoRTIA	exon	7121823	7122001	2	+	.	ID=id457;Parent=tr63;transcript_id=tr63
NC_037328.1	LoRTIA	exon	7121823	7122001	1	+	.	ID=id471;Parent=tr64;transcript_id=tr64
NC_037328.1	LoRTIA	exon	7121823	7122001	1	+	.	ID=id486;Parent=tr65;transcript_id=tr65
NC_037328.1	LoRTIA	exon	7121823	7122001	1	+	.	ID=id500;Parent=tr66;transcript_id=tr66
NC_037328.1	LoRTIA	exon	7121823	7122001	3	+	.	ID=id516;Parent=tr67;transcript_id=tr67
NC_037328.1	LoRTIA	exon	7121823	7122001	1	+	.	ID=id530;Parent=tr68;transcript_id=tr68
NC_037328.1	LoRTIA	exon	7121823	7122001	2	+	.	ID=id559;Parent=tr70;transcript_id=tr70
NC_037328.1	LoRTIA	exon	7121823	7122001	1	+	.	ID=id574;Parent=tr71;transcript_id=tr71
NC_037328.1	LoRTIA	exon	7121823	7122001	1	+	.	ID=id587;Parent=tr72;transcript_id=tr72
NC_037328.1	LoRTIA	exon	7121823	7122001	1	+	.	ID=id602;Parent=tr73;transcript_id=tr73
NC_037328.1	LoRTIA	exon	7121823	7122001	1	+	.	ID=id614;Parent=tr74;transcript_id=tr74
NC_037328.1	LoRTIA	exon	7121823	7122001	1	+	.	ID=id627;Parent=tr75;transcript_id=tr75
NC_037328.1	LoRTIA	exon	7121823	7122001	1	+	.	ID=id641;Parent=tr76;transcript_id=tr76
NC_037328.1	LoRTIA	exon	7121823	7122001	1	+	.	ID=id654;Parent=tr77;transcript_id=tr77
NC_037328.1	LoRTIA	exon	7121823	7122001	1	+	.	ID=id694;Parent=tr80;transcript_id=tr80
NC_037328.1	LoRTIA	exon	7121823	7122001	1	+	.	ID=id709;Parent=tr81;transcript_id=tr81
NC_037328.1	LoRTIA	exon	7121823	7122782	9	+	.	ID=id306;Parent=tr52;transcript_id=tr52
NC_037328.1	LoRTIA	exon	7121823	7122782	1	+	.	ID=id681;Parent=tr79;transcript_id=tr79
NC_037328.1	LoRTIA	exon	7121823	7122782	1	+	.	ID=id723;Parent=tr82;transcript_id=tr82
NC_037328.1	LoRTIA	exon	7121823	7122782	1	+	.	ID=id737;Parent=tr83;transcript_id=tr83
NC_037328.1	LoRTIA	exon	7122716	7122782	79	+	.	ID=id292;Parent=tr51;transcript_id=tr51
NC_037328.1	LoRTIA	exon	7122716	7122782	12	+	.	ID=id321;Parent=tr53;transcript_id=tr53
NC_037328.1	LoRTIA	exon	7122716	7122782	3	+	.	ID=id335;Parent=tr54;transcript_id=tr54
NC_037328.1	LoRTIA	exon	7122716	7122782	1	+	.	ID=id349;Parent=tr55;transcript_id=tr55
NC_037328.1	LoRTIA	exon	7122716	7122782	9	+	.	ID=id364;Parent=tr56;transcript_id=tr56
NC_037328.1	LoRTIA	exon	7122716	7122782	2	+	.	ID=id391;Parent=tr58;transcript_id=tr58
NC_037328.1	LoRTIA	exon	7122716	7122782	6	+	.	ID=id405;Parent=tr59;transcript_id=tr59
NC_037328.1	LoRTIA	exon	7122716	7122782	1	+	.	ID=id432;Parent=tr61;transcript_id=tr61
NC_037328.1	LoRTIA	exon	7122716	7122782	2	+	.	ID=id458;Parent=tr63;transcript_id=tr63
NC_037328.1	LoRTIA	exon	7122716	7122782	1	+	.	ID=id472;Parent=tr64;transcript_id=tr64
NC_037328.1	LoRTIA	exon	7122716	7122782	1	+	.	ID=id487;Parent=tr65;transcript_id=tr65
NC_037328.1	LoRTIA	exon	7122716	7122782	1	+	.	ID=id501;Parent=tr66;transcript_id=tr66
NC_037328.1	LoRTIA	exon	7122716	7122782	3	+	.	ID=id517;Parent=tr67;transcript_id=tr67
NC_037328.1	LoRTIA	exon	7122716	7122782	1	+	.	ID=id531;Parent=tr68;transcript_id=tr68
NC_037328.1	LoRTIA	exon	7122716	7122782	3	+	.	ID=id545;Parent=tr69;transcript_id=tr69
NC_037328.1	LoRTIA	exon	7122716	7122782	2	+	.	ID=id560;Parent=tr70;transcript_id=tr70
NC_037328.1	LoRTIA	exon	7122716	7122782	1	+	.	ID=id575;Parent=tr71;transcript_id=tr71
NC_037328.1	LoRTIA	exon	7122716	7122782	1	+	.	ID=id588;Parent=tr72;transcript_id=tr72
NC_037328.1	LoRTIA	exon	7122716	7122782	1	+	.	ID=id615;Parent=tr74;transcript_id=tr74
NC_037328.1	LoRTIA	exon	7122716	7122782	1	+	.	ID=id628;Parent=tr75;transcript_id=tr75
NC_037328.1	LoRTIA	exon	7122716	7122782	1	+	.	ID=id642;Parent=tr76;transcript_id=tr76
NC_037328.1	LoRTIA	exon	7122716	7122782	1	+	.	ID=id667;Parent=tr78;transcript_id=tr78
NC_037328.1	LoRTIA	exon	7122716	7122782	1	+	.	ID=id695;Parent=tr80;transcript_id=tr80
NC_037328.1	LoRTIA	exon	7122716	7122782	1	+	.	ID=id710;Parent=tr81;transcript_id=tr81
NC_037328.1	LoRTIA	exon	7122716	7122941	5	+	.	ID=id378;Parent=tr57;transcript_id=tr57
NC_037328.1	LoRTIA	exon	7122716	7122941	1	+	.	ID=id603;Parent=tr73;transcript_id=tr73
NC_037328.1	LoRTIA	exon	7122716	7123148	1	+	.	ID=id445;Parent=tr62;transcript_id=tr62
NC_037328.1	LoRTIA	exon	7122716	7123148	1	+	.	ID=id655;Parent=tr77;transcript_id=tr77
NC_037328.1	LoRTIA	exon	7122854	7122941	79	+	.	ID=id293;Parent=tr51;transcript_id=tr51
NC_037328.1	LoRTIA	exon	7122854	7122941	9	+	.	ID=id307;Parent=tr52;transcript_id=tr52
NC_037328.1	LoRTIA	exon	7122854	7122941	12	+	.	ID=id322;Parent=tr53;transcript_id=tr53
NC_037328.1	LoRTIA	exon	7122854	7122941	3	+	.	ID=id336;Parent=tr54;transcript_id=tr54
NC_037328.1	LoRTIA	exon	7122854	7122941	1	+	.	ID=id350;Parent=tr55;transcript_id=tr55
NC_037328.1	LoRTIA	exon	7122854	7122941	2	+	.	ID=id392;Parent=tr58;transcript_id=tr58
NC_037328.1	LoRTIA	exon	7122854	7122941	6	+	.	ID=id406;Parent=tr59;transcript_id=tr59
NC_037328.1	LoRTIA	exon	7122854	7122941	1	+	.	ID=id419;Parent=tr60;transcript_id=tr60
NC_037328.1	LoRTIA	exon	7122854	7122941	2	+	.	ID=id459;Parent=tr63;transcript_id=tr63
NC_037328.1	LoRTIA	exon	7122854	7122941	1	+	.	ID=id473;Parent=tr64;transcript_id=tr64
NC_037328.1	LoRTIA	exon	7122854	7122941	1	+	.	ID=id502;Parent=tr66;transcript_id=tr66
NC_037328.1	LoRTIA	exon	7122854	7122941	3	+	.	ID=id518;Parent=tr67;transcript_id=tr67
NC_037328.1	LoRTIA	exon	7122854	7122941	1	+	.	ID=id532;Parent=tr68;transcript_id=tr68
NC_037328.1	LoRTIA	exon	7122854	7122941	3	+	.	ID=id546;Parent=tr69;transcript_id=tr69
NC_037328.1	LoRTIA	exon	7122854	7122941	2	+	.	ID=id561;Parent=tr70;transcript_id=tr70
NC_037328.1	LoRTIA	exon	7122854	7122941	1	+	.	ID=id576;Parent=tr71;transcript_id=tr71
NC_037328.1	LoRTIA	exon	7122854	7122941	1	+	.	ID=id589;Parent=tr72;transcript_id=tr72
NC_037328.1	LoRTIA	exon	7122854	7122941	1	+	.	ID=id629;Parent=tr75;transcript_id=tr75
NC_037328.1	LoRTIA	exon	7122854	7122941	1	+	.	ID=id643;Parent=tr76;transcript_id=tr76
NC_037328.1	LoRTIA	exon	7122854	7122941	1	+	.	ID=id668;Parent=tr78;transcript_id=tr78
NC_037328.1	LoRTIA	exon	7122854	7122941	1	+	.	ID=id682;Parent=tr79;transcript_id=tr79
NC_037328.1	LoRTIA	exon	7122854	7122941	1	+	.	ID=id696;Parent=tr80;transcript_id=tr80
NC_037328.1	LoRTIA	exon	7122854	7122941	1	+	.	ID=id711;Parent=tr81;transcript_id=tr81
NC_037328.1	LoRTIA	exon	7122854	7122941	1	+	.	ID=id724;Parent=tr82;transcript_id=tr82
NC_037328.1	LoRTIA	exon	7122854	7122941	1	+	.	ID=id738;Parent=tr83;transcript_id=tr83
NC_037328.1	LoRTIA	exon	7122854	7123148	9	+	.	ID=id365;Parent=tr56;transcript_id=tr56
NC_037328.1	LoRTIA	exon	7122854	7123148	1	+	.	ID=id433;Parent=tr61;transcript_id=tr61
NC_037328.1	LoRTIA	exon	7122854	7123148	1	+	.	ID=id488;Parent=tr65;transcript_id=tr65
NC_037328.1	LoRTIA	exon	7122854	7123148	1	+	.	ID=id616;Parent=tr74;transcript_id=tr74
NC_037328.1	LoRTIA	exon	7123033	7123148	79	+	.	ID=id294;Parent=tr51;transcript_id=tr51
NC_037328.1	LoRTIA	exon	7123033	7123148	9	+	.	ID=id308;Parent=tr52;transcript_id=tr52
NC_037328.1	LoRTIA	exon	7123033	7123148	12	+	.	ID=id323;Parent=tr53;transcript_id=tr53
NC_037328.1	LoRTIA	exon	7123033	7123148	3	+	.	ID=id337;Parent=tr54;transcript_id=tr54
NC_037328.1	LoRTIA	exon	7123033	7123148	1	+	.	ID=id351;Parent=tr55;transcript_id=tr55
NC_037328.1	LoRTIA	exon	7123033	7123148	5	+	.	ID=id379;Parent=tr57;transcript_id=tr57
NC_037328.1	LoRTIA	exon	7123033	7123148	2	+	.	ID=id393;Parent=tr58;transcript_id=tr58
NC_037328.1	LoRTIA	exon	7123033	7123148	6	+	.	ID=id407;Parent=tr59;transcript_id=tr59
NC_037328.1	LoRTIA	exon	7123033	7123148	1	+	.	ID=id420;Parent=tr60;transcript_id=tr60
NC_037328.1	LoRTIA	exon	7123033	7123148	2	+	.	ID=id460;Parent=tr63;transcript_id=tr63
NC_037328.1	LoRTIA	exon	7123033	7123148	1	+	.	ID=id474;Parent=tr64;transcript_id=tr64
NC_037328.1	LoRTIA	exon	7123033	7123148	1	+	.	ID=id503;Parent=tr66;transcript_id=tr66
NC_037328.1	LoRTIA	exon	7123033	7123148	3	+	.	ID=id519;Parent=tr67;transcript_id=tr67
NC_037328.1	LoRTIA	exon	7123033	7123148	1	+	.	ID=id533;Parent=tr68;transcript_id=tr68
NC_037328.1	LoRTIA	exon	7123033	7123148	3	+	.	ID=id547;Parent=tr69;transcript_id=tr69
NC_037328.1	LoRTIA	exon	7123033	7123148	1	+	.	ID=id577;Parent=tr71;transcript_id=tr71
NC_037328.1	LoRTIA	exon	7123033	7123148	1	+	.	ID=id590;Parent=tr72;transcript_id=tr72
NC_037328.1	LoRTIA	exon	7123033	7123148	1	+	.	ID=id604;Parent=tr73;transcript_id=tr73
NC_037328.1	LoRTIA	exon	7123033	7123148	1	+	.	ID=id644;Parent=tr76;transcript_id=tr76
NC_037328.1	LoRTIA	exon	7123033	7123148	1	+	.	ID=id669;Parent=tr78;transcript_id=tr78
NC_037328.1	LoRTIA	exon	7123033	7123148	1	+	.	ID=id697;Parent=tr80;transcript_id=tr80
NC_037328.1	LoRTIA	exon	7123033	7123148	1	+	.	ID=id739;Parent=tr83;transcript_id=tr83
NC_037328.1	LoRTIA	exon	7123033	7123152	2	+	.	ID=id562;Parent=tr70;transcript_id=tr70
NC_037328.1	LoRTIA	exon	7123033	7123152	1	+	.	ID=id630;Parent=tr75;transcript_id=tr75
NC_037328.1	LoRTIA	exon	7123033	7123152	1	+	.	ID=id683;Parent=tr79;transcript_id=tr79
NC_037328.1	LoRTIA	exon	7123033	7123152	1	+	.	ID=id725;Parent=tr82;transcript_id=tr82
NC_037328.1	LoRTIA	exon	7123033	7123793	1	+	.	ID=id712;Parent=tr81;transcript_id=tr81
NC_037328.1	LoRTIA	exon	7123722	7123793	79	+	.	ID=id295;Parent=tr51;transcript_id=tr51
NC_037328.1	LoRTIA	exon	7123722	7123793	9	+	.	ID=id309;Parent=tr52;transcript_id=tr52
NC_037328.1	LoRTIA	exon	7123722	7123793	12	+	.	ID=id324;Parent=tr53;transcript_id=tr53
NC_037328.1	LoRTIA	exon	7123722	7123793	3	+	.	ID=id338;Parent=tr54;transcript_id=tr54
NC_037328.1	LoRTIA	exon	7123722	7123793	1	+	.	ID=id352;Parent=tr55;transcript_id=tr55
NC_037328.1	LoRTIA	exon	7123722	7123793	9	+	.	ID=id366;Parent=tr56;transcript_id=tr56
NC_037328.1	LoRTIA	exon	7123722	7123793	5	+	.	ID=id380;Parent=tr57;transcript_id=tr57
NC_037328.1	LoRTIA	exon	7123722	7123793	2	+	.	ID=id394;Parent=tr58;transcript_id=tr58
NC_037328.1	LoRTIA	exon	7123722	7123793	6	+	.	ID=id408;Parent=tr59;transcript_id=tr59
NC_037328.1	LoRTIA	exon	7123722	7123793	1	+	.	ID=id421;Parent=tr60;transcript_id=tr60
NC_037328.1	LoRTIA	exon	7123722	7123793	1	+	.	ID=id434;Parent=tr61;transcript_id=tr61
NC_037328.1	LoRTIA	exon	7123722	7123793	1	+	.	ID=id446;Parent=tr62;transcript_id=tr62
NC_037328.1	LoRTIA	exon	7123722	7123793	1	+	.	ID=id475;Parent=tr64;transcript_id=tr64
NC_037328.1	LoRTIA	exon	7123722	7123793	1	+	.	ID=id489;Parent=tr65;transcript_id=tr65
NC_037328.1	LoRTIA	exon	7123722	7123793	1	+	.	ID=id504;Parent=tr66;transcript_id=tr66
NC_037328.1	LoRTIA	exon	7123722	7123793	3	+	.	ID=id520;Parent=tr67;transcript_id=tr67
NC_037328.1	LoRTIA	exon	7123722	7123793	1	+	.	ID=id534;Parent=tr68;transcript_id=tr68
NC_037328.1	LoRTIA	exon	7123722	7123793	3	+	.	ID=id548;Parent=tr69;transcript_id=tr69
NC_037328.1	LoRTIA	exon	7123722	7123793	2	+	.	ID=id563;Parent=tr70;transcript_id=tr70
NC_037328.1	LoRTIA	exon	7123722	7123793	1	+	.	ID=id578;Parent=tr71;transcript_id=tr71
NC_037328.1	LoRTIA	exon	7123722	7123793	1	+	.	ID=id591;Parent=tr72;transcript_id=tr72
NC_037328.1	LoRTIA	exon	7123722	7123793	1	+	.	ID=id605;Parent=tr73;transcript_id=tr73
NC_037328.1	LoRTIA	exon	7123722	7123793	1	+	.	ID=id617;Parent=tr74;transcript_id=tr74
NC_037328.1	LoRTIA	exon	7123722	7123793	1	+	.	ID=id645;Parent=tr76;transcript_id=tr76
NC_037328.1	LoRTIA	exon	7123722	7123793	1	+	.	ID=id656;Parent=tr77;transcript_id=tr77
NC_037328.1	LoRTIA	exon	7123722	7123793	1	+	.	ID=id670;Parent=tr78;transcript_id=tr78
NC_037328.1	LoRTIA	exon	7123722	7123793	1	+	.	ID=id684;Parent=tr79;transcript_id=tr79
NC_037328.1	LoRTIA	exon	7123722	7123793	1	+	.	ID=id698;Parent=tr80;transcript_id=tr80
NC_037328.1	LoRTIA	exon	7123722	7123793	1	+	.	ID=id726;Parent=tr82;transcript_id=tr82
NC_037328.1	LoRTIA	exon	7123722	7123793	1	+	.	ID=id740;Parent=tr83;transcript_id=tr83
NC_037328.1	LoRTIA	exon	7123722	7124038	2	+	.	ID=id461;Parent=tr63;transcript_id=tr63
NC_037328.1	LoRTIA	exon	7123722	7124038	1	+	.	ID=id631;Parent=tr75;transcript_id=tr75
NC_037328.1	LoRTIA	exon	7123874	7124038	79	+	.	ID=id296;Parent=tr51;transcript_id=tr51
NC_037328.1	LoRTIA	exon	7123874	7124038	9	+	.	ID=id310;Parent=tr52;transcript_id=tr52
NC_037328.1	LoRTIA	exon	7123874	7124038	12	+	.	ID=id325;Parent=tr53;transcript_id=tr53
NC_037328.1	LoRTIA	exon	7123874	7124038	3	+	.	ID=id339;Parent=tr54;transcript_id=tr54
NC_037328.1	LoRTIA	exon	7123874	7124038	1	+	.	ID=id353;Parent=tr55;transcript_id=tr55
NC_037328.1	LoRTIA	exon	7123874	7124038	9	+	.	ID=id367;Parent=tr56;transcript_id=tr56
NC_037328.1	LoRTIA	exon	7123874	7124038	5	+	.	ID=id381;Parent=tr57;transcript_id=tr57
NC_037328.1	LoRTIA	exon	7123874	7124038	2	+	.	ID=id395;Parent=tr58;transcript_id=tr58
NC_037328.1	LoRTIA	exon	7123874	7124038	6	+	.	ID=id409;Parent=tr59;transcript_id=tr59
NC_037328.1	LoRTIA	exon	7123874	7124038	1	+	.	ID=id422;Parent=tr60;transcript_id=tr60
NC_037328.1	LoRTIA	exon	7123874	7124038	1	+	.	ID=id435;Parent=tr61;transcript_id=tr61
NC_037328.1	LoRTIA	exon	7123874	7124038	1	+	.	ID=id447;Parent=tr62;transcript_id=tr62
NC_037328.1	LoRTIA	exon	7123874	7124038	1	+	.	ID=id476;Parent=tr64;transcript_id=tr64
NC_037328.1	LoRTIA	exon	7123874	7124038	1	+	.	ID=id490;Parent=tr65;transcript_id=tr65
NC_037328.1	LoRTIA	exon	7123874	7124038	1	+	.	ID=id505;Parent=tr66;transcript_id=tr66
NC_037328.1	LoRTIA	exon	7123874	7124038	3	+	.	ID=id521;Parent=tr67;transcript_id=tr67
NC_037328.1	LoRTIA	exon	7123874	7124038	1	+	.	ID=id535;Parent=tr68;transcript_id=tr68
NC_037328.1	LoRTIA	exon	7123874	7124038	3	+	.	ID=id549;Parent=tr69;transcript_id=tr69
NC_037328.1	LoRTIA	exon	7123874	7124038	2	+	.	ID=id564;Parent=tr70;transcript_id=tr70
NC_037328.1	LoRTIA	exon	7123874	7124038	1	+	.	ID=id579;Parent=tr71;transcript_id=tr71
NC_037328.1	LoRTIA	exon	7123874	7124038	1	+	.	ID=id592;Parent=tr72;transcript_id=tr72
NC_037328.1	LoRTIA	exon	7123874	7124038	1	+	.	ID=id618;Parent=tr74;transcript_id=tr74
NC_037328.1	LoRTIA	exon	7123874	7124038	1	+	.	ID=id646;Parent=tr76;transcript_id=tr76
NC_037328.1	LoRTIA	exon	7123874	7124038	1	+	.	ID=id657;Parent=tr77;transcript_id=tr77
NC_037328.1	LoRTIA	exon	7123874	7124038	1	+	.	ID=id671;Parent=tr78;transcript_id=tr78
NC_037328.1	LoRTIA	exon	7123874	7124038	1	+	.	ID=id685;Parent=tr79;transcript_id=tr79
NC_037328.1	LoRTIA	exon	7123874	7124038	1	+	.	ID=id699;Parent=tr80;transcript_id=tr80
NC_037328.1	LoRTIA	exon	7123874	7124038	1	+	.	ID=id713;Parent=tr81;transcript_id=tr81
NC_037328.1	LoRTIA	exon	7123874	7124038	1	+	.	ID=id727;Parent=tr82;transcript_id=tr82
NC_037328.1	LoRTIA	exon	7123874	7124038	1	+	.	ID=id741;Parent=tr83;transcript_id=tr83
NC_037328.1	LoRTIA	exon	7123874	7124453	1	+	.	ID=id606;Parent=tr73;transcript_id=tr73
NC_037328.1	LoRTIA	exon	7124333	7124453	4	+	.	ID=id744;Parent=tr84;transcript_id=tr84
NC_037328.1	LoRTIA	mRNA	7124333	7127953	4	+	.	ID=tr84;transcript_id=tr84
NC_037328.1	LoRTIA	exon	7124334	7124453	79	+	.	ID=id297;Parent=tr51;transcript_id=tr51
NC_037328.1	LoRTIA	exon	7124334	7124453	9	+	.	ID=id311;Parent=tr52;transcript_id=tr52
NC_037328.1	LoRTIA	exon	7124334	7124453	12	+	.	ID=id326;Parent=tr53;transcript_id=tr53
NC_037328.1	LoRTIA	exon	7124334	7124453	3	+	.	ID=id340;Parent=tr54;transcript_id=tr54
NC_037328.1	LoRTIA	exon	7124334	7124453	1	+	.	ID=id354;Parent=tr55;transcript_id=tr55
NC_037328.1	LoRTIA	exon	7124334	7124453	9	+	.	ID=id368;Parent=tr56;transcript_id=tr56
NC_037328.1	LoRTIA	exon	7124334	7124453	5	+	.	ID=id382;Parent=tr57;transcript_id=tr57
NC_037328.1	LoRTIA	exon	7124334	7124453	2	+	.	ID=id396;Parent=tr58;transcript_id=tr58
NC_037328.1	LoRTIA	exon	7124334	7124453	6	+	.	ID=id410;Parent=tr59;transcript_id=tr59
NC_037328.1	LoRTIA	exon	7124334	7124453	1	+	.	ID=id423;Parent=tr60;transcript_id=tr60
NC_037328.1	LoRTIA	exon	7124334	7124453	1	+	.	ID=id436;Parent=tr61;transcript_id=tr61
NC_037328.1	LoRTIA	exon	7124334	7124453	1	+	.	ID=id448;Parent=tr62;transcript_id=tr62
NC_037328.1	LoRTIA	exon	7124334	7124453	2	+	.	ID=id462;Parent=tr63;transcript_id=tr63
NC_037328.1	LoRTIA	exon	7124334	7124453	1	+	.	ID=id477;Parent=tr64;transcript_id=tr64
NC_037328.1	LoRTIA	exon	7124334	7124453	1	+	.	ID=id491;Parent=tr65;transcript_id=tr65
NC_037328.1	LoRTIA	exon	7124334	7124453	1	+	.	ID=id506;Parent=tr66;transcript_id=tr66
NC_037328.1	LoRTIA	exon	7124334	7124453	3	+	.	ID=id522;Parent=tr67;transcript_id=tr67
NC_037328.1	LoRTIA	exon	7124334	7124453	1	+	.	ID=id536;Parent=tr68;transcript_id=tr68
NC_037328.1	LoRTIA	exon	7124334	7124453	3	+	.	ID=id550;Parent=tr69;transcript_id=tr69
NC_037328.1	LoRTIA	exon	7124334	7124453	2	+	.	ID=id565;Parent=tr70;transcript_id=tr70
NC_037328.1	LoRTIA	exon	7124334	7124453	1	+	.	ID=id580;Parent=tr71;transcript_id=tr71
NC_037328.1	LoRTIA	exon	7124334	7124453	1	+	.	ID=id593;Parent=tr72;transcript_id=tr72
NC_037328.1	LoRTIA	exon	7124334	7124453	1	+	.	ID=id619;Parent=tr74;transcript_id=tr74
NC_037328.1	LoRTIA	exon	7124334	7124453	1	+	.	ID=id632;Parent=tr75;transcript_id=tr75
NC_037328.1	LoRTIA	exon	7124334	7124453	1	+	.	ID=id647;Parent=tr76;transcript_id=tr76
NC_037328.1	LoRTIA	exon	7124334	7124453	1	+	.	ID=id658;Parent=tr77;transcript_id=tr77
NC_037328.1	LoRTIA	exon	7124334	7124453	1	+	.	ID=id672;Parent=tr78;transcript_id=tr78
NC_037328.1	LoRTIA	exon	7124334	7124453	1	+	.	ID=id686;Parent=tr79;transcript_id=tr79
NC_037328.1	LoRTIA	exon	7124334	7124453	1	+	.	ID=id700;Parent=tr80;transcript_id=tr80
NC_037328.1	LoRTIA	exon	7124334	7124453	1	+	.	ID=id714;Parent=tr81;transcript_id=tr81
NC_037328.1	LoRTIA	exon	7124334	7124453	1	+	.	ID=id728;Parent=tr82;transcript_id=tr82
NC_037328.1	LoRTIA	exon	7124334	7124453	1	+	.	ID=id742;Parent=tr83;transcript_id=tr83
NC_037328.1	LoRTIA	exon	7127310	7127414	1	+	.	ID=id507;Parent=tr66;transcript_id=tr66
NC_037328.1	LoRTIA	exon	7127725	7127818	1	+	.	ID=id478;Parent=tr64;transcript_id=tr64
NC_037328.1	LoRTIA	exon	7127725	7127818	3	+	.	ID=id523;Parent=tr67;transcript_id=tr67
NC_037328.1	LoRTIA	exon	7127725	7127953	79	+	.	ID=id298;Parent=tr51;transcript_id=tr51
NC_037328.1	LoRTIA	exon	7127725	7127953	9	+	.	ID=id312;Parent=tr52;transcript_id=tr52
NC_037328.1	LoRTIA	exon	7127725	7127953	12	+	.	ID=id327;Parent=tr53;transcript_id=tr53
NC_037328.1	LoRTIA	exon	7127725	7127953	3	+	.	ID=id341;Parent=tr54;transcript_id=tr54
NC_037328.1	LoRTIA	exon	7127725	7127953	1	+	.	ID=id355;Parent=tr55;transcript_id=tr55
NC_037328.1	LoRTIA	exon	7127725	7127953	9	+	.	ID=id369;Parent=tr56;transcript_id=tr56
NC_037328.1	LoRTIA	exon	7127725	7127953	5	+	.	ID=id383;Parent=tr57;transcript_id=tr57
NC_037328.1	LoRTIA	exon	7127725	7127953	2	+	.	ID=id397;Parent=tr58;transcript_id=tr58
NC_037328.1	LoRTIA	exon	7127725	7127953	6	+	.	ID=id411;Parent=tr59;transcript_id=tr59
NC_037328.1	LoRTIA	exon	7127725	7127953	1	+	.	ID=id424;Parent=tr60;transcript_id=tr60
NC_037328.1	LoRTIA	exon	7127725	7127953	1	+	.	ID=id437;Parent=tr61;transcript_id=tr61
NC_037328.1	LoRTIA	exon	7127725	7127953	1	+	.	ID=id449;Parent=tr62;transcript_id=tr62
NC_037328.1	LoRTIA	exon	7127725	7127953	2	+	.	ID=id463;Parent=tr63;transcript_id=tr63
NC_037328.1	LoRTIA	exon	7127725	7127953	1	+	.	ID=id492;Parent=tr65;transcript_id=tr65
NC_037328.1	LoRTIA	exon	7127725	7127953	1	+	.	ID=id508;Parent=tr66;transcript_id=tr66
NC_037328.1	LoRTIA	exon	7127725	7127953	1	+	.	ID=id537;Parent=tr68;transcript_id=tr68
NC_037328.1	LoRTIA	exon	7127725	7127953	3	+	.	ID=id551;Parent=tr69;transcript_id=tr69
NC_037328.1	LoRTIA	exon	7127725	7127953	2	+	.	ID=id566;Parent=tr70;transcript_id=tr70
NC_037328.1	LoRTIA	exon	7127725	7127953	1	+	.	ID=id594;Parent=tr72;transcript_id=tr72
NC_037328.1	LoRTIA	exon	7127725	7127953	1	+	.	ID=id607;Parent=tr73;transcript_id=tr73
NC_037328.1	LoRTIA	exon	7127725	7127953	1	+	.	ID=id620;Parent=tr74;transcript_id=tr74
NC_037328.1	LoRTIA	exon	7127725	7127953	1	+	.	ID=id633;Parent=tr75;transcript_id=tr75
NC_037328.1	LoRTIA	exon	7127725	7127953	1	+	.	ID=id659;Parent=tr77;transcript_id=tr77
NC_037328.1	LoRTIA	exon	7127725	7127953	1	+	.	ID=id673;Parent=tr78;transcript_id=tr78
NC_037328.1	LoRTIA	exon	7127725	7127953	1	+	.	ID=id687;Parent=tr79;transcript_id=tr79
NC_037328.1	LoRTIA	exon	7127725	7127953	1	+	.	ID=id701;Parent=tr80;transcript_id=tr80
NC_037328.1	LoRTIA	exon	7127725	7127953	1	+	.	ID=id715;Parent=tr81;transcript_id=tr81
NC_037328.1	LoRTIA	exon	7127725	7127953	1	+	.	ID=id729;Parent=tr82;transcript_id=tr82
NC_037328.1	LoRTIA	exon	7127725	7127953	1	+	.	ID=id743;Parent=tr83;transcript_id=tr83
NC_037328.1	LoRTIA	exon	7127725	7127953	4	+	.	ID=id745;Parent=tr84;transcript_id=tr84
NC_037328.1	LoRTIA	exon	7127725	7127978	1	+	.	ID=id648;Parent=tr76;transcript_id=tr76
NC_037328.1	LoRTIA	exon	7127725	7128096	1	+	.	ID=id581;Parent=tr71;transcript_id=tr71
NC_037328.1	LoRTIA	exon	7127922	7128096	1	+	.	ID=id479;Parent=tr64;transcript_id=tr64
NC_037328.1	LoRTIA	exon	7127922	7128096	3	+	.	ID=id524;Parent=tr67;transcript_id=tr67
NC_037328.1	LoRTIA	exon	7267112	7268009	10	-	.	ID=id746;Parent=tr85;transcript_id=tr85
NC_037328.1	LoRTIA	exon	7267112	7268009	1	-	.	ID=id752;Parent=tr86;transcript_id=tr86
NC_037328.1	LoRTIA	mRNA	7267112	7280850	10	-	.	ID=tr85;transcript_id=tr85
NC_037328.1	LoRTIA	mRNA	7267112	7280850	1	-	.	ID=tr86;transcript_id=tr86
NC_037328.1	LoRTIA	exon	7269090	7269231	10	-	.	ID=id747;Parent=tr85;transcript_id=tr85
NC_037328.1	LoRTIA	exon	7269090	7269231	1	-	.	ID=id753;Parent=tr86;transcript_id=tr86
NC_037328.1	LoRTIA	exon	7272921	7273004	10	-	.	ID=id748;Parent=tr85;transcript_id=tr85
NC_037328.1	LoRTIA	exon	7272921	7273004	1	-	.	ID=id754;Parent=tr86;transcript_id=tr86
NC_037328.1	LoRTIA	exon	7276637	7276727	10	-	.	ID=id749;Parent=tr85;transcript_id=tr85
NC_037328.1	LoRTIA	exon	7276637	7276727	1	-	.	ID=id755;Parent=tr86;transcript_id=tr86
NC_037328.1	LoRTIA	exon	7277449	7277539	1	-	.	ID=id756;Parent=tr86;transcript_id=tr86
NC_037328.1	LoRTIA	exon	7277453	7277539	10	-	.	ID=id750;Parent=tr85;transcript_id=tr85
NC_037328.1	LoRTIA	exon	7280699	7280850	10	-	.	ID=id751;Parent=tr85;transcript_id=tr85
NC_037328.1	LoRTIA	exon	7280699	7280850	1	-	.	ID=id757;Parent=tr86;transcript_id=tr86
NC_037328.1	LoRTIA	exon	10231769	10231977	1	+	.	ID=id758;Parent=tr87;transcript_id=tr87
NC_037328.1	LoRTIA	exon	10231769	10231977	2	+	.	ID=id775;Parent=tr88;transcript_id=tr88
NC_037328.1	LoRTIA	exon	10231769	10231977	1	+	.	ID=id793;Parent=tr89;transcript_id=tr89
NC_037328.1	LoRTIA	exon	10231769	10231977	1	+	.	ID=id810;Parent=tr90;transcript_id=tr90
NC_037328.1	LoRTIA	exon	10231769	10231977	1	+	.	ID=id828;Parent=tr91;transcript_id=tr91
NC_037328.1	LoRTIA	mRNA	10231769	10543975	1	+	.	ID=tr87;transcript_id=tr87
NC_037328.1	LoRTIA	mRNA	10231769	10543975	2	+	.	ID=tr88;transcript_id=tr88
NC_037328.1	LoRTIA	mRNA	10231769	10543975	1	+	.	ID=tr89;transcript_id=tr89
NC_037328.1	LoRTIA	mRNA	10231769	10543975	1	+	.	ID=tr90;transcript_id=tr90
NC_037328.1	LoRTIA	mRNA	10231769	10544228	1	+	.	ID=tr91;transcript_id=tr91
NC_037328.1	LoRTIA	exon	10300390	10300557	1	+	.	ID=id759;Parent=tr87;transcript_id=tr87
NC_037328.1	LoRTIA	exon	10300390	10300557	2	+	.	ID=id776;Parent=tr88;transcript_id=tr88
NC_037328.1	LoRTIA	exon	10300390	10300557	1	+	.	ID=id794;Parent=tr89;transcript_id=tr89
NC_037328.1	LoRTIA	exon	10300390	10300557	1	+	.	ID=id811;Parent=tr90;transcript_id=tr90
NC_037328.1	LoRTIA	exon	10300390	10300557	1	+	.	ID=id829;Parent=tr91;transcript_id=tr91
NC_037328.1	LoRTIA	exon	10326795	10326924	1	+	.	ID=id760;Parent=tr87;transcript_id=tr87
NC_037328.1	LoRTIA	exon	10326795	10326924	2	+	.	ID=id777;Parent=tr88;transcript_id=tr88
NC_037328.1	LoRTIA	exon	10326795	10326924	1	+	.	ID=id795;Parent=tr89;transcript_id=tr89
NC_037328.1	LoRTIA	exon	10326795	10326924	1	+	.	ID=id812;Parent=tr90;transcript_id=tr90
NC_037328.1	LoRTIA	exon	10326795	10326924	1	+	.	ID=id830;Parent=tr91;transcript_id=tr91
NC_037328.1	LoRTIA	exon	10360228	10360340	1	+	.	ID=id761;Parent=tr87;transcript_id=tr87
NC_037328.1	LoRTIA	exon	10360228	10360340	2	+	.	ID=id778;Parent=tr88;transcript_id=tr88
NC_037328.1	LoRTIA	exon	10360228	10360340	1	+	.	ID=id796;Parent=tr89;transcript_id=tr89
NC_037328.1	LoRTIA	exon	10360228	10360340	1	+	.	ID=id813;Parent=tr90;transcript_id=tr90
NC_037328.1	LoRTIA	exon	10360228	10360340	1	+	.	ID=id831;Parent=tr91;transcript_id=tr91
NC_037328.1	LoRTIA	exon	10362750	10362943	1	+	.	ID=id762;Parent=tr87;transcript_id=tr87
NC_037328.1	LoRTIA	exon	10362750	10362943	2	+	.	ID=id779;Parent=tr88;transcript_id=tr88
NC_037328.1	LoRTIA	exon	10362750	10362943	1	+	.	ID=id797;Parent=tr89;transcript_id=tr89
NC_037328.1	LoRTIA	exon	10362750	10362943	1	+	.	ID=id814;Parent=tr90;transcript_id=tr90
NC_037328.1	LoRTIA	exon	10362750	10362943	1	+	.	ID=id832;Parent=tr91;transcript_id=tr91
NC_037328.1	LoRTIA	exon	10400541	10400743	1	+	.	ID=id763;Parent=tr87;transcript_id=tr87
NC_037328.1	LoRTIA	exon	10400541	10400743	2	+	.	ID=id780;Parent=tr88;transcript_id=tr88
NC_037328.1	LoRTIA	exon	10400541	10400743	1	+	.	ID=id798;Parent=tr89;transcript_id=tr89
NC_037328.1	LoRTIA	exon	10400541	10400743	1	+	.	ID=id815;Parent=tr90;transcript_id=tr90
NC_037328.1	LoRTIA	exon	10400541	10400743	1	+	.	ID=id833;Parent=tr91;transcript_id=tr91
NC_037328.1	LoRTIA	exon	10418538	10418705	1	+	.	ID=id764;Parent=tr87;transcript_id=tr87
NC_037328.1	LoRTIA	exon	10418538	10418705	2	+	.	ID=id781;Parent=tr88;transcript_id=tr88
NC_037328.1	LoRTIA	exon	10418538	10418705	1	+	.	ID=id834;Parent=tr91;transcript_id=tr91
NC_037328.1	LoRTIA	exon	10418540	10418705	1	+	.	ID=id816;Parent=tr90;transcript_id=tr90
NC_037328.1	LoRTIA	exon	10421280	10421336	2	+	.	ID=id782;Parent=tr88;transcript_id=tr88
NC_037328.1	LoRTIA	exon	10421280	10421336	1	+	.	ID=id799;Parent=tr89;transcript_id=tr89
NC_037328.1	LoRTIA	exon	10421280	10421336	1	+	.	ID=id817;Parent=tr90;transcript_id=tr90
NC_037328.1	LoRTIA	exon	10421280	10421336	1	+	.	ID=id835;Parent=tr91;transcript_id=tr91
NC_037328.1	LoRTIA	exon	10434729	10434862	1	+	.	ID=id765;Parent=tr87;transcript_id=tr87
NC_037328.1	LoRTIA	exon	10434729	10434862	2	+	.	ID=id783;Parent=tr88;transcript_id=tr88
NC_037328.1	LoRTIA	exon	10434729	10434862	1	+	.	ID=id800;Parent=tr89;transcript_id=tr89
NC_037328.1	LoRTIA	exon	10434729	10434862	1	+	.	ID=id818;Parent=tr90;transcript_id=tr90
NC_037328.1	LoRTIA	exon	10434729	10434862	1	+	.	ID=id836;Parent=tr91;transcript_id=tr91
NC_037328.1	LoRTIA	exon	10444444	10444518	1	+	.	ID=id766;Parent=tr87;transcript_id=tr87
NC_037328.1	LoRTIA	exon	10444444	10444518	2	+	.	ID=id784;Parent=tr88;transcript_id=tr88
NC_037328.1	LoRTIA	exon	10444444	10444518	1	+	.	ID=id801;Parent=tr89;transcript_id=tr89
NC_037328.1	LoRTIA	exon	10444444	10444518	1	+	.	ID=id819;Parent=tr90;transcript_id=tr90
NC_037328.1	LoRTIA	exon	10444444	10444518	1	+	.	ID=id837;Parent=tr91;transcript_id=tr91
NC_037328.1	LoRTIA	exon	10445909	10446067	1	+	.	ID=id767;Parent=tr87;transcript_id=tr87
NC_037328.1	LoRTIA	exon	10445909	10446067	2	+	.	ID=id785;Parent=tr88;transcript_id=tr88
NC_037328.1	LoRTIA	exon	10445909	10446067	1	+	.	ID=id802;Parent=tr89;transcript_id=tr89
NC_037328.1	LoRTIA	exon	10445909	10446067	1	+	.	ID=id820;Parent=tr90;transcript_id=tr90
NC_037328.1	LoRTIA	exon	10445909	10446067	1	+	.	ID=id838;Parent=tr91;transcript_id=tr91
NC_037328.1	LoRTIA	exon	10469111	10469239	1	+	.	ID=id768;Parent=tr87;transcript_id=tr87
NC_037328.1	LoRTIA	exon	10469111	10469239	2	+	.	ID=id786;Parent=tr88;transcript_id=tr88
NC_037328.1	LoRTIA	exon	10469111	10469239	1	+	.	ID=id803;Parent=tr89;transcript_id=tr89
NC_037328.1	LoRTIA	exon	10469111	10469239	1	+	.	ID=id821;Parent=tr90;transcript_id=tr90
NC_037328.1	LoRTIA	exon	10469111	10469239	1	+	.	ID=id839;Parent=tr91;transcript_id=tr91
NC_037328.1	LoRTIA	exon	10473331	10473430	1	+	.	ID=id769;Parent=tr87;transcript_id=tr87
NC_037328.1	LoRTIA	exon	10473331	10473430	2	+	.	ID=id787;Parent=tr88;transcript_id=tr88
NC_037328.1	LoRTIA	exon	10473331	10473430	1	+	.	ID=id804;Parent=tr89;transcript_id=tr89
NC_037328.1	LoRTIA	exon	10473331	10473430	1	+	.	ID=id822;Parent=tr90;transcript_id=tr90
NC_037328.1	LoRTIA	exon	10473331	10473430	1	+	.	ID=id840;Parent=tr91;transcript_id=tr91
NC_037328.1	LoRTIA	exon	10512127	10512348	1	+	.	ID=id770;Parent=tr87;transcript_id=tr87
NC_037328.1	LoRTIA	exon	10512127	10512348	2	+	.	ID=id788;Parent=tr88;transcript_id=tr88
NC_037328.1	LoRTIA	exon	10512127	10512348	1	+	.	ID=id805;Parent=tr89;transcript_id=tr89
NC_037328.1	LoRTIA	exon	10512127	10512348	1	+	.	ID=id823;Parent=tr90;transcript_id=tr90
NC_037328.1	LoRTIA	exon	10512127	10512348	1	+	.	ID=id841;Parent=tr91;transcript_id=tr91
NC_037328.1	LoRTIA	exon	10520949	10521002	1	+	.	ID=id771;Parent=tr87;transcript_id=tr87
NC_037328.1	LoRTIA	exon	10520949	10521002	2	+	.	ID=id789;Parent=tr88;transcript_id=tr88
NC_037328.1	LoRTIA	exon	10520949	10521002	1	+	.	ID=id806;Parent=tr89;transcript_id=tr89
NC_037328.1	LoRTIA	exon	10520949	10521002	1	+	.	ID=id824;Parent=tr90;transcript_id=tr90
NC_037328.1	LoRTIA	exon	10520949	10521002	1	+	.	ID=id842;Parent=tr91;transcript_id=tr91
NC_037328.1	LoRTIA	exon	10527698	10527798	1	+	.	ID=id772;Parent=tr87;transcript_id=tr87
NC_037328.1	LoRTIA	exon	10527698	10527798	2	+	.	ID=id790;Parent=tr88;transcript_id=tr88
NC_037328.1	LoRTIA	exon	10527698	10527798	1	+	.	ID=id807;Parent=tr89;transcript_id=tr89
NC_037328.1	LoRTIA	exon	10527698	10527798	1	+	.	ID=id825;Parent=tr90;transcript_id=tr90
NC_037328.1	LoRTIA	exon	10527698	10527798	1	+	.	ID=id843;Parent=tr91;transcript_id=tr91
NC_037328.1	LoRTIA	exon	10531005	10531151	1	+	.	ID=id773;Parent=tr87;transcript_id=tr87
NC_037328.1	LoRTIA	exon	10531005	10531151	2	+	.	ID=id791;Parent=tr88;transcript_id=tr88
NC_037328.1	LoRTIA	exon	10531005	10531151	1	+	.	ID=id808;Parent=tr89;transcript_id=tr89
NC_037328.1	LoRTIA	exon	10531005	10531151	1	+	.	ID=id826;Parent=tr90;transcript_id=tr90
NC_037328.1	LoRTIA	exon	10531005	10531151	1	+	.	ID=id844;Parent=tr91;transcript_id=tr91
NC_037328.1	LoRTIA	exon	10543005	10543975	1	+	.	ID=id774;Parent=tr87;transcript_id=tr87
NC_037328.1	LoRTIA	exon	10543005	10543975	2	+	.	ID=id792;Parent=tr88;transcript_id=tr88
NC_037328.1	LoRTIA	exon	10543005	10543975	1	+	.	ID=id809;Parent=tr89;transcript_id=tr89
NC_037328.1	LoRTIA	exon	10543005	10543975	1	+	.	ID=id827;Parent=tr90;transcript_id=tr90
NC_037328.1	LoRTIA	exon	10543005	10544228	1	+	.	ID=id845;Parent=tr91;transcript_id=tr91
NC_037328.1	LoRTIA	exon	10690999	10691168	19	+	.	ID=id846;Parent=tr92;transcript_id=tr92
NC_037328.1	LoRTIA	exon	10690999	10691168	2	+	.	ID=id859;Parent=tr95;transcript_id=tr95
NC_037328.1	LoRTIA	exon	10690999	10691688	5	+	.	ID=id851;Parent=tr93;transcript_id=tr93
NC_037328.1	LoRTIA	exon	10690999	10691688	1	+	.	ID=id855;Parent=tr94;transcript_id=tr94
NC_037328.1	LoRTIA	mRNA	10690999	10698910	1	+	.	ID=tr94;transcript_id=tr94
NC_037328.1	LoRTIA	mRNA	10690999	10698910	2	+	.	ID=tr95;transcript_id=tr95
NC_037328.1	LoRTIA	mRNA	10690999	10698961	19	+	.	ID=tr92;transcript_id=tr92
NC_037328.1	LoRTIA	mRNA	10690999	10698961	5	+	.	ID=tr93;transcript_id=tr93
NC_037328.1	LoRTIA	mRNA	10690999	10698961	1	+	.	ID=tr96;transcript_id=tr96
NC_037328.1	LoRTIA	exon	10691010	10691168	3	+	.	ID=id864;Parent=tr97;transcript_id=tr97
NC_037328.1	LoRTIA	exon	10691010	10691196	1	+	.	ID=id873;Parent=tr99;transcript_id=tr99
NC_037328.1	LoRTIA	exon	10691010	10691688	2	+	.	ID=id869;Parent=tr98;transcript_id=tr98
NC_037328.1	LoRTIA	mRNA	10691010	10698910	2	+	.	ID=tr98;transcript_id=tr98
NC_037328.1	LoRTIA	mRNA	10691010	10698961	3	+	.	ID=tr97;transcript_id=tr97
NC_037328.1	LoRTIA	mRNA	10691010	10698961	1	+	.	ID=tr99;transcript_id=tr99
NC_037328.1	LoRTIA	exon	10691649	10691688	19	+	.	ID=id847;Parent=tr92;transcript_id=tr92
NC_037328.1	LoRTIA	exon	10691649	10691688	2	+	.	ID=id860;Parent=tr95;transcript_id=tr95
NC_037328.1	LoRTIA	exon	10691649	10691688	3	+	.	ID=id865;Parent=tr97;transcript_id=tr97
NC_037328.1	LoRTIA	exon	10691773	10691810	30	+	.	ID=id885;Parent=tr103;transcript_id=tr103
NC_037328.1	LoRTIA	exon	10691773	10691810	4	+	.	ID=id889;Parent=tr104;transcript_id=tr104
NC_037328.1	LoRTIA	exon	10691773	10691821	216	+	.	ID=id877;Parent=tr100;transcript_id=tr100
NC_037328.1	LoRTIA	exon	10691773	10691821	57	+	.	ID=id881;Parent=tr102;transcript_id=tr102
NC_037328.1	LoRTIA	exon	10691773	10691821	2	+	.	ID=id893;Parent=tr105;transcript_id=tr105
NC_037328.1	LoRTIA	mRNA	10691773	10698910	57	+	.	ID=tr102;transcript_id=tr102
NC_037328.1	LoRTIA	mRNA	10691773	10698910	4	+	.	ID=tr104;transcript_id=tr104
NC_037328.1	LoRTIA	mRNA	10691773	10698961	216	+	.	ID=tr100;transcript_id=tr100
NC_037328.1	LoRTIA	mRNA	10691773	10698961	4	+	.	ID=tr101;transcript_id=tr101
NC_037328.1	LoRTIA	mRNA	10691773	10698961	30	+	.	ID=tr103;transcript_id=tr103
NC_037328.1	LoRTIA	mRNA	10691773	10698961	2	+	.	ID=tr105;transcript_id=tr105
NC_037328.1	LoRTIA	exon	10692843	10692937	2	+	.	ID=id894;Parent=tr105;transcript_id=tr105
NC_037328.1	LoRTIA	exon	10695170	10695340	19	+	.	ID=id848;Parent=tr92;transcript_id=tr92
NC_037328.1	LoRTIA	exon	10695170	10695340	5	+	.	ID=id852;Parent=tr93;transcript_id=tr93
NC_037328.1	LoRTIA	exon	10695170	10695340	1	+	.	ID=id856;Parent=tr94;transcript_id=tr94
NC_037328.1	LoRTIA	exon	10695170	10695340	2	+	.	ID=id861;Parent=tr95;transcript_id=tr95
NC_037328.1	LoRTIA	exon	10695170	10695340	3	+	.	ID=id866;Parent=tr97;transcript_id=tr97
NC_037328.1	LoRTIA	exon	10695170	10695340	2	+	.	ID=id870;Parent=tr98;transcript_id=tr98
NC_037328.1	LoRTIA	exon	10695170	10695340	1	+	.	ID=id874;Parent=tr99;transcript_id=tr99
NC_037328.1	LoRTIA	exon	10695170	10695340	216	+	.	ID=id878;Parent=tr100;transcript_id=tr100
NC_037328.1	LoRTIA	exon	10695170	10695340	57	+	.	ID=id882;Parent=tr102;transcript_id=tr102
NC_037328.1	LoRTIA	exon	10695170	10695340	30	+	.	ID=id886;Parent=tr103;transcript_id=tr103
NC_037328.1	LoRTIA	exon	10695170	10695340	4	+	.	ID=id890;Parent=tr104;transcript_id=tr104
NC_037328.1	LoRTIA	exon	10695170	10695340	2	+	.	ID=id895;Parent=tr105;transcript_id=tr105
NC_037328.1	LoRTIA	exon	10698056	10698180	19	+	.	ID=id849;Parent=tr92;transcript_id=tr92
NC_037328.1	LoRTIA	exon	10698056	10698180	5	+	.	ID=id853;Parent=tr93;transcript_id=tr93
NC_037328.1	LoRTIA	exon	10698056	10698180	1	+	.	ID=id857;Parent=tr94;transcript_id=tr94
NC_037328.1	LoRTIA	exon	10698056	10698180	2	+	.	ID=id862;Parent=tr95;transcript_id=tr95
NC_037328.1	LoRTIA	exon	10698056	10698180	3	+	.	ID=id867;Parent=tr97;transcript_id=tr97
NC_037328.1	LoRTIA	exon	10698056	10698180	2	+	.	ID=id871;Parent=tr98;transcript_id=tr98
NC_037328.1	LoRTIA	exon	10698056	10698180	1	+	.	ID=id875;Parent=tr99;transcript_id=tr99
NC_037328.1	LoRTIA	exon	10698056	10698180	216	+	.	ID=id879;Parent=tr100;transcript_id=tr100
NC_037328.1	LoRTIA	exon	10698056	10698180	57	+	.	ID=id883;Parent=tr102;transcript_id=tr102
NC_037328.1	LoRTIA	exon	10698056	10698180	30	+	.	ID=id887;Parent=tr103;transcript_id=tr103
NC_037328.1	LoRTIA	exon	10698056	10698180	4	+	.	ID=id891;Parent=tr104;transcript_id=tr104
NC_037328.1	LoRTIA	exon	10698056	10698180	2	+	.	ID=id896;Parent=tr105;transcript_id=tr105
NC_037328.1	LoRTIA	exon	10698067	10698180	1	+	.	ID=id898;Parent=tr106;transcript_id=tr106
NC_037328.1	LoRTIA	exon	10698067	10698180	1	+	.	ID=id900;Parent=tr107;transcript_id=tr107
NC_037328.1	LoRTIA	mRNA	10698067	10698910	1	+	.	ID=tr106;transcript_id=tr106
NC_037328.1	LoRTIA	mRNA	10698067	10698961	1	+	.	ID=tr107;transcript_id=tr107
NC_037328.1	LoRTIA	exon	10698785	10698910	1	+	.	ID=id858;Parent=tr94;transcript_id=tr94
NC_037328.1	LoRTIA	exon	10698785	10698910	2	+	.	ID=id863;Parent=tr95;transcript_id=tr95
NC_037328.1	LoRTIA	exon	10698785	10698910	2	+	.	ID=id872;Parent=tr98;transcript_id=tr98
NC_037328.1	LoRTIA	exon	10698785	10698910	57	+	.	ID=id884;Parent=tr102;transcript_id=tr102
NC_037328.1	LoRTIA	exon	10698785	10698910	4	+	.	ID=id892;Parent=tr104;transcript_id=tr104
NC_037328.1	LoRTIA	exon	10698785	10698910	1	+	.	ID=id899;Parent=tr106;transcript_id=tr106
NC_037328.1	LoRTIA	exon	10698785	10698961	19	+	.	ID=id850;Parent=tr92;transcript_id=tr92
NC_037328.1	LoRTIA	exon	10698785	10698961	5	+	.	ID=id854;Parent=tr93;transcript_id=tr93
NC_037328.1	LoRTIA	exon	10698785	10698961	3	+	.	ID=id868;Parent=tr97;transcript_id=tr97
NC_037328.1	LoRTIA	exon	10698785	10698961	1	+	.	ID=id876;Parent=tr99;transcript_id=tr99
NC_037328.1	LoRTIA	exon	10698785	10698961	216	+	.	ID=id880;Parent=tr100;transcript_id=tr100
NC_037328.1	LoRTIA	exon	10698785	10698961	30	+	.	ID=id888;Parent=tr103;transcript_id=tr103
NC_037328.1	LoRTIA	exon	10698785	10698961	2	+	.	ID=id897;Parent=tr105;transcript_id=tr105
NC_037328.1	LoRTIA	exon	10698785	10698961	1	+	.	ID=id901;Parent=tr107;transcript_id=tr107
NC_037328.1	LoRTIA	exon	10823318	10823415	11	+	.	ID=id902;Parent=tr108;transcript_id=tr108
NC_037328.1	LoRTIA	exon	10823318	10823415	1	+	.	ID=id912;Parent=tr109;transcript_id=tr109
NC_037328.1	LoRTIA	mRNA	10823318	10839082	11	+	.	ID=tr108;transcript_id=tr108
NC_037328.1	LoRTIA	mRNA	10823318	10839082	1	+	.	ID=tr109;transcript_id=tr109
NC_037328.1	LoRTIA	exon	10823337	10823415	17	+	.	ID=id921;Parent=tr110;transcript_id=tr110
NC_037328.1	LoRTIA	exon	10823337	10823415	2	+	.	ID=id931;Parent=tr111;transcript_id=tr111
NC_037328.1	LoRTIA	exon	10823337	10824391	1	+	.	ID=id941;Parent=tr112;transcript_id=tr112
NC_037328.1	LoRTIA	mRNA	10823337	10839082	17	+	.	ID=tr110;transcript_id=tr110
NC_037328.1	LoRTIA	mRNA	10823337	10839082	2	+	.	ID=tr111;transcript_id=tr111
NC_037328.1	LoRTIA	mRNA	10823337	10839082	1	+	.	ID=tr112;transcript_id=tr112
NC_037328.1	LoRTIA	exon	10824185	10824391	11	+	.	ID=id903;Parent=tr108;transcript_id=tr108
NC_037328.1	LoRTIA	exon	10824185	10824391	1	+	.	ID=id913;Parent=tr109;transcript_id=tr109
NC_037328.1	LoRTIA	exon	10824185	10824391	17	+	.	ID=id922;Parent=tr110;transcript_id=tr110
NC_037328.1	LoRTIA	exon	10824185	10824391	2	+	.	ID=id932;Parent=tr111;transcript_id=tr111
NC_037328.1	LoRTIA	exon	10826170	10826309	11	+	.	ID=id904;Parent=tr108;transcript_id=tr108
NC_037328.1	LoRTIA	exon	10826170	10826309	17	+	.	ID=id923;Parent=tr110;transcript_id=tr110
NC_037328.1	LoRTIA	exon	10826170	10826309	2	+	.	ID=id933;Parent=tr111;transcript_id=tr111
NC_037328.1	LoRTIA	exon	10826170	10826309	1	+	.	ID=id942;Parent=tr112;transcript_id=tr112
NC_037328.1	LoRTIA	exon	10828000	10828099	11	+	.	ID=id905;Parent=tr108;transcript_id=tr108
NC_037328.1	LoRTIA	exon	10828000	10828099	1	+	.	ID=id914;Parent=tr109;transcript_id=tr109
NC_037328.1	LoRTIA	exon	10828000	10828099	17	+	.	ID=id924;Parent=tr110;transcript_id=tr110
NC_037328.1	LoRTIA	exon	10828000	10828099	2	+	.	ID=id934;Parent=tr111;transcript_id=tr111
NC_037328.1	LoRTIA	exon	10828000	10828099	1	+	.	ID=id943;Parent=tr112;transcript_id=tr112
NC_037328.1	LoRTIA	exon	10829491	10829558	11	+	.	ID=id906;Parent=tr108;transcript_id=tr108
NC_037328.1	LoRTIA	exon	10829491	10829558	1	+	.	ID=id915;Parent=tr109;transcript_id=tr109
NC_037328.1	LoRTIA	exon	10829491	10829558	17	+	.	ID=id925;Parent=tr110;transcript_id=tr110
NC_037328.1	LoRTIA	exon	10829491	10829558	2	+	.	ID=id935;Parent=tr111;transcript_id=tr111
NC_037328.1	LoRTIA	exon	10829491	10829558	1	+	.	ID=id944;Parent=tr112;transcript_id=tr112
NC_037328.1	LoRTIA	exon	10832352	10832464	11	+	.	ID=id907;Parent=tr108;transcript_id=tr108
NC_037328.1	LoRTIA	exon	10832352	10832464	1	+	.	ID=id916;Parent=tr109;transcript_id=tr109
NC_037328.1	LoRTIA	exon	10832352	10832464	17	+	.	ID=id926;Parent=tr110;transcript_id=tr110
NC_037328.1	LoRTIA	exon	10832352	10832464	1	+	.	ID=id945;Parent=tr112;transcript_id=tr112
NC_037328.1	LoRTIA	exon	10832352	10832468	2	+	.	ID=id936;Parent=tr111;transcript_id=tr111
NC_037328.1	LoRTIA	exon	10833737	10833802	11	+	.	ID=id908;Parent=tr108;transcript_id=tr108
NC_037328.1	LoRTIA	exon	10833737	10833802	1	+	.	ID=id917;Parent=tr109;transcript_id=tr109
NC_037328.1	LoRTIA	exon	10833737	10833802	17	+	.	ID=id927;Parent=tr110;transcript_id=tr110
NC_037328.1	LoRTIA	exon	10833737	10833802	2	+	.	ID=id937;Parent=tr111;transcript_id=tr111
NC_037328.1	LoRTIA	exon	10833737	10833802	1	+	.	ID=id946;Parent=tr112;transcript_id=tr112
NC_037328.1	LoRTIA	exon	10834721	10834874	11	+	.	ID=id909;Parent=tr108;transcript_id=tr108
NC_037328.1	LoRTIA	exon	10834721	10834874	1	+	.	ID=id918;Parent=tr109;transcript_id=tr109
NC_037328.1	LoRTIA	exon	10834721	10834874	17	+	.	ID=id928;Parent=tr110;transcript_id=tr110
NC_037328.1	LoRTIA	exon	10834721	10834874	2	+	.	ID=id938;Parent=tr111;transcript_id=tr111
NC_037328.1	LoRTIA	exon	10834721	10834874	1	+	.	ID=id947;Parent=tr112;transcript_id=tr112
NC_037328.1	LoRTIA	exon	10836800	10836847	11	+	.	ID=id910;Parent=tr108;transcript_id=tr108
NC_037328.1	LoRTIA	exon	10836800	10836847	1	+	.	ID=id919;Parent=tr109;transcript_id=tr109
NC_037328.1	LoRTIA	exon	10836800	10836847	17	+	.	ID=id929;Parent=tr110;transcript_id=tr110
NC_037328.1	LoRTIA	exon	10836800	10836847	2	+	.	ID=id939;Parent=tr111;transcript_id=tr111
NC_037328.1	LoRTIA	exon	10836800	10836847	1	+	.	ID=id948;Parent=tr112;transcript_id=tr112
NC_037328.1	LoRTIA	exon	10838980	10839082	11	+	.	ID=id911;Parent=tr108;transcript_id=tr108
NC_037328.1	LoRTIA	exon	10838980	10839082	1	+	.	ID=id920;Parent=tr109;transcript_id=tr109
NC_037328.1	LoRTIA	exon	10838980	10839082	17	+	.	ID=id930;Parent=tr110;transcript_id=tr110
NC_037328.1	LoRTIA	exon	10838980	10839082	2	+	.	ID=id940;Parent=tr111;transcript_id=tr111
NC_037328.1	LoRTIA	exon	10838980	10839082	1	+	.	ID=id949;Parent=tr112;transcript_id=tr112
NC_037328.1	LoRTIA	mRNA	11580798	11581237	25	+	.	ID=tr113;transcript_id=tr113
NC_037328.1	LoRTIA	exon	19418198	19418330	30	+	.	ID=id950;Parent=tr114;transcript_id=tr114
NC_037328.1	LoRTIA	exon	19418198	19418401	1	+	.	ID=id955;Parent=tr115;transcript_id=tr115
NC_037328.1	LoRTIA	mRNA	19418198	19437165	30	+	.	ID=tr114;transcript_id=tr114
NC_037328.1	LoRTIA	mRNA	19418198	19437165	1	+	.	ID=tr115;transcript_id=tr115
NC_037328.1	LoRTIA	exon	19418216	19418330	12	+	.	ID=id965;Parent=tr117;transcript_id=tr117
NC_037328.1	LoRTIA	exon	19418216	19418401	7	+	.	ID=id960;Parent=tr116;transcript_id=tr116
NC_037328.1	LoRTIA	mRNA	19418216	19437165	7	+	.	ID=tr116;transcript_id=tr116
NC_037328.1	LoRTIA	mRNA	19418216	19437165	12	+	.	ID=tr117;transcript_id=tr117
NC_037328.1	LoRTIA	exon	19418238	19418330	6	+	.	ID=id970;Parent=tr118;transcript_id=tr118
NC_037328.1	LoRTIA	exon	19418238	19418401	5	+	.	ID=id975;Parent=tr119;transcript_id=tr119
NC_037328.1	LoRTIA	mRNA	19418238	19437165	6	+	.	ID=tr118;transcript_id=tr118
NC_037328.1	LoRTIA	mRNA	19418238	19437165	5	+	.	ID=tr119;transcript_id=tr119
NC_037328.1	LoRTIA	exon	19421761	19421939	30	+	.	ID=id951;Parent=tr114;transcript_id=tr114
NC_037328.1	LoRTIA	exon	19421761	19421939	1	+	.	ID=id956;Parent=tr115;transcript_id=tr115
NC_037328.1	LoRTIA	exon	19421761	19421939	7	+	.	ID=id961;Parent=tr116;transcript_id=tr116
NC_037328.1	LoRTIA	exon	19421761	19421939	12	+	.	ID=id966;Parent=tr117;transcript_id=tr117
NC_037328.1	LoRTIA	exon	19421761	19421939	6	+	.	ID=id971;Parent=tr118;transcript_id=tr118
NC_037328.1	LoRTIA	exon	19421761	19421939	5	+	.	ID=id976;Parent=tr119;transcript_id=tr119
NC_037328.1	LoRTIA	exon	19426374	19426511	30	+	.	ID=id952;Parent=tr114;transcript_id=tr114
NC_037328.1	LoRTIA	exon	19426374	19426511	1	+	.	ID=id957;Parent=tr115;transcript_id=tr115
NC_037328.1	LoRTIA	exon	19426374	19426511	7	+	.	ID=id962;Parent=tr116;transcript_id=tr116
NC_037328.1	LoRTIA	exon	19426374	19426511	12	+	.	ID=id967;Parent=tr117;transcript_id=tr117
NC_037328.1	LoRTIA	exon	19426374	19426511	6	+	.	ID=id972;Parent=tr118;transcript_id=tr118
NC_037328.1	LoRTIA	exon	19426374	19426511	5	+	.	ID=id977;Parent=tr119;transcript_id=tr119
NC_037328.1	LoRTIA	exon	19431423	19431630	30	+	.	ID=id953;Parent=tr114;transcript_id=tr114
NC_037328.1	LoRTIA	exon	19431423	19431630	1	+	.	ID=id958;Parent=tr115;transcript_id=tr115
NC_037328.1	LoRTIA	exon	19431423	19431630	7	+	.	ID=id963;Parent=tr116;transcript_id=tr116
NC_037328.1	LoRTIA	exon	19431423	19431630	12	+	.	ID=id968;Parent=tr117;transcript_id=tr117
NC_037328.1	LoRTIA	exon	19431423	19431630	6	+	.	ID=id973;Parent=tr118;transcript_id=tr118
NC_037328.1	LoRTIA	exon	19431423	19431630	5	+	.	ID=id978;Parent=tr119;transcript_id=tr119
NC_037328.1	LoRTIA	exon	19436503	19437165	30	+	.	ID=id954;Parent=tr114;transcript_id=tr114
NC_037328.1	LoRTIA	exon	19436503	19437165	1	+	.	ID=id959;Parent=tr115;transcript_id=tr115
NC_037328.1	LoRTIA	exon	19436503	19437165	7	+	.	ID=id964;Parent=tr116;transcript_id=tr116
NC_037328.1	LoRTIA	exon	19436503	19437165	12	+	.	ID=id969;Parent=tr117;transcript_id=tr117
NC_037328.1	LoRTIA	exon	19436503	19437165	6	+	.	ID=id974;Parent=tr118;transcript_id=tr118
NC_037328.1	LoRTIA	exon	19436503	19437165	5	+	.	ID=id979;Parent=tr119;transcript_id=tr119
NC_037328.1	LoRTIA	exon	19437779	19437901	1	-	.	ID=id980;Parent=tr120;transcript_id=tr120
NC_037328.1	LoRTIA	mRNA	19437779	19502368	1	-	.	ID=tr120;transcript_id=tr120
NC_037328.1	LoRTIA	exon	19461505	19461643	1	-	.	ID=id981;Parent=tr120;transcript_id=tr120
NC_037328.1	LoRTIA	exon	19462425	19462547	1	-	.	ID=id982;Parent=tr120;transcript_id=tr120
NC_037328.1	LoRTIA	exon	19463462	19463617	1	-	.	ID=id983;Parent=tr120;transcript_id=tr120
NC_037328.1	LoRTIA	exon	19471646	19471850	1	-	.	ID=id984;Parent=tr120;transcript_id=tr120
NC_037328.1	LoRTIA	exon	19478053	19478219	1	-	.	ID=id985;Parent=tr120;transcript_id=tr120
NC_037328.1	LoRTIA	exon	19502210	19502368	1	-	.	ID=id986;Parent=tr120;transcript_id=tr120
NC_037328.1	LoRTIA	exon	22783943	22783976	2	+	.	ID=id987;Parent=tr121;transcript_id=tr121
NC_037328.1	LoRTIA	mRNA	22783943	22796096	2	+	.	ID=tr121;transcript_id=tr121
NC_037328.1	LoRTIA	exon	22786491	22786831	2	+	.	ID=id988;Parent=tr121;transcript_id=tr121
NC_037328.1	LoRTIA	exon	22789570	22789783	2	+	.	ID=id989;Parent=tr121;transcript_id=tr121
NC_037328.1	LoRTIA	exon	22791639	22791806	2	+	.	ID=id990;Parent=tr121;transcript_id=tr121
NC_037328.1	LoRTIA	exon	22792745	22796096	2	+	.	ID=id991;Parent=tr121;transcript_id=tr121
NC_037328.1	LoRTIA	mRNA	23043352	23044226	21	+	.	ID=tr123;transcript_id=tr123
NC_037328.1	LoRTIA	mRNA	23043352	23044249	4726	+	.	ID=tr122;transcript_id=tr122
NC_037328.1	LoRTIA	exon	35381284	35381530	7	+	.	ID=id992;Parent=tr124;transcript_id=tr124
NC_037328.1	LoRTIA	exon	35381284	35381530	7	+	.	ID=id998;Parent=tr125;transcript_id=tr125
NC_037328.1	LoRTIA	mRNA	35381284	35413989	7	+	.	ID=tr125;transcript_id=tr125
NC_037328.1	LoRTIA	mRNA	35381284	35415196	7	+	.	ID=tr124;transcript_id=tr124
NC_037328.1	LoRTIA	exon	35398925	35399016	7	+	.	ID=id993;Parent=tr124;transcript_id=tr124
NC_037328.1	LoRTIA	exon	35398925	35399016	7	+	.	ID=id999;Parent=tr125;transcript_id=tr125
NC_037328.1	LoRTIA	exon	35403016	35403210	7	+	.	ID=id994;Parent=tr124;transcript_id=tr124
NC_037328.1	LoRTIA	exon	35403016	35403210	7	+	.	ID=id1000;Parent=tr125;transcript_id=tr125
NC_037328.1	LoRTIA	exon	35406908	35407010	7	+	.	ID=id995;Parent=tr124;transcript_id=tr124
NC_037328.1	LoRTIA	exon	35406908	35407010	7	+	.	ID=id1001;Parent=tr125;transcript_id=tr125
NC_037328.1	LoRTIA	exon	35413192	35413298	7	+	.	ID=id996;Parent=tr124;transcript_id=tr124
NC_037328.1	LoRTIA	exon	35413192	35413298	7	+	.	ID=id1002;Parent=tr125;transcript_id=tr125
NC_037328.1	LoRTIA	exon	35413500	35413989	7	+	.	ID=id1003;Parent=tr125;transcript_id=tr125
NC_037328.1	LoRTIA	exon	35413500	35415196	7	+	.	ID=id997;Parent=tr124;transcript_id=tr124
NC_037328.1	LoRTIA	exon	36056802	36060855	1	-	.	ID=id1004;Parent=tr126;transcript_id=tr126
NC_037328.1	LoRTIA	exon	36056802	36060855	1	-	.	ID=id1007;Parent=tr127;transcript_id=tr127
NC_037328.1	LoRTIA	exon	36056802	36060855	1	-	.	ID=id1010;Parent=tr128;transcript_id=tr128
NC_037328.1	LoRTIA	mRNA	36056802	36063665	1	-	.	ID=tr127;transcript_id=tr127
NC_037328.1	LoRTIA	mRNA	36056802	36063665	1	-	.	ID=tr128;transcript_id=tr128
NC_037328.1	LoRTIA	mRNA	36056802	36063697	1	-	.	ID=tr126;transcript_id=tr126
NC_037328.1	LoRTIA	exon	36060168	36060855	4	-	.	ID=id1013;Parent=tr129;transcript_id=tr129
NC_037328.1	LoRTIA	exon	36060168	36060855	6	-	.	ID=id1016;Parent=tr131;transcript_id=tr131
NC_037328.1	LoRTIA	exon	36060168	36060855	1	-	.	ID=id1019;Parent=tr132;transcript_id=tr132
NC_037328.1	LoRTIA	mRNA	36060168	36063665	4	-	.	ID=tr129;transcript_id=tr129
NC_037328.1	LoRTIA	mRNA	36060168	36063665	1	-	.	ID=tr130;transcript_id=tr130
NC_037328.1	LoRTIA	mRNA	36060168	36063697	6	-	.	ID=tr131;transcript_id=tr131
NC_037328.1	LoRTIA	mRNA	36060168	36063697	1	-	.	ID=tr132;transcript_id=tr132
NC_037328.1	LoRTIA	mRNA	36060168	36063697	1	-	.	ID=tr133;transcript_id=tr133
NC_037328.1	LoRTIA	exon	36060270	36060855	7	-	.	ID=id1022;Parent=tr134;transcript_id=tr134
NC_037328.1	LoRTIA	exon	36060270	36060855	6	-	.	ID=id1025;Parent=tr135;transcript_id=tr135
NC_037328.1	LoRTIA	mRNA	36060270	36063665	6	-	.	ID=tr135;transcript_id=tr135
NC_037328.1	LoRTIA	mRNA	36060270	36063697	7	-	.	ID=tr134;transcript_id=tr134
NC_037328.1	LoRTIA	exon	36062735	36062939	1	-	.	ID=id1005;Parent=tr126;transcript_id=tr126
NC_037328.1	LoRTIA	exon	36062735	36062939	1	-	.	ID=id1008;Parent=tr127;transcript_id=tr127
NC_037328.1	LoRTIA	exon	36062735	36062939	4	-	.	ID=id1014;Parent=tr129;transcript_id=tr129
NC_037328.1	LoRTIA	exon	36062735	36062939	6	-	.	ID=id1017;Parent=tr131;transcript_id=tr131
NC_037328.1	LoRTIA	exon	36062735	36062939	7	-	.	ID=id1023;Parent=tr134;transcript_id=tr134
NC_037328.1	LoRTIA	exon	36062735	36062939	6	-	.	ID=id1026;Parent=tr135;transcript_id=tr135
NC_037328.1	LoRTIA	exon	36062768	36062939	1	-	.	ID=id1011;Parent=tr128;transcript_id=tr128
NC_037328.1	LoRTIA	exon	36062768	36062939	1	-	.	ID=id1020;Parent=tr132;transcript_id=tr132
NC_037328.1	LoRTIA	exon	36063525	36063665	1	-	.	ID=id1009;Parent=tr127;transcript_id=tr127
NC_037328.1	LoRTIA	exon	36063525	36063665	1	-	.	ID=id1012;Parent=tr128;transcript_id=tr128
NC_037328.1	LoRTIA	exon	36063525	36063665	4	-	.	ID=id1015;Parent=tr129;transcript_id=tr129
NC_037328.1	LoRTIA	exon	36063525	36063665	6	-	.	ID=id1027;Parent=tr135;transcript_id=tr135
NC_037328.1	LoRTIA	exon	36063525	36063697	1	-	.	ID=id1006;Parent=tr126;transcript_id=tr126
NC_037328.1	LoRTIA	exon	36063525	36063697	6	-	.	ID=id1018;Parent=tr131;transcript_id=tr131
NC_037328.1	LoRTIA	exon	36063525	36063697	1	-	.	ID=id1021;Parent=tr132;transcript_id=tr132
NC_037328.1	LoRTIA	exon	36063525	36063697	7	-	.	ID=id1024;Parent=tr134;transcript_id=tr134
NC_037328.1	LoRTIA	mRNA	40948887	40950564	128	+	.	ID=tr136;transcript_id=tr136
NC_037328.1	LoRTIA	exon	42822730	42824126	1	-	.	ID=id1028;Parent=tr137;transcript_id=tr137
NC_037328.1	LoRTIA	exon	42822730	42824126	3	-	.	ID=id1035;Parent=tr138;transcript_id=tr138
NC_037328.1	LoRTIA	mRNA	42822730	42830042	1	-	.	ID=tr137;transcript_id=tr137
NC_037328.1	LoRTIA	mRNA	42822730	42830042	3	-	.	ID=tr138;transcript_id=tr138
NC_037328.1	LoRTIA	exon	42824247	42824384	1	-	.	ID=id1029;Parent=tr137;transcript_id=tr137
NC_037328.1	LoRTIA	exon	42824247	42824384	3	-	.	ID=id1036;Parent=tr138;transcript_id=tr138
NC_037328.1	LoRTIA	exon	42825165	42825275	1	-	.	ID=id1030;Parent=tr137;transcript_id=tr137
NC_037328.1	LoRTIA	exon	42825765	42825875	1	-	.	ID=id1031;Parent=tr137;transcript_id=tr137
NC_037328.1	LoRTIA	exon	42825765	42825875	3	-	.	ID=id1037;Parent=tr138;transcript_id=tr138
NC_037328.1	LoRTIA	exon	42828254	42828563	1	-	.	ID=id1032;Parent=tr137;transcript_id=tr137
NC_037328.1	LoRTIA	exon	42828254	42828563	3	-	.	ID=id1038;Parent=tr138;transcript_id=tr138
NC_037328.1	LoRTIA	exon	42828792	42828842	1	-	.	ID=id1033;Parent=tr137;transcript_id=tr137
NC_037328.1	LoRTIA	exon	42829966	42830042	1	-	.	ID=id1034;Parent=tr137;transcript_id=tr137
NC_037328.1	LoRTIA	exon	42829966	42830042	3	-	.	ID=id1039;Parent=tr138;transcript_id=tr138
NC_037328.1	LoRTIA	mRNA	43110012	43111093	1	-	.	ID=tr140;transcript_id=tr140
NC_037328.1	LoRTIA	mRNA	43110012	43111525	4	-	.	ID=tr139;transcript_id=tr139
NC_037328.1	LoRTIA	exon	43110012	43113769	1	-	.	ID=id1040;Parent=tr141;transcript_id=tr141
NC_037328.1	LoRTIA	mRNA	43110012	43195091	1	-	.	ID=tr141;transcript_id=tr141
NC_037328.1	LoRTIA	mRNA	43110422	43111093	1	-	.	ID=tr142;transcript_id=tr142
NC_037328.1	LoRTIA	exon	43112808	43113769	1	-	.	ID=id1056;Parent=tr143;transcript_id=tr143
NC_037328.1	LoRTIA	exon	43112808	43113769	1	-	.	ID=id1071;Parent=tr144;transcript_id=tr144
NC_037328.1	LoRTIA	exon	43112808	43113769	1	-	.	ID=id1087;Parent=tr145;transcript_id=tr145
NC_037328.1	LoRTIA	exon	43112808	43114567	1	-	.	ID=id1103;Parent=tr146;transcript_id=tr146
NC_037328.1	LoRTIA	mRNA	43112808	43195091	1	-	.	ID=tr143;transcript_id=tr143
NC_037328.1	LoRTIA	mRNA	43112808	43195091	1	-	.	ID=tr144;transcript_id=tr144
NC_037328.1	LoRTIA	mRNA	43112808	43195091	1	-	.	ID=tr146;transcript_id=tr146
NC_037328.1	LoRTIA	mRNA	43112808	43195102	1	-	.	ID=tr145;transcript_id=tr145
NC_037328.1	LoRTIA	exon	43113705	43113769	1	-	.	ID=id1117;Parent=tr147;transcript_id=tr147
NC_037328.1	LoRTIA	exon	43113705	43113769	1	-	.	ID=id1133;Parent=tr148;transcript_id=tr148
NC_037328.1	LoRTIA	exon	43113705	43113769	1	-	.	ID=id1149;Parent=tr149;transcript_id=tr149
NC_037328.1	LoRTIA	mRNA	43113705	43195091	1	-	.	ID=tr147;transcript_id=tr147
NC_037328.1	LoRTIA	mRNA	43113705	43195091	1	-	.	ID=tr149;transcript_id=tr149
NC_037328.1	LoRTIA	mRNA	43113705	43195102	1	-	.	ID=tr148;transcript_id=tr148
NC_037328.1	LoRTIA	exon	43114430	43114567	1	-	.	ID=id1041;Parent=tr141;transcript_id=tr141
NC_037328.1	LoRTIA	exon	43114430	43114567	1	-	.	ID=id1057;Parent=tr143;transcript_id=tr143
NC_037328.1	LoRTIA	exon	43114430	43114567	1	-	.	ID=id1072;Parent=tr144;transcript_id=tr144
NC_037328.1	LoRTIA	exon	43114430	43114567	1	-	.	ID=id1088;Parent=tr145;transcript_id=tr145
NC_037328.1	LoRTIA	exon	43114430	43114567	1	-	.	ID=id1118;Parent=tr147;transcript_id=tr147
NC_037328.1	LoRTIA	exon	43114430	43114567	1	-	.	ID=id1134;Parent=tr148;transcript_id=tr148
NC_037328.1	LoRTIA	exon	43114430	43114567	1	-	.	ID=id1150;Parent=tr149;transcript_id=tr149
NC_037328.1	LoRTIA	exon	43116615	43116660	1	-	.	ID=id1073;Parent=tr144;transcript_id=tr144
NC_037328.1	LoRTIA	exon	43116615	43116664	1	-	.	ID=id1042;Parent=tr141;transcript_id=tr141
NC_037328.1	LoRTIA	exon	43116615	43116664	1	-	.	ID=id1058;Parent=tr143;transcript_id=tr143
NC_037328.1	LoRTIA	exon	43116615	43116664	1	-	.	ID=id1089;Parent=tr145;transcript_id=tr145
NC_037328.1	LoRTIA	exon	43116615	43116664	1	-	.	ID=id1104;Parent=tr146;transcript_id=tr146
NC_037328.1	LoRTIA	exon	43116615	43116664	1	-	.	ID=id1119;Parent=tr147;transcript_id=tr147
NC_037328.1	LoRTIA	exon	43116615	43116664	1	-	.	ID=id1135;Parent=tr148;transcript_id=tr148
NC_037328.1	LoRTIA	exon	43116615	43116664	1	-	.	ID=id1151;Parent=tr149;transcript_id=tr149
NC_037328.1	LoRTIA	exon	43120523	43120616	1	-	.	ID=id1043;Parent=tr141;transcript_id=tr141
NC_037328.1	LoRTIA	exon	43120523	43120616	1	-	.	ID=id1059;Parent=tr143;transcript_id=tr143
NC_037328.1	LoRTIA	exon	43120523	43120616	1	-	.	ID=id1074;Parent=tr144;transcript_id=tr144
NC_037328.1	LoRTIA	exon	43120523	43120616	1	-	.	ID=id1090;Parent=tr145;transcript_id=tr145
NC_037328.1	LoRTIA	exon	43120523	43120616	1	-	.	ID=id1105;Parent=tr146;transcript_id=tr146
NC_037328.1	LoRTIA	exon	43120523	43120616	1	-	.	ID=id1120;Parent=tr147;transcript_id=tr147
NC_037328.1	LoRTIA	exon	43120523	43120616	1	-	.	ID=id1136;Parent=tr148;transcript_id=tr148
NC_037328.1	LoRTIA	exon	43120523	43120616	1	-	.	ID=id1152;Parent=tr149;transcript_id=tr149
NC_037328.1	LoRTIA	exon	43120524	43120616	1	-	.	ID=id1165;Parent=tr150;transcript_id=tr150
NC_037328.1	LoRTIA	mRNA	43120524	43195102	1	-	.	ID=tr150;transcript_id=tr150
NC_037328.1	LoRTIA	exon	43127916	43128041	1	-	.	ID=id1044;Parent=tr141;transcript_id=tr141
NC_037328.1	LoRTIA	exon	43127916	43128041	1	-	.	ID=id1075;Parent=tr144;transcript_id=tr144
NC_037328.1	LoRTIA	exon	43127916	43128041	1	-	.	ID=id1106;Parent=tr146;transcript_id=tr146
NC_037328.1	LoRTIA	exon	43127916	43128041	1	-	.	ID=id1121;Parent=tr147;transcript_id=tr147
NC_037328.1	LoRTIA	exon	43127916	43128041	1	-	.	ID=id1137;Parent=tr148;transcript_id=tr148
NC_037328.1	LoRTIA	exon	43127916	43128041	1	-	.	ID=id1153;Parent=tr149;transcript_id=tr149
NC_037328.1	LoRTIA	exon	43127916	43128041	1	-	.	ID=id1166;Parent=tr150;transcript_id=tr150
NC_037328.1	LoRTIA	exon	43127916	43128273	1	-	.	ID=id1060;Parent=tr143;transcript_id=tr143
NC_037328.1	LoRTIA	exon	43127916	43128273	1	-	.	ID=id1091;Parent=tr145;transcript_id=tr145
NC_037328.1	LoRTIA	exon	43128187	43128273	1	-	.	ID=id1045;Parent=tr141;transcript_id=tr141
NC_037328.1	LoRTIA	exon	43128187	43128273	1	-	.	ID=id1076;Parent=tr144;transcript_id=tr144
NC_037328.1	LoRTIA	exon	43128187	43128273	1	-	.	ID=id1107;Parent=tr146;transcript_id=tr146
NC_037328.1	LoRTIA	exon	43128187	43128273	1	-	.	ID=id1122;Parent=tr147;transcript_id=tr147
NC_037328.1	LoRTIA	exon	43128187	43128273	1	-	.	ID=id1138;Parent=tr148;transcript_id=tr148
NC_037328.1	LoRTIA	exon	43128187	43128273	1	-	.	ID=id1154;Parent=tr149;transcript_id=tr149
NC_037328.1	LoRTIA	exon	43128187	43128273	1	-	.	ID=id1167;Parent=tr150;transcript_id=tr150
NC_037328.1	LoRTIA	exon	43129091	43129241	1	-	.	ID=id1046;Parent=tr141;transcript_id=tr141
NC_037328.1	LoRTIA	exon	43129091	43129241	1	-	.	ID=id1061;Parent=tr143;transcript_id=tr143
NC_037328.1	LoRTIA	exon	43129091	43129241	1	-	.	ID=id1077;Parent=tr144;transcript_id=tr144
NC_037328.1	LoRTIA	exon	43129091	43129241	1	-	.	ID=id1092;Parent=tr145;transcript_id=tr145
NC_037328.1	LoRTIA	exon	43129091	43129241	1	-	.	ID=id1108;Parent=tr146;transcript_id=tr146
NC_037328.1	LoRTIA	exon	43129091	43129241	1	-	.	ID=id1123;Parent=tr147;transcript_id=tr147
NC_037328.1	LoRTIA	exon	43129091	43129241	1	-	.	ID=id1139;Parent=tr148;transcript_id=tr148
NC_037328.1	LoRTIA	exon	43129091	43129241	1	-	.	ID=id1155;Parent=tr149;transcript_id=tr149
NC_037328.1	LoRTIA	exon	43129091	43129241	1	-	.	ID=id1168;Parent=tr150;transcript_id=tr150
NC_037328.1	LoRTIA	exon	43131666	43131790	1	-	.	ID=id1047;Parent=tr141;transcript_id=tr141
NC_037328.1	LoRTIA	exon	43131666	43131790	1	-	.	ID=id1062;Parent=tr143;transcript_id=tr143
NC_037328.1	LoRTIA	exon	43131666	43131790	1	-	.	ID=id1078;Parent=tr144;transcript_id=tr144
NC_037328.1	LoRTIA	exon	43131666	43131790	1	-	.	ID=id1093;Parent=tr145;transcript_id=tr145
NC_037328.1	LoRTIA	exon	43131666	43131790	1	-	.	ID=id1109;Parent=tr146;transcript_id=tr146
NC_037328.1	LoRTIA	exon	43131666	43131790	1	-	.	ID=id1124;Parent=tr147;transcript_id=tr147
NC_037328.1	LoRTIA	exon	43131666	43131790	1	-	.	ID=id1140;Parent=tr148;transcript_id=tr148
NC_037328.1	LoRTIA	exon	43131666	43131790	1	-	.	ID=id1156;Parent=tr149;transcript_id=tr149
NC_037328.1	LoRTIA	exon	43131666	43131790	1	-	.	ID=id1169;Parent=tr150;transcript_id=tr150
NC_037328.1	LoRTIA	exon	43133177	43133392	1	-	.	ID=id1048;Parent=tr141;transcript_id=tr141
NC_037328.1	LoRTIA	exon	43133177	43133392	1	-	.	ID=id1063;Parent=tr143;transcript_id=tr143
NC_037328.1	LoRTIA	exon	43133177	43133392	1	-	.	ID=id1079;Parent=tr144;transcript_id=tr144
NC_037328.1	LoRTIA	exon	43133177	43133392	1	-	.	ID=id1094;Parent=tr145;transcript_id=tr145
NC_037328.1	LoRTIA	exon	43133177	43133392	1	-	.	ID=id1110;Parent=tr146;transcript_id=tr146
NC_037328.1	LoRTIA	exon	43133177	43133392	1	-	.	ID=id1125;Parent=tr147;transcript_id=tr147
NC_037328.1	LoRTIA	exon	43133177	43133392	1	-	.	ID=id1141;Parent=tr148;transcript_id=tr148
NC_037328.1	LoRTIA	exon	43133177	43133392	1	-	.	ID=id1157;Parent=tr149;transcript_id=tr149
NC_037328.1	LoRTIA	exon	43133177	43133392	1	-	.	ID=id1170;Parent=tr150;transcript_id=tr150
NC_037328.1	LoRTIA	exon	43133205	43133392	1	-	.	ID=id1178;Parent=tr151;transcript_id=tr151
NC_037328.1	LoRTIA	mRNA	43133205	43195091	1	-	.	ID=tr151;transcript_id=tr151
NC_037328.1	LoRTIA	exon	43134788	43134828	1	-	.	ID=id1049;Parent=tr141;transcript_id=tr141
NC_037328.1	LoRTIA	exon	43134788	43134828	1	-	.	ID=id1064;Parent=tr143;transcript_id=tr143
NC_037328.1	LoRTIA	exon	43134788	43134828	1	-	.	ID=id1080;Parent=tr144;transcript_id=tr144
NC_037328.1	LoRTIA	exon	43134788	43134828	1	-	.	ID=id1095;Parent=tr145;transcript_id=tr145
NC_037328.1	LoRTIA	exon	43134788	43134828	1	-	.	ID=id1111;Parent=tr146;transcript_id=tr146
NC_037328.1	LoRTIA	exon	43134788	43134828	1	-	.	ID=id1126;Parent=tr147;transcript_id=tr147
NC_037328.1	LoRTIA	exon	43134788	43134828	1	-	.	ID=id1142;Parent=tr148;transcript_id=tr148
NC_037328.1	LoRTIA	exon	43134788	43134828	1	-	.	ID=id1158;Parent=tr149;transcript_id=tr149
NC_037328.1	LoRTIA	exon	43134788	43134828	1	-	.	ID=id1171;Parent=tr150;transcript_id=tr150
NC_037328.1	LoRTIA	exon	43134788	43134828	1	-	.	ID=id1179;Parent=tr151;transcript_id=tr151
NC_037328.1	LoRTIA	exon	43136451	43136584	1	-	.	ID=id1050;Parent=tr141;transcript_id=tr141
NC_037328.1	LoRTIA	exon	43136451	43136584	1	-	.	ID=id1065;Parent=tr143;transcript_id=tr143
NC_037328.1	LoRTIA	exon	43136451	43136584	1	-	.	ID=id1081;Parent=tr144;transcript_id=tr144
NC_037328.1	LoRTIA	exon	43136451	43136584	1	-	.	ID=id1096;Parent=tr145;transcript_id=tr145
NC_037328.1	LoRTIA	exon	43136451	43136584	1	-	.	ID=id1127;Parent=tr147;transcript_id=tr147
NC_037328.1	LoRTIA	exon	43136451	43136584	1	-	.	ID=id1143;Parent=tr148;transcript_id=tr148
NC_037328.1	LoRTIA	exon	43136451	43136584	1	-	.	ID=id1172;Parent=tr150;transcript_id=tr150
NC_037328.1	LoRTIA	exon	43136451	43136584	1	-	.	ID=id1180;Parent=tr151;transcript_id=tr151
NC_037328.1	LoRTIA	exon	43136451	43136951	1	-	.	ID=id1112;Parent=tr146;transcript_id=tr146
NC_037328.1	LoRTIA	exon	43136453	43136584	1	-	.	ID=id1159;Parent=tr149;transcript_id=tr149
NC_037328.1	LoRTIA	exon	43136879	43136947	1	-	.	ID=id1097;Parent=tr145;transcript_id=tr145
NC_037328.1	LoRTIA	exon	43136879	43136951	1	-	.	ID=id1051;Parent=tr141;transcript_id=tr141
NC_037328.1	LoRTIA	exon	43136879	43136951	1	-	.	ID=id1066;Parent=tr143;transcript_id=tr143
NC_037328.1	LoRTIA	exon	43136879	43136951	1	-	.	ID=id1082;Parent=tr144;transcript_id=tr144
NC_037328.1	LoRTIA	exon	43136879	43136951	1	-	.	ID=id1128;Parent=tr147;transcript_id=tr147
NC_037328.1	LoRTIA	exon	43136879	43136951	1	-	.	ID=id1144;Parent=tr148;transcript_id=tr148
NC_037328.1	LoRTIA	exon	43136879	43136951	1	-	.	ID=id1160;Parent=tr149;transcript_id=tr149
NC_037328.1	LoRTIA	exon	43136879	43136951	1	-	.	ID=id1173;Parent=tr150;transcript_id=tr150
NC_037328.1	LoRTIA	exon	43136879	43136951	1	-	.	ID=id1181;Parent=tr151;transcript_id=tr151
NC_037328.1	LoRTIA	exon	43139093	43139289	1	-	.	ID=id1186;Parent=tr152;transcript_id=tr152
NC_037328.1	LoRTIA	exon	43139093	43139289	7	-	.	ID=id1191;Parent=tr153;transcript_id=tr153
NC_037328.1	LoRTIA	exon	43139093	43139289	2	-	.	ID=id1195;Parent=tr154;transcript_id=tr154
NC_037328.1	LoRTIA	exon	43139093	43139289	2	-	.	ID=id1199;Parent=tr155;transcript_id=tr155
NC_037328.1	LoRTIA	exon	43139093	43139289	2	-	.	ID=id1203;Parent=tr156;transcript_id=tr156
NC_037328.1	LoRTIA	mRNA	43139093	43194601	2	-	.	ID=tr154;transcript_id=tr154
NC_037328.1	LoRTIA	mRNA	43139093	43195091	1	-	.	ID=tr152;transcript_id=tr152
NC_037328.1	LoRTIA	mRNA	43139093	43195091	7	-	.	ID=tr153;transcript_id=tr153
NC_037328.1	LoRTIA	mRNA	43139093	43195102	2	-	.	ID=tr155;transcript_id=tr155
NC_037328.1	LoRTIA	mRNA	43139093	43195102	2	-	.	ID=tr156;transcript_id=tr156
NC_037328.1	LoRTIA	exon	43139238	43139289	1	-	.	ID=id1052;Parent=tr141;transcript_id=tr141
NC_037328.1	LoRTIA	exon	43139238	43139289	1	-	.	ID=id1067;Parent=tr143;transcript_id=tr143
NC_037328.1	LoRTIA	exon	43139238	43139289	1	-	.	ID=id1083;Parent=tr144;transcript_id=tr144
NC_037328.1	LoRTIA	exon	43139238	43139289	1	-	.	ID=id1098;Parent=tr145;transcript_id=tr145
NC_037328.1	LoRTIA	exon	43139238	43139289	1	-	.	ID=id1113;Parent=tr146;transcript_id=tr146
NC_037328.1	LoRTIA	exon	43139238	43139289	1	-	.	ID=id1129;Parent=tr147;transcript_id=tr147
NC_037328.1	LoRTIA	exon	43139238	43139289	1	-	.	ID=id1145;Parent=tr148;transcript_id=tr148
NC_037328.1	LoRTIA	exon	43139238	43139289	1	-	.	ID=id1161;Parent=tr149;transcript_id=tr149
NC_037328.1	LoRTIA	exon	43139238	43139289	1	-	.	ID=id1174;Parent=tr150;transcript_id=tr150
NC_037328.1	LoRTIA	exon	43139238	43139289	1	-	.	ID=id1182;Parent=tr151;transcript_id=tr151
NC_037328.1	LoRTIA	exon	43153442	43153579	1	-	.	ID=id1053;Parent=tr141;transcript_id=tr141
NC_037328.1	LoRTIA	exon	43153442	43153579	1	-	.	ID=id1068;Parent=tr143;transcript_id=tr143
NC_037328.1	LoRTIA	exon	43153442	43153579	1	-	.	ID=id1084;Parent=tr144;transcript_id=tr144
NC_037328.1	LoRTIA	exon	43153442	43153579	1	-	.	ID=id1099;Parent=tr145;transcript_id=tr145
NC_037328.1	LoRTIA	exon	43153442	43153579	1	-	.	ID=id1114;Parent=tr146;transcript_id=tr146
NC_037328.1	LoRTIA	exon	43153442	43153579	1	-	.	ID=id1130;Parent=tr147;transcript_id=tr147
NC_037328.1	LoRTIA	exon	43153442	43153579	1	-	.	ID=id1146;Parent=tr148;transcript_id=tr148
NC_037328.1	LoRTIA	exon	43153442	43153579	1	-	.	ID=id1162;Parent=tr149;transcript_id=tr149
NC_037328.1	LoRTIA	exon	43153442	43153579	1	-	.	ID=id1175;Parent=tr150;transcript_id=tr150
NC_037328.1	LoRTIA	exon	43153442	43153579	1	-	.	ID=id1183;Parent=tr151;transcript_id=tr151
NC_037328.1	LoRTIA	exon	43153442	43153579	1	-	.	ID=id1187;Parent=tr152;transcript_id=tr152
NC_037328.1	LoRTIA	exon	43153442	43153579	7	-	.	ID=id1192;Parent=tr153;transcript_id=tr153
NC_037328.1	LoRTIA	exon	43153442	43153579	2	-	.	ID=id1196;Parent=tr154;transcript_id=tr154
NC_037328.1	LoRTIA	exon	43153442	43153579	2	-	.	ID=id1200;Parent=tr155;transcript_id=tr155
NC_037328.1	LoRTIA	exon	43153442	43153579	2	-	.	ID=id1204;Parent=tr156;transcript_id=tr156
NC_037328.1	LoRTIA	exon	43171696	43171923	1	-	.	ID=id1054;Parent=tr141;transcript_id=tr141
NC_037328.1	LoRTIA	exon	43171696	43171923	1	-	.	ID=id1069;Parent=tr143;transcript_id=tr143
NC_037328.1	LoRTIA	exon	43171696	43171923	1	-	.	ID=id1085;Parent=tr144;transcript_id=tr144
NC_037328.1	LoRTIA	exon	43171696	43171923	1	-	.	ID=id1100;Parent=tr145;transcript_id=tr145
NC_037328.1	LoRTIA	exon	43171696	43171923	1	-	.	ID=id1115;Parent=tr146;transcript_id=tr146
NC_037328.1	LoRTIA	exon	43171696	43171923	1	-	.	ID=id1131;Parent=tr147;transcript_id=tr147
NC_037328.1	LoRTIA	exon	43171696	43171923	1	-	.	ID=id1147;Parent=tr148;transcript_id=tr148
NC_037328.1	LoRTIA	exon	43171696	43171923	1	-	.	ID=id1163;Parent=tr149;transcript_id=tr149
NC_037328.1	LoRTIA	exon	43171696	43171923	1	-	.	ID=id1176;Parent=tr150;transcript_id=tr150
NC_037328.1	LoRTIA	exon	43171696	43171923	1	-	.	ID=id1184;Parent=tr151;transcript_id=tr151
NC_037328.1	LoRTIA	exon	43171696	43171923	1	-	.	ID=id1188;Parent=tr152;transcript_id=tr152
NC_037328.1	LoRTIA	exon	43171696	43171923	7	-	.	ID=id1193;Parent=tr153;transcript_id=tr153
NC_037328.1	LoRTIA	exon	43171696	43171923	2	-	.	ID=id1197;Parent=tr154;transcript_id=tr154
NC_037328.1	LoRTIA	exon	43171696	43171923	2	-	.	ID=id1201;Parent=tr155;transcript_id=tr155
NC_037328.1	LoRTIA	exon	43171696	43171923	2	-	.	ID=id1205;Parent=tr156;transcript_id=tr156
NC_037328.1	LoRTIA	exon	43194558	43194601	2	-	.	ID=id1198;Parent=tr154;transcript_id=tr154
NC_037328.1	LoRTIA	exon	43194558	43194622	1	-	.	ID=id1101;Parent=tr145;transcript_id=tr145
NC_037328.1	LoRTIA	exon	43194558	43194622	1	-	.	ID=id1189;Parent=tr152;transcript_id=tr152
NC_037328.1	LoRTIA	exon	43194558	43194622	2	-	.	ID=id1206;Parent=tr156;transcript_id=tr156
NC_037328.1	LoRTIA	exon	43194558	43195091	1	-	.	ID=id1055;Parent=tr141;transcript_id=tr141
NC_037328.1	LoRTIA	exon	43194558	43195091	1	-	.	ID=id1070;Parent=tr143;transcript_id=tr143
NC_037328.1	LoRTIA	exon	43194558	43195091	1	-	.	ID=id1086;Parent=tr144;transcript_id=tr144
NC_037328.1	LoRTIA	exon	43194558	43195091	1	-	.	ID=id1116;Parent=tr146;transcript_id=tr146
NC_037328.1	LoRTIA	exon	43194558	43195091	1	-	.	ID=id1132;Parent=tr147;transcript_id=tr147
NC_037328.1	LoRTIA	exon	43194558	43195091	1	-	.	ID=id1164;Parent=tr149;transcript_id=tr149
NC_037328.1	LoRTIA	exon	43194558	43195091	1	-	.	ID=id1185;Parent=tr151;transcript_id=tr151
NC_037328.1	LoRTIA	exon	43194558	43195091	7	-	.	ID=id1194;Parent=tr153;transcript_id=tr153
NC_037328.1	LoRTIA	exon	43194558	43195102	1	-	.	ID=id1148;Parent=tr148;transcript_id=tr148
NC_037328.1	LoRTIA	exon	43194558	43195102	1	-	.	ID=id1177;Parent=tr150;transcript_id=tr150
NC_037328.1	LoRTIA	exon	43194558	43195102	2	-	.	ID=id1202;Parent=tr155;transcript_id=tr155
NC_037328.1	LoRTIA	exon	43194757	43195091	1	-	.	ID=id1190;Parent=tr152;transcript_id=tr152
NC_037328.1	LoRTIA	exon	43194757	43195102	1	-	.	ID=id1102;Parent=tr145;transcript_id=tr145
NC_037328.1	LoRTIA	exon	43194757	43195102	2	-	.	ID=id1207;Parent=tr156;transcript_id=tr156
NC_037328.1	LoRTIA	exon	44112980	44116119	3	-	.	ID=id1208;Parent=tr157;transcript_id=tr157
NC_037328.1	LoRTIA	exon	44112980	44116119	1	-	.	ID=id1210;Parent=tr158;transcript_id=tr158
NC_037328.1	LoRTIA	mRNA	44112980	44142771	3	-	.	ID=tr157;transcript_id=tr157
NC_037328.1	LoRTIA	mRNA	44112980	44142798	1	-	.	ID=tr158;transcript_id=tr158
NC_037328.1	LoRTIA	exon	44115203	44116119	2	-	.	ID=id1212;Parent=tr159;transcript_id=tr159
NC_037328.1	LoRTIA	mRNA	44115203	44142798	2	-	.	ID=tr159;transcript_id=tr159
NC_037328.1	LoRTIA	exon	44115646	44116119	6	-	.	ID=id1214;Parent=tr160;transcript_id=tr160
NC_037328.1	LoRTIA	exon	44115646	44116119	1	-	.	ID=id1216;Parent=tr161;transcript_id=tr161
NC_037328.1	LoRTIA	exon	44115646	44116119	5	-	.	ID=id1220;Parent=tr162;transcript_id=tr162
NC_037328.1	LoRTIA	mRNA	44115646	44142771	6	-	.	ID=tr160;transcript_id=tr160
NC_037328.1	LoRTIA	mRNA	44115646	44142771	1	-	.	ID=tr161;transcript_id=tr161
NC_037328.1	LoRTIA	mRNA	44115646	44142798	5	-	.	ID=tr162;transcript_id=tr162
NC_037328.1	LoRTIA	exon	44139692	44139756	1	-	.	ID=id1217;Parent=tr161;transcript_id=tr161
NC_037328.1	LoRTIA	exon	44140225	44140354	1	-	.	ID=id1218;Parent=tr161;transcript_id=tr161
NC_037328.1	LoRTIA	exon	44142670	44142771	3	-	.	ID=id1209;Parent=tr157;transcript_id=tr157
NC_037328.1	LoRTIA	exon	44142670	44142771	6	-	.	ID=id1215;Parent=tr160;transcript_id=tr160
NC_037328.1	LoRTIA	exon	44142670	44142771	1	-	.	ID=id1219;Parent=tr161;transcript_id=tr161
NC_037328.1	LoRTIA	exon	44142670	44142798	1	-	.	ID=id1211;Parent=tr158;transcript_id=tr158
NC_037328.1	LoRTIA	exon	44142670	44142798	2	-	.	ID=id1213;Parent=tr159;transcript_id=tr159
NC_037328.1	LoRTIA	exon	44142670	44142798	5	-	.	ID=id1221;Parent=tr162;transcript_id=tr162
NC_037328.1	LoRTIA	exon	45156157	45156313	10	+	.	ID=id1222;Parent=tr163;transcript_id=tr163
NC_037328.1	LoRTIA	exon	45156157	45156313	9	+	.	ID=id1230;Parent=tr164;transcript_id=tr164
NC_037328.1	LoRTIA	exon	45156157	45156313	2	+	.	ID=id1238;Parent=tr165;transcript_id=tr165
NC_037328.1	LoRTIA	exon	45156157	45156313	2	+	.	ID=id1245;Parent=tr166;transcript_id=tr166
NC_037328.1	LoRTIA	exon	45156157	45156313	1	+	.	ID=id1253;Parent=tr167;transcript_id=tr167
NC_037328.1	LoRTIA	exon	45156157	45156313	2	+	.	ID=id1260;Parent=tr168;transcript_id=tr168
NC_037328.1	LoRTIA	exon	45156157	45156313	1	+	.	ID=id1268;Parent=tr169;transcript_id=tr169
NC_037328.1	LoRTIA	exon	45156157	45156313	1	+	.	ID=id1276;Parent=tr170;transcript_id=tr170
NC_037328.1	LoRTIA	mRNA	45156157	45188355	10	+	.	ID=tr163;transcript_id=tr163
NC_037328.1	LoRTIA	mRNA	45156157	45188355	9	+	.	ID=tr164;transcript_id=tr164
NC_037328.1	LoRTIA	mRNA	45156157	45188355	2	+	.	ID=tr165;transcript_id=tr165
NC_037328.1	LoRTIA	mRNA	45156157	45188355	2	+	.	ID=tr166;transcript_id=tr166
NC_037328.1	LoRTIA	mRNA	45156157	45188355	1	+	.	ID=tr167;transcript_id=tr167
NC_037328.1	LoRTIA	mRNA	45156157	45188355	2	+	.	ID=tr168;transcript_id=tr168
NC_037328.1	LoRTIA	mRNA	45156157	45188355	1	+	.	ID=tr169;transcript_id=tr169
NC_037328.1	LoRTIA	mRNA	45156157	45188355	1	+	.	ID=tr170;transcript_id=tr170
NC_037328.1	LoRTIA	exon	45156196	45156313	1	+	.	ID=id1283;Parent=tr171;transcript_id=tr171
NC_037328.1	LoRTIA	exon	45156196	45156313	3	+	.	ID=id1291;Parent=tr172;transcript_id=tr172
NC_037328.1	LoRTIA	exon	45156196	45156313	3	+	.	ID=id1299;Parent=tr173;transcript_id=tr173
NC_037328.1	LoRTIA	exon	45156196	45156313	5	+	.	ID=id1307;Parent=tr174;transcript_id=tr174
NC_037328.1	LoRTIA	exon	45156196	45156313	1	+	.	ID=id1315;Parent=tr175;transcript_id=tr175
NC_037328.1	LoRTIA	exon	45156196	45156313	1	+	.	ID=id1323;Parent=tr176;transcript_id=tr176
NC_037328.1	LoRTIA	mRNA	45156196	45188355	1	+	.	ID=tr171;transcript_id=tr171
NC_037328.1	LoRTIA	mRNA	45156196	45188355	3	+	.	ID=tr172;transcript_id=tr172
NC_037328.1	LoRTIA	mRNA	45156196	45188355	3	+	.	ID=tr173;transcript_id=tr173
NC_037328.1	LoRTIA	mRNA	45156196	45188355	5	+	.	ID=tr174;transcript_id=tr174
NC_037328.1	LoRTIA	mRNA	45156196	45188355	1	+	.	ID=tr175;transcript_id=tr175
NC_037328.1	LoRTIA	mRNA	45156196	45188355	1	+	.	ID=tr176;transcript_id=tr176
NC_037328.1	LoRTIA	exon	45161565	45161791	10	+	.	ID=id1223;Parent=tr163;transcript_id=tr163
NC_037328.1	LoRTIA	exon	45161565	45161791	9	+	.	ID=id1231;Parent=tr164;transcript_id=tr164
NC_037328.1	LoRTIA	exon	45161565	45161791	2	+	.	ID=id1239;Parent=tr165;transcript_id=tr165
NC_037328.1	LoRTIA	exon	45161565	45161791	2	+	.	ID=id1246;Parent=tr166;transcript_id=tr166
NC_037328.1	LoRTIA	exon	45161565	45161791	1	+	.	ID=id1254;Parent=tr167;transcript_id=tr167
NC_037328.1	LoRTIA	exon	45161565	45161791	2	+	.	ID=id1261;Parent=tr168;transcript_id=tr168
NC_037328.1	LoRTIA	exon	45161565	45161791	1	+	.	ID=id1269;Parent=tr169;transcript_id=tr169
NC_037328.1	LoRTIA	exon	45161565	45161791	1	+	.	ID=id1277;Parent=tr170;transcript_id=tr170
NC_037328.1	LoRTIA	exon	45161565	45161791	1	+	.	ID=id1284;Parent=tr171;transcript_id=tr171
NC_037328.1	LoRTIA	exon	45161565	45161791	3	+	.	ID=id1292;Parent=tr172;transcript_id=tr172
NC_037328.1	LoRTIA	exon	45161565	45161791	3	+	.	ID=id1300;Parent=tr173;transcript_id=tr173
NC_037328.1	LoRTIA	exon	45161565	45161791	5	+	.	ID=id1308;Parent=tr174;transcript_id=tr174
NC_037328.1	LoRTIA	exon	45161565	45161791	1	+	.	ID=id1316;Parent=tr175;transcript_id=tr175
NC_037328.1	LoRTIA	exon	45161565	45161791	1	+	.	ID=id1324;Parent=tr176;transcript_id=tr176
NC_037328.1	LoRTIA	exon	45165550	45165633	10	+	.	ID=id1224;Parent=tr163;transcript_id=tr163
NC_037328.1	LoRTIA	exon	45165550	45165633	9	+	.	ID=id1232;Parent=tr164;transcript_id=tr164
NC_037328.1	LoRTIA	exon	45165550	45165633	2	+	.	ID=id1247;Parent=tr166;transcript_id=tr166
NC_037328.1	LoRTIA	exon	45165550	45165633	1	+	.	ID=id1255;Parent=tr167;transcript_id=tr167
NC_037328.1	LoRTIA	exon	45165550	45165633	2	+	.	ID=id1262;Parent=tr168;transcript_id=tr168
NC_037328.1	LoRTIA	exon	45165550	45165633	1	+	.	ID=id1270;Parent=tr169;transcript_id=tr169
NC_037328.1	LoRTIA	exon	45165550	45165633	1	+	.	ID=id1278;Parent=tr170;transcript_id=tr170
NC_037328.1	LoRTIA	exon	45165550	45165633	1	+	.	ID=id1285;Parent=tr171;transcript_id=tr171
NC_037328.1	LoRTIA	exon	45165550	45165633	3	+	.	ID=id1293;Parent=tr172;transcript_id=tr172
NC_037328.1	LoRTIA	exon	45165550	45165633	3	+	.	ID=id1301;Parent=tr173;transcript_id=tr173
NC_037328.1	LoRTIA	exon	45165550	45165633	5	+	.	ID=id1309;Parent=tr174;transcript_id=tr174
NC_037328.1	LoRTIA	exon	45165550	45165633	1	+	.	ID=id1317;Parent=tr175;transcript_id=tr175
NC_037328.1	LoRTIA	exon	45165550	45165633	1	+	.	ID=id1325;Parent=tr176;transcript_id=tr176
NC_037328.1	LoRTIA	exon	45170033	45170179	10	+	.	ID=id1225;Parent=tr163;transcript_id=tr163
NC_037328.1	LoRTIA	exon	45170033	45170179	9	+	.	ID=id1233;Parent=tr164;transcript_id=tr164
NC_037328.1	LoRTIA	exon	45170033	45170179	2	+	.	ID=id1240;Parent=tr165;transcript_id=tr165
NC_037328.1	LoRTIA	exon	45170033	45170179	2	+	.	ID=id1248;Parent=tr166;transcript_id=tr166
NC_037328.1	LoRTIA	exon	45170033	45170179	1	+	.	ID=id1256;Parent=tr167;transcript_id=tr167
NC_037328.1	LoRTIA	exon	45170033	45170179	2	+	.	ID=id1263;Parent=tr168;transcript_id=tr168
NC_037328.1	LoRTIA	exon	45170033	45170179	1	+	.	ID=id1271;Parent=tr169;transcript_id=tr169
NC_037328.1	LoRTIA	exon	45170033	45170179	1	+	.	ID=id1279;Parent=tr170;transcript_id=tr170
NC_037328.1	LoRTIA	exon	45170033	45170179	1	+	.	ID=id1286;Parent=tr171;transcript_id=tr171
NC_037328.1	LoRTIA	exon	45170033	45170179	3	+	.	ID=id1294;Parent=tr172;transcript_id=tr172
NC_037328.1	LoRTIA	exon	45170033	45170179	3	+	.	ID=id1302;Parent=tr173;transcript_id=tr173
NC_037328.1	LoRTIA	exon	45170033	45170179	5	+	.	ID=id1310;Parent=tr174;transcript_id=tr174
NC_037328.1	LoRTIA	exon	45170033	45170179	1	+	.	ID=id1318;Parent=tr175;transcript_id=tr175
NC_037328.1	LoRTIA	exon	45170033	45170179	1	+	.	ID=id1326;Parent=tr176;transcript_id=tr176
NC_037328.1	LoRTIA	exon	45174039	45174206	10	+	.	ID=id1226;Parent=tr163;transcript_id=tr163
NC_037328.1	LoRTIA	exon	45174039	45174206	9	+	.	ID=id1234;Parent=tr164;transcript_id=tr164
NC_037328.1	LoRTIA	exon	45174039	45174206	2	+	.	ID=id1241;Parent=tr165;transcript_id=tr165
NC_037328.1	LoRTIA	exon	45174039	45174206	2	+	.	ID=id1249;Parent=tr166;transcript_id=tr166
NC_037328.1	LoRTIA	exon	45174039	45174206	2	+	.	ID=id1264;Parent=tr168;transcript_id=tr168
NC_037328.1	LoRTIA	exon	45174039	45174206	1	+	.	ID=id1272;Parent=tr169;transcript_id=tr169
NC_037328.1	LoRTIA	exon	45174039	45174206	1	+	.	ID=id1287;Parent=tr171;transcript_id=tr171
NC_037328.1	LoRTIA	exon	45174039	45174206	3	+	.	ID=id1295;Parent=tr172;transcript_id=tr172
NC_037328.1	LoRTIA	exon	45174039	45174206	3	+	.	ID=id1303;Parent=tr173;transcript_id=tr173
NC_037328.1	LoRTIA	exon	45174039	45174206	5	+	.	ID=id1311;Parent=tr174;transcript_id=tr174
NC_037328.1	LoRTIA	exon	45174039	45174206	1	+	.	ID=id1319;Parent=tr175;transcript_id=tr175
NC_037328.1	LoRTIA	exon	45174039	45174206	1	+	.	ID=id1327;Parent=tr176;transcript_id=tr176
NC_037328.1	LoRTIA	exon	45177959	45178087	10	+	.	ID=id1227;Parent=tr163;transcript_id=tr163
NC_037328.1	LoRTIA	exon	45177959	45178087	2	+	.	ID=id1250;Parent=tr166;transcript_id=tr166
NC_037328.1	LoRTIA	exon	45177959	45178087	1	+	.	ID=id1257;Parent=tr167;transcript_id=tr167
NC_037328.1	LoRTIA	exon	45177959	45178087	3	+	.	ID=id1304;Parent=tr173;transcript_id=tr173
NC_037328.1	LoRTIA	exon	45177959	45178087	1	+	.	ID=id1320;Parent=tr175;transcript_id=tr175
NC_037328.1	LoRTIA	exon	45177959	45178093	1	+	.	ID=id1273;Parent=tr169;transcript_id=tr169
NC_037328.1	LoRTIA	exon	45177959	45178093	1	+	.	ID=id1280;Parent=tr170;transcript_id=tr170
NC_037328.1	LoRTIA	exon	45177959	45178093	1	+	.	ID=id1288;Parent=tr171;transcript_id=tr171
NC_037328.1	LoRTIA	exon	45177959	45178093	1	+	.	ID=id1328;Parent=tr176;transcript_id=tr176
NC_037328.1	LoRTIA	exon	45177959	45178099	9	+	.	ID=id1235;Parent=tr164;transcript_id=tr164
NC_037328.1	LoRTIA	exon	45177959	45178099	2	+	.	ID=id1242;Parent=tr165;transcript_id=tr165
NC_037328.1	LoRTIA	exon	45177959	45178099	2	+	.	ID=id1265;Parent=tr168;transcript_id=tr168
NC_037328.1	LoRTIA	exon	45177959	45178099	3	+	.	ID=id1296;Parent=tr172;transcript_id=tr172
NC_037328.1	LoRTIA	exon	45177959	45178099	5	+	.	ID=id1312;Parent=tr174;transcript_id=tr174
NC_037328.1	LoRTIA	exon	45183906	45184004	10	+	.	ID=id1228;Parent=tr163;transcript_id=tr163
NC_037328.1	LoRTIA	exon	45183906	45184004	9	+	.	ID=id1236;Parent=tr164;transcript_id=tr164
NC_037328.1	LoRTIA	exon	45183906	45184004	2	+	.	ID=id1243;Parent=tr165;transcript_id=tr165
NC_037328.1	LoRTIA	exon	45183906	45184004	2	+	.	ID=id1251;Parent=tr166;transcript_id=tr166
NC_037328.1	LoRTIA	exon	45183906	45184004	1	+	.	ID=id1258;Parent=tr167;transcript_id=tr167
NC_037328.1	LoRTIA	exon	45183906	45184004	2	+	.	ID=id1266;Parent=tr168;transcript_id=tr168
NC_037328.1	LoRTIA	exon	45183906	45184004	1	+	.	ID=id1289;Parent=tr171;transcript_id=tr171
NC_037328.1	LoRTIA	exon	45183906	45184004	3	+	.	ID=id1297;Parent=tr172;transcript_id=tr172
NC_037328.1	LoRTIA	exon	45183906	45184004	3	+	.	ID=id1305;Parent=tr173;transcript_id=tr173
NC_037328.1	LoRTIA	exon	45183906	45184004	5	+	.	ID=id1313;Parent=tr174;transcript_id=tr174
NC_037328.1	LoRTIA	exon	45183906	45184004	1	+	.	ID=id1321;Parent=tr175;transcript_id=tr175
NC_037328.1	LoRTIA	exon	45183911	45184004	1	+	.	ID=id1274;Parent=tr169;transcript_id=tr169
NC_037328.1	LoRTIA	exon	45183911	45184004	1	+	.	ID=id1281;Parent=tr170;transcript_id=tr170
NC_037328.1	LoRTIA	exon	45183911	45184004	1	+	.	ID=id1329;Parent=tr176;transcript_id=tr176
NC_037328.1	LoRTIA	exon	45187541	45188355	10	+	.	ID=id1229;Parent=tr163;transcript_id=tr163
NC_037328.1	LoRTIA	exon	45187541	45188355	9	+	.	ID=id1237;Parent=tr164;transcript_id=tr164
NC_037328.1	LoRTIA	exon	45187541	45188355	2	+	.	ID=id1244;Parent=tr165;transcript_id=tr165
NC_037328.1	LoRTIA	exon	45187541	45188355	1	+	.	ID=id1259;Parent=tr167;transcript_id=tr167
NC_037328.1	LoRTIA	exon	45187541	45188355	1	+	.	ID=id1275;Parent=tr169;transcript_id=tr169
NC_037328.1	LoRTIA	exon	45187541	45188355	1	+	.	ID=id1282;Parent=tr170;transcript_id=tr170
NC_037328.1	LoRTIA	exon	45187541	45188355	1	+	.	ID=id1290;Parent=tr171;transcript_id=tr171
NC_037328.1	LoRTIA	exon	45187541	45188355	5	+	.	ID=id1314;Parent=tr174;transcript_id=tr174
NC_037328.1	LoRTIA	exon	45187541	45188355	1	+	.	ID=id1322;Parent=tr175;transcript_id=tr175
NC_037328.1	LoRTIA	exon	45187541	45188355	1	+	.	ID=id1330;Parent=tr176;transcript_id=tr176
NC_037328.1	LoRTIA	exon	45187544	45188355	2	+	.	ID=id1252;Parent=tr166;transcript_id=tr166
NC_037328.1	LoRTIA	exon	45187544	45188355	2	+	.	ID=id1267;Parent=tr168;transcript_id=tr168
NC_037328.1	LoRTIA	exon	45187544	45188355	3	+	.	ID=id1298;Parent=tr172;transcript_id=tr172
NC_037328.1	LoRTIA	exon	45187544	45188355	3	+	.	ID=id1306;Parent=tr173;transcript_id=tr173
NC_037328.1	LoRTIA	exon	45988305	45988366	6	+	.	ID=id1331;Parent=tr177;transcript_id=tr177
NC_037328.1	LoRTIA	exon	45988305	45988435	2	+	.	ID=id1333;Parent=tr178;transcript_id=tr178
NC_037328.1	LoRTIA	mRNA	45988305	45992514	6	+	.	ID=tr177;transcript_id=tr177
NC_037328.1	LoRTIA	mRNA	45988305	45992514	2	+	.	ID=tr178;transcript_id=tr178
NC_037328.1	LoRTIA	exon	45990985	45992514	6	+	.	ID=id1332;Parent=tr177;transcript_id=tr177
NC_037328.1	LoRTIA	exon	45990985	45992514	2	+	.	ID=id1334;Parent=tr178;transcript_id=tr178
NC_037328.1	LoRTIA	exon	46001995	46002091	9	+	.	ID=id1335;Parent=tr179;transcript_id=tr179
NC_037328.1	LoRTIA	exon	46001995	46002091	7	+	.	ID=id1340;Parent=tr180;transcript_id=tr180
NC_037328.1	LoRTIA	exon	46001995	46002091	2	+	.	ID=id1345;Parent=tr181;transcript_id=tr181
NC_037328.1	LoRTIA	exon	46001995	46002091	3	+	.	ID=id1350;Parent=tr182;transcript_id=tr182
NC_037328.1	LoRTIA	mRNA	46001995	46015299	9	+	.	ID=tr179;transcript_id=tr179
NC_037328.1	LoRTIA	mRNA	46001995	46015299	2	+	.	ID=tr181;transcript_id=tr181
NC_037328.1	LoRTIA	mRNA	46001995	46016855	7	+	.	ID=tr180;transcript_id=tr180
NC_037328.1	LoRTIA	mRNA	46001995	46016855	3	+	.	ID=tr182;transcript_id=tr182
NC_037328.1	LoRTIA	exon	46002012	46002091	2	+	.	ID=id1355;Parent=tr183;transcript_id=tr183
NC_037328.1	LoRTIA	exon	46002012	46002091	18	+	.	ID=id1360;Parent=tr184;transcript_id=tr184
NC_037328.1	LoRTIA	exon	46002012	46002091	3	+	.	ID=id1365;Parent=tr185;transcript_id=tr185
NC_037328.1	LoRTIA	exon	46002012	46002091	1	+	.	ID=id1370;Parent=tr186;transcript_id=tr186
NC_037328.1	LoRTIA	exon	46002012	46002091	20	+	.	ID=id1375;Parent=tr187;transcript_id=tr187
NC_037328.1	LoRTIA	exon	46002012	46002091	4	+	.	ID=id1380;Parent=tr188;transcript_id=tr188
NC_037328.1	LoRTIA	exon	46002012	46002091	1	+	.	ID=id1385;Parent=tr189;transcript_id=tr189
NC_037328.1	LoRTIA	exon	46002012	46002091	2	+	.	ID=id1390;Parent=tr190;transcript_id=tr190
NC_037328.1	LoRTIA	exon	46002012	46002091	1	+	.	ID=id1395;Parent=tr191;transcript_id=tr191
NC_037328.1	LoRTIA	exon	46002012	46002091	1	+	.	ID=id1400;Parent=tr192;transcript_id=tr192
NC_037328.1	LoRTIA	mRNA	46002012	46015299	2	+	.	ID=tr183;transcript_id=tr183
NC_037328.1	LoRTIA	mRNA	46002012	46015299	18	+	.	ID=tr184;transcript_id=tr184
NC_037328.1	LoRTIA	mRNA	46002012	46015299	1	+	.	ID=tr191;transcript_id=tr191
NC_037328.1	LoRTIA	mRNA	46002012	46016855	3	+	.	ID=tr185;transcript_id=tr185
NC_037328.1	LoRTIA	mRNA	46002012	46016855	1	+	.	ID=tr186;transcript_id=tr186
NC_037328.1	LoRTIA	mRNA	46002012	46016855	20	+	.	ID=tr187;transcript_id=tr187
NC_037328.1	LoRTIA	mRNA	46002012	46016855	4	+	.	ID=tr188;transcript_id=tr188
NC_037328.1	LoRTIA	mRNA	46002012	46016855	1	+	.	ID=tr189;transcript_id=tr189
NC_037328.1	LoRTIA	mRNA	46002012	46016855	2	+	.	ID=tr190;transcript_id=tr190
NC_037328.1	LoRTIA	mRNA	46002012	46016855	1	+	.	ID=tr192;transcript_id=tr192
NC_037328.1	LoRTIA	exon	46007109	46007321	2	+	.	ID=id1356;Parent=tr183;transcript_id=tr183
NC_037328.1	LoRTIA	exon	46007109	46007321	3	+	.	ID=id1366;Parent=tr185;transcript_id=tr185
NC_037328.1	LoRTIA	exon	46007109	46007323	9	+	.	ID=id1336;Parent=tr179;transcript_id=tr179
NC_037328.1	LoRTIA	exon	46007109	46007323	7	+	.	ID=id1341;Parent=tr180;transcript_id=tr180
NC_037328.1	LoRTIA	exon	46007109	46007323	18	+	.	ID=id1361;Parent=tr184;transcript_id=tr184
NC_037328.1	LoRTIA	exon	46007109	46007323	20	+	.	ID=id1376;Parent=tr187;transcript_id=tr187
NC_037328.1	LoRTIA	exon	46007109	46007323	1	+	.	ID=id1401;Parent=tr192;transcript_id=tr192
NC_037328.1	LoRTIA	exon	46007109	46007327	2	+	.	ID=id1391;Parent=tr190;transcript_id=tr190
NC_037328.1	LoRTIA	exon	46007161	46007321	1	+	.	ID=id1386;Parent=tr189;transcript_id=tr189
NC_037328.1	LoRTIA	exon	46007161	46007323	2	+	.	ID=id1346;Parent=tr181;transcript_id=tr181
NC_037328.1	LoRTIA	exon	46007161	46007323	3	+	.	ID=id1351;Parent=tr182;transcript_id=tr182
NC_037328.1	LoRTIA	exon	46007161	46007323	4	+	.	ID=id1381;Parent=tr188;transcript_id=tr188
NC_037328.1	LoRTIA	exon	46007161	46007323	1	+	.	ID=id1396;Parent=tr191;transcript_id=tr191
NC_037328.1	LoRTIA	exon	46007161	46007327	1	+	.	ID=id1371;Parent=tr186;transcript_id=tr186
NC_037328.1	LoRTIA	exon	46010003	46010077	9	+	.	ID=id1337;Parent=tr179;transcript_id=tr179
NC_037328.1	LoRTIA	exon	46010003	46010077	7	+	.	ID=id1342;Parent=tr180;transcript_id=tr180
NC_037328.1	LoRTIA	exon	46010003	46010077	2	+	.	ID=id1347;Parent=tr181;transcript_id=tr181
NC_037328.1	LoRTIA	exon	46010003	46010077	3	+	.	ID=id1352;Parent=tr182;transcript_id=tr182
NC_037328.1	LoRTIA	exon	46010003	46010077	2	+	.	ID=id1357;Parent=tr183;transcript_id=tr183
NC_037328.1	LoRTIA	exon	46010003	46010077	18	+	.	ID=id1362;Parent=tr184;transcript_id=tr184
NC_037328.1	LoRTIA	exon	46010003	46010077	3	+	.	ID=id1367;Parent=tr185;transcript_id=tr185
NC_037328.1	LoRTIA	exon	46010003	46010077	20	+	.	ID=id1377;Parent=tr187;transcript_id=tr187
NC_037328.1	LoRTIA	exon	46010003	46010077	4	+	.	ID=id1382;Parent=tr188;transcript_id=tr188
NC_037328.1	LoRTIA	exon	46010003	46010077	1	+	.	ID=id1387;Parent=tr189;transcript_id=tr189
NC_037328.1	LoRTIA	exon	46010003	46010077	1	+	.	ID=id1397;Parent=tr191;transcript_id=tr191
NC_037328.1	LoRTIA	exon	46010006	46010077	1	+	.	ID=id1372;Parent=tr186;transcript_id=tr186
NC_037328.1	LoRTIA	exon	46010006	46010077	2	+	.	ID=id1392;Parent=tr190;transcript_id=tr190
NC_037328.1	LoRTIA	exon	46010006	46010077	1	+	.	ID=id1402;Parent=tr192;transcript_id=tr192
NC_037328.1	LoRTIA	exon	46013671	46013726	9	+	.	ID=id1338;Parent=tr179;transcript_id=tr179
NC_037328.1	LoRTIA	exon	46013671	46013726	7	+	.	ID=id1343;Parent=tr180;transcript_id=tr180
NC_037328.1	LoRTIA	exon	46013671	46013726	2	+	.	ID=id1348;Parent=tr181;transcript_id=tr181
NC_037328.1	LoRTIA	exon	46013671	46013726	3	+	.	ID=id1353;Parent=tr182;transcript_id=tr182
NC_037328.1	LoRTIA	exon	46013671	46013726	2	+	.	ID=id1358;Parent=tr183;transcript_id=tr183
NC_037328.1	LoRTIA	exon	46013671	46013726	18	+	.	ID=id1363;Parent=tr184;transcript_id=tr184
NC_037328.1	LoRTIA	exon	46013671	46013726	3	+	.	ID=id1368;Parent=tr185;transcript_id=tr185
NC_037328.1	LoRTIA	exon	46013671	46013726	1	+	.	ID=id1373;Parent=tr186;transcript_id=tr186
NC_037328.1	LoRTIA	exon	46013671	46013726	20	+	.	ID=id1378;Parent=tr187;transcript_id=tr187
NC_037328.1	LoRTIA	exon	46013671	46013726	4	+	.	ID=id1383;Parent=tr188;transcript_id=tr188
NC_037328.1	LoRTIA	exon	46013671	46013726	1	+	.	ID=id1388;Parent=tr189;transcript_id=tr189
NC_037328.1	LoRTIA	exon	46013671	46013726	2	+	.	ID=id1393;Parent=tr190;transcript_id=tr190
NC_037328.1	LoRTIA	exon	46013671	46013726	1	+	.	ID=id1398;Parent=tr191;transcript_id=tr191
NC_037328.1	LoRTIA	exon	46013671	46013726	1	+	.	ID=id1403;Parent=tr192;transcript_id=tr192
NC_037328.1	LoRTIA	exon	46015012	46015299	9	+	.	ID=id1339;Parent=tr179;transcript_id=tr179
NC_037328.1	LoRTIA	exon	46015012	46015299	2	+	.	ID=id1349;Parent=tr181;transcript_id=tr181
NC_037328.1	LoRTIA	exon	46015012	46015299	2	+	.	ID=id1359;Parent=tr183;transcript_id=tr183
NC_037328.1	LoRTIA	exon	46015012	46015299	18	+	.	ID=id1364;Parent=tr184;transcript_id=tr184
NC_037328.1	LoRTIA	exon	46015012	46015299	1	+	.	ID=id1399;Parent=tr191;transcript_id=tr191
NC_037328.1	LoRTIA	exon	46015012	46016855	7	+	.	ID=id1344;Parent=tr180;transcript_id=tr180
NC_037328.1	LoRTIA	exon	46015012	46016855	3	+	.	ID=id1354;Parent=tr182;transcript_id=tr182
NC_037328.1	LoRTIA	exon	46015012	46016855	3	+	.	ID=id1369;Parent=tr185;transcript_id=tr185
NC_037328.1	LoRTIA	exon	46015012	46016855	1	+	.	ID=id1374;Parent=tr186;transcript_id=tr186
NC_037328.1	LoRTIA	exon	46015012	46016855	20	+	.	ID=id1379;Parent=tr187;transcript_id=tr187
NC_037328.1	LoRTIA	exon	46015012	46016855	4	+	.	ID=id1384;Parent=tr188;transcript_id=tr188
NC_037328.1	LoRTIA	exon	46015012	46016855	1	+	.	ID=id1389;Parent=tr189;transcript_id=tr189
NC_037328.1	LoRTIA	exon	46015012	46016855	2	+	.	ID=id1394;Parent=tr190;transcript_id=tr190
NC_037328.1	LoRTIA	exon	46015012	46016855	1	+	.	ID=id1404;Parent=tr192;transcript_id=tr192
NC_037328.1	LoRTIA	exon	46027306	46029466	1	-	.	ID=id1405;Parent=tr193;transcript_id=tr193
NC_037328.1	LoRTIA	mRNA	46027306	46058474	1	-	.	ID=tr193;transcript_id=tr193
NC_037328.1	LoRTIA	exon	46030055	46030230	1	-	.	ID=id1406;Parent=tr193;transcript_id=tr193
NC_037328.1	LoRTIA	exon	46030354	46030512	1	-	.	ID=id1407;Parent=tr193;transcript_id=tr193
NC_037328.1	LoRTIA	exon	46032936	46033053	1	-	.	ID=id1408;Parent=tr193;transcript_id=tr193
NC_037328.1	LoRTIA	exon	46033726	46033870	1	-	.	ID=id1409;Parent=tr193;transcript_id=tr193
NC_037328.1	LoRTIA	exon	46035383	46035628	1	-	.	ID=id1410;Parent=tr193;transcript_id=tr193
NC_037328.1	LoRTIA	exon	46038555	46038734	1	-	.	ID=id1411;Parent=tr193;transcript_id=tr193
NC_037328.1	LoRTIA	exon	46038939	46039777	1	-	.	ID=id1412;Parent=tr193;transcript_id=tr193
NC_037328.1	LoRTIA	exon	46046907	46047138	1	-	.	ID=id1413;Parent=tr193;transcript_id=tr193
NC_037328.1	LoRTIA	exon	46047955	46048190	1	-	.	ID=id1414;Parent=tr193;transcript_id=tr193
NC_037328.1	LoRTIA	exon	46057971	46058474	1	-	.	ID=id1415;Parent=tr193;transcript_id=tr193
NC_037328.1	LoRTIA	exon	46061449	46061552	1	-	.	ID=id1448;Parent=tr201;transcript_id=tr201
NC_037328.1	LoRTIA	exon	46061449	46061568	812	-	.	ID=id1416;Parent=tr194;transcript_id=tr194
NC_037328.1	LoRTIA	exon	46061449	46061568	41	-	.	ID=id1422;Parent=tr196;transcript_id=tr196
NC_037328.1	LoRTIA	exon	46061449	46061568	29	-	.	ID=id1428;Parent=tr197;transcript_id=tr197
NC_037328.1	LoRTIA	exon	46061449	46061568	1	-	.	ID=id1443;Parent=tr200;transcript_id=tr200
NC_037328.1	LoRTIA	exon	46061449	46061568	2	-	.	ID=id1454;Parent=tr202;transcript_id=tr202
NC_037328.1	LoRTIA	exon	46061449	46061568	1	-	.	ID=id1468;Parent=tr205;transcript_id=tr205
NC_037328.1	LoRTIA	exon	46061449	46061630	1	-	.	ID=id1459;Parent=tr203;transcript_id=tr203
NC_037328.1	LoRTIA	exon	46061449	46061630	1	-	.	ID=id1474;Parent=tr206;transcript_id=tr206
NC_037328.1	LoRTIA	exon	46061449	46062251	49	-	.	ID=id1433;Parent=tr198;transcript_id=tr198
NC_037328.1	LoRTIA	exon	46061449	46062251	3	-	.	ID=id1438;Parent=tr199;transcript_id=tr199
NC_037328.1	LoRTIA	exon	46061449	46062251	1	-	.	ID=id1464;Parent=tr204;transcript_id=tr204
NC_037328.1	LoRTIA	mRNA	46061449	46066949	812	-	.	ID=tr194;transcript_id=tr194
NC_037328.1	LoRTIA	mRNA	46061449	46066949	30	-	.	ID=tr195;transcript_id=tr195
NC_037328.1	LoRTIA	mRNA	46061449	46066949	41	-	.	ID=tr196;transcript_id=tr196
NC_037328.1	LoRTIA	mRNA	46061449	46066949	29	-	.	ID=tr197;transcript_id=tr197
NC_037328.1	LoRTIA	mRNA	46061449	46066949	49	-	.	ID=tr198;transcript_id=tr198
NC_037328.1	LoRTIA	mRNA	46061449	46066949	3	-	.	ID=tr199;transcript_id=tr199
NC_037328.1	LoRTIA	mRNA	46061449	46066949	1	-	.	ID=tr200;transcript_id=tr200
NC_037328.1	LoRTIA	mRNA	46061449	46066949	1	-	.	ID=tr201;transcript_id=tr201
NC_037328.1	LoRTIA	mRNA	46061449	46066949	2	-	.	ID=tr202;transcript_id=tr202
NC_037328.1	LoRTIA	mRNA	46061449	46066949	1	-	.	ID=tr203;transcript_id=tr203
NC_037328.1	LoRTIA	mRNA	46061449	46066949	1	-	.	ID=tr204;transcript_id=tr204
NC_037328.1	LoRTIA	mRNA	46061449	46066949	1	-	.	ID=tr205;transcript_id=tr205
NC_037328.1	LoRTIA	mRNA	46061449	46066949	1	-	.	ID=tr206;transcript_id=tr206
NC_037328.1	LoRTIA	exon	46062188	46062251	812	-	.	ID=id1417;Parent=tr194;transcript_id=tr194
NC_037328.1	LoRTIA	exon	46062188	46062251	41	-	.	ID=id1423;Parent=tr196;transcript_id=tr196
NC_037328.1	LoRTIA	exon	46062188	46062251	29	-	.	ID=id1429;Parent=tr197;transcript_id=tr197
NC_037328.1	LoRTIA	exon	46062188	46062251	1	-	.	ID=id1449;Parent=tr201;transcript_id=tr201
NC_037328.1	LoRTIA	exon	46062188	46062251	2	-	.	ID=id1455;Parent=tr202;transcript_id=tr202
NC_037328.1	LoRTIA	exon	46062188	46062833	1	-	.	ID=id1469;Parent=tr205;transcript_id=tr205
NC_037328.1	LoRTIA	exon	46063253	46063438	1	-	.	ID=id1444;Parent=tr200;transcript_id=tr200
NC_037328.1	LoRTIA	exon	46063302	46063438	812	-	.	ID=id1418;Parent=tr194;transcript_id=tr194
NC_037328.1	LoRTIA	exon	46063302	46063438	41	-	.	ID=id1424;Parent=tr196;transcript_id=tr196
NC_037328.1	LoRTIA	exon	46063302	46063438	29	-	.	ID=id1430;Parent=tr197;transcript_id=tr197
NC_037328.1	LoRTIA	exon	46063302	46063438	49	-	.	ID=id1434;Parent=tr198;transcript_id=tr198
NC_037328.1	LoRTIA	exon	46063302	46063438	3	-	.	ID=id1439;Parent=tr199;transcript_id=tr199
NC_037328.1	LoRTIA	exon	46063302	46063438	1	-	.	ID=id1450;Parent=tr201;transcript_id=tr201
NC_037328.1	LoRTIA	exon	46063302	46063438	2	-	.	ID=id1456;Parent=tr202;transcript_id=tr202
NC_037328.1	LoRTIA	exon	46063302	46063438	1	-	.	ID=id1460;Parent=tr203;transcript_id=tr203
NC_037328.1	LoRTIA	exon	46063302	46063438	1	-	.	ID=id1465;Parent=tr204;transcript_id=tr204
NC_037328.1	LoRTIA	exon	46063302	46063438	1	-	.	ID=id1470;Parent=tr205;transcript_id=tr205
NC_037328.1	LoRTIA	exon	46063302	46063438	1	-	.	ID=id1475;Parent=tr206;transcript_id=tr206
NC_037328.1	LoRTIA	exon	46066071	46066185	41	-	.	ID=id1425;Parent=tr196;transcript_id=tr196
NC_037328.1	LoRTIA	exon	46066071	46066185	3	-	.	ID=id1440;Parent=tr199;transcript_id=tr199
NC_037328.1	LoRTIA	exon	46066071	46066185	1	-	.	ID=id1445;Parent=tr200;transcript_id=tr200
NC_037328.1	LoRTIA	exon	46066071	46066185	1	-	.	ID=id1476;Parent=tr206;transcript_id=tr206
NC_037328.1	LoRTIA	exon	46066071	46066775	2	-	.	ID=id1457;Parent=tr202;transcript_id=tr202
NC_037328.1	LoRTIA	exon	46066074	46066185	3	-	.	ID=id1479;Parent=tr207;transcript_id=tr207
NC_037328.1	LoRTIA	mRNA	46066074	46066949	3	-	.	ID=tr207;transcript_id=tr207
NC_037328.1	LoRTIA	exon	46066075	46066185	812	-	.	ID=id1419;Parent=tr194;transcript_id=tr194
NC_037328.1	LoRTIA	exon	46066075	46066185	49	-	.	ID=id1435;Parent=tr198;transcript_id=tr198
NC_037328.1	LoRTIA	exon	46066075	46066185	1	-	.	ID=id1451;Parent=tr201;transcript_id=tr201
NC_037328.1	LoRTIA	exon	46066075	46066185	1	-	.	ID=id1461;Parent=tr203;transcript_id=tr203
NC_037328.1	LoRTIA	exon	46066075	46066185	1	-	.	ID=id1471;Parent=tr205;transcript_id=tr205
NC_037328.1	LoRTIA	exon	46066075	46066775	29	-	.	ID=id1431;Parent=tr197;transcript_id=tr197
NC_037328.1	LoRTIA	exon	46066075	46066775	1	-	.	ID=id1466;Parent=tr204;transcript_id=tr204
NC_037328.1	LoRTIA	exon	46066700	46066775	812	-	.	ID=id1420;Parent=tr194;transcript_id=tr194
NC_037328.1	LoRTIA	exon	46066700	46066775	41	-	.	ID=id1426;Parent=tr196;transcript_id=tr196
NC_037328.1	LoRTIA	exon	46066700	46066775	49	-	.	ID=id1436;Parent=tr198;transcript_id=tr198
NC_037328.1	LoRTIA	exon	46066700	46066775	3	-	.	ID=id1441;Parent=tr199;transcript_id=tr199
NC_037328.1	LoRTIA	exon	46066700	46066775	1	-	.	ID=id1446;Parent=tr200;transcript_id=tr200
NC_037328.1	LoRTIA	exon	46066700	46066775	1	-	.	ID=id1452;Parent=tr201;transcript_id=tr201
NC_037328.1	LoRTIA	exon	46066700	46066775	1	-	.	ID=id1462;Parent=tr203;transcript_id=tr203
NC_037328.1	LoRTIA	exon	46066700	46066775	1	-	.	ID=id1472;Parent=tr205;transcript_id=tr205
NC_037328.1	LoRTIA	exon	46066700	46066775	1	-	.	ID=id1477;Parent=tr206;transcript_id=tr206
NC_037328.1	LoRTIA	exon	46066700	46066775	3	-	.	ID=id1480;Parent=tr207;transcript_id=tr207
NC_037328.1	LoRTIA	exon	46066907	46066949	812	-	.	ID=id1421;Parent=tr194;transcript_id=tr194
NC_037328.1	LoRTIA	exon	46066907	46066949	41	-	.	ID=id1427;Parent=tr196;transcript_id=tr196
[truncated: 283,046 more rows]
