# Supplementary material for: Time course profiling of host cell response to herpesvirus infection using nanopore and synthetic long-read transcriptome sequencing
Source: Sci Rep. 2021 Jul 9;11:14219. doi: 10.1038/s41598-021-93142-7 (PMC8270970; doi:10.1038/s41598-021-93142-7)
Supplement: Supplementary file 8 — Supplementary Data Item. [file 41598_2021_93142_MOESM8_ESM.zip › Supplementary Data Item S1/B_taurus_Mi_rand_bc60.gff3]

NC_006853.1	LoRTIA	mRNA	1	357	1	+	.	ID=tr1954;transcript_id=tr1954
NC_006853.1	LoRTIA	mRNA	746	1052	1	+	.	ID=tr1956;transcript_id=tr1956
NC_006853.1	LoRTIA	mRNA	746	1074	1	+	.	ID=tr1955;transcript_id=tr1955
NC_006853.1	LoRTIA	mRNA	848	1074	1	+	.	ID=tr1957;transcript_id=tr1957
NC_006853.1	LoRTIA	mRNA	848	1273	1	+	.	ID=tr1958;transcript_id=tr1958
NC_006853.1	LoRTIA	mRNA	2062	2321	1	+	.	ID=tr1959;transcript_id=tr1959
NC_006853.1	LoRTIA	mRNA	2527	2973	1	+	.	ID=tr1960;transcript_id=tr1960
NC_006853.1	LoRTIA	mRNA	2572	2987	2	+	.	ID=tr1961;transcript_id=tr1961
NC_006853.1	LoRTIA	mRNA	3101	4053	1	+	.	ID=tr1962;transcript_id=tr1962
NC_006853.1	LoRTIA	mRNA	3169	3756	1	+	.	ID=tr1963;transcript_id=tr1963
NC_006853.1	LoRTIA	mRNA	3230	3756	3	+	.	ID=tr1965;transcript_id=tr1965
NC_006853.1	LoRTIA	mRNA	3230	3855	2	+	.	ID=tr1966;transcript_id=tr1966
NC_006853.1	LoRTIA	mRNA	3230	4053	4	+	.	ID=tr1964;transcript_id=tr1964
NC_006853.1	LoRTIA	mRNA	3707	4053	1	+	.	ID=tr1967;transcript_id=tr1967
NC_006853.1	LoRTIA	mRNA	3727	4053	1	+	.	ID=tr1968;transcript_id=tr1968
NC_006853.1	LoRTIA	mRNA	4359	4992	1	+	.	ID=tr1970;transcript_id=tr1970
NC_006853.1	LoRTIA	mRNA	4359	5067	1	+	.	ID=tr1969;transcript_id=tr1969
NC_006853.1	LoRTIA	mRNA	4625	5248	1	+	.	ID=tr1971;transcript_id=tr1971
NC_006853.1	LoRTIA	mRNA	4792	5067	1	+	.	ID=tr1972;transcript_id=tr1972
NC_006853.1	LoRTIA	mRNA	5684	6231	1	+	.	ID=tr1977;transcript_id=tr1977
NC_006853.1	LoRTIA	mRNA	5684	6258	1	+	.	ID=tr1973;transcript_id=tr1973
NC_006853.1	LoRTIA	mRNA	5684	6285	1	+	.	ID=tr1976;transcript_id=tr1976
NC_006853.1	LoRTIA	mRNA	5684	6325	1	+	.	ID=tr1974;transcript_id=tr1974
NC_006853.1	LoRTIA	mRNA	5684	6382	1	+	.	ID=tr1978;transcript_id=tr1978
NC_006853.1	LoRTIA	mRNA	5684	6660	1	+	.	ID=tr1975;transcript_id=tr1975
NC_006853.1	LoRTIA	mRNA	5684	7182	1	+	.	ID=tr1979;transcript_id=tr1979
NC_006853.1	LoRTIA	mRNA	5760	6258	1	+	.	ID=tr1980;transcript_id=tr1980
NC_006853.1	LoRTIA	mRNA	5760	6285	1	+	.	ID=tr1987;transcript_id=tr1987
NC_006853.1	LoRTIA	mRNA	5760	6325	2	+	.	ID=tr1983;transcript_id=tr1983
NC_006853.1	LoRTIA	mRNA	5760	6404	12	+	.	ID=tr1981;transcript_id=tr1981
NC_006853.1	LoRTIA	mRNA	5760	6635	2	+	.	ID=tr1984;transcript_id=tr1984
NC_006853.1	LoRTIA	mRNA	5760	6903	1	+	.	ID=tr1986;transcript_id=tr1986
NC_006853.1	LoRTIA	mRNA	5760	6965	1	+	.	ID=tr1985;transcript_id=tr1985
NC_006853.1	LoRTIA	mRNA	5760	7210	2	+	.	ID=tr1982;transcript_id=tr1982
NC_006853.1	LoRTIA	mRNA	5774	6231	1	+	.	ID=tr1988;transcript_id=tr1988
NC_006853.1	LoRTIA	mRNA	5774	6285	1	+	.	ID=tr1992;transcript_id=tr1992
NC_006853.1	LoRTIA	mRNA	5774	6404	2	+	.	ID=tr1989;transcript_id=tr1989
NC_006853.1	LoRTIA	mRNA	5774	6635	1	+	.	ID=tr1991;transcript_id=tr1991
NC_006853.1	LoRTIA	mRNA	5774	7182	2	+	.	ID=tr1990;transcript_id=tr1990
NC_006853.1	LoRTIA	mRNA	5804	6231	1	+	.	ID=tr1998;transcript_id=tr1998
NC_006853.1	LoRTIA	mRNA	5804	6258	1	+	.	ID=tr1999;transcript_id=tr1999
NC_006853.1	LoRTIA	mRNA	5804	6325	1	+	.	ID=tr1995;transcript_id=tr1995
NC_006853.1	LoRTIA	mRNA	5804	6404	5	+	.	ID=tr1993;transcript_id=tr1993
NC_006853.1	LoRTIA	mRNA	5804	6660	1	+	.	ID=tr1997;transcript_id=tr1997
NC_006853.1	LoRTIA	mRNA	5804	6836	1	+	.	ID=tr1994;transcript_id=tr1994
NC_006853.1	LoRTIA	mRNA	5804	6965	1	+	.	ID=tr1996;transcript_id=tr1996
NC_006853.1	LoRTIA	mRNA	5804	7182	1	+	.	ID=tr2000;transcript_id=tr2000
NC_006853.1	LoRTIA	mRNA	5831	6043	1	+	.	ID=tr2008;transcript_id=tr2008
NC_006853.1	LoRTIA	mRNA	5831	6231	2	+	.	ID=tr2006;transcript_id=tr2006
NC_006853.1	LoRTIA	mRNA	5831	6258	1	+	.	ID=tr2011;transcript_id=tr2011
NC_006853.1	LoRTIA	mRNA	5831	6285	1	+	.	ID=tr2012;transcript_id=tr2012
NC_006853.1	LoRTIA	mRNA	5831	6325	1	+	.	ID=tr2001;transcript_id=tr2001
NC_006853.1	LoRTIA	mRNA	5831	6404	12	+	.	ID=tr2004;transcript_id=tr2004
NC_006853.1	LoRTIA	mRNA	5831	6453	1	+	.	ID=tr2003;transcript_id=tr2003
NC_006853.1	LoRTIA	mRNA	5831	6660	2	+	.	ID=tr2009;transcript_id=tr2009
NC_006853.1	LoRTIA	mRNA	5831	6836	1	+	.	ID=tr2007;transcript_id=tr2007
NC_006853.1	LoRTIA	mRNA	5831	6965	2	+	.	ID=tr2002;transcript_id=tr2002
NC_006853.1	LoRTIA	mRNA	5831	7012	1	+	.	ID=tr2005;transcript_id=tr2005
NC_006853.1	LoRTIA	mRNA	5831	7182	1	+	.	ID=tr2010;transcript_id=tr2010
NC_006853.1	LoRTIA	mRNA	5912	6258	7	+	.	ID=tr2015;transcript_id=tr2015
NC_006853.1	LoRTIA	mRNA	5912	6325	3	+	.	ID=tr2017;transcript_id=tr2017
NC_006853.1	LoRTIA	mRNA	5912	6382	1	+	.	ID=tr2014;transcript_id=tr2014
NC_006853.1	LoRTIA	mRNA	5912	6404	17	+	.	ID=tr2013;transcript_id=tr2013
NC_006853.1	LoRTIA	mRNA	5912	6660	1	+	.	ID=tr2019;transcript_id=tr2019
NC_006853.1	LoRTIA	mRNA	5912	6836	1	+	.	ID=tr2018;transcript_id=tr2018
NC_006853.1	LoRTIA	mRNA	5912	6965	2	+	.	ID=tr2016;transcript_id=tr2016
NC_006853.1	LoRTIA	mRNA	5912	6991	1	+	.	ID=tr2020;transcript_id=tr2020
NC_006853.1	LoRTIA	mRNA	5967	7210	1	+	.	ID=tr2021;transcript_id=tr2021
NC_006853.1	LoRTIA	mRNA	6047	6258	2	+	.	ID=tr2027;transcript_id=tr2027
NC_006853.1	LoRTIA	mRNA	6047	6325	3	+	.	ID=tr2025;transcript_id=tr2025
NC_006853.1	LoRTIA	mRNA	6047	6404	6	+	.	ID=tr2023;transcript_id=tr2023
NC_006853.1	LoRTIA	mRNA	6047	6965	1	+	.	ID=tr2022;transcript_id=tr2022
NC_006853.1	LoRTIA	mRNA	6047	7152	1	+	.	ID=tr2026;transcript_id=tr2026
NC_006853.1	LoRTIA	mRNA	6047	7182	2	+	.	ID=tr2024;transcript_id=tr2024
NC_006853.1	LoRTIA	mRNA	6104	6404	3	+	.	ID=tr2028;transcript_id=tr2028
NC_006853.1	LoRTIA	mRNA	6104	7012	1	+	.	ID=tr2029;transcript_id=tr2029
NC_006853.1	LoRTIA	mRNA	6164	6404	2	+	.	ID=tr2033;transcript_id=tr2033
NC_006853.1	LoRTIA	mRNA	6164	6965	1	+	.	ID=tr2032;transcript_id=tr2032
NC_006853.1	LoRTIA	mRNA	6164	7012	1	+	.	ID=tr2030;transcript_id=tr2030
NC_006853.1	LoRTIA	mRNA	6164	7182	1	+	.	ID=tr2031;transcript_id=tr2031
NC_006853.1	LoRTIA	mRNA	6440	6903	2	+	.	ID=tr2034;transcript_id=tr2034
NC_006853.1	LoRTIA	mRNA	6440	6965	1	+	.	ID=tr2036;transcript_id=tr2036
NC_006853.1	LoRTIA	mRNA	6440	7059	1	+	.	ID=tr2038;transcript_id=tr2038
NC_006853.1	LoRTIA	mRNA	6440	7210	1	+	.	ID=tr2037;transcript_id=tr2037
NC_006853.1	LoRTIA	mRNA	6440	7253	1	+	.	ID=tr2035;transcript_id=tr2035
NC_006853.1	LoRTIA	mRNA	6499	6635	1	+	.	ID=tr2045;transcript_id=tr2045
NC_006853.1	LoRTIA	mRNA	6499	6836	1	+	.	ID=tr2046;transcript_id=tr2046
NC_006853.1	LoRTIA	mRNA	6499	6903	1	+	.	ID=tr2043;transcript_id=tr2043
NC_006853.1	LoRTIA	mRNA	6499	6965	3	+	.	ID=tr2044;transcript_id=tr2044
NC_006853.1	LoRTIA	mRNA	6499	6991	1	+	.	ID=tr2040;transcript_id=tr2040
NC_006853.1	LoRTIA	mRNA	6499	7012	1	+	.	ID=tr2041;transcript_id=tr2041
NC_006853.1	LoRTIA	mRNA	6499	7152	1	+	.	ID=tr2042;transcript_id=tr2042
NC_006853.1	LoRTIA	mRNA	6499	7210	2	+	.	ID=tr2039;transcript_id=tr2039
NC_006853.1	LoRTIA	mRNA	6510	6965	1	+	.	ID=tr2047;transcript_id=tr2047
NC_006853.1	LoRTIA	mRNA	6510	7182	1	+	.	ID=tr2048;transcript_id=tr2048
NC_006853.1	LoRTIA	mRNA	6527	6903	2	+	.	ID=tr2050;transcript_id=tr2050
NC_006853.1	LoRTIA	mRNA	6527	6965	4	+	.	ID=tr2049;transcript_id=tr2049
NC_006853.1	LoRTIA	mRNA	6527	7012	1	+	.	ID=tr2052;transcript_id=tr2052
NC_006853.1	LoRTIA	mRNA	6527	7210	2	+	.	ID=tr2051;transcript_id=tr2051
NC_006853.1	LoRTIA	mRNA	6572	6965	3	+	.	ID=tr2054;transcript_id=tr2054
NC_006853.1	LoRTIA	mRNA	6572	7012	1	+	.	ID=tr2053;transcript_id=tr2053
NC_006853.1	LoRTIA	mRNA	6572	7152	2	+	.	ID=tr2055;transcript_id=tr2055
NC_006853.1	LoRTIA	mRNA	6572	7182	1	+	.	ID=tr2056;transcript_id=tr2056
NC_006853.1	LoRTIA	mRNA	6635	6903	3	+	.	ID=tr2059;transcript_id=tr2059
NC_006853.1	LoRTIA	mRNA	6635	6965	4	+	.	ID=tr2058;transcript_id=tr2058
NC_006853.1	LoRTIA	mRNA	6635	6991	2	+	.	ID=tr2060;transcript_id=tr2060
NC_006853.1	LoRTIA	mRNA	6635	7012	1	+	.	ID=tr2064;transcript_id=tr2064
NC_006853.1	LoRTIA	mRNA	6635	7059	1	+	.	ID=tr2065;transcript_id=tr2065
NC_006853.1	LoRTIA	mRNA	6635	7109	1	+	.	ID=tr2061;transcript_id=tr2061
NC_006853.1	LoRTIA	mRNA	6635	7152	4	+	.	ID=tr2057;transcript_id=tr2057
NC_006853.1	LoRTIA	mRNA	6635	7182	2	+	.	ID=tr2063;transcript_id=tr2063
NC_006853.1	LoRTIA	mRNA	6635	7210	1	+	.	ID=tr2062;transcript_id=tr2062
NC_006853.1	LoRTIA	mRNA	6749	6965	3	+	.	ID=tr2070;transcript_id=tr2070
NC_006853.1	LoRTIA	mRNA	6749	7012	1	+	.	ID=tr2069;transcript_id=tr2069
NC_006853.1	LoRTIA	mRNA	6749	7059	1	+	.	ID=tr2067;transcript_id=tr2067
NC_006853.1	LoRTIA	mRNA	6749	7152	3	+	.	ID=tr2068;transcript_id=tr2068
NC_006853.1	LoRTIA	mRNA	6749	7182	1	+	.	ID=tr2072;transcript_id=tr2072
NC_006853.1	LoRTIA	mRNA	6749	7210	7	+	.	ID=tr2066;transcript_id=tr2066
NC_006853.1	LoRTIA	mRNA	6749	7253	1	+	.	ID=tr2071;transcript_id=tr2071
NC_006853.1	LoRTIA	mRNA	6836	7210	4	+	.	ID=tr2073;transcript_id=tr2073
NC_006853.1	LoRTIA	mRNA	6857	7152	1	+	.	ID=tr2077;transcript_id=tr2077
NC_006853.1	LoRTIA	mRNA	6857	7182	1	+	.	ID=tr2074;transcript_id=tr2074
NC_006853.1	LoRTIA	mRNA	6857	7210	7	+	.	ID=tr2075;transcript_id=tr2075
NC_006853.1	LoRTIA	mRNA	6857	7253	1	+	.	ID=tr2076;transcript_id=tr2076
NC_006853.1	LoRTIA	mRNA	6890	7253	1	+	.	ID=tr2078;transcript_id=tr2078
NC_006853.1	LoRTIA	mRNA	8970	9322	1	+	.	ID=tr2079;transcript_id=tr2079
NC_006853.1	LoRTIA	mRNA	10239	10529	1	+	.	ID=tr2080;transcript_id=tr2080
NC_006853.1	LoRTIA	mRNA	12586	13382	1	+	.	ID=tr2081;transcript_id=tr2081
NC_006853.1	LoRTIA	mRNA	13439	13953	1	+	.	ID=tr2082;transcript_id=tr2082
NC_006853.1	LoRTIA	mRNA	14624	15114	1	+	.	ID=tr2085;transcript_id=tr2085
NC_006853.1	LoRTIA	mRNA	14624	15286	1	+	.	ID=tr2083;transcript_id=tr2083
NC_006853.1	LoRTIA	mRNA	14624	15429	1	+	.	ID=tr2084;transcript_id=tr2084
NC_006853.1	LoRTIA	mRNA	14859	15344	1	+	.	ID=tr2086;transcript_id=tr2086
NC_006853.1	LoRTIA	mRNA	14919	15550	1	+	.	ID=tr2087;transcript_id=tr2087
NC_037328.1	LoRTIA	exon	991023	991189	11	+	.	ID=id1;Parent=tr1;transcript_id=tr1
NC_037328.1	LoRTIA	mRNA	991023	1000543	11	+	.	ID=tr1;transcript_id=tr1
NC_037328.1	LoRTIA	exon	994379	994552	11	+	.	ID=id2;Parent=tr1;transcript_id=tr1
NC_037328.1	LoRTIA	exon	997109	997268	11	+	.	ID=id3;Parent=tr1;transcript_id=tr1
NC_037328.1	LoRTIA	exon	1000452	1000543	11	+	.	ID=id4;Parent=tr1;transcript_id=tr1
NC_037328.1	LoRTIA	exon	1390815	1391377	5	-	.	ID=id5;Parent=tr2;transcript_id=tr2
NC_037328.1	LoRTIA	mRNA	1390815	1455164	5	-	.	ID=tr2;transcript_id=tr2
NC_037328.1	LoRTIA	exon	1391260	1391377	7	-	.	ID=id8;Parent=tr3;transcript_id=tr3
NC_037328.1	LoRTIA	mRNA	1391260	1455164	7	-	.	ID=tr3;transcript_id=tr3
NC_037328.1	LoRTIA	exon	1407057	1407196	5	-	.	ID=id6;Parent=tr2;transcript_id=tr2
NC_037328.1	LoRTIA	exon	1407057	1407196	7	-	.	ID=id9;Parent=tr3;transcript_id=tr3
NC_037328.1	LoRTIA	exon	1454981	1455164	5	-	.	ID=id7;Parent=tr2;transcript_id=tr2
NC_037328.1	LoRTIA	exon	1454981	1455164	7	-	.	ID=id10;Parent=tr3;transcript_id=tr3
NC_037328.1	LoRTIA	mRNA	6042702	6043033	1	+	.	ID=tr4;transcript_id=tr4
NC_037328.1	LoRTIA	exon	7114226	7114339	1	+	.	ID=id11;Parent=tr5;transcript_id=tr5
NC_037328.1	LoRTIA	mRNA	7114226	7124001	1	+	.	ID=tr5;transcript_id=tr5
NC_037328.1	LoRTIA	exon	7116707	7116797	1	+	.	ID=id12;Parent=tr5;transcript_id=tr5
NC_037328.1	LoRTIA	exon	7117478	7117557	1	+	.	ID=id13;Parent=tr5;transcript_id=tr5
NC_037328.1	LoRTIA	exon	7119110	7119259	1	+	.	ID=id14;Parent=tr5;transcript_id=tr5
NC_037328.1	LoRTIA	exon	7119729	7119909	1	+	.	ID=id15;Parent=tr5;transcript_id=tr5
NC_037328.1	LoRTIA	exon	7120023	7120084	1	+	.	ID=id16;Parent=tr5;transcript_id=tr5
NC_037328.1	LoRTIA	exon	7120973	7121110	1	+	.	ID=id17;Parent=tr5;transcript_id=tr5
NC_037328.1	LoRTIA	exon	7121823	7122001	1	+	.	ID=id18;Parent=tr5;transcript_id=tr5
NC_037328.1	LoRTIA	exon	7122716	7122782	1	+	.	ID=id19;Parent=tr5;transcript_id=tr5
NC_037328.1	LoRTIA	exon	7122854	7122941	1	+	.	ID=id20;Parent=tr5;transcript_id=tr5
NC_037328.1	LoRTIA	exon	7123033	7123148	1	+	.	ID=id21;Parent=tr5;transcript_id=tr5
NC_037328.1	LoRTIA	exon	7123722	7123793	1	+	.	ID=id22;Parent=tr5;transcript_id=tr5
NC_037328.1	LoRTIA	exon	7123874	7124001	1	+	.	ID=id23;Parent=tr5;transcript_id=tr5
NC_037328.1	LoRTIA	exon	10691773	10691821	4	+	.	ID=id24;Parent=tr6;transcript_id=tr6
NC_037328.1	LoRTIA	mRNA	10691773	10698819	4	+	.	ID=tr6;transcript_id=tr6
NC_037328.1	LoRTIA	exon	10695170	10695340	4	+	.	ID=id25;Parent=tr6;transcript_id=tr6
NC_037328.1	LoRTIA	exon	10698056	10698180	4	+	.	ID=id26;Parent=tr6;transcript_id=tr6
NC_037328.1	LoRTIA	exon	10698785	10698819	4	+	.	ID=id27;Parent=tr6;transcript_id=tr6
NC_037328.1	LoRTIA	exon	19418216	19418330	1	+	.	ID=id28;Parent=tr7;transcript_id=tr7
NC_037328.1	LoRTIA	mRNA	19418216	19437165	1	+	.	ID=tr7;transcript_id=tr7
NC_037328.1	LoRTIA	exon	19421761	19421939	1	+	.	ID=id29;Parent=tr7;transcript_id=tr7
NC_037328.1	LoRTIA	exon	19426374	19426511	1	+	.	ID=id30;Parent=tr7;transcript_id=tr7
NC_037328.1	LoRTIA	exon	19431423	19431630	1	+	.	ID=id31;Parent=tr7;transcript_id=tr7
NC_037328.1	LoRTIA	exon	19436503	19437165	1	+	.	ID=id32;Parent=tr7;transcript_id=tr7
NC_037328.1	LoRTIA	mRNA	23043352	23044226	8	+	.	ID=tr8;transcript_id=tr8
NC_037328.1	LoRTIA	exon	43133205	43133392	1	-	.	ID=id33;Parent=tr9;transcript_id=tr9
NC_037328.1	LoRTIA	mRNA	43133205	43195102	1	-	.	ID=tr9;transcript_id=tr9
NC_037328.1	LoRTIA	exon	43133298	43133392	1	-	.	ID=id41;Parent=tr10;transcript_id=tr10
NC_037328.1	LoRTIA	mRNA	43133298	43195091	1	-	.	ID=tr10;transcript_id=tr10
NC_037328.1	LoRTIA	exon	43134788	43134828	1	-	.	ID=id34;Parent=tr9;transcript_id=tr9
NC_037328.1	LoRTIA	exon	43134788	43134828	1	-	.	ID=id42;Parent=tr10;transcript_id=tr10
NC_037328.1	LoRTIA	exon	43136451	43136584	1	-	.	ID=id35;Parent=tr9;transcript_id=tr9
NC_037328.1	LoRTIA	exon	43136451	43136584	1	-	.	ID=id43;Parent=tr10;transcript_id=tr10
NC_037328.1	LoRTIA	exon	43136879	43136951	1	-	.	ID=id36;Parent=tr9;transcript_id=tr9
NC_037328.1	LoRTIA	exon	43136879	43136951	1	-	.	ID=id44;Parent=tr10;transcript_id=tr10
NC_037328.1	LoRTIA	exon	43139238	43139289	1	-	.	ID=id37;Parent=tr9;transcript_id=tr9
NC_037328.1	LoRTIA	exon	43139238	43139289	1	-	.	ID=id45;Parent=tr10;transcript_id=tr10
NC_037328.1	LoRTIA	exon	43153442	43153579	1	-	.	ID=id38;Parent=tr9;transcript_id=tr9
NC_037328.1	LoRTIA	exon	43153442	43153579	1	-	.	ID=id46;Parent=tr10;transcript_id=tr10
NC_037328.1	LoRTIA	exon	43171696	43171923	1	-	.	ID=id39;Parent=tr9;transcript_id=tr9
NC_037328.1	LoRTIA	exon	43194558	43195091	1	-	.	ID=id47;Parent=tr10;transcript_id=tr10
NC_037328.1	LoRTIA	exon	43194558	43195102	1	-	.	ID=id40;Parent=tr9;transcript_id=tr9
NC_037328.1	LoRTIA	exon	44115646	44116119	1	-	.	ID=id48;Parent=tr11;transcript_id=tr11
NC_037328.1	LoRTIA	mRNA	44115646	44142798	1	-	.	ID=tr11;transcript_id=tr11
NC_037328.1	LoRTIA	exon	44142670	44142798	1	-	.	ID=id49;Parent=tr11;transcript_id=tr11
NC_037328.1	LoRTIA	exon	46066074	46066185	2	-	.	ID=id50;Parent=tr12;transcript_id=tr12
NC_037328.1	LoRTIA	mRNA	46066074	46066949	2	-	.	ID=tr12;transcript_id=tr12
NC_037328.1	LoRTIA	exon	46066700	46066775	2	-	.	ID=id51;Parent=tr12;transcript_id=tr12
NC_037328.1	LoRTIA	exon	46066907	46066949	2	-	.	ID=id52;Parent=tr12;transcript_id=tr12
NC_037328.1	LoRTIA	mRNA	54226920	54227691	1	-	.	ID=tr13;transcript_id=tr13
NC_037328.1	LoRTIA	mRNA	54226955	54227691	1	-	.	ID=tr14;transcript_id=tr14
NC_037328.1	LoRTIA	exon	57317893	57317934	1	-	.	ID=id53;Parent=tr15;transcript_id=tr15
NC_037328.1	LoRTIA	exon	57317893	57317934	1	-	.	ID=id60;Parent=tr16;transcript_id=tr16
NC_037328.1	LoRTIA	mRNA	57317893	57343669	1	-	.	ID=tr15;transcript_id=tr15
NC_037328.1	LoRTIA	mRNA	57317893	57343714	1	-	.	ID=tr16;transcript_id=tr16
NC_037328.1	LoRTIA	exon	57320011	57320060	1	-	.	ID=id54;Parent=tr15;transcript_id=tr15
NC_037328.1	LoRTIA	exon	57320011	57320060	1	-	.	ID=id61;Parent=tr16;transcript_id=tr16
NC_037328.1	LoRTIA	exon	57322740	57322847	1	-	.	ID=id55;Parent=tr15;transcript_id=tr15
NC_037328.1	LoRTIA	exon	57322740	57322847	1	-	.	ID=id62;Parent=tr16;transcript_id=tr16
NC_037328.1	LoRTIA	exon	57333464	57333534	1	-	.	ID=id56;Parent=tr15;transcript_id=tr15
NC_037328.1	LoRTIA	exon	57333464	57333534	1	-	.	ID=id63;Parent=tr16;transcript_id=tr16
NC_037328.1	LoRTIA	exon	57336410	57336459	1	-	.	ID=id57;Parent=tr15;transcript_id=tr15
NC_037328.1	LoRTIA	exon	57336410	57336459	1	-	.	ID=id64;Parent=tr16;transcript_id=tr16
NC_037328.1	LoRTIA	exon	57340306	57340347	1	-	.	ID=id58;Parent=tr15;transcript_id=tr15
NC_037328.1	LoRTIA	exon	57340306	57340347	1	-	.	ID=id65;Parent=tr16;transcript_id=tr16
NC_037328.1	LoRTIA	exon	57343219	57343669	1	-	.	ID=id59;Parent=tr15;transcript_id=tr15
NC_037328.1	LoRTIA	exon	57343219	57343714	1	-	.	ID=id66;Parent=tr16;transcript_id=tr16
NC_037328.1	LoRTIA	exon	57409657	57411367	1	-	.	ID=id67;Parent=tr17;transcript_id=tr17
NC_037328.1	LoRTIA	mRNA	57409657	57412494	1	-	.	ID=tr17;transcript_id=tr17
NC_037328.1	LoRTIA	exon	57409711	57411367	1	-	.	ID=id69;Parent=tr18;transcript_id=tr18
NC_037328.1	LoRTIA	mRNA	57409711	57412433	1	-	.	ID=tr18;transcript_id=tr18
NC_037328.1	LoRTIA	exon	57411782	57412433	1	-	.	ID=id70;Parent=tr18;transcript_id=tr18
NC_037328.1	LoRTIA	exon	57411782	57412494	1	-	.	ID=id68;Parent=tr17;transcript_id=tr17
NC_037328.1	LoRTIA	mRNA	57412001	57412494	2	-	.	ID=tr20;transcript_id=tr20
NC_037328.1	LoRTIA	mRNA	57412001	57412570	4	-	.	ID=tr19;transcript_id=tr19
NC_037328.1	LoRTIA	mRNA	66847172	66847646	1	+	.	ID=tr21;transcript_id=tr21
NC_037328.1	LoRTIA	exon	69127832	69128018	1	+	.	ID=id71;Parent=tr22;transcript_id=tr22
NC_037328.1	LoRTIA	mRNA	69127832	69145999	1	+	.	ID=tr22;transcript_id=tr22
NC_037328.1	LoRTIA	exon	69145867	69145999	1	+	.	ID=id72;Parent=tr22;transcript_id=tr22
NC_037328.1	LoRTIA	exon	72100115	72100540	2	+	.	ID=id73;Parent=tr23;transcript_id=tr23
NC_037328.1	LoRTIA	mRNA	72100115	72111837	2	+	.	ID=tr23;transcript_id=tr23
NC_037328.1	LoRTIA	exon	72100148	72100540	4	+	.	ID=id77;Parent=tr24;transcript_id=tr24
NC_037328.1	LoRTIA	mRNA	72100148	72111837	4	+	.	ID=tr24;transcript_id=tr24
NC_037328.1	LoRTIA	exon	72108989	72109096	2	+	.	ID=id74;Parent=tr23;transcript_id=tr23
NC_037328.1	LoRTIA	exon	72108989	72109096	4	+	.	ID=id78;Parent=tr24;transcript_id=tr24
NC_037328.1	LoRTIA	exon	72111115	72111192	2	+	.	ID=id75;Parent=tr23;transcript_id=tr23
NC_037328.1	LoRTIA	exon	72111115	72111192	4	+	.	ID=id79;Parent=tr24;transcript_id=tr24
NC_037328.1	LoRTIA	exon	72111738	72111837	2	+	.	ID=id76;Parent=tr23;transcript_id=tr23
NC_037328.1	LoRTIA	exon	72111738	72111837	4	+	.	ID=id80;Parent=tr24;transcript_id=tr24
NC_037328.1	LoRTIA	mRNA	72308177	72308455	9	-	.	ID=tr25;transcript_id=tr25
NC_037328.1	LoRTIA	exon	75967020	75967097	1	-	.	ID=id81;Parent=tr26;transcript_id=tr26
NC_037328.1	LoRTIA	exon	75967020	75967097	2	-	.	ID=id85;Parent=tr27;transcript_id=tr27
NC_037328.1	LoRTIA	mRNA	75967020	76006003	2	-	.	ID=tr27;transcript_id=tr27
NC_037328.1	LoRTIA	mRNA	75967020	76006021	1	-	.	ID=tr26;transcript_id=tr26
NC_037328.1	LoRTIA	exon	75970302	75970428	1	-	.	ID=id82;Parent=tr26;transcript_id=tr26
NC_037328.1	LoRTIA	exon	75970302	75970428	2	-	.	ID=id86;Parent=tr27;transcript_id=tr27
NC_037328.1	LoRTIA	exon	75971266	75971328	1	-	.	ID=id83;Parent=tr26;transcript_id=tr26
NC_037328.1	LoRTIA	exon	75971266	75971328	2	-	.	ID=id87;Parent=tr27;transcript_id=tr27
NC_037328.1	LoRTIA	exon	76005732	76006003	2	-	.	ID=id88;Parent=tr27;transcript_id=tr27
NC_037328.1	LoRTIA	exon	76005732	76006021	1	-	.	ID=id84;Parent=tr26;transcript_id=tr26
NC_037328.1	LoRTIA	mRNA	76416121	76416645	1	-	.	ID=tr28;transcript_id=tr28
NC_037328.1	LoRTIA	mRNA	76416269	76416645	1	-	.	ID=tr29;transcript_id=tr29
NC_037328.1	LoRTIA	mRNA	76416269	76417100	2	-	.	ID=tr31;transcript_id=tr31
NC_037328.1	LoRTIA	mRNA	76416269	76417842	1	-	.	ID=tr30;transcript_id=tr30
NC_037328.1	LoRTIA	mRNA	76417290	76417842	13	-	.	ID=tr32;transcript_id=tr32
NC_037328.1	LoRTIA	exon	82970227	82970836	1	-	.	ID=id89;Parent=tr33;transcript_id=tr33
NC_037328.1	LoRTIA	exon	82970227	82970836	1	-	.	ID=id98;Parent=tr34;transcript_id=tr34
NC_037328.1	LoRTIA	mRNA	82970227	82979121	1	-	.	ID=tr33;transcript_id=tr33
NC_037328.1	LoRTIA	mRNA	82970227	82979121	1	-	.	ID=tr34;transcript_id=tr34
NC_037328.1	LoRTIA	exon	82971490	82971601	1	-	.	ID=id90;Parent=tr33;transcript_id=tr33
NC_037328.1	LoRTIA	exon	82971490	82971601	1	-	.	ID=id99;Parent=tr34;transcript_id=tr34
NC_037328.1	LoRTIA	exon	82972122	82972219	1	-	.	ID=id91;Parent=tr33;transcript_id=tr33
NC_037328.1	LoRTIA	exon	82972122	82972219	1	-	.	ID=id100;Parent=tr34;transcript_id=tr34
NC_037328.1	LoRTIA	exon	82972323	82972458	1	-	.	ID=id92;Parent=tr33;transcript_id=tr33
NC_037328.1	LoRTIA	exon	82972323	82972458	1	-	.	ID=id101;Parent=tr34;transcript_id=tr34
NC_037328.1	LoRTIA	exon	82972563	82972682	1	-	.	ID=id93;Parent=tr33;transcript_id=tr33
NC_037328.1	LoRTIA	exon	82972563	82972682	1	-	.	ID=id102;Parent=tr34;transcript_id=tr34
NC_037328.1	LoRTIA	exon	82973186	82973327	1	-	.	ID=id103;Parent=tr34;transcript_id=tr34
NC_037328.1	LoRTIA	exon	82973186	82974247	1	-	.	ID=id94;Parent=tr33;transcript_id=tr33
NC_037328.1	LoRTIA	exon	82973418	82974247	1	-	.	ID=id104;Parent=tr34;transcript_id=tr34
NC_037328.1	LoRTIA	exon	82974965	82975230	1	-	.	ID=id95;Parent=tr33;transcript_id=tr33
NC_037328.1	LoRTIA	exon	82974965	82975230	1	-	.	ID=id105;Parent=tr34;transcript_id=tr34
NC_037328.1	LoRTIA	exon	82977042	82977158	1	-	.	ID=id96;Parent=tr33;transcript_id=tr33
NC_037328.1	LoRTIA	exon	82977042	82977158	1	-	.	ID=id106;Parent=tr34;transcript_id=tr34
NC_037328.1	LoRTIA	exon	82979059	82979121	1	-	.	ID=id97;Parent=tr33;transcript_id=tr33
NC_037328.1	LoRTIA	exon	82979059	82979121	1	-	.	ID=id107;Parent=tr34;transcript_id=tr34
NC_037328.1	LoRTIA	mRNA	83419537	83420170	1	+	.	ID=tr36;transcript_id=tr36
NC_037328.1	LoRTIA	mRNA	83419537	83420367	3	+	.	ID=tr35;transcript_id=tr35
NC_037328.1	LoRTIA	exon	86048109	86048212	1	-	.	ID=id108;Parent=tr37;transcript_id=tr37
NC_037328.1	LoRTIA	exon	86048109	86048212	1	-	.	ID=id124;Parent=tr38;transcript_id=tr38
NC_037328.1	LoRTIA	mRNA	86048109	86120962	1	-	.	ID=tr37;transcript_id=tr37
NC_037328.1	LoRTIA	mRNA	86048109	86120962	1	-	.	ID=tr38;transcript_id=tr38
NC_037328.1	LoRTIA	exon	86048952	86049043	1	-	.	ID=id125;Parent=tr38;transcript_id=tr38
NC_037328.1	LoRTIA	exon	86053305	86053505	1	-	.	ID=id109;Parent=tr37;transcript_id=tr37
NC_037328.1	LoRTIA	exon	86053305	86053505	1	-	.	ID=id126;Parent=tr38;transcript_id=tr38
NC_037328.1	LoRTIA	exon	86055213	86055416	1	-	.	ID=id110;Parent=tr37;transcript_id=tr37
NC_037328.1	LoRTIA	exon	86055213	86055416	1	-	.	ID=id127;Parent=tr38;transcript_id=tr38
NC_037328.1	LoRTIA	exon	86060199	86060261	1	-	.	ID=id111;Parent=tr37;transcript_id=tr37
NC_037328.1	LoRTIA	exon	86060199	86060261	1	-	.	ID=id128;Parent=tr38;transcript_id=tr38
NC_037328.1	LoRTIA	exon	86060349	86060406	1	-	.	ID=id112;Parent=tr37;transcript_id=tr37
NC_037328.1	LoRTIA	exon	86060349	86060406	1	-	.	ID=id129;Parent=tr38;transcript_id=tr38
NC_037328.1	LoRTIA	exon	86061663	86061749	1	-	.	ID=id113;Parent=tr37;transcript_id=tr37
NC_037328.1	LoRTIA	exon	86061663	86061749	1	-	.	ID=id130;Parent=tr38;transcript_id=tr38
NC_037328.1	LoRTIA	exon	86068055	86068164	1	-	.	ID=id114;Parent=tr37;transcript_id=tr37
NC_037328.1	LoRTIA	exon	86068055	86068164	1	-	.	ID=id131;Parent=tr38;transcript_id=tr38
NC_037328.1	LoRTIA	exon	86071809	86071887	1	-	.	ID=id115;Parent=tr37;transcript_id=tr37
NC_037328.1	LoRTIA	exon	86071809	86071887	1	-	.	ID=id132;Parent=tr38;transcript_id=tr38
NC_037328.1	LoRTIA	exon	86073351	86073521	1	-	.	ID=id116;Parent=tr37;transcript_id=tr37
NC_037328.1	LoRTIA	exon	86073351	86073521	1	-	.	ID=id133;Parent=tr38;transcript_id=tr38
NC_037328.1	LoRTIA	exon	86074817	86074933	1	-	.	ID=id117;Parent=tr37;transcript_id=tr37
NC_037328.1	LoRTIA	exon	86074817	86074933	1	-	.	ID=id134;Parent=tr38;transcript_id=tr38
NC_037328.1	LoRTIA	exon	86075607	86075700	1	-	.	ID=id118;Parent=tr37;transcript_id=tr37
NC_037328.1	LoRTIA	exon	86075607	86075700	1	-	.	ID=id135;Parent=tr38;transcript_id=tr38
NC_037328.1	LoRTIA	exon	86075933	86076081	1	-	.	ID=id119;Parent=tr37;transcript_id=tr37
NC_037328.1	LoRTIA	exon	86075933	86076081	1	-	.	ID=id136;Parent=tr38;transcript_id=tr38
NC_037328.1	LoRTIA	exon	86076509	86076580	1	-	.	ID=id120;Parent=tr37;transcript_id=tr37
NC_037328.1	LoRTIA	exon	86076509	86076580	1	-	.	ID=id137;Parent=tr38;transcript_id=tr38
NC_037328.1	LoRTIA	exon	86096952	86097045	1	-	.	ID=id121;Parent=tr37;transcript_id=tr37
NC_037328.1	LoRTIA	exon	86096952	86097045	1	-	.	ID=id138;Parent=tr38;transcript_id=tr38
NC_037328.1	LoRTIA	exon	86098564	86098616	1	-	.	ID=id122;Parent=tr37;transcript_id=tr37
NC_037328.1	LoRTIA	exon	86098564	86098616	1	-	.	ID=id139;Parent=tr38;transcript_id=tr38
NC_037328.1	LoRTIA	exon	86120894	86120962	1	-	.	ID=id123;Parent=tr37;transcript_id=tr37
NC_037328.1	LoRTIA	exon	86120894	86120962	1	-	.	ID=id140;Parent=tr38;transcript_id=tr38
NC_037328.1	LoRTIA	mRNA	96158138	96158786	1	-	.	ID=tr39;transcript_id=tr39
NC_037328.1	LoRTIA	mRNA	96158167	96158786	9	-	.	ID=tr40;transcript_id=tr40
NC_037328.1	LoRTIA	exon	97405871	97405971	27	-	.	ID=id141;Parent=tr41;transcript_id=tr41
NC_037328.1	LoRTIA	mRNA	97405871	97421652	27	-	.	ID=tr41;transcript_id=tr41
NC_037328.1	LoRTIA	exon	97411522	97411627	27	-	.	ID=id142;Parent=tr41;transcript_id=tr41
NC_037328.1	LoRTIA	exon	97412631	97412739	27	-	.	ID=id143;Parent=tr41;transcript_id=tr41
NC_037328.1	LoRTIA	exon	97421605	97421652	27	-	.	ID=id144;Parent=tr41;transcript_id=tr41
NC_037328.1	LoRTIA	exon	109304990	109305096	10	-	.	ID=id145;Parent=tr42;transcript_id=tr42
NC_037328.1	LoRTIA	mRNA	109304990	109413779	10	-	.	ID=tr42;transcript_id=tr42
NC_037328.1	LoRTIA	exon	109400361	109400486	10	-	.	ID=id146;Parent=tr42;transcript_id=tr42
NC_037328.1	LoRTIA	exon	109400779	109400974	10	-	.	ID=id147;Parent=tr42;transcript_id=tr42
NC_037328.1	LoRTIA	exon	109413652	109413779	10	-	.	ID=id148;Parent=tr42;transcript_id=tr42
NC_037328.1	LoRTIA	exon	111095789	111095978	1	+	.	ID=id149;Parent=tr43;transcript_id=tr43
NC_037328.1	LoRTIA	mRNA	111095789	111101483	1	+	.	ID=tr43;transcript_id=tr43
NC_037328.1	LoRTIA	exon	111095831	111095978	1	+	.	ID=id152;Parent=tr44;transcript_id=tr44
NC_037328.1	LoRTIA	mRNA	111095831	111101483	1	+	.	ID=tr44;transcript_id=tr44
NC_037328.1	LoRTIA	exon	111097171	111097297	1	+	.	ID=id150;Parent=tr43;transcript_id=tr43
NC_037328.1	LoRTIA	exon	111097171	111097297	1	+	.	ID=id153;Parent=tr44;transcript_id=tr44
NC_037328.1	LoRTIA	exon	111101400	111101483	1	+	.	ID=id151;Parent=tr43;transcript_id=tr43
NC_037328.1	LoRTIA	exon	111101400	111101483	1	+	.	ID=id154;Parent=tr44;transcript_id=tr44
NC_037328.1	LoRTIA	exon	117509082	117509826	1	-	.	ID=id155;Parent=tr45;transcript_id=tr45
NC_037328.1	LoRTIA	mRNA	117509082	117537599	1	-	.	ID=tr45;transcript_id=tr45
NC_037328.1	LoRTIA	exon	117509569	117509826	1	-	.	ID=id161;Parent=tr46;transcript_id=tr46
NC_037328.1	LoRTIA	mRNA	117509569	117537546	1	-	.	ID=tr46;transcript_id=tr46
NC_037328.1	LoRTIA	exon	117510375	117510528	1	-	.	ID=id156;Parent=tr45;transcript_id=tr45
NC_037328.1	LoRTIA	exon	117510375	117510528	1	-	.	ID=id162;Parent=tr46;transcript_id=tr46
NC_037328.1	LoRTIA	exon	117512705	117512792	1	-	.	ID=id157;Parent=tr45;transcript_id=tr45
NC_037328.1	LoRTIA	exon	117512705	117512792	1	-	.	ID=id163;Parent=tr46;transcript_id=tr46
NC_037328.1	LoRTIA	exon	117514974	117515100	1	-	.	ID=id158;Parent=tr45;transcript_id=tr45
NC_037328.1	LoRTIA	exon	117514974	117515100	1	-	.	ID=id164;Parent=tr46;transcript_id=tr46
NC_037328.1	LoRTIA	exon	117515725	117515835	1	-	.	ID=id159;Parent=tr45;transcript_id=tr45
NC_037328.1	LoRTIA	exon	117515725	117515835	1	-	.	ID=id165;Parent=tr46;transcript_id=tr46
NC_037328.1	LoRTIA	exon	117537352	117537546	1	-	.	ID=id166;Parent=tr46;transcript_id=tr46
NC_037328.1	LoRTIA	exon	117537352	117537599	1	-	.	ID=id160;Parent=tr45;transcript_id=tr45
NC_037328.1	LoRTIA	exon	118809487	118809766	2	+	.	ID=id167;Parent=tr47;transcript_id=tr47
NC_037328.1	LoRTIA	exon	118809487	118809766	1	+	.	ID=id172;Parent=tr48;transcript_id=tr48
NC_037328.1	LoRTIA	mRNA	118809487	118817283	1	+	.	ID=tr48;transcript_id=tr48
NC_037328.1	LoRTIA	mRNA	118809487	118817546	2	+	.	ID=tr47;transcript_id=tr47
NC_037328.1	LoRTIA	exon	118811238	118811327	2	+	.	ID=id168;Parent=tr47;transcript_id=tr47
NC_037328.1	LoRTIA	exon	118811238	118811327	1	+	.	ID=id173;Parent=tr48;transcript_id=tr48
NC_037328.1	LoRTIA	exon	118811417	118811562	2	+	.	ID=id169;Parent=tr47;transcript_id=tr47
NC_037328.1	LoRTIA	exon	118811417	118811562	1	+	.	ID=id174;Parent=tr48;transcript_id=tr48
NC_037328.1	LoRTIA	exon	118814706	118814886	2	+	.	ID=id170;Parent=tr47;transcript_id=tr47
NC_037328.1	LoRTIA	exon	118814706	118814886	1	+	.	ID=id175;Parent=tr48;transcript_id=tr48
NC_037328.1	LoRTIA	exon	118817116	118817283	1	+	.	ID=id176;Parent=tr48;transcript_id=tr48
NC_037328.1	LoRTIA	exon	118817116	118817546	2	+	.	ID=id171;Parent=tr47;transcript_id=tr47
NC_037328.1	LoRTIA	exon	125942555	125942663	1	-	.	ID=id177;Parent=tr49;transcript_id=tr49
NC_037328.1	LoRTIA	exon	125942555	125942663	1	-	.	ID=id202;Parent=tr50;transcript_id=tr50
NC_037328.1	LoRTIA	mRNA	125942555	125986609	1	-	.	ID=tr49;transcript_id=tr49
NC_037328.1	LoRTIA	mRNA	125942555	125986609	1	-	.	ID=tr50;transcript_id=tr50
NC_037328.1	LoRTIA	exon	125947355	125947514	1	-	.	ID=id178;Parent=tr49;transcript_id=tr49
NC_037328.1	LoRTIA	exon	125947355	125947514	1	-	.	ID=id203;Parent=tr50;transcript_id=tr50
NC_037328.1	LoRTIA	exon	125951348	125951414	1	-	.	ID=id179;Parent=tr49;transcript_id=tr49
NC_037328.1	LoRTIA	exon	125951348	125951414	1	-	.	ID=id204;Parent=tr50;transcript_id=tr50
NC_037328.1	LoRTIA	exon	125952116	125952211	1	-	.	ID=id180;Parent=tr49;transcript_id=tr49
NC_037328.1	LoRTIA	exon	125952116	125952211	1	-	.	ID=id205;Parent=tr50;transcript_id=tr50
NC_037328.1	LoRTIA	exon	125953820	125953976	1	-	.	ID=id181;Parent=tr49;transcript_id=tr49
NC_037328.1	LoRTIA	exon	125953820	125953976	1	-	.	ID=id206;Parent=tr50;transcript_id=tr50
NC_037328.1	LoRTIA	exon	125956413	125956535	1	-	.	ID=id182;Parent=tr49;transcript_id=tr49
NC_037328.1	LoRTIA	exon	125956413	125956535	1	-	.	ID=id207;Parent=tr50;transcript_id=tr50
NC_037328.1	LoRTIA	exon	125957553	125957640	1	-	.	ID=id183;Parent=tr49;transcript_id=tr49
NC_037328.1	LoRTIA	exon	125957553	125957640	1	-	.	ID=id208;Parent=tr50;transcript_id=tr50
NC_037328.1	LoRTIA	exon	125958038	125958117	1	-	.	ID=id184;Parent=tr49;transcript_id=tr49
NC_037328.1	LoRTIA	exon	125958038	125958117	1	-	.	ID=id209;Parent=tr50;transcript_id=tr50
NC_037328.1	LoRTIA	exon	125958522	125958684	1	-	.	ID=id185;Parent=tr49;transcript_id=tr49
NC_037328.1	LoRTIA	exon	125958522	125958684	1	-	.	ID=id210;Parent=tr50;transcript_id=tr50
NC_037328.1	LoRTIA	exon	125960216	125960379	1	-	.	ID=id186;Parent=tr49;transcript_id=tr49
NC_037328.1	LoRTIA	exon	125960216	125960526	1	-	.	ID=id211;Parent=tr50;transcript_id=tr50
NC_037328.1	LoRTIA	exon	125960460	125960526	1	-	.	ID=id187;Parent=tr49;transcript_id=tr49
NC_037328.1	LoRTIA	exon	125961456	125961560	1	-	.	ID=id188;Parent=tr49;transcript_id=tr49
NC_037328.1	LoRTIA	exon	125961456	125961560	1	-	.	ID=id212;Parent=tr50;transcript_id=tr50
NC_037328.1	LoRTIA	exon	125964611	125964654	1	-	.	ID=id189;Parent=tr49;transcript_id=tr49
NC_037328.1	LoRTIA	exon	125964611	125964654	1	-	.	ID=id213;Parent=tr50;transcript_id=tr50
NC_037328.1	LoRTIA	exon	125965602	125965813	1	-	.	ID=id190;Parent=tr49;transcript_id=tr49
NC_037328.1	LoRTIA	exon	125965602	125965813	1	-	.	ID=id214;Parent=tr50;transcript_id=tr50
NC_037328.1	LoRTIA	exon	125965980	125966145	1	-	.	ID=id191;Parent=tr49;transcript_id=tr49
NC_037328.1	LoRTIA	exon	125965980	125966145	1	-	.	ID=id215;Parent=tr50;transcript_id=tr50
NC_037328.1	LoRTIA	exon	125967144	125967226	1	-	.	ID=id192;Parent=tr49;transcript_id=tr49
NC_037328.1	LoRTIA	exon	125967144	125967226	1	-	.	ID=id216;Parent=tr50;transcript_id=tr50
NC_037328.1	LoRTIA	exon	125967314	125967349	1	-	.	ID=id217;Parent=tr50;transcript_id=tr50
NC_037328.1	LoRTIA	exon	125967317	125967349	1	-	.	ID=id193;Parent=tr49;transcript_id=tr49
NC_037328.1	LoRTIA	exon	125967433	125967527	1	-	.	ID=id194;Parent=tr49;transcript_id=tr49
NC_037328.1	LoRTIA	exon	125967433	125967527	1	-	.	ID=id218;Parent=tr50;transcript_id=tr50
NC_037328.1	LoRTIA	exon	125968078	125968145	1	-	.	ID=id195;Parent=tr49;transcript_id=tr49
NC_037328.1	LoRTIA	exon	125968078	125968145	1	-	.	ID=id219;Parent=tr50;transcript_id=tr50
NC_037328.1	LoRTIA	exon	125970449	125970582	1	-	.	ID=id196;Parent=tr49;transcript_id=tr49
NC_037328.1	LoRTIA	exon	125970449	125970582	1	-	.	ID=id220;Parent=tr50;transcript_id=tr50
NC_037328.1	LoRTIA	exon	125971143	125971254	1	-	.	ID=id221;Parent=tr50;transcript_id=tr50
NC_037328.1	LoRTIA	exon	125971143	125971257	1	-	.	ID=id197;Parent=tr49;transcript_id=tr49
NC_037328.1	LoRTIA	exon	125973565	125973663	1	-	.	ID=id198;Parent=tr49;transcript_id=tr49
NC_037328.1	LoRTIA	exon	125973565	125973663	1	-	.	ID=id222;Parent=tr50;transcript_id=tr50
NC_037328.1	LoRTIA	exon	125973583	125973663	3	-	.	ID=id226;Parent=tr51;transcript_id=tr51
NC_037328.1	LoRTIA	mRNA	125973583	125986609	3	-	.	ID=tr51;transcript_id=tr51
NC_037328.1	LoRTIA	exon	125975638	125975769	1	-	.	ID=id199;Parent=tr49;transcript_id=tr49
NC_037328.1	LoRTIA	exon	125975638	125975769	1	-	.	ID=id223;Parent=tr50;transcript_id=tr50
NC_037328.1	LoRTIA	exon	125975638	125975769	3	-	.	ID=id227;Parent=tr51;transcript_id=tr51
NC_037328.1	LoRTIA	exon	125977112	125977156	1	-	.	ID=id200;Parent=tr49;transcript_id=tr49
NC_037328.1	LoRTIA	exon	125977112	125977156	1	-	.	ID=id224;Parent=tr50;transcript_id=tr50
NC_037328.1	LoRTIA	exon	125977112	125977156	3	-	.	ID=id228;Parent=tr51;transcript_id=tr51
NC_037328.1	LoRTIA	exon	125986541	125986609	1	-	.	ID=id201;Parent=tr49;transcript_id=tr49
NC_037328.1	LoRTIA	exon	125986541	125986609	1	-	.	ID=id225;Parent=tr50;transcript_id=tr50
NC_037328.1	LoRTIA	exon	125986541	125986609	3	-	.	ID=id229;Parent=tr51;transcript_id=tr51
NC_037328.1	LoRTIA	exon	139411692	139411743	2	-	.	ID=id230;Parent=tr52;transcript_id=tr52
NC_037328.1	LoRTIA	exon	139411692	139411767	1	-	.	ID=id236;Parent=tr54;transcript_id=tr54
NC_037328.1	LoRTIA	exon	139411692	139411775	1	-	.	ID=id234;Parent=tr53;transcript_id=tr53
NC_037328.1	LoRTIA	mRNA	139411692	139412459	2	-	.	ID=tr52;transcript_id=tr52
NC_037328.1	LoRTIA	mRNA	139411692	139412459	1	-	.	ID=tr53;transcript_id=tr53
NC_037328.1	LoRTIA	mRNA	139411692	139412459	1	-	.	ID=tr54;transcript_id=tr54
NC_037328.1	LoRTIA	exon	139411826	139411855	2	-	.	ID=id231;Parent=tr52;transcript_id=tr52
NC_037328.1	LoRTIA	exon	139411941	139411973	2	-	.	ID=id232;Parent=tr52;transcript_id=tr52
NC_037328.1	LoRTIA	exon	139411941	139411973	1	-	.	ID=id237;Parent=tr54;transcript_id=tr54
NC_037328.1	LoRTIA	exon	139412289	139412459	1	-	.	ID=id235;Parent=tr53;transcript_id=tr53
NC_037328.1	LoRTIA	exon	139412304	139412459	2	-	.	ID=id233;Parent=tr52;transcript_id=tr52
NC_037328.1	LoRTIA	exon	139412304	139412459	1	-	.	ID=id238;Parent=tr54;transcript_id=tr54
NC_037328.1	LoRTIA	exon	145668833	145669045	1	+	.	ID=id239;Parent=tr55;transcript_id=tr55
NC_037328.1	LoRTIA	mRNA	145668833	145672700	1	+	.	ID=tr55;transcript_id=tr55
NC_037328.1	LoRTIA	exon	145668856	145669045	1	+	.	ID=id244;Parent=tr56;transcript_id=tr56
NC_037328.1	LoRTIA	mRNA	145668856	145672700	1	+	.	ID=tr56;transcript_id=tr56
NC_037328.1	LoRTIA	exon	145669539	145669668	1	+	.	ID=id240;Parent=tr55;transcript_id=tr55
NC_037328.1	LoRTIA	exon	145669539	145669668	1	+	.	ID=id245;Parent=tr56;transcript_id=tr56
NC_037328.1	LoRTIA	exon	145671099	145671299	1	+	.	ID=id246;Parent=tr56;transcript_id=tr56
NC_037328.1	LoRTIA	exon	145671099	145671303	1	+	.	ID=id241;Parent=tr55;transcript_id=tr55
NC_037328.1	LoRTIA	exon	145672242	145672401	1	+	.	ID=id242;Parent=tr55;transcript_id=tr55
NC_037328.1	LoRTIA	exon	145672242	145672401	1	+	.	ID=id247;Parent=tr56;transcript_id=tr56
NC_037328.1	LoRTIA	exon	145672574	145672700	1	+	.	ID=id243;Parent=tr55;transcript_id=tr55
NC_037328.1	LoRTIA	exon	145672574	145672700	1	+	.	ID=id248;Parent=tr56;transcript_id=tr56
NC_037328.1	LoRTIA	exon	145973479	145973712	1	+	.	ID=id249;Parent=tr57;transcript_id=tr57
NC_037328.1	LoRTIA	mRNA	145973479	145977561	1	+	.	ID=tr57;transcript_id=tr57
NC_037328.1	LoRTIA	exon	145974876	145975004	1	+	.	ID=id250;Parent=tr57;transcript_id=tr57
NC_037328.1	LoRTIA	exon	145976212	145976280	1	+	.	ID=id251;Parent=tr57;transcript_id=tr57
NC_037328.1	LoRTIA	exon	145977297	145977561	1	+	.	ID=id252;Parent=tr57;transcript_id=tr57
NC_037329.1	LoRTIA	mRNA	5402894	5403145	2	+	.	ID=tr58;transcript_id=tr58
NC_037329.1	LoRTIA	mRNA	5402894	5403612	1	+	.	ID=tr59;transcript_id=tr59
NC_037329.1	LoRTIA	exon	19660942	19661088	1	-	.	ID=id253;Parent=tr60;transcript_id=tr60
NC_037329.1	LoRTIA	mRNA	19660942	19663616	1	-	.	ID=tr60;transcript_id=tr60
NC_037329.1	LoRTIA	exon	19660968	19661088	1	-	.	ID=id257;Parent=tr61;transcript_id=tr61
NC_037329.1	LoRTIA	exon	19660968	19661088	2	-	.	ID=id261;Parent=tr62;transcript_id=tr62
NC_037329.1	LoRTIA	exon	19660968	19661088	1	-	.	ID=id265;Parent=tr63;transcript_id=tr63
NC_037329.1	LoRTIA	exon	19660968	19661088	1	-	.	ID=id269;Parent=tr64;transcript_id=tr64
NC_037329.1	LoRTIA	mRNA	19660968	19663616	1	-	.	ID=tr61;transcript_id=tr61
NC_037329.1	LoRTIA	mRNA	19660968	19663616	2	-	.	ID=tr62;transcript_id=tr62
NC_037329.1	LoRTIA	mRNA	19660968	19663638	1	-	.	ID=tr63;transcript_id=tr63
NC_037329.1	LoRTIA	mRNA	19660968	19663638	1	-	.	ID=tr64;transcript_id=tr64
NC_037329.1	LoRTIA	exon	19660979	19661088	2	-	.	ID=id273;Parent=tr65;transcript_id=tr65
NC_037329.1	LoRTIA	mRNA	19660979	19663616	2	-	.	ID=tr65;transcript_id=tr65
NC_037329.1	LoRTIA	exon	19661020	19661088	1	-	.	ID=id277;Parent=tr66;transcript_id=tr66
NC_037329.1	LoRTIA	mRNA	19661020	19663638	1	-	.	ID=tr66;transcript_id=tr66
NC_037329.1	LoRTIA	exon	19661169	19661315	1	-	.	ID=id254;Parent=tr60;transcript_id=tr60
NC_037329.1	LoRTIA	exon	19661169	19661315	1	-	.	ID=id258;Parent=tr61;transcript_id=tr61
NC_037329.1	LoRTIA	exon	19661169	19661315	2	-	.	ID=id262;Parent=tr62;transcript_id=tr62
NC_037329.1	LoRTIA	exon	19661169	19661315	1	-	.	ID=id266;Parent=tr63;transcript_id=tr63
NC_037329.1	LoRTIA	exon	19661169	19661315	1	-	.	ID=id270;Parent=tr64;transcript_id=tr64
NC_037329.1	LoRTIA	exon	19661169	19661315	2	-	.	ID=id274;Parent=tr65;transcript_id=tr65
NC_037329.1	LoRTIA	exon	19661169	19661315	1	-	.	ID=id278;Parent=tr66;transcript_id=tr66
NC_037329.1	LoRTIA	exon	19661404	19661526	1	-	.	ID=id255;Parent=tr60;transcript_id=tr60
NC_037329.1	LoRTIA	exon	19661404	19661526	1	-	.	ID=id259;Parent=tr61;transcript_id=tr61
NC_037329.1	LoRTIA	exon	19661404	19661526	2	-	.	ID=id263;Parent=tr62;transcript_id=tr62
NC_037329.1	LoRTIA	exon	19661404	19661526	1	-	.	ID=id267;Parent=tr63;transcript_id=tr63
NC_037329.1	LoRTIA	exon	19661404	19661526	1	-	.	ID=id271;Parent=tr64;transcript_id=tr64
NC_037329.1	LoRTIA	exon	19661404	19661526	2	-	.	ID=id275;Parent=tr65;transcript_id=tr65
NC_037329.1	LoRTIA	exon	19661404	19661526	1	-	.	ID=id279;Parent=tr66;transcript_id=tr66
NC_037329.1	LoRTIA	exon	19662384	19662454	1	-	.	ID=id280;Parent=tr66;transcript_id=tr66
NC_037329.1	LoRTIA	exon	19663510	19663616	1	-	.	ID=id256;Parent=tr60;transcript_id=tr60
NC_037329.1	LoRTIA	exon	19663510	19663616	1	-	.	ID=id260;Parent=tr61;transcript_id=tr61
NC_037329.1	LoRTIA	exon	19663510	19663616	2	-	.	ID=id276;Parent=tr65;transcript_id=tr65
NC_037329.1	LoRTIA	exon	19663510	19663638	1	-	.	ID=id268;Parent=tr63;transcript_id=tr63
NC_037329.1	LoRTIA	exon	19663576	19663616	2	-	.	ID=id264;Parent=tr62;transcript_id=tr62
NC_037329.1	LoRTIA	exon	19663576	19663638	1	-	.	ID=id272;Parent=tr64;transcript_id=tr64
NC_037329.1	LoRTIA	exon	19663576	19663638	1	-	.	ID=id281;Parent=tr66;transcript_id=tr66
NC_037329.1	LoRTIA	mRNA	22695108	22695782	1	+	.	ID=tr67;transcript_id=tr67
NC_037329.1	LoRTIA	exon	24112011	24112066	1	-	.	ID=id282;Parent=tr68;transcript_id=tr68
NC_037329.1	LoRTIA	mRNA	24112011	24179225	1	-	.	ID=tr68;transcript_id=tr68
NC_037329.1	LoRTIA	exon	24112154	24112231	1	-	.	ID=id283;Parent=tr68;transcript_id=tr68
NC_037329.1	LoRTIA	exon	24112386	24112465	1	-	.	ID=id284;Parent=tr68;transcript_id=tr68
NC_037329.1	LoRTIA	exon	24112562	24112645	1	-	.	ID=id285;Parent=tr68;transcript_id=tr68
NC_037329.1	LoRTIA	exon	24112741	24112930	1	-	.	ID=id286;Parent=tr68;transcript_id=tr68
NC_037329.1	LoRTIA	exon	24113058	24113173	1	-	.	ID=id287;Parent=tr68;transcript_id=tr68
NC_037329.1	LoRTIA	exon	24113095	24113173	1	-	.	ID=id301;Parent=tr69;transcript_id=tr69
NC_037329.1	LoRTIA	mRNA	24113095	24179225	1	-	.	ID=tr69;transcript_id=tr69
NC_037329.1	LoRTIA	exon	24115565	24115708	1	-	.	ID=id288;Parent=tr68;transcript_id=tr68
NC_037329.1	LoRTIA	exon	24115565	24115708	1	-	.	ID=id302;Parent=tr69;transcript_id=tr69
NC_037329.1	LoRTIA	exon	24115882	24116042	1	-	.	ID=id289;Parent=tr68;transcript_id=tr68
NC_037329.1	LoRTIA	exon	24115882	24116042	1	-	.	ID=id303;Parent=tr69;transcript_id=tr69
NC_037329.1	LoRTIA	exon	24121762	24121823	1	-	.	ID=id290;Parent=tr68;transcript_id=tr68
NC_037329.1	LoRTIA	exon	24121762	24121823	1	-	.	ID=id304;Parent=tr69;transcript_id=tr69
NC_037329.1	LoRTIA	exon	24122077	24122175	1	-	.	ID=id291;Parent=tr68;transcript_id=tr68
NC_037329.1	LoRTIA	exon	24122077	24122175	1	-	.	ID=id305;Parent=tr69;transcript_id=tr69
NC_037329.1	LoRTIA	exon	24127621	24127739	1	-	.	ID=id292;Parent=tr68;transcript_id=tr68
NC_037329.1	LoRTIA	exon	24127621	24127739	1	-	.	ID=id306;Parent=tr69;transcript_id=tr69
NC_037329.1	LoRTIA	exon	24128444	24128532	1	-	.	ID=id293;Parent=tr68;transcript_id=tr68
NC_037329.1	LoRTIA	exon	24128444	24128532	1	-	.	ID=id307;Parent=tr69;transcript_id=tr69
NC_037329.1	LoRTIA	exon	24128675	24128868	1	-	.	ID=id294;Parent=tr68;transcript_id=tr68
NC_037329.1	LoRTIA	exon	24128675	24128868	1	-	.	ID=id308;Parent=tr69;transcript_id=tr69
NC_037329.1	LoRTIA	exon	24129570	24129780	1	-	.	ID=id295;Parent=tr68;transcript_id=tr68
NC_037329.1	LoRTIA	exon	24129570	24129780	1	-	.	ID=id309;Parent=tr69;transcript_id=tr69
NC_037329.1	LoRTIA	exon	24132864	24132995	1	-	.	ID=id296;Parent=tr68;transcript_id=tr68
NC_037329.1	LoRTIA	exon	24132864	24132995	1	-	.	ID=id310;Parent=tr69;transcript_id=tr69
NC_037329.1	LoRTIA	exon	24134610	24134865	1	-	.	ID=id297;Parent=tr68;transcript_id=tr68
NC_037329.1	LoRTIA	exon	24134610	24134865	1	-	.	ID=id311;Parent=tr69;transcript_id=tr69
NC_037329.1	LoRTIA	exon	24136530	24136609	1	-	.	ID=id298;Parent=tr68;transcript_id=tr68
NC_037329.1	LoRTIA	exon	24136530	24136609	1	-	.	ID=id312;Parent=tr69;transcript_id=tr69
NC_037329.1	LoRTIA	exon	24137979	24138103	1	-	.	ID=id299;Parent=tr68;transcript_id=tr68
NC_037329.1	LoRTIA	exon	24137979	24138103	1	-	.	ID=id313;Parent=tr69;transcript_id=tr69
NC_037329.1	LoRTIA	exon	24178970	24179225	1	-	.	ID=id300;Parent=tr68;transcript_id=tr68
NC_037329.1	LoRTIA	exon	24178970	24179225	1	-	.	ID=id314;Parent=tr69;transcript_id=tr69
NC_037329.1	LoRTIA	exon	24797317	24797436	2	-	.	ID=id315;Parent=tr70;transcript_id=tr70
NC_037329.1	LoRTIA	exon	24797317	24797436	3	-	.	ID=id320;Parent=tr71;transcript_id=tr71
NC_037329.1	LoRTIA	exon	24797317	24797436	1	-	.	ID=id325;Parent=tr72;transcript_id=tr72
NC_037329.1	LoRTIA	mRNA	24797317	24819250	2	-	.	ID=tr70;transcript_id=tr70
NC_037329.1	LoRTIA	mRNA	24797317	24819269	3	-	.	ID=tr71;transcript_id=tr71
NC_037329.1	LoRTIA	mRNA	24797317	24819541	1	-	.	ID=tr72;transcript_id=tr72
NC_037329.1	LoRTIA	exon	24805270	24805360	2	-	.	ID=id316;Parent=tr70;transcript_id=tr70
NC_037329.1	LoRTIA	exon	24805270	24805360	3	-	.	ID=id321;Parent=tr71;transcript_id=tr71
NC_037329.1	LoRTIA	exon	24805270	24805360	1	-	.	ID=id326;Parent=tr72;transcript_id=tr72
NC_037329.1	LoRTIA	exon	24815558	24815675	2	-	.	ID=id317;Parent=tr70;transcript_id=tr70
NC_037329.1	LoRTIA	exon	24815558	24815675	3	-	.	ID=id322;Parent=tr71;transcript_id=tr71
NC_037329.1	LoRTIA	exon	24815558	24815675	1	-	.	ID=id327;Parent=tr72;transcript_id=tr72
NC_037329.1	LoRTIA	exon	24817834	24817950	2	-	.	ID=id318;Parent=tr70;transcript_id=tr70
NC_037329.1	LoRTIA	exon	24817834	24817950	3	-	.	ID=id323;Parent=tr71;transcript_id=tr71
NC_037329.1	LoRTIA	exon	24817834	24817950	1	-	.	ID=id328;Parent=tr72;transcript_id=tr72
NC_037329.1	LoRTIA	exon	24819151	24819250	2	-	.	ID=id319;Parent=tr70;transcript_id=tr70
NC_037329.1	LoRTIA	exon	24819151	24819269	3	-	.	ID=id324;Parent=tr71;transcript_id=tr71
NC_037329.1	LoRTIA	exon	24819397	24819541	1	-	.	ID=id329;Parent=tr72;transcript_id=tr72
NC_037329.1	LoRTIA	mRNA	25527972	25529006	1	-	.	ID=tr73;transcript_id=tr73
NC_037329.1	LoRTIA	exon	26546061	26546250	2	-	.	ID=id330;Parent=tr74;transcript_id=tr74
NC_037329.1	LoRTIA	exon	26546061	26546250	1	-	.	ID=id340;Parent=tr75;transcript_id=tr75
NC_037329.1	LoRTIA	mRNA	26546061	26554189	1	-	.	ID=tr75;transcript_id=tr75
NC_037329.1	LoRTIA	mRNA	26546061	26554215	2	-	.	ID=tr74;transcript_id=tr74
NC_037329.1	LoRTIA	exon	26546506	26546646	2	-	.	ID=id331;Parent=tr74;transcript_id=tr74
NC_037329.1	LoRTIA	exon	26546506	26546646	1	-	.	ID=id341;Parent=tr75;transcript_id=tr75
NC_037329.1	LoRTIA	exon	26547851	26547893	2	-	.	ID=id332;Parent=tr74;transcript_id=tr74
NC_037329.1	LoRTIA	exon	26547851	26548296	1	-	.	ID=id342;Parent=tr75;transcript_id=tr75
NC_037329.1	LoRTIA	exon	26548225	26548296	2	-	.	ID=id333;Parent=tr74;transcript_id=tr74
NC_037329.1	LoRTIA	exon	26548225	26548296	1	-	.	ID=id349;Parent=tr76;transcript_id=tr76
NC_037329.1	LoRTIA	exon	26548225	26548296	2	-	.	ID=id356;Parent=tr77;transcript_id=tr77
NC_037329.1	LoRTIA	exon	26548225	26548296	1	-	.	ID=id363;Parent=tr78;transcript_id=tr78
NC_037329.1	LoRTIA	mRNA	26548225	26554189	1	-	.	ID=tr76;transcript_id=tr76
NC_037329.1	LoRTIA	mRNA	26548225	26554215	2	-	.	ID=tr77;transcript_id=tr77
NC_037329.1	LoRTIA	mRNA	26548225	26554215	1	-	.	ID=tr78;transcript_id=tr78
NC_037329.1	LoRTIA	exon	26549074	26549174	2	-	.	ID=id334;Parent=tr74;transcript_id=tr74
NC_037329.1	LoRTIA	exon	26549074	26549174	1	-	.	ID=id343;Parent=tr75;transcript_id=tr75
NC_037329.1	LoRTIA	exon	26549074	26549174	1	-	.	ID=id350;Parent=tr76;transcript_id=tr76
NC_037329.1	LoRTIA	exon	26549074	26549174	2	-	.	ID=id357;Parent=tr77;transcript_id=tr77
NC_037329.1	LoRTIA	exon	26549074	26549366	1	-	.	ID=id364;Parent=tr78;transcript_id=tr78
NC_037329.1	LoRTIA	exon	26549259	26549366	2	-	.	ID=id335;Parent=tr74;transcript_id=tr74
NC_037329.1	LoRTIA	exon	26549259	26549366	1	-	.	ID=id344;Parent=tr75;transcript_id=tr75
NC_037329.1	LoRTIA	exon	26549259	26549366	1	-	.	ID=id351;Parent=tr76;transcript_id=tr76
NC_037329.1	LoRTIA	exon	26549259	26549366	2	-	.	ID=id358;Parent=tr77;transcript_id=tr77
NC_037329.1	LoRTIA	exon	26549999	26550173	2	-	.	ID=id336;Parent=tr74;transcript_id=tr74
NC_037329.1	LoRTIA	exon	26549999	26550173	1	-	.	ID=id345;Parent=tr75;transcript_id=tr75
NC_037329.1	LoRTIA	exon	26549999	26550173	1	-	.	ID=id352;Parent=tr76;transcript_id=tr76
NC_037329.1	LoRTIA	exon	26549999	26550173	2	-	.	ID=id359;Parent=tr77;transcript_id=tr77
NC_037329.1	LoRTIA	exon	26549999	26550173	1	-	.	ID=id365;Parent=tr78;transcript_id=tr78
NC_037329.1	LoRTIA	exon	26550261	26550364	2	-	.	ID=id337;Parent=tr74;transcript_id=tr74
NC_037329.1	LoRTIA	exon	26550261	26550364	1	-	.	ID=id346;Parent=tr75;transcript_id=tr75
NC_037329.1	LoRTIA	exon	26550261	26550364	1	-	.	ID=id353;Parent=tr76;transcript_id=tr76
NC_037329.1	LoRTIA	exon	26550261	26550364	2	-	.	ID=id360;Parent=tr77;transcript_id=tr77
NC_037329.1	LoRTIA	exon	26550261	26550364	1	-	.	ID=id366;Parent=tr78;transcript_id=tr78
NC_037329.1	LoRTIA	exon	26551998	26552072	2	-	.	ID=id338;Parent=tr74;transcript_id=tr74
NC_037329.1	LoRTIA	exon	26551998	26552072	1	-	.	ID=id347;Parent=tr75;transcript_id=tr75
NC_037329.1	LoRTIA	exon	26551998	26552072	1	-	.	ID=id354;Parent=tr76;transcript_id=tr76
NC_037329.1	LoRTIA	exon	26551998	26552072	2	-	.	ID=id361;Parent=tr77;transcript_id=tr77
NC_037329.1	LoRTIA	exon	26551998	26552072	1	-	.	ID=id367;Parent=tr78;transcript_id=tr78
NC_037329.1	LoRTIA	exon	26554128	26554189	1	-	.	ID=id348;Parent=tr75;transcript_id=tr75
NC_037329.1	LoRTIA	exon	26554128	26554189	1	-	.	ID=id355;Parent=tr76;transcript_id=tr76
NC_037329.1	LoRTIA	exon	26554128	26554215	2	-	.	ID=id339;Parent=tr74;transcript_id=tr74
NC_037329.1	LoRTIA	exon	26554128	26554215	2	-	.	ID=id362;Parent=tr77;transcript_id=tr77
NC_037329.1	LoRTIA	exon	26554128	26554215	1	-	.	ID=id368;Parent=tr78;transcript_id=tr78
NC_037329.1	LoRTIA	mRNA	47896032	47896373	11	+	.	ID=tr84;transcript_id=tr84
NC_037329.1	LoRTIA	mRNA	47896032	47896424	24	+	.	ID=tr79;transcript_id=tr79
NC_037329.1	LoRTIA	mRNA	47896032	47896436	63	+	.	ID=tr80;transcript_id=tr80
NC_037329.1	LoRTIA	mRNA	47896032	47896489	56	+	.	ID=tr81;transcript_id=tr81
NC_037329.1	LoRTIA	mRNA	47896032	47896516	77	+	.	ID=tr83;transcript_id=tr83
NC_037329.1	LoRTIA	mRNA	47896032	47896553	5	+	.	ID=tr85;transcript_id=tr85
NC_037329.1	LoRTIA	mRNA	47896032	47896736	25	+	.	ID=tr82;transcript_id=tr82
NC_037329.1	LoRTIA	mRNA	47896032	47897217	1	+	.	ID=tr86;transcript_id=tr86
NC_037329.1	LoRTIA	mRNA	47896323	47896516	2	+	.	ID=tr87;transcript_id=tr87
NC_037329.1	LoRTIA	mRNA	47896431	47897217	1	+	.	ID=tr88;transcript_id=tr88
NC_037329.1	LoRTIA	mRNA	60302894	60303781	1	+	.	ID=tr92;transcript_id=tr92
NC_037329.1	LoRTIA	mRNA	60302894	60303861	2	+	.	ID=tr90;transcript_id=tr90
NC_037329.1	LoRTIA	mRNA	60302894	60303948	38	+	.	ID=tr89;transcript_id=tr89
NC_037329.1	LoRTIA	mRNA	60302894	60304242	1	+	.	ID=tr91;transcript_id=tr91
NC_037329.1	LoRTIA	exon	61599198	61599266	1	-	.	ID=id369;Parent=tr93;transcript_id=tr93
NC_037329.1	LoRTIA	exon	61599198	61599266	1	-	.	ID=id377;Parent=tr94;transcript_id=tr94
NC_037329.1	LoRTIA	mRNA	61599198	61617570	1	-	.	ID=tr93;transcript_id=tr93
NC_037329.1	LoRTIA	mRNA	61599198	61617600	1	-	.	ID=tr94;transcript_id=tr94
NC_037329.1	LoRTIA	exon	61600011	61600065	1	-	.	ID=id370;Parent=tr93;transcript_id=tr93
NC_037329.1	LoRTIA	exon	61600011	61600065	1	-	.	ID=id378;Parent=tr94;transcript_id=tr94
NC_037329.1	LoRTIA	exon	61603190	61603283	1	-	.	ID=id371;Parent=tr93;transcript_id=tr93
NC_037329.1	LoRTIA	exon	61603190	61603283	1	-	.	ID=id379;Parent=tr94;transcript_id=tr94
NC_037329.1	LoRTIA	exon	61606785	61606959	1	-	.	ID=id372;Parent=tr93;transcript_id=tr93
NC_037329.1	LoRTIA	exon	61606785	61606959	1	-	.	ID=id380;Parent=tr94;transcript_id=tr94
NC_037329.1	LoRTIA	exon	61607607	61607725	1	-	.	ID=id373;Parent=tr93;transcript_id=tr93
NC_037329.1	LoRTIA	exon	61607607	61607725	1	-	.	ID=id381;Parent=tr94;transcript_id=tr94
NC_037329.1	LoRTIA	exon	61608377	61608405	1	-	.	ID=id374;Parent=tr93;transcript_id=tr93
NC_037329.1	LoRTIA	exon	61608377	61608405	1	-	.	ID=id382;Parent=tr94;transcript_id=tr94
NC_037329.1	LoRTIA	exon	61610971	61611073	1	-	.	ID=id375;Parent=tr93;transcript_id=tr93
NC_037329.1	LoRTIA	exon	61610971	61611073	1	-	.	ID=id383;Parent=tr94;transcript_id=tr94
NC_037329.1	LoRTIA	exon	61617469	61617570	1	-	.	ID=id376;Parent=tr93;transcript_id=tr93
NC_037329.1	LoRTIA	exon	61617469	61617600	1	-	.	ID=id384;Parent=tr94;transcript_id=tr94
NC_037329.1	LoRTIA	exon	71192434	71192520	1	+	.	ID=id385;Parent=tr95;transcript_id=tr95
NC_037329.1	LoRTIA	mRNA	71192434	71197316	1	+	.	ID=tr95;transcript_id=tr95
NC_037329.1	LoRTIA	exon	71192449	71192520	1	+	.	ID=id389;Parent=tr96;transcript_id=tr96
NC_037329.1	LoRTIA	mRNA	71192449	71197316	1	+	.	ID=tr96;transcript_id=tr96
NC_037329.1	LoRTIA	exon	71193558	71193675	1	+	.	ID=id386;Parent=tr95;transcript_id=tr95
NC_037329.1	LoRTIA	exon	71193558	71193675	1	+	.	ID=id390;Parent=tr96;transcript_id=tr96
NC_037329.1	LoRTIA	exon	71195892	71195954	1	+	.	ID=id387;Parent=tr95;transcript_id=tr95
NC_037329.1	LoRTIA	exon	71195892	71195954	1	+	.	ID=id391;Parent=tr96;transcript_id=tr96
NC_037329.1	LoRTIA	exon	71197275	71197316	1	+	.	ID=id388;Parent=tr95;transcript_id=tr95
NC_037329.1	LoRTIA	exon	71197275	71197316	1	+	.	ID=id392;Parent=tr96;transcript_id=tr96
NC_037329.1	LoRTIA	exon	73387734	73388291	1	-	.	ID=id393;Parent=tr97;transcript_id=tr97
NC_037329.1	LoRTIA	mRNA	73387734	73397882	1	-	.	ID=tr97;transcript_id=tr97
NC_037329.1	LoRTIA	exon	73388560	73388628	1	-	.	ID=id394;Parent=tr97;transcript_id=tr97
NC_037329.1	LoRTIA	exon	73388752	73389554	1	-	.	ID=id395;Parent=tr97;transcript_id=tr97
NC_037329.1	LoRTIA	exon	73391181	73391289	1	-	.	ID=id396;Parent=tr97;transcript_id=tr97
NC_037329.1	LoRTIA	exon	73396493	73396630	1	-	.	ID=id397;Parent=tr97;transcript_id=tr97
NC_037329.1	LoRTIA	exon	73397737	73397882	1	-	.	ID=id398;Parent=tr97;transcript_id=tr97
NC_037329.1	LoRTIA	exon	85968305	85968374	11	-	.	ID=id399;Parent=tr98;transcript_id=tr98
NC_037329.1	LoRTIA	exon	85968305	85970331	1	-	.	ID=id404;Parent=tr99;transcript_id=tr99
NC_037329.1	LoRTIA	mRNA	85968305	85984058	11	-	.	ID=tr98;transcript_id=tr98
NC_037329.1	LoRTIA	mRNA	85968305	85984058	1	-	.	ID=tr99;transcript_id=tr99
NC_037329.1	LoRTIA	exon	85970217	85970331	11	-	.	ID=id400;Parent=tr98;transcript_id=tr98
NC_037329.1	LoRTIA	exon	85970688	85970792	11	-	.	ID=id401;Parent=tr98;transcript_id=tr98
NC_037329.1	LoRTIA	exon	85970688	85970792	1	-	.	ID=id405;Parent=tr99;transcript_id=tr99
NC_037329.1	LoRTIA	exon	85972436	85972602	11	-	.	ID=id402;Parent=tr98;transcript_id=tr98
NC_037329.1	LoRTIA	exon	85972436	85972602	1	-	.	ID=id406;Parent=tr99;transcript_id=tr99
NC_037329.1	LoRTIA	exon	85984002	85984058	11	-	.	ID=id403;Parent=tr98;transcript_id=tr98
NC_037329.1	LoRTIA	exon	85984002	85984058	1	-	.	ID=id407;Parent=tr99;transcript_id=tr99
NC_037329.1	LoRTIA	exon	86045980	86046069	1	+	.	ID=id408;Parent=tr100;transcript_id=tr100
NC_037329.1	LoRTIA	mRNA	86045980	86048055	1	+	.	ID=tr100;transcript_id=tr100
NC_037329.1	LoRTIA	exon	86046633	86046797	1	+	.	ID=id409;Parent=tr100;transcript_id=tr100
NC_037329.1	LoRTIA	exon	86047718	86047807	1	+	.	ID=id410;Parent=tr100;transcript_id=tr100
NC_037329.1	LoRTIA	exon	86047887	86048055	1	+	.	ID=id411;Parent=tr100;transcript_id=tr100
NC_037329.1	LoRTIA	mRNA	89896865	89897240	1	-	.	ID=tr101;transcript_id=tr101
NC_037329.1	LoRTIA	exon	90787113	90787320	2	+	.	ID=id412;Parent=tr102;transcript_id=tr102
NC_037329.1	LoRTIA	exon	90787113	90787324	1	+	.	ID=id426;Parent=tr103;transcript_id=tr103
NC_037329.1	LoRTIA	mRNA	90787113	90810096	2	+	.	ID=tr102;transcript_id=tr102
NC_037329.1	LoRTIA	mRNA	90787113	90810096	1	+	.	ID=tr103;transcript_id=tr103
NC_037329.1	LoRTIA	exon	90791707	90791783	2	+	.	ID=id413;Parent=tr102;transcript_id=tr102
NC_037329.1	LoRTIA	exon	90791707	90791783	1	+	.	ID=id427;Parent=tr103;transcript_id=tr103
NC_037329.1	LoRTIA	exon	90793774	90793826	2	+	.	ID=id414;Parent=tr102;transcript_id=tr102
NC_037329.1	LoRTIA	exon	90793774	90793826	1	+	.	ID=id428;Parent=tr103;transcript_id=tr103
NC_037329.1	LoRTIA	exon	90797800	90797921	2	+	.	ID=id415;Parent=tr102;transcript_id=tr102
NC_037329.1	LoRTIA	exon	90797800	90797921	1	+	.	ID=id429;Parent=tr103;transcript_id=tr103
NC_037329.1	LoRTIA	exon	90799248	90799384	2	+	.	ID=id416;Parent=tr102;transcript_id=tr102
NC_037329.1	LoRTIA	exon	90799248	90799384	1	+	.	ID=id430;Parent=tr103;transcript_id=tr103
NC_037329.1	LoRTIA	exon	90801090	90801154	2	+	.	ID=id417;Parent=tr102;transcript_id=tr102
NC_037329.1	LoRTIA	exon	90801090	90801154	1	+	.	ID=id431;Parent=tr103;transcript_id=tr103
NC_037329.1	LoRTIA	exon	90801977	90802111	2	+	.	ID=id418;Parent=tr102;transcript_id=tr102
NC_037329.1	LoRTIA	exon	90801977	90802111	1	+	.	ID=id432;Parent=tr103;transcript_id=tr103
NC_037329.1	LoRTIA	exon	90803142	90803287	2	+	.	ID=id419;Parent=tr102;transcript_id=tr102
NC_037329.1	LoRTIA	exon	90803142	90803287	1	+	.	ID=id433;Parent=tr103;transcript_id=tr103
NC_037329.1	LoRTIA	exon	90803858	90803984	2	+	.	ID=id420;Parent=tr102;transcript_id=tr102
NC_037329.1	LoRTIA	exon	90803858	90803984	1	+	.	ID=id434;Parent=tr103;transcript_id=tr103
NC_037329.1	LoRTIA	exon	90805533	90805696	2	+	.	ID=id421;Parent=tr102;transcript_id=tr102
NC_037329.1	LoRTIA	exon	90805533	90805696	1	+	.	ID=id435;Parent=tr103;transcript_id=tr103
NC_037329.1	LoRTIA	exon	90806554	90806688	2	+	.	ID=id422;Parent=tr102;transcript_id=tr102
NC_037329.1	LoRTIA	exon	90806554	90806688	1	+	.	ID=id436;Parent=tr103;transcript_id=tr103
NC_037329.1	LoRTIA	exon	90807143	90807204	2	+	.	ID=id423;Parent=tr102;transcript_id=tr102
NC_037329.1	LoRTIA	exon	90807143	90807204	1	+	.	ID=id437;Parent=tr103;transcript_id=tr103
NC_037329.1	LoRTIA	exon	90807970	90808103	2	+	.	ID=id424;Parent=tr102;transcript_id=tr102
NC_037329.1	LoRTIA	exon	90807970	90808103	1	+	.	ID=id438;Parent=tr103;transcript_id=tr103
NC_037329.1	LoRTIA	exon	90810015	90810096	2	+	.	ID=id425;Parent=tr102;transcript_id=tr102
NC_037329.1	LoRTIA	exon	90810015	90810096	1	+	.	ID=id439;Parent=tr103;transcript_id=tr103
NC_037329.1	LoRTIA	mRNA	91269943	91270786	2	-	.	ID=tr104;transcript_id=tr104
NC_037329.1	LoRTIA	mRNA	92573903	92576098	1	-	.	ID=tr105;transcript_id=tr105
NC_037329.1	LoRTIA	mRNA	92575398	92576112	2	-	.	ID=tr106;transcript_id=tr106
NC_037329.1	LoRTIA	exon	104487411	104487443	2	+	.	ID=id440;Parent=tr107;transcript_id=tr107
NC_037329.1	LoRTIA	exon	104487411	104487443	1	+	.	ID=id444;Parent=tr108;transcript_id=tr108
NC_037329.1	LoRTIA	mRNA	104487411	104489739	2	+	.	ID=tr107;transcript_id=tr107
NC_037329.1	LoRTIA	mRNA	104487411	104490031	1	+	.	ID=tr108;transcript_id=tr108
NC_037329.1	LoRTIA	exon	104487808	104487936	2	+	.	ID=id441;Parent=tr107;transcript_id=tr107
NC_037329.1	LoRTIA	exon	104487808	104487936	1	+	.	ID=id445;Parent=tr108;transcript_id=tr108
NC_037329.1	LoRTIA	exon	104488501	104488583	2	+	.	ID=id442;Parent=tr107;transcript_id=tr107
NC_037329.1	LoRTIA	exon	104488501	104488583	1	+	.	ID=id446;Parent=tr108;transcript_id=tr108
NC_037329.1	LoRTIA	exon	104489617	104489739	2	+	.	ID=id443;Parent=tr107;transcript_id=tr107
NC_037329.1	LoRTIA	exon	104489617	104490031	1	+	.	ID=id447;Parent=tr108;transcript_id=tr108
NC_037329.1	LoRTIA	exon	104645047	104645113	1	+	.	ID=id448;Parent=tr109;transcript_id=tr109
NC_037329.1	LoRTIA	mRNA	104645047	104648950	1	+	.	ID=tr109;transcript_id=tr109
NC_037329.1	LoRTIA	exon	104646131	104646271	1	+	.	ID=id449;Parent=tr109;transcript_id=tr109
NC_037329.1	LoRTIA	exon	104648468	104648950	1	+	.	ID=id450;Parent=tr109;transcript_id=tr109
NC_037329.1	LoRTIA	mRNA	111044244	111044878	3	-	.	ID=tr110;transcript_id=tr110
NC_037329.1	LoRTIA	mRNA	114685212	114685962	1	-	.	ID=tr111;transcript_id=tr111
NC_037329.1	LoRTIA	mRNA	117785379	117786068	4	+	.	ID=tr112;transcript_id=tr112
NC_037329.1	LoRTIA	mRNA	117785379	117786878	2	+	.	ID=tr113;transcript_id=tr113
NC_037329.1	LoRTIA	exon	118865140	118865276	1	+	.	ID=id451;Parent=tr114;transcript_id=tr114
NC_037329.1	LoRTIA	mRNA	118865140	118939111	1	+	.	ID=tr114;transcript_id=tr114
NC_037329.1	LoRTIA	exon	118869381	118869424	1	+	.	ID=id452;Parent=tr114;transcript_id=tr114
NC_037329.1	LoRTIA	exon	118870058	118870131	1	+	.	ID=id453;Parent=tr114;transcript_id=tr114
NC_037329.1	LoRTIA	exon	118870319	118870488	1	+	.	ID=id454;Parent=tr114;transcript_id=tr114
NC_037329.1	LoRTIA	exon	118873487	118873692	1	+	.	ID=id455;Parent=tr114;transcript_id=tr114
NC_037329.1	LoRTIA	exon	118876850	118876993	1	+	.	ID=id456;Parent=tr114;transcript_id=tr114
NC_037329.1	LoRTIA	exon	118879108	118879334	1	+	.	ID=id457;Parent=tr114;transcript_id=tr114
NC_037329.1	LoRTIA	exon	118880674	118880734	1	+	.	ID=id458;Parent=tr114;transcript_id=tr114
NC_037329.1	LoRTIA	exon	118881643	118881771	1	+	.	ID=id459;Parent=tr114;transcript_id=tr114
NC_037329.1	LoRTIA	exon	118883208	118883296	1	+	.	ID=id460;Parent=tr114;transcript_id=tr114
NC_037329.1	LoRTIA	exon	118883769	118883847	1	+	.	ID=id461;Parent=tr114;transcript_id=tr114
NC_037329.1	LoRTIA	exon	118884440	118884613	1	+	.	ID=id462;Parent=tr114;transcript_id=tr114
NC_037329.1	LoRTIA	exon	118886204	118886315	1	+	.	ID=id463;Parent=tr114;transcript_id=tr114
NC_037329.1	LoRTIA	exon	118886877	118887073	1	+	.	ID=id464;Parent=tr114;transcript_id=tr114
NC_037329.1	LoRTIA	exon	118888340	118888435	1	+	.	ID=id465;Parent=tr114;transcript_id=tr114
NC_037329.1	LoRTIA	exon	118890424	118890488	1	+	.	ID=id466;Parent=tr114;transcript_id=tr114
NC_037329.1	LoRTIA	exon	118919190	118919304	1	+	.	ID=id467;Parent=tr114;transcript_id=tr114
NC_037329.1	LoRTIA	exon	118922883	118922999	1	+	.	ID=id468;Parent=tr114;transcript_id=tr114
NC_037329.1	LoRTIA	exon	118929558	118929660	1	+	.	ID=id469;Parent=tr114;transcript_id=tr114
NC_037329.1	LoRTIA	exon	118935190	118935359	1	+	.	ID=id470;Parent=tr114;transcript_id=tr114
NC_037329.1	LoRTIA	exon	118937024	118937116	1	+	.	ID=id471;Parent=tr114;transcript_id=tr114
NC_037329.1	LoRTIA	exon	118939027	118939111	1	+	.	ID=id472;Parent=tr114;transcript_id=tr114
NC_037329.1	LoRTIA	exon	119232892	119233022	16	-	.	ID=id473;Parent=tr115;transcript_id=tr115
NC_037329.1	LoRTIA	exon	119232892	119233888	3	-	.	ID=id477;Parent=tr116;transcript_id=tr116
NC_037329.1	LoRTIA	mRNA	119232892	119236899	16	-	.	ID=tr115;transcript_id=tr115
NC_037329.1	LoRTIA	mRNA	119232892	119236899	3	-	.	ID=tr116;transcript_id=tr116
NC_037329.1	LoRTIA	exon	119232935	119233022	7	-	.	ID=id480;Parent=tr117;transcript_id=tr117
NC_037329.1	LoRTIA	mRNA	119232935	119236899	7	-	.	ID=tr117;transcript_id=tr117
NC_037329.1	LoRTIA	exon	119232988	119233022	1	-	.	ID=id484;Parent=tr118;transcript_id=tr118
NC_037329.1	LoRTIA	mRNA	119232988	119236899	1	-	.	ID=tr118;transcript_id=tr118
NC_037329.1	LoRTIA	exon	119233399	119233888	16	-	.	ID=id474;Parent=tr115;transcript_id=tr115
NC_037329.1	LoRTIA	exon	119233399	119233888	7	-	.	ID=id481;Parent=tr117;transcript_id=tr117
NC_037329.1	LoRTIA	exon	119233399	119233888	1	-	.	ID=id485;Parent=tr118;transcript_id=tr118
NC_037329.1	LoRTIA	exon	119233470	119233888	35	-	.	ID=id488;Parent=tr119;transcript_id=tr119
NC_037329.1	LoRTIA	mRNA	119233470	119236899	35	-	.	ID=tr119;transcript_id=tr119
NC_037329.1	LoRTIA	exon	119233556	119233888	34	-	.	ID=id491;Parent=tr120;transcript_id=tr120
NC_037329.1	LoRTIA	mRNA	119233556	119236899	34	-	.	ID=tr120;transcript_id=tr120
NC_037329.1	LoRTIA	exon	119233602	119233888	6	-	.	ID=id494;Parent=tr121;transcript_id=tr121
NC_037329.1	LoRTIA	mRNA	119233602	119236899	6	-	.	ID=tr121;transcript_id=tr121
NC_037329.1	LoRTIA	exon	119233629	119233888	5	-	.	ID=id497;Parent=tr122;transcript_id=tr122
NC_037329.1	LoRTIA	mRNA	119233629	119236899	5	-	.	ID=tr122;transcript_id=tr122
NC_037329.1	LoRTIA	exon	119233844	119233888	2	-	.	ID=id500;Parent=tr123;transcript_id=tr123
NC_037329.1	LoRTIA	mRNA	119233844	119236899	2	-	.	ID=tr123;transcript_id=tr123
NC_037329.1	LoRTIA	exon	119235326	119235442	16	-	.	ID=id475;Parent=tr115;transcript_id=tr115
NC_037329.1	LoRTIA	exon	119235326	119235442	3	-	.	ID=id478;Parent=tr116;transcript_id=tr116
NC_037329.1	LoRTIA	exon	119235326	119235442	7	-	.	ID=id482;Parent=tr117;transcript_id=tr117
NC_037329.1	LoRTIA	exon	119235326	119235442	1	-	.	ID=id486;Parent=tr118;transcript_id=tr118
NC_037329.1	LoRTIA	exon	119235326	119235442	35	-	.	ID=id489;Parent=tr119;transcript_id=tr119
NC_037329.1	LoRTIA	exon	119235326	119235442	34	-	.	ID=id492;Parent=tr120;transcript_id=tr120
NC_037329.1	LoRTIA	exon	119235326	119235442	6	-	.	ID=id495;Parent=tr121;transcript_id=tr121
NC_037329.1	LoRTIA	exon	119235326	119235442	5	-	.	ID=id498;Parent=tr122;transcript_id=tr122
NC_037329.1	LoRTIA	exon	119235326	119235442	2	-	.	ID=id501;Parent=tr123;transcript_id=tr123
NC_037329.1	LoRTIA	exon	119235332	119235442	4	-	.	ID=id503;Parent=tr124;transcript_id=tr124
NC_037329.1	LoRTIA	mRNA	119235332	119236899	4	-	.	ID=tr124;transcript_id=tr124
NC_037329.1	LoRTIA	exon	119235374	119235442	4	-	.	ID=id505;Parent=tr125;transcript_id=tr125
NC_037329.1	LoRTIA	mRNA	119235374	119236899	4	-	.	ID=tr125;transcript_id=tr125
NC_037329.1	LoRTIA	exon	119236750	119236899	16	-	.	ID=id476;Parent=tr115;transcript_id=tr115
NC_037329.1	LoRTIA	exon	119236750	119236899	3	-	.	ID=id479;Parent=tr116;transcript_id=tr116
NC_037329.1	LoRTIA	exon	119236750	119236899	7	-	.	ID=id483;Parent=tr117;transcript_id=tr117
NC_037329.1	LoRTIA	exon	119236750	119236899	1	-	.	ID=id487;Parent=tr118;transcript_id=tr118
NC_037329.1	LoRTIA	exon	119236750	119236899	35	-	.	ID=id490;Parent=tr119;transcript_id=tr119
NC_037329.1	LoRTIA	exon	119236750	119236899	34	-	.	ID=id493;Parent=tr120;transcript_id=tr120
NC_037329.1	LoRTIA	exon	119236750	119236899	6	-	.	ID=id496;Parent=tr121;transcript_id=tr121
NC_037329.1	LoRTIA	exon	119236750	119236899	5	-	.	ID=id499;Parent=tr122;transcript_id=tr122
NC_037329.1	LoRTIA	exon	119236750	119236899	2	-	.	ID=id502;Parent=tr123;transcript_id=tr123
NC_037329.1	LoRTIA	exon	119236750	119236899	4	-	.	ID=id504;Parent=tr124;transcript_id=tr124
NC_037329.1	LoRTIA	exon	119236750	119236899	4	-	.	ID=id506;Parent=tr125;transcript_id=tr125
NC_037329.1	LoRTIA	exon	119414086	119414313	17	+	.	ID=id507;Parent=tr126;transcript_id=tr126
NC_037329.1	LoRTIA	exon	119414086	119414313	18	+	.	ID=id512;Parent=tr127;transcript_id=tr127
NC_037329.1	LoRTIA	exon	119414086	119414313	1	+	.	ID=id517;Parent=tr128;transcript_id=tr128
NC_037329.1	LoRTIA	exon	119414086	119414313	142	+	.	ID=id522;Parent=tr129;transcript_id=tr129
NC_037329.1	LoRTIA	exon	119414086	119414313	51	+	.	ID=id527;Parent=tr130;transcript_id=tr130
NC_037329.1	LoRTIA	exon	119414086	119414313	9	+	.	ID=id531;Parent=tr131;transcript_id=tr131
NC_037329.1	LoRTIA	exon	119414086	119414313	3	+	.	ID=id536;Parent=tr132;transcript_id=tr132
NC_037329.1	LoRTIA	exon	119414086	119414313	26	+	.	ID=id540;Parent=tr133;transcript_id=tr133
NC_037329.1	LoRTIA	exon	119414086	119414313	2	+	.	ID=id543;Parent=tr134;transcript_id=tr134
NC_037329.1	LoRTIA	exon	119414086	119414313	5	+	.	ID=id547;Parent=tr135;transcript_id=tr135
NC_037329.1	LoRTIA	exon	119414086	119414313	2	+	.	ID=id552;Parent=tr136;transcript_id=tr136
NC_037329.1	LoRTIA	exon	119414086	119414313	1	+	.	ID=id557;Parent=tr137;transcript_id=tr137
NC_037329.1	LoRTIA	exon	119414086	119414313	8	+	.	ID=id560;Parent=tr138;transcript_id=tr138
NC_037329.1	LoRTIA	exon	119414086	119414313	1	+	.	ID=id563;Parent=tr139;transcript_id=tr139
NC_037329.1	LoRTIA	exon	119414086	119414313	1	+	.	ID=id567;Parent=tr140;transcript_id=tr140
NC_037329.1	LoRTIA	exon	119414086	119414313	4	+	.	ID=id571;Parent=tr141;transcript_id=tr141
NC_037329.1	LoRTIA	exon	119414086	119414313	1	+	.	ID=id575;Parent=tr143;transcript_id=tr143
NC_037329.1	LoRTIA	exon	119414086	119414313	3	+	.	ID=id578;Parent=tr144;transcript_id=tr144
NC_037329.1	LoRTIA	exon	119414086	119414313	2	+	.	ID=id582;Parent=tr145;transcript_id=tr145
NC_037329.1	LoRTIA	exon	119414086	119414313	1	+	.	ID=id587;Parent=tr146;transcript_id=tr146
NC_037329.1	LoRTIA	exon	119414086	119414313	5	+	.	ID=id590;Parent=tr147;transcript_id=tr147
NC_037329.1	LoRTIA	exon	119414086	119414313	4	+	.	ID=id594;Parent=tr148;transcript_id=tr148
NC_037329.1	LoRTIA	exon	119414086	119414313	1	+	.	ID=id598;Parent=tr149;transcript_id=tr149
NC_037329.1	LoRTIA	exon	119414086	119414313	4	+	.	ID=id603;Parent=tr150;transcript_id=tr150
NC_037329.1	LoRTIA	exon	119414086	119414313	1	+	.	ID=id607;Parent=tr151;transcript_id=tr151
NC_037329.1	LoRTIA	exon	119414086	119414313	2	+	.	ID=id612;Parent=tr152;transcript_id=tr152
NC_037329.1	LoRTIA	exon	119414086	119414313	1	+	.	ID=id617;Parent=tr153;transcript_id=tr153
NC_037329.1	LoRTIA	exon	119414086	119414313	1	+	.	ID=id620;Parent=tr155;transcript_id=tr155
NC_037329.1	LoRTIA	mRNA	119414086	119417523	8	+	.	ID=tr138;transcript_id=tr138
NC_037329.1	LoRTIA	mRNA	119414086	119417523	1	+	.	ID=tr153;transcript_id=tr153
NC_037329.1	LoRTIA	mRNA	119414086	119417580	26	+	.	ID=tr133;transcript_id=tr133
NC_037329.1	LoRTIA	mRNA	119414086	119417580	1	+	.	ID=tr146;transcript_id=tr146
NC_037329.1	LoRTIA	mRNA	119414086	119418174	51	+	.	ID=tr130;transcript_id=tr130
NC_037329.1	LoRTIA	mRNA	119414086	119418174	3	+	.	ID=tr132;transcript_id=tr132
NC_037329.1	LoRTIA	mRNA	119414086	119418174	1	+	.	ID=tr137;transcript_id=tr137
NC_037329.1	LoRTIA	mRNA	119414086	119418174	4	+	.	ID=tr141;transcript_id=tr141
NC_037329.1	LoRTIA	mRNA	119414086	119418174	1	+	.	ID=tr143;transcript_id=tr143
NC_037329.1	LoRTIA	mRNA	119414086	119418174	4	+	.	ID=tr148;transcript_id=tr148
NC_037329.1	LoRTIA	mRNA	119414086	119418455	17	+	.	ID=tr126;transcript_id=tr126
NC_037329.1	LoRTIA	mRNA	119414086	119418455	142	+	.	ID=tr129;transcript_id=tr129
NC_037329.1	LoRTIA	mRNA	119414086	119418455	9	+	.	ID=tr131;transcript_id=tr131
NC_037329.1	LoRTIA	mRNA	119414086	119418455	5	+	.	ID=tr135;transcript_id=tr135
NC_037329.1	LoRTIA	mRNA	119414086	119418455	2	+	.	ID=tr136;transcript_id=tr136
NC_037329.1	LoRTIA	mRNA	119414086	119418455	1	+	.	ID=tr140;transcript_id=tr140
NC_037329.1	LoRTIA	mRNA	119414086	119418455	5	+	.	ID=tr142;transcript_id=tr142
NC_037329.1	LoRTIA	mRNA	119414086	119418455	3	+	.	ID=tr144;transcript_id=tr144
NC_037329.1	LoRTIA	mRNA	119414086	119418455	5	+	.	ID=tr147;transcript_id=tr147
NC_037329.1	LoRTIA	mRNA	119414086	119418455	1	+	.	ID=tr149;transcript_id=tr149
NC_037329.1	LoRTIA	mRNA	119414086	119418455	4	+	.	ID=tr150;transcript_id=tr150
NC_037329.1	LoRTIA	mRNA	119414086	119418480	2	+	.	ID=tr145;transcript_id=tr145
NC_037329.1	LoRTIA	mRNA	119414086	119418667	18	+	.	ID=tr127;transcript_id=tr127
NC_037329.1	LoRTIA	mRNA	119414086	119418667	1	+	.	ID=tr128;transcript_id=tr128
NC_037329.1	LoRTIA	mRNA	119414086	119418667	2	+	.	ID=tr134;transcript_id=tr134
NC_037329.1	LoRTIA	mRNA	119414086	119418667	1	+	.	ID=tr139;transcript_id=tr139
NC_037329.1	LoRTIA	mRNA	119414086	119418667	1	+	.	ID=tr151;transcript_id=tr151
NC_037329.1	LoRTIA	mRNA	119414086	119418667	2	+	.	ID=tr152;transcript_id=tr152
NC_037329.1	LoRTIA	mRNA	119414086	119418667	1	+	.	ID=tr154;transcript_id=tr154
NC_037329.1	LoRTIA	mRNA	119414086	119418667	1	+	.	ID=tr155;transcript_id=tr155
NC_037329.1	LoRTIA	exon	119417141	119417212	17	+	.	ID=id508;Parent=tr126;transcript_id=tr126
NC_037329.1	LoRTIA	exon	119417141	119417212	18	+	.	ID=id513;Parent=tr127;transcript_id=tr127
NC_037329.1	LoRTIA	exon	119417141	119417212	1	+	.	ID=id518;Parent=tr128;transcript_id=tr128
NC_037329.1	LoRTIA	exon	119417141	119417212	142	+	.	ID=id523;Parent=tr129;transcript_id=tr129
NC_037329.1	LoRTIA	exon	119417141	119417212	51	+	.	ID=id528;Parent=tr130;transcript_id=tr130
NC_037329.1	LoRTIA	exon	119417141	119417212	9	+	.	ID=id532;Parent=tr131;transcript_id=tr131
NC_037329.1	LoRTIA	exon	119417141	119417212	3	+	.	ID=id537;Parent=tr132;transcript_id=tr132
NC_037329.1	LoRTIA	exon	119417141	119417212	26	+	.	ID=id541;Parent=tr133;transcript_id=tr133
NC_037329.1	LoRTIA	exon	119417141	119417212	5	+	.	ID=id548;Parent=tr135;transcript_id=tr135
NC_037329.1	LoRTIA	exon	119417141	119417212	2	+	.	ID=id553;Parent=tr136;transcript_id=tr136
NC_037329.1	LoRTIA	exon	119417141	119417212	1	+	.	ID=id558;Parent=tr137;transcript_id=tr137
NC_037329.1	LoRTIA	exon	119417141	119417212	8	+	.	ID=id561;Parent=tr138;transcript_id=tr138
NC_037329.1	LoRTIA	exon	119417141	119417212	1	+	.	ID=id564;Parent=tr139;transcript_id=tr139
NC_037329.1	LoRTIA	exon	119417141	119417212	1	+	.	ID=id568;Parent=tr140;transcript_id=tr140
NC_037329.1	LoRTIA	exon	119417141	119417212	4	+	.	ID=id572;Parent=tr141;transcript_id=tr141
NC_037329.1	LoRTIA	exon	119417141	119417212	3	+	.	ID=id579;Parent=tr144;transcript_id=tr144
NC_037329.1	LoRTIA	exon	119417141	119417212	2	+	.	ID=id583;Parent=tr145;transcript_id=tr145
NC_037329.1	LoRTIA	exon	119417141	119417212	1	+	.	ID=id588;Parent=tr146;transcript_id=tr146
NC_037329.1	LoRTIA	exon	119417141	119417212	5	+	.	ID=id591;Parent=tr147;transcript_id=tr147
NC_037329.1	LoRTIA	exon	119417141	119417212	4	+	.	ID=id595;Parent=tr148;transcript_id=tr148
NC_037329.1	LoRTIA	exon	119417141	119417212	1	+	.	ID=id599;Parent=tr149;transcript_id=tr149
NC_037329.1	LoRTIA	exon	119417141	119417212	1	+	.	ID=id608;Parent=tr151;transcript_id=tr151
NC_037329.1	LoRTIA	exon	119417141	119417212	2	+	.	ID=id613;Parent=tr152;transcript_id=tr152
NC_037329.1	LoRTIA	exon	119417141	119417212	1	+	.	ID=id618;Parent=tr153;transcript_id=tr153
NC_037329.1	LoRTIA	exon	119417141	119417212	1	+	.	ID=id621;Parent=tr155;transcript_id=tr155
NC_037329.1	LoRTIA	exon	119417141	119417575	2	+	.	ID=id544;Parent=tr134;transcript_id=tr134
NC_037329.1	LoRTIA	exon	119417141	119417575	1	+	.	ID=id576;Parent=tr143;transcript_id=tr143
NC_037329.1	LoRTIA	exon	119417141	119417575	4	+	.	ID=id604;Parent=tr150;transcript_id=tr150
NC_037329.1	LoRTIA	exon	119417479	119417523	1	+	.	ID=id619;Parent=tr153;transcript_id=tr153
NC_037329.1	LoRTIA	exon	119417479	119417575	5	+	.	ID=id549;Parent=tr135;transcript_id=tr135
NC_037329.1	LoRTIA	exon	119417479	119417575	4	+	.	ID=id573;Parent=tr141;transcript_id=tr141
NC_037329.1	LoRTIA	exon	119417479	119417575	2	+	.	ID=id614;Parent=tr152;transcript_id=tr152
NC_037329.1	LoRTIA	exon	119417479	119417579	2	+	.	ID=id554;Parent=tr136;transcript_id=tr136
NC_037329.1	LoRTIA	exon	119417479	119417579	1	+	.	ID=id600;Parent=tr149;transcript_id=tr149
NC_037329.1	LoRTIA	exon	119417479	119417579	1	+	.	ID=id609;Parent=tr151;transcript_id=tr151
NC_037329.1	LoRTIA	exon	119417479	119417580	1	+	.	ID=id589;Parent=tr146;transcript_id=tr146
NC_037329.1	LoRTIA	exon	119417479	119418181	1	+	.	ID=id569;Parent=tr140;transcript_id=tr140
NC_037329.1	LoRTIA	exon	119417482	119417523	8	+	.	ID=id562;Parent=tr138;transcript_id=tr138
NC_037329.1	LoRTIA	exon	119417482	119417575	18	+	.	ID=id514;Parent=tr127;transcript_id=tr127
NC_037329.1	LoRTIA	exon	119417482	119417575	142	+	.	ID=id524;Parent=tr129;transcript_id=tr129
NC_037329.1	LoRTIA	exon	119417482	119417575	51	+	.	ID=id529;Parent=tr130;transcript_id=tr130
NC_037329.1	LoRTIA	exon	119417482	119417575	2	+	.	ID=id584;Parent=tr145;transcript_id=tr145
NC_037329.1	LoRTIA	exon	119417482	119417579	17	+	.	ID=id509;Parent=tr126;transcript_id=tr126
NC_037329.1	LoRTIA	exon	119417482	119417579	1	+	.	ID=id519;Parent=tr128;transcript_id=tr128
NC_037329.1	LoRTIA	exon	119417482	119417579	9	+	.	ID=id533;Parent=tr131;transcript_id=tr131
NC_037329.1	LoRTIA	exon	119417482	119417579	3	+	.	ID=id538;Parent=tr132;transcript_id=tr132
NC_037329.1	LoRTIA	exon	119417482	119417579	4	+	.	ID=id596;Parent=tr148;transcript_id=tr148
NC_037329.1	LoRTIA	exon	119417482	119417580	26	+	.	ID=id542;Parent=tr133;transcript_id=tr133
NC_037329.1	LoRTIA	exon	119417482	119418181	1	+	.	ID=id565;Parent=tr139;transcript_id=tr139
NC_037329.1	LoRTIA	exon	119417482	119418181	5	+	.	ID=id592;Parent=tr147;transcript_id=tr147
NC_037329.1	LoRTIA	exon	119418108	119418174	51	+	.	ID=id530;Parent=tr130;transcript_id=tr130
NC_037329.1	LoRTIA	exon	119418108	119418174	3	+	.	ID=id539;Parent=tr132;transcript_id=tr132
NC_037329.1	LoRTIA	exon	119418108	119418174	1	+	.	ID=id559;Parent=tr137;transcript_id=tr137
NC_037329.1	LoRTIA	exon	119418108	119418174	4	+	.	ID=id574;Parent=tr141;transcript_id=tr141
NC_037329.1	LoRTIA	exon	119418108	119418174	1	+	.	ID=id577;Parent=tr143;transcript_id=tr143
NC_037329.1	LoRTIA	exon	119418108	119418181	18	+	.	ID=id515;Parent=tr127;transcript_id=tr127
NC_037329.1	LoRTIA	exon	119418108	119418181	142	+	.	ID=id525;Parent=tr129;transcript_id=tr129
NC_037329.1	LoRTIA	exon	119418108	119418181	9	+	.	ID=id534;Parent=tr131;transcript_id=tr131
NC_037329.1	LoRTIA	exon	119418108	119418181	2	+	.	ID=id545;Parent=tr134;transcript_id=tr134
NC_037329.1	LoRTIA	exon	119418108	119418181	5	+	.	ID=id550;Parent=tr135;transcript_id=tr135
NC_037329.1	LoRTIA	exon	119418108	119418181	3	+	.	ID=id580;Parent=tr144;transcript_id=tr144
NC_037329.1	LoRTIA	exon	119418108	119418181	2	+	.	ID=id585;Parent=tr145;transcript_id=tr145
NC_037329.1	LoRTIA	exon	119418108	119418181	1	+	.	ID=id601;Parent=tr149;transcript_id=tr149
NC_037329.1	LoRTIA	exon	119418108	119418181	4	+	.	ID=id605;Parent=tr150;transcript_id=tr150
NC_037329.1	LoRTIA	exon	119418108	119418181	1	+	.	ID=id610;Parent=tr151;transcript_id=tr151
NC_037329.1	LoRTIA	exon	119418108	119418181	2	+	.	ID=id615;Parent=tr152;transcript_id=tr152
NC_037329.1	LoRTIA	exon	119418108	119418181	1	+	.	ID=id622;Parent=tr155;transcript_id=tr155
NC_037329.1	LoRTIA	exon	119418113	119418174	4	+	.	ID=id597;Parent=tr148;transcript_id=tr148
NC_037329.1	LoRTIA	exon	119418113	119418181	17	+	.	ID=id510;Parent=tr126;transcript_id=tr126
NC_037329.1	LoRTIA	exon	119418113	119418181	1	+	.	ID=id520;Parent=tr128;transcript_id=tr128
NC_037329.1	LoRTIA	exon	119418113	119418181	2	+	.	ID=id555;Parent=tr136;transcript_id=tr136
NC_037329.1	LoRTIA	exon	119418424	119418455	17	+	.	ID=id511;Parent=tr126;transcript_id=tr126
NC_037329.1	LoRTIA	exon	119418424	119418455	142	+	.	ID=id526;Parent=tr129;transcript_id=tr129
NC_037329.1	LoRTIA	exon	119418424	119418455	9	+	.	ID=id535;Parent=tr131;transcript_id=tr131
NC_037329.1	LoRTIA	exon	119418424	119418455	5	+	.	ID=id551;Parent=tr135;transcript_id=tr135
NC_037329.1	LoRTIA	exon	119418424	119418455	2	+	.	ID=id556;Parent=tr136;transcript_id=tr136
NC_037329.1	LoRTIA	exon	119418424	119418455	1	+	.	ID=id570;Parent=tr140;transcript_id=tr140
NC_037329.1	LoRTIA	exon	119418424	119418455	3	+	.	ID=id581;Parent=tr144;transcript_id=tr144
NC_037329.1	LoRTIA	exon	119418424	119418455	5	+	.	ID=id593;Parent=tr147;transcript_id=tr147
NC_037329.1	LoRTIA	exon	119418424	119418455	1	+	.	ID=id602;Parent=tr149;transcript_id=tr149
NC_037329.1	LoRTIA	exon	119418424	119418455	4	+	.	ID=id606;Parent=tr150;transcript_id=tr150
NC_037329.1	LoRTIA	exon	119418424	119418480	2	+	.	ID=id586;Parent=tr145;transcript_id=tr145
NC_037329.1	LoRTIA	exon	119418424	119418667	18	+	.	ID=id516;Parent=tr127;transcript_id=tr127
NC_037329.1	LoRTIA	exon	119418424	119418667	1	+	.	ID=id521;Parent=tr128;transcript_id=tr128
NC_037329.1	LoRTIA	exon	119418424	119418667	2	+	.	ID=id546;Parent=tr134;transcript_id=tr134
NC_037329.1	LoRTIA	exon	119418424	119418667	1	+	.	ID=id566;Parent=tr139;transcript_id=tr139
NC_037329.1	LoRTIA	exon	119418424	119418667	1	+	.	ID=id611;Parent=tr151;transcript_id=tr151
NC_037329.1	LoRTIA	exon	119418424	119418667	2	+	.	ID=id616;Parent=tr152;transcript_id=tr152
NC_037329.1	LoRTIA	exon	119418424	119418667	1	+	.	ID=id623;Parent=tr155;transcript_id=tr155
NC_037329.1	LoRTIA	exon	120653559	120653707	1	+	.	ID=id624;Parent=tr156;transcript_id=tr156
NC_037329.1	LoRTIA	mRNA	120653559	120676573	1	+	.	ID=tr156;transcript_id=tr156
NC_037329.1	LoRTIA	exon	120665382	120665507	1	+	.	ID=id625;Parent=tr156;transcript_id=tr156
NC_037329.1	LoRTIA	exon	120667780	120667890	1	+	.	ID=id626;Parent=tr156;transcript_id=tr156
NC_037329.1	LoRTIA	exon	120668020	120668114	1	+	.	ID=id627;Parent=tr156;transcript_id=tr156
NC_037329.1	LoRTIA	exon	120672626	120672698	1	+	.	ID=id628;Parent=tr156;transcript_id=tr156
NC_037329.1	LoRTIA	exon	120673856	120674051	1	+	.	ID=id629;Parent=tr156;transcript_id=tr156
NC_037329.1	LoRTIA	exon	120676303	120676573	1	+	.	ID=id630;Parent=tr156;transcript_id=tr156
NC_037329.1	LoRTIA	exon	121227028	121227148	1	-	.	ID=id631;Parent=tr157;transcript_id=tr157
NC_037329.1	LoRTIA	mRNA	121227028	121257548	1	-	.	ID=tr157;transcript_id=tr157
NC_037329.1	LoRTIA	exon	121227046	121227148	1	-	.	ID=id643;Parent=tr158;transcript_id=tr158
NC_037329.1	LoRTIA	mRNA	121227046	121257576	1	-	.	ID=tr158;transcript_id=tr158
NC_037329.1	LoRTIA	exon	121227371	121227501	1	-	.	ID=id632;Parent=tr157;transcript_id=tr157
NC_037329.1	LoRTIA	exon	121227371	121227501	1	-	.	ID=id644;Parent=tr158;transcript_id=tr158
NC_037329.1	LoRTIA	exon	121227600	121227708	1	-	.	ID=id633;Parent=tr157;transcript_id=tr157
NC_037329.1	LoRTIA	exon	121227600	121227708	1	-	.	ID=id645;Parent=tr158;transcript_id=tr158
NC_037329.1	LoRTIA	exon	121228273	121228413	1	-	.	ID=id634;Parent=tr157;transcript_id=tr157
NC_037329.1	LoRTIA	exon	121228273	121228413	1	-	.	ID=id646;Parent=tr158;transcript_id=tr158
NC_037329.1	LoRTIA	exon	121228495	121228603	1	-	.	ID=id635;Parent=tr157;transcript_id=tr157
NC_037329.1	LoRTIA	exon	121228495	121228603	1	-	.	ID=id647;Parent=tr158;transcript_id=tr158
NC_037329.1	LoRTIA	exon	121229789	121229881	1	-	.	ID=id636;Parent=tr157;transcript_id=tr157
NC_037329.1	LoRTIA	exon	121229789	121229881	1	-	.	ID=id648;Parent=tr158;transcript_id=tr158
NC_037329.1	LoRTIA	exon	121230957	121231098	1	-	.	ID=id637;Parent=tr157;transcript_id=tr157
NC_037329.1	LoRTIA	exon	121230957	121231098	1	-	.	ID=id649;Parent=tr158;transcript_id=tr158
NC_037329.1	LoRTIA	exon	121231559	121231697	1	-	.	ID=id638;Parent=tr157;transcript_id=tr157
NC_037329.1	LoRTIA	exon	121231559	121231697	1	-	.	ID=id650;Parent=tr158;transcript_id=tr158
NC_037329.1	LoRTIA	exon	121233390	121233464	1	-	.	ID=id639;Parent=tr157;transcript_id=tr157
NC_037329.1	LoRTIA	exon	121233390	121233464	1	-	.	ID=id651;Parent=tr158;transcript_id=tr158
NC_037329.1	LoRTIA	exon	121237896	121238013	1	-	.	ID=id640;Parent=tr157;transcript_id=tr157
NC_037329.1	LoRTIA	exon	121237896	121238013	1	-	.	ID=id652;Parent=tr158;transcript_id=tr158
NC_037329.1	LoRTIA	exon	121250039	121250151	1	-	.	ID=id641;Parent=tr157;transcript_id=tr157
NC_037329.1	LoRTIA	exon	121250039	121250151	1	-	.	ID=id653;Parent=tr158;transcript_id=tr158
NC_037329.1	LoRTIA	exon	121257465	121257548	1	-	.	ID=id642;Parent=tr157;transcript_id=tr157
NC_037329.1	LoRTIA	exon	121257465	121257576	1	-	.	ID=id654;Parent=tr158;transcript_id=tr158
NC_037329.1	LoRTIA	exon	122296099	122296246	3	-	.	ID=id655;Parent=tr159;transcript_id=tr159
NC_037329.1	LoRTIA	exon	122296099	122296246	1	-	.	ID=id663;Parent=tr160;transcript_id=tr160
NC_037329.1	LoRTIA	mRNA	122296099	122346942	3	-	.	ID=tr159;transcript_id=tr159
NC_037329.1	LoRTIA	mRNA	122296099	122346942	1	-	.	ID=tr160;transcript_id=tr160
NC_037329.1	LoRTIA	exon	122308809	122308954	3	-	.	ID=id656;Parent=tr159;transcript_id=tr159
NC_037329.1	LoRTIA	exon	122308809	122308954	1	-	.	ID=id664;Parent=tr160;transcript_id=tr160
NC_037329.1	LoRTIA	exon	122310929	122311029	3	-	.	ID=id657;Parent=tr159;transcript_id=tr159
NC_037329.1	LoRTIA	exon	122310929	122311029	1	-	.	ID=id665;Parent=tr160;transcript_id=tr160
NC_037329.1	LoRTIA	exon	122318747	122318838	3	-	.	ID=id658;Parent=tr159;transcript_id=tr159
NC_037329.1	LoRTIA	exon	122318747	122318838	1	-	.	ID=id666;Parent=tr160;transcript_id=tr160
NC_037329.1	LoRTIA	exon	122320272	122320372	3	-	.	ID=id659;Parent=tr159;transcript_id=tr159
NC_037329.1	LoRTIA	exon	122320272	122320372	1	-	.	ID=id667;Parent=tr160;transcript_id=tr160
NC_037329.1	LoRTIA	exon	122329462	122329519	3	-	.	ID=id660;Parent=tr159;transcript_id=tr159
NC_037329.1	LoRTIA	exon	122329462	122329519	1	-	.	ID=id668;Parent=tr160;transcript_id=tr160
NC_037329.1	LoRTIA	exon	122338260	122338380	3	-	.	ID=id661;Parent=tr159;transcript_id=tr159
NC_037329.1	LoRTIA	exon	122338260	122338380	1	-	.	ID=id669;Parent=tr160;transcript_id=tr160
NC_037329.1	LoRTIA	exon	122346883	122346942	1	-	.	ID=id670;Parent=tr160;transcript_id=tr160
NC_037329.1	LoRTIA	exon	122346889	122346942	3	-	.	ID=id662;Parent=tr159;transcript_id=tr159
NC_037329.1	LoRTIA	exon	124810171	124810242	1	+	.	ID=id671;Parent=tr161;transcript_id=tr161
NC_037329.1	LoRTIA	mRNA	124810171	124834043	1	+	.	ID=tr161;transcript_id=tr161
NC_037329.1	LoRTIA	exon	124822501	124822752	1	+	.	ID=id672;Parent=tr161;transcript_id=tr161
NC_037329.1	LoRTIA	exon	124824637	124824714	1	+	.	ID=id673;Parent=tr161;transcript_id=tr161
NC_037329.1	LoRTIA	exon	124828738	124828852	1	+	.	ID=id674;Parent=tr161;transcript_id=tr161
NC_037329.1	LoRTIA	exon	124832239	124832327	1	+	.	ID=id675;Parent=tr161;transcript_id=tr161
NC_037329.1	LoRTIA	exon	124833819	124834043	1	+	.	ID=id676;Parent=tr161;transcript_id=tr161
NC_037329.1	LoRTIA	exon	125145437	125145708	1	-	.	ID=id677;Parent=tr162;transcript_id=tr162
NC_037329.1	LoRTIA	mRNA	125145437	125147726	1	-	.	ID=tr162;transcript_id=tr162
NC_037329.1	LoRTIA	exon	125145593	125145708	1	-	.	ID=id680;Parent=tr163;transcript_id=tr163
NC_037329.1	LoRTIA	exon	125145593	125145708	2	-	.	ID=id683;Parent=tr164;transcript_id=tr164
NC_037329.1	LoRTIA	exon	125145593	125145708	1	-	.	ID=id686;Parent=tr165;transcript_id=tr165
NC_037329.1	LoRTIA	mRNA	125145593	125147686	1	-	.	ID=tr163;transcript_id=tr163
NC_037329.1	LoRTIA	mRNA	125145593	125147726	2	-	.	ID=tr164;transcript_id=tr164
NC_037329.1	LoRTIA	mRNA	125145593	125147749	1	-	.	ID=tr165;transcript_id=tr165
NC_037329.1	LoRTIA	exon	125145667	125145708	2	-	.	ID=id689;Parent=tr166;transcript_id=tr166
NC_037329.1	LoRTIA	exon	125145667	125145708	1	-	.	ID=id692;Parent=tr167;transcript_id=tr167
NC_037329.1	LoRTIA	exon	125145667	125145708	1	-	.	ID=id695;Parent=tr168;transcript_id=tr168
NC_037329.1	LoRTIA	mRNA	125145667	125147686	1	-	.	ID=tr167;transcript_id=tr167
NC_037329.1	LoRTIA	mRNA	125145667	125147710	2	-	.	ID=tr166;transcript_id=tr166
NC_037329.1	LoRTIA	mRNA	125145667	125147749	1	-	.	ID=tr168;transcript_id=tr168
NC_037329.1	LoRTIA	exon	125147399	125147490	1	-	.	ID=id678;Parent=tr162;transcript_id=tr162
NC_037329.1	LoRTIA	exon	125147399	125147490	1	-	.	ID=id681;Parent=tr163;transcript_id=tr163
NC_037329.1	LoRTIA	exon	125147399	125147490	2	-	.	ID=id684;Parent=tr164;transcript_id=tr164
NC_037329.1	LoRTIA	exon	125147399	125147490	1	-	.	ID=id687;Parent=tr165;transcript_id=tr165
NC_037329.1	LoRTIA	exon	125147399	125147490	2	-	.	ID=id690;Parent=tr166;transcript_id=tr166
NC_037329.1	LoRTIA	exon	125147399	125147490	1	-	.	ID=id693;Parent=tr167;transcript_id=tr167
NC_037329.1	LoRTIA	exon	125147399	125147490	1	-	.	ID=id696;Parent=tr168;transcript_id=tr168
NC_037329.1	LoRTIA	exon	125147593	125147686	1	-	.	ID=id682;Parent=tr163;transcript_id=tr163
NC_037329.1	LoRTIA	exon	125147593	125147686	1	-	.	ID=id694;Parent=tr167;transcript_id=tr167
NC_037329.1	LoRTIA	exon	125147593	125147710	2	-	.	ID=id691;Parent=tr166;transcript_id=tr166
NC_037329.1	LoRTIA	exon	125147593	125147726	1	-	.	ID=id679;Parent=tr162;transcript_id=tr162
NC_037329.1	LoRTIA	exon	125147593	125147726	2	-	.	ID=id685;Parent=tr164;transcript_id=tr164
NC_037329.1	LoRTIA	exon	125147593	125147749	1	-	.	ID=id688;Parent=tr165;transcript_id=tr165
NC_037329.1	LoRTIA	exon	125147593	125147749	1	-	.	ID=id697;Parent=tr168;transcript_id=tr168
NC_037329.1	LoRTIA	exon	125150799	125150903	30	+	.	ID=id698;Parent=tr169;transcript_id=tr169
NC_037329.1	LoRTIA	mRNA	125150799	125166413	30	+	.	ID=tr169;transcript_id=tr169
NC_037329.1	LoRTIA	exon	125150823	125150903	18	+	.	ID=id703;Parent=tr170;transcript_id=tr170
NC_037329.1	LoRTIA	mRNA	125150823	125166413	18	+	.	ID=tr170;transcript_id=tr170
NC_037329.1	LoRTIA	exon	125154034	125154135	30	+	.	ID=id699;Parent=tr169;transcript_id=tr169
NC_037329.1	LoRTIA	exon	125154034	125154135	18	+	.	ID=id704;Parent=tr170;transcript_id=tr170
NC_037329.1	LoRTIA	exon	125162188	125162244	30	+	.	ID=id700;Parent=tr169;transcript_id=tr169
NC_037329.1	LoRTIA	exon	125162188	125162244	18	+	.	ID=id705;Parent=tr170;transcript_id=tr170
NC_037329.1	LoRTIA	exon	125165732	125165798	30	+	.	ID=id701;Parent=tr169;transcript_id=tr169
NC_037329.1	LoRTIA	exon	125165732	125165798	18	+	.	ID=id706;Parent=tr170;transcript_id=tr170
NC_037329.1	LoRTIA	exon	125166317	125166413	30	+	.	ID=id702;Parent=tr169;transcript_id=tr169
NC_037329.1	LoRTIA	exon	125166317	125166413	18	+	.	ID=id707;Parent=tr170;transcript_id=tr170
NC_037329.1	LoRTIA	mRNA	125184302	125184909	1	-	.	ID=tr171;transcript_id=tr171
NC_037329.1	LoRTIA	mRNA	125184662	125184909	4	-	.	ID=tr172;transcript_id=tr172
NC_037329.1	LoRTIA	exon	126275862	126275893	6	-	.	ID=id708;Parent=tr173;transcript_id=tr173
NC_037329.1	LoRTIA	mRNA	126275862	126286709	6	-	.	ID=tr173;transcript_id=tr173
NC_037329.1	LoRTIA	exon	126276621	126276686	6	-	.	ID=id709;Parent=tr173;transcript_id=tr173
NC_037329.1	LoRTIA	exon	126276776	126276979	6	-	.	ID=id710;Parent=tr173;transcript_id=tr173
NC_037329.1	LoRTIA	exon	126284122	126284199	6	-	.	ID=id711;Parent=tr173;transcript_id=tr173
NC_037329.1	LoRTIA	exon	126286522	126286709	6	-	.	ID=id712;Parent=tr173;transcript_id=tr173
NC_037329.1	LoRTIA	exon	126661716	126661848	1	-	.	ID=id713;Parent=tr174;transcript_id=tr174
NC_037329.1	LoRTIA	mRNA	126661716	126664547	1	-	.	ID=tr174;transcript_id=tr174
NC_037329.1	LoRTIA	exon	126661729	126661848	1	-	.	ID=id719;Parent=tr175;transcript_id=tr175
NC_037329.1	LoRTIA	mRNA	126661729	126664547	1	-	.	ID=tr175;transcript_id=tr175
NC_037329.1	LoRTIA	exon	126662266	126662361	1	-	.	ID=id714;Parent=tr174;transcript_id=tr174
NC_037329.1	LoRTIA	exon	126662266	126662361	1	-	.	ID=id720;Parent=tr175;transcript_id=tr175
NC_037329.1	LoRTIA	exon	126662753	126662803	1	-	.	ID=id715;Parent=tr174;transcript_id=tr174
NC_037329.1	LoRTIA	exon	126662753	126662803	1	-	.	ID=id721;Parent=tr175;transcript_id=tr175
NC_037329.1	LoRTIA	exon	126663134	126663163	1	-	.	ID=id716;Parent=tr174;transcript_id=tr174
NC_037329.1	LoRTIA	exon	126663134	126663163	1	-	.	ID=id722;Parent=tr175;transcript_id=tr175
NC_037329.1	LoRTIA	exon	126663359	126663403	1	-	.	ID=id717;Parent=tr174;transcript_id=tr174
NC_037329.1	LoRTIA	exon	126663359	126663403	1	-	.	ID=id723;Parent=tr175;transcript_id=tr175
NC_037329.1	LoRTIA	exon	126664430	126664547	1	-	.	ID=id718;Parent=tr174;transcript_id=tr174
NC_037329.1	LoRTIA	exon	126664430	126664547	1	-	.	ID=id724;Parent=tr175;transcript_id=tr175
NC_037329.1	LoRTIA	mRNA	126837551	126838997	1	-	.	ID=tr176;transcript_id=tr176
NC_037329.1	LoRTIA	exon	128113546	128115324	2	-	.	ID=id725;Parent=tr177;transcript_id=tr177
NC_037329.1	LoRTIA	mRNA	128113546	128188587	2	-	.	ID=tr177;transcript_id=tr177
NC_037329.1	LoRTIA	exon	128116504	128116685	2	-	.	ID=id726;Parent=tr177;transcript_id=tr177
NC_037329.1	LoRTIA	exon	128131842	128131948	2	-	.	ID=id727;Parent=tr177;transcript_id=tr177
NC_037329.1	LoRTIA	exon	128139306	128139431	2	-	.	ID=id728;Parent=tr177;transcript_id=tr177
NC_037329.1	LoRTIA	exon	128150886	128150995	2	-	.	ID=id729;Parent=tr177;transcript_id=tr177
NC_037329.1	LoRTIA	exon	128188362	128188587	2	-	.	ID=id730;Parent=tr177;transcript_id=tr177
NC_037329.1	LoRTIA	exon	128276140	128276175	1	-	.	ID=id731;Parent=tr178;transcript_id=tr178
NC_037329.1	LoRTIA	mRNA	128276140	128282578	1	-	.	ID=tr178;transcript_id=tr178
NC_037329.1	LoRTIA	exon	128277154	128277324	1	-	.	ID=id732;Parent=tr178;transcript_id=tr178
NC_037329.1	LoRTIA	exon	128277183	128277324	3	-	.	ID=id736;Parent=tr179;transcript_id=tr179
NC_037329.1	LoRTIA	mRNA	128277183	128282578	3	-	.	ID=tr179;transcript_id=tr179
NC_037329.1	LoRTIA	exon	128279426	128279548	1	-	.	ID=id733;Parent=tr178;transcript_id=tr178
NC_037329.1	LoRTIA	exon	128279426	128279548	3	-	.	ID=id737;Parent=tr179;transcript_id=tr179
NC_037329.1	LoRTIA	exon	128279859	128279948	1	-	.	ID=id734;Parent=tr178;transcript_id=tr178
NC_037329.1	LoRTIA	exon	128279859	128279948	3	-	.	ID=id738;Parent=tr179;transcript_id=tr179
NC_037329.1	LoRTIA	exon	128282524	128282578	1	-	.	ID=id735;Parent=tr178;transcript_id=tr178
NC_037329.1	LoRTIA	exon	128282524	128282578	3	-	.	ID=id739;Parent=tr179;transcript_id=tr179
NC_037329.1	LoRTIA	exon	129499384	129499463	1	+	.	ID=id740;Parent=tr180;transcript_id=tr180
NC_037329.1	LoRTIA	exon	129499384	129499463	1	+	.	ID=id749;Parent=tr181;transcript_id=tr181
NC_037329.1	LoRTIA	mRNA	129499384	129527929	1	+	.	ID=tr180;transcript_id=tr180
NC_037329.1	LoRTIA	mRNA	129499384	129527929	1	+	.	ID=tr181;transcript_id=tr181
NC_037329.1	LoRTIA	exon	129502578	129502746	1	+	.	ID=id741;Parent=tr180;transcript_id=tr180
NC_037329.1	LoRTIA	exon	129502581	129502746	1	+	.	ID=id750;Parent=tr181;transcript_id=tr181
NC_037329.1	LoRTIA	exon	129504997	129505115	1	+	.	ID=id742;Parent=tr180;transcript_id=tr180
NC_037329.1	LoRTIA	exon	129504997	129505115	1	+	.	ID=id751;Parent=tr181;transcript_id=tr181
NC_037329.1	LoRTIA	exon	129505661	129505768	1	+	.	ID=id743;Parent=tr180;transcript_id=tr180
NC_037329.1	LoRTIA	exon	129505661	129505768	1	+	.	ID=id752;Parent=tr181;transcript_id=tr181
NC_037329.1	LoRTIA	exon	129507446	129507559	1	+	.	ID=id744;Parent=tr180;transcript_id=tr180
NC_037329.1	LoRTIA	exon	129507446	129507559	1	+	.	ID=id753;Parent=tr181;transcript_id=tr181
NC_037329.1	LoRTIA	exon	129520703	129520879	1	+	.	ID=id745;Parent=tr180;transcript_id=tr180
NC_037329.1	LoRTIA	exon	129520703	129520879	1	+	.	ID=id754;Parent=tr181;transcript_id=tr181
NC_037329.1	LoRTIA	exon	129522439	129522574	1	+	.	ID=id746;Parent=tr180;transcript_id=tr180
NC_037329.1	LoRTIA	exon	129522439	129522574	1	+	.	ID=id755;Parent=tr181;transcript_id=tr181
NC_037329.1	LoRTIA	exon	129524023	129524228	1	+	.	ID=id747;Parent=tr180;transcript_id=tr180
NC_037329.1	LoRTIA	exon	129524023	129524228	1	+	.	ID=id756;Parent=tr181;transcript_id=tr181
NC_037329.1	LoRTIA	exon	129527830	129527929	1	+	.	ID=id748;Parent=tr180;transcript_id=tr180
NC_037329.1	LoRTIA	exon	129527830	129527929	1	+	.	ID=id757;Parent=tr181;transcript_id=tr181
NC_037329.1	LoRTIA	exon	131972126	131972290	2	+	.	ID=id758;Parent=tr182;transcript_id=tr182
NC_037329.1	LoRTIA	exon	131972126	131972290	1	+	.	ID=id769;Parent=tr183;transcript_id=tr183
NC_037329.1	LoRTIA	mRNA	131972126	131985979	2	+	.	ID=tr182;transcript_id=tr182
NC_037329.1	LoRTIA	mRNA	131972126	131985979	1	+	.	ID=tr183;transcript_id=tr183
NC_037329.1	LoRTIA	exon	131972498	131972608	2	+	.	ID=id759;Parent=tr182;transcript_id=tr182
NC_037329.1	LoRTIA	exon	131972498	131972608	1	+	.	ID=id770;Parent=tr183;transcript_id=tr183
NC_037329.1	LoRTIA	exon	131982053	131982139	2	+	.	ID=id760;Parent=tr182;transcript_id=tr182
NC_037329.1	LoRTIA	exon	131982053	131982139	1	+	.	ID=id771;Parent=tr183;transcript_id=tr183
NC_037329.1	LoRTIA	exon	131982972	131983075	2	+	.	ID=id761;Parent=tr182;transcript_id=tr182
NC_037329.1	LoRTIA	exon	131982972	131983075	1	+	.	ID=id772;Parent=tr183;transcript_id=tr183
NC_037329.1	LoRTIA	exon	131983169	131983263	2	+	.	ID=id762;Parent=tr182;transcript_id=tr182
NC_037329.1	LoRTIA	exon	131983169	131983263	1	+	.	ID=id773;Parent=tr183;transcript_id=tr183
NC_037329.1	LoRTIA	exon	131983525	131983618	2	+	.	ID=id763;Parent=tr182;transcript_id=tr182
NC_037329.1	LoRTIA	exon	131983525	131983618	1	+	.	ID=id774;Parent=tr183;transcript_id=tr183
NC_037329.1	LoRTIA	exon	131983802	131983950	2	+	.	ID=id764;Parent=tr182;transcript_id=tr182
NC_037329.1	LoRTIA	exon	131983802	131983950	1	+	.	ID=id775;Parent=tr183;transcript_id=tr183
NC_037329.1	LoRTIA	exon	131984470	131984617	2	+	.	ID=id765;Parent=tr182;transcript_id=tr182
NC_037329.1	LoRTIA	exon	131984470	131984617	1	+	.	ID=id776;Parent=tr183;transcript_id=tr183
NC_037329.1	LoRTIA	exon	131985131	131985251	2	+	.	ID=id766;Parent=tr182;transcript_id=tr182
NC_037329.1	LoRTIA	exon	131985131	131985482	1	+	.	ID=id777;Parent=tr183;transcript_id=tr183
NC_037329.1	LoRTIA	exon	131985376	131985482	2	+	.	ID=id767;Parent=tr182;transcript_id=tr182
NC_037329.1	LoRTIA	exon	131985576	131985979	2	+	.	ID=id768;Parent=tr182;transcript_id=tr182
NC_037329.1	LoRTIA	exon	131985576	131985979	1	+	.	ID=id778;Parent=tr183;transcript_id=tr183
NC_037329.1	LoRTIA	exon	133072141	133072377	5	-	.	ID=id779;Parent=tr184;transcript_id=tr184
NC_037329.1	LoRTIA	exon	133072141	133072377	1	-	.	ID=id783;Parent=tr185;transcript_id=tr185
NC_037329.1	LoRTIA	exon	133072141	133072377	1	-	.	ID=id787;Parent=tr186;transcript_id=tr186
NC_037329.1	LoRTIA	mRNA	133072141	133110102	1	-	.	ID=tr185;transcript_id=tr185
NC_037329.1	LoRTIA	mRNA	133072141	133110131	5	-	.	ID=tr184;transcript_id=tr184
NC_037329.1	LoRTIA	mRNA	133072141	133110131	1	-	.	ID=tr186;transcript_id=tr186
NC_037329.1	LoRTIA	exon	133074313	133074422	5	-	.	ID=id780;Parent=tr184;transcript_id=tr184
NC_037329.1	LoRTIA	exon	133074313	133074422	1	-	.	ID=id784;Parent=tr185;transcript_id=tr185
NC_037329.1	LoRTIA	exon	133074313	133074456	1	-	.	ID=id788;Parent=tr186;transcript_id=tr186
NC_037329.1	LoRTIA	exon	133075435	133075482	5	-	.	ID=id781;Parent=tr184;transcript_id=tr184
NC_037329.1	LoRTIA	exon	133075435	133075482	1	-	.	ID=id785;Parent=tr185;transcript_id=tr185
NC_037329.1	LoRTIA	exon	133110013	133110102	1	-	.	ID=id786;Parent=tr185;transcript_id=tr185
NC_037329.1	LoRTIA	exon	133110013	133110131	5	-	.	ID=id782;Parent=tr184;transcript_id=tr184
NC_037329.1	LoRTIA	exon	133110013	133110131	1	-	.	ID=id789;Parent=tr186;transcript_id=tr186
NC_037329.1	LoRTIA	exon	133201167	133201244	1	+	.	ID=id790;Parent=tr187;transcript_id=tr187
NC_037329.1	LoRTIA	mRNA	133201167	133340627	1	+	.	ID=tr187;transcript_id=tr187
NC_037329.1	LoRTIA	exon	133268023	133268112	1	+	.	ID=id791;Parent=tr187;transcript_id=tr187
NC_037329.1	LoRTIA	exon	133300875	133300996	1	+	.	ID=id792;Parent=tr187;transcript_id=tr187
NC_037329.1	LoRTIA	exon	133306335	133306448	1	+	.	ID=id793;Parent=tr187;transcript_id=tr187
NC_037329.1	LoRTIA	exon	133322943	133323084	1	+	.	ID=id794;Parent=tr187;transcript_id=tr187
NC_037329.1	LoRTIA	exon	133323414	133323530	1	+	.	ID=id795;Parent=tr187;transcript_id=tr187
NC_037329.1	LoRTIA	exon	133335446	133335511	1	+	.	ID=id796;Parent=tr187;transcript_id=tr187
NC_037329.1	LoRTIA	exon	133335908	133335984	1	+	.	ID=id797;Parent=tr187;transcript_id=tr187
NC_037329.1	LoRTIA	exon	133339805	133340627	1	+	.	ID=id798;Parent=tr187;transcript_id=tr187
NC_037329.1	LoRTIA	exon	133411724	133411839	1	+	.	ID=id799;Parent=tr188;transcript_id=tr188
NC_037329.1	LoRTIA	mRNA	133411724	133435864	1	+	.	ID=tr188;transcript_id=tr188
NC_037329.1	LoRTIA	exon	133414820	133414944	1	+	.	ID=id800;Parent=tr188;transcript_id=tr188
NC_037329.1	LoRTIA	exon	133415663	133415728	1	+	.	ID=id801;Parent=tr188;transcript_id=tr188
NC_037329.1	LoRTIA	exon	133415964	133416057	1	+	.	ID=id802;Parent=tr188;transcript_id=tr188
NC_037329.1	LoRTIA	exon	133417135	133417263	1	+	.	ID=id803;Parent=tr188;transcript_id=tr188
NC_037329.1	LoRTIA	exon	133417891	133418017	1	+	.	ID=id804;Parent=tr188;transcript_id=tr188
NC_037329.1	LoRTIA	exon	133418706	133418855	1	+	.	ID=id805;Parent=tr188;transcript_id=tr188
NC_037329.1	LoRTIA	exon	133419132	133419299	1	+	.	ID=id806;Parent=tr188;transcript_id=tr188
NC_037329.1	LoRTIA	exon	133419780	133420376	1	+	.	ID=id807;Parent=tr188;transcript_id=tr188
NC_037329.1	LoRTIA	exon	133421024	133421146	1	+	.	ID=id808;Parent=tr188;transcript_id=tr188
NC_037329.1	LoRTIA	exon	133421982	133422078	1	+	.	ID=id809;Parent=tr188;transcript_id=tr188
NC_037329.1	LoRTIA	exon	133422404	133422526	1	+	.	ID=id810;Parent=tr188;transcript_id=tr188
NC_037329.1	LoRTIA	exon	133424417	133424616	1	+	.	ID=id811;Parent=tr188;transcript_id=tr188
NC_037329.1	LoRTIA	exon	133424748	133424897	1	+	.	ID=id812;Parent=tr188;transcript_id=tr188
NC_037329.1	LoRTIA	exon	133425525	133425686	1	+	.	ID=id813;Parent=tr188;transcript_id=tr188
NC_037329.1	LoRTIA	exon	133426226	133426345	1	+	.	ID=id814;Parent=tr188;transcript_id=tr188
NC_037329.1	LoRTIA	exon	133429268	133429405	1	+	.	ID=id815;Parent=tr188;transcript_id=tr188
NC_037329.1	LoRTIA	exon	133430651	133430824	1	+	.	ID=id816;Parent=tr188;transcript_id=tr188
NC_037329.1	LoRTIA	exon	133431566	133431776	1	+	.	ID=id817;Parent=tr188;transcript_id=tr188
NC_037329.1	LoRTIA	exon	133432790	133432874	1	+	.	ID=id818;Parent=tr188;transcript_id=tr188
NC_037329.1	LoRTIA	exon	133433917	133434046	1	+	.	ID=id819;Parent=tr188;transcript_id=tr188
NC_037329.1	LoRTIA	exon	133434229	133435864	1	+	.	ID=id820;Parent=tr188;transcript_id=tr188
NC_037330.1	LoRTIA	exon	386275	386562	1	-	.	ID=id821;Parent=tr189;transcript_id=tr189
NC_037330.1	LoRTIA	mRNA	386275	455325	1	-	.	ID=tr189;transcript_id=tr189
NC_037330.1	LoRTIA	exon	387527	387589	1	-	.	ID=id822;Parent=tr189;transcript_id=tr189
NC_037330.1	LoRTIA	exon	390557	390652	1	-	.	ID=id823;Parent=tr189;transcript_id=tr189
NC_037330.1	LoRTIA	exon	435037	435168	1	-	.	ID=id824;Parent=tr189;transcript_id=tr189
NC_037330.1	LoRTIA	exon	445608	445707	1	-	.	ID=id825;Parent=tr189;transcript_id=tr189
NC_037330.1	LoRTIA	exon	446459	446638	1	-	.	ID=id826;Parent=tr189;transcript_id=tr189
NC_037330.1	LoRTIA	exon	447353	447472	1	-	.	ID=id827;Parent=tr189;transcript_id=tr189
NC_037330.1	LoRTIA	exon	455135	455325	1	-	.	ID=id828;Parent=tr189;transcript_id=tr189
NC_037330.1	LoRTIA	exon	8290742	8290954	1	-	.	ID=id829;Parent=tr190;transcript_id=tr190
NC_037330.1	LoRTIA	mRNA	8290742	8300267	1	-	.	ID=tr190;transcript_id=tr190
NC_037330.1	LoRTIA	exon	8291144	8291201	1	-	.	ID=id830;Parent=tr190;transcript_id=tr190
NC_037330.1	LoRTIA	exon	8291333	8291416	1	-	.	ID=id831;Parent=tr190;transcript_id=tr190
NC_037330.1	LoRTIA	exon	8291587	8291682	1	-	.	ID=id832;Parent=tr190;transcript_id=tr190
NC_037330.1	LoRTIA	exon	8292075	8292204	1	-	.	ID=id833;Parent=tr190;transcript_id=tr190
NC_037330.1	LoRTIA	exon	8292886	8293295	1	-	.	ID=id834;Parent=tr190;transcript_id=tr190
NC_037330.1	LoRTIA	exon	8293437	8293514	1	-	.	ID=id835;Parent=tr190;transcript_id=tr190
NC_037330.1	LoRTIA	exon	8293684	8293758	1	-	.	ID=id836;Parent=tr190;transcript_id=tr190
NC_037330.1	LoRTIA	exon	8294180	8294292	1	-	.	ID=id837;Parent=tr190;transcript_id=tr190
NC_037330.1	LoRTIA	exon	8294441	8294561	1	-	.	ID=id838;Parent=tr190;transcript_id=tr190
NC_037330.1	LoRTIA	exon	8296089	8296279	1	-	.	ID=id839;Parent=tr190;transcript_id=tr190
NC_037330.1	LoRTIA	exon	8299256	8299362	1	-	.	ID=id840;Parent=tr190;transcript_id=tr190
NC_037330.1	LoRTIA	exon	8300156	8300267	1	-	.	ID=id841;Parent=tr190;transcript_id=tr190
NC_037330.1	LoRTIA	mRNA	11350560	11351398	1	-	.	ID=tr191;transcript_id=tr191
NC_037330.1	LoRTIA	exon	14159751	14160675	1	+	.	ID=id842;Parent=tr192;transcript_id=tr192
NC_037330.1	LoRTIA	mRNA	14159751	14165648	1	+	.	ID=tr192;transcript_id=tr192
NC_037330.1	LoRTIA	exon	14161734	14161858	1	+	.	ID=id843;Parent=tr192;transcript_id=tr192
NC_037330.1	LoRTIA	exon	14163644	14163717	1	+	.	ID=id844;Parent=tr192;transcript_id=tr192
NC_037330.1	LoRTIA	exon	14163953	14165648	1	+	.	ID=id845;Parent=tr192;transcript_id=tr192
NC_037330.1	LoRTIA	exon	14232933	14232997	1	+	.	ID=id846;Parent=tr193;transcript_id=tr193
NC_037330.1	LoRTIA	mRNA	14232933	14239992	1	+	.	ID=tr193;transcript_id=tr193
NC_037330.1	LoRTIA	exon	14232956	14232997	1	+	.	ID=id855;Parent=tr194;transcript_id=tr194
NC_037330.1	LoRTIA	mRNA	14232956	14240338	1	+	.	ID=tr194;transcript_id=tr194
NC_037330.1	LoRTIA	exon	14233959	14234036	1	+	.	ID=id847;Parent=tr193;transcript_id=tr193
NC_037330.1	LoRTIA	exon	14233959	14234072	1	+	.	ID=id856;Parent=tr194;transcript_id=tr194
NC_037330.1	LoRTIA	exon	14236162	14236298	1	+	.	ID=id848;Parent=tr193;transcript_id=tr193
NC_037330.1	LoRTIA	exon	14236162	14236298	1	+	.	ID=id857;Parent=tr194;transcript_id=tr194
NC_037330.1	LoRTIA	exon	14236751	14236824	1	+	.	ID=id849;Parent=tr193;transcript_id=tr193
NC_037330.1	LoRTIA	exon	14236751	14236824	1	+	.	ID=id858;Parent=tr194;transcript_id=tr194
NC_037330.1	LoRTIA	exon	14236932	14237024	1	+	.	ID=id850;Parent=tr193;transcript_id=tr193
NC_037330.1	LoRTIA	exon	14236932	14237024	1	+	.	ID=id859;Parent=tr194;transcript_id=tr194
NC_037330.1	LoRTIA	exon	14237119	14237205	1	+	.	ID=id851;Parent=tr193;transcript_id=tr193
NC_037330.1	LoRTIA	exon	14237119	14237205	1	+	.	ID=id860;Parent=tr194;transcript_id=tr194
NC_037330.1	LoRTIA	exon	14238886	14238977	1	+	.	ID=id852;Parent=tr193;transcript_id=tr193
NC_037330.1	LoRTIA	exon	14238886	14238977	1	+	.	ID=id861;Parent=tr194;transcript_id=tr194
NC_037330.1	LoRTIA	exon	14239207	14239257	1	+	.	ID=id853;Parent=tr193;transcript_id=tr193
NC_037330.1	LoRTIA	exon	14239207	14239257	1	+	.	ID=id862;Parent=tr194;transcript_id=tr194
NC_037330.1	LoRTIA	exon	14239771	14239992	1	+	.	ID=id854;Parent=tr193;transcript_id=tr193
NC_037330.1	LoRTIA	exon	14239771	14240338	1	+	.	ID=id863;Parent=tr194;transcript_id=tr194
NC_037330.1	LoRTIA	exon	14241352	14241607	1	-	.	ID=id864;Parent=tr195;transcript_id=tr195
NC_037330.1	LoRTIA	mRNA	14241352	14243748	1	-	.	ID=tr195;transcript_id=tr195
NC_037330.1	LoRTIA	exon	14241935	14242950	1	-	.	ID=id865;Parent=tr195;transcript_id=tr195
NC_037330.1	LoRTIA	exon	14243029	14243139	1	-	.	ID=id866;Parent=tr195;transcript_id=tr195
NC_037330.1	LoRTIA	exon	14243290	14243398	1	-	.	ID=id867;Parent=tr195;transcript_id=tr195
NC_037330.1	LoRTIA	exon	14243533	14243748	1	-	.	ID=id868;Parent=tr195;transcript_id=tr195
NC_037330.1	LoRTIA	exon	14486599	14486710	1	+	.	ID=id869;Parent=tr196;transcript_id=tr196
NC_037330.1	LoRTIA	mRNA	14486599	14495543	1	+	.	ID=tr196;transcript_id=tr196
NC_037330.1	LoRTIA	exon	14488707	14488768	1	+	.	ID=id870;Parent=tr196;transcript_id=tr196
NC_037330.1	LoRTIA	exon	14489453	14489503	1	+	.	ID=id871;Parent=tr196;transcript_id=tr196
NC_037330.1	LoRTIA	exon	14489593	14489655	1	+	.	ID=id872;Parent=tr196;transcript_id=tr196
NC_037330.1	LoRTIA	exon	14490698	14490794	1	+	.	ID=id873;Parent=tr196;transcript_id=tr196
NC_037330.1	LoRTIA	exon	14493797	14493914	1	+	.	ID=id874;Parent=tr196;transcript_id=tr196
NC_037330.1	LoRTIA	exon	14495366	14495543	1	+	.	ID=id875;Parent=tr196;transcript_id=tr196
NC_037330.1	LoRTIA	exon	14754151	14754197	1	+	.	ID=id876;Parent=tr197;transcript_id=tr197
NC_037330.1	LoRTIA	mRNA	14754151	14760781	1	+	.	ID=tr197;transcript_id=tr197
NC_037330.1	LoRTIA	exon	14754780	14754934	1	+	.	ID=id877;Parent=tr197;transcript_id=tr197
NC_037330.1	LoRTIA	exon	14755891	14755989	1	+	.	ID=id878;Parent=tr197;transcript_id=tr197
NC_037330.1	LoRTIA	exon	14757082	14757190	1	+	.	ID=id879;Parent=tr197;transcript_id=tr197
NC_037330.1	LoRTIA	exon	14759015	14759092	1	+	.	ID=id880;Parent=tr197;transcript_id=tr197
NC_037330.1	LoRTIA	exon	14760207	14760781	1	+	.	ID=id881;Parent=tr197;transcript_id=tr197
NC_037330.1	LoRTIA	exon	16324913	16325133	10	+	.	ID=id882;Parent=tr198;transcript_id=tr198
NC_037330.1	LoRTIA	exon	16324913	16325133	1	+	.	ID=id885;Parent=tr199;transcript_id=tr199
NC_037330.1	LoRTIA	exon	16324913	16325133	1	+	.	ID=id893;Parent=tr200;transcript_id=tr200
NC_037330.1	LoRTIA	mRNA	16324913	16332821	1	+	.	ID=tr200;transcript_id=tr200
NC_037330.1	LoRTIA	mRNA	16324913	16332843	10	+	.	ID=tr198;transcript_id=tr198
NC_037330.1	LoRTIA	mRNA	16324913	16346045	1	+	.	ID=tr199;transcript_id=tr199
NC_037330.1	LoRTIA	exon	16324934	16325133	25	+	.	ID=id896;Parent=tr201;transcript_id=tr201
NC_037330.1	LoRTIA	exon	16324934	16325133	7	+	.	ID=id899;Parent=tr202;transcript_id=tr202
NC_037330.1	LoRTIA	exon	16324934	16325133	6	+	.	ID=id902;Parent=tr203;transcript_id=tr203
NC_037330.1	LoRTIA	exon	16324934	16325133	1	+	.	ID=id905;Parent=tr204;transcript_id=tr204
NC_037330.1	LoRTIA	exon	16324934	16325133	2	+	.	ID=id911;Parent=tr205;transcript_id=tr205
NC_037330.1	LoRTIA	exon	16324934	16325133	1	+	.	ID=id918;Parent=tr206;transcript_id=tr206
NC_037330.1	LoRTIA	exon	16324934	16325133	1	+	.	ID=id925;Parent=tr207;transcript_id=tr207
NC_037330.1	LoRTIA	mRNA	16324934	16332821	6	+	.	ID=tr203;transcript_id=tr203
NC_037330.1	LoRTIA	mRNA	16324934	16332843	25	+	.	ID=tr201;transcript_id=tr201
NC_037330.1	LoRTIA	mRNA	16324934	16332843	7	+	.	ID=tr202;transcript_id=tr202
NC_037330.1	LoRTIA	mRNA	16324934	16333772	1	+	.	ID=tr207;transcript_id=tr207
NC_037330.1	LoRTIA	mRNA	16324934	16335071	1	+	.	ID=tr204;transcript_id=tr204
NC_037330.1	LoRTIA	mRNA	16324934	16335320	1	+	.	ID=tr206;transcript_id=tr206
NC_037330.1	LoRTIA	mRNA	16324934	16335346	2	+	.	ID=tr205;transcript_id=tr205
NC_037330.1	LoRTIA	exon	16324960	16325133	3	+	.	ID=id930;Parent=tr208;transcript_id=tr208
NC_037330.1	LoRTIA	exon	16324960	16325133	1	+	.	ID=id933;Parent=tr209;transcript_id=tr209
NC_037330.1	LoRTIA	exon	16324960	16325133	7	+	.	ID=id941;Parent=tr210;transcript_id=tr210
NC_037330.1	LoRTIA	mRNA	16324960	16332821	3	+	.	ID=tr208;transcript_id=tr208
NC_037330.1	LoRTIA	mRNA	16324960	16332843	7	+	.	ID=tr210;transcript_id=tr210
NC_037330.1	LoRTIA	mRNA	16324960	16346045	1	+	.	ID=tr209;transcript_id=tr209
NC_037330.1	LoRTIA	exon	16331029	16331162	10	+	.	ID=id883;Parent=tr198;transcript_id=tr198
NC_037330.1	LoRTIA	exon	16331029	16331162	1	+	.	ID=id886;Parent=tr199;transcript_id=tr199
NC_037330.1	LoRTIA	exon	16331029	16331162	1	+	.	ID=id894;Parent=tr200;transcript_id=tr200
NC_037330.1	LoRTIA	exon	16331029	16331162	25	+	.	ID=id897;Parent=tr201;transcript_id=tr201
NC_037330.1	LoRTIA	exon	16331029	16331162	7	+	.	ID=id900;Parent=tr202;transcript_id=tr202
NC_037330.1	LoRTIA	exon	16331029	16331162	6	+	.	ID=id903;Parent=tr203;transcript_id=tr203
NC_037330.1	LoRTIA	exon	16331029	16331162	1	+	.	ID=id906;Parent=tr204;transcript_id=tr204
NC_037330.1	LoRTIA	exon	16331029	16331162	2	+	.	ID=id912;Parent=tr205;transcript_id=tr205
NC_037330.1	LoRTIA	exon	16331029	16331162	1	+	.	ID=id919;Parent=tr206;transcript_id=tr206
NC_037330.1	LoRTIA	exon	16331029	16331162	1	+	.	ID=id926;Parent=tr207;transcript_id=tr207
NC_037330.1	LoRTIA	exon	16331029	16331162	3	+	.	ID=id931;Parent=tr208;transcript_id=tr208
NC_037330.1	LoRTIA	exon	16331029	16331162	1	+	.	ID=id934;Parent=tr209;transcript_id=tr209
NC_037330.1	LoRTIA	exon	16331029	16331162	7	+	.	ID=id942;Parent=tr210;transcript_id=tr210
NC_037330.1	LoRTIA	exon	16332758	16332821	1	+	.	ID=id895;Parent=tr200;transcript_id=tr200
NC_037330.1	LoRTIA	exon	16332758	16332821	6	+	.	ID=id904;Parent=tr203;transcript_id=tr203
NC_037330.1	LoRTIA	exon	16332758	16332821	3	+	.	ID=id932;Parent=tr208;transcript_id=tr208
NC_037330.1	LoRTIA	exon	16332758	16332843	10	+	.	ID=id884;Parent=tr198;transcript_id=tr198
NC_037330.1	LoRTIA	exon	16332758	16332843	25	+	.	ID=id898;Parent=tr201;transcript_id=tr201
NC_037330.1	LoRTIA	exon	16332758	16332843	7	+	.	ID=id943;Parent=tr210;transcript_id=tr210
NC_037330.1	LoRTIA	exon	16332758	16332875	1	+	.	ID=id887;Parent=tr199;transcript_id=tr199
NC_037330.1	LoRTIA	exon	16332758	16332875	1	+	.	ID=id907;Parent=tr204;transcript_id=tr204
NC_037330.1	LoRTIA	exon	16332758	16332875	2	+	.	ID=id913;Parent=tr205;transcript_id=tr205
NC_037330.1	LoRTIA	exon	16332758	16332875	1	+	.	ID=id920;Parent=tr206;transcript_id=tr206
NC_037330.1	LoRTIA	exon	16332758	16332875	1	+	.	ID=id927;Parent=tr207;transcript_id=tr207
NC_037330.1	LoRTIA	exon	16332760	16332843	7	+	.	ID=id901;Parent=tr202;transcript_id=tr202
NC_037330.1	LoRTIA	exon	16332760	16332875	1	+	.	ID=id935;Parent=tr209;transcript_id=tr209
NC_037330.1	LoRTIA	exon	16332964	16333034	1	+	.	ID=id888;Parent=tr199;transcript_id=tr199
NC_037330.1	LoRTIA	exon	16332964	16333034	1	+	.	ID=id908;Parent=tr204;transcript_id=tr204
NC_037330.1	LoRTIA	exon	16332964	16333034	2	+	.	ID=id914;Parent=tr205;transcript_id=tr205
NC_037330.1	LoRTIA	exon	16332964	16333034	1	+	.	ID=id921;Parent=tr206;transcript_id=tr206
NC_037330.1	LoRTIA	exon	16332964	16333034	1	+	.	ID=id928;Parent=tr207;transcript_id=tr207
NC_037330.1	LoRTIA	exon	16332964	16333034	1	+	.	ID=id936;Parent=tr209;transcript_id=tr209
NC_037330.1	LoRTIA	exon	16333707	16333772	1	+	.	ID=id929;Parent=tr207;transcript_id=tr207
NC_037330.1	LoRTIA	exon	16333707	16333782	1	+	.	ID=id889;Parent=tr199;transcript_id=tr199
NC_037330.1	LoRTIA	exon	16333707	16333782	1	+	.	ID=id909;Parent=tr204;transcript_id=tr204
NC_037330.1	LoRTIA	exon	16333707	16333782	2	+	.	ID=id915;Parent=tr205;transcript_id=tr205
NC_037330.1	LoRTIA	exon	16333707	16333782	1	+	.	ID=id922;Parent=tr206;transcript_id=tr206
NC_037330.1	LoRTIA	exon	16333707	16333782	1	+	.	ID=id937;Parent=tr209;transcript_id=tr209
NC_037330.1	LoRTIA	exon	16335042	16335071	1	+	.	ID=id910;Parent=tr204;transcript_id=tr204
NC_037330.1	LoRTIA	exon	16335042	16335104	1	+	.	ID=id890;Parent=tr199;transcript_id=tr199
NC_037330.1	LoRTIA	exon	16335042	16335104	2	+	.	ID=id916;Parent=tr205;transcript_id=tr205
NC_037330.1	LoRTIA	exon	16335042	16335104	1	+	.	ID=id923;Parent=tr206;transcript_id=tr206
NC_037330.1	LoRTIA	exon	16335042	16335104	1	+	.	ID=id938;Parent=tr209;transcript_id=tr209
NC_037330.1	LoRTIA	exon	16335278	16335320	1	+	.	ID=id924;Parent=tr206;transcript_id=tr206
NC_037330.1	LoRTIA	exon	16335278	16335346	2	+	.	ID=id917;Parent=tr205;transcript_id=tr205
NC_037330.1	LoRTIA	exon	16335278	16335347	1	+	.	ID=id891;Parent=tr199;transcript_id=tr199
NC_037330.1	LoRTIA	exon	16335278	16335347	1	+	.	ID=id939;Parent=tr209;transcript_id=tr209
NC_037330.1	LoRTIA	exon	16344686	16346045	1	+	.	ID=id892;Parent=tr199;transcript_id=tr199
NC_037330.1	LoRTIA	exon	16344686	16346045	1	+	.	ID=id940;Parent=tr209;transcript_id=tr209
NC_037330.1	LoRTIA	exon	16453293	16453559	1	+	.	ID=id944;Parent=tr211;transcript_id=tr211
NC_037330.1	LoRTIA	mRNA	16453293	16457093	1	+	.	ID=tr211;transcript_id=tr211
NC_037330.1	LoRTIA	exon	16453313	16453559	1	+	.	ID=id952;Parent=tr212;transcript_id=tr212
NC_037330.1	LoRTIA	exon	16453313	16453559	2	+	.	ID=id960;Parent=tr213;transcript_id=tr213
NC_037330.1	LoRTIA	mRNA	16453313	16456681	2	+	.	ID=tr213;transcript_id=tr213
NC_037330.1	LoRTIA	mRNA	16453313	16457168	1	+	.	ID=tr212;transcript_id=tr212
NC_037330.1	LoRTIA	exon	16454882	16454942	1	+	.	ID=id945;Parent=tr211;transcript_id=tr211
NC_037330.1	LoRTIA	exon	16454882	16454942	1	+	.	ID=id953;Parent=tr212;transcript_id=tr212
NC_037330.1	LoRTIA	exon	16454882	16454942	2	+	.	ID=id961;Parent=tr213;transcript_id=tr213
NC_037330.1	LoRTIA	exon	16455779	16455839	1	+	.	ID=id946;Parent=tr211;transcript_id=tr211
NC_037330.1	LoRTIA	exon	16455779	16455839	1	+	.	ID=id954;Parent=tr212;transcript_id=tr212
NC_037330.1	LoRTIA	exon	16455779	16455839	2	+	.	ID=id962;Parent=tr213;transcript_id=tr213
NC_037330.1	LoRTIA	exon	16456071	16456148	1	+	.	ID=id947;Parent=tr211;transcript_id=tr211
NC_037330.1	LoRTIA	exon	16456071	16456148	1	+	.	ID=id955;Parent=tr212;transcript_id=tr212
NC_037330.1	LoRTIA	exon	16456071	16456148	2	+	.	ID=id963;Parent=tr213;transcript_id=tr213
NC_037330.1	LoRTIA	exon	16456254	16456343	1	+	.	ID=id948;Parent=tr211;transcript_id=tr211
NC_037330.1	LoRTIA	exon	16456254	16456343	1	+	.	ID=id956;Parent=tr212;transcript_id=tr212
NC_037330.1	LoRTIA	exon	16456254	16456343	2	+	.	ID=id964;Parent=tr213;transcript_id=tr213
NC_037330.1	LoRTIA	exon	16456465	16456530	1	+	.	ID=id949;Parent=tr211;transcript_id=tr211
NC_037330.1	LoRTIA	exon	16456465	16456530	1	+	.	ID=id957;Parent=tr212;transcript_id=tr212
NC_037330.1	LoRTIA	exon	16456465	16456530	2	+	.	ID=id965;Parent=tr213;transcript_id=tr213
NC_037330.1	LoRTIA	exon	16456628	16456681	1	+	.	ID=id950;Parent=tr211;transcript_id=tr211
NC_037330.1	LoRTIA	exon	16456628	16456681	1	+	.	ID=id958;Parent=tr212;transcript_id=tr212
NC_037330.1	LoRTIA	exon	16456628	16456681	2	+	.	ID=id966;Parent=tr213;transcript_id=tr213
NC_037330.1	LoRTIA	exon	16456846	16457093	1	+	.	ID=id951;Parent=tr211;transcript_id=tr211
NC_037330.1	LoRTIA	exon	16456846	16457168	1	+	.	ID=id959;Parent=tr212;transcript_id=tr212
NC_037330.1	LoRTIA	exon	16769690	16769846	1	+	.	ID=id967;Parent=tr214;transcript_id=tr214
NC_037330.1	LoRTIA	mRNA	16769690	16776630	1	+	.	ID=tr214;transcript_id=tr214
NC_037330.1	LoRTIA	exon	16775413	16775590	1	+	.	ID=id968;Parent=tr214;transcript_id=tr214
NC_037330.1	LoRTIA	exon	16775876	16776630	1	+	.	ID=id969;Parent=tr214;transcript_id=tr214
NC_037330.1	LoRTIA	exon	16808350	16808529	3	+	.	ID=id970;Parent=tr215;transcript_id=tr215
NC_037330.1	LoRTIA	mRNA	16808350	16809985	3	+	.	ID=tr215;transcript_id=tr215
NC_037330.1	LoRTIA	exon	16809907	16809985	3	+	.	ID=id971;Parent=tr215;transcript_id=tr215
NC_037330.1	LoRTIA	exon	18728791	18728847	1	+	.	ID=id972;Parent=tr216;transcript_id=tr216
NC_037330.1	LoRTIA	mRNA	18728791	18733582	1	+	.	ID=tr216;transcript_id=tr216
NC_037330.1	LoRTIA	exon	18732111	18732263	1	+	.	ID=id973;Parent=tr216;transcript_id=tr216
NC_037330.1	LoRTIA	exon	18733264	18733582	1	+	.	ID=id974;Parent=tr216;transcript_id=tr216
NC_037330.1	LoRTIA	exon	18762476	18762529	2	+	.	ID=id975;Parent=tr217;transcript_id=tr217
NC_037330.1	LoRTIA	mRNA	18762476	18773321	2	+	.	ID=tr217;transcript_id=tr217
NC_037330.1	LoRTIA	exon	18769503	18769655	2	+	.	ID=id976;Parent=tr217;transcript_id=tr217
NC_037330.1	LoRTIA	exon	18773014	18773321	2	+	.	ID=id977;Parent=tr217;transcript_id=tr217
NC_037330.1	LoRTIA	mRNA	19220748	19221064	57	+	.	ID=tr219;transcript_id=tr219
NC_037330.1	LoRTIA	mRNA	19220748	19221077	24	+	.	ID=tr218;transcript_id=tr218
NC_037330.1	LoRTIA	mRNA	19220776	19221064	11	+	.	ID=tr220;transcript_id=tr220
NC_037330.1	LoRTIA	mRNA	19220776	19221077	7	+	.	ID=tr221;transcript_id=tr221
NC_037330.1	LoRTIA	exon	19556695	19556840	1	-	.	ID=id998;Parent=tr224;transcript_id=tr224
NC_037330.1	LoRTIA	exon	19556695	19556843	1	-	.	ID=id978;Parent=tr222;transcript_id=tr222
NC_037330.1	LoRTIA	exon	19556695	19556843	1	-	.	ID=id988;Parent=tr223;transcript_id=tr223
NC_037330.1	LoRTIA	mRNA	19556695	19565596	1	-	.	ID=tr222;transcript_id=tr222
NC_037330.1	LoRTIA	mRNA	19556695	19565596	1	-	.	ID=tr223;transcript_id=tr223
NC_037330.1	LoRTIA	mRNA	19556695	19565596	1	-	.	ID=tr224;transcript_id=tr224
NC_037330.1	LoRTIA	exon	19557715	19557782	1	-	.	ID=id979;Parent=tr222;transcript_id=tr222
NC_037330.1	LoRTIA	exon	19557715	19557782	1	-	.	ID=id989;Parent=tr223;transcript_id=tr223
NC_037330.1	LoRTIA	exon	19557715	19557782	1	-	.	ID=id999;Parent=tr224;transcript_id=tr224
NC_037330.1	LoRTIA	exon	19557867	19557998	1	-	.	ID=id980;Parent=tr222;transcript_id=tr222
NC_037330.1	LoRTIA	exon	19557867	19557998	1	-	.	ID=id990;Parent=tr223;transcript_id=tr223
NC_037330.1	LoRTIA	exon	19557867	19557998	1	-	.	ID=id1000;Parent=tr224;transcript_id=tr224
NC_037330.1	LoRTIA	exon	19558145	19558253	1	-	.	ID=id981;Parent=tr222;transcript_id=tr222
NC_037330.1	LoRTIA	exon	19558145	19558253	1	-	.	ID=id991;Parent=tr223;transcript_id=tr223
NC_037330.1	LoRTIA	exon	19558145	19558253	1	-	.	ID=id1001;Parent=tr224;transcript_id=tr224
NC_037330.1	LoRTIA	exon	19558637	19558852	1	-	.	ID=id982;Parent=tr222;transcript_id=tr222
NC_037330.1	LoRTIA	exon	19558637	19558852	1	-	.	ID=id992;Parent=tr223;transcript_id=tr223
NC_037330.1	LoRTIA	exon	19558637	19558852	1	-	.	ID=id1002;Parent=tr224;transcript_id=tr224
NC_037330.1	LoRTIA	exon	19559067	19559135	1	-	.	ID=id983;Parent=tr222;transcript_id=tr222
NC_037330.1	LoRTIA	exon	19559067	19559135	1	-	.	ID=id993;Parent=tr223;transcript_id=tr223
NC_037330.1	LoRTIA	exon	19559067	19559135	1	-	.	ID=id1003;Parent=tr224;transcript_id=tr224
NC_037330.1	LoRTIA	exon	19559378	19559464	1	-	.	ID=id984;Parent=tr222;transcript_id=tr222
NC_037330.1	LoRTIA	exon	19559378	19559464	1	-	.	ID=id994;Parent=tr223;transcript_id=tr223
NC_037330.1	LoRTIA	exon	19559378	19559464	1	-	.	ID=id1004;Parent=tr224;transcript_id=tr224
NC_037330.1	LoRTIA	exon	19559839	19559953	1	-	.	ID=id985;Parent=tr222;transcript_id=tr222
NC_037330.1	LoRTIA	exon	19559839	19559953	1	-	.	ID=id995;Parent=tr223;transcript_id=tr223
NC_037330.1	LoRTIA	exon	19559839	19559953	1	-	.	ID=id1005;Parent=tr224;transcript_id=tr224
NC_037330.1	LoRTIA	exon	19561168	19561253	1	-	.	ID=id986;Parent=tr222;transcript_id=tr222
NC_037330.1	LoRTIA	exon	19561168	19561308	1	-	.	ID=id996;Parent=tr223;transcript_id=tr223
NC_037330.1	LoRTIA	exon	19561168	19561308	1	-	.	ID=id1006;Parent=tr224;transcript_id=tr224
NC_037330.1	LoRTIA	exon	19565554	19565596	1	-	.	ID=id987;Parent=tr222;transcript_id=tr222
NC_037330.1	LoRTIA	exon	19565554	19565596	1	-	.	ID=id997;Parent=tr223;transcript_id=tr223
NC_037330.1	LoRTIA	exon	19565554	19565596	1	-	.	ID=id1007;Parent=tr224;transcript_id=tr224
NC_037330.1	LoRTIA	mRNA	20044826	20045132	2	-	.	ID=tr225;transcript_id=tr225
NC_037330.1	LoRTIA	mRNA	20073368	20073660	1	+	.	ID=tr227;transcript_id=tr227
NC_037330.1	LoRTIA	mRNA	20073368	20073903	3	+	.	ID=tr226;transcript_id=tr226
NC_037330.1	LoRTIA	exon	20372323	20372622	1	+	.	ID=id1008;Parent=tr228;transcript_id=tr228
NC_037330.1	LoRTIA	mRNA	20372323	20376138	1	+	.	ID=tr228;transcript_id=tr228
NC_037330.1	LoRTIA	exon	20373409	20373579	1	+	.	ID=id1009;Parent=tr228;transcript_id=tr228
NC_037330.1	LoRTIA	exon	20373751	20373824	1	+	.	ID=id1010;Parent=tr228;transcript_id=tr228
NC_037330.1	LoRTIA	exon	20374061	20374183	1	+	.	ID=id1011;Parent=tr228;transcript_id=tr228
NC_037330.1	LoRTIA	exon	20374338	20374465	1	+	.	ID=id1012;Parent=tr228;transcript_id=tr228
NC_037330.1	LoRTIA	exon	20374873	20376138	1	+	.	ID=id1013;Parent=tr228;transcript_id=tr228
NC_037330.1	LoRTIA	exon	20409613	20409965	1	+	.	ID=id1014;Parent=tr229;transcript_id=tr229
NC_037330.1	LoRTIA	exon	20409613	20409965	1	+	.	ID=id1019;Parent=tr230;transcript_id=tr230
NC_037330.1	LoRTIA	exon	20409613	20409965	1	+	.	ID=id1025;Parent=tr231;transcript_id=tr231
NC_037330.1	LoRTIA	mRNA	20409613	20414545	1	+	.	ID=tr231;transcript_id=tr231
NC_037330.1	LoRTIA	mRNA	20409613	20415701	1	+	.	ID=tr229;transcript_id=tr229
NC_037330.1	LoRTIA	mRNA	20409613	20420390	1	+	.	ID=tr230;transcript_id=tr230
NC_037330.1	LoRTIA	exon	20412931	20413080	1	+	.	ID=id1015;Parent=tr229;transcript_id=tr229
NC_037330.1	LoRTIA	exon	20412931	20413080	1	+	.	ID=id1020;Parent=tr230;transcript_id=tr230
NC_037330.1	LoRTIA	exon	20412931	20413080	1	+	.	ID=id1026;Parent=tr231;transcript_id=tr231
NC_037330.1	LoRTIA	exon	20413559	20413681	1	+	.	ID=id1016;Parent=tr229;transcript_id=tr229
NC_037330.1	LoRTIA	exon	20413559	20413681	1	+	.	ID=id1021;Parent=tr230;transcript_id=tr230
NC_037330.1	LoRTIA	exon	20413559	20413681	1	+	.	ID=id1027;Parent=tr231;transcript_id=tr231
NC_037330.1	LoRTIA	exon	20414408	20414545	1	+	.	ID=id1028;Parent=tr231;transcript_id=tr231
NC_037330.1	LoRTIA	exon	20414408	20414573	1	+	.	ID=id1017;Parent=tr229;transcript_id=tr229
NC_037330.1	LoRTIA	exon	20414408	20414573	1	+	.	ID=id1022;Parent=tr230;transcript_id=tr230
NC_037330.1	LoRTIA	exon	20415640	20415701	1	+	.	ID=id1018;Parent=tr229;transcript_id=tr229
NC_037330.1	LoRTIA	exon	20415640	20415809	1	+	.	ID=id1023;Parent=tr230;transcript_id=tr230
NC_037330.1	LoRTIA	exon	20420361	20420390	1	+	.	ID=id1024;Parent=tr230;transcript_id=tr230
NC_037330.1	LoRTIA	mRNA	21179139	21179410	30	+	.	ID=tr232;transcript_id=tr232
NC_037330.1	LoRTIA	exon	23565151	23565464	1	-	.	ID=id1029;Parent=tr233;transcript_id=tr233
NC_037330.1	LoRTIA	mRNA	23565151	23596317	1	-	.	ID=tr233;transcript_id=tr233
NC_037330.1	LoRTIA	exon	23566330	23566567	1	-	.	ID=id1030;Parent=tr233;transcript_id=tr233
NC_037330.1	LoRTIA	exon	23567513	23567643	1	-	.	ID=id1031;Parent=tr233;transcript_id=tr233
NC_037330.1	LoRTIA	exon	23568689	23568821	1	-	.	ID=id1032;Parent=tr233;transcript_id=tr233
NC_037330.1	LoRTIA	exon	23573001	23573153	1	-	.	ID=id1033;Parent=tr233;transcript_id=tr233
NC_037330.1	LoRTIA	exon	23573581	23573729	1	-	.	ID=id1034;Parent=tr233;transcript_id=tr233
NC_037330.1	LoRTIA	exon	23574234	23574366	1	-	.	ID=id1035;Parent=tr233;transcript_id=tr233
NC_037330.1	LoRTIA	exon	23584884	23584982	1	-	.	ID=id1036;Parent=tr233;transcript_id=tr233
NC_037330.1	LoRTIA	exon	23585071	23585125	1	-	.	ID=id1037;Parent=tr233;transcript_id=tr233
NC_037330.1	LoRTIA	exon	23588445	23588510	1	-	.	ID=id1038;Parent=tr233;transcript_id=tr233
NC_037330.1	LoRTIA	exon	23590559	23590710	1	-	.	ID=id1039;Parent=tr233;transcript_id=tr233
NC_037330.1	LoRTIA	exon	23596126	23596317	1	-	.	ID=id1040;Parent=tr233;transcript_id=tr233
NC_037330.1	LoRTIA	exon	33026834	33026908	5	+	.	ID=id1041;Parent=tr234;transcript_id=tr234
NC_037330.1	LoRTIA	mRNA	33026834	33030975	5	+	.	ID=tr234;transcript_id=tr234
NC_037330.1	LoRTIA	exon	33027763	33027824	5	+	.	ID=id1042;Parent=tr234;transcript_id=tr234
NC_037330.1	LoRTIA	exon	33030019	33030136	5	+	.	ID=id1043;Parent=tr234;transcript_id=tr234
NC_037330.1	LoRTIA	exon	33030802	33030975	5	+	.	ID=id1044;Parent=tr234;transcript_id=tr234
NC_037330.1	LoRTIA	exon	34182251	34182307	2	-	.	ID=id1045;Parent=tr235;transcript_id=tr235
NC_037330.1	LoRTIA	exon	34182251	34182307	1	-	.	ID=id1047;Parent=tr236;transcript_id=tr236
NC_037330.1	LoRTIA	mRNA	34182251	34189733	1	-	.	ID=tr236;transcript_id=tr236
NC_037330.1	LoRTIA	mRNA	34182251	34189791	2	-	.	ID=tr235;transcript_id=tr235
NC_037330.1	LoRTIA	exon	34189565	34189733	1	-	.	ID=id1048;Parent=tr236;transcript_id=tr236
NC_037330.1	LoRTIA	exon	34189565	34189791	2	-	.	ID=id1046;Parent=tr235;transcript_id=tr235
NC_037330.1	LoRTIA	mRNA	34647330	34648434	1	-	.	ID=tr237;transcript_id=tr237
NC_037330.1	LoRTIA	mRNA	34647390	34647749	1	-	.	ID=tr239;transcript_id=tr239
NC_037330.1	LoRTIA	mRNA	34647390	34648434	12	-	.	ID=tr238;transcript_id=tr238
NC_037330.1	LoRTIA	mRNA	34647557	34648434	1	-	.	ID=tr240;transcript_id=tr240
NC_037330.1	LoRTIA	exon	40305090	40305476	1	+	.	ID=id1049;Parent=tr241;transcript_id=tr241
NC_037330.1	LoRTIA	exon	40305090	40305476	1	+	.	ID=id1067;Parent=tr242;transcript_id=tr242
NC_037330.1	LoRTIA	exon	40305090	40305476	1	+	.	ID=id1086;Parent=tr243;transcript_id=tr243
NC_037330.1	LoRTIA	mRNA	40305090	40381426	1	+	.	ID=tr243;transcript_id=tr243
NC_037330.1	LoRTIA	mRNA	40305090	40399940	1	+	.	ID=tr241;transcript_id=tr241
NC_037330.1	LoRTIA	mRNA	40305090	40399940	1	+	.	ID=tr242;transcript_id=tr242
NC_037330.1	LoRTIA	exon	40305114	40305476	2	+	.	ID=id1094;Parent=tr244;transcript_id=tr244
NC_037330.1	LoRTIA	exon	40305114	40305476	1	+	.	ID=id1113;Parent=tr245;transcript_id=tr245
NC_037330.1	LoRTIA	exon	40305114	40305476	1	+	.	ID=id1121;Parent=tr246;transcript_id=tr246
NC_037330.1	LoRTIA	mRNA	40305114	40381506	1	+	.	ID=tr245;transcript_id=tr245
NC_037330.1	LoRTIA	mRNA	40305114	40399940	2	+	.	ID=tr244;transcript_id=tr244
NC_037330.1	LoRTIA	mRNA	40305114	40399940	1	+	.	ID=tr246;transcript_id=tr246
NC_037330.1	LoRTIA	exon	40334745	40334912	1	+	.	ID=id1050;Parent=tr241;transcript_id=tr241
NC_037330.1	LoRTIA	exon	40334745	40334912	1	+	.	ID=id1068;Parent=tr242;transcript_id=tr242
NC_037330.1	LoRTIA	exon	40334745	40334912	1	+	.	ID=id1087;Parent=tr243;transcript_id=tr243
NC_037330.1	LoRTIA	exon	40334745	40334912	2	+	.	ID=id1095;Parent=tr244;transcript_id=tr244
NC_037330.1	LoRTIA	exon	40334745	40334912	1	+	.	ID=id1114;Parent=tr245;transcript_id=tr245
NC_037330.1	LoRTIA	exon	40334745	40334912	1	+	.	ID=id1122;Parent=tr246;transcript_id=tr246
NC_037330.1	LoRTIA	exon	40339479	40339692	1	+	.	ID=id1051;Parent=tr241;transcript_id=tr241
NC_037330.1	LoRTIA	exon	40339479	40339692	1	+	.	ID=id1069;Parent=tr242;transcript_id=tr242
NC_037330.1	LoRTIA	exon	40339479	40339692	1	+	.	ID=id1088;Parent=tr243;transcript_id=tr243
NC_037330.1	LoRTIA	exon	40339479	40339692	2	+	.	ID=id1096;Parent=tr244;transcript_id=tr244
NC_037330.1	LoRTIA	exon	40339479	40339692	1	+	.	ID=id1115;Parent=tr245;transcript_id=tr245
NC_037330.1	LoRTIA	exon	40339479	40339692	1	+	.	ID=id1123;Parent=tr246;transcript_id=tr246
NC_037330.1	LoRTIA	exon	40343249	40343411	1	+	.	ID=id1052;Parent=tr241;transcript_id=tr241
NC_037330.1	LoRTIA	exon	40343249	40343411	1	+	.	ID=id1070;Parent=tr242;transcript_id=tr242
NC_037330.1	LoRTIA	exon	40343249	40343411	1	+	.	ID=id1089;Parent=tr243;transcript_id=tr243
NC_037330.1	LoRTIA	exon	40343249	40343411	2	+	.	ID=id1097;Parent=tr244;transcript_id=tr244
NC_037330.1	LoRTIA	exon	40343249	40343411	1	+	.	ID=id1116;Parent=tr245;transcript_id=tr245
NC_037330.1	LoRTIA	exon	40343249	40343411	1	+	.	ID=id1124;Parent=tr246;transcript_id=tr246
NC_037330.1	LoRTIA	exon	40372988	40373116	1	+	.	ID=id1053;Parent=tr241;transcript_id=tr241
NC_037330.1	LoRTIA	exon	40372988	40373116	1	+	.	ID=id1071;Parent=tr242;transcript_id=tr242
NC_037330.1	LoRTIA	exon	40372988	40373116	1	+	.	ID=id1090;Parent=tr243;transcript_id=tr243
NC_037330.1	LoRTIA	exon	40372988	40373116	2	+	.	ID=id1098;Parent=tr244;transcript_id=tr244
NC_037330.1	LoRTIA	exon	40372988	40373116	1	+	.	ID=id1117;Parent=tr245;transcript_id=tr245
NC_037330.1	LoRTIA	exon	40372988	40373116	1	+	.	ID=id1125;Parent=tr246;transcript_id=tr246
NC_037330.1	LoRTIA	exon	40378583	40378699	1	+	.	ID=id1054;Parent=tr241;transcript_id=tr241
NC_037330.1	LoRTIA	exon	40378583	40378699	1	+	.	ID=id1072;Parent=tr242;transcript_id=tr242
NC_037330.1	LoRTIA	exon	40378583	40378699	1	+	.	ID=id1091;Parent=tr243;transcript_id=tr243
NC_037330.1	LoRTIA	exon	40378583	40378699	2	+	.	ID=id1099;Parent=tr244;transcript_id=tr244
NC_037330.1	LoRTIA	exon	40378583	40378699	1	+	.	ID=id1118;Parent=tr245;transcript_id=tr245
NC_037330.1	LoRTIA	exon	40378583	40378699	1	+	.	ID=id1126;Parent=tr246;transcript_id=tr246
NC_037330.1	LoRTIA	exon	40379306	40379395	1	+	.	ID=id1055;Parent=tr241;transcript_id=tr241
NC_037330.1	LoRTIA	exon	40379306	40379395	1	+	.	ID=id1073;Parent=tr242;transcript_id=tr242
NC_037330.1	LoRTIA	exon	40379306	40379395	1	+	.	ID=id1092;Parent=tr243;transcript_id=tr243
NC_037330.1	LoRTIA	exon	40379306	40379395	2	+	.	ID=id1100;Parent=tr244;transcript_id=tr244
NC_037330.1	LoRTIA	exon	40379306	40379395	1	+	.	ID=id1119;Parent=tr245;transcript_id=tr245
NC_037330.1	LoRTIA	exon	40379306	40379395	1	+	.	ID=id1127;Parent=tr246;transcript_id=tr246
NC_037330.1	LoRTIA	exon	40381333	40381426	1	+	.	ID=id1093;Parent=tr243;transcript_id=tr243
NC_037330.1	LoRTIA	exon	40381333	40381506	1	+	.	ID=id1120;Parent=tr245;transcript_id=tr245
NC_037330.1	LoRTIA	exon	40381333	40381587	1	+	.	ID=id1056;Parent=tr241;transcript_id=tr241
NC_037330.1	LoRTIA	exon	40381333	40381587	1	+	.	ID=id1074;Parent=tr242;transcript_id=tr242
NC_037330.1	LoRTIA	exon	40381333	40381587	2	+	.	ID=id1101;Parent=tr244;transcript_id=tr244
NC_037330.1	LoRTIA	exon	40381333	40381587	1	+	.	ID=id1128;Parent=tr246;transcript_id=tr246
NC_037330.1	LoRTIA	exon	40382295	40382357	1	+	.	ID=id1057;Parent=tr241;transcript_id=tr241
NC_037330.1	LoRTIA	exon	40382295	40382357	1	+	.	ID=id1075;Parent=tr242;transcript_id=tr242
NC_037330.1	LoRTIA	exon	40382295	40382357	2	+	.	ID=id1102;Parent=tr244;transcript_id=tr244
NC_037330.1	LoRTIA	exon	40382295	40382357	1	+	.	ID=id1129;Parent=tr246;transcript_id=tr246
NC_037330.1	LoRTIA	exon	40383756	40383797	1	+	.	ID=id1058;Parent=tr241;transcript_id=tr241
NC_037330.1	LoRTIA	exon	40383756	40383797	1	+	.	ID=id1076;Parent=tr242;transcript_id=tr242
NC_037330.1	LoRTIA	exon	40383756	40383797	2	+	.	ID=id1103;Parent=tr244;transcript_id=tr244
NC_037330.1	LoRTIA	exon	40383756	40383797	1	+	.	ID=id1130;Parent=tr246;transcript_id=tr246
NC_037330.1	LoRTIA	exon	40384982	40385044	1	+	.	ID=id1059;Parent=tr241;transcript_id=tr241
NC_037330.1	LoRTIA	exon	40384982	40385044	1	+	.	ID=id1077;Parent=tr242;transcript_id=tr242
NC_037330.1	LoRTIA	exon	40384982	40385044	2	+	.	ID=id1104;Parent=tr244;transcript_id=tr244
NC_037330.1	LoRTIA	exon	40384982	40385044	1	+	.	ID=id1131;Parent=tr246;transcript_id=tr246
NC_037330.1	LoRTIA	exon	40385653	40385727	1	+	.	ID=id1060;Parent=tr241;transcript_id=tr241
NC_037330.1	LoRTIA	exon	40385653	40385727	1	+	.	ID=id1078;Parent=tr242;transcript_id=tr242
NC_037330.1	LoRTIA	exon	40385653	40385727	2	+	.	ID=id1105;Parent=tr244;transcript_id=tr244
NC_037330.1	LoRTIA	exon	40385653	40385727	1	+	.	ID=id1132;Parent=tr246;transcript_id=tr246
NC_037330.1	LoRTIA	exon	40389627	40389710	1	+	.	ID=id1061;Parent=tr241;transcript_id=tr241
NC_037330.1	LoRTIA	exon	40389627	40389710	1	+	.	ID=id1079;Parent=tr242;transcript_id=tr242
NC_037330.1	LoRTIA	exon	40389627	40389710	2	+	.	ID=id1106;Parent=tr244;transcript_id=tr244
NC_037330.1	LoRTIA	exon	40389627	40389710	1	+	.	ID=id1133;Parent=tr246;transcript_id=tr246
NC_037330.1	LoRTIA	exon	40391770	40391823	1	+	.	ID=id1062;Parent=tr241;transcript_id=tr241
NC_037330.1	LoRTIA	exon	40391770	40391826	1	+	.	ID=id1080;Parent=tr242;transcript_id=tr242
NC_037330.1	LoRTIA	exon	40391770	40391826	2	+	.	ID=id1107;Parent=tr244;transcript_id=tr244
NC_037330.1	LoRTIA	exon	40391770	40391826	1	+	.	ID=id1134;Parent=tr246;transcript_id=tr246
NC_037330.1	LoRTIA	exon	40395161	40395214	1	+	.	ID=id1063;Parent=tr241;transcript_id=tr241
NC_037330.1	LoRTIA	exon	40395161	40395214	1	+	.	ID=id1081;Parent=tr242;transcript_id=tr242
NC_037330.1	LoRTIA	exon	40395161	40395214	2	+	.	ID=id1108;Parent=tr244;transcript_id=tr244
NC_037330.1	LoRTIA	exon	40395161	40395214	1	+	.	ID=id1135;Parent=tr246;transcript_id=tr246
NC_037330.1	LoRTIA	exon	40398097	40398150	1	+	.	ID=id1082;Parent=tr242;transcript_id=tr242
NC_037330.1	LoRTIA	exon	40398097	40398150	2	+	.	ID=id1109;Parent=tr244;transcript_id=tr244
NC_037330.1	LoRTIA	exon	40398097	40398150	1	+	.	ID=id1136;Parent=tr246;transcript_id=tr246
NC_037330.1	LoRTIA	exon	40398097	40398322	1	+	.	ID=id1064;Parent=tr241;transcript_id=tr241
NC_037330.1	LoRTIA	exon	40398269	40398322	1	+	.	ID=id1083;Parent=tr242;transcript_id=tr242
NC_037330.1	LoRTIA	exon	40398269	40398322	2	+	.	ID=id1110;Parent=tr244;transcript_id=tr244
NC_037330.1	LoRTIA	exon	40398269	40398546	1	+	.	ID=id1137;Parent=tr246;transcript_id=tr246
NC_037330.1	LoRTIA	exon	40398493	40398546	1	+	.	ID=id1065;Parent=tr241;transcript_id=tr241
NC_037330.1	LoRTIA	exon	40398493	40398546	1	+	.	ID=id1084;Parent=tr242;transcript_id=tr242
NC_037330.1	LoRTIA	exon	40398493	40398546	2	+	.	ID=id1111;Parent=tr244;transcript_id=tr244
NC_037330.1	LoRTIA	exon	40399886	40399940	1	+	.	ID=id1066;Parent=tr241;transcript_id=tr241
NC_037330.1	LoRTIA	exon	40399886	40399940	1	+	.	ID=id1085;Parent=tr242;transcript_id=tr242
NC_037330.1	LoRTIA	exon	40399886	40399940	2	+	.	ID=id1112;Parent=tr244;transcript_id=tr244
NC_037330.1	LoRTIA	exon	40399886	40399940	1	+	.	ID=id1138;Parent=tr246;transcript_id=tr246
NC_037330.1	LoRTIA	exon	48568965	48569253	26	+	.	ID=id1139;Parent=tr247;transcript_id=tr247
NC_037330.1	LoRTIA	exon	48568965	48569253	42	+	.	ID=id1141;Parent=tr248;transcript_id=tr248
NC_037330.1	LoRTIA	mRNA	48568965	48592719	42	+	.	ID=tr248;transcript_id=tr248
NC_037330.1	LoRTIA	mRNA	48568965	48592732	26	+	.	ID=tr247;transcript_id=tr247
NC_037330.1	LoRTIA	exon	48568992	48569253	10	+	.	ID=id1143;Parent=tr249;transcript_id=tr249
NC_037330.1	LoRTIA	exon	48568992	48569253	6	+	.	ID=id1145;Parent=tr250;transcript_id=tr250
NC_037330.1	LoRTIA	mRNA	48568992	48592719	10	+	.	ID=tr249;transcript_id=tr249
NC_037330.1	LoRTIA	mRNA	48568992	48592732	6	+	.	ID=tr250;transcript_id=tr250
NC_037330.1	LoRTIA	exon	48592693	48592719	42	+	.	ID=id1142;Parent=tr248;transcript_id=tr248
NC_037330.1	LoRTIA	exon	48592693	48592719	10	+	.	ID=id1144;Parent=tr249;transcript_id=tr249
NC_037330.1	LoRTIA	exon	48592693	48592732	26	+	.	ID=id1140;Parent=tr247;transcript_id=tr247
NC_037330.1	LoRTIA	exon	48592693	48592732	6	+	.	ID=id1146;Parent=tr250;transcript_id=tr250
NC_037330.1	LoRTIA	exon	50633111	50633225	2	-	.	ID=id1147;Parent=tr251;transcript_id=tr251
NC_037330.1	LoRTIA	exon	50633111	50633225	2	-	.	ID=id1153;Parent=tr252;transcript_id=tr252
NC_037330.1	LoRTIA	mRNA	50633111	50638529	2	-	.	ID=tr251;transcript_id=tr251
NC_037330.1	LoRTIA	mRNA	50633111	50638559	2	-	.	ID=tr252;transcript_id=tr252
NC_037330.1	LoRTIA	exon	50634236	50634438	2	-	.	ID=id1148;Parent=tr251;transcript_id=tr251
NC_037330.1	LoRTIA	exon	50634236	50634438	2	-	.	ID=id1154;Parent=tr252;transcript_id=tr252
NC_037330.1	LoRTIA	exon	50636023	50636157	2	-	.	ID=id1149;Parent=tr251;transcript_id=tr251
NC_037330.1	LoRTIA	exon	50636023	50636157	2	-	.	ID=id1155;Parent=tr252;transcript_id=tr252
NC_037330.1	LoRTIA	exon	50636989	50637104	2	-	.	ID=id1150;Parent=tr251;transcript_id=tr251
NC_037330.1	LoRTIA	exon	50636989	50637104	2	-	.	ID=id1156;Parent=tr252;transcript_id=tr252
NC_037330.1	LoRTIA	exon	50637190	50637259	2	-	.	ID=id1151;Parent=tr251;transcript_id=tr251
NC_037330.1	LoRTIA	exon	50637190	50637259	2	-	.	ID=id1157;Parent=tr252;transcript_id=tr252
NC_037330.1	LoRTIA	exon	50638483	50638529	2	-	.	ID=id1152;Parent=tr251;transcript_id=tr251
NC_037330.1	LoRTIA	exon	50638483	50638559	2	-	.	ID=id1158;Parent=tr252;transcript_id=tr252
NC_037330.1	LoRTIA	exon	53225489	53225581	2	-	.	ID=id1159;Parent=tr253;transcript_id=tr253
NC_037330.1	LoRTIA	mRNA	53225489	53259445	2	-	.	ID=tr253;transcript_id=tr253
NC_037330.1	LoRTIA	exon	53225528	53225581	1	-	.	ID=id1171;Parent=tr254;transcript_id=tr254
NC_037330.1	LoRTIA	exon	53225528	53225581	4	-	.	ID=id1182;Parent=tr255;transcript_id=tr255
NC_037330.1	LoRTIA	mRNA	53225528	53259445	4	-	.	ID=tr255;transcript_id=tr255
NC_037330.1	LoRTIA	mRNA	53225528	53259478	1	-	.	ID=tr254;transcript_id=tr254
NC_037330.1	LoRTIA	exon	53229452	53229547	2	-	.	ID=id1160;Parent=tr253;transcript_id=tr253
NC_037330.1	LoRTIA	exon	53229452	53229547	1	-	.	ID=id1172;Parent=tr254;transcript_id=tr254
NC_037330.1	LoRTIA	exon	53229452	53229547	4	-	.	ID=id1183;Parent=tr255;transcript_id=tr255
NC_037330.1	LoRTIA	exon	53230589	53230720	1	-	.	ID=id1194;Parent=tr256;transcript_id=tr256
NC_037330.1	LoRTIA	mRNA	53230589	53259445	1	-	.	ID=tr256;transcript_id=tr256
NC_037330.1	LoRTIA	exon	53230590	53230720	2	-	.	ID=id1161;Parent=tr253;transcript_id=tr253
NC_037330.1	LoRTIA	exon	53230590	53230720	1	-	.	ID=id1173;Parent=tr254;transcript_id=tr254
NC_037330.1	LoRTIA	exon	53230590	53230720	4	-	.	ID=id1184;Parent=tr255;transcript_id=tr255
NC_037330.1	LoRTIA	exon	53234378	53234477	2	-	.	ID=id1162;Parent=tr253;transcript_id=tr253
NC_037330.1	LoRTIA	exon	53234378	53234477	1	-	.	ID=id1174;Parent=tr254;transcript_id=tr254
NC_037330.1	LoRTIA	exon	53234378	53234477	4	-	.	ID=id1185;Parent=tr255;transcript_id=tr255
NC_037330.1	LoRTIA	exon	53234378	53234477	1	-	.	ID=id1195;Parent=tr256;transcript_id=tr256
NC_037330.1	LoRTIA	exon	53235628	53235775	2	-	.	ID=id1163;Parent=tr253;transcript_id=tr253
NC_037330.1	LoRTIA	exon	53235628	53235775	1	-	.	ID=id1175;Parent=tr254;transcript_id=tr254
NC_037330.1	LoRTIA	exon	53235628	53235775	4	-	.	ID=id1186;Parent=tr255;transcript_id=tr255
NC_037330.1	LoRTIA	exon	53235628	53235775	1	-	.	ID=id1196;Parent=tr256;transcript_id=tr256
NC_037330.1	LoRTIA	exon	53237571	53237682	2	-	.	ID=id1164;Parent=tr253;transcript_id=tr253
NC_037330.1	LoRTIA	exon	53237571	53237682	1	-	.	ID=id1176;Parent=tr254;transcript_id=tr254
NC_037330.1	LoRTIA	exon	53237571	53237682	4	-	.	ID=id1187;Parent=tr255;transcript_id=tr255
NC_037330.1	LoRTIA	exon	53237571	53237682	1	-	.	ID=id1197;Parent=tr256;transcript_id=tr256
NC_037330.1	LoRTIA	exon	53243651	53243849	2	-	.	ID=id1165;Parent=tr253;transcript_id=tr253
NC_037330.1	LoRTIA	exon	53243651	53243849	1	-	.	ID=id1177;Parent=tr254;transcript_id=tr254
NC_037330.1	LoRTIA	exon	53243651	53243849	4	-	.	ID=id1188;Parent=tr255;transcript_id=tr255
NC_037330.1	LoRTIA	exon	53243651	53243849	1	-	.	ID=id1198;Parent=tr256;transcript_id=tr256
NC_037330.1	LoRTIA	exon	53246211	53246616	2	-	.	ID=id1166;Parent=tr253;transcript_id=tr253
NC_037330.1	LoRTIA	exon	53246211	53246616	1	-	.	ID=id1178;Parent=tr254;transcript_id=tr254
NC_037330.1	LoRTIA	exon	53246211	53246616	4	-	.	ID=id1189;Parent=tr255;transcript_id=tr255
NC_037330.1	LoRTIA	exon	53246211	53246616	1	-	.	ID=id1199;Parent=tr256;transcript_id=tr256
NC_037330.1	LoRTIA	exon	53248716	53248827	2	-	.	ID=id1167;Parent=tr253;transcript_id=tr253
NC_037330.1	LoRTIA	exon	53248716	53248827	4	-	.	ID=id1190;Parent=tr255;transcript_id=tr255
NC_037330.1	LoRTIA	exon	53248716	53248827	1	-	.	ID=id1200;Parent=tr256;transcript_id=tr256
NC_037330.1	LoRTIA	exon	53248716	53248959	1	-	.	ID=id1179;Parent=tr254;transcript_id=tr254
NC_037330.1	LoRTIA	exon	53248924	53248959	2	-	.	ID=id1168;Parent=tr253;transcript_id=tr253
NC_037330.1	LoRTIA	exon	53248924	53248959	4	-	.	ID=id1191;Parent=tr255;transcript_id=tr255
NC_037330.1	LoRTIA	exon	53248924	53248959	1	-	.	ID=id1201;Parent=tr256;transcript_id=tr256
NC_037330.1	LoRTIA	exon	53256810	53256854	2	-	.	ID=id1169;Parent=tr253;transcript_id=tr253
NC_037330.1	LoRTIA	exon	53256810	53256854	1	-	.	ID=id1180;Parent=tr254;transcript_id=tr254
NC_037330.1	LoRTIA	exon	53256810	53256854	4	-	.	ID=id1192;Parent=tr255;transcript_id=tr255
NC_037330.1	LoRTIA	exon	53256810	53256854	1	-	.	ID=id1202;Parent=tr256;transcript_id=tr256
NC_037330.1	LoRTIA	exon	53259323	53259445	2	-	.	ID=id1170;Parent=tr253;transcript_id=tr253
NC_037330.1	LoRTIA	exon	53259323	53259445	4	-	.	ID=id1193;Parent=tr255;transcript_id=tr255
NC_037330.1	LoRTIA	exon	53259323	53259445	1	-	.	ID=id1203;Parent=tr256;transcript_id=tr256
NC_037330.1	LoRTIA	exon	53259323	53259478	1	-	.	ID=id1181;Parent=tr254;transcript_id=tr254
NC_037330.1	LoRTIA	mRNA	54287049	54288012	1	+	.	ID=tr257;transcript_id=tr257
NC_037330.1	LoRTIA	mRNA	54809035	54809923	5	+	.	ID=tr258;transcript_id=tr258
NC_037330.1	LoRTIA	exon	66743566	66743662	1	-	.	ID=id1204;Parent=tr259;transcript_id=tr259
NC_037330.1	LoRTIA	mRNA	66743566	66797757	1	-	.	ID=tr259;transcript_id=tr259
NC_037330.1	LoRTIA	exon	66747743	66747964	1	-	.	ID=id1205;Parent=tr259;transcript_id=tr259
NC_037330.1	LoRTIA	exon	66755037	66755234	1	-	.	ID=id1206;Parent=tr259;transcript_id=tr259
NC_037330.1	LoRTIA	exon	66755114	66755234	1	-	.	ID=id1215;Parent=tr260;transcript_id=tr260
NC_037330.1	LoRTIA	exon	66755114	66755234	1	-	.	ID=id1225;Parent=tr261;transcript_id=tr261
NC_037330.1	LoRTIA	mRNA	66755114	66797641	1	-	.	ID=tr260;transcript_id=tr260
NC_037330.1	LoRTIA	mRNA	66755114	66797671	1	-	.	ID=tr261;transcript_id=tr261
NC_037330.1	LoRTIA	exon	66762878	66763066	1	-	.	ID=id1207;Parent=tr259;transcript_id=tr259
NC_037330.1	LoRTIA	exon	66762878	66763066	1	-	.	ID=id1216;Parent=tr260;transcript_id=tr260
NC_037330.1	LoRTIA	exon	66762878	66763066	1	-	.	ID=id1226;Parent=tr261;transcript_id=tr261
NC_037330.1	LoRTIA	exon	66764741	66764917	1	-	.	ID=id1208;Parent=tr259;transcript_id=tr259
NC_037330.1	LoRTIA	exon	66764741	66764917	1	-	.	ID=id1217;Parent=tr260;transcript_id=tr260
NC_037330.1	LoRTIA	exon	66764741	66764917	1	-	.	ID=id1227;Parent=tr261;transcript_id=tr261
NC_037330.1	LoRTIA	exon	66765011	66765208	1	-	.	ID=id1209;Parent=tr259;transcript_id=tr259
NC_037330.1	LoRTIA	exon	66765011	66765208	1	-	.	ID=id1218;Parent=tr260;transcript_id=tr260
NC_037330.1	LoRTIA	exon	66765011	66765208	1	-	.	ID=id1228;Parent=tr261;transcript_id=tr261
NC_037330.1	LoRTIA	exon	66765112	66765208	1	-	.	ID=id1234;Parent=tr262;transcript_id=tr262
NC_037330.1	LoRTIA	exon	66765112	66765208	2	-	.	ID=id1239;Parent=tr263;transcript_id=tr263
NC_037330.1	LoRTIA	mRNA	66765112	66797641	1	-	.	ID=tr262;transcript_id=tr262
NC_037330.1	LoRTIA	mRNA	66765112	66797641	2	-	.	ID=tr263;transcript_id=tr263
NC_037330.1	LoRTIA	exon	66766393	66766434	1	-	.	ID=id1210;Parent=tr259;transcript_id=tr259
NC_037330.1	LoRTIA	exon	66766393	66766434	1	-	.	ID=id1219;Parent=tr260;transcript_id=tr260
NC_037330.1	LoRTIA	exon	66766393	66766434	1	-	.	ID=id1229;Parent=tr261;transcript_id=tr261
NC_037330.1	LoRTIA	exon	66766393	66766434	2	-	.	ID=id1240;Parent=tr263;transcript_id=tr263
NC_037330.1	LoRTIA	exon	66772636	66772784	1	-	.	ID=id1211;Parent=tr259;transcript_id=tr259
NC_037330.1	LoRTIA	exon	66772636	66772784	1	-	.	ID=id1220;Parent=tr260;transcript_id=tr260
NC_037330.1	LoRTIA	exon	66772636	66772784	1	-	.	ID=id1230;Parent=tr261;transcript_id=tr261
NC_037330.1	LoRTIA	exon	66772636	66772784	1	-	.	ID=id1235;Parent=tr262;transcript_id=tr262
NC_037330.1	LoRTIA	exon	66772636	66772784	2	-	.	ID=id1241;Parent=tr263;transcript_id=tr263
NC_037330.1	LoRTIA	exon	66772749	66772784	1	-	.	ID=id1245;Parent=tr264;transcript_id=tr264
NC_037330.1	LoRTIA	exon	66772749	66772784	1	-	.	ID=id1249;Parent=tr265;transcript_id=tr265
NC_037330.1	LoRTIA	mRNA	66772749	66797641	1	-	.	ID=tr264;transcript_id=tr264
NC_037330.1	LoRTIA	mRNA	66772749	66797671	1	-	.	ID=tr265;transcript_id=tr265
NC_037330.1	LoRTIA	exon	66772870	66772948	1	-	.	ID=id1212;Parent=tr259;transcript_id=tr259
NC_037330.1	LoRTIA	exon	66772870	66772948	1	-	.	ID=id1221;Parent=tr260;transcript_id=tr260
NC_037330.1	LoRTIA	exon	66772870	66772948	1	-	.	ID=id1231;Parent=tr261;transcript_id=tr261
NC_037330.1	LoRTIA	exon	66772870	66772948	1	-	.	ID=id1236;Parent=tr262;transcript_id=tr262
NC_037330.1	LoRTIA	exon	66772870	66772948	2	-	.	ID=id1242;Parent=tr263;transcript_id=tr263
NC_037330.1	LoRTIA	exon	66772870	66772948	1	-	.	ID=id1246;Parent=tr264;transcript_id=tr264
NC_037330.1	LoRTIA	exon	66772870	66772948	1	-	.	ID=id1250;Parent=tr265;transcript_id=tr265
NC_037330.1	LoRTIA	exon	66773153	66773344	1	-	.	ID=id1222;Parent=tr260;transcript_id=tr260
NC_037330.1	LoRTIA	exon	66774595	66774670	1	-	.	ID=id1237;Parent=tr262;transcript_id=tr262
NC_037330.1	LoRTIA	exon	66774595	66774673	1	-	.	ID=id1213;Parent=tr259;transcript_id=tr259
NC_037330.1	LoRTIA	exon	66774595	66774673	1	-	.	ID=id1223;Parent=tr260;transcript_id=tr260
NC_037330.1	LoRTIA	exon	66774595	66774673	1	-	.	ID=id1232;Parent=tr261;transcript_id=tr261
NC_037330.1	LoRTIA	exon	66774595	66774673	2	-	.	ID=id1243;Parent=tr263;transcript_id=tr263
NC_037330.1	LoRTIA	exon	66774595	66774673	1	-	.	ID=id1247;Parent=tr264;transcript_id=tr264
NC_037330.1	LoRTIA	exon	66774595	66774673	1	-	.	ID=id1251;Parent=tr265;transcript_id=tr265
NC_037330.1	LoRTIA	exon	66797399	66797641	1	-	.	ID=id1224;Parent=tr260;transcript_id=tr260
NC_037330.1	LoRTIA	exon	66797399	66797641	1	-	.	ID=id1238;Parent=tr262;transcript_id=tr262
NC_037330.1	LoRTIA	exon	66797399	66797641	2	-	.	ID=id1244;Parent=tr263;transcript_id=tr263
NC_037330.1	LoRTIA	exon	66797399	66797641	1	-	.	ID=id1248;Parent=tr264;transcript_id=tr264
NC_037330.1	LoRTIA	exon	66797399	66797671	1	-	.	ID=id1233;Parent=tr261;transcript_id=tr261
NC_037330.1	LoRTIA	exon	66797399	66797671	1	-	.	ID=id1252;Parent=tr265;transcript_id=tr265
NC_037330.1	LoRTIA	exon	66797399	66797757	1	-	.	ID=id1214;Parent=tr259;transcript_id=tr259
NC_037330.1	LoRTIA	exon	74766635	74767202	1	-	.	ID=id1253;Parent=tr266;transcript_id=tr266
NC_037330.1	LoRTIA	mRNA	74766635	74793736	1	-	.	ID=tr266;transcript_id=tr266
NC_037330.1	LoRTIA	exon	74767489	74767627	1	-	.	ID=id1254;Parent=tr266;transcript_id=tr266
NC_037330.1	LoRTIA	exon	74770188	74770380	1	-	.	ID=id1255;Parent=tr266;transcript_id=tr266
NC_037330.1	LoRTIA	exon	74771187	74771239	1	-	.	ID=id1256;Parent=tr266;transcript_id=tr266
NC_037330.1	LoRTIA	exon	74772534	74772655	1	-	.	ID=id1257;Parent=tr266;transcript_id=tr266
NC_037330.1	LoRTIA	exon	74777132	74777284	1	-	.	ID=id1258;Parent=tr266;transcript_id=tr266
NC_037330.1	LoRTIA	exon	74778393	74778470	1	-	.	ID=id1259;Parent=tr266;transcript_id=tr266
NC_037330.1	LoRTIA	exon	74778927	74778984	1	-	.	ID=id1260;Parent=tr266;transcript_id=tr266
NC_037330.1	LoRTIA	exon	74781933	74782064	1	-	.	ID=id1261;Parent=tr266;transcript_id=tr266
NC_037330.1	LoRTIA	exon	74784479	74784588	1	-	.	ID=id1262;Parent=tr266;transcript_id=tr266
NC_037330.1	LoRTIA	exon	74787647	74787742	1	-	.	ID=id1263;Parent=tr266;transcript_id=tr266
NC_037330.1	LoRTIA	exon	74789482	74789563	1	-	.	ID=id1264;Parent=tr266;transcript_id=tr266
NC_037330.1	LoRTIA	exon	74793417	74793736	1	-	.	ID=id1265;Parent=tr266;transcript_id=tr266
NC_037330.1	LoRTIA	mRNA	77922727	77923098	14	+	.	ID=tr270;transcript_id=tr270
NC_037330.1	LoRTIA	mRNA	77922727	77923127	1	+	.	ID=tr275;transcript_id=tr275
NC_037330.1	LoRTIA	exon	77922727	77923139	9	+	.	ID=id1266;Parent=tr267;transcript_id=tr267
NC_037330.1	LoRTIA	exon	77922727	77923139	8	+	.	ID=id1268;Parent=tr268;transcript_id=tr268
NC_037330.1	LoRTIA	exon	77922727	77923139	1	+	.	ID=id1270;Parent=tr269;transcript_id=tr269
NC_037330.1	LoRTIA	exon	77922727	77923139	3	+	.	ID=id1275;Parent=tr271;transcript_id=tr271
NC_037330.1	LoRTIA	exon	77922727	77923139	2	+	.	ID=id1280;Parent=tr272;transcript_id=tr272
NC_037330.1	LoRTIA	exon	77922727	77923139	1	+	.	ID=id1285;Parent=tr273;transcript_id=tr273
NC_037330.1	LoRTIA	mRNA	77922727	77926890	9	+	.	ID=tr267;transcript_id=tr267
NC_037330.1	LoRTIA	mRNA	77922727	77926910	8	+	.	ID=tr268;transcript_id=tr268
NC_037330.1	LoRTIA	mRNA	77922727	77928563	3	+	.	ID=tr271;transcript_id=tr271
NC_037330.1	LoRTIA	mRNA	77922727	77928563	2	+	.	ID=tr272;transcript_id=tr272
NC_037330.1	LoRTIA	mRNA	77922727	77928563	1	+	.	ID=tr273;transcript_id=tr273
NC_037330.1	LoRTIA	mRNA	77922727	77928563	1	+	.	ID=tr274;transcript_id=tr274
NC_037330.1	LoRTIA	mRNA	77922727	77931193	1	+	.	ID=tr269;transcript_id=tr269
NC_037330.1	LoRTIA	mRNA	77922740	77923098	2	+	.	ID=tr278;transcript_id=tr278
NC_037330.1	LoRTIA	exon	77922740	77923139	5	+	.	ID=id1289;Parent=tr276;transcript_id=tr276
NC_037330.1	LoRTIA	exon	77922740	77923139	1	+	.	ID=id1291;Parent=tr277;transcript_id=tr277
NC_037330.1	LoRTIA	exon	77922740	77923139	1	+	.	ID=id1296;Parent=tr279;transcript_id=tr279
NC_037330.1	LoRTIA	exon	77922740	77923139	1	+	.	ID=id1302;Parent=tr280;transcript_id=tr280
NC_037330.1	LoRTIA	exon	77922740	77923139	1	+	.	ID=id1304;Parent=tr281;transcript_id=tr281
NC_037330.1	LoRTIA	mRNA	77922740	77926890	1	+	.	ID=tr280;transcript_id=tr280
NC_037330.1	LoRTIA	mRNA	77922740	77926910	5	+	.	ID=tr276;transcript_id=tr276
NC_037330.1	LoRTIA	mRNA	77922740	77928563	1	+	.	ID=tr277;transcript_id=tr277
NC_037330.1	LoRTIA	mRNA	77922740	77928563	1	+	.	ID=tr281;transcript_id=tr281
NC_037330.1	LoRTIA	mRNA	77922740	77931193	1	+	.	ID=tr279;transcript_id=tr279
NC_037330.1	LoRTIA	mRNA	77922767	77923098	3	+	.	ID=tr285;transcript_id=tr285
NC_037330.1	LoRTIA	exon	77922767	77923139	4	+	.	ID=id1309;Parent=tr282;transcript_id=tr282
NC_037330.1	LoRTIA	exon	77922767	77923139	2	+	.	ID=id1314;Parent=tr283;transcript_id=tr283
NC_037330.1	LoRTIA	exon	77922767	77923139	4	+	.	ID=id1316;Parent=tr284;transcript_id=tr284
NC_037330.1	LoRTIA	exon	77922767	77923139	1	+	.	ID=id1318;Parent=tr286;transcript_id=tr286
NC_037330.1	LoRTIA	exon	77922767	77923139	2	+	.	ID=id1323;Parent=tr287;transcript_id=tr287
NC_037330.1	LoRTIA	mRNA	77922767	77926890	2	+	.	ID=tr283;transcript_id=tr283
NC_037330.1	LoRTIA	mRNA	77922767	77926910	4	+	.	ID=tr284;transcript_id=tr284
NC_037330.1	LoRTIA	mRNA	77922767	77928563	4	+	.	ID=tr282;transcript_id=tr282
NC_037330.1	LoRTIA	mRNA	77922767	77928563	2	+	.	ID=tr287;transcript_id=tr287
NC_037330.1	LoRTIA	mRNA	77922767	77931193	1	+	.	ID=tr286;transcript_id=tr286
NC_037330.1	LoRTIA	exon	77926842	77926890	9	+	.	ID=id1267;Parent=tr267;transcript_id=tr267
NC_037330.1	LoRTIA	exon	77926842	77926890	1	+	.	ID=id1303;Parent=tr280;transcript_id=tr280
NC_037330.1	LoRTIA	exon	77926842	77926890	2	+	.	ID=id1315;Parent=tr283;transcript_id=tr283
NC_037330.1	LoRTIA	exon	77926842	77926910	8	+	.	ID=id1269;Parent=tr268;transcript_id=tr268
NC_037330.1	LoRTIA	exon	77926842	77926910	5	+	.	ID=id1290;Parent=tr276;transcript_id=tr276
NC_037330.1	LoRTIA	exon	77926842	77926910	4	+	.	ID=id1317;Parent=tr284;transcript_id=tr284
NC_037330.1	LoRTIA	exon	77926842	77926992	3	+	.	ID=id1276;Parent=tr271;transcript_id=tr271
NC_037330.1	LoRTIA	exon	77926842	77926992	2	+	.	ID=id1281;Parent=tr272;transcript_id=tr272
NC_037330.1	LoRTIA	exon	77926842	77926992	1	+	.	ID=id1286;Parent=tr273;transcript_id=tr273
NC_037330.1	LoRTIA	exon	77926842	77926992	1	+	.	ID=id1292;Parent=tr277;transcript_id=tr277
NC_037330.1	LoRTIA	exon	77926842	77926992	1	+	.	ID=id1297;Parent=tr279;transcript_id=tr279
NC_037330.1	LoRTIA	exon	77926842	77926992	1	+	.	ID=id1305;Parent=tr281;transcript_id=tr281
NC_037330.1	LoRTIA	exon	77926842	77926992	4	+	.	ID=id1310;Parent=tr282;transcript_id=tr282
NC_037330.1	LoRTIA	exon	77926842	77926992	1	+	.	ID=id1319;Parent=tr286;transcript_id=tr286
NC_037330.1	LoRTIA	exon	77926842	77926992	2	+	.	ID=id1324;Parent=tr287;transcript_id=tr287
NC_037330.1	LoRTIA	exon	77926842	77927670	1	+	.	ID=id1271;Parent=tr269;transcript_id=tr269
NC_037330.1	LoRTIA	exon	77927530	77927670	3	+	.	ID=id1277;Parent=tr271;transcript_id=tr271
NC_037330.1	LoRTIA	exon	77927530	77927670	2	+	.	ID=id1282;Parent=tr272;transcript_id=tr272
NC_037330.1	LoRTIA	exon	77927530	77927670	1	+	.	ID=id1293;Parent=tr277;transcript_id=tr277
NC_037330.1	LoRTIA	exon	77927530	77927670	1	+	.	ID=id1298;Parent=tr279;transcript_id=tr279
NC_037330.1	LoRTIA	exon	77927530	77927670	1	+	.	ID=id1306;Parent=tr281;transcript_id=tr281
NC_037330.1	LoRTIA	exon	77927530	77927670	4	+	.	ID=id1311;Parent=tr282;transcript_id=tr282
NC_037330.1	LoRTIA	exon	77927530	77927670	2	+	.	ID=id1325;Parent=tr287;transcript_id=tr287
NC_037330.1	LoRTIA	exon	77927530	77927872	1	+	.	ID=id1287;Parent=tr273;transcript_id=tr273
NC_037330.1	LoRTIA	exon	77927530	77927872	1	+	.	ID=id1320;Parent=tr286;transcript_id=tr286
NC_037330.1	LoRTIA	exon	77927783	77927872	3	+	.	ID=id1278;Parent=tr271;transcript_id=tr271
NC_037330.1	LoRTIA	exon	77927783	77927876	1	+	.	ID=id1299;Parent=tr279;transcript_id=tr279
NC_037330.1	LoRTIA	exon	77927801	77927872	1	+	.	ID=id1272;Parent=tr269;transcript_id=tr269
NC_037330.1	LoRTIA	exon	77927801	77927872	2	+	.	ID=id1283;Parent=tr272;transcript_id=tr272
NC_037330.1	LoRTIA	exon	77927801	77927872	1	+	.	ID=id1294;Parent=tr277;transcript_id=tr277
NC_037330.1	LoRTIA	exon	77927801	77927872	1	+	.	ID=id1307;Parent=tr281;transcript_id=tr281
NC_037330.1	LoRTIA	exon	77927801	77927872	4	+	.	ID=id1312;Parent=tr282;transcript_id=tr282
NC_037330.1	LoRTIA	exon	77927801	77927872	2	+	.	ID=id1326;Parent=tr287;transcript_id=tr287
NC_037330.1	LoRTIA	exon	77928453	77928563	1	+	.	ID=id1308;Parent=tr281;transcript_id=tr281
NC_037330.1	LoRTIA	exon	77928453	77928563	2	+	.	ID=id1327;Parent=tr287;transcript_id=tr287
NC_037330.1	LoRTIA	exon	77928498	77928563	3	+	.	ID=id1279;Parent=tr271;transcript_id=tr271
NC_037330.1	LoRTIA	exon	77928498	77928563	2	+	.	ID=id1284;Parent=tr272;transcript_id=tr272
NC_037330.1	LoRTIA	exon	77928498	77928563	1	+	.	ID=id1288;Parent=tr273;transcript_id=tr273
NC_037330.1	LoRTIA	exon	77928498	77928563	1	+	.	ID=id1295;Parent=tr277;transcript_id=tr277
NC_037330.1	LoRTIA	exon	77928498	77928563	4	+	.	ID=id1313;Parent=tr282;transcript_id=tr282
NC_037330.1	LoRTIA	exon	77928498	77928572	1	+	.	ID=id1273;Parent=tr269;transcript_id=tr269
NC_037330.1	LoRTIA	exon	77928498	77928572	1	+	.	ID=id1300;Parent=tr279;transcript_id=tr279
NC_037330.1	LoRTIA	exon	77928498	77928572	1	+	.	ID=id1321;Parent=tr286;transcript_id=tr286
NC_037330.1	LoRTIA	exon	77931080	77931193	1	+	.	ID=id1274;Parent=tr269;transcript_id=tr269
NC_037330.1	LoRTIA	exon	77931080	77931193	1	+	.	ID=id1301;Parent=tr279;transcript_id=tr279
NC_037330.1	LoRTIA	exon	77931080	77931193	1	+	.	ID=id1322;Parent=tr286;transcript_id=tr286
NC_037330.1	LoRTIA	mRNA	82931786	82932267	1	-	.	ID=tr288;transcript_id=tr288
NC_037330.1	LoRTIA	exon	94581543	94581583	2	-	.	ID=id1328;Parent=tr289;transcript_id=tr289
NC_037330.1	LoRTIA	mRNA	94581543	94702570	2	-	.	ID=tr289;transcript_id=tr289
NC_037330.1	LoRTIA	exon	94582393	94582488	2	-	.	ID=id1329;Parent=tr289;transcript_id=tr289
NC_037330.1	LoRTIA	exon	94614894	94614970	2	-	.	ID=id1330;Parent=tr289;transcript_id=tr289
NC_037330.1	LoRTIA	exon	94648140	94648218	2	-	.	ID=id1331;Parent=tr289;transcript_id=tr289
NC_037330.1	LoRTIA	exon	94674197	94674247	2	-	.	ID=id1332;Parent=tr289;transcript_id=tr289
NC_037330.1	LoRTIA	exon	94702441	94702570	2	-	.	ID=id1333;Parent=tr289;transcript_id=tr289
NC_037330.1	LoRTIA	exon	99790148	99790358	1	-	.	ID=id1334;Parent=tr290;transcript_id=tr290
NC_037330.1	LoRTIA	mRNA	99790148	99799047	1	-	.	ID=tr290;transcript_id=tr290
NC_037330.1	LoRTIA	exon	99793172	99793333	1	-	.	ID=id1335;Parent=tr290;transcript_id=tr290
NC_037330.1	LoRTIA	exon	99794068	99794094	1	-	.	ID=id1336;Parent=tr290;transcript_id=tr290
NC_037330.1	LoRTIA	exon	99798957	99799047	1	-	.	ID=id1337;Parent=tr290;transcript_id=tr290
NC_037330.1	LoRTIA	exon	101232560	101232725	1	-	.	ID=id1338;Parent=tr291;transcript_id=tr291
NC_037330.1	LoRTIA	mRNA	101232560	101235113	1	-	.	ID=tr291;transcript_id=tr291
NC_037330.1	LoRTIA	exon	101233160	101233289	1	-	.	ID=id1339;Parent=tr291;transcript_id=tr291
NC_037330.1	LoRTIA	exon	101233228	101233289	4	-	.	ID=id1344;Parent=tr292;transcript_id=tr292
NC_037330.1	LoRTIA	mRNA	101233228	101235113	1	-	.	ID=tr293;transcript_id=tr293
NC_037330.1	LoRTIA	mRNA	101233228	101235145	4	-	.	ID=tr292;transcript_id=tr292
NC_037330.1	LoRTIA	exon	101233256	101233289	1	-	.	ID=id1349;Parent=tr294;transcript_id=tr294
NC_037330.1	LoRTIA	mRNA	101233256	101235113	1	-	.	ID=tr294;transcript_id=tr294
NC_037330.1	LoRTIA	exon	101233505	101233680	1	-	.	ID=id1340;Parent=tr291;transcript_id=tr291
NC_037330.1	LoRTIA	exon	101233505	101233680	4	-	.	ID=id1345;Parent=tr292;transcript_id=tr292
NC_037330.1	LoRTIA	exon	101233505	101233680	1	-	.	ID=id1350;Parent=tr294;transcript_id=tr294
NC_037330.1	LoRTIA	exon	101234040	101234139	1	-	.	ID=id1341;Parent=tr291;transcript_id=tr291
NC_037330.1	LoRTIA	exon	101234040	101234139	4	-	.	ID=id1346;Parent=tr292;transcript_id=tr292
NC_037330.1	LoRTIA	exon	101234040	101234139	1	-	.	ID=id1351;Parent=tr294;transcript_id=tr294
NC_037330.1	LoRTIA	exon	101234566	101234672	1	-	.	ID=id1342;Parent=tr291;transcript_id=tr291
NC_037330.1	LoRTIA	exon	101234566	101234672	4	-	.	ID=id1347;Parent=tr292;transcript_id=tr292
NC_037330.1	LoRTIA	exon	101234566	101234672	1	-	.	ID=id1352;Parent=tr294;transcript_id=tr294
NC_037330.1	LoRTIA	exon	101235087	101235113	1	-	.	ID=id1343;Parent=tr291;transcript_id=tr291
NC_037330.1	LoRTIA	exon	101235087	101235113	1	-	.	ID=id1353;Parent=tr294;transcript_id=tr294
NC_037330.1	LoRTIA	exon	101235087	101235145	4	-	.	ID=id1348;Parent=tr292;transcript_id=tr292
NC_037330.1	LoRTIA	exon	101248081	101248733	1	-	.	ID=id1354;Parent=tr295;transcript_id=tr295
NC_037330.1	LoRTIA	mRNA	101248081	101266783	1	-	.	ID=tr295;transcript_id=tr295
NC_037330.1	LoRTIA	exon	101248843	101248966	1	-	.	ID=id1355;Parent=tr295;transcript_id=tr295
NC_037330.1	LoRTIA	exon	101250419	101250532	1	-	.	ID=id1356;Parent=tr295;transcript_id=tr295
NC_037330.1	LoRTIA	exon	101250624	101250729	1	-	.	ID=id1357;Parent=tr295;transcript_id=tr295
NC_037330.1	LoRTIA	exon	101251062	101251129	1	-	.	ID=id1358;Parent=tr295;transcript_id=tr295
NC_037330.1	LoRTIA	exon	101252358	101252468	1	-	.	ID=id1359;Parent=tr295;transcript_id=tr295
NC_037330.1	LoRTIA	exon	101252590	101252794	1	-	.	ID=id1360;Parent=tr295;transcript_id=tr295
NC_037330.1	LoRTIA	exon	101253594	101253736	1	-	.	ID=id1361;Parent=tr295;transcript_id=tr295
NC_037330.1	LoRTIA	exon	101254491	101254723	1	-	.	ID=id1362;Parent=tr295;transcript_id=tr295
NC_037330.1	LoRTIA	exon	101254992	101255082	1	-	.	ID=id1363;Parent=tr295;transcript_id=tr295
NC_037330.1	LoRTIA	exon	101256490	101256652	1	-	.	ID=id1364;Parent=tr295;transcript_id=tr295
NC_037330.1	LoRTIA	exon	101256762	101256816	1	-	.	ID=id1365;Parent=tr295;transcript_id=tr295
NC_037330.1	LoRTIA	exon	101257399	101257494	1	-	.	ID=id1366;Parent=tr295;transcript_id=tr295
NC_037330.1	LoRTIA	exon	101258133	101258233	1	-	.	ID=id1367;Parent=tr295;transcript_id=tr295
NC_037330.1	LoRTIA	exon	101258779	101258901	1	-	.	ID=id1368;Parent=tr295;transcript_id=tr295
NC_037330.1	LoRTIA	exon	101259888	101260010	1	-	.	ID=id1369;Parent=tr295;transcript_id=tr295
NC_037330.1	LoRTIA	exon	101262678	101262726	1	-	.	ID=id1370;Parent=tr295;transcript_id=tr295
NC_037330.1	LoRTIA	exon	101262906	101263007	1	-	.	ID=id1371;Parent=tr295;transcript_id=tr295
NC_037330.1	LoRTIA	exon	101265708	101265802	1	-	.	ID=id1372;Parent=tr295;transcript_id=tr295
NC_037330.1	LoRTIA	exon	101266656	101266783	1	-	.	ID=id1373;Parent=tr295;transcript_id=tr295
NC_037330.1	LoRTIA	exon	102080669	102080971	1	-	.	ID=id1374;Parent=tr296;transcript_id=tr296
NC_037330.1	LoRTIA	mRNA	102080669	102084006	1	-	.	ID=tr296;transcript_id=tr296
NC_037330.1	LoRTIA	exon	102081650	102081840	1	-	.	ID=id1375;Parent=tr296;transcript_id=tr296
NC_037330.1	LoRTIA	exon	102082044	102082099	1	-	.	ID=id1376;Parent=tr296;transcript_id=tr296
NC_037330.1	LoRTIA	exon	102082212	102082281	1	-	.	ID=id1377;Parent=tr296;transcript_id=tr296
NC_037330.1	LoRTIA	exon	102082489	102082566	1	-	.	ID=id1378;Parent=tr296;transcript_id=tr296
NC_037330.1	LoRTIA	exon	102082695	102082778	1	-	.	ID=id1379;Parent=tr296;transcript_id=tr296
NC_037330.1	LoRTIA	exon	102083011	102083059	1	-	.	ID=id1380;Parent=tr296;transcript_id=tr296
NC_037330.1	LoRTIA	exon	102083856	102084006	1	-	.	ID=id1381;Parent=tr296;transcript_id=tr296
NC_037330.1	LoRTIA	mRNA	102655155	102659053	1	-	.	ID=tr297;transcript_id=tr297
NC_037330.1	LoRTIA	exon	106989503	106989735	1	-	.	ID=id1382;Parent=tr298;transcript_id=tr298
NC_037330.1	LoRTIA	mRNA	106989503	106998859	1	-	.	ID=tr298;transcript_id=tr298
NC_037330.1	LoRTIA	exon	106990395	106990466	1	-	.	ID=id1383;Parent=tr298;transcript_id=tr298
NC_037330.1	LoRTIA	exon	106991781	106991915	1	-	.	ID=id1384;Parent=tr298;transcript_id=tr298
NC_037330.1	LoRTIA	exon	106994229	106994369	1	-	.	ID=id1385;Parent=tr298;transcript_id=tr298
NC_037330.1	LoRTIA	exon	106998522	106998859	1	-	.	ID=id1386;Parent=tr298;transcript_id=tr298
NC_037330.1	LoRTIA	exon	107971354	107971555	1	+	.	ID=id1387;Parent=tr299;transcript_id=tr299
NC_037330.1	LoRTIA	mRNA	107971354	107984598	1	+	.	ID=tr299;transcript_id=tr299
NC_037330.1	LoRTIA	exon	107971373	107971555	1	+	.	ID=id1400;Parent=tr300;transcript_id=tr300
NC_037330.1	LoRTIA	exon	107971373	107971555	2	+	.	ID=id1411;Parent=tr301;transcript_id=tr301
NC_037330.1	LoRTIA	mRNA	107971373	107984598	1	+	.	ID=tr300;transcript_id=tr300
NC_037330.1	LoRTIA	mRNA	107971373	107984598	2	+	.	ID=tr301;transcript_id=tr301
NC_037330.1	LoRTIA	exon	107971831	107971878	1	+	.	ID=id1388;Parent=tr299;transcript_id=tr299
NC_037330.1	LoRTIA	exon	107971831	107971878	1	+	.	ID=id1401;Parent=tr300;transcript_id=tr300
NC_037330.1	LoRTIA	exon	107971831	107971878	2	+	.	ID=id1412;Parent=tr301;transcript_id=tr301
NC_037330.1	LoRTIA	exon	107973173	107973225	1	+	.	ID=id1389;Parent=tr299;transcript_id=tr299
NC_037330.1	LoRTIA	exon	107973173	107973225	1	+	.	ID=id1402;Parent=tr300;transcript_id=tr300
NC_037330.1	LoRTIA	exon	107973173	107973225	2	+	.	ID=id1413;Parent=tr301;transcript_id=tr301
NC_037330.1	LoRTIA	exon	107973332	107973437	1	+	.	ID=id1390;Parent=tr299;transcript_id=tr299
NC_037330.1	LoRTIA	exon	107973332	107973437	1	+	.	ID=id1403;Parent=tr300;transcript_id=tr300
NC_037330.1	LoRTIA	exon	107973332	107973437	2	+	.	ID=id1414;Parent=tr301;transcript_id=tr301
NC_037330.1	LoRTIA	exon	107976337	107976409	1	+	.	ID=id1391;Parent=tr299;transcript_id=tr299
NC_037330.1	LoRTIA	exon	107976337	107976409	1	+	.	ID=id1404;Parent=tr300;transcript_id=tr300
NC_037330.1	LoRTIA	exon	107976337	107976409	2	+	.	ID=id1415;Parent=tr301;transcript_id=tr301
NC_037330.1	LoRTIA	exon	107976779	107976870	1	+	.	ID=id1392;Parent=tr299;transcript_id=tr299
NC_037330.1	LoRTIA	exon	107976779	107976870	2	+	.	ID=id1416;Parent=tr301;transcript_id=tr301
NC_037330.1	LoRTIA	exon	107976779	107977898	1	+	.	ID=id1405;Parent=tr300;transcript_id=tr300
NC_037330.1	LoRTIA	exon	107977816	107977898	1	+	.	ID=id1393;Parent=tr299;transcript_id=tr299
NC_037330.1	LoRTIA	exon	107977816	107977898	2	+	.	ID=id1417;Parent=tr301;transcript_id=tr301
NC_037330.1	LoRTIA	exon	107978904	107979042	1	+	.	ID=id1394;Parent=tr299;transcript_id=tr299
NC_037330.1	LoRTIA	exon	107978904	107979042	1	+	.	ID=id1406;Parent=tr300;transcript_id=tr300
NC_037330.1	LoRTIA	exon	107978904	107979042	2	+	.	ID=id1418;Parent=tr301;transcript_id=tr301
NC_037330.1	LoRTIA	exon	107980192	107980260	1	+	.	ID=id1395;Parent=tr299;transcript_id=tr299
NC_037330.1	LoRTIA	exon	107980192	107980260	2	+	.	ID=id1419;Parent=tr301;transcript_id=tr301
NC_037330.1	LoRTIA	exon	107980192	107980746	1	+	.	ID=id1407;Parent=tr300;transcript_id=tr300
NC_037330.1	LoRTIA	exon	107980686	107980753	1	+	.	ID=id1396;Parent=tr299;transcript_id=tr299
NC_037330.1	LoRTIA	exon	107980686	107980753	2	+	.	ID=id1420;Parent=tr301;transcript_id=tr301
NC_037330.1	LoRTIA	exon	107980911	107981018	1	+	.	ID=id1397;Parent=tr299;transcript_id=tr299
NC_037330.1	LoRTIA	exon	107980911	107981018	1	+	.	ID=id1408;Parent=tr300;transcript_id=tr300
NC_037330.1	LoRTIA	exon	107980911	107981018	2	+	.	ID=id1421;Parent=tr301;transcript_id=tr301
NC_037330.1	LoRTIA	exon	107981965	107982034	1	+	.	ID=id1398;Parent=tr299;transcript_id=tr299
NC_037330.1	LoRTIA	exon	107981965	107982034	1	+	.	ID=id1409;Parent=tr300;transcript_id=tr300
NC_037330.1	LoRTIA	exon	107981965	107982034	2	+	.	ID=id1422;Parent=tr301;transcript_id=tr301
NC_037330.1	LoRTIA	exon	107984545	107984598	1	+	.	ID=id1399;Parent=tr299;transcript_id=tr299
NC_037330.1	LoRTIA	exon	107984545	107984598	1	+	.	ID=id1410;Parent=tr300;transcript_id=tr300
NC_037330.1	LoRTIA	exon	107984545	107984598	2	+	.	ID=id1423;Parent=tr301;transcript_id=tr301
NC_037330.1	LoRTIA	exon	109564943	109565002	1	-	.	ID=id1424;Parent=tr302;transcript_id=tr302
NC_037330.1	LoRTIA	mRNA	109564943	109624995	1	-	.	ID=tr302;transcript_id=tr302
NC_037330.1	LoRTIA	exon	109566534	109567439	1	-	.	ID=id1425;Parent=tr302;transcript_id=tr302
NC_037330.1	LoRTIA	exon	109571562	109571729	1	-	.	ID=id1426;Parent=tr302;transcript_id=tr302
NC_037330.1	LoRTIA	exon	109597690	109597777	1	-	.	ID=id1427;Parent=tr302;transcript_id=tr302
NC_037330.1	LoRTIA	exon	109624920	109624995	1	-	.	ID=id1428;Parent=tr302;transcript_id=tr302
NC_037330.1	LoRTIA	mRNA	110447596	110448311	11	-	.	ID=tr303;transcript_id=tr303
NC_037330.1	LoRTIA	mRNA	110448061	110448311	4	-	.	ID=tr304;transcript_id=tr304
NC_037330.1	LoRTIA	exon	117142486	117142742	1	+	.	ID=id1429;Parent=tr305;transcript_id=tr305
NC_037330.1	LoRTIA	exon	117142486	117142742	1	+	.	ID=id1438;Parent=tr306;transcript_id=tr306
NC_037330.1	LoRTIA	mRNA	117142486	117220326	1	+	.	ID=tr305;transcript_id=tr305
NC_037330.1	LoRTIA	mRNA	117142486	117220326	1	+	.	ID=tr306;transcript_id=tr306
NC_037330.1	LoRTIA	exon	117162410	117162496	1	+	.	ID=id1430;Parent=tr305;transcript_id=tr305
NC_037330.1	LoRTIA	exon	117162410	117162496	1	+	.	ID=id1439;Parent=tr306;transcript_id=tr306
NC_037330.1	LoRTIA	exon	117176386	117176436	1	+	.	ID=id1440;Parent=tr306;transcript_id=tr306
NC_037330.1	LoRTIA	exon	117176386	117176440	1	+	.	ID=id1431;Parent=tr305;transcript_id=tr305
NC_037330.1	LoRTIA	exon	117205795	117205830	1	+	.	ID=id1432;Parent=tr305;transcript_id=tr305
NC_037330.1	LoRTIA	exon	117205795	117205830	1	+	.	ID=id1441;Parent=tr306;transcript_id=tr306
NC_037330.1	LoRTIA	exon	117206228	117206353	1	+	.	ID=id1433;Parent=tr305;transcript_id=tr305
NC_037330.1	LoRTIA	exon	117206228	117206353	1	+	.	ID=id1442;Parent=tr306;transcript_id=tr306
NC_037330.1	LoRTIA	exon	117209846	117210016	1	+	.	ID=id1434;Parent=tr305;transcript_id=tr305
NC_037330.1	LoRTIA	exon	117209846	117210016	1	+	.	ID=id1443;Parent=tr306;transcript_id=tr306
NC_037330.1	LoRTIA	exon	117213673	117213765	1	+	.	ID=id1435;Parent=tr305;transcript_id=tr305
NC_037330.1	LoRTIA	exon	117213673	117213765	1	+	.	ID=id1444;Parent=tr306;transcript_id=tr306
NC_037330.1	LoRTIA	exon	117217578	117217719	1	+	.	ID=id1436;Parent=tr305;transcript_id=tr305
NC_037330.1	LoRTIA	exon	117217578	117217719	1	+	.	ID=id1445;Parent=tr306;transcript_id=tr306
NC_037330.1	LoRTIA	exon	117219934	117220326	1	+	.	ID=id1437;Parent=tr305;transcript_id=tr305
NC_037330.1	LoRTIA	exon	117219934	117220326	1	+	.	ID=id1446;Parent=tr306;transcript_id=tr306
NC_037330.1	LoRTIA	exon	120329447	120331137	1	-	.	ID=id1447;Parent=tr307;transcript_id=tr307
NC_037330.1	LoRTIA	mRNA	120329447	120335056	1	-	.	ID=tr307;transcript_id=tr307
NC_037330.1	LoRTIA	exon	120333401	120333884	1	-	.	ID=id1448;Parent=tr307;transcript_id=tr307
NC_037330.1	LoRTIA	exon	120335025	120335056	1	-	.	ID=id1449;Parent=tr307;transcript_id=tr307
NC_037330.1	LoRTIA	exon	120439511	120439726	1	-	.	ID=id1450;Parent=tr308;transcript_id=tr308
NC_037330.1	LoRTIA	exon	120439511	120439726	1	-	.	ID=id1457;Parent=tr309;transcript_id=tr309
NC_037330.1	LoRTIA	mRNA	120439511	120453153	1	-	.	ID=tr308;transcript_id=tr308
NC_037330.1	LoRTIA	mRNA	120439511	120482576	1	-	.	ID=tr309;transcript_id=tr309
NC_037330.1	LoRTIA	exon	120439974	120440180	1	-	.	ID=id1451;Parent=tr308;transcript_id=tr308
NC_037330.1	LoRTIA	exon	120439974	120440180	1	-	.	ID=id1458;Parent=tr309;transcript_id=tr309
NC_037330.1	LoRTIA	exon	120444976	120445191	1	-	.	ID=id1452;Parent=tr308;transcript_id=tr308
NC_037330.1	LoRTIA	exon	120444976	120445191	1	-	.	ID=id1459;Parent=tr309;transcript_id=tr309
NC_037330.1	LoRTIA	exon	120445932	120446089	1	-	.	ID=id1453;Parent=tr308;transcript_id=tr308
NC_037330.1	LoRTIA	exon	120445932	120446089	1	-	.	ID=id1460;Parent=tr309;transcript_id=tr309
NC_037330.1	LoRTIA	exon	120447920	120448032	1	-	.	ID=id1454;Parent=tr308;transcript_id=tr308
NC_037330.1	LoRTIA	exon	120447920	120448032	1	-	.	ID=id1461;Parent=tr309;transcript_id=tr309
NC_037330.1	LoRTIA	exon	120449104	120449165	1	-	.	ID=id1455;Parent=tr308;transcript_id=tr308
NC_037330.1	LoRTIA	exon	120449104	120449165	1	-	.	ID=id1462;Parent=tr309;transcript_id=tr309
NC_037330.1	LoRTIA	exon	120453051	120453153	1	-	.	ID=id1456;Parent=tr308;transcript_id=tr308
NC_037330.1	LoRTIA	exon	120482474	120482576	1	-	.	ID=id1463;Parent=tr309;transcript_id=tr309
NC_037331.1	LoRTIA	mRNA	9704029	9704488	7	-	.	ID=tr310;transcript_id=tr310
NC_037331.1	LoRTIA	exon	11204670	11204718	2	-	.	ID=id1464;Parent=tr311;transcript_id=tr311
NC_037331.1	LoRTIA	mRNA	11204670	11208397	2	-	.	ID=tr311;transcript_id=tr311
NC_037331.1	LoRTIA	exon	11205080	11205244	1	-	.	ID=id1469;Parent=tr312;transcript_id=tr312
NC_037331.1	LoRTIA	exon	11205080	11205250	2	-	.	ID=id1465;Parent=tr311;transcript_id=tr311
NC_037331.1	LoRTIA	mRNA	11205080	11208397	1	-	.	ID=tr312;transcript_id=tr312
NC_037331.1	LoRTIA	exon	11206414	11206593	2	-	.	ID=id1466;Parent=tr311;transcript_id=tr311
NC_037331.1	LoRTIA	exon	11206414	11206593	1	-	.	ID=id1470;Parent=tr312;transcript_id=tr312
NC_037331.1	LoRTIA	exon	11207802	11207984	2	-	.	ID=id1467;Parent=tr311;transcript_id=tr311
NC_037331.1	LoRTIA	exon	11207802	11207984	1	-	.	ID=id1471;Parent=tr312;transcript_id=tr312
NC_037331.1	LoRTIA	exon	11208238	11208397	2	-	.	ID=id1468;Parent=tr311;transcript_id=tr311
NC_037331.1	LoRTIA	exon	11208238	11208397	1	-	.	ID=id1472;Parent=tr312;transcript_id=tr312
NC_037331.1	LoRTIA	exon	11242701	11242853	1	+	.	ID=id1473;Parent=tr313;transcript_id=tr313
NC_037331.1	LoRTIA	mRNA	11242701	11247550	1	+	.	ID=tr313;transcript_id=tr313
NC_037331.1	LoRTIA	exon	11247129	11247550	1	+	.	ID=id1474;Parent=tr313;transcript_id=tr313
NC_037331.1	LoRTIA	mRNA	13707105	13707503	2	+	.	ID=tr314;transcript_id=tr314
NC_037331.1	LoRTIA	exon	16779769	16779809	1	+	.	ID=id1475;Parent=tr317;transcript_id=tr317
NC_037331.1	LoRTIA	exon	16779769	16779809	1	+	.	ID=id1477;Parent=tr318;transcript_id=tr318
NC_037331.1	LoRTIA	mRNA	16779769	16780253	2	+	.	ID=tr315;transcript_id=tr315
NC_037331.1	LoRTIA	mRNA	16779769	16780253	1	+	.	ID=tr317;transcript_id=tr317
NC_037331.1	LoRTIA	mRNA	16779769	16780264	1	+	.	ID=tr318;transcript_id=tr318
NC_037331.1	LoRTIA	mRNA	16779769	16780264	1	+	.	ID=tr319;transcript_id=tr319
NC_037331.1	LoRTIA	mRNA	16779769	16780290	1	+	.	ID=tr316;transcript_id=tr316
NC_037331.1	LoRTIA	exon	16779874	16780253	1	+	.	ID=id1476;Parent=tr317;transcript_id=tr317
NC_037331.1	LoRTIA	exon	16779874	16780264	1	+	.	ID=id1478;Parent=tr318;transcript_id=tr318
NC_037331.1	LoRTIA	exon	19041330	19041547	1	-	.	ID=id1479;Parent=tr320;transcript_id=tr320
NC_037331.1	LoRTIA	mRNA	19041330	19048664	1	-	.	ID=tr320;transcript_id=tr320
NC_037331.1	LoRTIA	exon	19046381	19046441	1	-	.	ID=id1480;Parent=tr320;transcript_id=tr320
NC_037331.1	LoRTIA	exon	19047072	19047160	1	-	.	ID=id1481;Parent=tr320;transcript_id=tr320
NC_037331.1	LoRTIA	exon	19048528	19048664	1	-	.	ID=id1482;Parent=tr320;transcript_id=tr320
NC_037331.1	LoRTIA	exon	28399539	28400203	1	-	.	ID=id1483;Parent=tr321;transcript_id=tr321
NC_037331.1	LoRTIA	mRNA	28399539	28410449	1	-	.	ID=tr321;transcript_id=tr321
NC_037331.1	LoRTIA	exon	28399604	28400203	1	-	.	ID=id1487;Parent=tr322;transcript_id=tr322
NC_037331.1	LoRTIA	mRNA	28399604	28410449	1	-	.	ID=tr322;transcript_id=tr322
NC_037331.1	LoRTIA	exon	28399976	28400203	3	-	.	ID=id1491;Parent=tr323;transcript_id=tr323
NC_037331.1	LoRTIA	mRNA	28399976	28410449	3	-	.	ID=tr323;transcript_id=tr323
NC_037331.1	LoRTIA	exon	28401669	28401877	1	-	.	ID=id1484;Parent=tr321;transcript_id=tr321
NC_037331.1	LoRTIA	exon	28401669	28401877	1	-	.	ID=id1488;Parent=tr322;transcript_id=tr322
NC_037331.1	LoRTIA	exon	28401669	28401877	3	-	.	ID=id1492;Parent=tr323;transcript_id=tr323
NC_037331.1	LoRTIA	exon	28404142	28404283	1	-	.	ID=id1485;Parent=tr321;transcript_id=tr321
NC_037331.1	LoRTIA	exon	28404142	28404283	1	-	.	ID=id1489;Parent=tr322;transcript_id=tr322
NC_037331.1	LoRTIA	exon	28404142	28404283	3	-	.	ID=id1493;Parent=tr323;transcript_id=tr323
NC_037331.1	LoRTIA	exon	28410187	28410449	1	-	.	ID=id1486;Parent=tr321;transcript_id=tr321
NC_037331.1	LoRTIA	exon	28410187	28410449	1	-	.	ID=id1490;Parent=tr322;transcript_id=tr322
NC_037331.1	LoRTIA	exon	28410187	28410449	3	-	.	ID=id1494;Parent=tr323;transcript_id=tr323
NC_037331.1	LoRTIA	mRNA	30029339	30030137	2	+	.	ID=tr324;transcript_id=tr324
NC_037331.1	LoRTIA	mRNA	31570207	31570772	1	+	.	ID=tr325;transcript_id=tr325
NC_037331.1	LoRTIA	mRNA	39098270	39098799	3	+	.	ID=tr326;transcript_id=tr326
NC_037331.1	LoRTIA	exon	60811912	60812034	2	-	.	ID=id1495;Parent=tr327;transcript_id=tr327
NC_037331.1	LoRTIA	exon	60811912	60812034	3	-	.	ID=id1501;Parent=tr328;transcript_id=tr328
NC_037331.1	LoRTIA	exon	60811912	60812034	1	-	.	ID=id1507;Parent=tr329;transcript_id=tr329
NC_037331.1	LoRTIA	mRNA	60811912	60831153	2	-	.	ID=tr327;transcript_id=tr327
NC_037331.1	LoRTIA	mRNA	60811912	60831153	3	-	.	ID=tr328;transcript_id=tr328
NC_037331.1	LoRTIA	mRNA	60811912	60831168	1	-	.	ID=tr329;transcript_id=tr329
NC_037331.1	LoRTIA	exon	60814076	60814304	2	-	.	ID=id1496;Parent=tr327;transcript_id=tr327
NC_037331.1	LoRTIA	exon	60814076	60814304	3	-	.	ID=id1502;Parent=tr328;transcript_id=tr328
NC_037331.1	LoRTIA	exon	60814076	60814304	1	-	.	ID=id1508;Parent=tr329;transcript_id=tr329
NC_037331.1	LoRTIA	exon	60815440	60815825	2	-	.	ID=id1497;Parent=tr327;transcript_id=tr327
NC_037331.1	LoRTIA	exon	60815440	60815825	3	-	.	ID=id1503;Parent=tr328;transcript_id=tr328
NC_037331.1	LoRTIA	exon	60815440	60815825	1	-	.	ID=id1509;Parent=tr329;transcript_id=tr329
NC_037331.1	LoRTIA	exon	60819574	60819901	2	-	.	ID=id1498;Parent=tr327;transcript_id=tr327
NC_037331.1	LoRTIA	exon	60819574	60819903	3	-	.	ID=id1504;Parent=tr328;transcript_id=tr328
NC_037331.1	LoRTIA	exon	60819574	60819903	1	-	.	ID=id1510;Parent=tr329;transcript_id=tr329
NC_037331.1	LoRTIA	exon	60822431	60822584	2	-	.	ID=id1499;Parent=tr327;transcript_id=tr327
NC_037331.1	LoRTIA	exon	60822431	60822584	3	-	.	ID=id1505;Parent=tr328;transcript_id=tr328
NC_037331.1	LoRTIA	exon	60822431	60822584	1	-	.	ID=id1511;Parent=tr329;transcript_id=tr329
NC_037331.1	LoRTIA	exon	60830975	60831153	2	-	.	ID=id1500;Parent=tr327;transcript_id=tr327
NC_037331.1	LoRTIA	exon	60830975	60831153	3	-	.	ID=id1506;Parent=tr328;transcript_id=tr328
NC_037331.1	LoRTIA	exon	60830975	60831168	1	-	.	ID=id1512;Parent=tr329;transcript_id=tr329
NC_037331.1	LoRTIA	exon	61212210	61212253	1	-	.	ID=id1513;Parent=tr330;transcript_id=tr330
NC_037331.1	LoRTIA	mRNA	61212210	61302695	1	-	.	ID=tr330;transcript_id=tr330
NC_037331.1	LoRTIA	exon	61216693	61216818	1	-	.	ID=id1514;Parent=tr330;transcript_id=tr330
NC_037331.1	LoRTIA	exon	61221415	61221466	1	-	.	ID=id1515;Parent=tr330;transcript_id=tr330
NC_037331.1	LoRTIA	exon	61222709	61222805	1	-	.	ID=id1516;Parent=tr330;transcript_id=tr330
NC_037331.1	LoRTIA	exon	61224111	61224203	1	-	.	ID=id1517;Parent=tr330;transcript_id=tr330
NC_037331.1	LoRTIA	exon	61224145	61224203	1	-	.	ID=id1524;Parent=tr331;transcript_id=tr331
NC_037331.1	LoRTIA	exon	61224145	61224203	4	-	.	ID=id1531;Parent=tr332;transcript_id=tr332
NC_037331.1	LoRTIA	mRNA	61224145	61302695	4	-	.	ID=tr332;transcript_id=tr332
NC_037331.1	LoRTIA	mRNA	61224145	61302835	1	-	.	ID=tr331;transcript_id=tr331
NC_037331.1	LoRTIA	exon	61227235	61227352	1	-	.	ID=id1518;Parent=tr330;transcript_id=tr330
NC_037331.1	LoRTIA	exon	61227235	61227352	1	-	.	ID=id1525;Parent=tr331;transcript_id=tr331
NC_037331.1	LoRTIA	exon	61227235	61227352	4	-	.	ID=id1532;Parent=tr332;transcript_id=tr332
NC_037331.1	LoRTIA	exon	61233883	61234017	1	-	.	ID=id1519;Parent=tr330;transcript_id=tr330
NC_037331.1	LoRTIA	exon	61233883	61234017	1	-	.	ID=id1526;Parent=tr331;transcript_id=tr331
NC_037331.1	LoRTIA	exon	61233883	61234017	4	-	.	ID=id1533;Parent=tr332;transcript_id=tr332
NC_037331.1	LoRTIA	exon	61234838	61234938	1	-	.	ID=id1520;Parent=tr330;transcript_id=tr330
NC_037331.1	LoRTIA	exon	61234838	61234938	1	-	.	ID=id1527;Parent=tr331;transcript_id=tr331
NC_037331.1	LoRTIA	exon	61234838	61234938	4	-	.	ID=id1534;Parent=tr332;transcript_id=tr332
NC_037331.1	LoRTIA	exon	61247512	61247618	1	-	.	ID=id1521;Parent=tr330;transcript_id=tr330
NC_037331.1	LoRTIA	exon	61247512	61247618	1	-	.	ID=id1528;Parent=tr331;transcript_id=tr331
NC_037331.1	LoRTIA	exon	61247512	61247618	4	-	.	ID=id1535;Parent=tr332;transcript_id=tr332
NC_037331.1	LoRTIA	exon	61261753	61261855	1	-	.	ID=id1522;Parent=tr330;transcript_id=tr330
NC_037331.1	LoRTIA	exon	61261753	61261855	1	-	.	ID=id1529;Parent=tr331;transcript_id=tr331
NC_037331.1	LoRTIA	exon	61261753	61261855	4	-	.	ID=id1536;Parent=tr332;transcript_id=tr332
[truncated: 8,843 more rows]
